# Supplementary material for: Large-scale neuroanatomical study uncovers 198 gene associations in mouse brain morphogenesis
Source: Nat Commun. 2019 Aug 1;10:3465. doi: 10.1038/s41467-019-11431-2 (PMC6671969; doi:10.1038/s41467-019-11431-2)
Supplement: Supplementary file 5 — Supplementary Data 1 [file 41467_2019_11431_MOESM5_ESM.xlsx]

## Sheet: Supplementary Data 1
Gene	Previous_name	Description	Project_ID	Genotype	Allele	Number_mice	Core_strain	Age_weeks	MGI_gene	Feature_type	Chr	Strand	Start_bp	End_bp	Mouse_Ensembl_ID	Human_gene	Human_Ensembl_ID	Histology	References
(Cfh-ZI)		Deletion of endogenous mouse Cfh locus comprising of genes Cfh, Cfhr2, Cfhr3, Cfhr1 by CRISPR zygote injection	Sanger_CBI_106	HOM	del	3	B6N	16	NA	deletion	1	-	139547053	140183764	ENSMUSG00000026365 ENSMUSG00000033898 ENSMUSG00000090623 ENSMUSG00000057037	No orthologue	No orthologue	sagittal
(Cluster5N1)		microRNA 25, microRNA 93 and microRNA 106b	Sanger_HistologiX	HOM	tm1	3	B6N	16.2	NA	multiple_miRNA	5	-	138165321	138165818	ENSMUSG00000065394 ENSMUSG00000065527 ENSMUSG00000065514	No orthologue	No orthologue	coronal
(ClusterXN1)		microRNA 363, microRNA 92-2, microRNA 19b-2, microRNA 20b, microRNA 18b and microRNA 106a	Sanger_HistologiX	HEMI	tm1	2	B6N	15.8	NA	multiple_miRNA	X	-	52741693	52742567	ENSMUSG00000070106 ENSMUSG00000065613 ENSMUSG00000065473 ENSMUSG00000076041 ENSMUSG00000077111 ENSMUSG00000065456	No orthologue	No orthologue	coronal
(Deluca)		deletion, Chr 16, David J Adams 1	Sanger_WTCHG_6w	HET	del	4	B6JTyr;129S5	6	MGI:5427094	deletion	16	NA	75540514	77116779	NA	No orthologue	No orthologue	coronal
1110059G10Rik		RIKEN cDNA 1110059G10 gene	Sanger_HistologiX	HOM	tm1a	3	B6N	16.5	MGI:1913452	protein_coding	9	-	122945089	122951000	ENSMUSG00000032551	KIAA1143	ENSG00000163807	coronal
1500011B03Rik		RIKEN cDNA 1500011B03 gene	Sanger_ICS	HOM	tm2	3	B6N	16.1	MGI:1913486	protein_coding	5	-	114808196	114813976	ENSMUSG00000072694	No orthologue	No orthologue	coronal
1700001C02Rik		RIKEN cDNA 1700001C02 gene	Sanger_HistologiX	HOM	tm1a	3	B6N	15.9	MGI:1922684	protein_coding	5	+	30466047	30484088	ENSMUSG00000029182	C2orf70	ENSG00000173557	coronal
1700007K13Rik		RIKEN cDNA 1700007K13 gene	Sanger_HistologiX	HOM	tm2b	2	B6N	15.9	MGI:1916577	protein_coding	2	-	28462001	28466332	ENSMUSG00000026831	C9orf116	ENSG00000160345	coronal
1700008O03Rik		RIKEN cDNA 1700008O03 gene	Sanger_HistologiX	HOM	tm1a	3	B6N	15.7	MGI:1916599	protein_coding	7	-	44360043	44385820	ENSMUSG00000008028	C19orf81	ENSG00000235034	coronal
1700024P04Rik		RIKEN cDNA 1700024P04 gene	Sanger_HistologiX	HOM	tm1b	3	B6N	16.2	MGI:1916632	protein_coding	13	-	98984085	98984565	ENSMUSG00000045022	No orthologue	No orthologue	coronal
1700029H14Rik		RIKEN cDNA 1700029H14 gene	Sanger_HistologiX	HOM	tm2b	3	B6N	15.8	MGI:1913751	protein_coding	8	-	13550733	13562461	ENSMUSG00000031452	C13orf46	ENSG00000283199	coronal
1700034J05Rik		RIKEN cDNA 1700034J05 gene	Sanger_HistologiX	HOM	tm1a	3	B6N	16	MGI:1920594	protein_coding	6	-	146950329	146954422	ENSMUSG00000040163	C12orf71	ENSG00000214700	coronal
1700067K01Rik		RIKEN cDNA 1700067K01 gene	Sanger_HistologiX	HET	tm2a	3	B6N	16.2	MGI:1920703	protein_coding	8	+	84001502	84004770	ENSMUSG00000046408	C19orf67	ENSG00000188032	coronal
1700123O20Rik		RIKEN cDNA 1700123O20 gene	Sanger_HistologiX	HOM	tm1a	3	B6N	16.1	MGI:1920893	protein_coding	14	+	54686171	54690742	ENSMUSG00000040822	C14orf119	ENSG00000179933	coronal
1810043G02Rik		RIKEN cDNA 1810043G02 gene	Sanger_CBI_106	HOM	tm1b	3	B6N	16	MGI:1915134	protein_coding	10	+	77978524	77986905	ENSMUSG00000020284	CFAP410	ENSG00000160226	sagittal
2010300C02Rik		RIKEN cDNA 2010300C02 gene	Sanger_HistologiX	HOM	tm1b	3	B6N	15.8	MGI:1919347	protein_coding	1	-	37611677	37720085	ENSMUSG00000026090	KIAA1211L	ENSG00000196872	coronal
2210016L21Rik		RIKEN cDNA 2210016L21 gene	Sanger_WTCHG_14-16w	HOM	tm1a	3	B6N	16	MGI:1919607	protein_coding	5	+	114942158	114949783	ENSMUSG00000029559	C12orf43	ENSG00000157895	coronal
2310007B03Rik		RIKEN cDNA 2310007B03 gene	Sanger_WTCHG_14-16w	HOM	tm1a	3	B6N	16.3	MGI:1919124	protein_coding	1	-	93151349	93160948	ENSMUSG00000034159	C2orf54	ENSG00000172478	coronal
2310057J18Rik		RIKEN cDNA 2310057J18 gene	Sanger_WTCHG_ICS_Nissl	HOM	tm1a	3	B6N	16.1	MGI:1914969	protein_coding	10	-	28972288	28986303	ENSMUSG00000015519	C6orf58	ENSG00000184530	coronal
2610318N02Rik		RIKEN cDNA 2610318N02 gene	Sanger_HistologiX	HOM	tm1b	3	B6N	15.9	MGI:1917708	protein_coding	16	-	17113399	17125140	ENSMUSG00000049916	No orthologue	No orthologue	coronal
2610509F24Rik		RIKEN cDNA 2610509F24 gene	Sanger_CBI_107	HOM	tm1.1	3	B6N	16.1	MGI:1917165	unclassified	9	-	118402465	118403302	ENSMUSG00000103968	No orthologue	No orthologue	sagittal
2810001G20Rik		RIKEN cDNA 2810001G20 gene	Sanger_CBI_106	HOM	tm1.1	3	B6N	16	MGI:1913706	antisense_lncRNA	11	+	64079484	64083259	ENSMUSG00000087497	No orthologue	No orthologue	sagittal
2810468N07Rik		RIKEN cDNA 2810468N07 gene	Sanger_CBI_106	HOM	tm1.1	3	B6N	16	MGI:1920084	unclassified	17	+	25570811	25575043	ENSMUSG00000091475	No orthologue	No orthologue	sagittal
3110001I22Rik		RIKEN cDNA 3110001I22 gene	Sanger_WTCHG_14-16w	HOM	tm1a	3	B6N	16	MGI:1913848	protein_coding	16	+	13671929	13678405	ENSMUSG00000079737	No orthologue	No orthologue	coronal
3110035E14Rik		RIKEN cDNA 3110035E14 gene	Sanger_HistologiX	HOM	tm1b	3	B6N	15.7	MGI:1924232	protein_coding	1	+	9601199	9627143	ENSMUSG00000067879	C8orf46	ENSG00000169085	coronal
3110035E14Rik		RIKEN cDNA 3110035E14 gene	Sanger_HistologiX	HOM	tm1a	3	B6N	16.1	MGI:1924232	protein_coding	1	+	9601199	9627143	ENSMUSG00000067879	C8orf46	ENSG00000169085	coronal
3300002A11Rik		RIKEN cDNA 3300002A11 gene	Sanger_HistologiX	HOM	tm1a	3	B6N	15.9	MGI:1919073	antisense_lncRNA	12	+	99341154	99361827	ENSMUSG00000033731	No orthologue	No orthologue	coronal
3830406C13Rik		RIKEN cDNA 3830406C13 gene	Sanger_HistologiX	HOM	tm1b	3	B6N	15.9	MGI:1917937	protein_coding	14	+	12284209	12303231	ENSMUSG00000033111	Multiple orthologues	Multiple orthologues	coronal
3830417A13Rik		RIKEN cDNA 3830417A13 gene	Sanger_HistologiX	HEMI	tm1a	3	B6N	16.1	MGI:1917946	protein_coding	X	+	64173548	64178778	ENSMUSG00000031179	Multiple orthologues	Multiple orthologues	coronal
4921536K21Rik		RIKEN cDNA 4921536K21 gene	Sanger_HistologiX	HOM	tm1a	3	B6N	15.9	MGI:1914680	protein_coding	11	-	3886088	3895098	ENSMUSG00000020434	C5orf52	ENSG00000187658	coronal
4930404H24Rik		RIKEN cDNA 4930404H24 gene	Sanger_HistologiX	HOM	tm1a	3	B6N	16	MGI:1925401	protein_coding	2	+	153492790	153493841	ENSMUSG00000079001	No orthologue	No orthologue	coronal
4930449E01Rik		RIKEN cDNA 4930449E01 gene	Sanger_HistologiX	HOM	tm1a	3	B6N	15.9	MGI:1922114	unclassified	14	+	105498788	105505629	ENSMUSG00000022116	No orthologue	No orthologue	coronal
4930502E18Rik		RIKEN cDNA 4930502E18 gene	Sanger_CBI_106	HEMI	em1	3	B6N	16	MGI:1922263	protein_coding	X	+	53724826	53738441	ENSMUSG00000055555	No orthologue	No orthologue	sagittal
4930590J08Rik		RIKEN cDNA 4930590J08 gene	Sanger_HistologiX	HOM	tm1a	3	B6N	16	MGI:2685917	protein_coding	6	+	91902809	91950725	ENSMUSG00000034063	C3orf20	ENSG00000131379	coronal
4930591A17Rik		RIKEN cDNA 4930591A17 gene	Sanger_HistologiX	HOM	tm1a	3	B6N	16.1	MGI:1915425	lincRNA	2	+	179414936	179416882	ENSMUSG00000039138	No orthologue	No orthologue	coronal
4931429L15Rik		RIKEN cDNA 4931429L15 gene	Sanger_HistologiX	HOM	tm1a	3	B6N	16.1	MGI:1921611	protein_coding	9	-	46303361	46319986	ENSMUSG00000056617	No orthologue	No orthologue	coronal
4932414N04Rik		RIKEN cDNA 4932414N04 gene	Sanger_WTCHG_ICS_Nissl	HOM	tm1a	3	B6N	15.8	MGI:1922971	protein_coding	2	+	68656486	68748467	ENSMUSG00000079324	No orthologue	No orthologue	coronal
4932431P20Rik		RIKEN cDNA 4932431P20 gene	Sanger_HistologiX	HOM	em1	3	B6N	16.1	MGI:2149781	protein_coding	7	+	29524543	29538055	ENSMUSG00000074224	No orthologue	No orthologue	coronal
4932438H23Rik		RIKEN cDNA 4932438H23 gene	Sanger_HistologiX	HOM	tm1a	3	B6N	15.9	MGI:1921637	protein_coding	16	-	91053935	91095122	ENSMUSG00000039851	C21orf62	ENSG00000205929	coronal
4933402N03Rik		RIKEN cDNA 4933402N03 gene	Sanger_HistologiX	HOM	tm2a	3	B6N	16.3	MGI:1914681	protein_coding	7	-	131137713	131146314	ENSMUSG00000013668	C10orf120	ENSG00000183559	coronal
4933425L06Rik		RIKEN cDNA 4933425L06 gene	Sanger_WTCHG_6w	HOM	tm1a	3	B6JTyr;B6N	8	MGI:1914013	protein_coding	13	+	105082122	105121782	ENSMUSG00000021718	No orthologue	No orthologue	coronal
4933434E20Rik		RIKEN cDNA 4933434E20 gene	Sanger_HistologiX	HET	tm1a	3	B6N	16	MGI:1914027	protein_coding	3	+	90051636	90063341	ENSMUSG00000027942	C1orf43	ENSG00000143612	coronal
5330434G04Rik		RIKEN cDNA 5330434G04 gene	Sanger_CBI_107	HEMI	em1	3	B6N	16.2	MGI:1925519	lincRNA	X	-	105348282	105391776	ENSMUSG00000087620	No orthologue	No orthologue	sagittal
8030411F24Rik		RIKEN cDNA 8030411F24 gene	Sanger_CBI_107	HOM	tm2b	3	B6N	16.2	MGI:1925859	protein_coding	2	+	148782009	148785937	ENSMUSG00000027444	No orthologue	No orthologue	sagittal
9130011E15Rik		RIKEN cDNA 9130011E15 gene	Sanger_HistologiX	HET	tm1a	3	B6N	16.3	MGI:1918867	protein_coding	19	-	45818144	45998488	ENSMUSG00000039901	C10orf76	ENSG00000120029	coronal
9330182L06Rik		RIKEN cDNA 9330182L06 gene	Sanger_HistologiX	HOM	tm1a	3	B6N	15.9	MGI:2443264	protein_coding	5	+	9266118	9481825	ENSMUSG00000056004	KIAA1324L	ENSG00000164659	coronal
A430005L14Rik		RIKEN cDNA A430005L14 gene	Sanger_HistologiX	HOM	tm1a	2	B6N	16.2	MGI:2140680	protein_coding	4	+	153957237	153961925	ENSMUSG00000047613	C1orf174	ENSG00000198912	coronal
A430078G23Rik		RIKEN cDNA A430078G23 gene	Sanger_HistologiX	HOM	tm1a	2	B6N	16.1	MGI:2442135	protein_coding	8	+	3353415	3390299	ENSMUSG00000074497	AC119396.1	ENSG00000263264	coronal
A730017C20Rik		RIKEN cDNA A730017C20 gene	Sanger_HistologiX	HOM	tm1b	3	B6N	15.9	MGI:2442934	protein_coding	18	+	59062248	59076962	ENSMUSG00000050875	KIAA1024L	ENSG00000186367	coronal
A830019P07Rik		RIKEN cDNA A830019P07 gene	Sanger_HistologiX	HOM	tm1a	3	B6N	15.6	MGI:3028035	lincRNA	19	-	35835221	35924578	ENSMUSG00000094707	No orthologue	No orthologue	coronal
A830031A19Rik		RIKEN cDNA A830031A19 gene	Sanger_CBI_106	HOM	tm1b	3	B6N	16	MGI:2685508	protein_coding	11	-	24048955	24075054	ENSMUSG00000055010	No orthologue	No orthologue	sagittal
A930004D18Rik		RIKEN cDNA A930004D18 gene	Sanger_CBI_107	HOM	tm1a	2	B6N	16	MGI:1925190	protein_coding	2	-	18025193	18037737	ENSMUSG00000054057	No orthologue	No orthologue	sagittal
Abca4		ATP-binding cassette, sub-family A (ABC1), member 4	Sanger_ICS	HOM	tm1a	3	B6N	15.8	MGI:109424	protein_coding	3	+	122044443	122180123	ENSMUSG00000028125	ABCA4	ENSG00000198691	coronal
Abca4		ATP-binding cassette, sub-family A (ABC1), member 4	Sanger_WTCHG_ICS_Luxol-Nissl	HET	tm1a	3	B6N	16.1	MGI:109424	protein_coding	3	+	122044443	122180123	ENSMUSG00000028125	ABCA4	ENSG00000198691	coronal
Abcb6		ATP-binding cassette, sub-family B (MDR/TAP), member 6	Sanger_HistologiX	HOM	tm1a	3	B6N	15.6	MGI:1921354	protein_coding	1	-	75171717	75180392	ENSMUSG00000026198	ABCB6	ENSG00000115657	coronal
Abcd1		ATP-binding cassette, sub-family D (ALD), member 1	Sanger_WTCHG_14-16w	HEMI	tm1a	3	B6JTyr;B6N	16.2	MGI:1349215	protein_coding	X	+	73716597	73738534	ENSMUSG00000031378	ABCD1	ENSG00000101986	coronal
Abhd14a		abhydrolase domain containing 14A	Sanger_HistologiX	HOM	tm2a	3	B6N	16.2	MGI:1915894	protein_coding	9	-	106440054	106447678	ENSMUSG00000042210	ABHD14A	ENSG00000248487	coronal
Abhd16a		abhydrolase domain containing 16A	Sanger_CBI_107	HOM	tm1a	3	B6N	16.1	MGI:99476	protein_coding	17	+	35089263	35102987	ENSMUSG00000007036	ABHD16A	ENSG00000204427	sagittal
Abhd17a		abhydrolase domain containing 17A	Sanger_HistologiX	HOM	tm1a	3	B6N	15.7	MGI:106388	protein_coding	10	-	80583654	80590341	ENSMUSG00000003346	ABHD17A	ENSG00000129968	coronal
Abhd5		abhydrolase domain containing 5	Sanger_WTCHG_6w	HOM	tm1a	6	B6JTyr;B6N	6.5	MGI:1914719	protein_coding	9	+	122351608	122381524	ENSMUSG00000032540	ABHD5	ENSG00000011198	coronal
Abtb2		ankyrin repeat and BTB (POZ) domain containing 2	Sanger_HistologiX	HOM	tm1a	3	B6N	16.3	MGI:2139365	protein_coding	2	+	103566310	103718423	ENSMUSG00000032724	ABTB2	ENSG00000166016	coronal
Acaa1a		acetyl-Coenzyme A acyltransferase 1A	Sanger_HistologiX	HOM	tm1a	3	B6N	15.8	MGI:2148491	protein_coding	9	+	119339676	119350299	ENSMUSG00000036138	Multiple orthologues	Multiple orthologues	coronal
Acbd5		acyl-Coenzyme A binding domain containing 5	Sanger_HistologiX	HOM	tm1b	3	B6N	16.4	MGI:1921409	protein_coding	2	+	23068168	23114510	ENSMUSG00000026781	ACBD5	ENSG00000107897	coronal
Acer1		alkaline ceramidase 1	Sanger_HistologiX	HOM	tm1a	3	B6N	16.1	MGI:2181962	protein_coding	17	-	56953490	56982126	ENSMUSG00000045019	ACER1	ENSG00000167769	coronal
Acot5		acyl-CoA thioesterase 5	Sanger_HistologiX	HOM	tm1a	2	B6N	16.1	MGI:2384969	protein_coding	12	+	84069325	84076020	ENSMUSG00000042540	Multiple orthologues	Multiple orthologues	coronal
Acot6		acyl-CoA thioesterase 6	Sanger_WTCHG_6w	HOM	tm1a	3	B6JTyr;B6N	6.7	MGI:1921287	protein_coding	12	+	84100654	84111349	ENSMUSG00000043487	ACOT6	ENSG00000205669	coronal
Acsl4		acyl-CoA synthetase long-chain family member 4	Sanger_ICS	HEMI	tm1a	3	B6Brd;B6Dnk;B6N-Tyr<c-Brd>	15.8	MGI:1354713	protein_coding	X	-	142317993	142390535	ENSMUSG00000031278	ACSL4	ENSG00000068366	coronal
Actl10		actin-like 10	Sanger_HistologiX	HOM	tm1a	3	B6N	16.1	MGI:1917612	protein_coding	2	+	154551776	154553276	ENSMUSG00000078129	ACTL10	ENSG00000182584	coronal
Actn4		actinin alpha 4	Sanger_ICS	HET	tm1a	3	B6N	16.1	MGI:1890773	protein_coding	7	-	28893248	28962340	ENSMUSG00000054808	ACTN4	ENSG00000130402	coronal
Actr6		ARP6 actin-related protein 6	Sanger_ICS	HET	tm1a	3	B6N	16.1	MGI:1914269	protein_coding	10	-	89711973	89732295	ENSMUSG00000019948	ACTR6	ENSG00000075089	coronal
Adal		adenosine deaminase-like	Sanger_HistologiX	HOM	tm1a	3	B6N	16.1	MGI:1923144	protein_coding	2	+	121140428	121156680	ENSMUSG00000027259	ADAL	ENSG00000168803	coronal
Adam17		a disintegrin and metallopeptidase domain 17	Sanger_WTCHG_6w	HET	tm1a	3	B6JTyr;B6N	6.4	MGI:1096335	protein_coding	12	-	21323509	21373632	ENSMUSG00000052593	ADAM17	ENSG00000151694	coronal
Adam3		a disintegrin and metallopeptidase domain 3 (cyritestin)	Sanger_ICS	HOM	tm1	2	B6N	15.9	MGI:102518	protein_coding	8	-	24677225	24725852	ENSMUSG00000031553	No orthologue	No orthologue	coronal
Adamts19		a disintegrin-like and metallopeptidase (reprolysin type) with thrombospondin type 1 motif, 19	Sanger_HistologiX	HOM	tm4a	3	B6N	16.3	MGI:2442875	protein_coding	18	+	58836764	59053678	ENSMUSG00000053441	ADAMTS19	ENSG00000145808	coronal
Adamts3		a disintegrin-like and metallopeptidase (reprolysin type) with thrombospondin type 1 motif, 3	Sanger_HistologiX	HET	tm1b	3	B6N	15.9	MGI:3045353	protein_coding	5	-	89677087	89883334	ENSMUSG00000043635	ADAMTS3	ENSG00000156140	coronal
Adap1		ArfGAP with dual PH domains 1	Sanger_HistologiX	HOM	tm1a	3	B6N	16.3	MGI:2442201	protein_coding	5	-	139271876	139325622	ENSMUSG00000056413	ADAP1	ENSG00000105963	coronal
Adar		adenosine deaminase, RNA-specific	Sanger_WTCHG_14-16w	HET	tm1a	3	B6JTyr;B6N	15.7	MGI:1889575	protein_coding	3	+	89715022	89753446	ENSMUSG00000027951	ADAR	ENSG00000160710	coronal
Adcy2		adenylate cyclase 2	Sanger_HistologiX	HOM	tm1a	3	B6N	15.6	MGI:99676	protein_coding	13	-	68620043	68999541	ENSMUSG00000021536	ADCY2	ENSG00000078295	coronal
Adcy3		adenylate cyclase 3	Sanger_CBI_106	HET	tm1a	3	B6N	16	MGI:99675	protein_coding	12	+	4133103	4213525	ENSMUSG00000020654	ADCY3	ENSG00000138031	sagittal
Adcy9		adenylate cyclase 9	Sanger_HistologiX	HET	tm1b	3	B6N	16.2	MGI:108450	protein_coding	16	-	4287529	4420498	ENSMUSG00000005580	ADCY9	ENSG00000162104	coronal
Adgrb1	Bai1	adhesion G protein-coupled receptor B1	Sanger_HistologiX	HOM	tm2a	3	B6N	16.1	MGI:1933736	protein_coding	15	+	74516195	74589465	ENSMUSG00000034730	ADGRB1	ENSG00000181790	coronal
Adgrd1	Gpr133	adhesion G protein-coupled receptor D1	Sanger_HistologiX	HOM	tm1b	3	B6N	16.2	MGI:3041203	protein_coding	5	+	129096750	129204599	ENSMUSG00000044017	ADGRD1	ENSG00000111452	coronal
Adpgk		ADP-dependent glucokinase	Sanger_HistologiX	HOM	tm2a	3	B6N	16.3	MGI:1919391	protein_coding	9	+	59291572	59316199	ENSMUSG00000025236	ADPGK	ENSG00000159322	coronal
Adprhl2		ADP-ribosylhydrolase like 2	Sanger_CBI_106	HOM	em1	3	B6N	16	MGI:2140364	protein_coding	4	-	126316047	126321703	ENSMUSG00000042558	ADPRHL2	ENSG00000116863	sagittal
Aff3		AF4/FMR2 family, member 3	Sanger_ICS	HET	tm1a	3	B6N	16.1	MGI:106927	protein_coding	1	-	38177326	38664955	ENSMUSG00000037138	AFF3	ENSG00000144218	coronal
Aff3		AF4/FMR2 family, member 3	Sanger_ICS	HOM	tm1a	3	B6N	16.4	MGI:106927	protein_coding	1	-	38177326	38664955	ENSMUSG00000037138	AFF3	ENSG00000144218	coronal
Agap1		ArfGAP with GTPase domain, ankyrin repeat and PH domain 1	Sanger_HistologiX	HOM	tm1a	3	B6N	15.8	MGI:2653690	protein_coding	1	+	89454806	89897617	ENSMUSG00000055013	AGAP1	ENSG00000157985	coronal
Agbl5		ATP/GTP binding protein-like 5	Sanger_CBI_106	HOM	em1	3	B6N	16	MGI:2441745	protein_coding	5	+	30888694	30906965	ENSMUSG00000029165	AGBL5	ENSG00000084693	sagittal
Ago1	Eif2c1	argonaute RISC catalytic subunit 1	Sanger_WTCHG_14-16w	HOM	tm1a	4	B6Brd;B6Dnk;B6N-Tyr<c-Brd>	16.1	MGI:2446630	protein_coding	4	-	126435012	126468583	ENSMUSG00000041530	AGO1	ENSG00000092847	coronal
Ago3		argonaute RISC catalytic subunit 3	Sanger_HistologiX	HOM	tm1a	3	B6N	16	MGI:2446634	protein_coding	4	-	126331704	126429556	ENSMUSG00000028842	AGO3	ENSG00000126070	coronal
Agpat3		1-acylglycerol-3-phosphate O-acyltransferase 3	Sanger_WTCHG_6w	HET	tm1a	3	B6JTyr;B6N	6.5	MGI:1336186	protein_coding	10	-	78269178	78352489	ENSMUSG00000001211	AGPAT3	ENSG00000160216	coronal
Ahcyl1		S-adenosylhomocysteine hydrolase-like 1	Sanger_HistologiX	HOM	tm1a	3	B6N	15.9	MGI:2385184	protein_coding	3	-	107663118	107696560	ENSMUSG00000027893	AHCYL1	ENSG00000168710	coronal
Aicda		activation-induced cytidine deaminase	Sanger_HistologiX	HOM	tm1b	3	B6N	15.8	MGI:1342279	protein_coding	6	+	122553801	122564180	ENSMUSG00000040627	AICDA	ENSG00000111732	coronal
Akap9		A kinase (PRKA) anchor protein (yotiao) 9	Sanger_WTCHG_14-16w	HET	tm1a	3	B6JTyr;B6N	15.9	MGI:2178217	protein_coding	5	+	3928054	4081310	ENSMUSG00000040407	AKAP9	ENSG00000127914	coronal
Akr1c20		aldo-keto reductase family 1, member C20	Sanger_CBI_106	HOM	tm1a	3	B6N	16	MGI:2151104	protein_coding	13	-	4486849	4523345	ENSMUSG00000054757	Multiple orthologues	Multiple orthologues	sagittal
Akt2		thymoma viral proto-oncogene 2	Sanger_WTCHG_6w	HET	tm1e	3	129/SvEv	6	MGI:104874	protein_coding	7	+	27591552	27640826	ENSMUSG00000004056	AKT2	ENSG00000105221	coronal
Akt2		thymoma viral proto-oncogene 2	Sanger_WTCHG_6w	HOM	tm1e	3	129/SvEv	6	MGI:104874	protein_coding	7	+	27591552	27640826	ENSMUSG00000004056	AKT2	ENSG00000105221	coronal
Aldh16a1		aldehyde dehydrogenase 16 family, member A1	Sanger_ICS	HOM	tm1a	3	B6N	15.9	MGI:1916998	protein_coding	7	-	45140684	45154584	ENSMUSG00000007833	ALDH16A1	ENSG00000161618	coronal
Aldh18a1		aldehyde dehydrogenase 18 family, member A1	Sanger_WTCHG_ICS_Luxol-Nissl	HET	tm1a	2	B6N	16.1	MGI:1888908	protein_coding	19	-	40550257	40588463	ENSMUSG00000025007	ALDH18A1	ENSG00000059573	coronal
Aldh1b1		aldehyde dehydrogenase 1 family, member B1	Sanger_HistologiX	HOM	tm2a	3	B6N	16.2	MGI:1919785	protein_coding	4	+	45799022	45804604	ENSMUSG00000035561	ALDH1B1	ENSG00000137124	coronal
Aldh2		aldehyde dehydrogenase 2, mitochondrial	Sanger_ICS	HOM	tm1a	3	B6	15.9	MGI:99600	protein_coding	5	-	121566027	121593824	ENSMUSG00000029455	Multiple orthologues	Multiple orthologues	coronal
Aldh3b1		aldehyde dehydrogenase 3 family, member B1	Sanger_HistologiX	HOM	tm1b	3	B6N	16	MGI:1914939	protein_coding	19	-	3913493	3929761	ENSMUSG00000024885	ALDH3B1	ENSG00000006534	coronal
Alg13		asparagine-linked glycosylation 13	Sanger_ICS	HEMI	tm1a	3	B6N	15.9	MGI:1914824	protein_coding	X	+	144317804	144374450	ENSMUSG00000041718	No orthologue	No orthologue	coronal
Alox12e		arachidonate lipoxygenase, epidermal	Sanger_HistologiX	HOM	tm1b	3	B6N	16	MGI:1274790	protein_coding	11	-	70315610	70322628	ENSMUSG00000018907	No orthologue	No orthologue	coronal
Alpk1		alpha-kinase 1	Sanger_HistologiX	HOM	em1	3	B6N	16.3	MGI:1918731	protein_coding	3	-	127670310	127780527	ENSMUSG00000028028	ALPK1	ENSG00000073331	coronal
Amfr		autocrine motility factor receptor	Sanger_WTCHG_6w	HET	tm1a	3	B6JTyr;B6N	6.4	MGI:1345634	protein_coding	8	-	93971588	94012663	ENSMUSG00000031751	AMFR	ENSG00000159461	coronal
Amotl1		angiomotin-like 1	Sanger_ICS	HOM	tm1a	3	B6N	15.6	MGI:1922973	protein_coding	9	-	14541966	14615483	ENSMUSG00000013076	AMOTL1	ENSG00000166025	coronal
Ampd3		adenosine monophosphate deaminase 3	Sanger_WTCHG_6w	HOM	tm2a	3	B6JTyr;B6N	7.3	MGI:1096344	protein_coding	7	+	110768206	110812405	ENSMUSG00000005686	AMPD3	ENSG00000133805	coronal
Amz2		archaelysin family metallopeptidase 2	Sanger_HistologiX	HOM	tm1e	3	B6N	16	MGI:104837	protein_coding	11	+	109425976	109452813	ENSMUSG00000020610	AMZ2	ENSG00000196704	coronal
Ankhd1		ankyrin repeat and KH domain containing 1	Sanger_CBI_107	HOM	tm1a	3	B6N	15.7	MGI:1921733	protein_coding	18	+	36559987	36665917	ENSMUSG00000024483	Multiple orthologues	Multiple orthologues	sagittal
Ankrd13a		ankyrin repeat domain 13a	Sanger_WTCHG_6w	HOM	Gt	3	CBACa;129P2	6	MGI:1915670	protein_coding	5	+	114774677	114806200	ENSMUSG00000041870	ANKRD13A	ENSG00000076513	coronal
Ankrd13d		ankyrin repeat domain 13 family, member D	Sanger_HistologiX	HOM	tm1a	3	B6N	16.1	MGI:1915673	protein_coding	19	-	4270180	4283137	ENSMUSG00000005986	ANKRD13D	ENSG00000172932	coronal
Ankrd6		ankyrin repeat domain 6	Sanger_HistologiX	HOM	tm1b	3	B6N	15.9	MGI:2154278	protein_coding	4	-	32804035	32950841	ENSMUSG00000040183	ANKRD6	ENSG00000135299	coronal
Ankrd9		ankyrin repeat domain 9	Sanger_HistologiX	HOM	tm1	2	B6N	15.9	MGI:1921501	protein_coding	12	-	110975353	110979040	ENSMUSG00000037904	ANKRD9	ENSG00000156381	coronal
Anks1b		ankyrin repeat and sterile alpha motif domain containing 1B	Sanger_HistologiX	HOM	tm1a	3	B6N	16.1	MGI:1924781	protein_coding	10	+	89873509	90973300	ENSMUSG00000058589	ANKS1B	ENSG00000185046	coronal
Anks4b		ankyrin repeat and sterile alpha motif domain containing 4B	Sanger_WTCHG_6w	HOM	tm2a	3	B6JTyr;B6N	6.3	MGI:1919324	protein_coding	7	+	120173858	120185586	ENSMUSG00000030909	ANKS4B	ENSG00000175311	coronal
Anks6		ankyrin repeat and sterile alpha motif domain containing 6	Sanger_HistologiX	HET	tm1b	3	B6N	15.7	MGI:1922941	protein_coding	4	-	47015669	47057306	ENSMUSG00000066191	ANKS6	ENSG00000165138	coronal
Ano10		anoctamin 10	Sanger_HistologiX	HOM	tm1a	3	B6N	16.4	MGI:2143103	protein_coding	9	-	122175879	122294374	ENSMUSG00000037949	ANO10	ENSG00000160746	coronal
Anp32e		acidic (leucine-rich) nuclear phosphoprotein 32 family, member E	Sanger_WTCHG_ICS_Nissl	HOM	tm1e	3	B6N	15.7	MGI:1913721	protein_coding	3	+	95929246	95947390	ENSMUSG00000015749	ANP32E	ENSG00000143401	coronal
Anxa6		annexin A6	Sanger_WTCHG_6w	HOM	tm1a	3	B6JTyr;B6N	6.9	MGI:88255	protein_coding	11	-	54979108	55033445	ENSMUSG00000018340	ANXA6	ENSG00000197043	coronal
Anxa8		annexin A8	Sanger_CBI_106	HOM	em1	3	B6N	16	MGI:1201374	protein_coding	14	+	34085981	34100571	ENSMUSG00000021950	Multiple orthologues	Multiple orthologues	sagittal
Anxa9		annexin A9	Sanger_HistologiX	HOM	tm1b	3	B6N	16.1	MGI:1923711	protein_coding	3	-	95296096	95307176	ENSMUSG00000015702	ANXA9	ENSG00000143412	coronal
Ap2a2		adaptor-related protein complex 2, alpha 2 subunit	Sanger_HistologiX	HET	em1	3	B6N	15.9	MGI:101920	protein_coding	7	+	141562173	141633011	ENSMUSG00000002957	AP2A2	ENSG00000183020	coronal
Ap2a2		adaptor-related protein complex 2, alpha 2 subunit	Sanger_HistologiX	HET	tm1b	3	B6N	15.9	MGI:101920	protein_coding	7	+	141562173	141633011	ENSMUSG00000002957	AP2A2	ENSG00000183020	coronal
Ap4e1		adaptor-related protein complex AP-4, epsilon 1	Sanger_HistologiX	HOM	tm1b	3	B6N	15.9	MGI:1336993	protein_coding	2	+	127008717	127067909	ENSMUSG00000001998	AP4E1	ENSG00000081014	coronal
Ap4e1		adaptor-related protein complex AP-4, epsilon 1	Sanger_WTCHG_14-16w	HOM	tm1a	3	B6N	16.1	MGI:1336993	protein_coding	2	+	127008717	127067909	ENSMUSG00000001998	AP4E1	ENSG00000081014	coronal
Ap4m1		adaptor-related protein complex AP-4, mu 1	Sanger_HistologiX	HOM	tm1b	3	B6N	16.3	MGI:1337063	protein_coding	5	+	138172002	138180429	ENSMUSG00000019518	AP4M1	ENSG00000221838	coronal
Apip		APAF1 interacting protein	Sanger_HistologiX	HOM	tm1b	3	B6N	15.9	MGI:1926788	protein_coding	2	+	103073675	103092644	ENSMUSG00000010911	APIP	ENSG00000149089	coronal
Apoe		apolipoprotein E	Sanger_WTCHG_6w	HET	tm1Unc	3	B6	6.1	MGI:88057	protein_coding	7	-	19696109	19699188	ENSMUSG00000002985	APOE	ENSG00000130203	coronal
Apol7a		apolipoprotein L 7a	Sanger_HistologiX	HOM	tm1a	3	B6N	16.2	MGI:1923011	protein_coding	15	-	77388221	77399110	ENSMUSG00000010601	Multiple orthologues	Multiple orthologues	coronal
Apol9b		apolipoprotein L 9b	Sanger_HistologiX	HOM	tm2a	3	B6N	15.9	MGI:1919148	protein_coding	15	+	77729121	77736381	ENSMUSG00000068246	Multiple orthologues	Multiple orthologues	coronal
Apoo		apolipoprotein O	Sanger_HistologiX	HEMI	tm1b	3	B6N	15.8	MGI:1915566	protein_coding	X	+	94367117	94417093	ENSMUSG00000079508	APOO	ENSG00000184831	coronal
Apool		apolipoprotein O-like	Sanger_HistologiX	HEMI	tm1a	3	B6N	15.8	MGI:1915367	protein_coding	X	+	112311334	112372755	ENSMUSG00000025525	APOOL	ENSG00000155008	coronal
Appl2		adaptor protein, phosphotyrosine interaction, PH domain and leucine zipper containing 2	Sanger_WTCHG_14-16w	HOM	tm1a	3	B6JTyr;B6N	15.9	MGI:2384914	protein_coding	10	-	83600033	83648738	ENSMUSG00000020263	APPL2	ENSG00000136044	coronal
Appl2		adaptor protein, phosphotyrosine interaction, PH domain and leucine zipper containing 2	Sanger_WTCHG_6w	HOM	tm1a	3	B6JTyr;B6N	6	MGI:2384914	protein_coding	10	-	83600033	83648738	ENSMUSG00000020263	APPL2	ENSG00000136044	coronal
Arap2		ArfGAP with RhoGAP domain, ankyrin repeat and PH domain 2	Sanger_HistologiX	HOM	tm2b	3	B6N	16	MGI:2684416	protein_coding	5	-	62602445	62766159	ENSMUSG00000037999	ARAP2	ENSG00000047365	coronal
Arhgap17		Rho GTPase activating protein 17	Sanger_HistologiX	HOM	tm1b	3	B6N	15.7	MGI:1917747	protein_coding	7	-	123279218	123369915	ENSMUSG00000030766	ARHGAP17	ENSG00000140750	coronal
Arhgap18		Rho GTPase activating protein 18	Sanger_WTCHG_14-16w	HOM	tm1a	3	B6JTyr;B6N	16.3	MGI:1921160	protein_coding	10	+	26753421	26918648	ENSMUSG00000039031	ARHGAP18	ENSG00000146376	coronal
Arhgap22		Rho GTPase activating protein 22	Sanger_HistologiX	HOM	tm1a	3	B6N	15.7	MGI:2443418	protein_coding	14	+	33214026	33369934	ENSMUSG00000063506	ARHGAP22	ENSG00000128805	coronal
Arhgap25		Rho GTPase activating protein 25	Sanger_WTCHG_ICS_Luxol-Nissl	HOM	tm1a	3	B6N	16.3	MGI:2443687	protein_coding	6	-	87458545	87533259	ENSMUSG00000030047	ARHGAP25	ENSG00000163219	coronal
Arhgap30		Rho GTPase activating protein 30	Sanger_CBI_107	HOM	tm1a	2	B6N	16	MGI:2684948	protein_coding	1	+	171388954	171410298	ENSMUSG00000048865	ARHGAP30	ENSG00000186517	sagittal
Arhgef1		Rho guanine nucleotide exchange factor (GEF) 1	Sanger_HistologiX	HOM	tm1a	3	B6N	15.9	MGI:1353510	protein_coding	7	+	24902912	24926594	ENSMUSG00000040940	ARHGEF1	ENSG00000076928	coronal
Arhgef38		Rho guanine nucleotide exchange factor (GEF) 38	Sanger_HistologiX	HOM	tm1a	3	B6N	16.4	MGI:1924919	protein_coding	3	-	133112278	133234949	ENSMUSG00000040969	ARHGEF38	ENSG00000236699	coronal
Arhgef7		Rho guanine nucleotide exchange factor (GEF7)	Sanger_ICS	HET	tm1a	3	B6N	16.2	MGI:1860493	protein_coding	8	+	11727721	11835219	ENSMUSG00000031511	ARHGEF7	ENSG00000102606	coronal
Arid1b		AT rich interactive domain 1B (SWI-like)	Sanger_HistologiX	HET	tm1b	3	B6N	16.1	MGI:1926129	protein_coding	17	+	4994332	5347656	ENSMUSG00000069729	ARID1B	ENSG00000049618	coronal
Arid2		AT rich interactive domain 2 (ARID, RFX-like)	Sanger_WTCHG_14-16w	HET	tm1a	3	B6JTyr;B6N	15.9	MGI:1924294	protein_coding	15	+	96287518	96404992	ENSMUSG00000033237	ARID2	ENSG00000189079	coronal
Arid4a		AT rich interactive domain 4A (RBP1-like)	Sanger_WTCHG_ICS_Nissl	HOM	tm1a	3	B6JTyr;B6N	16	MGI:2444354	protein_coding	12	+	71015990	71098592	ENSMUSG00000048118	ARID4A	ENSG00000032219	coronal
Arl4d		ADP-ribosylation factor-like 4D	Sanger_WTCHG_14-16w	HOM	tm1a	3	B6JTyr;B6N	15.9	MGI:1933155	protein_coding	11	+	101665541	101667832	ENSMUSG00000034936	ARL4D	ENSG00000175906	coronal
Armc7		armadillo repeat containing 7	Sanger_HistologiX	HET	tm1.1	3	B6N	16.3	MGI:2679719	protein_coding	11	+	115475667	115490467	ENSMUSG00000057219	ARMC7	ENSG00000125449	coronal
Arpc1b		actin related protein 2/3 complex, subunit 1B	Sanger_ICS	HOM	tm1a	3	B6N	16.2	MGI:1343142	protein_coding	5	+	145114215	145130705	ENSMUSG00000029622	ARPC1B	ENSG00000130429	coronal
Arpc1b		actin related protein 2/3 complex, subunit 1B	Sanger_CBI_107	HOM	tm1a	3	B6N	16	MGI:1343142	protein_coding	5	+	145114215	145130705	ENSMUSG00000029622	ARPC1B	ENSG00000130429	sagittal
Arpc2		actin related protein 2/3 complex, subunit 2	Sanger_WTCHG_ICS_Nissl	HET	tm1a	3	B6JTyr;B6N	15.9	MGI:1923959	protein_coding	1	+	74236084	74268209	ENSMUSG00000006304	ARPC2	ENSG00000163466	coronal
Arpc3		actin related protein 2/3 complex, subunit 3	Sanger_HistologiX	HET	tm1a	3	B6N	16	MGI:1928375	protein_coding	5	+	122391878	122414184	ENSMUSG00000029465	ARPC3	ENSG00000111229	coronal
Arpin	2610034B18Rik	actin-related protein 2/3 complex inhibitor	Sanger_HistologiX	HOM	tm1b	3	B6N	16.1	MGI:1917670	protein_coding	7	-	79925361	79935359	ENSMUSG00000039043	Multiple orthologues	Multiple orthologues	coronal
Arrdc5		arrestin domain containing 5	Sanger_HistologiX	HOM	tm1b	2	B6N	16.1	MGI:1924170	protein_coding	17	-	56294113	56300286	ENSMUSG00000073380	ARRDC5	ENSG00000205784	coronal
Arsg		arylsulfatase G	Sanger_HistologiX	HOM	tm1a	3	B6N	16	MGI:1921258	protein_coding	11	+	109473374	109573330	ENSMUSG00000020604	ARSG	ENSG00000141337	coronal
Art4		ADP-ribosyltransferase 4	Sanger_HistologiX	HOM	tm1a	3	B6N	15.9	MGI:1202710	protein_coding	6	-	136848451	136857733	ENSMUSG00000030217	ART4	ENSG00000111339	coronal
Arvcf		armadillo repeat gene deleted in velo-cardio-facial syndrome	Sanger_ICS	HOM	tm1a	3	B6N	16.1	MGI:109620	protein_coding	16	+	18348182	18407076	ENSMUSG00000000325	ARVCF	ENSG00000099889	coronal
Aspm		asp (abnormal spindle)-like, microcephaly associated (Drosophila)	Sanger_HistologiX	HOM	tm1a	3	B6N	16.1	MGI:1334448	protein_coding	1	+	139454772	139494091	ENSMUSG00000033952	ASPM	ENSG00000066279	coronal	Fujimori et al. 2014 Brain Development
Aste1		asteroid homolog 1 (Drosophila)	Sanger_WTCHG_6w	HOM	tm1a	3	B6JTyr;B6N	6.5	MGI:1913845	protein_coding	9	+	105395392	105412229	ENSMUSG00000032567	ASTE1	ENSG00000034533	coronal
Asxl1		additional sex combs like 1	Sanger_WTCHG_14-16w	HET	tm1a	3	B6JTyr;B6N	15.7	MGI:2684063	protein_coding	2	+	153345845	153404007	ENSMUSG00000042548	ASXL1	ENSG00000171456	coronal
Asxl1		additional sex combs like 1	Sanger_WTCHG_6w	HET	tm1a	3	B6JTyr;B6N	7.1	MGI:2684063	protein_coding	2	+	153345845	153404007	ENSMUSG00000042548	ASXL1	ENSG00000171456	coronal
Asxl3		additional sex combs like 3, transcriptional regulator	Sanger_CBI_106	HOM	em1	3	B6N	16	MGI:2685175	protein_coding	18	+	22344883	22530227	ENSMUSG00000045215	ASXL3	ENSG00000141431	sagittal
Atad3a		ATPase family, AAA domain containing 3A	Sanger_HistologiX	HET	tm1a	3	B6N	16	MGI:1919214	protein_coding	4	-	155740641	155761093	ENSMUSG00000029036	Multiple orthologues	Multiple orthologues	coronal
Atg16l1		autophagy related 16-like 1 (S. cerevisiae)	Sanger_WTCHG_ICS_Nissl	HET	tm1a	2	B6N	15.9	MGI:1924290	protein_coding	1	+	87755870	87792428	ENSMUSG00000026289	ATG16L1	ENSG00000085978	coronal
Atg16l2		autophagy related 16-like 2 (S. cerevisiae)	Sanger_HistologiX	HOM	tm1a	3	B6N	16.1	MGI:1920933	protein_coding	7	-	101263034	101302251	ENSMUSG00000047767	ATG16L2	ENSG00000168010	coronal
Atp11a		ATPase, class VI, type 11A	Sanger_HistologiX	HET	tm1a	3	B6N	15.9	MGI:1354735	protein_coding	8	+	12757014	12868728	ENSMUSG00000031441	ATP11A	ENSG00000068650	coronal
Atp2b2		ATPase, Ca++ transporting, plasma membrane 2	Sanger_WTCHG_6w	HET	Obv	3	C3Fe	6	MGI:105368	protein_coding	6	-	113743831	114042613	ENSMUSG00000030302	ATP2B2	ENSG00000157087	coronal
Atp5a1		ATP synthase, H+ transporting, mitochondrial F1 complex, alpha subunit 1	Sanger_WTCHG_14-16w	HET	tm1a	3	B6JTyr;B6N	15.6	MGI:88115	protein_coding	18	+	77773729	77782869	ENSMUSG00000025428	ATP5F1A	ENSG00000152234	coronal
Atp5e		ATP synthase, H+ transporting, mitochondrial F1 complex, epsilon subunit	Sanger_HistologiX	HET	tm1b	3	B6N	15.8	MGI:1855697	protein_coding	2	-	174461072	174464105	ENSMUSG00000016252	ATP5F1E	ENSG00000124172	coronal
Atp5f1		ATP synthase, H+ transporting, mitochondrial F0 complex, subunit B1	Sanger_HistologiX	HET	tm1b	3	B6N	16.1	MGI:1100495	protein_coding	3	-	105942698	105960099	ENSMUSG00000000563	ATP5PB	ENSG00000116459	coronal
Atp8b2		ATPase, class I, type 8B, member 2	Sanger_HistologiX	HOM	tm1a	2	B6N	16.4	MGI:1859660	protein_coding	3	-	89939481	89963508	ENSMUSG00000060671	ATP8B2	ENSG00000143515	coronal
Atp8b2		ATPase, class I, type 8B, member 2	Sanger_HistologiX	HET	tm1a	3	B6N	16.2	MGI:1859660	protein_coding	3	-	89939481	89963508	ENSMUSG00000060671	ATP8B2	ENSG00000143515	coronal
Atpaf2		ATP synthase mitochondrial F1 complex assembly factor 2	Sanger_WTCHG_14-16w	HET	tm1a	3	B6JTyr;B6N	16	MGI:2180561	protein_coding	11	-	60400626	60418457	ENSMUSG00000042709	ATPAF2	ENSG00000171953	coronal
Atpif1		ATPase inhibitory factor 1	Sanger_WTCHG_14-16w	HOM	tm1a	3	B6N	16.1	MGI:1196457	protein_coding	4	-	132530555	132533659	ENSMUSG00000054428	ATP5IF1	ENSG00000130770	coronal
Atxn10		ataxin 10	Sanger_HistologiX	HET	tm1b	3	B6N	16	MGI:1859293	protein_coding	15	+	85336381	85463836	ENSMUSG00000016541	ATXN10	ENSG00000130638	coronal
Atxn3		ataxin 3	Sanger_HistologiX	HOM	tm1a	3	B6N	16.1	MGI:1099442	protein_coding	12	-	101918901	101958246	ENSMUSG00000021189	ATXN3L	ENSG00000123594	coronal
Auts2		autism susceptibility candidate 2	Sanger_CBI_107	HET	em1	3	B6N	16	MGI:1919847	protein_coding	5	-	131437333	132543344	ENSMUSG00000110939	AUTS2	ENSG00000158321	sagittal
B230312C02Rik		RIKEN cDNA B230312C02 gene	Sanger_CBI_107	HOM	tm1.1	3	B6N	16	MGI:2444130	lincRNA	2	-	180370491	180385885	ENSMUSG00000084843	No orthologue	No orthologue	sagittal
B9d2		B9 protein domain 2	Sanger_HistologiX	HET	tm1a	3	B6N	16	MGI:2387643	protein_coding	7	+	25680780	25686558	ENSMUSG00000063439	B9D2	ENSG00000123810	coronal
Bach2		BTB and CNC homology, basic leucine zipper transcription factor 2	Sanger_HistologiX	HOM	tm1a	3	B6N	16.1	MGI:894679	protein_coding	4	+	32238804	32586104	ENSMUSG00000040270	BACH2	ENSG00000112182	coronal
Bap1		Brca1 associated protein 1	Sanger_HistologiX	HET	tm1a	3	B6N	16	MGI:1206586	protein_coding	14	+	31251450	31259944	ENSMUSG00000021901	BAP1	ENSG00000163930	coronal
Barhl1		BarH-like 1 (Drosophila)	Sanger_HistologiX	HET	tm1	3	B6N	15.9	MGI:1859288	protein_coding	2	-	28907679	28916668	ENSMUSG00000026805	BARHL1	ENSG00000125492	coronal
Baz1b		bromodomain adjacent to zinc finger domain, 1B	Sanger_WTCHG_6w	HET	tm2a	3	B6	6.3	MGI:1353499	protein_coding	5	+	135187264	135246129	ENSMUSG00000002748	BAZ1B	ENSG00000009954	coronal
Baz2b		bromodomain adjacent to zinc finger domain, 2B	Sanger_CBI_107	HOM	em1	2	B6N	15.9	MGI:2442782	protein_coding	2	-	59899363	60209839	ENSMUSG00000026987	BAZ2B	ENSG00000123636	sagittal
Bbs2		Bardet-Biedl syndrome 2 (human)	Sanger_CBI_106	HET	em1	3	B6N	16	MGI:2135267	protein_coding	8	-	94067954	94098928	ENSMUSG00000031755	BBS2	ENSG00000125124	sagittal
Bbx		bobby sox homolog (Drosophila)	Sanger_WTCHG_6w	HOM	tm1a	3	B6JTyr;B6N	8.4	MGI:1917758	protein_coding	16	-	50191844	50432390	ENSMUSG00000022641	BBX	ENSG00000114439	coronal
Bclaf3	A830080D01Rik	Bclaf1 and Thrap3 family member 3	Sanger_CBI_106	HEMI	em1	3	B6N	16	MGI:2685992	protein_coding	X	+	159526688	159593081	ENSMUSG00000044150	BCLAF3	ENSG00000173681	sagittal
Bdh2		3-hydroxybutyrate dehydrogenase, type 2	Sanger_ICS	HOM	tm1a	3	B6N	15.9	MGI:1917022	protein_coding	3	+	135281221	135304426	ENSMUSG00000028167	BDH2	ENSG00000164039	coronal
Begain		brain-enriched guanylate kinase-associated	Sanger_CBI_107	HOM	tm1b	3	B6N	16.2	MGI:3044626	protein_coding	12	-	109032187	109068217	ENSMUSG00000040867	BEGAIN	ENSG00000183092	sagittal
Bgn		biglycan	Sanger_CBI_107	HEMI	tm1.1	3	B6N	15.7	MGI:88158	protein_coding	X	+	73483602	73495933	ENSMUSG00000031375	BGN	ENSG00000182492	sagittal
Bhlhe40		basic helix-loop-helix family, member e40	Sanger_HistologiX	HOM	tm1b	2	B6N	16	MGI:1097714	protein_coding	6	+	108660629	108666925	ENSMUSG00000030103	BHLHE40	ENSG00000134107	coronal
Bin2		bridging integrator 2	Sanger_CBI_107	HOM	em1	2	B6N	16.1	MGI:3611448	protein_coding	15	-	100641077	100669553	ENSMUSG00000098112	BIN2	ENSG00000110934	sagittal
Bivm		basic, immunoglobulin-like variable motif containing	Sanger_HistologiX	HOM	tm1b	3	B6N	15.7	MGI:2179809	protein_coding	1	+	44118957	44144770	ENSMUSG00000041684	BIVM	ENSG00000134897	coronal
Blzf1		basic leucine zipper nuclear factor 1	Sanger_ICS	HOM	tm1a	3	B6N	15.7	MGI:1201607	protein_coding	1	-	164289800	164307489	ENSMUSG00000026577	BLZF1	ENSG00000117475	coronal
Bnip2		BCL2/adenovirus E1B interacting protein 2	Sanger_HistologiX	HOM	tm1b	3	B6N	16.1	MGI:109327	protein_coding	9	+	69989466	70008317	ENSMUSG00000011958	BNIP2	ENSG00000140299	coronal
Bola3		bolA-like 3 (E. coli)	Sanger_CBI_106	HET	tm1b	3	B6N	16	MGI:1925903	protein_coding	6	+	83349147	83360136	ENSMUSG00000045160	BOLA3	ENSG00000163170	sagittal
Bpgm		2,3-bisphosphoglycerate mutase	Sanger_HistologiX	HOM	tm1a	3	B6N	16.1	MGI:1098242	protein_coding	6	+	34476207	34505613	ENSMUSG00000038871	BPGM	ENSG00000172331	coronal
Bpifa3	1700058C13Rik	BPI fold containing family A, member 3	Sanger_WTCHG_14-16w	HOM	tm1a	3	B6JTyr;B6N	15.7	MGI:1920638	protein_coding	2	+	154130336	154138356	ENSMUSG00000027482	BPIFA3	ENSG00000131059	coronal
Bpifb1		BPI fold containing family B, member 1	Sanger_HistologiX	HOM	tm1e	3	B6N	16	MGI:2137431	protein_coding	2	+	154190818	154220369	ENSMUSG00000027485	BPIFB1	ENSG00000125999	coronal
Bpifb5		BPI fold containing family B, member 5	Sanger_HistologiX	HOM	tm2a	3	B6N	16.3	MGI:2385160	protein_coding	2	+	154223742	154240902	ENSMUSG00000038572	No orthologue	No orthologue	coronal
Brcc3		BRCA1/BRCA2-containing complex, subunit 3	Sanger_CBI_107	HEMI	em1	3	B6N	15.9	MGI:2389572	protein_coding	X	+	75416628	75454001	ENSMUSG00000031201	Multiple orthologues	Multiple orthologues	sagittal
Brd2		bromodomain containing 2	Sanger_HistologiX	HET	em1	3	B6N	16	MGI:99495	protein_coding	17	-	34112023	34122634	ENSMUSG00000024335	BRD2	ENSG00000204256	coronal
Brd7		bromodomain containing 7	Sanger_WTCHG_6w	HET	tm2a	2	129/SvEv	6	MGI:1349766	protein_coding	8	-	88331039	88362194	ENSMUSG00000031660	BRD7	ENSG00000166164	coronal
Brd8		bromodomain containing 8	Sanger_WTCHG_6w	HET	tm1a	3	B6JTyr;B6N	6.6	MGI:1925906	protein_coding	18	-	34598615	34624601	ENSMUSG00000003778	BRD8	ENSG00000112983	coronal
Brdt		bromodomain, testis-specific	Sanger_WTCHG_6w	HOM	tm1a	6	B6JTyr;B6N	7.7	MGI:1891374	protein_coding	5	+	107331159	107387058	ENSMUSG00000029279	BRDT	ENSG00000137948	coronal
Brpf3		bromodomain and PHD finger containing, 3	Sanger_WTCHG_14-16w	HET	tm1a	3	B6JTyr;B6N	16	MGI:2146836	protein_coding	17	+	28801090	28838546	ENSMUSG00000063952	BRPF3	ENSG00000096070	coronal
Brpf3		bromodomain and PHD finger containing, 3	Sanger_WTCHG_6w	HET	tm1a	2	B6JTyr;B6N	7.2	MGI:2146836	protein_coding	17	+	28801090	28838546	ENSMUSG00000063952	BRPF3	ENSG00000096070	coronal
Btbd11		BTB (POZ) domain containing 11	Sanger_ICS	HOM	tm1a	3	B6N	16	MGI:1921257	protein_coding	10	+	85386814	85660292	ENSMUSG00000020042	BTBD11	ENSG00000151136	coronal
Btn2a2		butyrophilin, subfamily 2, member A2	Sanger_CBI_107	HOM	em1	3	B6N	16	MGI:3606486	protein_coding	13	-	23477676	23488857	ENSMUSG00000053216	Multiple orthologues	Multiple orthologues	sagittal
Btnl2		butyrophilin-like 2	Sanger_CBI_106	HOM	em1	3	B6N	16	MGI:1859549	protein_coding	17	+	34354822	34369493	ENSMUSG00000024340	BTNL2	ENSG00000204290	sagittal
C2cd4b		C2 calcium-dependent domain containing 4B	Sanger_CBI_106	HOM	em1	3	B6N	16	MGI:1922947	protein_coding	9	+	67759437	67760930	ENSMUSG00000091956	Multiple orthologues	Multiple orthologues	sagittal
C8g		complement component 8, gamma polypeptide	Sanger_CBI_106	HOM	em1	3	B6N	16	MGI:88237	protein_coding	2	-	25498651	25501719	ENSMUSG00000015083	C8G	ENSG00000176919	sagittal
Cabp1		calcium binding protein 1	Sanger_HistologiX	HOM	tm1a	3	B6N	15.8	MGI:1352750	protein_coding	5	-	115168689	115194381	ENSMUSG00000029544	CABP1	ENSG00000157782	coronal
Cadm1		cell adhesion molecule 1	Sanger_WTCHG_6w	HOM	tm1a	3	B6JTyr;B6N	7.6	MGI:1889272	protein_coding	9	+	47530173	47857637	ENSMUSG00000032076	CADM1	ENSG00000182985	coronal
Cadm1		cell adhesion molecule 1	Sanger_WTCHG_6w	HET	tm1.2	3	B6JIco;B6JTyr;129S5	6	MGI:1889272	protein_coding	9	+	47530173	47857637	ENSMUSG00000032076	CADM1	ENSG00000182985	coronal
Cadm1		cell adhesion molecule 1	Sanger_WTCHG_6w	HOM	tm1.2	3	B6JIco;B6JTyr;129S5	6	MGI:1889272	protein_coding	9	+	47530173	47857637	ENSMUSG00000032076	CADM1	ENSG00000182985	coronal
Calcoco2		calcium binding and coiled-coil domain 2	Sanger_ICS	HOM	tm1	3	B6N	16.5	MGI:1343177	protein_coding	11	-	96099326	96111964	ENSMUSG00000006056	CALCOCO2	ENSG00000136436	coronal
Camkmt		calmodulin-lysine N-methyltransferase	Sanger_HistologiX	HOM	tm1b	3	B6N	16.2	MGI:1920832	protein_coding	17	+	85090726	85458139	ENSMUSG00000071037	CAMKMT	ENSG00000143919	coronal
Camsap3		calmodulin regulated spectrin-associated protein family, member 3	Sanger_HistologiX	HOM	tm1a	3	B6N	15.9	MGI:1916947	protein_coding	8	+	3587293	3609075	ENSMUSG00000044433	CAMSAP3	ENSG00000076826	coronal
Camsap3		calmodulin regulated spectrin-associated protein family, member 3	Sanger_CBI_107	HET	tm1a	3	B6N	15.7	MGI:1916947	protein_coding	8	+	3587293	3609075	ENSMUSG00000044433	CAMSAP3	ENSG00000076826	sagittal
Cand2		cullin-associated and neddylation-dissociated 2 (putative)	Sanger_HistologiX	HOM	tm1a	3	B6N	15.9	MGI:1914338	protein_coding	6	+	115774538	115805557	ENSMUSG00000030319	CAND2	ENSG00000144712	coronal
Capn11		calpain 11	Sanger_HistologiX	HOM	tm1b	3	B6N	16.1	MGI:1352490	protein_coding	17	-	45630204	45659325	ENSMUSG00000058626	CAPN11	ENSG00000137225	coronal
Caprin2		caprin family member 2	Sanger_WTCHG_ICS_Luxol-Nissl	HOM	tm1a	3	B6N	16	MGI:2448541	protein_coding	6	-	148842492	148896237	ENSMUSG00000030309	CAPRIN2	ENSG00000110888	coronal
Capza2		capping protein (actin filament) muscle Z-line, alpha 2	Sanger_HistologiX	HET	tm1b	3	B6N	16.1	MGI:106222	protein_coding	6	+	17636234	17666972	ENSMUSG00000015733	CAPZA2	ENSG00000198898	coronal
Capzb		capping protein (actin filament) muscle Z-line, beta	Sanger_WTCHG_6w	HET	tm1a	3	B6JTyr;B6N	6.6	MGI:104652	protein_coding	4	+	139192899	139291818	ENSMUSG00000028745	CAPZB	ENSG00000077549	coronal
Card9		caspase recruitment domain family, member 9	Sanger_HistologiX	HOM	tm1a	3	B6N	16.2	MGI:2685628	protein_coding	2	-	26352187	26360918	ENSMUSG00000026928	CARD9	ENSG00000187796	coronal
Carmil1	Lrrc16a	capping protein regulator and myosin 1 linker 1	Sanger_WTCHG_6w	HOM	tm1a	3	B6JTyr;B6N	6.1	MGI:1915982	protein_coding	13	-	24012344	24280795	ENSMUSG00000021338	CARMIL1	ENSG00000079691	coronal
Casc4		cancer susceptibility candidate 4	Sanger_HistologiX	HOM	tm2b	3	B6N	16.1	MGI:2443129	protein_coding	2	+	121866970	121936220	ENSMUSG00000060227	CASC4	ENSG00000166734	coronal
Casp12		caspase 12	Sanger_HistologiX	HOM	tm1a	3	B6N	16	MGI:1312922	protein_coding	9	+	5345430	5373032	ENSMUSG00000025887	CASP12	ENSG00000204403	coronal
Catip		ciliogenesis associated TTC17 interacting protein	Sanger_HistologiX	HOM	tm1b	3	B6N	16.1	MGI:2685062	protein_coding	1	+	74362108	74369321	ENSMUSG00000073650	CATIP	ENSG00000158428	coronal
Catspere2	Gm16432	catsper channel auxiliary subunit epsilon 2	Sanger_HistologiX	HOM	tm1b	3	B6N	16.1	MGI:3645414	protein_coding	1	+	177983423	178172704	ENSMUSG00000091476	CATSPERE	ENSG00000179397	coronal
Cbr2		carbonyl reductase 2	Sanger_HistologiX	HOM	tm1b	3	B6N	15.9	MGI:107200	protein_coding	11	-	120729489	120732114	ENSMUSG00000025150	No orthologue	No orthologue	coronal
Cbx1		chromobox 1	Sanger_WTCHG_14-16w	HET	tm1a	3	B6JTyr;B6N	15.9	MGI:105369	protein_coding	11	+	96789127	96808640	ENSMUSG00000018666	CBX1	ENSG00000108468	coronal
Cbx5		chromobox 5	Sanger_ICS	HOM	tm1a	4	B6N	15.9	MGI:109372	protein_coding	15	-	103191544	103239816	ENSMUSG00000009575	CBX5	ENSG00000094916	coronal
Cbx6		chromobox 6	Sanger_ICS	HOM	tm1a	3	B6N	15.8	MGI:3512628	protein_coding	15	-	79823896	79834688	ENSMUSG00000089715	CBX6	ENSG00000183741	coronal
Cbx7		chromobox 7	Sanger_WTCHG_6w	HOM	tm1a	3	B6	5.8	MGI:1196439	protein_coding	15	-	79915807	79971119	ENSMUSG00000053411	CBX7	ENSG00000100307	coronal
Cc2d1b		coiled-coil and C2 domain containing 1B	Sanger_WTCHG_6w	HOM	tm1a	2	B6	6.4	MGI:2443076	protein_coding	4	+	108619940	108634123	ENSMUSG00000028582	CC2D1B	ENSG00000154222	coronal
Cc2d2a		coiled-coil and C2 domain containing 2A	Sanger_ICS	HET	tm1a	3	B6N	15.9	MGI:1924487	protein_coding	5	+	43662346	43740972	ENSMUSG00000039765	CC2D2A	ENSG00000048342	coronal
Ccdc106		coiled-coil domain containing 106	Sanger_ICS	HOM	tm1a	3	B6N	15.9	MGI:2385900	protein_coding	7	+	5020553	5060785	ENSMUSG00000035228	CCDC106	ENSG00000173581	coronal
Ccdc122		coiled-coil domain containing 122	Sanger_HistologiX	HOM	tm1a	3	B6N	15.8	MGI:1918358	protein_coding	14	+	77036772	77112257	ENSMUSG00000034795	CCDC122	ENSG00000151773	coronal
Ccdc122		coiled-coil domain containing 122	Sanger_HistologiX	HET	tm1a	3	B6N	16.3	MGI:1918358	protein_coding	14	+	77036772	77112257	ENSMUSG00000034795	CCDC122	ENSG00000151773	coronal
Ccdc127		coiled-coil domain containing 127	Sanger_HistologiX	HOM	tm1b	3	B6N	16.1	MGI:1914683	protein_coding	13	+	74350309	74365783	ENSMUSG00000021578	CCDC127	ENSG00000164366	coronal
Ccdc134		coiled-coil domain containing 134	Sanger_HistologiX	HET	tm1a	3	B6N	16.1	MGI:1923707	protein_coding	15	+	82127922	82142200	ENSMUSG00000068114	CCDC134	ENSG00000100147	coronal
Ccdc137		coiled-coil domain containing 137	Sanger_WTCHG_14-16w	HET	tm1a	3	B6JTyr;B6N	15.6	MGI:1914541	protein_coding	11	+	120458115	120464358	ENSMUSG00000049957	CCDC137	ENSG00000185298	coronal
Ccdc159		coiled-coil domain containing 159	Sanger_HistologiX	HOM	tm1a	3	B6N	15.9	MGI:1914369	protein_coding	9	+	21927471	21935872	ENSMUSG00000006241	CCDC159	ENSG00000183401	coronal
Ccdc160		coiled-coil domain containing 160	Sanger_HistologiX	HEMI	tm1a	3	B6N	15.7	MGI:3588225	protein_coding	X	+	52791200	52799468	ENSMUSG00000073207	CCDC160	ENSG00000203952	coronal
Ccdc18		coiled-coil domain containing 18	Sanger_HistologiX	HOM	tm1a	3	B6N	15.7	MGI:1922974	protein_coding	5	+	108132875	108233628	ENSMUSG00000056531	CCDC18	ENSG00000122483	coronal
Ccdc24		coiled-coil domain containing 24	Sanger_HistologiX	HOM	tm1a	3	B6N	15.6	MGI:2685874	protein_coding	4	-	117866524	117872557	ENSMUSG00000078588	CCDC24	ENSG00000159214	coronal
Ccdc6		coiled-coil domain containing 6	Sanger_HistologiX	HET	em1	2	B6N	16.1	MGI:1923801	protein_coding	10	+	70097121	70193200	ENSMUSG00000048701	CCDC6	ENSG00000108091	coronal
Ccdc69		coiled-coil domain containing 69	Sanger_HistologiX	HOM	tm1b	3	B6N	15.9	MGI:1196234	protein_coding	11	-	55049731	55078131	ENSMUSG00000049588	CCDC69	ENSG00000198624	coronal
Ccdc77		coiled-coil domain containing 77	Sanger_ICS	HOM	tm1a	3	B6N	16.2	MGI:1914450	protein_coding	6	-	120324323	120364374	ENSMUSG00000030177	CCDC77	ENSG00000120647	coronal
Ccl22		chemokine (C-C motif) ligand 22	Sanger_HistologiX	HET	tm1a	3	B6N	16.1	MGI:1306779	protein_coding	8	+	94745590	94751699	ENSMUSG00000031779	CCL22	ENSG00000102962	coronal
Cd160		CD160 antigen	Sanger_CBI_106	HOM	em1	3	B6N	16	MGI:1860383	protein_coding	3	-	96798763	96829351	ENSMUSG00000038304	CD160	ENSG00000117281	sagittal
Cd300c		CD300C molecule	Sanger_CBI_106	HOM	em1	3	B6N	16	MGI:3032626	protein_coding	11	-	114956116	114969157	ENSMUSG00000058728	Multiple orthologues	Multiple orthologues	sagittal
Cd300ld		CD300 molecule like family member d	Sanger_CBI_107	HOM	em1	4	B6N	15.9	MGI:2442358	protein_coding	11	-	114982274	114989922	ENSMUSG00000034641	Multiple orthologues	Multiple orthologues	sagittal
Cd300ld2	Gm11709	CD300 molecule like family member D2	Sanger_CBI_106	HOM	em1	3	B6N	16	MGI:3649405	protein_coding	11	-	115010335	115016193	ENSMUSG00000089753	Multiple orthologues	Multiple orthologues	sagittal
Cd300lg		CD300 molecule like family member G	Sanger_HistologiX	HOM	tm1a	3	B6N	16	MGI:1289168	protein_coding	11	+	102041509	102055620	ENSMUSG00000017309	CD300LG	ENSG00000161649	coronal
Cd55b	Daf2	CD55 molecule, decay accelerating factor for complement B	Sanger_HistologiX	HOM	tm1a	3	B6N	16.5	MGI:104849	protein_coding	1	-	130388537	130423009	ENSMUSG00000026401	Multiple orthologues	Multiple orthologues	coronal
Cd96		CD96 antigen	Sanger_CBI_107	HOM	em1	3	B6N	16	MGI:1934368	protein_coding	16	-	46035657	46120251	ENSMUSG00000022657	CD96	ENSG00000153283	sagittal
Cdc6		cell division cycle 6	Sanger_ICS	HET	tm1a	3	B6N	15.7	MGI:1345150	protein_coding	11	+	98907801	98923940	ENSMUSG00000017499	CDC6	ENSG00000094804	coronal
Cdca8		cell division cycle associated 8	Sanger_ICS	HET	tm1a	3	B6N	15.6	MGI:1196274	protein_coding	4	-	124918465	124939311	ENSMUSG00000028873	CDCA8	ENSG00000134690	coronal
Cdh1		cadherin 1	Sanger_WTCHG_6w	HET	tm1a	3	B6JTyr;B6N	6	MGI:88354	protein_coding	8	+	106603351	106670246	ENSMUSG00000000303	CDH1	ENSG00000039068	coronal
Cdh19		cadherin 19, type 2	Sanger_HistologiX	HOM	tm1a	3	B6N	16.5	MGI:3588198	protein_coding	1	-	110888326	110977584	ENSMUSG00000047216	CDH19	ENSG00000071991	coronal
Cdh23		cadherin 23 (otocadherin)	Sanger_WTCHG_6w	HOM/HET	v	3	STOCK Cdh23<v>	6	MGI:1890219	protein_coding	10	-	60302748	60696490	ENSMUSG00000012819	CDH23	ENSG00000107736	coronal
Cdh23		cadherin 23 (otocadherin)	Sanger_CBI_106	HOM	tm2b	3	B6N	16	MGI:1890219	protein_coding	10	-	60302748	60696490	ENSMUSG00000012819	CDH23	ENSG00000107736	sagittal
Cdk14		cyclin-dependent kinase 14	Sanger_HistologiX	HOM	tm1a	3	B6N	15.7	MGI:894318	protein_coding	5	-	4803391	5420312	ENSMUSG00000028926	CDK14	ENSG00000058091	coronal
Cdk5rap2		CDK5 regulatory subunit associated protein 2	Sanger_WTCHG_14-16w	HOM	tm1a	3	B6N	15.9	MGI:2384875	protein_coding	4	-	70216856	70410443	ENSMUSG00000039298	CDK5RAP2	ENSG00000136861	coronal
Cdkal1		CDK5 regulatory subunit associated protein 1-like 1	Sanger_HistologiX	HOM	tm2a	3	B6N	15.8	MGI:1921765	protein_coding	13	-	29191746	29855674	ENSMUSG00000006191	CDKAL1	ENSG00000145996	coronal
Cdkn2a		cyclin-dependent kinase inhibitor 2A	Sanger_ICS	HOM	tm1a	3	B6N	16.2	MGI:104738	protein_coding	4	-	89274471	89294653	ENSMUSG00000044303	No orthologue	No orthologue	coronal
Cdkn2aipnl		CDKN2A interacting protein N-terminal like	Sanger_HistologiX	HOM	tm1b	4	B6N	16.1	MGI:1261797	protein_coding	11	+	51967661	51977334	ENSMUSG00000020392	CDKN2AIPNL	ENSG00000237190	coronal
Cds2		CDP-diacylglycerol synthase (phosphatidate cytidylyltransferase) 2	Sanger_WTCHG_6w	HET	tm1a	3	B6JTyr;B6N	6.6	MGI:1332236	protein_coding	2	+	132263148	132312050	ENSMUSG00000058793	CDS2	ENSG00000101290	coronal
Cdyl		chromodomain protein, Y chromosome-like	Sanger_CBI_106	HET	em1	3	B6N	16	MGI:1339956	protein_coding	13	+	35659833	35874063	ENSMUSG00000059288	CDYL	ENSG00000153046	sagittal
Ceacam11		carcinoembryonic antigen-related cell adhesion molecule 11	Sanger_CBI_106	HOM	em1	3	B6N	16	MGI:1914246	protein_coding	7	+	17972124	17978556	ENSMUSG00000030368	No orthologue	No orthologue	sagittal
Ceacam12		carcinoembryonic antigen-related cell adhesion molecule 12	Sanger_CBI_107	HOM	em1	3	B6N	16	MGI:1914565	protein_coding	7	+	18065929	18077986	ENSMUSG00000030366	No orthologue	No orthologue	sagittal
Ceacam13		carcinoembryonic antigen-related cell adhesion molecule 13	Sanger_CBI_106	HOM	em1	3	B6N	16	MGI:1917035	protein_coding	7	+	18009889	18019221	ENSMUSG00000057195	No orthologue	No orthologue	sagittal
Ceacam14		carcinoembryonic antigen-related cell adhesion molecule 14	Sanger_CBI_107	HOM	em1	3	B6N	16.4	MGI:1914334	protein_coding	7	+	17812633	17815663	ENSMUSG00000023185	No orthologue	No orthologue	sagittal
Ceacam15		carcinoembryonic antigen-related cell adhesion molecule 15	Sanger_CBI_106	HOM	em1	3	B6N	16	MGI:2141810	protein_coding	7	-	16671331	16675705	ENSMUSG00000078795	No orthologue	No orthologue	sagittal
Ceacam3		carcinoembryonic antigen-related cell adhesion molecule 3	Sanger_CBI_107	HOM	em1	3	B6N	16.1	MGI:3646296	protein_coding	7	+	17150282	17164253	ENSMUSG00000053228	No orthologue	No orthologue	sagittal
Celf2		CUGBP, Elav-like family member 2	Sanger_CBI_106	HET	tm1b	3	B6N	16	MGI:1338822	protein_coding	2	-	6539694	7509563	ENSMUSG00000002107	CELF2	ENSG00000048740	sagittal
Celf4		CUGBP, Elav-like family member 4	Sanger_HistologiX	HET	tm1a	3	B6N	16	MGI:1932407	protein_coding	18	-	25477632	25753983	ENSMUSG00000024268	CELF4	ENSG00000101489	coronal
Cenpj		centromere protein J	Sanger_ICS	HOM	tm1a	3	B6Brd;B6Dnk;B6N-Tyr<c-Brd>	16.1	MGI:2684927	protein_coding	14	-	56526761	56571846	ENSMUSG00000064128	CENPJ	ENSG00000151849	coronal	McIntyre et al. 2012 PLoS Genetics
Cenpj		centromere protein J	Sanger_WTCHG_14-16w	HOM	tm1a	3	B6JTyr;B6N	15.7	MGI:2684927	protein_coding	14	-	56526761	56571846	ENSMUSG00000064128	CENPJ	ENSG00000151849	coronal	McIntyre et al. 2012 PLoS Genetics
Cenpj		centromere protein J	Sanger_WTCHG_14-16w	HET	tm1a	3	B6JTyr;B6N	16.2	MGI:2684927	protein_coding	14	-	56526761	56571846	ENSMUSG00000064128	CENPJ	ENSG00000151849	coronal	McIntyre et al. 2012 PLoS Genetics
Cenpj		centromere protein J	Sanger_WTCHG_ICS_Luxol-Nissl	HOM	tm1a	2	B6JTyr;B6N	10	MGI:2684927	protein_coding	14	-	56526761	56571846	ENSMUSG00000064128	CENPJ	ENSG00000151849	coronal	McIntyre et al. 2012 PLoS Genetics
Cenpl		centromere protein L	Sanger_HistologiX	HET	tm1b	3	B6N	16	MGI:1917704	protein_coding	1	+	161070713	161086724	ENSMUSG00000026708	CENPL	ENSG00000120334	coronal
Cep120		centrosomal protein 120	Sanger_CBI_106	HET	tm1b	3	B6N	16	MGI:2147298	protein_coding	18	-	53681724	53744547	ENSMUSG00000048799	CEP120	ENSG00000168944	sagittal
Cep250		centrosomal protein 250	Sanger_HistologiX	HOM	tm1a	3	B6N	16	MGI:108084	protein_coding	2	+	155956458	155998900	ENSMUSG00000038241	CEP250	ENSG00000126001	coronal
Cep41	Tsga14	centrosomal protein 41	Sanger_WTCHG_ICS_Nissl	HOM	tm1a	3	B6N	15.6	MGI:1891414	protein_coding	6	-	30653457	30693749	ENSMUSG00000029790	CEP41	ENSG00000106477	coronal
Cep72		centrosomal protein 72	Sanger_CBI_106	HOM	em1	3	B6N	15.3	MGI:1921720	protein_coding	13	-	74036500	74062299	ENSMUSG00000021572	CEP72	ENSG00000112877	sagittal
Cfap36	Ccdc104	cilia and flagella associated protein 36	Sanger_WTCHG_14-16w	HOM	tm1a	3	B6N	16.2	MGI:1913994	protein_coding	11	-	29221532	29247409	ENSMUSG00000020462	CFAP36	ENSG00000163001	coronal
Cfap44		cilia and flagella associated protein 44	Sanger_CBI_106	HOM	tm1a	3	B6N	16	MGI:1277238	protein_coding	16	+	44394796	44482428	ENSMUSG00000071550	CFAP44	ENSG00000206530	sagittal
Cfap53		cilia and flagella associated protein 53	Sanger_HistologiX	HET	em1	3	B6N	16.1	MGI:1921703	protein_coding	18	+	74283090	74359986	ENSMUSG00000035394	CFAP53	ENSG00000172361	coronal
Cfap61		cilia and flagella associated protein 61	Sanger_HistologiX	HOM	tm2a	3	B6N	16.3	MGI:1926024	protein_coding	2	+	145934784	146215039	ENSMUSG00000037143	CFAP61	ENSG00000089101	coronal
Cfh		complement component factor h	Sanger_ICS	HOM	tm1a	3	B6N	15.9	MGI:88385	protein_coding	1	-	140084708	140183764	ENSMUSG00000026365	Multiple orthologues	Multiple orthologues	coronal
Cgrrf1		cell growth regulator with ring finger domain 1	Sanger_HistologiX	HOM	tm1b	3	B6N	15.9	MGI:1916368	protein_coding	14	+	46832134	46854193	ENSMUSG00000055128	CGRRF1	ENSG00000100532	coronal
Chd7		chromodomain helicase DNA binding protein 7	Sanger_WTCHG_6w	HET	tm2a	3	129S5;B6N	6	MGI:2444748	protein_coding	4	+	8690406	8867659	ENSMUSG00000041235	CHD7	ENSG00000171316	coronal
Chd9		chromodomain helicase DNA binding protein 9	Sanger_HistologiX	HOM	tm1a	3	B6N	16	MGI:1924001	protein_coding	8	+	90828357	91054511	ENSMUSG00000056608	CHD9	ENSG00000177200	coronal
Chia1	Chia	chitinase, acidic 1	Sanger_WTCHG_ICS_Luxol-Nissl	HOM	tm1a	3	B6N	16.1	MGI:1932052	protein_coding	3	+	106113229	106132120	ENSMUSG00000062778	Multiple orthologues	Multiple orthologues	coronal
Chil4		chitinase-like 4	Sanger_HistologiX	HOM	tm1b	3	B6N	16.1	MGI:1341098	protein_coding	3	-	106201490	106219507	ENSMUSG00000063779	Multiple orthologues	Multiple orthologues	coronal
Chka		choline kinase alpha	Sanger_HistologiX	HET	tm2a	2	B6N	16	MGI:107760	protein_coding	19	+	3851773	3894369	ENSMUSG00000024843	CHKA	ENSG00000110721	coronal
Chmp6		charged multivesicular body protein 6	Sanger_HistologiX	HET	tm1b	3	B6N	16	MGI:3583942	protein_coding	11	+	119913441	119919548	ENSMUSG00000025371	CHMP6	ENSG00000176108	coronal
Chst11		carbohydrate sulfotransferase 11	Sanger_HistologiX	HET	tm1a	3	B6N	16.1	MGI:1927166	protein_coding	10	+	82985498	83195900	ENSMUSG00000034612	CHST11	ENSG00000171310	coronal
Chtop		chromatin target of PRMT1	Sanger_HistologiX	HET	tm1a	3	B6N	16.1	MGI:1913761	protein_coding	3	-	90498956	90509498	ENSMUSG00000001017	CHTOP	ENSG00000160679	coronal
Cir1		corepressor interacting with RBPJ, 1	Sanger_HistologiX	HET	tm3a	3	B6N	15.8	MGI:1914185	protein_coding	2	-	73283105	73312701	ENSMUSG00000041777	CIR1	ENSG00000138433	coronal
Cish		cytokine inducible SH2-containing protein	Sanger_WTCHG_14-16w	HOM	tm1a	3	B6JTyr;B6N	16.1	MGI:103159	protein_coding	9	+	107296026	107302784	ENSMUSG00000032578	CISH	ENSG00000114737	coronal
Cit		citron	Sanger_WTCHG_6w	HET	tm1a	3	B6JTyr;B6N	5.4	MGI:105313	protein_coding	5	+	115845278	116008947	ENSMUSG00000029516	CIT	ENSG00000122966	coronal
Cldn16		claudin 16	Sanger_WTCHG_14-16w	HOM	tm1a	3	B6JTyr;B6N	16.1	MGI:2148742	protein_coding	16	+	26463135	26482765	ENSMUSG00000038148	CLDN16	ENSG00000113946	coronal
Cldn34b2	1700042B14Rik	claudin 34B2	Sanger_HistologiX	HEMI	tm1a	3	B6N	16.2	MGI:1920597	protein_coding	X	-	155124917	155128412	ENSMUSG00000057402	Multiple orthologues	Multiple orthologues	coronal
Clec4a3		C-type lectin domain family 4, member a3	Sanger_CBI_106	HOM	tm1b	3	B6N	16	MGI:1920399	protein_coding	6	+	122952515	122969875	ENSMUSG00000043832	Multiple orthologues	Multiple orthologues	sagittal
Clic3		chloride intracellular channel 3	Sanger_CBI_106	HET	em1	3	B6N	16	MGI:1916704	protein_coding	2	+	25456838	25458776	ENSMUSG00000015093	CLIC3	ENSG00000169583	sagittal
Clk1		CDC-like kinase 1	Sanger_ICS	HOM	tm1a	3	B6N	16.1	MGI:107403	protein_coding	1	-	58410189	58424066	ENSMUSG00000026034	CLK1	ENSG00000013441	coronal
Clpp		caseinolytic mitochondrial matrix peptidase proteolytic subunit	Sanger_HistologiX	HOM	tm1a	3	B6N	15.8	MGI:1858213	protein_coding	17	+	56990264	56996371	ENSMUSG00000002660	CLPP	ENSG00000125656	coronal
Cluap1		clusterin associated protein 1	Sanger_WTCHG_14-16w	HET	tm1a	3	B6JTyr;B6N	16	MGI:1924029	protein_coding	16	+	3908801	3941147	ENSMUSG00000014232	Multiple orthologues	Multiple orthologues	coronal
Cmbl		carboxymethylenebutenolidase-like (Pseudomonas)	Sanger_HistologiX	HOM	tm1b	3	B6N	16.2	MGI:1916824	protein_coding	15	+	31568791	31590119	ENSMUSG00000022235	CMBL	ENSG00000164237	coronal
Cmip		c-Maf inducing protein	Sanger_HistologiX	HET	tm1a	3	B6N	16	MGI:1921690	protein_coding	8	+	117257019	117461503	ENSMUSG00000034390	CMIP	ENSG00000153815	coronal
Cmtm4		CKLF-like MARVEL transmembrane domain containing 4	Sanger_ICS	HOM	tm1a	4	B6N	16.2	MGI:2142888	protein_coding	8	-	104348191	104395807	ENSMUSG00000096188	CMTM4	ENSG00000183723	coronal
Cmtm5		CKLF-like MARVEL transmembrane domain containing 5	Sanger_HistologiX	HOM	tm1a	3	B6N	16	MGI:2447164	protein_coding	14	+	54936470	54939256	ENSMUSG00000040759	CMTM5	ENSG00000166091	coronal
Cmtm6		CKLF-like MARVEL transmembrane domain containing 6	Sanger_HistologiX	HOM	tm1a	3	B6N	16.2	MGI:2447165	protein_coding	9	+	114731203	114749343	ENSMUSG00000032434	CMTM6	ENSG00000091317	coronal
Cnbd1		cyclic nucleotide binding domain containing 1	Sanger_HistologiX	HOM	tm1b	3	B6N	16.2	MGI:3650508	protein_coding	4	-	18860454	19122526	ENSMUSG00000073991	CNBD1	ENSG00000176571	coronal
Cnih3		cornichon family AMPA receptor auxiliary protein 3	Sanger_CBI_107	HOM	tm1a	2	B6N	16.2	MGI:1920228	protein_coding	1	+	181352628	181460641	ENSMUSG00000026514	CNIH3	ENSG00000143786	sagittal
Cnot4		CCR4-NOT transcription complex, subunit 4	Sanger_HistologiX	HET	tm1b	3	B6N	16.1	MGI:1859026	protein_coding	6	-	35022065	35133724	ENSMUSG00000038784	CNOT4	ENSG00000080802	coronal
Cnot6		CCR4-NOT transcription complex, subunit 6	Sanger_ICS	HOM	tm1a	3	B6N	15.9	MGI:2144529	protein_coding	11	-	49671503	49712723	ENSMUSG00000020362	CNOT6	ENSG00000113300	coronal
Cnot9	Rqcd1	CCR4-NOT transcription complex, subunit 9	Sanger_WTCHG_ICS_Luxol-Nissl	HET	tm1a	3	B6N	15.8	MGI:1928902	protein_coding	1	+	74506058	74530842	ENSMUSG00000026174	CNOT9	ENSG00000144580	coronal
Cntfr		ciliary neurotrophic factor receptor	Sanger_WTCHG_6w	HET	tm1a	3	B6JTyr;B6N	6.3	MGI:99605	protein_coding	4	-	41657498	41697089	ENSMUSG00000028444	CNTFR	ENSG00000122756	coronal
Cntn6		contactin 6	Sanger_CBI_107	HOM	em1	3	B6N	16.1	MGI:1858223	protein_coding	6	+	104492790	104863406	ENSMUSG00000030092	CNTN6	ENSG00000134115	sagittal
Cog2		component of oligomeric golgi complex 2	Sanger_WTCHG_6w	HET	tm1a	3	B6JTyr;B6N	6.4	MGI:1923582	protein_coding	8	+	124520767	124552008	ENSMUSG00000031979	COG2	ENSG00000135775	coronal
Cog6		component of oligomeric golgi complex 6	Sanger_HistologiX	HOM	tm1a	3	B6N	16.3	MGI:1914792	protein_coding	3	-	52981875	53017237	ENSMUSG00000027742	COG6	ENSG00000133103	coronal
Col24a1		collagen, type XXIV, alpha 1	Sanger_HistologiX	HOM	tm1b	3	B6N	16.1	MGI:1918605	protein_coding	3	+	145292472	145552011	ENSMUSG00000028197	COL24A1	ENSG00000171502	coronal
Col4a2		collagen, type IV, alpha 2	Sanger_CBI_106	HET	em1	3	B6N	16	MGI:88455	protein_coding	8	+	11312805	11449287	ENSMUSG00000031503	COL4A2	ENSG00000134871	sagittal
Col4a3bp		collagen, type IV, alpha 3 (Goodpasture antigen) binding protein	Sanger_HistologiX	HET	tm1a	3	B6N	15.8	MGI:1915268	protein_coding	13	+	96542735	96640167	ENSMUSG00000021669	COL4A3BP	ENSG00000113163	coronal
Commd10		COMM domain containing 10	Sanger_HistologiX	HET	tm1a	3	B6N	15.8	MGI:1916706	protein_coding	18	+	46958862	47087992	ENSMUSG00000042705	COMMD10	ENSG00000145781	coronal
Copg1	Copg	coatomer protein complex, subunit gamma 1	Sanger_WTCHG_14-16w	HET	tm1a	3	B6N	16.3	MGI:1858696	protein_coding	6	+	87887814	87913595	ENSMUSG00000030058	COPG1	ENSG00000181789	coronal
Coq4		coenzyme Q4	Sanger_HistologiX	HET	tm1a	3	B6N	16	MGI:1098826	protein_coding	2	+	29787493	29797935	ENSMUSG00000026798	COQ4	ENSG00000167113	coronal
Coq9		coenzyme Q9	Sanger_WTCHG_14-16w	HOM	tm1a	3	B6N	15.9	MGI:1915164	protein_coding	8	+	94838321	94854895	ENSMUSG00000031782	COQ9	ENSG00000088682	coronal
Coro1c		coronin, actin binding protein 1C	Sanger_HistologiX	HET	tm1a	3	B6N	15.6	MGI:1345964	protein_coding	5	-	113842436	113908758	ENSMUSG00000004530	CORO1C	ENSG00000110880	coronal
Coro6		coronin 6	Sanger_HistologiX	HOM	tm1e	3	B6N	16	MGI:2183448	protein_coding	11	+	77462411	77470484	ENSMUSG00000020836	CORO6	ENSG00000167549	coronal
Cox6a1		cytochrome c oxidase subunit VIa polypeptide 1	Sanger_WTCHG_ICS_Luxol-Nissl	HET	tm1	3	B6N	15.7	MGI:103099	protein_coding	5	-	115345642	115348981	ENSMUSG00000041697	COX6A1	ENSG00000111775	coronal
Cpgi1230		CpG island 1230	Sanger_CBI_106	HOM	tm1.1	3	B6N	16	MGI:5666359	CpG island	1	NA	191989858	191990295	NA	No orthologue	No orthologue	sagittal
Cpgi13101		CpG island 13101	Sanger_CBI_106	HOM	tm1.1	3	B6N	16	MGI:5678185	CpG island	3	NA	37669005	37669338	NA	No orthologue	No orthologue	sagittal
Cpgi13569		CpG island 13569	Sanger_CBI_106	HOM	tm1.1	2	B6N	16	MGI:5678653	CpG island	3	NA	96576628	96576792	NA	No orthologue	No orthologue	sagittal
Cpgi13569		CpG island 13569	Sanger_CBI_107	HOM	tm1.1	2	B6N	16	MGI:5678653	CpG island	3	NA	96576628	96576792	NA	No orthologue	No orthologue	sagittal
Cpgi15342		CpG island 15342	Sanger_CBI_106	HOM	tm1.1	3	B6N	16	MGI:5680422	CpG island	4	NA	150030567	150030989	NA	No orthologue	No orthologue	sagittal
Cpgi15344		CpG island 15344	Sanger_CBI_106	HOM	tm1.1	3	B6N	16	MGI:5680424	CpG island	4	NA	150048099	150049321	NA	No orthologue	No orthologue	sagittal
Cpgi15497		CpG island 15497	Sanger_CBI_106	HOM	tm1.1	3	B6N	16	MGI:5680577	CpG island	4	NA	156031604	156032159	NA	No orthologue	No orthologue	sagittal
Cpgi399		CpG island 399	Sanger_CBI_106	HOM	tm1.1	3	B6N	16	MGI:5665530	CpG island	1	NA	74816832	74817315	NA	No orthologue	No orthologue	sagittal
Cpgi5176		CpG island 5176	Sanger_CBI_106	HOM	tm1.1	3	B6N	16	MGI:5670278	CpG island	12	NA	112693319	112693968	NA	No orthologue	No orthologue	sagittal
Cpgi5563		CpG island 5563	Sanger_CBI_106	HOM	tm1.1	3	B6N	16	MGI:5670665	CpG island	13	NA	48545397	48546971	NA	No orthologue	No orthologue	sagittal
Cpgi81		CpG island 81	Sanger_HistologiX	HOM	tm1.1	3	B6N	16	MGI:5665212	CpG island	1	NA	23255875	23257106	NA	No orthologue	No orthologue	coronal
Cpsf3		cleavage and polyadenylation specificity factor 3	Sanger_HistologiX	HET	tm1a	3	B6N	16.2	MGI:1859328	protein_coding	12	+	21286297	21315056	ENSMUSG00000054309	CPSF3	ENSG00000119203	coronal
Cpsf3		cleavage and polyadenylation specificity factor 3	Sanger_HistologiX	HET	tm1b	3	B6N	16.3	MGI:1859328	protein_coding	12	+	21286297	21315056	ENSMUSG00000054309	CPSF3	ENSG00000119203	coronal
Cpt2		carnitine palmitoyltransferase 2	Sanger_HistologiX	HET	tm1b	3	B6N	16.1	MGI:109176	protein_coding	4	-	107903981	107923610	ENSMUSG00000028607	CPT2	ENSG00000157184	coronal
Crb2		crumbs family member 2	Sanger_HistologiX	HET	tm1a	3	B6N	16.2	MGI:2679260	protein_coding	2	+	37776249	37799103	ENSMUSG00000035403	CRB2	ENSG00000148204	coronal
Creb3l1		cAMP responsive element binding protein 3-like 1	Sanger_HistologiX	HET	tm1e	3	B6N	16	MGI:1347062	protein_coding	2	-	91982328	92024502	ENSMUSG00000027230	CREB3L1	ENSG00000157613	coronal
Crim1		cysteine rich transmembrane BMP regulator 1 (chordin like)	Sanger_HistologiX	HET	em1	3	B6N	16.1	MGI:1354756	protein_coding	17	+	78200248	78376592	ENSMUSG00000024074	CRIM1	ENSG00000150938	coronal
Crip1		cysteine-rich protein 1 (intestinal)	Sanger_CBI_106	HOM	em1	3	B6N	16	MGI:88501	protein_coding	12	+	113146316	113153879	ENSMUSG00000006360	CRIP1	ENSG00000213145	sagittal
Crip2		cysteine rich protein 2	Sanger_CBI_107	HOM	tm1a	3	B6N	16.1	MGI:1915587	protein_coding	12	+	113140236	113145506	ENSMUSG00000006356	CRIP2	ENSG00000182809	sagittal
Crlf3		cytokine receptor-like factor 3	Sanger_HistologiX	HOM	tm1b	3	B6Brd;B6Dnk;B6N-Tyr<c-Brd>	15.9	MGI:1860086	protein_coding	11	-	80046493	80080991	ENSMUSG00000017561	CRLF3	ENSG00000176390	coronal
Crlf3		cytokine receptor-like factor 3	Sanger_HistologiX	HOM	em1	3	B6N	15.8	MGI:1860086	protein_coding	11	-	80046493	80080991	ENSMUSG00000017561	CRLF3	ENSG00000176390	coronal
Crlf3		cytokine receptor-like factor 3	Sanger_WTCHG_14-16w	HOM	tm1a	3	B6JTyr;B6N	15.9	MGI:1860086	protein_coding	11	-	80046493	80080991	ENSMUSG00000017561	CRLF3	ENSG00000176390	coronal
Crlf3		cytokine receptor-like factor 3	Sanger_WTCHG_6w	HOM	tm1a	6	B6JTyr;B6N	7	MGI:1860086	protein_coding	11	-	80046493	80080991	ENSMUSG00000017561	CRLF3	ENSG00000176390	coronal
Crlf3		cytokine receptor-like factor 3	Sanger_WTCHG_ICS_Nissl	HOM	tm1a	2	B6JTyr;B6N	14	MGI:1860086	protein_coding	11	-	80046493	80080991	ENSMUSG00000017561	CRLF3	ENSG00000176390	coronal
Crls1		cardiolipin synthase 1	Sanger_HistologiX	HET	tm1a	3	B6N	16	MGI:1913836	protein_coding	2	+	132846666	132866785	ENSMUSG00000027357	CRLS1	ENSG00000088766	coronal
Cryab		crystallin, alpha B	Sanger_CBI_107	HOM	tm1a	3	B6N	16.1	MGI:88516	protein_coding	9	+	50751325	50756636	ENSMUSG00000032060	CRYAB	ENSG00000109846	sagittal
Csmd1		CUB and Sushi multiple domains 1	Sanger_HistologiX	HOM	em1	3	B6N	15.9	MGI:2137383	protein_coding	8	-	15892537	17535586	ENSMUSG00000060924	CSMD1	ENSG00000183117	coronal
Csnk1g3		casein kinase 1, gamma 3	Sanger_HistologiX	HOM	tm1a	3	B6N	16	MGI:1917675	protein_coding	18	+	53862113	53955684	ENSMUSG00000073563	CSNK1G3	ENSG00000151292	coronal
Ctcf		CCCTC-binding factor	Sanger_ICS	HET	tm1a	3	B6Brd;B6Dnk;B6N-Tyr<c-Brd>	16	MGI:109447	protein_coding	8	+	105636568	105682922	ENSMUSG00000005698	CTCF	ENSG00000102974	coronal
Ctnnal1		catenin (cadherin associated protein), alpha-like 1	Sanger_WTCHG_6w	HOM	tm1e	3	B6	6.3	MGI:1859649	protein_coding	4	-	56810935	56865188	ENSMUSG00000038816	CTNNAL1	ENSG00000119326	coronal
Ctr9		CTR9 homolog, Paf1/RNA polymerase II complex component	Sanger_HistologiX	HET	tm1b	3	B6N	16.2	MGI:109345	protein_coding	7	+	111028951	111056377	ENSMUSG00000005609	CTR9	ENSG00000198730	coronal
Cttnbp2		cortactin binding protein 2	Sanger_HistologiX	HOM	tm1b	3	B6N	15.7	MGI:1353467	protein_coding	6	-	18366478	18514843	ENSMUSG00000000416	CTTNBP2	ENSG00000077063	coronal
Cutal		cutA divalent cation tolerance homolog-like	Sanger_HistologiX	HOM	tm1a	3	B6N	16.2	MGI:1925246	protein_coding	2	+	34874396	34892132	ENSMUSG00000026870	No orthologue	No orthologue	coronal
Cxcr1		chemokine (C-X-C motif) receptor 1	Sanger_HistologiX	HOM	tm1a	3	B6N	16	MGI:2448715	protein_coding	1	-	74191785	74194631	ENSMUSG00000048480	CXCR1	ENSG00000163464	coronal
Cxcr2		chemokine (C-X-C motif) receptor 2	Sanger_HistologiX	HOM	tm1a	2	B6N	16.1	MGI:105303	protein_coding	1	+	74153991	74161246	ENSMUSG00000026180	CXCR2	ENSG00000180871	coronal
Cxcr2		chemokine (C-X-C motif) receptor 2	Sanger_HistologiX	HET	tm1a	3	B6N	16.1	MGI:105303	protein_coding	1	+	74153991	74161246	ENSMUSG00000026180	CXCR2	ENSG00000180871	coronal
Cyb561		cytochrome b-561	Sanger_WTCHG_14-16w	HOM	tm1a	3	B6JTyr;B6N	15.9	MGI:103253	protein_coding	11	-	105933702	105953336	ENSMUSG00000019590	CYB561	ENSG00000008283	coronal
Cyba		cytochrome b-245, alpha polypeptide	Sanger_HistologiX	HOM	tm1a	3	B6N	16.2	MGI:1316658	protein_coding	8	-	122424772	122432940	ENSMUSG00000006519	CYBA	ENSG00000051523	coronal
Cybc1	BC017643	cytochrome b 245 chaperone 1	Sanger_WTCHG_ICS_Nissl	HOM	tm1a	3	B6N	16.3	MGI:2384959	protein_coding	11	-	121222588	121229322	ENSMUSG00000039294	C17orf62	ENSG00000178927	coronal
Cyfip1		cytoplasmic FMR1 interacting protein 1	Sanger_ICS	HET	tm2a	3	B6N	16.1	MGI:1338801	protein_coding	7	+	55841745	55932602	ENSMUSG00000030447	CYFIP1	ENSG00000273749	coronal
Cyfip2		cytoplasmic FMR1 interacting protein 2	Sanger_HistologiX	HET	tm1a	3	B6N	16.1	MGI:1924134	protein_coding	11	-	46193855	46312294	ENSMUSG00000020340	CYFIP2	ENSG00000055163	coronal
Cyp11a1		cytochrome P450, family 11, subfamily a, polypeptide 1	Sanger_CBI_107	HET	tm1b	2	B6N	15.8	MGI:88582	protein_coding	9	+	58006411	58027023	ENSMUSG00000032323	CYP11A1	ENSG00000140459	sagittal
Cyp20a1		cytochrome P450, family 20, subfamily a, polypeptide 1	Sanger_HistologiX	HOM	tm1a	3	B6N	16.1	MGI:1925201	protein_coding	1	+	60343323	60388060	ENSMUSG00000049439	CYP20A1	ENSG00000119004	coronal
Cyp2b13		cytochrome P450, family 2, subfamily b, polypeptide 13	Sanger_HistologiX	HOM	tm1b	3	B6N	16.1	MGI:88599	protein_coding	7	+	26061497	26096197	ENSMUSG00000040583	Multiple orthologues	Multiple orthologues	coronal
Cyp2r1		cytochrome P450, family 2, subfamily r, polypeptide 1	Sanger_HistologiX	HOM	tm1b	3	B6N	16.3	MGI:2449771	protein_coding	7	-	114549682	114562972	ENSMUSG00000030670	CYP2R1	ENSG00000186104	coronal
Cyp3a11		cytochrome P450, family 3, subfamily a, polypeptide 11	Sanger_HistologiX	HOM	tm1a	3	B6N	15.7	MGI:88609	protein_coding	5	-	145854426	145879964	ENSMUSG00000056035	Multiple orthologues	Multiple orthologues	coronal
Cyp4f18		cytochrome P450, family 4, subfamily f, polypeptide 18	Sanger_CBI_107	HOM	em1	3	B6N	15.9	MGI:1919304	protein_coding	8	-	71988482	72009626	ENSMUSG00000003484	CYP4F3	ENSG00000186529	sagittal
D630023F18Rik		RIKEN cDNA D630023F18 gene	Sanger_HistologiX	HOM	tm1b	3	B6N	15.7	MGI:2138198	protein_coding	1	-	65105285	65123214	ENSMUSG00000044816	Multiple orthologues	Multiple orthologues	coronal
D6Wsu163e		DNA segment, Chr 6, Wayne State University 163, expressed	Sanger_HistologiX	HOM	tm1b	3	B6N	16	MGI:107893	protein_coding	6	+	126939962	126975967	ENSMUSG00000030347	C12orf4	ENSG00000047621	coronal
D7Ertd443e		DNA segment, Chr 7, ERATO Doi 443, expressed	Sanger_HistologiX	HOM	tm2a	3	B6N	16	MGI:1196431	protein_coding	7	-	134265779	134385661	ENSMUSG00000030994	C10orf90	ENSG00000154493	coronal
D930028M14Rik		RIKEN cDNA D930028M14 gene	Sanger_HistologiX	HET	tm1a	3	B6N	16.1	MGI:3687343	lincRNA	7	+	25152457	25156627	ENSMUSG00000074274	No orthologue	No orthologue	coronal
Daam2		dishevelled associated activator of morphogenesis 2	Sanger_HistologiX	HOM	tm1a	3	B6N	16.2	MGI:1923691	protein_coding	17	-	49456022	49564337	ENSMUSG00000040260	DAAM2	ENSG00000146122	coronal
Dact3		dishevelled-binding antagonist of beta-catenin 3	Sanger_HistologiX	HOM	tm1b	3	B6N	16	MGI:3654828	protein_coding	7	+	16875317	16887462	ENSMUSG00000078794	DACT3	ENSG00000197380	coronal
Dap		death-associated protein	Sanger_HistologiX	HOM	tm1a	3	B6N	16.1	MGI:1918190	protein_coding	15	+	31224314	31274341	ENSMUSG00000039168	DAP	ENSG00000112977	coronal
Dapk2		death-associated protein kinase 2	Sanger_HistologiX	HOM	tm1b	3	B6N	16	MGI:1341297	protein_coding	9	+	66158223	66272242	ENSMUSG00000032380	DAPK2	ENSG00000035664	coronal
Dars2		aspartyl-tRNA synthetase 2 (mitochondrial)	Sanger_ICS	HET	tm1a	3	B6N	16	MGI:2442510	protein_coding	1	-	161040601	161070658	ENSMUSG00000026709	DARS2	ENSG00000117593	coronal
Dbn1		drebrin 1	Sanger_HistologiX	HET	tm1b	3	B6N	15.9	MGI:1931838	protein_coding	13	-	55473429	55488111	ENSMUSG00000034675	DBN1	ENSG00000113758	coronal
Dbn1		drebrin 1	Sanger_ICS	HET	tm1a	2	B6N	15.9	MGI:1931838	protein_coding	13	-	55473429	55488111	ENSMUSG00000034675	DBN1	ENSG00000113758	coronal
Dcaf11		DDB1 and CUL4 associated factor 11	Sanger_HistologiX	HOM	tm1a	3	B6N	16	MGI:90168	protein_coding	14	+	55560006	55570065	ENSMUSG00000022214	Multiple orthologues	Multiple orthologues	coronal
Dcbld2		discoidin, CUB and LCCL domain containing 2	Sanger_HistologiX	HOM	tm1a	3	B6N	15.9	MGI:1920629	protein_coding	16	+	58408443	58469727	ENSMUSG00000035107	DCBLD2	ENSG00000057019	coronal
Dcdc2b		doublecortin domain containing 2b	Sanger_HistologiX	HOM	tm1b	3	B6N	16.2	MGI:2686212	protein_coding	4	-	129608529	129614254	ENSMUSG00000078552	DCDC2B	ENSG00000222046	coronal
Dcdc2c		doublecortin domain containing 2C	Sanger_HistologiX	HOM	tm1a	2	B6N	15.8	MGI:1915761	protein_coding	12	-	28437795	28548337	ENSMUSG00000020633	DCDC2C	ENSG00000214866	coronal
Dclk1		doublecortin-like kinase 1	Sanger_HistologiX	HET	tm1a	3	B6N	16.2	MGI:1330861	protein_coding	3	+	55242364	55539068	ENSMUSG00000027797	DCLK1	ENSG00000133083	coronal
Dcn		decorin	Sanger_HistologiX	HOM	em1	3	B6N	16	MGI:94872	protein_coding	10	+	97479500	97518162	ENSMUSG00000019929	DCN	ENSG00000011465	coronal
Dctn1		dynactin 1	Sanger_HistologiX	HET	tm1a	3	B6N	16.1	MGI:107745	protein_coding	6	+	83165920	83200117	ENSMUSG00000031865	DCTN1	ENSG00000204843	coronal
Dctn4		dynactin 4	Sanger_HistologiX	HET	em1	3	B6N	16.2	MGI:1914915	protein_coding	18	+	60526221	60558762	ENSMUSG00000024603	DCTN4	ENSG00000132912	coronal
Dctn5		dynactin 5	Sanger_WTCHG_6w	HET	tm2a	3	B6JTyr;B6N	6.6	MGI:1891689	protein_coding	7	+	122133041	122149044	ENSMUSG00000030868	DCTN5	ENSG00000166847	coronal
Dcun1d3		DCN1, defective in cullin neddylation 1, domain containing 3 (S. cerevisiae)	Sanger_CBI_107	HOM	em1	3	B6N	16.1	MGI:2679003	protein_coding	7	-	119852796	119896298	ENSMUSG00000048787	DCUN1D3	ENSG00000188215	sagittal
Dcx		doublecortin	Sanger_HistologiX	HEMI	tm1a	3	B6N	16.2	MGI:1277171	protein_coding	X	-	143855842	143933311	ENSMUSG00000031285	DCX	ENSG00000077279	coronal	Kappeler et al. 2007 Journal of Comparative Neurology
Ddah1		dimethylarginine dimethylaminohydrolase 1	Sanger_HistologiX	HOM	tm2a	3	B6N	16	MGI:1916469	protein_coding	3	+	145758675	145894277	ENSMUSG00000028194	DDAH1	ENSG00000153904	coronal
Ddhd1		DDHD domain containing 1	Sanger_HistologiX	HOM	tm1a	3	B6N	15.9	MGI:2150302	protein_coding	14	-	45593174	45658143	ENSMUSG00000037697	DDHD1	ENSG00000100523	coronal
Ddx23		DEAD (Asp-Glu-Ala-Asp) box polypeptide 23	Sanger_CBI_107	HET	em1	3	B6N	15.8	MGI:1921601	protein_coding	15	-	98645134	98662894	ENSMUSG00000003360	DDX23	ENSG00000174243	sagittal
Ddx27		DEAD (Asp-Glu-Ala-Asp) box polypeptide 27	Sanger_WTCHG_6w	HET	tm1a	3	B6JTyr;B6N	8.4	MGI:2385884	protein_coding	2	+	167015193	167034947	ENSMUSG00000017999	DDX27	ENSG00000124228	coronal
Ddx42		DEAD (Asp-Glu-Ala-Asp) box polypeptide 42	Sanger_HistologiX	HET	tm1b	3	B6N	16.2	MGI:1919297	protein_coding	11	+	106216926	106249139	ENSMUSG00000020705	DDX42	ENSG00000198231	coronal
Ddx51		DEAD (Asp-Glu-Ala-Asp) box polypeptide 51	Sanger_HistologiX	HET	tm1a	3	B6N	16	MGI:1916913	protein_coding	5	+	110653451	110660496	ENSMUSG00000029504	DDX51	ENSG00000185163	coronal
Ddx55		DEAD (Asp-Glu-Ala-Asp) box polypeptide 55	Sanger_HistologiX	HET	tm1a	3	B6N	16.1	MGI:1915098	protein_coding	5	+	124552864	124569660	ENSMUSG00000029389	DDX55	ENSG00000111364	coronal
Ddx56		DEAD (Asp-Glu-Ala-Asp) box polypeptide 56	Sanger_CBI_106	HET	tm1e	3	B6N	16	MGI:1277172	protein_coding	11	-	6258919	6267772	ENSMUSG00000004393	DDX56	ENSG00000136271	sagittal
Def6		differentially expressed in FDCP 6	Sanger_HistologiX	HOM	tm1a	3	B6N	16.2	MGI:1346328	protein_coding	17	+	28207778	28228608	ENSMUSG00000002257	DEF6	ENSG00000023892	coronal
Defb14		defensin beta 14	Sanger_HistologiX	HOM	tm1b	3	B6N	15.8	MGI:2675345	protein_coding	8	+	19194357	19195212	ENSMUSG00000046354	Multiple orthologues	Multiple orthologues	coronal
Defb22		defensin beta 22	Sanger_HistologiX	HOM	tm1a	4	B6N	15.9	MGI:3045368	protein_coding	2	-	152485663	152490138	ENSMUSG00000027468	DEFB126	ENSG00000125788	coronal
Defb30		defensin beta 30	Sanger_HistologiX	HOM	tm2b	3	B6N	16	MGI:1920920	protein_coding	14	-	63034087	63049960	ENSMUSG00000075571	DEFB135	ENSG00000205883	coronal
Dennd1b		DENN/MADD domain containing 1B	Sanger_HistologiX	HOM	tm1a	3	B6N	16	MGI:2447812	protein_coding	1	+	138963435	139178960	ENSMUSG00000056268	DENND1B	ENSG00000213047	coronal
Dennd1c		DENN/MADD domain containing 1C	Sanger_HistologiX	HOM	tm1a	3	B6N	15.8	MGI:1918035	protein_coding	17	-	57066056	57078510	ENSMUSG00000002668	DENND1C	ENSG00000205744	coronal
Dennd1c		DENN/MADD domain containing 1C	Sanger_HistologiX	HOM	tm1b	3	B6N	16.5	MGI:1918035	protein_coding	17	-	57066056	57078510	ENSMUSG00000002668	DENND1C	ENSG00000205744	coronal
Dennd4c		DENN/MADD domain containing 4C	Sanger_HistologiX	HET	tm1b	3	B6N	16.1	MGI:1914769	protein_coding	4	+	86748555	86850603	ENSMUSG00000038024	DENND4C	ENSG00000137145	coronal
Denr		density-regulated protein	Sanger_HistologiX	HET	tm1b	3	B6N	16.1	MGI:1915434	protein_coding	5	+	123907175	123928835	ENSMUSG00000023106	DENR	ENSG00000139726	coronal
Deptor		DEP domain containing MTOR-interacting protein	Sanger_CBI_106	HOM	tm1b	3	B6N	16	MGI:2146322	protein_coding	15	+	55112317	55259271	ENSMUSG00000022419	DEPTOR	ENSG00000155792	sagittal
Dffb		DNA fragmentation factor, beta subunit	Sanger_HistologiX	HOM	em2	2	B6N	16.1	MGI:1196287	protein_coding	4	-	153964449	153975126	ENSMUSG00000029027	DFFB	ENSG00000169598	coronal
Dfna5		deafness, autosomal dominant 5 (human)	Sanger_HistologiX	HOM	tm1b	2	B6N	16.1	MGI:1889850	protein_coding	6	-	50188888	50263862	ENSMUSG00000029821	No orthologue	No orthologue	coronal
Dhcr24		24-dehydrocholesterol reductase	Sanger_WTCHG_6w	HET	tm1a	3	B6JTyr;B6N	5.9	MGI:1922004	protein_coding	4	+	106561038	106589113	ENSMUSG00000034926	DHCR24	ENSG00000116133	coronal
Dhodh		dihydroorotate dehydrogenase	Sanger_HistologiX	HET	tm1b	3	B6N	16.1	MGI:1928378	protein_coding	8	-	109591343	109608673	ENSMUSG00000031730	DHODH	ENSG00000102967	coronal
Dhps		deoxyhypusine synthase	Sanger_HistologiX	HET	tm2a	3	B6N	15.8	MGI:2683592	protein_coding	8	+	85071757	85075162	ENSMUSG00000060038	DHPS	ENSG00000095059	coronal
Dhrs2		dehydrogenase/reductase member 2	Sanger_HistologiX	HOM	tm1a	3	B6N	16.2	MGI:1918662	protein_coding	14	+	55222007	55241435	ENSMUSG00000022209	DHRS2	ENSG00000100867	coronal
Dhrs7c		dehydrogenase/reductase (SDR family) member 7C	Sanger_CBI_106	HOM	em1	3	B6N	16	MGI:1915710	protein_coding	11	+	67798187	67816002	ENSMUSG00000033044	DHRS7C	ENSG00000184544	sagittal
Dhx33		DEAH (Asp-Glu-Ala-His) box polypeptide 33	Sanger_HistologiX	HET	tm1b	3	B6N	16	MGI:2445102	protein_coding	11	-	70984091	71004437	ENSMUSG00000040620	DHX33	ENSG00000005100	coronal
Dhx35		DEAH (Asp-Glu-Ala-His) box polypeptide 35	Sanger_HistologiX	HET	tm1b	3	B6N	15.9	MGI:1918965	protein_coding	2	+	158794807	158858214	ENSMUSG00000027655	DHX35	ENSG00000101452	coronal
Dip2a		disco interacting protein 2 homolog A	Sanger_HistologiX	HOM	tm2b	3	B6N	16.1	MGI:2385920	protein_coding	10	-	76259429	76345291	ENSMUSG00000020231	DIP2A	ENSG00000160305	coronal
Dip2b		disco interacting protein 2 homolog B	Sanger_WTCHG_14-16w	HET	tm1a	3	B6JTyr;B6N	15.6	MGI:2145977	protein_coding	15	+	100038664	100219473	ENSMUSG00000023026	DIP2B	ENSG00000066084	coronal
Dlg2		discs, large homolog 2 (Drosophila)	Sanger_ICS	HOM	tm1a	3	B6N	15.8	MGI:1344351	protein_coding	7	+	90476183	92449246	ENSMUSG00000108872	DLG2	ENSG00000150672	coronal
Dlg2		discs, large homolog 2 (Drosophila)	Sanger_WTCHG_14-16w	HOM	tm1	3	B6JIco	15.8	MGI:1344351	protein_coding	7	+	90476183	92449246	ENSMUSG00000108872	DLG2	ENSG00000150672	coronal
Dlg3		discs, large homolog 3 (Drosophila)	Sanger_HistologiX	HEMI	tm1a	3	B6N	16	MGI:1888986	protein_coding	X	+	100767722	100818410	ENSMUSG00000000881	DLG3	ENSG00000082458	coronal	Crocker-Buque et al. 2016 Human Molecular Genetics
Dlg4		discs, large homolog 4 (Drosophila)	Sanger_HistologiX	HOM	tm1e	3	B6N	16.1	MGI:1277959	protein_coding	11	+	70017085	70045532	ENSMUSG00000020886	DLG4	ENSG00000132535	coronal
Dlgap4		DLG associated protein 4	Sanger_CBI_106	HET	tm1b	3	B6N	16	MGI:2138865	protein_coding	2	+	156613705	156764363	ENSMUSG00000061689	DLGAP4	ENSG00000080845	sagittal
Dlk1		delta-like 1 homolog (Drosophila)	Sanger_HistologiX	HOM	em1	2	B6N	16	MGI:94900	protein_coding	12	+	109452823	109463336	ENSMUSG00000040856	DLK1	ENSG00000185559	coronal
Dmgdh		dimethylglycine dehydrogenase precursor	Sanger_HistologiX	HOM	tm1a	3	B6N	15.9	MGI:1921379	protein_coding	13	+	93674433	93752831	ENSMUSG00000042102	DMGDH	ENSG00000132837	coronal
Dmxl2		Dmx-like 2	Sanger_ICS	HET	tm1a	3	B6N	16.2	MGI:2444630	protein_coding	9	-	54365158	54501760	ENSMUSG00000041268	DMXL2	ENSG00000104093	coronal
Dnah17		dynein, axonemal, heavy chain 17	Sanger_HistologiX	HOM	tm1e	3	B6N	15.8	MGI:1917176	protein_coding	11	-	118023080	118125944	ENSMUSG00000033987	DNAH17	ENSG00000187775	coronal
Dnajc8		DnaJ heat shock protein family (Hsp40) member C8	Sanger_HistologiX	HET	tm1b	3	B6N	16.2	MGI:1915848	protein_coding	4	+	132535550	132553742	ENSMUSG00000054405	DNAJC8	ENSG00000126698	coronal
Dnase1l2		deoxyribonuclease 1-like 2	Sanger_HistologiX	HOM	tm1.1	3	B6N	16.1	MGI:1913955	protein_coding	17	-	24440081	24443105	ENSMUSG00000024136	DNASE1L2	ENSG00000167968	coronal
Dnase1l2		deoxyribonuclease 1-like 2	Sanger_WTCHG_14-16w	HOM	tm1	3	B6N	15.9	MGI:1913955	protein_coding	17	-	24440081	24443105	ENSMUSG00000024136	DNASE1L2	ENSG00000167968	coronal
Dnmt3a		DNA methyltransferase 3A	Sanger_HistologiX	HOM	tm1a	4	B6N	16.3	MGI:1261827	protein_coding	12	+	3806007	3914443	ENSMUSG00000020661	DNMT3A	ENSG00000119772	coronal
Dnpep		aspartyl aminopeptidase	Sanger_HistologiX	HOM	tm1e	3	B6N	15.9	MGI:1278328	protein_coding	1	-	75307896	75317990	ENSMUSG00000026209	DNPEP	ENSG00000123992	coronal
Donson		downstream neighbor of SON	Sanger_ICS	HET	tm1a	3	B6N	16	MGI:1890621	protein_coding	16	-	91677268	91688765	ENSMUSG00000022960	DONSON	ENSG00000159147	coronal
Dopey2		dopey family member 2	Sanger_ICS	HOM	tm1a	3	B6N	16.2	MGI:1917278	protein_coding	16	+	93711907	93810585	ENSMUSG00000022946	DOPEY2	ENSG00000142197	coronal
Dot1l		DOT1-like, histone H3 methyltransferase (S. cerevisiae)	Sanger_WTCHG_6w	HET	tm1a	3	B6	6.1	MGI:2143886	protein_coding	10	+	80755206	80795461	ENSMUSG00000061589	DOT1L	ENSG00000104885	coronal
Dph2		DPH2 homolog	Sanger_ICS	HET	tm2	5	B6N	16	MGI:1914978	protein_coding	4	-	117888643	117892032	ENSMUSG00000028540	DPH2	ENSG00000132768	coronal
Dph6		diphthamine biosynthesis 6	Sanger_HistologiX	HOM	tm1a	3	B6N	15.9	MGI:1913882	protein_coding	2	-	114516416	114654964	ENSMUSG00000057147	DPH6	ENSG00000134146	coronal
Dpm1		dolichol-phosphate (beta-D) mannosyltransferase 1	Sanger_HistologiX	HET	tm1b	3	B6N	15.8	MGI:1330239	protein_coding	2	-	168209048	168230591	ENSMUSG00000078919	Multiple orthologues	Multiple orthologues	coronal
Dppa1		developmental pluripotency associated 1	Sanger_HistologiX	HOM	tm1a	3	B6N	16.1	MGI:2157522	protein_coding	11	-	46607772	46629261	ENSMUSG00000064010	No orthologue	No orthologue	coronal
Dpy30		dpy-30, histone methyltransferase complex regulatory subunit	Sanger_HistologiX	HET	tm1a	3	B6N	16.1	MGI:1913560	protein_coding	17	-	74299474	74323944	ENSMUSG00000024067	DPY30	ENSG00000162961	coronal
Dsc2		desmocollin 2	Sanger_HistologiX	HOM	tm1e	3	B6N	15.9	MGI:103221	protein_coding	18	-	20030633	20059554	ENSMUSG00000024331	DSC2	ENSG00000134755	coronal
Dscc1		DNA replication and sister chromatid cohesion 1	Sanger_ICS	HET	tm1a	2	B6Brd;B6Dnk;B6N-Tyr<c-Brd>	16	MGI:1919357	protein_coding	15	-	55076099	55090491	ENSMUSG00000022422	DSCC1	ENSG00000136982	coronal
Dscc1		DNA replication and sister chromatid cohesion 1	Sanger_WTCHG_ICS_Luxol-Nissl	HOM	tm1a	4	B6Brd;B6Dnk;B6N-Tyr<c-Brd>	16.1	MGI:1919357	protein_coding	15	-	55076099	55090491	ENSMUSG00000022422	DSCC1	ENSG00000136982	coronal
Dsg1b		desmoglein 1 beta	Sanger_HistologiX	HOM	tm1a	3	B6N	15.6	MGI:2664357	protein_coding	18	+	20376729	20410196	ENSMUSG00000061928	Multiple orthologues	Multiple orthologues	coronal
Duoxa2		dual oxidase maturation factor 2	Sanger_HistologiX	HOM	tm1b	3	B6N	15.9	MGI:1914061	protein_coding	2	+	122298900	122302885	ENSMUSG00000027225	DUOXA2	ENSG00000140274	coronal
Dusp1		dual specificity phosphatase 1	Sanger_WTCHG_ICS_Luxol-Nissl	HOM	tm1	3	B6N	15.8	MGI:105120	protein_coding	17	-	26505590	26508519	ENSMUSG00000024190	DUSP1	ENSG00000120129	coronal
Dusp26		dual specificity phosphatase 26 (putative)	Sanger_WTCHG_ICS_Nissl	HOM	tm1a	3	B6N	16	MGI:1914209	protein_coding	8	+	31089471	31097047	ENSMUSG00000039661	DUSP26	ENSG00000133878	coronal
Dusp3		dual specificity phosphatase 3 (vaccinia virus phosphatase VH1-related)	Sanger_ICS	HOM	tm1b	3	B6Brd;B6Dnk;B6N-Tyr<c-Brd>	16.4	MGI:1919599	protein_coding	11	-	101971143	101987013	ENSMUSG00000003518	DUSP3	ENSG00000108861	coronal
Dusp3		dual specificity phosphatase 3 (vaccinia virus phosphatase VH1-related)	Sanger_WTCHG_6w	HOM	tm1a	3	B6JTyr;B6N	6.4	MGI:1919599	protein_coding	11	-	101971143	101987013	ENSMUSG00000003518	DUSP3	ENSG00000108861	coronal
Dusp3		dual specificity phosphatase 3 (vaccinia virus phosphatase VH1-related)	Sanger_WTCHG_ICS_Luxol-Nissl	HOM	tm1a	2	B6JTyr;B6N	60	MGI:1919599	protein_coding	11	-	101971143	101987013	ENSMUSG00000003518	DUSP3	ENSG00000108861	coronal
Dusp4		dual specificity phosphatase 4	Sanger_ICS	HOM	tm1a	3	B6N	16.5	MGI:2442191	protein_coding	8	+	34807297	34819894	ENSMUSG00000031530	DUSP4	ENSG00000120875	coronal
Dusp5		dual specificity phosphatase 5	Sanger_HistologiX	HOM	tm1a	3	B6N	15.9	MGI:2685183	protein_coding	19	+	53529109	53542431	ENSMUSG00000034765	DUSP5	ENSG00000138166	coronal
Dync1i2		dynein cytoplasmic 1 intermediate chain 2	Sanger_ICS	HET	tm1a	3	B6N	16.1	MGI:107750	protein_coding	2	+	71211706	71263303	ENSMUSG00000027012	DYNC1I2	ENSG00000077380	coronal
Dynll1		dynein light chain LC8-type 1	Sanger_HistologiX	HET	tm1	3	B6N	15.7	MGI:1861457	protein_coding	5	-	115297110	115300999	ENSMUSG00000009013	DYNLL1	ENSG00000088986	coronal
Dynlrb1		dynein light chain roadblock-type 1	Sanger_HistologiX	HET	tm1a	3	B6N	16.1	MGI:1914318	protein_coding	2	+	155236533	155250277	ENSMUSG00000047459	DYNLRB1	ENSG00000125971	coronal
Dynlrb2		dynein light chain roadblock-type 2	Sanger_HistologiX	HET	tm1a	3	B6N	16.1	MGI:1922715	protein_coding	8	+	116505015	116515896	ENSMUSG00000034467	DYNLRB2	ENSG00000168589	coronal
Ears2		glutamyl-tRNA synthetase 2, mitochondrial	Sanger_WTCHG_ICS_Luxol-Nissl	HET	tm1a	3	B6N	16.2	MGI:1914667	protein_coding	7	-	122037213	122067263	ENSMUSG00000030871	EARS2	ENSG00000103356	coronal
Eci3		enoyl-Coenzyme A delta isomerase 3	Sanger_HistologiX	HOM	tm1b	3	B6N	16	MGI:1916373	protein_coding	13	-	34946614	34963810	ENSMUSG00000021416	Multiple orthologues	Multiple orthologues	coronal
Edc4		enhancer of mRNA decapping 4	Sanger_HistologiX	HET	tm1a	3	B6N	16.3	MGI:2446249	protein_coding	8	+	105880881	105894908	ENSMUSG00000036270	EDC4	ENSG00000038358	coronal
Eef1akmt1	N6amt2	eukaryotic translation elongation factor 1 alpha lysine methyltransferase 1	Sanger_HistologiX	HOM	tm1a	3	B6N	16	MGI:1915293	protein_coding	14	-	57549598	57571569	ENSMUSG00000021951	EEF1AKMT1	ENSG00000150456	coronal
Efna1		ephrin A1	Sanger_WTCHG_6w	HOM	tm1a	3	B6JTyr;B6N	6.2	MGI:103236	protein_coding	3	-	89271733	89281142	ENSMUSG00000027954	EFNA1	ENSG00000169242	coronal
Egfr		epidermal growth factor receptor	Sanger_ICS	HET	tm1a	3	B6N	16.4	MGI:95294	protein_coding	11	+	16752203	16918158	ENSMUSG00000020122	EGFR	ENSG00000146648	coronal
Ehbp1l1		EH domain binding protein 1-like 1	Sanger_HistologiX	HET	tm1a	3	B6N	16.5	MGI:3612340	protein_coding	19	-	5707376	5726317	ENSMUSG00000024937	EHBP1L1	ENSG00000173442	coronal
Ehd1		EH-domain containing 1	Sanger_WTCHG_14-16w	HET	tm1a	3	B6N	15.9	MGI:1341878	protein_coding	19	+	6276725	6300096	ENSMUSG00000024772	EHD1	ENSG00000110047	coronal
Ehmt1		euchromatic histone methyltransferase 1	Sanger_CBI_106	HET	tm1b	3	B6N	16	MGI:1924933	protein_coding	2	-	24789928	24919614	ENSMUSG00000036893	EHMT1	ENSG00000181090	sagittal
Eif2b2		eukaryotic translation initiation factor 2B, subunit 2 beta	Sanger_WTCHG_ICS_Nissl	HET	tm2a	2	B6N	16.1	MGI:2145118	protein_coding	12	+	85219481	85226628	ENSMUSG00000004788	EIF2B2	ENSG00000119718	coronal
Eif2s3x		eukaryotic translation initiation factor 2, subunit 3, structural gene X-linked	Sanger_CBI_107	HEMI	EN1.2	3	B6N	15.8	MGI:1349431	protein_coding	X	-	94188707	94212862	ENSMUSG00000035150	Multiple orthologues	Multiple orthologues	sagittal
Eif3h		eukaryotic translation initiation factor 3, subunit H	Sanger_HistologiX	HET	tm1a	3	B6N	15.8	MGI:1915385	protein_coding	15	-	51786558	51865481	ENSMUSG00000022312	EIF3H	ENSG00000147677	coronal
Eif4e3		eukaryotic translation initiation factor 4E member 3	Sanger_WTCHG_6w	HOM	tm1a	6	B6JTyr;B6N	6.8	MGI:1914142	protein_coding	6	-	99625135	99666771	ENSMUSG00000093661	EIF4E3	ENSG00000163412	coronal
Elac2		elaC ribonuclease Z 2	Sanger_HistologiX	HET	tm1b	3	B6N	15.8	MGI:1890496	protein_coding	11	+	64979038	65002069	ENSMUSG00000020549	ELAC2	ENSG00000006744	coronal
Elk4		ELK4, member of ETS oncogene family	Sanger_WTCHG_ICS_Luxol-Nissl	HOM	tm1a	3	B6	16.3	MGI:102853	protein_coding	1	+	132007607	132032612	ENSMUSG00000026436	ELK4	ENSG00000158711	coronal
Ell2		elongation factor RNA polymerase II 2	Sanger_HistologiX	HOM	tm1b	3	B6N	15.9	MGI:2183438	protein_coding	13	+	75707484	75772356	ENSMUSG00000001542	ELL2	ENSG00000118985	coronal
Ell2		elongation factor RNA polymerase II 2	Sanger_HistologiX	HOM	tm1a	3	C57BL/6N;C57BL/6NTac	16.1	MGI:2183438	protein_coding	13	+	75707484	75772356	ENSMUSG00000001542	ELL2	ENSG00000118985	coronal
Elmo1		engulfment and cell motility 1	Sanger_HistologiX	HOM	tm1a	3	B6N	16.2	MGI:2153044	protein_coding	13	+	20090596	20606528	ENSMUSG00000041112	ELMO1	ENSG00000155849	coronal
Emcn		endomucin	Sanger_CBI_106	HOM	em1	3	B6N	16	MGI:1891716	protein_coding	3	+	137341067	137432185	ENSMUSG00000054690	EMCN	ENSG00000164035	sagittal
Eml1		echinoderm microtubule associated protein like 1	Sanger_CBI_106	HOM	em1	3	B6N	16	MGI:1915769	protein_coding	12	+	108370957	108539617	ENSMUSG00000058070	EML1	ENSG00000066629	sagittal	Croquelois et al. 2009 Cerebral Cortex
Enc1		ectodermal-neural cortex 1	Sanger_HistologiX	HOM	tm1a	3	B6N	15.9	MGI:109610	protein_coding	13	+	97241105	97253039	ENSMUSG00000041773	ENC1	ENSG00000171617	coronal
Endou		endonuclease, polyU-specific	Sanger_HistologiX	HOM	tm1	3	B6N	15.7	MGI:97746	protein_coding	15	-	97711019	97731405	ENSMUSG00000022468	ENDOU	ENSG00000111405	coronal
Entpd1		ectonucleoside triphosphate diphosphohydrolase 1	Sanger_ICS	HOM	tm1a	3	B6	16.1	MGI:102805	protein_coding	19	+	40612366	40741602	ENSMUSG00000048120	Multiple orthologues	Multiple orthologues	coronal
Entpd6		ectonucleoside triphosphate diphosphohydrolase 6	Sanger_HistologiX	HOM	tm1a	3	B6N	16.3	MGI:1202295	protein_coding	2	+	150749042	150771675	ENSMUSG00000033068	ENTPD6	ENSG00000197586	coronal
Epc1		enhancer of polycomb homolog 1 (Drosophila)	Sanger_WTCHG_6w	HET	tm1e	3	129/SvEv	6	MGI:1278322	protein_coding	18	-	6435951	6516108	ENSMUSG00000024240	EPC1	ENSG00000120616	coronal
Epc2		enhancer of polycomb homolog 2 (Drosophila)	Sanger_WTCHG_6w	HET	tm1e	2	B6	6.3	MGI:1278321	protein_coding	2	+	49451486	49551948	ENSMUSG00000069495	EPC2	ENSG00000135999	coronal
Eps15		epidermal growth factor receptor pathway substrate 15	Sanger_WTCHG_14-16w	HOM	tm1a	3	B6JTyr;B6N	16.1	MGI:104583	protein_coding	4	+	109280268	109387817	ENSMUSG00000028552	EPS15	ENSG00000085832	coronal
Erlin2		ER lipid raft associated 2	Sanger_HistologiX	HOM	tm1a	4	B6N	16.4	MGI:2387215	protein_coding	8	+	27023261	27040328	ENSMUSG00000031483	ERLIN2	ENSG00000147475	coronal
Ermap		erythroblast membrane-associated protein	Sanger_CBI_106	HOM	em1	3	B6N	16	MGI:1349816	protein_coding	4	-	119175457	119190011	ENSMUSG00000028644	ERMAP	ENSG00000164010	sagittal
Erp44		endoplasmic reticulum protein 44	Sanger_HistologiX	HET	tm1a	3	B6N	16.1	MGI:1923549	protein_coding	4	-	48193323	48279558	ENSMUSG00000028343	ERP44	ENSG00000023318	coronal
Esco1		establishment of sister chromatid cohesion N-acetyltransferase 1	Sanger_ICS	HOM	tm1	3	B6N	16.2	MGI:1925055	protein_coding	18	-	10566602	10610352	ENSMUSG00000024293	ESCO1	ENSG00000141446	coronal
Esco2		establishment of sister chromatid cohesion N-acetyltransferase 2	Sanger_ICS	HET	tm1a	3	B6N	15.9	MGI:1919238	protein_coding	14	-	65819038	65833994	ENSMUSG00000022034	ESCO2	ENSG00000171320	coronal
Espn		espin	Sanger_ICS	HOM	tm1a	3	B6N	15.7	MGI:1861630	protein_coding	4	-	152120331	152152371	ENSMUSG00000028943	ESPN	ENSG00000187017	coronal
Etv3		ets variant 3	Sanger_CBI_106	HOM	em1	3	B6N	16	MGI:1350926	protein_coding	3	+	87525407	87540156	ENSMUSG00000003382	ETV3	ENSG00000117036	sagittal
Evi5		ecotropic viral integration site 5	Sanger_HistologiX	HOM	tm1a	3	B6N	16	MGI:104736	protein_coding	5	-	107744795	107875107	ENSMUSG00000011831	EVI5	ENSG00000067208	coronal
Exo5		exonuclease 5	Sanger_CBI_107	HOM	em1	3	B6N	16.1	MGI:1920422	protein_coding	4	-	120921196	120925017	ENSMUSG00000028629	EXO5	ENSG00000164002	sagittal
Exoc3		exocyst complex component 3	Sanger_CBI_106	HET	tm2b	3	B6N	16	MGI:2443972	protein_coding	13	-	74169488	74208732	ENSMUSG00000034152	EXOC3	ENSG00000180104	sagittal
Exoc3l2		exocyst complex component 3-like 2	Sanger_HistologiX	HET	tm1b	3	B6N	16	MGI:1921713	protein_coding	7	+	19463331	19496762	ENSMUSG00000011263	EXOC3L2	ENSG00000283632	coronal
Exoc3l2		exocyst complex component 3-like 2	Sanger_ICS	HOM	tm1a	3	B6N	15.8	MGI:1921713	protein_coding	7	+	19463331	19496762	ENSMUSG00000011263	EXOC3L2	ENSG00000283632	coronal
Exosc9		exosome component 9	Sanger_HistologiX	HET	tm1b	3	B6N	16.1	MGI:1355319	protein_coding	3	+	36552606	36565727	ENSMUSG00000027714	EXOSC9	ENSG00000123737	coronal
Ezh2		enhancer of zeste 2 polycomb repressive complex 2 subunit	Sanger_WTCHG_ICS_Luxol-Nissl	HET	tm1a	3	B6N	16.1	MGI:107940	protein_coding	6	-	47530139	47595341	ENSMUSG00000029687	EZH2	ENSG00000106462	coronal
Ezr		ezrin	Sanger_ICS	HET	tm2a	3	B6N	16.2	MGI:98931	protein_coding	17	-	6738041	6782784	ENSMUSG00000052397	EZR	ENSG00000092820	coronal
F730043M19Rik		RIKEN cDNA F730043M19 gene	Sanger_CBI_106	HOM	tm1.1	3	B6N	16	MGI:2443237	bidirectional_promoter_lncRNA	12	-	33111711	33147597	ENSMUSG00000052125	No orthologue	No orthologue	sagittal
Fads3		fatty acid desaturase 3	Sanger_HistologiX	HOM	tm1b	3	B6N	16.4	MGI:1928740	protein_coding	19	+	10041548	10059671	ENSMUSG00000024664	FADS3	ENSG00000221968	coronal
Fahd2a		fumarylacetoacetate hydrolase domain containing 2A	Sanger_ICS	HOM	tm1a	3	B6N	15.7	MGI:1915376	protein_coding	2	-	127436215	127444565	ENSMUSG00000027371	Multiple orthologues	Multiple orthologues	coronal
Fam104a	D11Wsu99e	family with sequence similarity 104, member A	Sanger_WTCHG_6w	HOM	tm2a	3	B6JTyr;B6N	6.4	MGI:106351	protein_coding	11	-	113661319	113684155	ENSMUSG00000041629	FAM104A	ENSG00000133193	coronal
Fam107b		family with sequence similarity 107, member B	Sanger_WTCHG_6w	HOM	tm1a	3	B6JTyr;B6N	6.1	MGI:1913790	protein_coding	2	+	3613758	3782142	ENSMUSG00000026655	FAM107B	ENSG00000065809	coronal
Fam122c		family with sequence similarity 122, member C	Sanger_HistologiX	HEMI	tm1b	3	B6N	15.6	MGI:1921116	protein_coding	X	+	53273424	53331185	ENSMUSG00000036013	FAM122C	ENSG00000156500	coronal
Fam13a		family with sequence similarity 13, member A	Sanger_CBI_107	HOM	em1	3	B6N	16	MGI:1889842	protein_coding	6	-	58932090	59024549	ENSMUSG00000037709	FAM13A	ENSG00000138640	sagittal
Fam160a1		family with sequence similarity 160, member A1	Sanger_HistologiX	HET	tm1b	3	B6N	16	MGI:2444746	protein_coding	3	-	85660061	85817291	ENSMUSG00000051000	FAM160A1	ENSG00000164142	coronal
Fam163a		family with sequence similarity 163, member A	Sanger_HistologiX	HOM	tm2b	3	B6N	16.1	MGI:3618859	protein_coding	1	-	156075966	156205026	ENSMUSG00000015484	FAM163A	ENSG00000143340	coronal
Fam175b		family with sequence similarity 175, member B	Sanger_HistologiX	HOM	tm1a	3	B6N	15.8	MGI:1926116	protein_coding	7	+	132859225	132885111	ENSMUSG00000030965	No orthologue	No orthologue	coronal
Fam212b		family with sequence similarity 212, member B	Sanger_HistologiX	HOM	tm1a	3	B6N	16.1	MGI:1923497	protein_coding	3	+	105704599	105720842	ENSMUSG00000048458	Multiple orthologues	Multiple orthologues	coronal
Fam213b		family with sequence similarity 213, member B	Sanger_CBI_106	HOM	tm1b	3	B6N	16	MGI:1913719	protein_coding	4	-	154895504	154899135	ENSMUSG00000029059	PRXL2B	ENSG00000157870	sagittal
Fam46c		family with sequence similarity 46, member C	Sanger_HistologiX	HET	tm1b	3	B6N	16.1	MGI:1921895	protein_coding	3	-	100451628	100489324	ENSMUSG00000044468	FAM46C	ENSG00000183508	coronal
Fam47e		family with sequence similarity 47, member E	Sanger_HistologiX	HOM	tm1a	3	B6N	16.2	MGI:2686227	protein_coding	5	+	92555069	92591279	ENSMUSG00000057068	Multiple orthologues	Multiple orthologues	coronal
Fam69a		family with sequence similarity 69, member A	Sanger_HistologiX	HOM	tm1a	3	B6N	15.9	MGI:1914516	protein_coding	5	-	107908053	107987085	ENSMUSG00000029270	FAM69A	ENSG00000154511	coronal
Fam71b		family with sequence similarity 71, member B	Sanger_HistologiX	HOM	tm1a	3	B6N	16.4	MGI:3650836	protein_coding	11	+	46396559	46407982	ENSMUSG00000020401	FAM71B	ENSG00000170613	coronal
Fam92a		family with sequence similarity 92, member A	Sanger_HistologiX	HOM	tm1b	3	B6N	15.8	MGI:1915349	protein_coding	4	-	12153409	12172015	ENSMUSG00000028218	FAM92A	ENSG00000188343	coronal
Fam96a		family with sequence similarity 96, member A	Sanger_ICS	HOM	tm2a	3	B6N	16	MGI:1915500	protein_coding	9	+	66126611	66138955	ENSMUSG00000032381	FAM96A	ENSG00000166797	coronal
Fanci		Fanconi anemia, complementation group I	Sanger_HistologiX	HET	tm1a	3	B6N	15.8	MGI:2384790	protein_coding	7	+	79391929	79450264	ENSMUSG00000039187	FANCI	ENSG00000140525	coronal
Farp2		FERM, RhoGEF and pleckstrin domain protein 2	Sanger_WTCHG_14-16w	HOM	tm1a	4	B6JTyr;B6N	16.1	MGI:2385126	protein_coding	1	+	93512079	93621976	ENSMUSG00000034066	FARP2	ENSG00000006607	coronal
Farp2		FERM, RhoGEF and pleckstrin domain protein 2	Sanger_WTCHG_6w	HOM	tm1a	2	B6JTyr;B6N	6.6	MGI:2385126	protein_coding	1	+	93512079	93621976	ENSMUSG00000034066	FARP2	ENSG00000006607	coronal
Farsa		phenylalanyl-tRNA synthetase, alpha subunit	Sanger_ICS	HET	tm2a	3	B6N	15.6	MGI:1913840	protein_coding	8	+	84856989	84869257	ENSMUSG00000003808	FARSA	ENSG00000179115	coronal
Fbf1		Fas (TNFRSF6) binding factor 1	Sanger_HistologiX	HOM	tm1a	3	B6N	16.2	MGI:1922033	protein_coding	11	-	116142285	116168166	ENSMUSG00000020776	FBF1	ENSG00000188878	coronal
Fbxl7		F-box and leucine-rich repeat protein 7	Sanger_ICS	HOM	tm1a	3	B6N	15.9	MGI:3052506	protein_coding	15	-	26543084	26895049	ENSMUSG00000043556	FBXL7	ENSG00000183580	coronal
Fbxo33		F-box protein 33	Sanger_HistologiX	HOM	tm1b	3	B6N	16.1	MGI:1917861	protein_coding	12	-	59200655	59219725	ENSMUSG00000035329	FBXO33	ENSG00000165355	coronal
Fbxo47		F-box protein 47	Sanger_ICS	HET	tm1a	3	B6N	15.8	MGI:1920223	protein_coding	11	-	97853826	97884154	ENSMUSG00000070336	FBXO47	ENSG00000204952	coronal
Fbxo47		F-box protein 47	Sanger_ICS	HOM	tm1a	3	B6N	16.1	MGI:1920223	protein_coding	11	-	97853826	97884154	ENSMUSG00000070336	FBXO47	ENSG00000204952	coronal
Fbxo7		F-box protein 7	Sanger_HistologiX	HOM	tm1a	3	B6N	15.7	MGI:1917004	protein_coding	10	+	86021972	86051873	ENSMUSG00000001786	FBXO7	ENSG00000100225	coronal
Fbxw26		F-box and WD-40 domain protein 26	Sanger_HistologiX	HOM	tm1b	3	B6N	15.8	MGI:3646662	protein_coding	9	-	109717566	109746089	ENSMUSG00000059547	Multiple orthologues	Multiple orthologues	coronal
Fcho2		FCH domain only 2	Sanger_CBI_106	HET	tm1b	3	B6N	16	MGI:3505790	protein_coding	13	-	98723403	98815449	ENSMUSG00000041685	FCHO2	ENSG00000157107	sagittal
Fdft1		farnesyl diphosphate farnesyl transferase 1	Sanger_HistologiX	HET	tm1a	3	B6N	16	MGI:102706	protein_coding	14	-	63145153	63177793	ENSMUSG00000021273	FDFT1	ENSG00000079459	coronal
Fes		feline sarcoma oncogene	Sanger_CBI_106	HOM	tm1b	3	B6N	16	MGI:95514	protein_coding	7	-	80377756	80387946	ENSMUSG00000053158	FES	ENSG00000182511	sagittal
Fgd4		FYVE, RhoGEF and PH domain containing 4	Sanger_CBI_107	HOM	tm1a	3	B6N	16.2	MGI:2183747	protein_coding	16	-	16416917	16600549	ENSMUSG00000022788	FGD4	ENSG00000139132	sagittal
Fgfbp1		fibroblast growth factor binding protein 1	Sanger_CBI_106	HOM	em1	3	B6N	16	MGI:1096350	protein_coding	5	-	43978858	43981779	ENSMUSG00000048373	FGFBP1	ENSG00000137440	sagittal
Fggy		FGGY carbohydrate kinase domain containing	Sanger_HistologiX	HOM	tm1a	3	B6N	15.7	MGI:1922828	protein_coding	4	+	95557507	95926939	ENSMUSG00000028573	FGGY	ENSG00000172456	coronal
Fignl1		fidgetin-like 1	Sanger_CBI_107	HET	em1	3	B6N	16	MGI:1890648	protein_coding	11	-	11787431	11808962	ENSMUSG00000035455	FIGNL1	ENSG00000132436	sagittal
Fkbp3		FK506 binding protein 3	Sanger_HistologiX	HOM	tm2a	3	B6N	15.8	MGI:1353460	protein_coding	12	-	65062432	65073938	ENSMUSG00000020949	FKBP3	ENSG00000100442	coronal
Fkbp7		FK506 binding protein 7	Sanger_WTCHG_14-16w	HOM	tm2a	3	B6JTyr;B6N	15.7	MGI:1336879	protein_coding	2	-	76663044	76673116	ENSMUSG00000002732	FKBP7	ENSG00000079150	coronal
Flvcr2	Mfsd7c	feline leukemia virus subgroup C cellular receptor 2	Sanger_CBI_106	HET	tm1a	3	B6N	15.9	MGI:2384974	protein_coding	12	+	85746539	85813585	ENSMUSG00000034258	FLVCR2	ENSG00000119686	sagittal
Fnip2		folliculin interacting protein 2	Sanger_HistologiX	HOM	tm1a	3	B6N	16.4	MGI:2683054	protein_coding	3	-	79455974	79567796	ENSMUSG00000061175	FNIP2	ENSG00000052795	coronal
Frmd7		FERM domain containing 7	Sanger_HistologiX	HEMI	tm1a	3	B6N	15.7	MGI:2686379	protein_coding	X	-	50895180	50942710	ENSMUSG00000036131	FRMD7	ENSG00000165694	coronal
Frrs1		ferric-chelate reductase 1	Sanger_HistologiX	HET	tm1a	3	B6N	16.2	MGI:108076	protein_coding	3	+	116859464	116908177	ENSMUSG00000033386	FRRS1	ENSG00000156869	coronal
Fryl		FRY like transcription coactivator	Sanger_HistologiX	HET	tm1b	3	B6N	15.7	MGI:1919563	protein_coding	5	-	73019987	73256619	ENSMUSG00000070733	FRYL	ENSG00000075539	coronal
Fryl		FRY like transcription coactivator	Sanger_ICS	HET	tm1a	3	B6N	16.1	MGI:1919563	protein_coding	5	-	73019987	73256619	ENSMUSG00000070733	FRYL	ENSG00000075539	coronal
Fto		fat mass and obesity associated	Sanger_WTCHG_6w	HOM	tm1a	3	B6JTyr;B6N	6.3	MGI:1347093	protein_coding	8	+	91313525	91668439	ENSMUSG00000055932	FTO	ENSG00000140718	coronal
Fundc1		FUN14 domain containing 1	Sanger_ICS	HEMI	tm1c	3	B6Brd;B6Dnk;B6N-Tyr<c-Brd>	16.4	MGI:1919268	protein_coding	X	-	17556564	17572325	ENSMUSG00000025040	FUNDC1	ENSG00000069509	coronal
Fundc1		FUN14 domain containing 1	Sanger_WTCHG_14-16w	HEMI	tm1a	3	B6JTyr;B6N	15.9	MGI:1919268	protein_coding	X	-	17556564	17572325	ENSMUSG00000025040	FUNDC1	ENSG00000069509	coronal
Fut2		fucosyltransferase 2	Sanger_CBI_107	HOM	em1	3	B6N	16.1	MGI:109374	protein_coding	7	-	45648591	45666394	ENSMUSG00000055978	FUT2	ENSG00000176920	sagittal
Fut8		fucosyltransferase 8	Sanger_CBI_106	HET	em1	3	B6N	16	MGI:1858901	protein_coding	12	+	77238125	77476338	ENSMUSG00000021065	FUT8	ENSG00000033170	sagittal
Fxyd3		FXYD domain-containing ion transport regulator 3	Sanger_HistologiX	HOM	tm1a	3	B6N	16.3	MGI:107497	protein_coding	7	-	31068172	31076704	ENSMUSG00000057092	FXYD3	ENSG00000089356	coronal
Fyn		Fyn proto-oncogene	Sanger_HistologiX	HET	tm1a	3	B6N	15.7	MGI:95602	protein_coding	10	+	39368855	39565381	ENSMUSG00000019843	FYN	ENSG00000010810	coronal
Fzd6		frizzled class receptor 6	Sanger_HistologiX	HOM	tm2a	3	B6N	16.2	MGI:108474	protein_coding	15	+	39006280	39038186	ENSMUSG00000022297	FZD6	ENSG00000164930	coronal
G3bp2		GTPase activating protein (SH3 domain) binding protein 2	Sanger_HistologiX	HET	tm1a	3	B6N	16	MGI:2442040	protein_coding	5	-	92052164	92083719	ENSMUSG00000029405	G3BP2	ENSG00000138757	coronal
Galnt18		UDP-N-acetyl-alpha-D-galactosamine:polypeptide N-acetylgalactosaminyltransferase 18	Sanger_HistologiX	HOM	tm1b	3	B6N	15.9	MGI:2446239	protein_coding	7	-	111471661	111779977	ENSMUSG00000038296	GALNT18	ENSG00000110328	coronal
Galntl5		UDP-N-acetyl-alpha-D-galactosamine:polypeptide N-acetylgalactosaminyltransferase-like 5	Sanger_HistologiX	HOM	tm1b	3	B6N	15.9	MGI:1915159	protein_coding	5	+	25181460	25220297	ENSMUSG00000028938	GALNTL5	ENSG00000106648	coronal
Gap43		growth associated protein 43	Sanger_WTCHG_6w	HET	tm1a	3	B6JTyr;B6N	6.6	MGI:95639	protein_coding	16	-	42248442	42340651	ENSMUSG00000047261	GAP43	ENSG00000172020	coronal
Gas2l2		growth arrest-specific 2 like 2	Sanger_CBI_107	HOM	tm1a	3	B6N	16.2	MGI:3652048	protein_coding	11	-	83421902	83429455	ENSMUSG00000020686	GAS2L2	ENSG00000270765	sagittal
Gatc		glutamyl-tRNA(Gln) amidotransferase, subunit C	Sanger_WTCHG_6w	HET	tm1a	3	B6JTyr;B6N	5.9	MGI:1923776	protein_coding	5	-	115333239	115341178	ENSMUSG00000029536	Multiple orthologues	Multiple orthologues	coronal
Gba2		glucosidase beta 2	Sanger_WTCHG_ICS_Nissl	HOM	tm1a	3	B6N	15.8	MGI:2654325	protein_coding	4	-	43566928	43578873	ENSMUSG00000028467	GBA2	ENSG00000070610	coronal
Gbe1		glucan (1,4-alpha-), branching enzyme 1	Sanger_WTCHG_14-16w	HET	tm1a	3	B6JTyr;B6N	15.9	MGI:1921435	protein_coding	16	+	70313949	70569716	ENSMUSG00000022707	GBE1	ENSG00000114480	coronal
Gbf1		golgi-specific brefeldin A-resistance factor 1	Sanger_ICS	HET	tm1a	3	B6N	15.9	MGI:1861607	protein_coding	19	+	46152509	46286510	ENSMUSG00000025224	GBF1	ENSG00000107862	coronal
Gbp3		guanylate binding protein 3	Sanger_CBI_106	HOM	tm1b	3	B6N	16	MGI:1926263	protein_coding	3	+	142560026	142573209	ENSMUSG00000028268	Multiple orthologues	Multiple orthologues	sagittal
Gbp4		guanylate binding protein 4	Sanger_CBI_106	HOM	em1	3	B6N	16	MGI:97072	protein_coding	5	-	105115767	105139586	ENSMUSG00000079363	Multiple orthologues	Multiple orthologues	sagittal
Gbp5		guanylate binding protein 5	Sanger_HistologiX	HOM	em1	3	B6N	16	MGI:2429943	protein_coding	3	+	142493978	142522344	ENSMUSG00000105504	GBP5	ENSG00000154451	coronal
Gclc		glutamate-cysteine ligase, catalytic subunit	Sanger_WTCHG_14-16w	HOM	tm1a	3	B6N	15.9	MGI:104990	protein_coding	9	+	77754535	77794485	ENSMUSG00000032350	GCLC	ENSG00000001084	coronal
Gda		guanine deaminase	Sanger_HistologiX	HOM	tm1a	3	B6N	16.1	MGI:95678	protein_coding	19	-	21391307	21473445	ENSMUSG00000058624	GDA	ENSG00000119125	coronal
Gdap2		ganglioside-induced differentiation-associated-protein 2	Sanger_CBI_107	HOM	em1	3	B6N	16.2	MGI:1338001	protein_coding	3	+	100162381	100206981	ENSMUSG00000027865	GDAP2	ENSG00000196505	sagittal
Gdpd2		glycerophosphodiester phosphodiesterase domain containing 2	Sanger_HistologiX	HEMI	tm1a	3	B6N	16.3	MGI:1918834	protein_coding	X	+	100729873	100738895	ENSMUSG00000019359	GDPD2	ENSG00000130055	coronal
Gfm1		G elongation factor, mitochondrial 1	Sanger_WTCHG_ICS_Luxol-Nissl	HET	tm1a	3	B6N	15.7	MGI:107339	protein_coding	3	+	67430096	67476529	ENSMUSG00000027774	GFM1	ENSG00000168827	coronal
Gif		gastric intrinsic factor	Sanger_WTCHG_6w	HOM	tm1a	3	B6JTyr;B6N	6.6	MGI:1202394	protein_coding	19	+	11747554	11763447	ENSMUSG00000024682	GIF	ENSG00000134812	coronal
Gimap6		GTPase, IMAP family member 6	Sanger_HistologiX	HOM	tm1a	3	B6N	16.2	MGI:1918876	protein_coding	6	-	48701582	48708225	ENSMUSG00000047867	GIMAP6	ENSG00000133561	coronal
Git2		G protein-coupled receptor kinase-interactor 2	Sanger_WTCHG_6w	HOM	Gt	3	CBACa;129P2	6	MGI:1347053	protein_coding	5	-	114727407	114775517	ENSMUSG00000041890	GIT2	ENSG00000139436	coronal
Gldc		glycine decarboxylase	Sanger_HistologiX	HET	tm1a	3	B6N	15.9	MGI:1341155	protein_coding	19	-	30098449	30175418	ENSMUSG00000024827	GLDC	ENSG00000178445	coronal
Gle1		GLE1 RNA export mediator (yeast)	Sanger_ICS	HET	tm1a	3	B6N	16.2	MGI:1921662	protein_coding	2	+	29935426	29960371	ENSMUSG00000019715	GLE1	ENSG00000119392	coronal
Glg1		golgi apparatus protein 1	Sanger_HistologiX	HET	tm1a	3	B6N	16.1	MGI:104967	protein_coding	8	-	111154421	111259216	ENSMUSG00000003316	GLG1	ENSG00000090863	coronal
Glo1		glyoxalase 1	Sanger_HistologiX	HOM	tm1a	3	B6N	16.2	MGI:95742	protein_coding	17	-	30592866	30612659	ENSMUSG00000024026	GLO1	ENSG00000124767	coronal
Glra4		glycine receptor, alpha 4 subunit	Sanger_CBI_107	HEMI	tm1b	3	B6N	16.2	MGI:95750	protein_coding	X	-	136757674	136780141	ENSMUSG00000018595	GLRA4	ENSG00000188828	sagittal
Glt8d2		glycosyltransferase 8 domain containing 2	Sanger_ICS	HET	tm1a	3	B6N	15.9	MGI:1922032	protein_coding	10	-	82650433	82690650	ENSMUSG00000020251	GLT8D2	ENSG00000120820	coronal
Glt8d2		glycosyltransferase 8 domain containing 2	Sanger_ICS	HOM	tm1a	3	B6N	16.2	MGI:1922032	protein_coding	10	-	82650433	82690650	ENSMUSG00000020251	GLT8D2	ENSG00000120820	coronal
Glyatl3		glycine-N-acyltransferase-like 3	Sanger_HistologiX	HOM	em1	3	B6N	16.1	MGI:3647683	protein_coding	17	-	40904741	40914350	ENSMUSG00000091043	GLYATL3	ENSG00000203972	coronal
Gm12253		predicted gene 12253	Sanger_HistologiX	HOM	tm1a	3	B6N	15.7	MGI:3651568	protein_coding	11	+	58432559	58441622	ENSMUSG00000058287	No orthologue	No orthologue	coronal
Gm13119		predicted gene 13119	Sanger_HistologiX	HOM	tm2b	3	B6N	16.2	MGI:3651680	protein_coding	4	+	144357942	144364419	ENSMUSG00000070619	Multiple orthologues	Multiple orthologues	coronal
Gm13547		predicted gene 13547	Sanger_ICS	HOM	tm1a	5	B6N	16.2	MGI:3650473	protein_coding	2	+	29759312	29764089	ENSMUSG00000075425	No orthologue	No orthologue	coronal
Gm17750		predicted gene, 17750	Sanger_CBI_106	HOM	em1	3	B6N	16	MGI:5009828	lincRNA	13	-	84025297	84064772	ENSMUSG00000098087	No orthologue	No orthologue	sagittal
Gm20646		predicted gene 20646	Sanger_CBI_106	HOM	em1	3	B6N	16	MGI:5313093	sense_lncRNA	1	+	42694925	42744791	ENSMUSG00000093436	No orthologue	No orthologue	sagittal
Gm2694		predicted gene 2694	Sanger_CBI_106	HOM	em1	3	B6N	16	MGI:3780864	lincRNA	8	+	87460469	87525554	ENSMUSG00000097248	No orthologue	No orthologue	sagittal
Gm28050		predicted gene, 28050	Sanger_CBI_106	HOM	tm1.1	3	B6N	16	MGI:5547786	lincRNA	5	-	106500894	106574718	ENSMUSG00000099061	No orthologue	No orthologue	sagittal
Gm5083		predicted gene 5083	Sanger_CBI_107	HOM	em1	3	B6N	16.1	MGI:3779454	lincRNA	13	+	44121167	44125179	ENSMUSG00000089815	No orthologue	No orthologue	sagittal
Gm5155		predicted gene 5155	Sanger_CBI_106	HOM	em1	3	B6N	16	MGI:3647191	pseudogene	7	+	17871961	17918798	ENSMUSG00000078793	No orthologue	No orthologue	sagittal
Gm5544		predicted gene 5544	Sanger_HistologiX	HET	tm1a	3	B6N	16.1	MGI:3648209	lincRNA	3	+	97930173	97967018	ENSMUSG00000074388	No orthologue	No orthologue	coronal
Gm648		predicted gene 648	Sanger_HistologiX	HEMI	tm1e	3	B6N	15.8	MGI:2685494	protein_coding	X	-	56543874	56549606	ENSMUSG00000064016	Multiple orthologues	Multiple orthologues	coronal
Gm6578		predicted gene 6578	Sanger_CBI_107	HOM	tm1a	2	B6N	16.3	MGI:3643037	pseudogene	6	-	12099518	12109583	ENSMUSG00000057223	No orthologue	No orthologue	sagittal
Gmds		GDP-mannose 4, 6-dehydratase	Sanger_HistologiX	HOM	tm1a	3	B6N	16	MGI:1891112	protein_coding	13	-	31819579	32338712	ENSMUSG00000038372	GMDS	ENSG00000112699	coronal
Gmnc		geminin coiled-coil domain containing	Sanger_HistologiX	HET	tm1b	3	B6N	16	MGI:2685452	protein_coding	16	-	26957236	26989974	ENSMUSG00000068428	GMNC	ENSG00000205835	coronal
Gmnn		geminin	Sanger_WTCHG_6w	HET	tm1a	3	B6JTyr;B6N	6.4	MGI:1927344	protein_coding	13	-	24751845	24761923	ENSMUSG00000006715	GMNN	ENSG00000112312	coronal
Gnb3		guanine nucleotide binding protein (G protein), beta 3	Sanger_HistologiX	HOM	tm1b	3	B6N	15.8	MGI:95785	protein_coding	6	-	124834240	124840275	ENSMUSG00000023439	GNB3	ENSG00000111664	coronal
Gnl3		guanine nucleotide binding protein-like 3 (nucleolar)	Sanger_CBI_106	HET	tm1b	3	B6N	16	MGI:1353651	protein_coding	14	-	31012433	31019152	ENSMUSG00000042354	GNL3	ENSG00000163938	sagittal
Gpatch1		G patch domain containing 1	Sanger_CBI_107	HET	em1	3	B6N	16	MGI:1914721	protein_coding	7	-	35276536	35318440	ENSMUSG00000063808	GPATCH1	ENSG00000076650	sagittal
Gpbp1l1		GC-rich promoter binding protein 1-like 1	Sanger_HistologiX	HOM	tm1a	2	B6N	15.8	MGI:1924360	protein_coding	4	+	116557658	116593882	ENSMUSG00000034042	GPBP1L1	ENSG00000159592	coronal
Gpc5		glypican 5	Sanger_ICS	HOM	tm1a	3	B6N	16.1	MGI:1194894	protein_coding	14	+	115092215	116525179	ENSMUSG00000022112	GPC5	ENSG00000179399	coronal
Gpc6		glypican 6	Sanger_ICS	HOM	tm2a	3	B6N	16.2	MGI:1346322	protein_coding	14	+	116925297	117979529	ENSMUSG00000058571	GPC6	ENSG00000183098	coronal
Gpr107		G protein-coupled receptor 107	Sanger_HistologiX	HET	tm1a	3	B6N	15.6	MGI:2139054	protein_coding	2	+	31152316	31218775	ENSMUSG00000000194	GPR107	ENSG00000148358	coronal
Gpr152		G protein-coupled receptor 152	Sanger_HistologiX	HOM	tm1b	3	B6N	15.9	MGI:2685519	protein_coding	19	+	4139799	4145738	ENSMUSG00000044724	GPR152	ENSG00000175514	coronal
Gpr35		G protein-coupled receptor 35	Sanger_HistologiX	HOM	tm1b	3	B6N	15.8	MGI:1929509	protein_coding	1	+	92950865	92986391	ENSMUSG00000026271	GPR35	ENSG00000178623	coronal
Gprc5b		G protein-coupled receptor, family C, group 5, member B	Sanger_ICS	HOM	tm1a	3	B6N	15.9	MGI:1927596	protein_coding	7	-	118972047	118995211	ENSMUSG00000008734	GPRC5B	ENSG00000167191	coronal
Grb2		growth factor receptor bound protein 2	Sanger_ICS	HET	tm1a	3	B6Brd;B6Dnk;B6N-Tyr<c-Brd>	16.2	MGI:95805	protein_coding	11	-	115644045	115708597	ENSMUSG00000059923	GRB2	ENSG00000177885	coronal
Grb7		growth factor receptor bound protein 7	Sanger_HistologiX	HOM	tm1b	3	B6N	15.8	MGI:102683	protein_coding	11	+	98446394	98455373	ENSMUSG00000019312	GRB7	ENSG00000141738	coronal
Grin1		glutamate receptor, ionotropic, NMDA1 (zeta 1)	Sanger_WTCHG_ICS_Luxol-Nissl	HET	tm1a	3	B6N	15.5	MGI:95819	protein_coding	2	-	25291181	25319187	ENSMUSG00000026959	GRIN1	ENSG00000176884	coronal
Grin2a		glutamate receptor, ionotropic, NMDA2A (epsilon 1)	Sanger_WTCHG_6w	HOM	tm1	3	B6JIco;129P2	6	MGI:95820	protein_coding	16	-	9567898	9995560	ENSMUSG00000059003	GRIN2A	ENSG00000183454	coronal
Grm8		glutamate receptor, metabotropic 8	Sanger_HistologiX	HOM	tm2a	3	B6N	16	MGI:1351345	protein_coding	6	-	27275119	28135178	ENSMUSG00000024211	GRM8	ENSG00000179603	coronal
Grsf1		G-rich RNA sequence binding factor 1	Sanger_HistologiX	HOM	tm1b	3	B6N	15.8	MGI:106479	protein_coding	5	-	88659448	88676171	ENSMUSG00000044221	GRSF1	ENSG00000132463	coronal
Grxcr1		glutaredoxin, cysteine rich 1	Sanger_WTCHG_6w	HOM/HET	tde	3	STOCK Grxcr1<tde>	6	MGI:3577767	protein_coding	5	+	68031835	68166398	ENSMUSG00000068082	GRXCR1	ENSG00000215203	coronal
Gsk3a		glycogen synthase kinase 3 alpha	Sanger_WTCHG_14-16w	HOM	tm1a	3	B6JTyr;B6N	16	MGI:2152453	protein_coding	7	-	25228258	25237851	ENSMUSG00000057177	GSK3A	ENSG00000105723	coronal
Gsto2		glutathione S-transferase omega 2	Sanger_HistologiX	HOM	tm2a	3	B6N	15.7	MGI:1915464	protein_coding	19	+	47865545	47886324	ENSMUSG00000025069	GSTO2	ENSG00000065621	coronal
Gt(ROSA)26Sor	Thumpd3	gene trap ROSA 26, Philippe Soriano	Sanger_ICS	HOM	CreERT2	3	B6N	16.1	MGI:104735	antisense_lncRNA	6	-	113067428	113077333	ENSMUSG00000086429	No orthologue	No orthologue	coronal
Gtf2a1		general transcription factor II A, 1	Sanger_HistologiX	HET	tm1a	3	B6N	15.9	MGI:1933277	protein_coding	12	-	91555916	91590487	ENSMUSG00000020962	GTF2A1	ENSG00000165417	coronal
Gtf2h2		general transcription factor II H, polypeptide 2	Sanger_HistologiX	HET	tm1a	3	B6N	16.1	MGI:1345669	protein_coding	13	-	100460218	100492579	ENSMUSG00000021639	Multiple orthologues	Multiple orthologues	coronal
Gtf3c5		general transcription factor IIIC, polypeptide 5	Sanger_WTCHG_14-16w	HET	tm2a	3	B6JTyr;B6N	15.6	MGI:1917489	protein_coding	2	-	28566311	28583751	ENSMUSG00000026816	GTF3C5	ENSG00000148308	coronal
Gtpbp3		GTP binding protein 3	Sanger_CBI_107	HET	tm1a	3	B6N	16.1	MGI:1917609	protein_coding	8	+	71488103	71499583	ENSMUSG00000007610	GTPBP3	ENSG00000130299	sagittal
Gys2		glycogen synthase 2	Sanger_WTCHG_14-16w	HOM	tm1a	4	B6JTyr;B6N	15.5	MGI:2385254	protein_coding	6	-	142422613	142473109	ENSMUSG00000030244	GYS2	ENSG00000111713	coronal
Gzmd		granzyme D	Sanger_CBI_106	HOM	tm1b	3	B6N	16	MGI:109255	protein_coding	14	-	56129556	56132608	ENSMUSG00000059256	Multiple orthologues	Multiple orthologues	sagittal
H13		histocompatibility 13	Sanger_HistologiX	HET	tm1b	3	B6N	15.8	MGI:95886	protein_coding	2	+	152669461	152708670	ENSMUSG00000019188	HM13	ENSG00000101294	coronal
H2-Eb1		histocompatibility 2, class II antigen E beta	Sanger_HistologiX	HOM	tm1a	3	B6N	16	MGI:95901	protein_coding	17	+	34305877	34316199	ENSMUSG00000060586	Multiple orthologues	Multiple orthologues	coronal
H2-M5		histocompatibility 2, M region locus 5	Sanger_WTCHG_ICS_Nissl	HOM	tm1	3	B6N	16.3	MGI:95917	protein_coding	17	-	36984061	36989537	ENSMUSG00000024459	Multiple orthologues	Multiple orthologues	coronal
H2-T24		histocompatibility 2, T region locus 24	Sanger_CBI_106	HOM	em1	3	B6N	16	MGI:95958	protein_coding	17	-	36005695	36020560	ENSMUSG00000053835	No orthologue	No orthologue	sagittal
H2afb3		H2A histone family, member B3	Sanger_CBI_107	HEMI	em1	3	B6N	15.9	MGI:3644875	protein_coding	X	-	120312748	120313095	ENSMUSG00000083616	Multiple orthologues	Multiple orthologues	sagittal
H2al2a	H2afb1	H2A histone family member L2A	Sanger_CBI_107	HOM	em1	3	B6N	15.8	MGI:1915481	protein_coding	2	-	17996417	17996958	ENSMUSG00000062651	No orthologue	No orthologue	sagittal
Hacl1		2-hydroxyacyl-CoA lyase 1	Sanger_ICS	HOM	tm1a	3	B6N	16	MGI:1929657	protein_coding	14	-	31552905	31641286	ENSMUSG00000021884	Multiple orthologues	Multiple orthologues	coronal
Hao2		hydroxyacid oxidase 2	Sanger_HistologiX	HOM	em1	4	B6N	16.1	MGI:96012	protein_coding	3	-	98874521	98893239	ENSMUSG00000027870	HAO2	ENSG00000116882	coronal
Hapln4		hyaluronan and proteoglycan link protein 4	Sanger_CBI_106	HOM	em1	2	B6N	16	MGI:2679531	protein_coding	8	+	70083457	70090862	ENSMUSG00000007594	HAPLN4	ENSG00000187664	sagittal
Hbs1l		Hbs1-like (S. cerevisiae)	Sanger_HistologiX	HOM	tm1a	3	B6N	16	MGI:1891704	protein_coding	10	+	21295979	21368889	ENSMUSG00000019977	HBS1L	ENSG00000112339	coronal
Hdac1		histone deacetylase 1	Sanger_WTCHG_14-16w	HET	tm1a	4	B6JTyr;B6N	15.8	MGI:108086	protein_coding	4	-	129516104	129542713	ENSMUSG00000028800	Multiple orthologues	Multiple orthologues	coronal
Hdac3		histone deacetylase 3	Sanger_WTCHG_6w	HET	tm1a	3	B6JTyr;B6N	6.5	MGI:1343091	protein_coding	18	-	37935844	37954988	ENSMUSG00000024454	HDAC3	ENSG00000171720	coronal
Hdac8		histone deacetylase 8	Sanger_ICS	HEMI	tm1a	2	B6N	16.1	MGI:1917565	protein_coding	X	-	102284639	102505359	ENSMUSG00000067567	HDAC8	ENSG00000147099	coronal
Hecw2		HECT, C2 and WW domain containing E3 ubiquitin protein ligase 2	Sanger_HistologiX	HET	tm1a	3	B6N	16.2	MGI:2685817	protein_coding	1	-	53806876	54195168	ENSMUSG00000042807	HECW2	ENSG00000138411	coronal
Herc1		HECT and RLD domain containing E3 ubiquitin protein ligase family member 1	Sanger_HistologiX	HOM	em3	3	B6N	16	MGI:2384589	protein_coding	9	+	66350450	66508775	ENSMUSG00000038664	HERC1	ENSG00000103657	coronal
Herc1		HECT and RLD domain containing E3 ubiquitin protein ligase family member 1	Sanger_HistologiX	HOM	em2 (PM T1696A)	3	B6N	16	MGI:2384589	protein_coding	9	+	66350450	66508775	ENSMUSG00000038664	HERC1	ENSG00000103657	coronal
Herc1		HECT and RLD domain containing E3 ubiquitin protein ligase family member 1	Sanger_HistologiX	HOM	em1 (PM T1696G)	3	B6N	16	MGI:2384589	protein_coding	9	+	66350450	66508775	ENSMUSG00000038664	HERC1	ENSG00000103657	coronal
Herc3		hect domain and RLD 3	Sanger_WTCHG_6w	HOM	tm1a	4	B6JTyr;B6N	6.5	MGI:1921248	protein_coding	6	+	58831465	58920398	ENSMUSG00000029804	HERC3	ENSG00000138641	coronal
Hibadh		3-hydroxyisobutyrate dehydrogenase	Sanger_HistologiX	HOM	tm1b	3	B6N	15.9	MGI:1889802	protein_coding	6	-	52546228	52640389	ENSMUSG00000029776	HIBADH	ENSG00000106049	coronal
Hira		histone cell cycle regulator	Sanger_WTCHG_14-16w	HET	tm1a	3	B6N	16	MGI:99430	protein_coding	16	+	18877037	18970309	ENSMUSG00000022702	HIRA	ENSG00000100084	coronal
Hmgxb3		HMG box domain containing 3	Sanger_HistologiX	HET	tm1a	3	B6N	16.1	MGI:2441817	protein_coding	18	-	61131279	61177050	ENSMUSG00000024622	HMGXB3	ENSG00000113716	coronal
Hmx3		H6 homeobox 3	Sanger_WTCHG_6w	HOM	hx	3	STOCK Hmx3<hx>	6	MGI:107160	protein_coding	7	+	131542867	131544925	ENSMUSG00000040148	HMX3	ENSG00000188620	coronal
Homez		homeodomain leucine zipper-encoding gene	Sanger_HistologiX	HOM	tm1e	3	B6N	15.9	MGI:2678023	protein_coding	14	-	54852736	54870961	ENSMUSG00000057156	HOMEZ	ENSG00000215271	coronal
Hpf1	2700029M09Rik	histone PARylation factor 1	Sanger_HistologiX	HOM	em1	3	B6N	16	MGI:1919862	protein_coding	8	+	60890418	60908671	ENSMUSG00000038005	HPF1	ENSG00000056050	coronal
Hrnr		hornerin	Sanger_CBI_107	HOM	em1	2	B6N	16	MGI:3046938	protein_coding	3	+	93319749	93333570	ENSMUSG00000041991	HRNR	ENSG00000197915	sagittal
Hsp90aa1		heat shock protein 90, alpha (cytosolic), class A member 1	Sanger_ICS	HOM	tm1	3	B6N	15.9	MGI:96250	protein_coding	12	-	110690605	110702728	ENSMUSG00000021270	HSP90AA1	ENSG00000080824	coronal
Hspb11		heat shock protein family B (small), member 11	Sanger_WTCHG_6w	HET	tm1a	6	B6JTyr;B6N	6.9	MGI:1920188	protein_coding	4	+	107253593	107279938	ENSMUSG00000063172	HSPB11	ENSG00000081870	coronal
Htra3		HtrA serine peptidase 3	Sanger_CBI_106	HOM	em1	3	B6N	16	MGI:1925808	protein_coding	5	-	35652023	35679782	ENSMUSG00000029096	HTRA3	ENSG00000170801	sagittal
Icam5		intercellular adhesion molecule 5, telencephalin	Sanger_CBI_106	HOM	em1	3	B6N	16	MGI:109430	protein_coding	9	+	21032073	21039036	ENSMUSG00000032174	ICAM5	ENSG00000105376	sagittal
Id2		inhibitor of DNA binding 2	Sanger_CBI_106	HET	tm2b	3	B6N	16	MGI:96397	protein_coding	12	-	25093799	25097140	ENSMUSG00000020644	ID2	ENSG00000115738	sagittal
Ide		insulin degrading enzyme	Sanger_WTCHG_ICS_Luxol-Nissl	HOM	tm1a	3	B6JTyr;B6N	15.6	MGI:96412	protein_coding	19	-	37268743	37337852	ENSMUSG00000056999	IDE	ENSG00000119912	coronal
Ido1		indoleamine 2,3-dioxygenase 1	Sanger_ICS	HOM	tm1a	3	B6N	16.1	MGI:96416	protein_coding	8	-	24584136	24597009	ENSMUSG00000031551	IDO1	ENSG00000131203	coronal
Ido2		indoleamine 2,3-dioxygenase 2	Sanger_HistologiX	HOM	tm3a	3	B6N	15.9	MGI:2142489	protein_coding	8	-	24531892	24576333	ENSMUSG00000031549	IDO2	ENSG00000188676	coronal
Ifi27		interferon, alpha-inducible protein 27	Sanger_HistologiX	HOM	tm1b	3	B6N	16.3	MGI:1277180	protein_coding	12	+	103434211	103440239	ENSMUSG00000064215	IFI27	ENSG00000165949	coronal
Ifitm1		interferon induced transmembrane protein 1	Sanger_CBI_107	HOM	tm1b	3	B6N	16	MGI:1915963	protein_coding	7	+	140967221	140969825	ENSMUSG00000025491	Multiple orthologues	Multiple orthologues	sagittal
Ifitm3		interferon induced transmembrane protein 3	Sanger_WTCHG_6w	HOM	tm1	3	B6JIco;B6JTyr;129P2	6	MGI:1913391	protein_coding	7	-	141009586	141010770	ENSMUSG00000025492	Multiple orthologues	Multiple orthologues	coronal
Ifitm6		interferon induced transmembrane protein 6	Sanger_HistologiX	HOM	tm1b	3	B6N	16.1	MGI:2686976	protein_coding	7	-	141015699	141017924	ENSMUSG00000059108	No orthologue	No orthologue	coronal
Ifnar1		interferon (alpha and beta) receptor 1	Sanger_HistologiX	HOM	tm2a	3	B6N	16.1	MGI:107658	protein_coding	16	+	91485238	91507441	ENSMUSG00000022967	IFNAR1	ENSG00000142166	coronal
Ifnlr1		interferon lambda receptor 1	Sanger_HistologiX	HOM	tm1a	3	B6N	16.3	MGI:2429859	protein_coding	4	+	135686287	135708181	ENSMUSG00000062157	IFNLR1	ENSG00000185436	coronal
Ift140		intraflagellar transport 140	Sanger_HistologiX	HET	tm1a	3	B6N	15.9	MGI:2146906	protein_coding	17	+	25016091	25099495	ENSMUSG00000024169	IFT140	ENSG00000187535	coronal
Ift80		intraflagellar transport 80	Sanger_HistologiX	HET	tm1a	3	B6N	15.9	MGI:1915509	protein_coding	3	-	68892499	69004559	ENSMUSG00000027778	Multiple orthologues	Multiple orthologues	coronal
Ift80		intraflagellar transport 80	Sanger_HistologiX	HOM	tm1a	3	B6N	16	MGI:1915509	protein_coding	3	-	68892499	69004559	ENSMUSG00000027778	Multiple orthologues	Multiple orthologues	coronal
Igsf6		immunoglobulin superfamily, member 6	Sanger_CBI_106	HOM	em1	3	B6N	16	MGI:1891393	protein_coding	7	-	121064067	121074572	ENSMUSG00000035004	IGSF6	ENSG00000140749	sagittal
Igsf8		immunoglobulin superfamily, member 8	Sanger_CBI_107	HOM	em1	3	B6N	16.1	MGI:2154090	protein_coding	1	+	172261641	172319841	ENSMUSG00000038034	IGSF8	ENSG00000162729	sagittal
Ikbkap		inhibitor of kappa light polypeptide enhancer in B cells, kinase complex-associated protein	Sanger_WTCHG_6w	HET	tm1a	3	B6JTyr;B6N	6.7	MGI:1914544	protein_coding	4	-	56749680	56802331	ENSMUSG00000028431	ELP1	ENSG00000070061	coronal
Ikbkb		inhibitor of kappaB kinase beta	Sanger_WTCHG_6w	HET	tm1a	3	B6JTyr;B6N	6.1	MGI:1338071	protein_coding	8	-	22659212	22706589	ENSMUSG00000031537	IKBKB	ENSG00000104365	coronal
Il10rb		interleukin 10 receptor, beta	Sanger_HistologiX	HOM	tm1a	3	B6N	16.1	MGI:109380	protein_coding	16	+	91406164	91425834	ENSMUSG00000022969	Multiple orthologues	Multiple orthologues	coronal
Il17re		interleukin 17 receptor E	Sanger_CBI_107	HOM	tm1b	3	B6N	15.8	MGI:1889371	protein_coding	6	+	113458484	113470758	ENSMUSG00000043088	IL17RE	ENSG00000163701	sagittal
Il18rap		interleukin 18 receptor accessory protein	Sanger_CBI_107	HOM	em1	3	B6N	16	MGI:1338888	protein_coding	1	+	40515362	40551705	ENSMUSG00000026068	IL18RAP	ENSG00000115607	sagittal
Il1r2		interleukin 1 receptor, type II	Sanger_HistologiX	HOM	tm1a	3	B6N	16.2	MGI:96546	protein_coding	1	+	40074079	40125231	ENSMUSG00000026073	IL1R2	ENSG00000115590	coronal
Il22ra1		interleukin 22 receptor, alpha 1	Sanger_WTCHG_ICS_Luxol-Nissl	HOM	tm1a	3	B6N	16.4	MGI:2663588	protein_coding	4	+	135728172	135752140	ENSMUSG00000037157	IL22RA1	ENSG00000142677	coronal
Il23r		interleukin 23 receptor	Sanger_HistologiX	HOM	tm2a	3	B6N	16.1	MGI:2181693	protein_coding	6	-	67422932	67491855	ENSMUSG00000049093	IL23R	ENSG00000162594	coronal
Il27		interleukin 27	Sanger_HistologiX	HOM	tm1b	3	B6N	16.1	MGI:2384409	protein_coding	7	-	126589010	126594941	ENSMUSG00000044701	IL27	ENSG00000197272	coronal
Il6ra		interleukin 6 receptor, alpha	Sanger_CBI_106	HOM	em1	3	B6N	16	MGI:105304	protein_coding	3	-	89864059	89913196	ENSMUSG00000027947	IL6R	ENSG00000160712	sagittal
Ildr1		immunoglobulin-like domain containing receptor 1	Sanger_HistologiX	HOM	tm1	3	B6N	16.2	MGI:2146574	protein_coding	16	+	36693978	36726804	ENSMUSG00000022900	ILDR1	ENSG00000145103	coronal
Impad1		inositol monophosphatase domain containing 1	Sanger_WTCHG_6w	HET	tm1a	2	B6	5.6	MGI:1915720	protein_coding	4	-	4762484	4793355	ENSMUSG00000066324	IMPAD1	ENSG00000104331	coronal
Inava	5730559C18Rik	innate immunity activator	Sanger_HistologiX	HOM	tm2a	3	B6N	16	MGI:1921579	protein_coding	1	-	136213531	136234264	ENSMUSG00000041605	INAVA	ENSG00000163362	coronal
Inpp1		inositol polyphosphate-1-phosphatase	Sanger_HistologiX	HOM	tm1b	3	B6Brd;B6Dnk;B6N-Tyr<c-Brd>	15.9	MGI:104848	protein_coding	1	-	52785427	52817688	ENSMUSG00000026102	INPP1	ENSG00000151689	coronal
Inpp1		inositol polyphosphate-1-phosphatase	Sanger_WTCHG_6w	HOM	tm1a	3	B6JTyr;B6N	5.9	MGI:104848	protein_coding	1	-	52785427	52817688	ENSMUSG00000026102	INPP1	ENSG00000151689	coronal
Ints11	Cpsf3l	integrator complex subunit 11	Sanger_CBI_106	HET	tm2b	3	B6N	16	MGI:1919207	protein_coding	4	+	155869546	155889103	ENSMUSG00000029034	INTS11	ENSG00000127054	sagittal
Ints12		integrator complex subunit 12	Sanger_WTCHG_6w	HET	tm1a	3	B6JTyr;B6N	6.9	MGI:1919043	protein_coding	3	+	133091840	133110988	ENSMUSG00000028016	INTS12	ENSG00000138785	coronal
Ints2		integrator complex subunit 2	Sanger_HistologiX	HET	tm1a	3	B6N	15.6	MGI:1917672	protein_coding	11	-	86210681	86257575	ENSMUSG00000018068	INTS2	ENSG00000108506	coronal
Ints9		integrator complex subunit 9	Sanger_CBI_106	HET	tm1b	3	B6N	16	MGI:1098533	protein_coding	14	+	64950045	65039832	ENSMUSG00000021975	INTS9	ENSG00000104299	sagittal
Irak1		interleukin-1 receptor-associated kinase 1	Sanger_HistologiX	HEMI	tm1b	3	B6N	15.8	MGI:107420	protein_coding	X	-	74013914	74023918	ENSMUSG00000031392	IRAK1	ENSG00000184216	coronal
Irf1		interferon regulatory factor 1	Sanger_WTCHG_6w	HOM	tm1a	3	B6JTyr;B6N	5.9	MGI:96590	protein_coding	11	+	53770014	53778374	ENSMUSG00000018899	IRF1	ENSG00000125347	coronal
Irf5		interferon regulatory factor 5	Sanger_HistologiX	HOM	tm1e	3	B6N	15.9	MGI:1350924	protein_coding	6	+	29526625	29541871	ENSMUSG00000029771	IRF5	ENSG00000128604	coronal
Irf7		interferon regulatory factor 7	Sanger_HistologiX	HOM	tm1	3	B6N	16	MGI:1859212	protein_coding	7	-	141262706	141266481	ENSMUSG00000025498	IRF7	ENSG00000185507	coronal
Irgm1		immunity-related GTPase family M member 1	Sanger_CBI_106	HOM	em1	3	B6N	16	MGI:107567	protein_coding	11	-	48861968	48871683	ENSMUSG00000046879	Multiple orthologues	Multiple orthologues	sagittal
Isg20		interferon-stimulated protein	Sanger_HistologiX	HOM	tm1a	3	B6N	16.3	MGI:1928895	protein_coding	7	+	78913424	78920396	ENSMUSG00000039236	ISG20	ENSG00000172183	coronal
Itgam		integrin alpha M	Sanger_CBI_106	HOM	em1	3	B6N	15.3	MGI:96607	protein_coding	7	+	128062640	128118491	ENSMUSG00000030786	Multiple orthologues	Multiple orthologues	sagittal
Itln1		intelectin 1 (galactofuranose binding)	Sanger_CBI_107	HOM	em1	3	B6N	16.3	MGI:1333831	protein_coding	1	-	171518122	171535294	ENSMUSG00000038209	ITLN1	ENSG00000179914	sagittal
Izumo1r	Folr4	IZUMO1 receptor, JUNO	Sanger_HistologiX	HOM	tm2a	3	B6N	15.8	MGI:1929185	protein_coding	9	-	14885814	14903949	ENSMUSG00000031933	IZUMO1R	ENSG00000183560	coronal
Jarid2		jumonji, AT rich interactive domain 2	Sanger_WTCHG_6w	HET	tm1a	3	B6	6.6	MGI:104813	protein_coding	13	+	44729474	44921643	ENSMUSG00000038518	JARID2	ENSG00000008083	coronal
Jmjd1c		jumonji domain containing 1C	Sanger_HistologiX	HET	tm1a	3	B6N	16	MGI:1918614	protein_coding	10	+	67096125	67256318	ENSMUSG00000037876	JMJD1C	ENSG00000171988	coronal
Jmjd7		jumonji domain containing 7	Sanger_CBI_106	HOM	em1	2	B6N	16	MGI:3845785	protein_coding	2	+	120027483	120032594	ENSMUSG00000098789	JMJD7	ENSG00000243789	sagittal
Josd1		Josephin domain containing 1	Sanger_HistologiX	HOM	em1	3	B6N	16.2	MGI:1921408	protein_coding	15	-	79674250	79687872	ENSMUSG00000022426	JOSD1	ENSG00000100221	coronal
Kat14	Csrp2bp	cysteine and glycine-rich protein 2 binding protein	Sanger_WTCHG_14-16w	HOM	tm1a	3	B6JTyr;B6N	15.8	MGI:1917264	protein_coding	2	+	144368983	144407676	ENSMUSG00000027425	KAT14	ENSG00000149474	coronal
Kat2b		K(lysine) acetyltransferase 2B	Sanger_HistologiX	HOM	em1	3	B6N	15.8	MGI:1343094	protein_coding	17	+	53566861	53672720	ENSMUSG00000000708	KAT2B	ENSG00000114166	coronal
Kazn		kazrin, periplakin interacting protein	Sanger_ICS	HOM	tm1a	3	B6N	16.1	MGI:1918779	protein_coding	4	-	142102390	142239401	ENSMUSG00000040606	KAZN	ENSG00000189337	coronal
Kcne2		potassium voltage-gated channel, Isk-related subfamily, gene 2	Sanger_WTCHG_ICS_Luxol-Nissl	HOM	tm1a	3	B6N	16.3	MGI:1891123	protein_coding	16	+	92292389	92298129	ENSMUSG00000039672	KCNE2	ENSG00000159197	coronal
Kcnh4		potassium voltage-gated channel, subfamily H (eag-related), member 4	Sanger_HistologiX	HOM	tm1b	3	B6N	15.9	MGI:2156184	protein_coding	11	-	100740376	100759942	ENSMUSG00000035355	KCNH4	ENSG00000089558	coronal
Kcnip4		Kv channel interacting protein 4	Sanger_HistologiX	HOM	tm1a	3	B6N	15.8	MGI:1933131	protein_coding	5	-	48389502	49524907	ENSMUSG00000029088	KCNIP4	ENSG00000185774	coronal
Kcnv2		potassium channel, subfamily V, member 2	Sanger_HistologiX	HOM	tm1	3	B6N	15.9	MGI:2670981	protein_coding	19	+	27322588	27337179	ENSMUSG00000047298	KCNV2	ENSG00000168263	coronal
Kctd10		potassium channel tetramerisation domain containing 10	Sanger_WTCHG_6w	HET	Gt	3	CBACa;129P2	6	MGI:2141207	protein_coding	5	-	114363567	114380508	ENSMUSG00000001098	No orthologue	No orthologue	coronal
Kdm4b		lysine (K)-specific demethylase 4B	Sanger_WTCHG_ICS_Nissl	HET	tm1a	3	B6JTyr;B6N	15.6	MGI:2442355	protein_coding	17	+	56326062	56402870	ENSMUSG00000024201	KDM4B	ENSG00000127663	coronal
Kdm4c		lysine (K)-specific demethylase 4C	Sanger_WTCHG_14-16w	HOM	tm1a	3	B6N	16	MGI:1924054	protein_coding	4	+	74242497	74405860	ENSMUSG00000028397	KDM4C	ENSG00000107077	coronal
Kdm4d		lysine (K)-specific demethylase 4D	Sanger_HistologiX	HOM	tm2a	3	B6N	15.7	MGI:3606484	protein_coding	9	-	14462548	14500482	ENSMUSG00000053914	Multiple orthologues	Multiple orthologues	coronal
Kdm5b		lysine (K)-specific demethylase 5B	Sanger_CBI_107	HOM	em1	3	B6N	15.9	MGI:1922855	protein_coding	1	+	134560171	134635285	ENSMUSG00000042207	KDM5B	ENSG00000117139	sagittal
Kdm7a		lysine (K)-specific demethylase 7A	Sanger_HistologiX	HOM	tm1a	3	B6N	15.8	MGI:2443388	protein_coding	6	-	39136623	39206789	ENSMUSG00000042599	KDM7A	ENSG00000006459	coronal
Kdm8	Jmjd5	lysine (K)-specific demethylase 8	Sanger_ICS	HET	tm1a	3	B6N	15.9	MGI:1924285	protein_coding	7	+	125444676	125462269	ENSMUSG00000030752	KDM8	ENSG00000155666	coronal
Kera		keratocan	Sanger_HistologiX	HOM	em1	2	B6N	15.9	MGI:1202398	protein_coding	10	+	97607205	97613688	ENSMUSG00000019932	KERA	ENSG00000139330	coronal
Kif13b		kinesin family member 13B	Sanger_HistologiX	HOM	tm1b	3	B6N	15.9	MGI:1098265	protein_coding	14	+	64652531	64806296	ENSMUSG00000060012	KIF13B	ENSG00000197892	coronal
Kif18b		kinesin family member 18B	Sanger_HistologiX	HET	tm1a	3	B6N	16.2	MGI:2446979	protein_coding	11	-	102905529	102925124	ENSMUSG00000051378	KIF18B	ENSG00000186185	coronal
Kif1bp	2510003E04Rik	KIF1 binding protein	Sanger_HistologiX	HET	tm1a	3	B6N	15.9	MGI:1919570	protein_coding	10	-	62538626	62578457	ENSMUSG00000036955	KIF1BP	ENSG00000198954	coronal
Kif21b		kinesin family member 21B	Sanger_ICS	HOM	tm1a	3	B6N	15.8	MGI:109234	protein_coding	1	+	136131389	136177998	ENSMUSG00000041642	KIF21B	ENSG00000116852	coronal	Kannan et al. 2017 Proc Natl Acad Sci USA
Kif24		kinesin family member 24	Sanger_HistologiX	HOM	tm1b	3	B6N	16.1	MGI:1918345	protein_coding	4	-	41390745	41464887	ENSMUSG00000028438	KIF24	ENSG00000186638	coronal
Kif3b		kinesin family member 3B	Sanger_HistologiX	HET	tm1b	3	B6N	15.7	MGI:107688	protein_coding	2	+	153291413	153333390	ENSMUSG00000027475	KIF3B	ENSG00000101350	coronal
Kifap3		kinesin-associated protein 3	Sanger_HistologiX	HET	tm1a	3	B6N	15.7	MGI:107566	protein_coding	1	+	163779583	163917109	ENSMUSG00000026585	KIFAP3	ENSG00000075945	coronal
Klc2		kinesin light chain 2	Sanger_HistologiX	HOM	tm1e	3	B6N	16.4	MGI:107953	protein_coding	19	-	5107746	5118560	ENSMUSG00000024862	KLC2	ENSG00000174996	coronal
Klf17		Kruppel-like factor 17	Sanger_HistologiX	HOM	tm1b	3	B6N	15.7	MGI:2181068	protein_coding	4	-	117757836	117765648	ENSMUSG00000048626	KLF17	ENSG00000171872	coronal
Klhl18		kelch-like 18	Sanger_HistologiX	HOM	tm1a	3	B6N	16.1	MGI:2143315	protein_coding	9	-	110425926	110476694	ENSMUSG00000054792	KLHL18	ENSG00000114648	coronal
Klhl21		kelch-like 21	Sanger_HistologiX	HET	tm1a	3	B6N	16.4	MGI:1919288	protein_coding	4	+	152008803	152017680	ENSMUSG00000073700	KLHL21	ENSG00000162413	coronal
Klhl26		kelch-like 26	Sanger_CBI_106	HOM	tm1b	3	B6N	16	MGI:2443079	protein_coding	8	-	70450219	70476968	ENSMUSG00000055707	KLHL26	ENSG00000167487	sagittal
Klhl30		kelch-like 30	Sanger_HistologiX	HOM	tm1a	3	B6N	15.8	MGI:1918038	protein_coding	1	+	91351016	91362416	ENSMUSG00000026308	KLHL30	ENSG00000168427	coronal
Klhl42		kelch-like 42	Sanger_CBI_106	HOM	tm1b	3	B6N	16	MGI:2444786	protein_coding	6	+	147091379	147112778	ENSMUSG00000040102	KLHL42	ENSG00000087448	sagittal
Klk5		kallikrein related-peptidase 5	Sanger_HistologiX	HOM	tm2a	3	B6N	15.9	MGI:1915918	protein_coding	7	+	43841971	43851181	ENSMUSG00000074155	KLK5	ENSG00000167754	coronal
Klk6		kallikrein related-peptidase 6	Sanger_HistologiX	HOM	em1	4	B6N	16	MGI:1343166	protein_coding	7	+	43824499	43832030	ENSMUSG00000050063	KLK6	ENSG00000167755	coronal
Klk9		kallikrein related-peptidase 9	Sanger_HistologiX	HOM	tm1a	2	B6N	16.2	MGI:1921082	protein_coding	7	+	43791891	43796757	ENSMUSG00000047884	Multiple orthologues	Multiple orthologues	coronal
Klrb1a		killer cell lectin-like receptor subfamily B member 1A	Sanger_HistologiX	HOM	tm1a	3	B6N	16.1	MGI:107540	protein_coding	6	-	128609227	128623533	ENSMUSG00000030361	Multiple orthologues	Multiple orthologues	coronal
Klrc		Klrc1, Klrc2, Klrc3	Sanger_CBI_106	HOM	em1	3	B6N	16	NA	deletion	6	-	129639064	129678973	ENSMUSG00000030167 ENSMUSG00000052736 ENSMUSG00000033027	Multiple orthologues	Multiple orthologues	sagittal
Klrc2		killer cell lectin-like receptor subfamily C, member 2	Sanger_CBI_106	HOM	em1	3	B6N	16	MGI:1336162	protein_coding	6	-	129647496	129660689	ENSMUSG00000052736	Multiple orthologues	Multiple orthologues	sagittal
Kmt5b	Suv420h1	lysine methyltransferase 5B	Sanger_WTCHG_14-16w	HET	tm1a	3	B6JTyr;B6N	15.7	MGI:2444557	protein_coding	19	+	3767421	3818302	ENSMUSG00000045098	KMT5B	ENSG00000110066	coronal
Kng2		kininogen 2	Sanger_ICS	HOM	tm2a	3	B6N	16	MGI:3027157	protein_coding	16	-	22985854	23029101	ENSMUSG00000060459	Multiple orthologues	Multiple orthologues	coronal
Kptn		kaptin	Sanger_WTCHG_14-16w	HOM	tm1a	3	B6JTyr;B6N	15.7	MGI:1890380	protein_coding	7	+	16119895	16127516	ENSMUSG00000006021	KPTN	ENSG00000118162	coronal
Krt31		keratin 31	Sanger_HistologiX	HOM	tm1e	3	B6N	15.8	MGI:1309993	protein_coding	11	-	100046646	100050551	ENSMUSG00000048981	Multiple orthologues	Multiple orthologues	coronal
Krt7		keratin 7	Sanger_HistologiX	HOM	tm1b	3	B6N	16.4	MGI:96704	protein_coding	15	+	101411043	101430313	ENSMUSG00000023039	KRT7	ENSG00000135480	coronal
Krt76		keratin 76	Sanger_WTCHG_14-16w	HET	tm1a	3	B6JTyr;B6N	15.6	MGI:1924305	protein_coding	15	-	101884351	101892920	ENSMUSG00000075402	KRT76	ENSG00000185069	coronal
Krt79		keratin 79	Sanger_CBI_107	HOM	tm2b	3	B6N	15.8	MGI:2385030	protein_coding	15	-	101929332	101940324	ENSMUSG00000061397	KRT79	ENSG00000185640	sagittal
Krt83		keratin 83	Sanger_HistologiX	HOM	tm1b	3	B6N	15.8	MGI:3690448	protein_coding	15	-	101485131	101491512	ENSMUSG00000067613	Multiple orthologues	Multiple orthologues	coronal
Krt88	1700011A15Rik	keratin 88	Sanger_HistologiX	HOM	tm1a	3	B6N	16	MGI:1913572	protein_coding	15	+	101447745	101453909	ENSMUSG00000063971	No orthologue	No orthologue	coronal
L3mbtl2		l(3)mbt-like 2 (Drosophila)	Sanger_HistologiX	HET	tm2a	3	B6N	15.8	MGI:2443584	protein_coding	15	+	81663889	81688315	ENSMUSG00000022394	L3MBTL2	ENSG00000100395	coronal
Lacc1		laccase (multicopper oxidoreductase) domain containing 1	Sanger_ICS	HOM	tm1a	2	B6N	16.2	MGI:2445077	protein_coding	14	-	77024200	77036904	ENSMUSG00000044350	Multiple orthologues	Multiple orthologues	coronal
Lamc3		laminin gamma 3	Sanger_ICS	HOM	tm1a	4	B6N	16.1	MGI:1344394	protein_coding	2	+	31887291	31946539	ENSMUSG00000026840	LAMC3	ENSG00000050555	coronal	Radner et al. 2012 Developmental Neurobiology
Laptm5		lysosomal-associated protein transmembrane 5	Sanger_WTCHG_ICS_Nissl	HOM	tm1a	3	B6N	16.3	MGI:108046	protein_coding	4	+	130913125	130936141	ENSMUSG00000028581	LAPTM5	ENSG00000162511	coronal
Lars		leucyl-tRNA synthetase	Sanger_HistologiX	HET	tm1b	3	B6N	16	MGI:1913808	protein_coding	18	-	42202350	42262122	ENSMUSG00000024493	LARS	ENSG00000133706	coronal
Lce1m		late cornified envelope 1M	Sanger_HistologiX	HOM	tm1b	3	B6N	16.2	MGI:1913453	protein_coding	3	-	93017810	93019060	ENSMUSG00000027912	No orthologue	No orthologue	coronal
Lce3c		late cornified envelope 3C	Sanger_HistologiX	HOM	tm2a	3	B6N	16.1	MGI:2135932	protein_coding	3	+	92944486	92945733	ENSMUSG00000045475	No orthologue	No orthologue	coronal
Ldha		lactate dehydrogenase A	Sanger_WTCHG_6w	HET	tm1a	2	B6JTyr;B6N	5.9	MGI:96759	protein_coding	7	+	46841475	46855627	ENSMUSG00000063229	LDHA	ENSG00000134333	coronal
Ldhb		lactate dehydrogenase B	Sanger_HistologiX	HOM	tm1b	3	B6N	15.8	MGI:96763	protein_coding	6	-	142490249	142507957	ENSMUSG00000030246	LDHB	ENSG00000111716	coronal
Ldlrad4		low density lipoprotein receptor class A domain containing 4	Sanger_HistologiX	HOM	tm1b	3	B6N	16.1	MGI:1277150	protein_coding	18	+	67933257	68255549	ENSMUSG00000024544	LDLRAD4	ENSG00000168675	coronal
Leo1		Leo1, Paf1/RNA polymerase II complex component	Sanger_HistologiX	HET	tm1a	3	B6N	15.9	MGI:2685031	protein_coding	9	+	75441524	75466432	ENSMUSG00000042487	LEO1	ENSG00000166477	coronal
Leprot		leptin receptor overlapping transcript	Sanger_HistologiX	HOM	tm2a	3	B6N	15.6	MGI:2687005	protein_coding	4	+	101647718	101659364	ENSMUSG00000035212	LEPROT	ENSG00000213625	coronal
Leprot		leptin receptor overlapping transcript	Sanger_HistologiX	HOM	tm2b	3	B6N	15.9	MGI:2687005	protein_coding	4	+	101647718	101659364	ENSMUSG00000035212	LEPROT	ENSG00000213625	coronal
Lgals7		lectin, galactose binding, soluble 7	Sanger_HistologiX	HOM	tm1a	3	B6N	16	MGI:1316742	protein_coding	7	+	28863853	28866284	ENSMUSG00000053522	Multiple orthologues	Multiple orthologues	coronal
Lgals7		lectin, galactose binding, soluble 7	Sanger_HistologiX	HOM	tm1b	3	B6N	16	MGI:1316742	protein_coding	7	+	28863853	28866284	ENSMUSG00000053522	Multiple orthologues	Multiple orthologues	coronal
Lix1l		Lix1-like	Sanger_ICS	HET	tm1a	2	B6N	15.8	MGI:3036267	protein_coding	3	+	96601149	96626171	ENSMUSG00000049288	LIX1L	ENSG00000271601	coronal
Lmna		lamin A	Sanger_HistologiX	HET	G609G	3	B6N	15.9	MGI:96794	protein_coding	3	-	88480147	88509956	ENSMUSG00000028063	LMNA	ENSG00000160789	coronal
Lmnb1		lamin B1	Sanger_WTCHG_ICS_Luxol-Nissl	HET	tm1a	3	B6JTyr;B6N	16	MGI:96795	protein_coding	18	+	56707813	56753424	ENSMUSG00000024590	LMNB1	ENSG00000113368	coronal
Lmnb2		lamin B2	Sanger_WTCHG_14-16w	HET	tm1a	3	B6JTyr;B6N	15.8	MGI:96796	protein_coding	10	-	80901203	80918245	ENSMUSG00000062075	LMNB2	ENSG00000176619	coronal
Lncenc1		long non-coding RNA, embryonic stem cells expressed 1	Sanger_CBI_106	HOM	tm1.1	3	B6N	16	MGI:3780541	lincRNA	13	+	97434970	97497007	ENSMUSG00000078952	No orthologue	No orthologue	sagittal
Lnx2		ligand of numb-protein X 2	Sanger_WTCHG_ICS_Nissl	HOM	tm1a	3	B6N	15.9	MGI:2155959	protein_coding	5	-	147016655	147076586	ENSMUSG00000016520	LNX2	ENSG00000139517	coronal
Lonrf3		LON peptidase N-terminal domain and ring finger 3	Sanger_HistologiX	HEMI	tm1b	3	B6N	15.9	MGI:1921615	protein_coding	X	+	36328353	36362341	ENSMUSG00000016239	LONRF3	ENSG00000175556	coronal
Lonrf3		LON peptidase N-terminal domain and ring finger 3	Sanger_HistologiX	HEMI	tm1a	3	B6N	16.1	MGI:1921615	protein_coding	X	+	36328353	36362341	ENSMUSG00000016239	LONRF3	ENSG00000175556	coronal
Lpar5		lysophosphatidic acid receptor 5	Sanger_ICS	HOM	tm1a	3	B6N	16.2	MGI:2685918	protein_coding	6	+	125067920	125082472	ENSMUSG00000067714	LPAR5	ENSG00000184574	coronal
Lpcat3		lysophosphatidylcholine acyltransferase 3	Sanger_CBI_106	HET	em1	3	B6N	16	MGI:1315211	protein_coding	6	+	124663027	124704418	ENSMUSG00000004270	LPCAT3	ENSG00000111684	sagittal
Lpxn		leupaxin	Sanger_HistologiX	HOM	tm1b	3	B6N	15.9	MGI:2147677	protein_coding	19	+	12798606	12833807	ENSMUSG00000024696	LPXN	ENSG00000110031	coronal
Lrba		LPS-responsive beige-like anchor	Sanger_CBI_106	HOM	em1	3	B6N	16	MGI:1933162	protein_coding	3	+	86224680	86782692	ENSMUSG00000028080	LRBA	ENSG00000198589	sagittal
Lrig1		leucine-rich repeats and immunoglobulin-like domains 1	Sanger_WTCHG_14-16w	HOM	tm1a	3	B6JTyr;B6N	15.8	MGI:107935	protein_coding	6	-	94604529	94700158	ENSMUSG00000030029	LRIG1	ENSG00000144749	coronal
Lrmda	1700112E06Rik	leucine rich melanocyte differentiation associated	Sanger_HistologiX	HOM	tm1e	3	B6N	16.1	MGI:1923883	protein_coding	14	+	22019712	23056085	ENSMUSG00000063458	LRMDA	ENSG00000148655	coronal
Lrmp		lymphoid-restricted membrane protein	Sanger_HistologiX	HOM	tm1b	3	B6N	16.1	MGI:108424	protein_coding	6	+	145115653	145174934	ENSMUSG00000030263	LRMP	ENSG00000118308	coronal
Lrpprc		leucine-rich PPR-motif containing	Sanger_WTCHG_14-16w	HET	tm1a	3	B6N	16.2	MGI:1919666	protein_coding	17	-	84705247	84790789	ENSMUSG00000024120	LRPPRC	ENSG00000138095	coronal
Lrrc23		leucine rich repeat containing 23	Sanger_HistologiX	HOM	tm1a	3	B6N	15.9	MGI:1315192	protein_coding	6	-	124769869	124779727	ENSMUSG00000030125	LRRC23	ENSG00000010626	coronal
Lrrc71		leucine rich repeat containing 71	Sanger_HistologiX	HOM	tm1a	3	B6N	15.8	MGI:1921735	protein_coding	3	-	87736923	87748625	ENSMUSG00000023084	LRRC71	ENSG00000160838	coronal
Lrrc8d		leucine rich repeat containing 8D	Sanger_HistologiX	HOM	tm1a	3	B6N	16.2	MGI:1922368	protein_coding	5	+	105699969	105832436	ENSMUSG00000046079	LRRC8D	ENSG00000171492	coronal
Lrrk2		leucine-rich repeat kinase 2	Sanger_CBI_106	HOM	tm1.1	3	B6N	16	MGI:1913975	protein_coding	15	+	91673175	91816120	ENSMUSG00000036273	LRRK2	ENSG00000188906	sagittal
Lsm10		U7 snRNP-specific Sm-like protein LSM10	Sanger_ICS	HET	tm2a	3	B6N	15.6	MGI:2151045	protein_coding	4	+	126096623	126098584	ENSMUSG00000050188	LSM10	ENSG00000181817	coronal
Lsm11		U7 snRNP-specific Sm-like protein LSM11	Sanger_WTCHG_ICS_Nissl	HET	tm1a	3	B6N	15.8	MGI:1919540	protein_coding	11	-	45928269	45944935	ENSMUSG00000044847	LSM11	ENSG00000155858	coronal
Lsm14b		LSM family member 14B	Sanger_CBI_107	HOM	tm1b	3	B6N	16.1	MGI:3040677	protein_coding	2	+	180024987	180035465	ENSMUSG00000039108	LSM14B	ENSG00000149657	sagittal
Ltbp1		latent transforming growth factor beta binding protein 1	Sanger_WTCHG_ICS_Luxol-Nissl	HOM	tm1a	2	B6JTyr;B6N	16.2	MGI:109151	protein_coding	17	+	75005568	75392512	ENSMUSG00000001870	LTBP1	ENSG00000049323	coronal
Lyplal1		lysophospholipase-like 1	Sanger_HistologiX	HOM	tm1a	3	B6N	16.1	MGI:2385115	protein_coding	1	-	186087731	186117310	ENSMUSG00000039246	LYPLAL1	ENSG00000143353	coronal
Lyrm9		LYR motif containing 9	Sanger_HistologiX	HOM	tm1a	3	B6N	16.1	MGI:1913524	protein_coding	11	+	78826584	78846870	ENSMUSG00000072640	Multiple orthologues	Multiple orthologues	coronal
Lztr1		leucine-zipper-like transcriptional regulator, 1	Sanger_ICS	HET	tm1a	3	B6N	15.9	MGI:1914113	protein_coding	16	+	17508688	17526333	ENSMUSG00000022761	LZTR1	ENSG00000099949	coronal
Lzts1		leucine zipper, putative tumor suppressor 1	Sanger_CBI_107	HOM	em1	3	B6N	16	MGI:2684762	protein_coding	8	-	69132669	69184225	ENSMUSG00000036306	LZTS1	ENSG00000061337	sagittal
Macrod1		MACRO domain containing 1	Sanger_HistologiX	HOM	em2	2	B6N	16.1	MGI:2147583	protein_coding	19	+	7056768	7198061	ENSMUSG00000036278	MACROD1	ENSG00000133315	coronal
Mad2l2		MAD2 mitotic arrest deficient-like 2	Sanger_ICS	HET	tm1a	3	B6N	16.1	MGI:1919140	protein_coding	4	+	148130384	148145699	ENSMUSG00000029003	MAD2L2	ENSG00000116670	coronal
Magi2		membrane associated guanylate kinase, WW and PDZ domain containing 2	Sanger_WTCHG_6w	HET	tm1	3	129S5;129P2	6	MGI:1354953	protein_coding	5	+	19227036	20704792	ENSMUSG00000040003	MAGI2	ENSG00000187391	coronal
Mamstr		MEF2 activating motif and SAP domain containing transcriptional regulator	Sanger_HistologiX	HOM	tm1b	3	B6N	15.9	MGI:1921740	protein_coding	7	+	45639977	45646521	ENSMUSG00000042918	MAMSTR	ENSG00000176909	coronal
Man2b2		mannosidase 2, alpha B2	Sanger_HistologiX	HOM	tm1b	3	B6N	15.6	MGI:1195262	protein_coding	5	-	36806921	36830653	ENSMUSG00000029119	MAN2B2	ENSG00000013288	coronal
Maneal		mannosidase, endo-alpha-like	Sanger_WTCHG_14-16w	HOM	tm1a	3	B6N	16.3	MGI:2684896	protein_coding	4	-	124855239	124862171	ENSMUSG00000042763	MANEAL	ENSG00000185090	coronal
Map2k2		mitogen-activated protein kinase kinase 2	Sanger_WTCHG_ICS_Luxol-Nissl	HOM	tm1a	3	B6JTyr;B6N	15.8	MGI:1346867	protein_coding	10	+	81105915	81124697	ENSMUSG00000035027	Multiple orthologues	Multiple orthologues	coronal
Map2k7		mitogen-activated protein kinase kinase 7	Sanger_HistologiX	HET	tm1a	3	B6N	16.4	MGI:1346871	protein_coding	8	+	4238740	4247897	ENSMUSG00000002948	Multiple orthologues	Multiple orthologues	coronal
Map3k1		mitogen-activated protein kinase kinase kinase 1	Sanger_ICS	HET	tm1a	3	B6N	16.3	MGI:1346872	protein_coding	13	-	111746428	111808993	ENSMUSG00000021754	MAP3K1	ENSG00000095015	coronal
Mapk1		mitogen-activated protein kinase 1	Sanger_WTCHG_6w	HET	tm1a	3	B6JTyr;B6N	7	MGI:1346858	protein_coding	16	+	16983382	17047453	ENSMUSG00000063358	MAPK1	ENSG00000100030	coronal
Mapk10		mitogen-activated protein kinase 10	Sanger_ICS	HOM	tm1a	3	B6N	16.2	MGI:1346863	protein_coding	5	-	102907950	103211334	ENSMUSG00000046709	MAPK10	ENSG00000109339	coronal
March5		membrane-associated ring finger (C3HC4) 5	Sanger_ICS	HET	tm1a	3	B6N	15.7	MGI:1915207	protein_coding	19	+	37207543	37222139	ENSMUSG00000023307	MARCH5	ENSG00000198060	coronal
Mast2		microtubule associated serine/threonine kinase 2	Sanger_HistologiX	HOM	tm1a	3	B6N	15.6	MGI:894676	protein_coding	4	-	116306762	116463922	ENSMUSG00000003810	MAST2	ENSG00000086015	coronal
Matn1		matrilin 1, cartilage matrix protein	Sanger_WTCHG_6w	HOM	tm1	3	B6JTyr;B6;129S5	6	MGI:106591	protein_coding	4	+	130944385	130955475	ENSMUSG00000040533	MATN1	ENSG00000162510	coronal
Matn3		matrilin 3	Sanger_WTCHG_6w	HOM	tm1	2	B6JTyr;B6;129S5	6	MGI:1328350	protein_coding	12	+	8947929	8972028	ENSMUSG00000020583	MATN3	ENSG00000132031	coronal
Matn4		matrilin 4	Sanger_CBI_106	HOM	em1	3	B6N	16	MGI:1328314	protein_coding	2	-	164389393	164405160	ENSMUSG00000016995	MATN4	ENSG00000124159	sagittal
Mau2		MAU2 sister chromatid cohesion factor	Sanger_HistologiX	HET	tm1b	3	B6N	16.3	MGI:1921799	protein_coding	8	-	70016123	70042734	ENSMUSG00000031858	MAU2	ENSG00000129933	coronal
Mbd1		methyl-CpG binding domain protein 1	Sanger_HistologiX	HOM	em1	3	B6N	15.7	MGI:1333811	protein_coding	18	+	74268272	74282685	ENSMUSG00000024561	MBD1	ENSG00000141644	coronal	Zhao et al. 2003 Proc Natl Acad Sci USA
Mbl2		mannose-binding lectin (protein C) 2	Sanger_HistologiX	HOM	em1	3	B6N	15.7	MGI:96924	protein_coding	19	+	30232928	30239685	ENSMUSG00000024863	MBL2	ENSG00000165471	coronal
Mbtd1		mbt domain containing 1	Sanger_WTCHG_6w	HET	tm2a	3	B6JTyr;B6N	6.3	MGI:2143977	protein_coding	11	+	93885852	93946985	ENSMUSG00000059474	MBTD1	ENSG00000011258	coronal
Mcf2l		mcf.2 transforming sequence-like	Sanger_HistologiX	HOM	tm1a	3	B6N	16.1	MGI:103263	protein_coding	8	+	12873806	13020905	ENSMUSG00000031442	MCF2L	ENSG00000126217	coronal
Mcph1		microcephaly, primary autosomal recessive 1	Sanger_WTCHG_14-16w	HOM	tm1a	3	B6JTyr;B6N	16	MGI:2443308	protein_coding	8	+	18595131	18803189	ENSMUSG00000039842	MCPH1	ENSG00000147316	coronal
Mcph1		microcephaly, primary autosomal recessive 1	Sanger_WTCHG_6w	HOM	tm1a	2	B6JTyr;B6N	6.5	MGI:2443308	protein_coding	8	+	18595131	18803189	ENSMUSG00000039842	MCPH1	ENSG00000147316	coronal
Mdn1		midasin AAA ATPase 1	Sanger_WTCHG_6w	HET	tm1a	3	B6JTyr;B6N	5.9	MGI:1926159	protein_coding	4	+	32657119	32775207	ENSMUSG00000058006	MDN1	ENSG00000112159	coronal
Mecr		mitochondrial trans-2-enoyl-CoA reductase	Sanger_WTCHG_6w	HET	tm1a	2	B6JTyr;B6N	6.3	MGI:1349441	protein_coding	4	+	131843470	131867786	ENSMUSG00000028910	MECR	ENSG00000116353	coronal
Med19		mediator complex subunit 19	Sanger_CBI_107	HET	tm1a	3	B6N	16.1	MGI:1914234	protein_coding	2	+	84678402	84688215	ENSMUSG00000027080	MED19	ENSG00000156603	sagittal
Med22		mediator complex subunit 22	Sanger_HistologiX	HET	tm1a	3	B6N	16	MGI:98446	protein_coding	2	-	26905262	26910677	ENSMUSG00000015776	MED22	ENSG00000148297	coronal
Med23		mediator complex subunit 23	Sanger_HistologiX	HET	em1	3	B6N	16	MGI:1917458	protein_coding	10	+	24869986	24913681	ENSMUSG00000019984	MED23	ENSG00000112282	coronal
Medag		mesenteric estrogen dependent adipogenesis	Sanger_HistologiX	HOM	tm2b	3	B6N	15.9	MGI:1917967	protein_coding	5	+	149411749	149431723	ENSMUSG00000029659	MEDAG	ENSG00000102802	coronal
Melk		maternal embryonic leucine zipper kinase	Sanger_WTCHG_ICS_Nissl	HOM	tm1a	2	B6N	15.5	MGI:106924	protein_coding	4	+	44300876	44364675	ENSMUSG00000035683	MELK	ENSG00000165304	coronal
Mep1a		meprin 1 alpha	Sanger_CBI_107	HOM	tm1a	3	B6N	16.1	MGI:96963	protein_coding	17	-	43474324	43502812	ENSMUSG00000023914	MEP1A	ENSG00000112818	sagittal
Metrnl		meteorin, glial cell differentiation regulator-like	Sanger_HistologiX	HOM	tm1b	3	B6N	16.2	MGI:2384806	protein_coding	11	+	121701544	121716306	ENSMUSG00000039208	METRNL	ENSG00000176845	coronal
Mettl24		methyltransferase like 24	Sanger_HistologiX	HOM	tm1a	3	B6N	16.1	MGI:3045338	protein_coding	10	+	40683282	40811083	ENSMUSG00000045555	METTL24	ENSG00000053328	coronal
Mfrp		membrane frizzled-related protein	Sanger_ICS	HOM	tm2a	3	B6N	16.2	MGI:2385957	protein_coding	9	+	44101729	44109187	ENSMUSG00000034739	MFRP	ENSG00000235718	coronal
Mfsd2b		major facilitator superfamily domain containing 2B	Sanger_WTCHG_ICS_Nissl	HOM	tm1a	2	B6JTyr;B6N	15.9	MGI:3583946	protein_coding	12	-	4862440	4874359	ENSMUSG00000037336	MFSD2B	ENSG00000205639	coronal
Mgat4c		MGAT4 family, member C	Sanger_HistologiX	HOM	tm1a	3	B6N	16.3	MGI:1914819	protein_coding	10	+	101681487	102391469	ENSMUSG00000019888	MGAT4C	ENSG00000182050	coronal
Mgst3		microsomal glutathione S-transferase 3	Sanger_ICS	HOM	tm1b	3	B6Brd;B6Dnk;B6N-Tyr<c-Brd>	16	MGI:1913697	protein_coding	1	-	167371966	167393841	ENSMUSG00000026688	MGST3	ENSG00000143198	coronal
Mgst3		microsomal glutathione S-transferase 3	Sanger_WTCHG_14-16w	HOM	tm1a	2	B6JTyr;B6N	16.3	MGI:1913697	protein_coding	1	-	167371966	167393841	ENSMUSG00000026688	MGST3	ENSG00000143198	coronal
Mgst3		microsomal glutathione S-transferase 3	Sanger_WTCHG_6w	HOM	tm1a	3	B6JTyr;B6N	5.6	MGI:1913697	protein_coding	1	-	167371966	167393841	ENSMUSG00000026688	MGST3	ENSG00000143198	coronal
Micu2		mitochondrial calcium uptake 2	Sanger_CBI_107	HOM	tm1a	2	B6N	16.3	MGI:1915764	protein_coding	14	-	57916261	57999262	ENSMUSG00000021973	MICU2	ENSG00000165487	sagittal
Miga2	Fam73b	mitoguardin 2	Sanger_WTCHG_14-16w	HOM	tm1a	2	B6JTyr;B6N	15.9	MGI:1922035	protein_coding	2	+	30364233	30385521	ENSMUSG00000026858	MIGA2	ENSG00000148343	coronal
Miga2	Fam73b	mitoguardin 2	Sanger_WTCHG_6w	HOM	tm1a	3	B6JTyr;B6N	6.6	MGI:1922035	protein_coding	2	+	30364233	30385521	ENSMUSG00000026858	MIGA2	ENSG00000148343	coronal
Mindy1	Fam63a	MINDY lysine 48 deubiquitinase 1	Sanger_ICS	HOM	tm1a	3	B6	16.2	MGI:1922257	protein_coding	3	+	95281345	95296166	ENSMUSG00000038712	MINDY1	ENSG00000143409	coronal
mir122		microRNA 122	Sanger_HistologiX	HOM	tm1	3	B6N	15.9	MGI:2676805	miRNA	18	+	65248861	65248926	ENSMUSG00000065402	No orthologue	No orthologue	coronal
mir145		microRNA 145a	Sanger_HistologiX	HOM	tm1	3	B6N	15.8	MGI:2676830	miRNA	18	-	61647825	61647894	ENSMUSG00000065592	No orthologue	No orthologue	coronal
mir145		microRNA 145a	Sanger_HistologiX	HET	tm1	3	B6N	16.1	MGI:2676830	miRNA	18	-	61647825	61647894	ENSMUSG00000065592	No orthologue	No orthologue	coronal
mir145-mir146a		microRNA 145a and microRNA 146a	Sanger_HistologiX	HET	tm1	3	B6N	15.9	NA	multiple_miRNA	NA	NA	NA	NA	NA	No orthologue	No orthologue	coronal
mir146a		microRNA 146	Sanger_ICS	HET	tm1	2	B6N	16.5	MGI:2676831	miRNA	11	-	43374397	43374461	ENSMUSG00000065601	No orthologue	No orthologue	coronal
mir146a		microRNA 146	Sanger_ICS	HOM	tm1	3	B6N	15.9	MGI:2676831	miRNA	11	-	43374397	43374461	ENSMUSG00000065601	No orthologue	No orthologue	coronal
mir183-mir96	ENSMUSG00000065619	microRNA 183 and microRNA 96	Sanger_HistologiX	HOM	tm1	3	B6N	16.2	MGI:2676847	multiple_miRNA	6	-	30169446	30169737	ENSMUSG00000065619 ENSMUSG00000065586	No orthologue	No orthologue	coronal
mir210	ENSMUSG00000065551	microRNA 210	Sanger_HistologiX	HOM	tm1	3	B6Brd;B6Dnk;B6N-Tyr<c-Brd>	15.8	MGI:2676886	miRNA	7	-	141221384	141221493	ENSMUSG00000065551	No orthologue	No orthologue	coronal
mir211	ENSMUSG00000065585	microRNA 211	Sanger_HistologiX	HOM	tm1	3	B6N	16.2	MGI:2676887	miRNA	7	+	64205806	64205911	ENSMUSG00000065585	No orthologue	No orthologue	coronal
mir32		microRNA 32	Sanger_HistologiX	HOM	tm1	3	B6N	15.7	MGI:3619331	miRNA	4	-	56895229	56895298	ENSMUSG00000065544	No orthologue	No orthologue	coronal
mir342	ENSMUSG00000065436	microRNA 342	Sanger_HistologiX	HOM	tm1	3	B6N	16.2	MGI:3619358	miRNA	12	+	108658620	108658718	ENSMUSG00000065436	No orthologue	No orthologue	coronal
mir34a	ENSMUSG00000065493	microRNA 34a	Sanger_CBI_107	HOM	tm1	3	B6N	15.8	MGI:3619363	miRNA	4	+	150068454	150068555	ENSMUSG00000065493	No orthologue	No orthologue	sagittal
mir96		microRNA 96	Sanger_HistologiX	HOM	tm2.2	3	B6N	16.1	MGI:3619440	miRNA	6	-	30169446	30169551	ENSMUSG00000065586	No orthologue	No orthologue	coronal
mir96		microRNA 96	Sanger_WTCHG_14-16w	HOM	Dmdo	2	C3Fe	14	MGI:3619440	miRNA	6	-	30169446	30169551	ENSMUSG00000065586	No orthologue	No orthologue	coronal
mir96		microRNA 96	Sanger_CBI_106	HET	tm2.2	2	B6N	16	MGI:3619440	miRNA	6	-	30169446	30169551	ENSMUSG00000065586	No orthologue	No orthologue	sagittal
mir96		microRNA 96	Sanger_CBI_106	HOM	tm3.2	2	B6N	16	MGI:3619440	miRNA	6	-	30169446	30169551	ENSMUSG00000065586	No orthologue	No orthologue	sagittal
Mis18bp1		MIS18 binding protein 1	Sanger_WTCHG_6w	HET	tm1a	6	B6JTyr;B6N	6.1	MGI:2145099	protein_coding	12	-	65132734	65172604	ENSMUSG00000047534	MIS18BP1	ENSG00000129534	coronal
Mkrn2		makorin, ring finger protein, 2	Sanger_HistologiX	HOM	em1	3	B6N	16	MGI:1914277	protein_coding	6	+	115601902	115622624	ENSMUSG00000000439	MKRN2	ENSG00000075975	coronal
Mkrn2		makorin, ring finger protein, 2	Sanger_HistologiX	HOM	tm1b	3	B6N	16.3	MGI:1914277	protein_coding	6	+	115601902	115622624	ENSMUSG00000000439	MKRN2	ENSG00000075975	coronal
Mks1		Meckel syndrome, type 1	Sanger_WTCHG_6w	HET	tm1a	3	B6JTyr;B6N	6.1	MGI:3584243	protein_coding	11	+	87853215	87863803	ENSMUSG00000034121	MKS1	ENSG00000011143	coronal
Mlec		malectin	Sanger_HistologiX	HOM	tm1a	3	B6N	15.9	MGI:1924015	protein_coding	5	-	115142981	115158179	ENSMUSG00000048578	MLEC	ENSG00000110917	coronal
Mms22l		MMS22-like, DNA repair protein	Sanger_WTCHG_14-16w	HET	tm1a	3	B6JTyr;B6N	16	MGI:2684980	protein_coding	4	+	24496451	24602950	ENSMUSG00000045751	MMS22L	ENSG00000146263	coronal
Morc2a		microrchidia 2A	Sanger_CBI_107	HET	em1	3	B6N	15.8	MGI:1921772	protein_coding	11	+	3649494	3690477	ENSMUSG00000034543	Multiple orthologues	Multiple orthologues	sagittal
Mospd1		motile sperm domain containing 1	Sanger_HistologiX	HEMI	tm1a	3	B6N	15.9	MGI:1917630	protein_coding	X	-	53344598	53370502	ENSMUSG00000023074	MOSPD1	ENSG00000101928	coronal
Mpg		N-methylpurine-DNA glycosylase	Sanger_HistologiX	HOM	tm1a	3	B6N	16.1	MGI:97073	protein_coding	11	+	32226505	32232700	ENSMUSG00000020287	MPG	ENSG00000103152	coronal
Mrap2		melanocortin 2 receptor accessory protein 2	Sanger_HistologiX	HOM	tm1a	3	B6N	15.9	MGI:3609239	protein_coding	9	+	87144306	87184045	ENSMUSG00000042761	MRAP2	ENSG00000135324	coronal
Mrm1		mitochondrial rRNA methyltransferase 1	Sanger_HistologiX	HOM	tm2a	3	B6N	16.2	MGI:2443470	protein_coding	11	-	84813061	84819515	ENSMUSG00000018405	MRM1	ENSG00000278619	coronal
Mrnip	3010026O09Rik	MRN complex interacting protein	Sanger_WTCHG_14-16w	HOM	tm1a	3	B6JTyr;B6N	16.1	MGI:1915317	protein_coding	11	+	50174444	50200115	ENSMUSG00000020381	MRNIP	ENSG00000161010	coronal
Mroh4		maestro heat-like repeat family member 4	Sanger_HistologiX	HOM	tm1b	3	B6N	16	MGI:1916689	protein_coding	15	-	74606029	74636353	ENSMUSG00000022603	No orthologue	No orthologue	coronal
Mroh7		maestro heat-like repeat family member 7	Sanger_ICS	HOM	tm1a	3	B6N	15.9	MGI:2685873	protein_coding	4	-	106680417	106730925	ENSMUSG00000047502	Multiple orthologues	Multiple orthologues	coronal
Mroh9		maestro heat-like repeat family member 9	Sanger_HistologiX	HOM	tm1a	2	B6N	15.9	MGI:1925508	protein_coding	1	-	163024302	163085670	ENSMUSG00000071890	MROH9	ENSG00000117501	coronal
Mrpl23		mitochondrial ribosomal protein L23	Sanger_CBI_107	HET	tm2b	3	B6N	15.8	MGI:1196612	protein_coding	7	+	142532686	142540747	ENSMUSG00000037772	Multiple orthologues	Multiple orthologues	sagittal
Mrps21		mitochondrial ribosomal protein S21	Sanger_HistologiX	HET	tm1e	3	B6N	15.7	MGI:1913542	protein_coding	3	-	95862634	95871519	ENSMUSG00000054312	MRPS21	ENSG00000266472	coronal
Mrps5		mitochondrial ribosomal protein S5	Sanger_HistologiX	HET	tm1b	3	B6N	16	MGI:1924971	protein_coding	2	+	127587222	127606829	ENSMUSG00000027374	MRPS5	ENSG00000144029	coronal
Msl1		male specific lethal 1	Sanger_CBI_106	HET	em1	2	B6N	16	MGI:1921276	protein_coding	11	+	98795516	98807859	ENSMUSG00000052915	MSL1	ENSG00000188895	sagittal
Msmo1	Sc4mol	methylsterol monoxygenase 1	Sanger_WTCHG_ICS_Luxol-Nissl	HET	tm1a	3	B6N	16.2	MGI:1913484	protein_coding	8	-	64718139	64733792	ENSMUSG00000031604	MSMO1	ENSG00000052802	coronal
Mst1		macrophage stimulating 1 (hepatocyte growth factor-like)	Sanger_WTCHG_ICS_Nissl	HOM	tm1	3	B6N	15.9	MGI:96080	protein_coding	9	+	108080436	108085003	ENSMUSG00000032591	MST1	ENSG00000173531	coronal
Mta1		metastasis associated 1	Sanger_WTCHG_14-16w	HOM	tm1a	2	129/SvEv	30	MGI:2150037	protein_coding	12	+	113098278	113137206	ENSMUSG00000021144	MTA1	ENSG00000182979	coronal
Mta1		metastasis associated 1	Sanger_WTCHG_6w	HOM	tm1a	3	129/SvEv	6	MGI:2150037	protein_coding	12	+	113098278	113137206	ENSMUSG00000021144	MTA1	ENSG00000182979	coronal
Mta3		metastasis associated 3	Sanger_WTCHG_6w	HOM	tm3a	3	B6JTyr;B6JIco	6.3	MGI:2151172	protein_coding	17	+	83706163	83821516	ENSMUSG00000055817	MTA3	ENSG00000057935	coronal
Mtfmt		mitochondrial methionyl-tRNA formyltransferase	Sanger_WTCHG_6w	HET	tm1e	6	B6JTyr;B6N	7.2	MGI:1916856	protein_coding	9	+	65435782	65453054	ENSMUSG00000059183	MTFMT	ENSG00000103707	coronal
Mthfd1l		methylenetetrahydrofolate dehydrogenase (NADP+ dependent) 1-like	Sanger_WTCHG_6w	HET	tm1a	3	B6JTyr;B6N	7.6	MGI:1924836	protein_coding	10	+	3973118	4167081	ENSMUSG00000040675	MTHFD1L	ENSG00000120254	coronal
Mtmr1		myotubularin related protein 1	Sanger_CBI_107	HEMI	tm1b	3	B6N	15.8	MGI:1858271	protein_coding	X	+	71364760	71419196	ENSMUSG00000015214	MTMR1	ENSG00000063601	sagittal
Mtor		mechanistic target of rapamycin (serine/threonine kinase)	Sanger_WTCHG_ICS_Luxol-Nissl	HET	tm1a	3	B6N	16.3	MGI:1928394	protein_coding	4	+	148448611	148557683	ENSMUSG00000028991	MTOR	ENSG00000198793	coronal
Mtrf1l		mitochondrial translational release factor 1-like	Sanger_WTCHG_6w	HET	tm1a	3	B6JTyr;B6N	6	MGI:1918830	protein_coding	10	-	5811887	5823910	ENSMUSG00000019774	MTRF1L	ENSG00000112031	coronal
Mtss1l		metastasis suppressor 1-like	Sanger_HistologiX	HOM	tm1a	3	B6N	16.3	MGI:3039591	protein_coding	8	+	110721476	110741400	ENSMUSG00000033763	MTSS1L	ENSG00000132613	coronal
Mx1		MX dynamin-like GTPase 1	Sanger_WTCHG_ICS_Luxol-Nissl	HOM	tm1a	3	B6N	15.7	MGI:97243	protein_coding	16	-	97447035	97462907	ENSMUSG00000000386	Multiple orthologues	Multiple orthologues	coronal
Mybphl		myosin binding protein H-like	Sanger_HistologiX	HET	tm1b	3	B6N	15.8	MGI:1916003	protein_coding	3	+	108364911	108380057	ENSMUSG00000068745	MYBPHL	ENSG00000221986	coronal
Mybphl		myosin binding protein H-like	Sanger_HistologiX	HOM	tm1a	3	B6N	15.9	MGI:1916003	protein_coding	3	+	108364911	108380057	ENSMUSG00000068745	MYBPHL	ENSG00000221986	coronal
Myd88		myeloid differentiation primary response gene 88	Sanger_WTCHG_ICS_Nissl	HOM	tm1a	3	B6N	15.6	MGI:108005	protein_coding	9	-	119335934	119341411	ENSMUSG00000032508	MYD88	ENSG00000172936	coronal
Myh14		myosin, heavy polypeptide 14	Sanger_HistologiX	HOM	tm1a	3	B6N	15.7	MGI:1919210	protein_coding	7	-	44605803	44670843	ENSMUSG00000030739	MYH14	ENSG00000105357	coronal
Myh7b		myosin, heavy chain 7B, cardiac muscle, beta	Sanger_HistologiX	HOM	tm1a	3	B6N	16	MGI:3710243	protein_coding	2	+	155611212	155634307	ENSMUSG00000074652	MYH7B	ENSG00000078814	coronal
Myh9		myosin, heavy polypeptide 9, non-muscle	Sanger_WTCHG_14-16w	HET	tm1a	3	B6JTyr;B6N	15.7	MGI:107717	protein_coding	15	-	77760587	77842175	ENSMUSG00000022443	MYH9	ENSG00000100345	coronal
Myl10		myosin, light chain 10, regulatory	Sanger_CBI_106	HOM	em1	3	B6N	16	MGI:1891705	protein_coding	5	+	136693146	136701094	ENSMUSG00000005474	MYL10	ENSG00000106436	sagittal
Myl12b		myosin, light chain 12B, regulatory	Sanger_WTCHG_14-16w	HOM	tm1a	3	B6JTyr;B6N	15.9	MGI:107494	protein_coding	17	-	70973920	70990787	ENSMUSG00000034868	MYL12B	ENSG00000118680	coronal
Myl3		myosin, light polypeptide 3	Sanger_CBI_106	HET	em1	3	B6N	15.3	MGI:97268	protein_coding	9	+	110741861	110769798	ENSMUSG00000059741	MYL3	ENSG00000160808	sagittal
Myo10		myosin X	Sanger_HistologiX	HOM	tm2	3	B6N	16	MGI:107716	protein_coding	15	+	25622525	25813673	ENSMUSG00000022272	MYO10	ENSG00000145555	coronal
Myo15		myosin XV	Sanger_ICS	HOM	tm1a	3	B6N	15.8	MGI:1261811	protein_coding	11	+	60469339	60528369	ENSMUSG00000042678	MYO15A	ENSG00000091536	coronal
Myo5a		myosin VA	Sanger_WTCHG_14-16w	HOM	tm1a	3	B6JTyr;B6N	16	MGI:105976	protein_coding	9	+	75071015	75223688	ENSMUSG00000034593	MYO5A	ENSG00000197535	coronal
Myo6		myosin VI	Sanger_WTCHG_6w	HET	sv	2	B6JIco;B10	5.8	MGI:104785	protein_coding	9	+	80165031	80311729	ENSMUSG00000033577	MYO6	ENSG00000196586	coronal
Myo6		myosin VI	Sanger_WTCHG_6w	HOM	sv	3	B6JIco;B10	5.9	MGI:104785	protein_coding	9	+	80165031	80311729	ENSMUSG00000033577	MYO6	ENSG00000196586	coronal
Myo7a		myosin VIIA	Sanger_HistologiX	HOM	tm1a	3	B6N	15.9	MGI:104510	protein_coding	7	-	98051060	98119524	ENSMUSG00000030761	MYO7A	ENSG00000137474	coronal
Myo7a		myosin VIIA	Sanger_WTCHG_6w	HOM/HET	sh1-6J	3	AK;BKS	6	MGI:104510	protein_coding	7	-	98051060	98119524	ENSMUSG00000030761	MYO7A	ENSG00000137474	coronal
Myo9a		myosin IXa	Sanger_HistologiX	HET	tm1b	3	B6N	16.1	MGI:107735	protein_coding	9	+	59750896	59928866	ENSMUSG00000039585	MYO9A	ENSG00000066933	coronal
Myrfl		myelin regulatory factor-like	Sanger_ICS	HOM	tm1a	3	B6N	15.9	MGI:2685085	protein_coding	10	-	116776545	116896879	ENSMUSG00000034057	MYRFL	ENSG00000166268	coronal
Mysm1		myb-like, SWIRM and MPN domains 1	Sanger_WTCHG_6w	HOM	tm1a	3	B6	5.9	MGI:2444584	protein_coding	4	-	94942040	94979100	ENSMUSG00000062627	MYSM1	ENSG00000162601	coronal
Mysm1		myb-like, SWIRM and MPN domains 1	Sanger_WTCHG_6w	HET	tm1a	3	B6	6	MGI:2444584	protein_coding	4	-	94942040	94979100	ENSMUSG00000062627	MYSM1	ENSG00000162601	coronal
Myt1l		myelin transcription factor 1-like	Sanger_HistologiX	HOM	tm1a	3	B6N	16.1	MGI:1100511	protein_coding	12	+	29528384	29923209	ENSMUSG00000061911	MYT1L	ENSG00000186487	coronal
Naaa		N-acylethanolamine acid amidase	Sanger_HistologiX	HOM	tm1a	3	B6N	15.8	MGI:1914361	protein_coding	5	-	92257659	92278170	ENSMUSG00000029413	NAAA	ENSG00000138744	coronal
Nacad		NAC alpha domain containing	Sanger_HistologiX	HOM	tm1	3	B6N	16.2	MGI:3603030	protein_coding	11	-	6597823	6606053	ENSMUSG00000041073	NACAD	ENSG00000136274	coronal
Nacc2		nucleus accumbens associated 2, BEN and BTB (POZ) domain containing	Sanger_HistologiX	HOM	tm2b	3	B6N	16	MGI:1915241	protein_coding	2	-	26055535	26123220	ENSMUSG00000026932	NACC2	ENSG00000148411	coronal
Nadk2		NAD kinase 2, mitochondrial	Sanger_HistologiX	HET	tm1b	3	B6N	16.1	MGI:1915896	protein_coding	15	+	9071260	9110487	ENSMUSG00000022253	NADK2	ENSG00000152620	coronal
Naga		N-acetyl galactosaminidase, alpha	Sanger_HistologiX	HOM	tm1a	3	B6N	15.6	MGI:1261422	protein_coding	15	-	82329532	82338826	ENSMUSG00000022453	NAGA	ENSG00000198951	coronal
Nat10		N-acetyltransferase 10	Sanger_HistologiX	HET	tm1a	3	B6N	16.3	MGI:2138939	protein_coding	2	-	103721256	103761270	ENSMUSG00000027185	NAT10	ENSG00000135372	coronal
Natd1	Gm16515	N-acetyltransferase domain containing 1	Sanger_HistologiX	HOM	tm1b	3	B6N	15.8	MGI:1344388	protein_coding	11	-	60902246	60914750	ENSMUSG00000018931	NATD1	ENSG00000274180	coronal
Nbeal1		neurobeachin like 1	Sanger_CBI_106	HOM	tm2b	3	B6N	16	MGI:2444343	protein_coding	1	+	60180599	60338328	ENSMUSG00000073664	NBEAL1	ENSG00000144426	sagittal
Nbeal2		neurobeachin-like 2	Sanger_HistologiX	HOM	tm1a	3	B6N	15.8	MGI:2448554	protein_coding	9	-	110624789	110654161	ENSMUSG00000056724	NBEAL2	ENSG00000160796	coronal
Ncapd2		non-SMC condensin I complex, subunit D2	Sanger_CBI_106	HET	em1	3	B6N	15.7	MGI:1915548	protein_coding	6	-	125168007	125191701	ENSMUSG00000038252	NCAPD2	ENSG00000010292	sagittal
Ncaph		non-SMC condensin I complex, subunit H	Sanger_WTCHG_ICS_Nissl	HET	tm1a	3	B6N	15.9	MGI:2444777	protein_coding	2	-	127103809	127133954	ENSMUSG00000034906	NCAPH	ENSG00000121152	coronal
Ncaph2		non-SMC condensin II complex, subunit H2	Sanger_WTCHG_14-16w	HET	tm1a	3	B6JTyr;B6N	14.1	MGI:1289164	protein_coding	15	+	89355719	89372826	ENSMUSG00000008690	Multiple orthologues	Multiple orthologues	coronal
Ncaph2		non-SMC condensin II complex, subunit H2	Sanger_WTCHG_6w	HET	tm1a	3	B6JTyr;B6N	6.7	MGI:1289164	protein_coding	15	+	89355719	89372826	ENSMUSG00000008690	Multiple orthologues	Multiple orthologues	coronal
Ncf2		neutrophil cytosolic factor 2	Sanger_HistologiX	HOM	tm1a	3	B6N	15.8	MGI:97284	protein_coding	1	+	152800194	152836991	ENSMUSG00000026480	NCF2	ENSG00000116701	coronal
Nctc1		non-coding transcript 1	Sanger_CBI_106	HOM	tm1.1	3	B6N	16	MGI:1306816	unclassified	7	-	142544609	142558596	ENSMUSG00000087090	No orthologue	No orthologue	sagittal
Ndufb8		NADH dehydrogenase (ubiquinone) 1 beta subcomplex 8	Sanger_HistologiX	HET	tm1a	3	B6N	16.1	MGI:1914514	protein_coding	19	-	44548572	44555440	ENSMUSG00000025204	Multiple orthologues	Multiple orthologues	coronal
Ndufs3		NADH dehydrogenase (ubiquinone) Fe-S protein 3	Sanger_WTCHG_14-16w	HET	tm1a	3	B6JTyr;B6N	15.8	MGI:1915599	protein_coding	2	-	90894634	90904827	ENSMUSG00000005510	NDUFS3	ENSG00000213619	coronal
Nebl		nebulette	Sanger_HistologiX	HOM	tm1b	2	B6N	15.8	MGI:1921353	protein_coding	2	-	17343909	17731464	ENSMUSG00000053702	No orthologue	No orthologue	coronal
Necab2		N-terminal EF-hand calcium binding protein 2	Sanger_WTCHG_6w	HOM	tm1a	3	B6JTyr;B6N	6.3	MGI:2152211	protein_coding	8	+	119446719	119472640	ENSMUSG00000031837	NECAB2	ENSG00000103154	coronal
Nek3		NIMA (never in mitosis gene a)-related expressed kinase 3	Sanger_HistologiX	HOM	tm1b	3	B6N	15.8	MGI:1344371	protein_coding	8	-	22128283	22166435	ENSMUSG00000031478	NEK3	ENSG00000136098	coronal
Nek9		NIMA (never in mitosis gene a)-related expressed kinase 9	Sanger_HistologiX	HET	tm1a	3	B6N	16	MGI:2387995	protein_coding	12	-	85299514	85339362	ENSMUSG00000034290	NEK9	ENSG00000119638	coronal
Nelfe		negative elongation factor complex member E, Rdbp	Sanger_HistologiX	HET	tm1a	3	B6N	16.1	MGI:102744	protein_coding	17	+	34850398	34856372	ENSMUSG00000024369	NELFE	ENSG00000204356	coronal
Nf1		neurofibromatosis 1	Sanger_WTCHG_6w	HET	tm1a	3	B6JTyr;B6N	6.6	MGI:97306	protein_coding	11	+	79339693	79581612	ENSMUSG00000020716	NF1	ENSG00000196712	coronal	Hegedus et al. 2007 Cell Stem Cell
Nfkb1		nuclear factor of kappa light polypeptide gene enhancer in B cells 1, p105	Sanger_WTCHG_14-16w	HOM	tm1a	3	B6JTyr;B6N	13.8	MGI:97312	protein_coding	3	-	135584655	135691547	ENSMUSG00000028163	NFKB1	ENSG00000109320	coronal
Nfkb1		nuclear factor of kappa light polypeptide gene enhancer in B cells 1, p105	Sanger_WTCHG_6w	HOM	tm1a	3	B6JTyr;B6N	7.7	MGI:97312	protein_coding	3	-	135584655	135691547	ENSMUSG00000028163	NFKB1	ENSG00000109320	coronal
Nfkbil1		nuclear factor of kappa light polypeptide gene enhancer in B cells inhibitor like 1	Sanger_HistologiX	HOM	tm1a	3	B6N	16	MGI:1340031	protein_coding	17	-	35220175	35235792	ENSMUSG00000042419	NFKBIL1	ENSG00000204498	coronal
Nfya		nuclear transcription factor-Y alpha	Sanger_ICS	HET	Gt	3	B6	16.1	MGI:97316	protein_coding	17	-	48386885	48409906	ENSMUSG00000023994	NFYA	ENSG00000001167	coronal
Ngrn		neugrin, neurite outgrowth associated	Sanger_HistologiX	HET	tm1a	3	B6N	15.8	MGI:1933212	protein_coding	7	+	80261215	80265374	ENSMUSG00000047084	NGRN	ENSG00000182768	coronal
Nhlrc2		NHL repeat containing 2	Sanger_HistologiX	HET	tm1a	3	B6N	16.2	MGI:1914116	protein_coding	19	+	56548261	56598846	ENSMUSG00000025078	NHLRC2	ENSG00000196865	coronal
Nhp2		NHP2 ribonucleoprotein	Sanger_HistologiX	HET	tm1a	3	B6N	15.9	MGI:1098547	protein_coding	11	+	51619735	51623714	ENSMUSG00000001056	NHP2	ENSG00000145912	coronal
Ninj2		ninjurin 2	Sanger_HistologiX	HOM	tm1a	3	B6N	15.9	MGI:1352751	protein_coding	6	+	120093350	120200339	ENSMUSG00000041377	NINJ2	ENSG00000171840	coronal
Ninl		ninein-like	Sanger_WTCHG_14-16w	HOM	tm1a	3	B6JTyr;B6N	16	MGI:1925427	protein_coding	2	-	150934519	151039382	ENSMUSG00000068115	NINL	ENSG00000101004	coronal
Nipa1		non imprinted in Prader-Willi/Angelman syndrome 1 homolog (human)	Sanger_WTCHG_6w	HOM	tm1a	3	B6JTyr;B6N	6.5	MGI:2442058	protein_coding	7	-	55977567	56019954	ENSMUSG00000047037	NIPA1	ENSG00000170113	coronal
Nipsnap3a		nipsnap homolog 3A (C. elegans)	Sanger_HistologiX	HOM	tm1b	3	B6N	15.9	MGI:1920648	protein_coding	4	+	52989272	53001162	ENSMUSG00000015242	Multiple orthologues	Multiple orthologues	coronal
Nkiras2		NFKB inhibitor interacting Ras-like protein 2	Sanger_WTCHG_14-16w	HOM	tm1a	3	B6N	15.6	MGI:1919216	protein_coding	11	+	100619244	100627607	ENSMUSG00000017837	NKIRAS2	ENSG00000168256	coronal
Nme4		NME/NM23 nucleoside diphosphate kinase 4	Sanger_HistologiX	HOM	tm1a	3	B6N	16.4	MGI:1931148	protein_coding	17	-	26091734	26095508	ENSMUSG00000024177	NME4	ENSG00000103202	coronal
Nmrk1		nicotinamide riboside kinase 1	Sanger_HistologiX	HOM	tm1a	3	B6N	16	MGI:2147434	protein_coding	19	+	18631950	18652194	ENSMUSG00000037847	NMRK1	ENSG00000106733	coronal
Nom1		nucleolar protein with MIF4G domain 1	Sanger_WTCHG_14-16w	HET	tm1a	3	B6JTyr;B6N	15.9	MGI:1861749	protein_coding	5	+	29434664	29457843	ENSMUSG00000001569	NOM1	ENSG00000146909	coronal
Npat		nuclear protein in the AT region	Sanger_HistologiX	HET	tm1b	3	B6N	15.8	MGI:107605	protein_coding	9	+	53537047	53574342	ENSMUSG00000033054	NPAT	ENSG00000149308	coronal
Nr0b1		nuclear receptor subfamily 0, group B, member 1	Sanger_CBI_106	HEMI	em2	3	B6N	16	MGI:1915548	protein_coding	X	+	86191764	86195947	ENSMUSG00000025056	NR0B1	ENSG00000169297	sagittal
Nrbp1		nuclear receptor binding protein 1	Sanger_HistologiX	HET	tm3b	3	B6N	15.8	MGI:2183436	protein_coding	5	+	31240864	31251566	ENSMUSG00000029148	NRBP1	ENSG00000115216	coronal
Nrde2		nrde-2 necessary for RNA interference, domain containing	Sanger_HistologiX	HET	tm2a	3	B6N	15.6	MGI:2670969	protein_coding	12	-	100125452	100159653	ENSMUSG00000021179	NRDE2	ENSG00000119720	coronal
Nsmf		NMDA receptor synaptonuclear signaling and neuronal migration factor	Sanger_WTCHG_ICS_Nissl	HOM	tm1a	2	B6N	16.1	MGI:1861755	protein_coding	2	+	25054355	25062881	ENSMUSG00000006476	NSMF	ENSG00000165802	coronal	Spilker et al. 2016 PLoS Genetics
Nsun2		NOL1/NOP2/Sun domain family member 2	Sanger_WTCHG_6w	HET	tm1a	3	B6JTyr;B6N	7.9	MGI:107252	protein_coding	13	+	69533746	69635780	ENSMUSG00000021595	NSUN2	ENSG00000037474	coronal
Nubpl		nucleotide binding protein-like	Sanger_HistologiX	HET	tm1b	3	B6N	16	MGI:1924076	protein_coding	12	+	52097737	52312744	ENSMUSG00000035142	NUBPL	ENSG00000151413	coronal
Nudt12		nudix (nucleoside diphosphate linked moiety X)-type motif 12	Sanger_HistologiX	HOM	tm1a	3	B6N	15.8	MGI:1915243	protein_coding	17	-	58999618	59013372	ENSMUSG00000024228	NUDT12	ENSG00000112874	coronal
Nup85		nucleoporin 85	Sanger_HistologiX	HET	tm1a	3	B6N	15.7	MGI:3046173	protein_coding	11	+	115564434	115583985	ENSMUSG00000020739	NUP85	ENSG00000125450	coronal
Nutm1		NUT midline carcinoma, family member 1	Sanger_CBI_106	HOM	tm1b	3	B6N	16	MGI:2661384	protein_coding	2	-	112247948	112259291	ENSMUSG00000041358	NUTM1	ENSG00000184507	sagittal
Nutm2		NUT family member 2	Sanger_HistologiX	HOM	tm2b	3	B6N	16.1	MGI:2685652	protein_coding	13	+	50467307	50475355	ENSMUSG00000071909	Multiple orthologues	Multiple orthologues	coronal
Nxn		nucleoredoxin	Sanger_HistologiX	HET	tm1b	3	B6N	16.1	MGI:109331	protein_coding	11	-	76257198	76399140	ENSMUSG00000020844	NXN	ENSG00000167693	coronal
Oaf		out at first homolog	Sanger_HistologiX	HOM	tm1a	3	B6N	16.1	MGI:94852	protein_coding	9	-	43221278	43239816	ENSMUSG00000032014	OAF	ENSG00000184232	coronal
Oard1		O-acyl-ADP-ribose deacylase 1	Sanger_CBI_107	HOM	em1	3	B6N	16	MGI:2146818	protein_coding	17	+	48410014	48417266	ENSMUSG00000040771	OARD1	ENSG00000124596	sagittal
Oas1g		2'-5' oligoadenylate synthetase 1G	Sanger_ICS	HOM	tm3e	3	B6N	15.9	MGI:97429	protein_coding	5	-	120876142	120887613	ENSMUSG00000066861	Multiple orthologues	Multiple orthologues	coronal
Oasl2		2'-5' oligoadenylate synthetase-like 2	Sanger_WTCHG_14-16w	HOM	tm1a	3	B6N	15.8	MGI:1344390	protein_coding	5	+	114896936	114912234	ENSMUSG00000029561	No orthologue	No orthologue	coronal
Oaz1		ornithine decarboxylase antizyme 1	Sanger_CBI_106	HET	tm2e	3	B6N	16	MGI:109433	protein_coding	10	+	80826656	80829290	ENSMUSG00000035242	OAZ1	ENSG00000104904	sagittal
Ocm		oncomodulin	Sanger_ICS	HOM	tm1e	3	B6N	16	MGI:97401	protein_coding	5	-	144019804	144026670	ENSMUSG00000029618	Multiple orthologues	Multiple orthologues	coronal
Ogdh		oxoglutarate (alpha-ketoglutarate) dehydrogenase (lipoamide)	Sanger_HistologiX	HET	tm1e	3	B6N	16.1	MGI:1098267	protein_coding	11	+	6291633	6356642	ENSMUSG00000020456	OGDH	ENSG00000105953	coronal
Ogfod1		2-oxoglutarate and iron-dependent oxygenase domain containing 1	Sanger_WTCHG_ICS_Luxol-Nissl	HOM	tm1a	3	B6JTyr;B6N	15.9	MGI:2442978	protein_coding	8	+	94037198	94067921	ENSMUSG00000033009	OGFOD1	ENSG00000087263	coronal
Oog2		oogenesin 2	Sanger_HistologiX	HOM	tm1a	3	B6N	15.9	MGI:2684035	protein_coding	4	+	144190719	144196934	ENSMUSG00000066030	Multiple orthologues	Multiple orthologues	coronal
Optn		optineurin	Sanger_WTCHG_14-16w	HOM	tm1a	3	B6N	16	MGI:1918898	protein_coding	2	-	5020642	5064051	ENSMUSG00000026672	OPTN	ENSG00000123240	coronal
Orc1		origin recognition complex, subunit 1	Sanger_HistologiX	HET	tm1a	3	B6N	16.3	MGI:1328337	protein_coding	4	+	108579423	108614833	ENSMUSG00000028587	ORC1	ENSG00000085840	coronal
Orc3		origin recognition complex, subunit 3	Sanger_ICS	HET	tm1a	3	B6N	16.2	MGI:1354944	protein_coding	4	-	34570796	34614944	ENSMUSG00000040044	ORC3	ENSG00000135336	coronal
Os9		amplified in osteosarcoma	Sanger_HistologiX	HOM	tm1a	3	B6N	16.1	MGI:1924301	protein_coding	10	-	127094259	127121160	ENSMUSG00000040462	OS9	ENSG00000135506	coronal
Osbpl3		oxysterol binding protein-like 3	Sanger_HistologiX	HOM	tm1a	3	B6N	16.1	MGI:1918970	protein_coding	6	-	50293330	50456201	ENSMUSG00000029822	OSBPL3	ENSG00000070882	coronal
Osbpl9		oxysterol binding protein-like 9	Sanger_WTCHG_14-16w	HOM	tm1a	3	B6JTyr;B6N	15.9	MGI:1923784	protein_coding	4	-	109061145	109202272	ENSMUSG00000028559	OSBPL9	ENSG00000117859	coronal
Ostn		osteocrin	Sanger_CBI_106	HOM	em1	3	B6N	16	MGI:2677164	protein_coding	16	+	27307489	27351212	ENSMUSG00000052276	OSTN	ENSG00000188729	sagittal
Otub2		OTU domain, ubiquitin aldehyde binding 2	Sanger_ICS	HOM	tm1a	3	B6N	16.1	MGI:1915399	protein_coding	12	+	103388682	103406345	ENSMUSG00000021203	OTUB2	ENSG00000089723	coronal
Otud6b		OTU domain containing 6B	Sanger_WTCHG_6w	HOM	tm1a	3	B6	7	MGI:1919451	protein_coding	4	-	14809498	14826587	ENSMUSG00000040550	OTUD6B	ENSG00000155100	coronal
Otud7b		OTU domain containing 7B	Sanger_HistologiX	HET	tm1b	3	B6N	16.1	MGI:2654703	protein_coding	3	+	96104527	96161129	ENSMUSG00000038495	OTUD7B	ENSG00000264522	coronal
Oxr1		oxidation resistance 1	Sanger_ICS	HET	tm1a	3	B6N	15.7	MGI:2179326	protein_coding	15	+	41447482	41861048	ENSMUSG00000022307	OXR1	ENSG00000164830	coronal
Pabpc1l		poly(A) binding protein, cytoplasmic 1-like	Sanger_WTCHG_ICS_Nissl	HOM	tm1a	3	B6N	16.1	MGI:1922908	protein_coding	2	+	164025450	164050538	ENSMUSG00000054582	PABPC1L	ENSG00000101104	coronal
Pabpc4		poly(A) binding protein, cytoplasmic 4	Sanger_HistologiX	HOM	tm1a	3	B6N	15.9	MGI:2385206	protein_coding	4	+	123262351	123298925	ENSMUSG00000011257	PABPC4	ENSG00000090621	coronal
Pabpc4		poly(A) binding protein, cytoplasmic 4	Sanger_WTCHG_ICS_Luxol-Nissl	HOM	tm1e	2	B6N	16.1	MGI:2385206	protein_coding	4	+	123262351	123298925	ENSMUSG00000011257	PABPC4	ENSG00000090621	coronal
Pabpn1l		poly(A)binding protein nuclear 1-like	Sanger_HistologiX	HOM	tm1a	3	B6N	15.9	MGI:2685954	protein_coding	8	-	122619471	122622739	ENSMUSG00000069867	PABPN1L	ENSG00000205022	coronal
Pacsin3		protein kinase C and casein kinase substrate in neurons 3	Sanger_ICS	HOM	tm1a	3	B6N	15.8	MGI:1891410	protein_coding	2	+	91255954	91264679	ENSMUSG00000027257	PACSIN3	ENSG00000165912	coronal
Palm		paralemmin	Sanger_CBI_106	HOM	em1	3	B6N	16	MGI:1261814	protein_coding	10	+	79793572	79820896	ENSMUSG00000035863	PALM	ENSG00000099864	sagittal
Pam16		presequence translocase-asssociated motor 16 homolog (S. cerevisiae)	Sanger_HistologiX	HET	tm1b	3	B6N	15.9	MGI:1913699	protein_coding	16	-	4616464	4624988	ENSMUSG00000014301	Multiple orthologues	Multiple orthologues	coronal
Paupar		Pax6 upstream antisense RNA	Sanger_CBI_106	HOM	tm1.1	3	B6N	16	MGI:5543919	lincRNA	2	-	105657862	105661343	ENSMUSG00000102424	No orthologue	No orthologue	sagittal
Pbdc1	2610029G23Rik	polysaccharide biosynthesis domain containing 1	Sanger_HistologiX	HEMI	tm2a	3	C57BL/6N;C57BL/6NTac	16.1	MGI:1914933	protein_coding	X	+	105079756	105117090	ENSMUSG00000031226	PBDC1	ENSG00000102390	coronal
Pcdh15		protocadherin 15	Sanger_CBI_106	HOM	em1 (PM D435A)	3	B6N	16	MGI:1891428	protein_coding	10	+	73099342	74649737	ENSMUSG00000052613	PCDH15	ENSG00000150275	sagittal
Pced1a		PC-esterase domain containing 1A	Sanger_HistologiX	HOM	tm1b	3	B6N	15.8	MGI:2442177	protein_coding	2	-	130417247	130424701	ENSMUSG00000037773	PCED1A	ENSG00000132635	coronal
Pclaf	2810417H13Rik	PCNA clamp associated factor	Sanger_HistologiX	HOM	tm1a	3	B6N	15.8	MGI:1915276	protein_coding	9	+	65890237	65903266	ENSMUSG00000040204	Multiple orthologues	Multiple orthologues	coronal
Pdcd2		programmed cell death 2	Sanger_HistologiX	HET	tm1b	3	B6N	16	MGI:104643	protein_coding	17	-	15519208	15527301	ENSMUSG00000014771	PDCD2	ENSG00000071994	coronal
Pdia4		protein disulfide isomerase associated 4	Sanger_HistologiX	HOM	tm1b	3	B6N	15.9	MGI:104864	protein_coding	6	-	47796141	47813430	ENSMUSG00000025823	PDIA4	ENSG00000155660	coronal
Pdk3		pyruvate dehydrogenase kinase, isoenzyme 3	Sanger_HistologiX	HEMI	tm2a	3	B6N	16	MGI:2384308	protein_coding	X	-	93764607	93832201	ENSMUSG00000035232	PDK3	ENSG00000067992	coronal
Pdlim1		PDZ and LIM domain 1 (elfin)	Sanger_CBI_106	HOM	em1	3	B6N	16	MGI:1860611	protein_coding	19	-	40221173	40271842	ENSMUSG00000055044	PDLIM1	ENSG00000107438	sagittal
Pds5b		PDS5 cohesin associated factor B	Sanger_WTCHG_14-16w	HET	tm1a	3	B6JTyr;B6N	16.4	MGI:2140945	protein_coding	5	+	150673739	150810690	ENSMUSG00000034021	PDS5B	ENSG00000083642	coronal
Pdxk		pyridoxal (pyridoxine, vitamin B6) kinase	Sanger_HistologiX	HET	tm1a	3	B6N	16.3	MGI:1351869	protein_coding	10	-	78436744	78464975	ENSMUSG00000032788	PDXK	ENSG00000160209	coronal
Pdzd3		PDZ domain containing 3	Sanger_HistologiX	HOM	tm1a	3	B6N	15.8	MGI:2429554	protein_coding	9	-	44247312	44251464	ENSMUSG00000032105	PDZD3	ENSG00000172367	coronal
Pdzd8		PDZ domain containing 8	Sanger_CBI_107	HOM	tm1b	3	B6N	16.1	MGI:2677270	protein_coding	19	-	59296084	59345780	ENSMUSG00000074746	PDZD8	ENSG00000165650	sagittal
Pdzk1		PDZ domain containing 1	Sanger_HistologiX	HET	tm2b	3	B6N	16	MGI:1928901	protein_coding	3	+	96829284	96870926	ENSMUSG00000038298	PDZK1	ENSG00000174827	coronal
Pear1		platelet endothelial aggregation receptor 1	Sanger_HistologiX	HOM	tm1a	2	B6N	16.2	MGI:1920432	protein_coding	3	-	87747890	87768966	ENSMUSG00000028073	PEAR1	ENSG00000187800	coronal
Pepd		peptidase D	Sanger_HistologiX	HOM	tm1a	3	B6N	15.9	MGI:97542	protein_coding	7	+	34912379	35044708	ENSMUSG00000063931	PEPD	ENSG00000124299	coronal
Pex3		peroxisomal biogenesis factor 3	Sanger_WTCHG_ICS_Luxol-Nissl	HOM	tm1a	3	B6N	15.9	MGI:1929646	protein_coding	10	-	13523847	13553139	ENSMUSG00000019809	PEX3	ENSG00000034693	coronal
Pfkfb4		6-phosphofructo-2-kinase/fructose-2,6-biphosphatase 4	Sanger_HistologiX	HOM	tm1a	3	B6N	15.8	MGI:2687284	protein_coding	9	+	108991778	109032228	ENSMUSG00000025648	PFKFB4	ENSG00000114268	coronal
Pfkl		phosphofructokinase, liver, B-type	Sanger_WTCHG_6w	HET	tm1a	3	B6JTyr;B6N	7.9	MGI:97547	protein_coding	10	-	77986947	78010083	ENSMUSG00000020277	PFKL	ENSG00000141959	coronal
Pfn1		profilin 1	Sanger_ICS	HET	tm1a	3	B6Brd;B6Dnk;B6N-Tyr<c-Brd>	16	MGI:97549	protein_coding	11	-	70651850	70654644	ENSMUSG00000018293	PFN1	ENSG00000108518	coronal
Pgap2		post-GPI attachment to proteins 2	Sanger_HistologiX	HET	tm1b	3	B6N	15.8	MGI:2385286	protein_coding	7	+	102210208	102238567	ENSMUSG00000030990	PGAP2	ENSG00000148985	coronal
Phf20		PHD finger protein 20	Sanger_WTCHG_6w	HOM	tm1a	2	B6JTyr;B6N	6.3	MGI:2444148	protein_coding	2	+	156196466	156309952	ENSMUSG00000038116	PHF20	ENSG00000025293	coronal
Phf20		PHD finger protein 20	Sanger_WTCHG_ICS_Luxol-Nissl	HET	tm1a	3	B6JTyr;B6N	15.7	MGI:2444148	protein_coding	2	+	156196466	156309952	ENSMUSG00000038116	PHF20	ENSG00000025293	coronal
Phf7		PHD finger protein 7	Sanger_CBI_106	HOM	em1	3	B6N	16	MGI:1919088	protein_coding	14	-	31237689	31251317	ENSMUSG00000021902	PHF7	ENSG00000010318	sagittal
Phf8		PHD finger protein 8	Sanger_CBI_106	HEMI	em2	3	B6N	16	MGI:2444341	protein_coding	X	+	151520672	151633859	ENSMUSG00000041229	PHF8	ENSG00000172943	sagittal
Phgdh		3-phosphoglycerate dehydrogenase	Sanger_CBI_106	HET	em1	3	B6N	16	MGI:1355330	protein_coding	3	-	98313170	98339990	ENSMUSG00000053398	PHGDH	ENSG00000092621	sagittal
Phtf2		putative homeodomain transcription factor 2	Sanger_ICS	HOM	tm1a	3	B6N	16.1	MGI:1916020	protein_coding	5	-	20758663	20882124	ENSMUSG00000039987	PHTF2	ENSG00000006576	coronal
Pias2		protein inhibitor of activated STAT 2	Sanger_HistologiX	HOM	tm1a	3	B6N	16.1	MGI:1096566	protein_coding	18	+	77065208	77155708	ENSMUSG00000025423	PIAS2	ENSG00000078043	coronal
Pigf		phosphatidylinositol glycan anchor biosynthesis, class F	Sanger_HistologiX	HET	tm1a	3	B6N	15.9	MGI:99462	protein_coding	17	-	86997256	87025406	ENSMUSG00000024145	PIGF	ENSG00000151665	coronal
Pigl		phosphatidylinositol glycan anchor biosynthesis, class L	Sanger_HistologiX	HET	tm1b	3	B6N	16.1	MGI:2681271	protein_coding	11	+	62458460	62514417	ENSMUSG00000014245	PIGL	ENSG00000108474	coronal
Pik3cb		phosphatidylinositol 3-kinase, catalytic, beta polypeptide	Sanger_WTCHG_14-16w	HET	tm1a	3	B6JTyr;B6N	15.9	MGI:1922019	protein_coding	9	-	99036654	99140621	ENSMUSG00000032462	PIK3CB	ENSG00000051382	coronal
Pik3cb		phosphatidylinositol 3-kinase, catalytic, beta polypeptide	Sanger_WTCHG_ICS_Luxol-Nissl	HOM	tm1a	3	B6JTyr;B6N	16.1	MGI:1922019	protein_coding	9	-	99036654	99140621	ENSMUSG00000032462	PIK3CB	ENSG00000051382	coronal
Pik3cg		phosphoinositide-3-kinase, catalytic, gamma polypeptide	Sanger_WTCHG_14-16w	HOM	tm1a	3	B6N	15.9	MGI:1353576	protein_coding	12	-	32173473	32208659	ENSMUSG00000020573	PIK3CG	ENSG00000105851	coronal
Pik3r2		phosphatidylinositol 3-kinase, regulatory subunit, polypeptide 2 (p85 beta)	Sanger_WTCHG_ICS_Nissl	HOM	tm1e	2	B6N	15.6	MGI:1098772	protein_coding	8	-	70768176	70776713	ENSMUSG00000031834	Multiple orthologues	Multiple orthologues	coronal
Pip5k1c		phosphatidylinositol-4-phosphate 5-kinase, type 1 gamma	Sanger_WTCHG_14-16w	HET	tm1a	3	B6N	15.9	MGI:1298224	protein_coding	10	+	81292963	81319973	ENSMUSG00000034902	PIP5K1C	ENSG00000186111	coronal
Pitpnm1		phosphatidylinositol transfer protein, membrane-associated 1	Sanger_WTCHG_ICS_Luxol-Nissl	HOM	tm1a	3	B6N	15.8	MGI:1197524	protein_coding	19	+	4099998	4113965	ENSMUSG00000024851	PITPNM1	ENSG00000110697	coronal
Pitrm1		pitrilysin metallepetidase 1	Sanger_HistologiX	HET	tm1a	3	B6N	16.1	MGI:1916867	protein_coding	13	+	6548157	6580139	ENSMUSG00000021193	PITRM1	ENSG00000107959	coronal
Pitx1		paired-like homeodomain transcription factor 1	Sanger_CBI_107	HET	em1	2	B6N	16.1	MGI:107374	protein_coding	13	-	55825051	55836192	ENSMUSG00000021506	PITX1	ENSG00000069011	sagittal
Pla2g2c		phospholipase A2, group IIC	Sanger_CBI_106	HOM	tm1b	3	B6N	16	MGI:106638	protein_coding	4	+	138724792	138746132	ENSMUSG00000028750	PLA2G2C	ENSG00000187980	sagittal
Pla2g6		phospholipase A2, group VI	Sanger_HistologiX	HOM	tm1a	3	B6N	16	MGI:1859152	protein_coding	15	-	79286228	79328390	ENSMUSG00000042632	PLA2G6	ENSG00000184381	coronal
Plbd1		phospholipase B domain containing 1	Sanger_WTCHG_6w	HOM	tm1a	3	B6JTyr;B6N	6.4	MGI:1914107	protein_coding	6	-	136612070	136661928	ENSMUSG00000030214	PLBD1	ENSG00000121316	coronal
Pld3		phospholipase D family, member 3	Sanger_HistologiX	HOM	tm1e	3	B6N	16.3	MGI:1333782	protein_coding	7	-	27532000	27553218	ENSMUSG00000003363	PLD3	ENSG00000105223	coronal
Pld5		phospholipase D family, member 5	Sanger_ICS	HOM	tm1b	3	B6Brd;B6Dnk;B6N-Tyr<c-Brd>	15.6	MGI:2442056	protein_coding	1	-	175962306	176275312	ENSMUSG00000055214	PLD5	ENSG00000180287	coronal
Pld5		phospholipase D family, member 5	Sanger_WTCHG_6w	HOM	tm1a	3	B6JTyr;B6N	6.7	MGI:2442056	protein_coding	1	-	175962306	176275312	ENSMUSG00000055214	PLD5	ENSG00000180287	coronal
Plekhf1		pleckstrin homology domain containing, family F (with FYVE domain) member 1	Sanger_CBI_106	HET	em1	3	B6N	16	MGI:1919537	protein_coding	7	-	38216972	38228016	ENSMUSG00000074170	PLEKHF1	ENSG00000166289	sagittal
Plekhg1		pleckstrin homology domain containing, family G (with RhoGef domain) member 1	Sanger_ICS	HOM	tm1a	3	B6N	16.1	MGI:2676551	protein_coding	10	+	3740364	3967303	ENSMUSG00000040624	PLEKHG1	ENSG00000120278	coronal
Plekhm2		pleckstrin homology domain containing, family M (with RUN domain) member 2	Sanger_WTCHG_14-16w	HOM	tm1a	3	B6JTyr;B6N	15.9	MGI:1916832	protein_coding	4	-	141625734	141664899	ENSMUSG00000028917	PLEKHM2	ENSG00000116786	coronal
Plekhm2		pleckstrin homology domain containing, family M (with RUN domain) member 2	Sanger_WTCHG_ICS_Nissl	HOM	tm1a	3	B6JTyr;B6N	13.9	MGI:1916832	protein_coding	4	-	141625734	141664899	ENSMUSG00000028917	PLEKHM2	ENSG00000116786	coronal
Plet1		placenta expressed transcript 1	Sanger_HistologiX	HOM	em1	3	B6N	15.8	MGI:1923759	protein_coding	9	+	50494525	50505482	ENSMUSG00000032068	PLET1	ENSG00000188771	coronal
Plin2		perilipin 2	Sanger_WTCHG_ICS_Luxol-Nissl	HOM	tm1a	2	B6N	16	MGI:87920	protein_coding	4	-	86648386	86670060	ENSMUSG00000028494	PLIN2	ENSG00000147872	coronal
Pls3		plastin 3 (T-isoform)	Sanger_HistologiX	HEMI	tm1a	3	B6N	16.4	MGI:104807	protein_coding	X	-	75785654	75875182	ENSMUSG00000016382	PLS3	ENSG00000102024	coronal
Plscr2		phospholipid scramblase 2	Sanger_HistologiX	HOM	tm1b	3	B6N	15.6	MGI:1270860	protein_coding	9	+	92275602	92297731	ENSMUSG00000032372	Multiple orthologues	Multiple orthologues	coronal
Plxna2		plexin A2	Sanger_HistologiX	HOM	tm1a	3	B6N	16.2	MGI:107684	protein_coding	1	+	194618218	194816869	ENSMUSG00000026640	PLXNA2	ENSG00000076356	coronal
Plxnb2		plexin B2	Sanger_ICS	HET	tm1a	3	B6N	16.3	MGI:2154239	protein_coding	15	-	89155549	89171120	ENSMUSG00000036606	PLXNB2	ENSG00000196576	coronal
Plxnb3		plexin B3	Sanger_HistologiX	HEMI	tm1a	3	B6N	15.9	MGI:2154240	protein_coding	X	+	73757090	73772514	ENSMUSG00000031385	PLXNB3	ENSG00000198753	coronal
Pnpo		pyridoxine 5'-phosphate oxidase	Sanger_WTCHG_ICS_Luxol-Nissl	HET	tm1a	2	B6	15.9	MGI:2144151	protein_coding	11	-	96937825	96943986	ENSMUSG00000018659	PNPO	ENSG00000108439	coronal
Pnpt1		polyribonucleotide nucleotidyltransferase 1	Sanger_WTCHG_6w	HET	tm1a	3	B6JTyr;B6N	6.8	MGI:1918951	protein_coding	11	+	29130744	29161828	ENSMUSG00000020464	PNPT1	ENSG00000138035	coronal
Polb		polymerase (DNA directed), beta	Sanger_HistologiX	HET	tm1a	3	B6N	15.9	MGI:97740	protein_coding	8	-	22628126	22653435	ENSMUSG00000031536	POLB	ENSG00000070501	coronal
Pold3		polymerase (DNA-directed), delta 3, accessory subunit	Sanger_HistologiX	HET	tm1b	3	B6N	16.2	MGI:1915217	protein_coding	7	-	100082111	100121565	ENSMUSG00000030726	POLD3	ENSG00000077514	coronal
Polg2		polymerase (DNA directed), gamma 2, accessory subunit	Sanger_WTCHG_ICS_Luxol-Nissl	HET	tm1a	3	B6N	16	MGI:1354947	protein_coding	11	-	106768253	106779537	ENSMUSG00000020718	POLG2	ENSG00000256525	coronal
Polr1e		polymerase (RNA) I polypeptide E	Sanger_WTCHG_6w	HET	tm1a	3	B6JTyr;B6N	7.2	MGI:1929022	protein_coding	4	+	45018583	45036565	ENSMUSG00000028318	POLR1E	ENSG00000137054	coronal
Polr2f		polymerase (RNA) II (DNA directed) polypeptide F	Sanger_CBI_106	HET	tm1e	3	B6N	16	MGI:1349393	protein_coding	15	+	79141009	79151774	ENSMUSG00000033020	POLR2F	ENSG00000100142	sagittal
Polr3f		polymerase (RNA) III (DNA directed) polypeptide F	Sanger_HistologiX	HET	tm1a	4	B6N	16.6	MGI:1924086	protein_coding	2	+	144527718	144541995	ENSMUSG00000027427	POLR3F	ENSG00000132664	coronal
Polr3g		polymerase (RNA) III (DNA directed) polypeptide G	Sanger_HistologiX	HET	tm1a	3	B6N	16.1	MGI:1914736	protein_coding	13	-	81673843	81711013	ENSMUSG00000035834	POLR3G	ENSG00000113356	coronal
Pop4		processing of precursor 4, ribonuclease P/MRP family, (S. cerevisiae)	Sanger_HistologiX	HET	tm1a	3	B6N	16	MGI:1913411	protein_coding	7	-	38261996	38271423	ENSMUSG00000030423	POP4	ENSG00000105171	coronal
Ppil3		peptidylprolyl isomerase (cyclophilin)-like 3	Sanger_HistologiX	HOM	tm1b	3	B6N	16.2	MGI:1917475	protein_coding	1	-	58430994	58445486	ENSMUSG00000026035	PPIL3	ENSG00000240344	coronal
Ppp1cc		protein phosphatase 1, catalytic subunit, gamma isoform	Sanger_CBI_107	HOM	em1	3	B6N	16.2	MGI:104872	protein_coding	5	+	122158278	122175273	ENSMUSG00000004455	PPP1CC	ENSG00000186298	sagittal
Ppp1r42	Lrrc67	protein phosphatase 1, regulatory subunit 42	Sanger_HistologiX	HOM	tm1a	3	B6N	15.9	MGI:1921138	protein_coding	1	-	9968624	10009136	ENSMUSG00000025916	PPP1R42	ENSG00000178125	coronal
Ppp2r2b		protein phosphatase 2, regulatory subunit B, beta	Sanger_WTCHG_ICS_Nissl	HOM	tm1a	2	B6N	15.8	MGI:1920180	protein_coding	18	-	42637432	43059471	ENSMUSG00000024500	PPP2R2B	ENSG00000156475	coronal
Ppp3ca		protein phosphatase 3, catalytic subunit, alpha isoform	Sanger_WTCHG_ICS_Luxol-Nissl	HOM	tm2e	2	B6JTyr;B6N	15.8	MGI:107164	protein_coding	3	+	136670124	136937727	ENSMUSG00000028161	PPP3CA	ENSG00000138814	coronal
Ppp5c		protein phosphatase 5, catalytic subunit	Sanger_WTCHG_6w	HOM	tm1a	3	B6JTyr;B6N	6.3	MGI:102666	protein_coding	7	-	17004640	17027924	ENSMUSG00000003099	PPP5C	ENSG00000011485	coronal
Ppp5c		protein phosphatase 5, catalytic subunit	Sanger_WTCHG_ICS_Nissl	HOM	tm1a	3	B6JTyr;B6N	14	MGI:102666	protein_coding	7	-	17004640	17027924	ENSMUSG00000003099	PPP5C	ENSG00000011485	coronal
Pqlc3		PQ loop repeat containing	Sanger_HistologiX	HOM	tm1a	3	B6N	16	MGI:2444067	protein_coding	12	-	16988648	17000408	ENSMUSG00000045679	PQLC3	ENSG00000162976	coronal
Praf2		PRA1 domain family 2	Sanger_HistologiX	HEMI	tm1e	3	B6N	16.1	MGI:1859607	protein_coding	X	+	7728439	7731064	ENSMUSG00000031149	PRAF2	ENSG00000243279	coronal
Prame		preferentially expressed antigen in melanoma	Sanger_HistologiX	HEMI	tm1a	3	B6N	16.3	MGI:1923079	protein_coding	X	-	135613002	135627705	ENSMUSG00000031411	No orthologue	No orthologue	coronal
Pramef20	Gm13125	PRAME family member 20	Sanger_HistologiX	HOM	tm1b	3	B6N	16.5	MGI:3712553	protein_coding	4	-	144372760	144377933	ENSMUSG00000073721	Multiple orthologues	Multiple orthologues	coronal
Prdx6		peroxiredoxin 6	Sanger_WTCHG_6w	HOM	tm1a	3	B6JTyr;B6N	6.1	MGI:894320	protein_coding	1	-	161240112	161251219	ENSMUSG00000026701	Multiple orthologues	Multiple orthologues	coronal
Prkab1		protein kinase, AMP-activated, beta 1 non-catalytic subunit	Sanger_HistologiX	HOM	tm1b	3	B6N	15.8	MGI:1336167	protein_coding	5	-	116013586	116024508	ENSMUSG00000029513	PRKAB1	ENSG00000111725	coronal
Prkab1		protein kinase, AMP-activated, beta 1 non-catalytic subunit	Sanger_WTCHG_14-16w	HOM	tm1a	2	B6N	16.1	MGI:1336167	protein_coding	5	-	116013586	116024508	ENSMUSG00000029513	PRKAB1	ENSG00000111725	coronal
Prkab1		protein kinase, AMP-activated, beta 1 non-catalytic subunit	Sanger_WTCHG_6w	HET	Gt	3	CBACa;129P2	6	MGI:1336167	protein_coding	5	-	116013586	116024508	ENSMUSG00000029513	PRKAB1	ENSG00000111725	coronal
Prkcz		protein kinase C, zeta	Sanger_WTCHG_6w	HOM	tm1a	3	B6JTyr;B6N	7.7	MGI:97602	protein_coding	4	-	155260129	155361361	ENSMUSG00000029053	PRKCZ	ENSG00000067606	coronal
Prkcz		protein kinase C, zeta	Sanger_WTCHG_6w	HET	tm1a	3	B6JTyr;B6N	7.8	MGI:97602	protein_coding	4	-	155260129	155361361	ENSMUSG00000029053	PRKCZ	ENSG00000067606	coronal
Prmt1		protein arginine N-methyltransferase 1	Sanger_WTCHG_14-16w	HET	tm1a	3	B6JTyr;B6N	16	MGI:107846	protein_coding	7	-	44975989	44986568	ENSMUSG00000109324	PRMT1	ENSG00000126457	coronal
Prmt2		protein arginine N-methyltransferase 2	Sanger_WTCHG_ICS_Luxol-Nissl	HOM	tm1a	3	B6N	16	MGI:1316652	protein_coding	10	-	76207227	76237857	ENSMUSG00000020230	PRMT2	ENSG00000160310	coronal
Prmt3		protein arginine N-methyltransferase 3	Sanger_WTCHG_14-16w	HET	tm1a	3	B6JTyr;B6N	15.6	MGI:1919224	protein_coding	7	+	49778346	49858265	ENSMUSG00000030505	PRMT3	ENSG00000185238	coronal
Prmt3		protein arginine N-methyltransferase 3	Sanger_WTCHG_6w	HOM	tm1a	3	B6JTyr;B6N	5.9	MGI:1919224	protein_coding	7	+	49778346	49858265	ENSMUSG00000030505	PRMT3	ENSG00000185238	coronal
Prmt5		protein arginine N-methyltransferase 5	Sanger_WTCHG_6w	HET	tm2a	3	B6JTyr;B6N	6.3	MGI:1351645	protein_coding	14	-	54507187	54517525	ENSMUSG00000023110	PRMT5	ENSG00000100462	coronal
Prmt7		protein arginine N-methyltransferase 7	Sanger_WTCHG_14-16w	HOM	tm1a	3	B6JTyr;B6N	16.1	MGI:2384879	protein_coding	8	+	106210936	106252794	ENSMUSG00000060098	PRMT7	ENSG00000132600	coronal
Prmt8		protein arginine N-methyltransferase 8	Sanger_WTCHG_6w	HOM	tm1a	3	B6JTyr;B6N	6.6	MGI:3043083	protein_coding	6	-	127689011	127769472	ENSMUSG00000030350	PRMT8	ENSG00000111218	coronal
Prpsap2		phosphoribosyl pyrophosphate synthetase-associated protein 2	Sanger_WTCHG_6w	HOM	tm1a	3	B6JTyr;B6N	7	MGI:2384838	protein_coding	11	-	61729654	61762062	ENSMUSG00000020528	PRPSAP2	ENSG00000141127	coronal
Prrc2b		proline-rich coiled-coil 2B	Sanger_HistologiX	HET	tm1a	3	B6N	15.9	MGI:1923304	protein_coding	2	+	32151082	32234537	ENSMUSG00000039262	PRRC2B	ENSG00000130723	coronal
Prrg2		proline-rich Gla (G-carboxyglutamic acid) polypeptide 2	Sanger_HistologiX	HOM	tm1b	3	B6N	16.2	MGI:1929596	protein_coding	7	-	45053584	45062677	ENSMUSG00000007837	PRRG2	ENSG00000126460	coronal
Prrt2		proline-rich transmembrane protein 2	Sanger_HistologiX	HOM	tm1a	3	B6N	16.2	MGI:1916267	protein_coding	7	-	127017531	127021211	ENSMUSG00000045114	Multiple orthologues	Multiple orthologues	coronal
Prss52		protease, serine 52	Sanger_HistologiX	HOM	tm2a	3	B6N	16	MGI:1920632	protein_coding	14	+	64104286	64113755	ENSMUSG00000021966	No orthologue	No orthologue	coronal
Prss53		protease, serine 53	Sanger_CBI_107	HOM	em2 (PM Q30R)	3	B6N	16	MGI:2652890	protein_coding	7	-	127885841	127890970	ENSMUSG00000044139	PRSS53	ENSG00000151006	sagittal
Prss53		protease, serine 53	Sanger_CBI_107	HOM	em1	3	B6N	16.1	MGI:2652890	protein_coding	7	-	127885841	127890970	ENSMUSG00000044139	PRSS53	ENSG00000151006	sagittal
Prune2		prune homolog 2	Sanger_CBI_106	HOM	tm1e	3	B6N	16	MGI:1925004	protein_coding	19	+	16956118	17223932	ENSMUSG00000039126	PRUNE2	ENSG00000106772	sagittal
Psat1		phosphoserine aminotransferase 1	Sanger_WTCHG_14-16w	HET	tm1a	3	B6JTyr;B6N	15.6	MGI:2183441	protein_coding	19	-	15904678	15947337	ENSMUSG00000024640	PSAT1	ENSG00000135069	coronal
Psg17		pregnancy specific glycoprotein 17	Sanger_CBI_107	HOM	em1	3	B6N	16	MGI:1347250	protein_coding	7	-	18813937	18821607	ENSMUSG00000004540	Multiple orthologues	Multiple orthologues	sagittal
Psg20		pregnancy-specific glycoprotein 20	Sanger_CBI_106	HOM	em1	3	B6N	16	MGI:1891352	protein_coding	7	-	18674107	18686185	ENSMUSG00000063305	Multiple orthologues	Multiple orthologues	sagittal
Psg25		pregnancy-specific glycoprotein 25	Sanger_CBI_106	HOM	em1	3	B6N	16	MGI:1891357	protein_coding	7	-	18519702	18532269	ENSMUSG00000070798	Multiple orthologues	Multiple orthologues	sagittal
Psg27		pregnancy-specific glycoprotein 27	Sanger_CBI_106	HOM	em1	3	B6N	16	MGI:1891359	protein_coding	7	-	18556514	18567305	ENSMUSG00000070797	Multiple orthologues	Multiple orthologues	sagittal
Psg29		pregnancy-specific glycoprotein 29	Sanger_CBI_106	HOM	em1	2	B6N	16	MGI:1891361	protein_coding	7	+	17203477	17215760	ENSMUSG00000023159	Multiple orthologues	Multiple orthologues	sagittal
Psph		phosphoserine phosphatase	Sanger_HistologiX	HET	tm1a	3	B6N	16.2	MGI:97788	protein_coding	5	-	129765558	129787449	ENSMUSG00000029446	PSPH	ENSG00000146733	coronal
Ptges2		prostaglandin E synthase 2	Sanger_WTCHG_14-16w	HOM	tm1a	3	B6N	16.4	MGI:1917592	protein_coding	2	+	32395896	32405772	ENSMUSG00000026820	PTGES2	ENSG00000148334	coronal
Pth		parathyroid hormone	Sanger_HistologiX	HOM	tm1a	3	B6N	16.4	MGI:97799	protein_coding	7	-	113385580	113388570	ENSMUSG00000059077	PTH	ENSG00000152266	coronal
Pth1r		parathyroid hormone 1 receptor	Sanger_HistologiX	HET	tm1a	3	B6N	16	MGI:97801	protein_coding	9	-	110722085	110747145	ENSMUSG00000032492	PTH1R	ENSG00000160801	coronal
Pth2r		parathyroid hormone 2 receptor	Sanger_HistologiX	HOM	tm2a	3	B6N	16.1	MGI:2180917	protein_coding	1	+	65282056	65389244	ENSMUSG00000025946	PTH2R	ENSG00000144407	coronal
Pthlh		parathyroid hormone-like peptide	Sanger_HistologiX	HET	tm1a	3	B6N	16	MGI:97800	protein_coding	6	-	147252101	147264183	ENSMUSG00000048776	PTHLH	ENSG00000087494	coronal
Ptprd		protein tyrosine phosphatase, receptor type, D	Sanger_HistologiX	HOM	tm2a	3	B6N	16.1	MGI:97812	protein_coding	4	-	75941238	78211961	ENSMUSG00000028399	PTPRD	ENSG00000153707	coronal
Pus10		pseudouridylate synthase 10	Sanger_CBI_107	HOM	tm1b	2	B6N	16.1	MGI:1921717	protein_coding	11	+	23665674	23732876	ENSMUSG00000020280	PUS10	ENSG00000162927	sagittal
Pus7l		pseudouridylate synthase 7-like	Sanger_WTCHG_14-16w	HOM	tm2a	3	B6N	16	MGI:1926145	protein_coding	15	-	94522688	94543547	ENSMUSG00000033356	PUS7L	ENSG00000129317	coronal
Pvr		poliovirus receptor	Sanger_CBI_106	HOM	em1	3	B6N	16	MGI:107741	protein_coding	7	-	19903578	19921160	ENSMUSG00000040511	PVR	ENSG00000073008	sagittal
Pwp1		PWP1 homolog, endonuclein	Sanger_HistologiX	HET	tm1a	3	B6N	15.8	MGI:1914735	protein_coding	10	+	85871831	85889096	ENSMUSG00000001785	PWP1	ENSG00000136045	coronal
Pxylp1	Acpl2	2-phosphoxylose phosphatase 1	Sanger_WTCHG_14-16w	HOM	tm1a	3	B6JTyr;B6N	15.4	MGI:2442444	protein_coding	9	-	96823336	96892669	ENSMUSG00000043587	PXYLP1	ENSG00000155893	coronal
Pycr2		pyrroline-5-carboxylate reductase family, member 2	Sanger_HistologiX	HOM	tm1a	3	B6N	16	MGI:1277956	protein_coding	1	+	180904293	180908088	ENSMUSG00000026520	Multiple orthologues	Multiple orthologues	coronal
Rab15		RAB15, member RAS oncogene family	Sanger_HistologiX	HOM	tm1a	3	B6N	15.9	MGI:1916865	protein_coding	12	-	76797960	76822908	ENSMUSG00000021062	RAB15	ENSG00000139998	coronal
Rab17		RAB17, member RAS oncogene family	Sanger_HistologiX	HOM	tm1a	3	B6N	15.9	MGI:104640	protein_coding	1	-	90958133	90969661	ENSMUSG00000026304	RAB17	ENSG00000124839	coronal
Rab21		RAB21, member RAS oncogene family	Sanger_HistologiX	HET	tm1b	3	B6N	16	MGI:894308	protein_coding	10	-	115289863	115315591	ENSMUSG00000020132	RAB21	ENSG00000080371	coronal
Rab29		RAB29, member RAS oncogene family	Sanger_WTCHG_ICS_Luxol-Nissl	HOM	tm1a	3	B6N	15.9	MGI:2385107	protein_coding	1	+	131867224	131872887	ENSMUSG00000026433	RAB29	ENSG00000117280	coronal
Rab5c		RAB5C, member RAS oncogene family	Sanger_HistologiX	HET	tm1a	3	B6N	15.8	MGI:105306	protein_coding	11	-	100715009	100738215	ENSMUSG00000019173	RAB5C	ENSG00000108774	coronal
Rad18		RAD18 E3 ubiquitin protein ligase	Sanger_WTCHG_14-16w	HOM	tm1a	3	B6JTyr;B6N	16	MGI:1890476	protein_coding	6	-	112619850	112696686	ENSMUSG00000030254	RAD18	ENSG00000070950	coronal
Rad18		RAD18 E3 ubiquitin protein ligase	Sanger_WTCHG_ICS_Luxol-Nissl	HOM	tm1a	3	B6JTyr;B6N	13.9	MGI:1890476	protein_coding	6	-	112619850	112696686	ENSMUSG00000030254	RAD18	ENSG00000070950	coronal
Rala		v-ral simian leukemia viral oncogene A (ras related)	Sanger_HistologiX	HET	tm1a	3	B6N	16.2	MGI:1927243	protein_coding	13	-	17880575	17944239	ENSMUSG00000008859	RALA	ENSG00000006451	coronal
Ralb		v-ral simian leukemia viral oncogene B	Sanger_HistologiX	HOM	tm1a	3	B6N	16.2	MGI:1927244	protein_coding	1	-	119470305	119504794	ENSMUSG00000004451	RALB	ENSG00000144118	coronal
Ralgapb		Ral GTPase activating protein, beta subunit (non-catalytic)	Sanger_HistologiX	HET	tm1a	3	B6N	15.9	MGI:2444531	protein_coding	2	+	158409848	158499253	ENSMUSG00000027652	RALGAPB	ENSG00000170471	coronal
Ralgps2		Ral GEF with PH domain and SH3 binding motif 2	Sanger_HistologiX	HOM	tm1a	3	B6N	15.8	MGI:1925505	protein_coding	1	-	156804166	156939626	ENSMUSG00000026594	RALGPS2	ENSG00000116191	coronal
Rapgefl1		Rap guanine nucleotide exchange factor (GEF)-like 1	Sanger_ICS	HOM	tm1a	3	B6N	15.8	MGI:3611446	protein_coding	11	+	98836785	98853697	ENSMUSG00000038020	RAPGEFL1	ENSG00000108352	coronal
Raph1		Ras association (RalGDS/AF-6) and pleckstrin homology domains 1	Sanger_HistologiX	HOM	tm1b	3	B6N	15.8	MGI:1924550	protein_coding	1	-	60482292	60567104	ENSMUSG00000026014	RAPH1	ENSG00000173166	coronal
Rars		arginyl-tRNA synthetase	Sanger_ICS	HET	tm1a	3	B6N	16.4	MGI:1914297	protein_coding	11	-	35808381	35834506	ENSMUSG00000018848	RARS	ENSG00000113643	coronal
Rars2		arginyl-tRNA synthetase 2, mitochondrial	Sanger_WTCHG_6w	HET	tm1a	3	B6JTyr;B6N	5.6	MGI:1923596	protein_coding	4	+	34614957	34660167	ENSMUSG00000028292	RARS2	ENSG00000146282	coronal
Rasal2		RAS protein activator like 2	Sanger_HistologiX	HOM	tm1a	3	B6N	15.9	MGI:2443881	protein_coding	1	-	157135182	157412595	ENSMUSG00000070565	RASAL2	ENSG00000075391	coronal
Rasgrp4		RAS guanyl releasing protein 4	Sanger_HistologiX	HOM	tm2a	3	B6N	15.9	MGI:2386851	protein_coding	7	+	29134851	29153961	ENSMUSG00000030589	RASGRP4	ENSG00000171777	coronal
Rassf1		Ras association (RalGDS/AF-6) domain family member 1	Sanger_WTCHG_6w	HET	tm1.2	3	B6JTyr;129S5	6	MGI:1928386	protein_coding	9	+	107551555	107562267	ENSMUSG00000010067	RASSF1	ENSG00000068028	coronal
Rassf1		Ras association (RalGDS/AF-6) domain family member 1	Sanger_WTCHG_6w	HOM	tm1.2	3	B6JTyr;129S5	6	MGI:1928386	protein_coding	9	+	107551555	107562267	ENSMUSG00000010067	RASSF1	ENSG00000068028	coronal
Rbak		RB-associated KRAB zinc finger	Sanger_HistologiX	HOM	tm1b	3	B6N	16.2	MGI:1927369	protein_coding	5	-	143172186	143180775	ENSMUSG00000061898	RBAK	ENSG00000146587	coronal
Rbbp7		retinoblastoma binding protein 7	Sanger_WTCHG_14-16w	HEMI	tm1a	3	B6JTyr;B6N	15.9	MGI:1194910	protein_coding	X	+	162760402	162779092	ENSMUSG00000031353	RBBP7	ENSG00000102054	coronal
Rbm14		RNA binding motif protein 14	Sanger_HistologiX	HOM	tm1a	3	B6N	16	MGI:1929092	protein_coding	19	-	4800569	4811634	ENSMUSG00000006456	RBM14	ENSG00000239306	coronal
Rbm33		RNA binding motif protein 33	Sanger_HistologiX	HET	tm1b	3	B6N	16.3	MGI:1919670	protein_coding	5	+	28317121	28419239	ENSMUSG00000048271	RBM33	ENSG00000184863	coronal
Rbm47		RNA binding motif protein 47	Sanger_HistologiX	HOM	tm1a	3	B6N	15.7	MGI:2384294	protein_coding	5	-	66016549	66173118	ENSMUSG00000070780	RBM47	ENSG00000163694	coronal
Rbmx		RNA binding motif protein, X chromosome	Sanger_HistologiX	HEMI	tm2a	3	B6N	15.9	MGI:1343044	protein_coding	X	-	57383530	57393036	ENSMUSG00000031134	RBMX	ENSG00000147274	coronal
Rbmx		RNA binding motif protein, X chromosome	Sanger_HistologiX	HEMI	tm2b	3	B6N	15.9	MGI:1343044	protein_coding	X	-	57383530	57393036	ENSMUSG00000031134	RBMX	ENSG00000147274	coronal
Rbsn	Zfyve20	rabenosyn, RAB effector	Sanger_HistologiX	HET	tm1a	3	B6N	15.7	MGI:1925537	protein_coding	6	-	92186712	92214925	ENSMUSG00000014550	RBSN	ENSG00000131381	coronal
Rcor2		REST corepressor 2	Sanger_ICS	HOM	tm1a	3	B6N	15.8	MGI:1859854	protein_coding	19	+	7267325	7275225	ENSMUSG00000024968	RCOR2	ENSG00000167771	coronal
Rcor2		REST corepressor 2	Sanger_WTCHG_ICS_Luxol-Nissl	HET	tm1a	3	B6N	15.5	MGI:1859854	protein_coding	19	+	7267325	7275225	ENSMUSG00000024968	RCOR2	ENSG00000167771	coronal
Rdh16		retinol dehydrogenase 16	Sanger_WTCHG_14-16w	HOM	tm1a	3	B6N	15.7	MGI:1201375	protein_coding	10	+	127801152	127846565	ENSMUSG00000069456	Multiple orthologues	Multiple orthologues	coronal
Rdh16f2	BC089597	RDH16 family member 2	Sanger_HistologiX	HOM	tm1a	3	B6N	15.9	MGI:3583955	protein_coding	10	+	127866474	127877317	ENSMUSG00000074639	Multiple orthologues	Multiple orthologues	coronal
Reg3d		regenerating islet-derived 3 delta	Sanger_HistologiX	HOM	tm1b	3	B6N	16	MGI:1353426	protein_coding	6	-	78375874	78378865	ENSMUSG00000068341	Multiple orthologues	Multiple orthologues	coronal
Reg3g		regenerating islet-derived 3 gamma	Sanger_HistologiX	HOM	tm1a	3	B6N	16	MGI:109406	protein_coding	6	-	78466269	78468872	ENSMUSG00000030017	Multiple orthologues	Multiple orthologues	coronal
Ren1		renin 1 structural	Sanger_WTCHG_14-16w	HOM	Ren-1c	3	B6JIco	16	MGI:97898	protein_coding	1	+	133350510	133360325	ENSMUSG00000070645	REN	ENSG00000143839	coronal
Repin1		replication initiator 1	Sanger_HistologiX	HOM	tm1a	3	B6N	16.2	MGI:1889817	protein_coding	6	+	48593883	48599082	ENSMUSG00000052751	REPIN1	ENSG00000214022	coronal
Retreg3	Fam134c	family with sequence similarity 134, member C	Sanger_WTCHG_ICS_Nissl	HOM	tm2a	2	B6N	15.9	MGI:1915248	protein_coding	11	-	101096322	101119893	ENSMUSG00000017802	RETREG3	ENSG00000141699	coronal
Rftn2		raftlin family member 2	Sanger_ICS	HOM	tm1e	3	B6N	16.2	MGI:1921263	protein_coding	1	-	55170159	55226782	ENSMUSG00000025978	RFTN2	ENSG00000162944	coronal
Rgcc	1190002H23Rik	regulator of cell cycle	Sanger_ICS	HOM	tm1	3	B6N	15.8	MGI:1913464	protein_coding	14	-	79288756	79301645	ENSMUSG00000022018	RGCC	ENSG00000102760	coronal
Rhbdf2		rhomboid 5 homolog 2	Sanger_CBI_106	HOM	em1	3	B6N	16	MGI:2442473	protein_coding	11	-	116598165	116627019	ENSMUSG00000020806	RHBDF2	ENSG00000129667	sagittal
Rhd		Rh blood group, D antigen	Sanger_WTCHG_14-16w	HOM	tm1e	3	B6JTyr;B6N	16.1	MGI:1202882	protein_coding	4	+	134864536	134896172	ENSMUSG00000028825	Multiple orthologues	Multiple orthologues	coronal
Rhd		Rh blood group, D antigen	Sanger_WTCHG_ICS_Luxol-Nissl	HOM	tm1e	3	B6JTyr;B6N	14	MGI:1202882	protein_coding	4	+	134864536	134896172	ENSMUSG00000028825	Multiple orthologues	Multiple orthologues	coronal
Rhobtb3		Rho-related BTB domain containing 3	Sanger_WTCHG_6w	HOM	tm1a	3	B6JTyr;B6N	6.1	MGI:1920546	protein_coding	13	-	75869537	75943925	ENSMUSG00000021589	RHOBTB3	ENSG00000164292	coronal
Rhot1		ras homolog family member T1	Sanger_WTCHG_14-16w	HET	tm1a	3	B6JTyr;B6N	15.7	MGI:1926078	protein_coding	11	+	80209019	80267486	ENSMUSG00000017686	RHOT1	ENSG00000126858	coronal
Rhot2		ras homolog family member T2	Sanger_ICS	HOM	tm1	3	B6N	15.7	MGI:2384892	protein_coding	17	-	25838457	25844851	ENSMUSG00000025733	Multiple orthologues	Multiple orthologues	coronal
Rhou		ras homolog family member U	Sanger_WTCHG_14-16w	HOM	tm1a	3	B6N	15.5	MGI:1916831	protein_coding	8	+	123653929	123663884	ENSMUSG00000039960	RHOU	ENSG00000116574	coronal
Rhox13		reproductive homeobox 13	Sanger_HistologiX	HEMI	tm1b	3	B6N	15.7	MGI:1920864	protein_coding	X	+	38121219	38129967	ENSMUSG00000050197	RHOXF1	ENSG00000101883	coronal
Rhox13		reproductive homeobox 13	Sanger_HistologiX	HEMI	tm1a	3	B6N	16.1	MGI:1920864	protein_coding	X	+	38121219	38129967	ENSMUSG00000050197	RHOXF1	ENSG00000101883	coronal
Rida	Hrsp12	reactive intermediate imine deaminase A homolog	Sanger_HistologiX	HOM	tm1a	3	B6N	16.2	MGI:1095401	protein_coding	15	-	34484021	34495255	ENSMUSG00000022323	RIDA	ENSG00000132541	coronal
Rimbp2		RIMS binding protein 2	Sanger_HistologiX	HOM	em1	3	B6N	16	MGI:2443235	protein_coding	5	-	128757791	128953486	ENSMUSG00000029420	RIMBP2	ENSG00000060709	coronal
Ripk4		receptor-interacting serine-threonine kinase 4	Sanger_ICS	HET	tm1a	3	B6N	15.8	MGI:1919638	protein_coding	16	-	97741933	97763737	ENSMUSG00000005251	RIPK4	ENSG00000183421	coronal
Ripply3		ripply transcriptional repressor 3	Sanger_WTCHG_ICS_Nissl	HOM	tm1a	3	B6N	16	MGI:2181192	protein_coding	16	+	94328420	94336935	ENSMUSG00000022941	RIPPLY3	ENSG00000183145	coronal
Rmst		rhabdomyosarcoma 2 associated transcript (non-coding RNA)	Sanger_CBI_106	HOM	em1	3	B6N	16	MGI:1099806	lincRNA	10	-	92071037	92165170	ENSMUSG00000112117	No orthologue	No orthologue	sagittal
Rnaseh2b		ribonuclease H2, subunit B	Sanger_WTCHG_6w	HET	tm1a	6	B6JTyr;B6N	6.6	MGI:1914403	protein_coding	14	+	62292589	62372992	ENSMUSG00000021932	RNASEH2B	ENSG00000136104	coronal
Rnaseh2c		ribonuclease H2, subunit C	Sanger_ICS	HET	tm1	3	B6N	16.2	MGI:1915459	protein_coding	19	+	5601873	5603439	ENSMUSG00000024925	RNASEH2C	ENSG00000172922	coronal
Rnasek		ribonuclease, RNase K	Sanger_HistologiX	HET	tm1b	3	B6N	15.8	MGI:106369	protein_coding	11	-	70238124	70239842	ENSMUSG00000093989	Multiple orthologues	Multiple orthologues	coronal
Rnf10		ring finger protein 10	Sanger_HistologiX	HOM	tm1b	3	B6N	15.9	MGI:1859162	protein_coding	5	-	115241412	115272898	ENSMUSG00000041740	RNF10	ENSG00000022840	coronal
Rnf10		ring finger protein 10	Sanger_WTCHG_14-16w	HOM	tm1a	3	B6N	16	MGI:1859162	protein_coding	5	-	115241412	115272898	ENSMUSG00000041740	RNF10	ENSG00000022840	coronal
Rnf114		ring finger protein 114	Sanger_CBI_106	HOM	em1	3	B6N	16	MGI:1933159	protein_coding	2	+	167492645	167516173	ENSMUSG00000006418	RNF114	ENSG00000124226	sagittal
Rnf125		ring finger protein 125	Sanger_HistologiX	HOM	tm1a	3	B6N	16.1	MGI:1914914	protein_coding	18	+	20944625	20983848	ENSMUSG00000033107	RNF125	ENSG00000101695	coronal
Rnf138		ring finger protein 138	Sanger_CBI_107	HOM	tm1b	3	B6N	16.2	MGI:1929211	protein_coding	18	+	21001341	21028223	ENSMUSG00000024317	RNF138	ENSG00000134758	sagittal
Rnf157		ring finger protein 157	Sanger_HistologiX	HOM	tm1b	3	B6N	16.1	MGI:2442484	protein_coding	11	-	116336353	116413032	ENSMUSG00000052949	RNF157	ENSG00000141576	coronal
Ropn1l		ropporin 1-like	Sanger_HistologiX	HOM	tm1b	3	B6N	15.8	MGI:2182357	protein_coding	15	-	31441210	31453689	ENSMUSG00000022236	ROPN1L	ENSG00000145491	coronal
Rosa26		gene trap ROSA 26, Philippe Soriano	Sanger_HistologiX	HET	Gt	3	B6N	15.8	MGI:104735	antisense_lncRNA	6	-	113067428	113077333	ENSMUSG00000086429	No orthologue	No orthologue	coronal
Rosa26		gene trap ROSA 26, Philippe Soriano	Sanger_HistologiX	HET	tm1	3	B6N	16.1	MGI:104735	antisense_lncRNA	6	-	113067428	113077333	ENSMUSG00000086429	No orthologue	No orthologue	coronal
Rosa26		gene trap ROSA 26, Philippe Soriano	Sanger_WTCHG_14-16w	HOM	Fki	3	B6N	16	MGI:104735	antisense_lncRNA	6	-	113067428	113077333	ENSMUSG00000086429	No orthologue	No orthologue	coronal
Rpap2		RNA polymerase II associated protein 2	Sanger_WTCHG_6w	HET	tm1a	3	B6JTyr;B6N	6.3	MGI:2141142	protein_coding	5	+	107597373	107661838	ENSMUSG00000033773	RPAP2	ENSG00000122484	coronal
Rpgrip1l		Rpgrip1-like	Sanger_ICS	HET	tm1a	3	B6N	16.2	MGI:1920563	protein_coding	8	-	91217030	91313262	ENSMUSG00000033282	RPGRIP1L	ENSG00000103494	coronal
Rpia		ribose 5-phosphate isomerase A	Sanger_HistologiX	HET	tm1a	3	B6N	16.2	MGI:103254	protein_coding	6	-	70765720	70792232	ENSMUSG00000053604	RPIA	ENSG00000153574	coronal
Rpn2		ribophorin II	Sanger_WTCHG_6w	HET	tm1a	3	B6JTyr;B6N	7	MGI:98085	protein_coding	2	+	157279017	157326319	ENSMUSG00000027642	RPN2	ENSG00000118705	coronal
Rreb1		ras responsive element binding protein 1	Sanger_CBI_106	HET	tm1b	3	B6N	16	MGI:2443664	protein_coding	13	+	37778400	37952005	ENSMUSG00000039087	RREB1	ENSG00000124782	sagittal
Rsad1		radical S-adenosyl methionine domain containing 1	Sanger_HistologiX	HOM	tm1	3	B6N	16.6	MGI:3039628	protein_coding	11	-	94539798	94549255	ENSMUSG00000039096	RSAD1	ENSG00000136444	coronal
Rspo4		R-spondin 4	Sanger_HistologiX	HOM	tm1a	3	B6N	16.1	MGI:1924467	protein_coding	2	+	151842927	151874668	ENSMUSG00000032852	RSPO4	ENSG00000101282	coronal
Rtbdn		retbindin	Sanger_ICS	HOM	tm1a	3	B6N	15.8	MGI:2443686	protein_coding	8	+	84946991	84956603	ENSMUSG00000048617	RTBDN	ENSG00000132026	coronal
Rtbdn		retbindin	Sanger_ICS	HET	tm1a	3	B6N	16	MGI:2443686	protein_coding	8	+	84946991	84956603	ENSMUSG00000048617	RTBDN	ENSG00000132026	coronal
Rtf1		RTF1, Paf1/RNA polymerase II complex component	Sanger_WTCHG_6w	HET	tm1a	3	B6JTyr;B6N	6	MGI:1309480	protein_coding	2	+	119675068	119735407	ENSMUSG00000027304	RTF1	ENSG00000137815	coronal
Rufy2		RUN and FYVE domain-containing 2	Sanger_ICS	HET	tm1a	2	B6N	15.9	MGI:1917682	protein_coding	10	+	62980223	63017210	ENSMUSG00000020070	RUFY2	ENSG00000204130	coronal
Rufy2		RUN and FYVE domain-containing 2	Sanger_ICS	HOM	tm1a	3	B6N	15.9	MGI:1917682	protein_coding	10	+	62980223	63017210	ENSMUSG00000020070	RUFY2	ENSG00000204130	coronal
Rundc1		RUN domain containing 1	Sanger_HistologiX	HET	tm1a	3	B6N	15.7	MGI:2144506	protein_coding	11	+	101425085	101435673	ENSMUSG00000035007	RUNDC1	ENSG00000198863	coronal
Rundc1		RUN domain containing 1	Sanger_HistologiX	HET	tm1b	3	B6N	15.8	MGI:2144506	protein_coding	11	+	101425085	101435673	ENSMUSG00000035007	RUNDC1	ENSG00000198863	coronal
Rwdd1		RWD domain containing 1	Sanger_HistologiX	HOM	tm1b	3	B6N	16.2	MGI:1913771	protein_coding	10	-	33996555	34019624	ENSMUSG00000019782	RWDD1	ENSG00000111832	coronal
S100b		S100 protein, beta polypeptide, neural	Sanger_WTCHG_6w	HOM	tm1a	3	B6JTyr;B6N	6.6	MGI:98217	protein_coding	10	+	76253853	76261159	ENSMUSG00000033208	S100B	ENSG00000160307	coronal
Sag		S-antigen, retina and pineal gland (arrestin)	Sanger_ICS	HOM	tm1a	3	B6N	16.4	MGI:98227	protein_coding	1	+	87803680	87845158	ENSMUSG00000056055	SAG	ENSG00000130561	coronal
Sap130		Sin3A associated protein	Sanger_HistologiX	HET	tm1a	3	B6N	15.9	MGI:1919782	protein_coding	18	+	31634371	31723061	ENSMUSG00000024260	SAP130	ENSG00000136715	coronal
Sar1b		secretion associated Ras related GTPase 1B	Sanger_WTCHG_ICS_Luxol-Nissl	HET	tm1a	3	B6N	15.8	MGI:1913647	protein_coding	11	+	51763687	51791925	ENSMUSG00000020386	SAR1B	ENSG00000152700	coronal
Scaf11		SR-related CTD-associated factor 11	Sanger_HistologiX	HOM	em1	3	B6N	15.9	MGI:1919443	protein_coding	15	-	96411698	96460843	ENSMUSG00000033228	SCAF11	ENSG00000139218	coronal
Scimp	A430084P05Rik	SLP adaptor and CSK interacting membrane protein	Sanger_ICS	HOM	tm1a	3	B6N	15.8	MGI:3610314	protein_coding	11	-	70790932	70812586	ENSMUSG00000057135	SCIMP	ENSG00000161929	coronal
Scn3b		sodium channel, voltage-gated, type III, beta	Sanger_ICS	HOM	tm1a	3	B6N	15.9	MGI:1918882	protein_coding	9	+	40269217	40291618	ENSMUSG00000049281	SCN3B	ENSG00000166257	coronal
Scn4b		sodium channel, type IV, beta	Sanger_CBI_106	HOM	em1	3	B6N	16	MGI:2687406	protein_coding	9	+	45138395	45154152	ENSMUSG00000046480	SCN4B	ENSG00000177098	sagittal
Sco1		SCO1 cytochrome c oxidase assembly protein	Sanger_WTCHG_14-16w	HET	tm1a	3	B6N	16	MGI:106362	protein_coding	11	+	67052670	67067070	ENSMUSG00000069844	SCO1	ENSG00000133028	coronal
Sdhc		succinate dehydrogenase complex, subunit C, integral membrane protein	Sanger_WTCHG_ICS_Nissl	HET	tm1a	3	B6N	15.8	MGI:1913302	protein_coding	1	-	171127165	171150603	ENSMUSG00000058076	SDHC	ENSG00000143252	coronal
Sec1		secretory blood group 1	Sanger_HistologiX	HOM	tm1a	3	B6N	16.1	MGI:1928893	protein_coding	7	-	45677686	45694402	ENSMUSG00000040364	No orthologue	No orthologue	coronal
Sec16b		SEC16 homolog B (S. cerevisiae)	Sanger_WTCHG_ICS_Nissl	HOM	tm1a	2	B6N	16	MGI:2148802	protein_coding	1	+	157506728	157568425	ENSMUSG00000026589	SEC16B	ENSG00000120341	coronal
Sec22b		SEC22 homolog B, vesicle trafficking protein	Sanger_HistologiX	HET	tm1a	3	B6N	15.8	MGI:1338759	protein_coding	3	+	97901190	97923276	ENSMUSG00000027879	SEC22B	ENSG00000265808	coronal
Sec23a		SEC23 homolog A, COPII coat complex component	Sanger_ICS	HET	tm1a	3	B6N	15.2	MGI:1349635	protein_coding	12	-	58958383	59012017	ENSMUSG00000020986	SEC23A	ENSG00000100934	coronal
Sec24a		Sec24 related gene family, member A (S. cerevisiae)	Sanger_WTCHG_6w	HOM	tm1a	3	B6JTyr;B6N	8	MGI:1924621	protein_coding	11	-	51692264	51763634	ENSMUSG00000036391	SEC24A	ENSG00000113615	coronal
Secisbp2		SECIS binding protein 2	Sanger_ICS	HET	tm1a	3	B6N	15.5	MGI:1922670	protein_coding	13	+	51651697	51684044	ENSMUSG00000035139	SECISBP2	ENSG00000187742	coronal
Secisbp2		SECIS binding protein 2	Sanger_ICS	HOM	tm1c	3	B6N	16.1	MGI:1922670	protein_coding	13	+	51651697	51684044	ENSMUSG00000035139	SECISBP2	ENSG00000187742	coronal
Seh1l		SEH1-like (S. cerevisiae	Sanger_HistologiX	HET	tm1a	3	B6N	16	MGI:1919374	protein_coding	18	+	67774876	67795461	ENSMUSG00000079614	SEH1L	ENSG00000085415	coronal
Sel1l		sel-1 suppressor of lin-12-like (C. elegans)	Sanger_HistologiX	HET	tm1e	3	B6N	16	MGI:1329016	protein_coding	12	-	91806043	91849157	ENSMUSG00000020964	SEL1L	ENSG00000071537	coronal
Selenok	Selk	selenoprotein K	Sanger_HistologiX	HOM	tm1b	3	B6N	15.9	MGI:1931466	protein_coding	14	+	29968308	29975074	ENSMUSG00000042682	SELENOK	ENSG00000113811	coronal
Selenok	Selk	selenoprotein K	Sanger_HistologiX	HOM	tm1a	3	B6N	16.1	MGI:1931466	protein_coding	14	+	29968308	29975074	ENSMUSG00000042682	SELENOK	ENSG00000113811	coronal
Selenon	Sepn1	selenoprotein N, 1	Sanger_WTCHG_14-16w	HOM	tm1a	3	B6JTyr;B6N	15.5	MGI:2151208	protein_coding	4	-	134537892	134552166	ENSMUSG00000050989	Multiple orthologues	Multiple orthologues	coronal
Selenow	Sepw1	selenoprotein W, muscle 1	Sanger_HistologiX	HOM	tm1b	3	B6N	16.1	MGI:1100878	protein_coding	7	-	15917208	15922402	ENSMUSG00000041571	SELENOW	ENSG00000178980	coronal
Senp6		SUMO/sentrin specific peptidase 6	Sanger_CBI_106	HET	tm1b	2	B6N	16	MGI:1922075	protein_coding	9	+	80066903	80144953	ENSMUSG00000034252	SENP6	ENSG00000112701	sagittal
Sept10		septin 10	Sanger_HistologiX	HET	tm1a	3	B6N	16	MGI:1918110	protein_coding	10	-	59164113	59221847	ENSMUSG00000019917	SEPT10	ENSG00000186522	coronal
Sept10		septin 10	Sanger_HistologiX	HOM	tm1a	3	B6N	16.1	MGI:1918110	protein_coding	10	-	59164113	59221847	ENSMUSG00000019917	SEPT10	ENSG00000186522	coronal
Serinc3		serine incorporator 3	Sanger_HistologiX	HOM	tm1a	3	B6N	15.7	MGI:1349457	protein_coding	2	-	163623272	163645131	ENSMUSG00000017707	SERINC3	ENSG00000132824	coronal
Serpina3c		serine (or cysteine) peptidase inhibitor, clade A, member 3C	Sanger_HistologiX	HOM	tm1a	3	B6N	15.9	MGI:102848	protein_coding	12	-	104146382	104153870	ENSMUSG00000066361	Multiple orthologues	Multiple orthologues	coronal
Serpinb9b		serine (or cysteine) peptidase inhibitor, clade B, member 9b	Sanger_CBI_106	HOM	em1	3	B6N	16	MGI:894668	protein_coding	13	+	33027416	33041884	ENSMUSG00000021403	Multiple orthologues	Multiple orthologues	sagittal
Sesn3		sestrin 3	Sanger_WTCHG_ICS_Luxol-Nissl	HOM	tm1a	3	B6N	15.5	MGI:1922997	protein_coding	9	+	14275067	14333101	ENSMUSG00000032009	SESN3	ENSG00000149212	coronal
Setd1a		SET domain containing 1A	Sanger_ICS	HET	tm1a	3	B6N	16.3	MGI:2446244	protein_coding	7	+	127776670	127800122	ENSMUSG00000042308	Multiple orthologues	Multiple orthologues	coronal
Setd4		SET domain containing 4	Sanger_HistologiX	HOM	tm1a	3	B6N	15.9	MGI:2136890	protein_coding	16	-	93583457	93604063	ENSMUSG00000022948	SETD4	ENSG00000185917	coronal
Setd5		SET domain containing 5	Sanger_HistologiX	HET	tm1a	3	B6N	16.2	MGI:1920145	protein_coding	6	+	113077365	113153435	ENSMUSG00000034269	SETD5	ENSG00000168137	coronal
Setdb1		SET domain, bifurcated 1	Sanger_WTCHG_6w	HET	tm1a	3	B6JTyr;B6N	7.2	MGI:1934229	protein_coding	3	-	95323525	95357202	ENSMUSG00000015697	SETDB1	ENSG00000143379	coronal
Setdb1		SET domain, bifurcated 1	Sanger_WTCHG_ICS_Luxol-Nissl	HET	tm1a	3	B6JTyr;B6N	15.9	MGI:1934229	protein_coding	3	-	95323525	95357202	ENSMUSG00000015697	SETDB1	ENSG00000143379	coronal
Setmar		SET domain without mariner transposase fusion	Sanger_WTCHG_14-16w	HOM	tm1a	3	B6N	15.7	MGI:1921979	protein_coding	6	+	108065045	108077122	ENSMUSG00000034639	SETMAR	ENSG00000170364	coronal
Sfpq		splicing factor proline/glutamine rich (polypyrimidine tract binding protein associated)	Sanger_CBI_106	HET	tm1a	3	B6N	16	MGI:1918764	protein_coding	4	+	127021324	127037013	ENSMUSG00000028820	SFPQ	ENSG00000116560	sagittal
Sfxn3		sideroflexin 3	Sanger_HistologiX	HOM	tm1b	3	B6N	16.4	MGI:2137679	protein_coding	19	+	45047576	45056383	ENSMUSG00000025212	SFXN3	ENSG00000107819	coronal
Sgms1		sphingomyelin synthase 1	Sanger_HistologiX	HOM	tm1a	3	B6N	16.4	MGI:2444110	protein_coding	19	-	32122727	32389714	ENSMUSG00000040451	SGMS1	ENSG00000198964	coronal
Sgo1	Sgol1	shugoshin-like 1 (S. pombe)	Sanger_WTCHG_14-16w	HET	tm1a	3	B6JTyr;B6N	16.2	MGI:1919665	protein_coding	17	-	53674786	53689333	ENSMUSG00000023940	SGO1	ENSG00000129810	coronal
Sgol2		shugoshin-like 2a (S. pombe)	Sanger_WTCHG_ICS_Luxol-Nissl	HOM	tm1a	3	B6JTyr;B6N	16.2	MGI:1098767	protein_coding	1	+	57995971	58025899	ENSMUSG00000026039	Multiple orthologues	Multiple orthologues	coronal
Sgsm1		small G protein signaling modulator 1	Sanger_HistologiX	HOM	tm1b	3	B6N	15.8	MGI:107320	protein_coding	5	-	113243220	113310786	ENSMUSG00000042216	SGSM1	ENSG00000167037	coronal
Sh2d5		SH2 domain containing 5	Sanger_HistologiX	HOM	tm1a	3	B6N	16.3	MGI:2446215	protein_coding	4	+	138250403	138261332	ENSMUSG00000045349	SH2D5	ENSG00000189410	coronal
Sh3bgrl3		SH3 domain binding glutamic acid-rich protein-like 3	Sanger_HistologiX	HOM	tm2b	3	B6N	16.1	MGI:1920973	protein_coding	4	-	134127406	134128789	ENSMUSG00000028843	SH3BGRL3	ENSG00000142669	coronal
Sh3bp4		SH3-domain binding protein 4	Sanger_HistologiX	HOM	tm1a	3	B6N	16	MGI:2138297	protein_coding	1	+	89070415	89155068	ENSMUSG00000036206	SH3BP4	ENSG00000130147	coronal
Sh3pxd2a		SH3 and PX domains 2A	Sanger_HistologiX	HET	tm1b	3	B6N	16.3	MGI:1298393	protein_coding	19	-	47260174	47464411	ENSMUSG00000053617	SH3PXD2A	ENSG00000107957	coronal
Sik3		SIK family kinase 3	Sanger_HistologiX	HOM	tm1a	3	B6N	16	MGI:2446296	protein_coding	9	+	46012820	46224194	ENSMUSG00000034135	SIK3	ENSG00000160584	coronal
Sirt2		sirtuin 2	Sanger_WTCHG_6w	HOM	tm1a	3	B6JTyr;B6N	5.6	MGI:1927664	protein_coding	7	+	28766735	28788661	ENSMUSG00000015149	SIRT2	ENSG00000068903	coronal
Sirt3		sirtuin 3	Sanger_ICS	HOM	tm1a	3	B6N	16.3	MGI:1927665	protein_coding	7	-	140863666	140882309	ENSMUSG00000025486	SIRT3	ENSG00000142082	coronal
Skida1		SKI/DACH domain containing 1	Sanger_HistologiX	HET	tm1	3	B6N	16	MGI:1919918	protein_coding	2	-	18040676	18049051	ENSMUSG00000054074	SKIDA1	ENSG00000180592	coronal
Slamf9		SLAM family member 9	Sanger_HistologiX	HOM	tm1b	3	B6N	15.8	MGI:1923692	protein_coding	1	+	172475358	172478575	ENSMUSG00000026548	SLAMF9	ENSG00000162723	coronal
Slc16a2		solute carrier family 16 (monocarboxylic acid transporters), member 2	Sanger_WTCHG_14-16w	HEMI	tm1a	3	B6JTyr;B6N	16	MGI:1203732	protein_coding	X	-	103697414	103821983	ENSMUSG00000033965	SLC16A2	ENSG00000147100	coronal
Slc16a4		solute carrier family 16 (monocarboxylic acid transporters), member 4	Sanger_HistologiX	HOM	tm2e	3	B6N	16	MGI:2385183	protein_coding	3	+	107291230	107312115	ENSMUSG00000027896	SLC16A4	ENSG00000168679	coronal
Slc16a6		solute carrier family 16 (monocarboxylic acid transporters), member 6	Sanger_HistologiX	HOM	tm1a	3	B6N	15.9	MGI:2144585	protein_coding	11	-	109450855	109473598	ENSMUSG00000041920	SLC16A6	ENSG00000108932	coronal
Slc1a4		solute carrier family 1 (glutamate/neutral amino acid transporter), member 4	Sanger_HistologiX	HOM	tm1e	3	B6N	15.8	MGI:2135601	protein_coding	11	-	20302205	20332684	ENSMUSG00000020142	SLC1A4	ENSG00000115902	coronal
Slc20a2		solute carrier family 20, member 2	Sanger_HistologiX	HET	tm1a	3	B6N	16.1	MGI:97851	protein_coding	8	+	22476788	22569612	ENSMUSG00000037656	SLC20A2	ENSG00000168575	coronal
Slc20a2		solute carrier family 20, member 2	Sanger_HistologiX	HOM	tm1a	3	B6N	16.4	MGI:97851	protein_coding	8	+	22476788	22569612	ENSMUSG00000037656	SLC20A2	ENSG00000168575	coronal
Slc22a21		solute carrier family 22 (organic cation transporter), member 21	Sanger_WTCHG_6w	HOM	tm1a	3	B6JTyr;B6N	5.7	MGI:1929481	protein_coding	11	-	53949965	53980332	ENSMUSG00000063652	Multiple orthologues	Multiple orthologues	coronal
Slc22a21		solute carrier family 22 (organic cation transporter), member 21	Sanger_WTCHG_6w	HET	tm1a	3	B6JTyr;B6N	6.4	MGI:1929481	protein_coding	11	-	53949965	53980332	ENSMUSG00000063652	Multiple orthologues	Multiple orthologues	coronal
Slc23a4	2010107G12Rik	solute carrier family 23 member 4	Sanger_WTCHG_14-16w	HOM	tm1a	3	B6N	16	MGI:1917272	protein_coding	6	-	34945278	34988404	ENSMUSG00000029847	No orthologue	No orthologue	coronal
Slc25a20		solute carrier family 25 (mitochondrial carnitine/acylcarnitine translocase), member 20	Sanger_HistologiX	HET	tm1a	3	B6N	16.1	MGI:1928738	protein_coding	9	+	108662088	108684641	ENSMUSG00000032602	SLC25A20	ENSG00000178537	coronal
Slc25a21		solute carrier family 25 (mitochondrial oxodicarboxylate carrier), member 21	Sanger_ICS	HOM	tm1b	2	B6Brd;B6Dnk;B6N-Tyr<c-Brd>	16	MGI:2445059	protein_coding	12	-	56712634	57197472	ENSMUSG00000035472	SLC25A21	ENSG00000183032	coronal
Slc25a21		solute carrier family 25 (mitochondrial oxodicarboxylate carrier), member 21	Sanger_ICS	HOM	tm1d	3	B6Brd;B6Dnk;B6N-Tyr<c-Brd>	15.5	MGI:2445059	protein_coding	12	-	56712634	57197472	ENSMUSG00000035472	SLC25A21	ENSG00000183032	coronal
Slc25a21		solute carrier family 25 (mitochondrial oxodicarboxylate carrier), member 21	Sanger_ICS	HOM	tm1c	3	B6Brd;B6Dnk;B6N-Tyr<c-Brd>	15.9	MGI:2445059	protein_coding	12	-	56712634	57197472	ENSMUSG00000035472	SLC25A21	ENSG00000183032	coronal
Slc25a21		solute carrier family 25 (mitochondrial oxodicarboxylate carrier), member 21	Sanger_WTCHG_14-16w	HOM	tm1a	3	B6JTyr;B6N	16.4	MGI:2445059	protein_coding	12	-	56712634	57197472	ENSMUSG00000035472	SLC25A21	ENSG00000183032	coronal
Slc25a28		solute carrier family 25, member 28	Sanger_HistologiX	HOM	tm1b	3	B6N	16.1	MGI:2180509	protein_coding	19	-	43663822	43674881	ENSMUSG00000040414	SLC25A28	ENSG00000155287	coronal
Slc25a29		solute carrier family 25 (mitochondrial carrier, palmitoylcarnitine transporter), member 29	Sanger_WTCHG_14-16w	HOM	tm1a	3	B6JTyr;B6N	15.7	MGI:2444911	protein_coding	12	-	108825873	108835883	ENSMUSG00000021265	SLC25A29	ENSG00000197119	coronal
Slc25a30		solute carrier family 25, member 30	Sanger_HistologiX	HOM	tm1a	3	B6N	15.9	MGI:1914804	protein_coding	14	-	75761999	75787037	ENSMUSG00000022003	SLC25A30	ENSG00000174032	coronal
Slc25a4		solute carrier family 25 (mitochondrial carrier, adenine nucleotide translocator), member 4	Sanger_ICS	HOM	tm1a	3	B6N	16.2	MGI:1353495	protein_coding	8	-	46206797	46211284	ENSMUSG00000031633	SLC25A4	ENSG00000151729	coronal
Slc25a43		solute carrier family 25, member 43	Sanger_ICS	HEMI	tm1a	3	B6N	15.8	MGI:2684854	protein_coding	X	+	36743659	36777202	ENSMUSG00000037636	SLC25A43	ENSG00000077713	coronal
Slc30a8		solute carrier family 30 (zinc transporter), member 8	Sanger_WTCHG_14-16w	HOM	tm1a	3	B6N	16	MGI:2442682	protein_coding	15	+	52295553	52335798	ENSMUSG00000022315	SLC30A8	ENSG00000164756	coronal
Slc35f1		solute carrier family 35, member F1	Sanger_WTCHG_6w	HOM	tm1a	4	B6JTyr;B6N	6.7	MGI:2139810	protein_coding	10	+	52690533	53111622	ENSMUSG00000038602	SLC35F1	ENSG00000196376	coronal
Slc35f6	4930471M23Rik	solute carrier family 35, member F6	Sanger_WTCHG_ICS_Nissl	HOM	tm1a	2	B6N	16	MGI:1922169	protein_coding	5	+	30647933	30659729	ENSMUSG00000029175	SLC35F6	ENSG00000213699	coronal
Slc38a10		solute carrier family 38, member 10	Sanger_ICS	HOM	tm1a	3	B6N	15.8	MGI:1919305	protein_coding	11	-	120103960	120151346	ENSMUSG00000061306	SLC38A10	ENSG00000157637	coronal
Slc38a10		solute carrier family 38, member 10	Sanger_WTCHG_14-16w	HOM	tm1a	3	B6JTyr;B6N	15.6	MGI:1919305	protein_coding	11	-	120103960	120151346	ENSMUSG00000061306	SLC38A10	ENSG00000157637	coronal
Slc38a2		solute carrier family 38, member 2	Sanger_HistologiX	HET	tm1a	3	B6N	15.9	MGI:1915010	protein_coding	15	-	96687394	96699698	ENSMUSG00000022462	SLC38A2	ENSG00000134294	coronal
Slc41a3		solute carrier family 41, member 3	Sanger_WTCHG_6w	HOM	tm1a	3	B6JTyr;B6N	6.4	MGI:1918949	protein_coding	6	+	90604725	90646412	ENSMUSG00000030089	SLC41A3	ENSG00000114544	coronal
Slc44a5		solute carrier family 44, member 5	Sanger_ICS	HOM	tm1a	3	B6N	16.2	MGI:3035141	protein_coding	3	+	153973436	154271722	ENSMUSG00000028360	SLC44A5	ENSG00000137968	coronal
Slc52a3	2310046K01Rik	solute carrier protein family 52, member 3	Sanger_WTCHG_6w	HET	tm2a	3	B6JTyr;B6N	6.1	MGI:1916948	protein_coding	2	+	151996535	152009258	ENSMUSG00000027463	SLC52A3	ENSG00000101276	coronal
Slc5a2		solute carrier family 5 (sodium/glucose cotransporter), member 2	Sanger_WTCHG_14-16w	HOM	tm1a	3	B6JTyr;B6N	16	MGI:2181411	protein_coding	7	+	128265657	128272430	ENSMUSG00000030781	SLC5A2	ENSG00000140675	coronal
Slc5a6		solute carrier family 5 (sodium-dependent vitamin transporter), member 6	Sanger_WTCHG_ICS_Nissl	HET	tm1a	3	B6N	15.6	MGI:2660847	protein_coding	5	-	31036036	31048924	ENSMUSG00000006641	SLC5A6	ENSG00000138074	coronal
Slc5a7		solute carrier family 5 (choline transporter), member 7	Sanger_HistologiX	HET	tm1a	3	B6N	16.4	MGI:1927126	protein_coding	17	-	54273594	54299034	ENSMUSG00000023945	SLC5A7	ENSG00000115665	coronal
Slc9a3r2		solute carrier family 9 (sodium/hydrogen exchanger), member 3 regulator 2	Sanger_HistologiX	HOM	tm2a	3	B6N	15.9	MGI:1890662	protein_coding	17	-	24639282	24650305	ENSMUSG00000002504	SLC9A3R2	ENSG00000065054	coronal
Slc9a8		solute carrier family 9 (sodium/hydrogen exchanger), member 8	Sanger_WTCHG_14-16w	HOM	tm1a	3	B6JTyr;B6N	16	MGI:1924281	protein_coding	2	+	167421712	167477000	ENSMUSG00000039463	SLC9A8	ENSG00000197818	coronal
Slc9a8		solute carrier family 9 (sodium/hydrogen exchanger), member 8	Sanger_WTCHG_6w	HOM	tm1a	3	B6JTyr;B6N	6.3	MGI:1924281	protein_coding	2	+	167421712	167477000	ENSMUSG00000039463	SLC9A8	ENSG00000197818	coronal
Slco2b1		solute carrier organic anion transporter family, member 2b1	Sanger_WTCHG_ICS_Luxol-Nissl	HOM	tm1a	2	B6N	15.7	MGI:1351872	protein_coding	7	-	99657804	99711340	ENSMUSG00000030737	SLCO2B1	ENSG00000137491	coronal
Slitrk4		SLIT and NTRK-like family, member 4	Sanger_HistologiX	HEMI	tm1b	3	B6N	15.9	MGI:2442509	protein_coding	X	-	64264885	64276996	ENSMUSG00000046699	SLITRK4	ENSG00000179542	coronal
Slu7		SLU7 splicing factor homolog (S. cerevisiae)	Sanger_HistologiX	HET	tm1a	3	B6N	16	MGI:2385598	protein_coding	11	+	43433744	43447981	ENSMUSG00000020409	SLU7	ENSG00000164609	coronal
Slx4		SLX4 structure-specific endonuclease subunit homolog (S. cerevisiae)	Sanger_WTCHG_14-16w	HET	tm1a	3	B6JTyr;B6N	16.3	MGI:106299	protein_coding	16	-	3979105	4003770	ENSMUSG00000039738	SLX4	ENSG00000188827	coronal
Slx4		SLX4 structure-specific endonuclease subunit homolog (S. cerevisiae)	Sanger_WTCHG_6w	HOM	tm1a	3	B6JTyr;B6N	5.9	MGI:106299	protein_coding	16	-	3979105	4003770	ENSMUSG00000039738	SLX4	ENSG00000188827	coronal
Slx4ip		SLX4 interacting protein	Sanger_HistologiX	HOM	tm1a	3	B6N	16.1	MGI:1921493	protein_coding	2	+	136891501	137071950	ENSMUSG00000027281	SLX4IP	ENSG00000149346	coronal
Smarcal1		SWI/SNF related matrix associated, actin dependent regulator of chromatin, subfamily a-like 1	Sanger_WTCHG_14-16w	HOM	tm1a	3	B6N	15.7	MGI:1859183	protein_coding	1	+	72583251	72633134	ENSMUSG00000039354	SMARCAL1	ENSG00000138375	coronal
Smc3		structural maintenance of chromosomes 3	Sanger_WTCHG_ICS_Luxol-Nissl	HET	tm1a	2	B6JTyr;B6N	15.7	MGI:1339795	protein_coding	19	+	53600398	53645833	ENSMUSG00000024974	SMC3	ENSG00000108055	coronal
Smg1		SMG1 homolog, phosphatidylinositol 3-kinase-related kinase (C. elegans)	Sanger_CBI_107	HET	tm1b	3	B6N	15.8	MGI:1919742	protein_coding	7	-	118131308	118243670	ENSMUSG00000030655	SMG1	ENSG00000157106	sagittal
Smg9		smg-9 homolog, nonsense mediated mRNA decay factor (C. elegans)	Sanger_CBI_107	HET	tm1b	2	B6N	16	MGI:1919247	protein_coding	7	+	24399619	24422778	ENSMUSG00000002210	SMG9	ENSG00000105771	sagittal
Smim1		small integral membrane protein 1	Sanger_CBI_107	HOM	em1	3	B6N	16.1	MGI:1916109	protein_coding	4	-	154020470	154026230	ENSMUSG00000078350	SMIM1	ENSG00000235169	sagittal
Smpd4		sphingomyelin phosphodiesterase 4	Sanger_HistologiX	HET	tm2b	3	B6N	16.1	MGI:1924876	protein_coding	16	+	17619354	17644828	ENSMUSG00000005899	SMPD4	ENSG00000136699	coronal
Sms		spermine synthase	Sanger_WTCHG_14-16w	HEMI	tm1a	3	B6JTyr;B6N	16.1	MGI:109490	protein_coding	X	-	157443855	157492287	ENSMUSG00000071708	SMS	ENSG00000102172	coronal
Smyd2		SET and MYND domain containing 2	Sanger_WTCHG_6w	HOM	tm1a	3	B6JTyr;B6N	6.4	MGI:1915889	protein_coding	1	-	189880492	189922363	ENSMUSG00000026603	SMYD2	ENSG00000143499	coronal
Smyd3		SET and MYND domain containing 3	Sanger_WTCHG_6w	HOM	tm2a	3	B6JTyr;B6N	5.9	MGI:1916976	protein_coding	1	-	178951960	179518041	ENSMUSG00000055067	SMYD3	ENSG00000185420	coronal
Smyd4		SET and MYND domain containing 4	Sanger_WTCHG_14-16w	HOM	tm1a	3	B6JTyr;B6N	16	MGI:2442796	protein_coding	11	+	75348433	75405705	ENSMUSG00000018809	SMYD4	ENSG00000186532	coronal
Smyd5		SET and MYND domain containing 5	Sanger_ICS	HOM	tm1a	3	B6N	16.2	MGI:108048	protein_coding	6	+	85431989	85446435	ENSMUSG00000033706	SMYD5	ENSG00000135632	coronal
Smyd5		SET and MYND domain containing 5	Sanger_WTCHG_6w	HOM	tm1e	3	B6JTyr;B6N	6.9	MGI:108048	protein_coding	6	+	85431989	85446435	ENSMUSG00000033706	SMYD5	ENSG00000135632	coronal
Snap47		synaptosomal-associated protein, 47	Sanger_ICS	HOM	tm1a	3	B6N	16	MGI:1915076	protein_coding	11	-	59407134	59451186	ENSMUSG00000009894	SNAP47	ENSG00000143740	coronal
Snapc4		small nuclear RNA activating complex, polypeptide 4	Sanger_WTCHG_6w	HET	tm1a	3	B6JTyr;B6N	5.3	MGI:2443935	protein_coding	2	-	26362765	26380653	ENSMUSG00000036281	SNAPC4	ENSG00000165684	coronal
Snf8		SNF8, ESCRT-II complex subunit, homolog (S. cerevisiae)	Sanger_WTCHG_6w	HET	tm1a	3	B6JTyr;B6N	6.9	MGI:1343161	protein_coding	11	+	96034885	96047430	ENSMUSG00000006058	SNF8	ENSG00000159210	coronal
Snip1		Smad nuclear interacting protein 1	Sanger_WTCHG_6w	HET	tm1a	3	B6JTyr;B6N	7.7	MGI:2156003	protein_coding	4	+	125066672	125074042	ENSMUSG00000050213	SNIP1	ENSG00000163877	coronal
Snx31		sorting nexin 31	Sanger_HistologiX	HOM	tm1a	3	B6N	15.8	MGI:1913946	protein_coding	15	-	36504062	36555573	ENSMUSG00000013611	SNX31	ENSG00000174226	coronal
Snx5		sorting nexin 5	Sanger_WTCHG_6w	HOM	tm1a	3	B6JTyr;B6N	5.4	MGI:1916428	protein_coding	2	-	144250123	144270906	ENSMUSG00000027423	SNX5	ENSG00000089006	coronal
Snx8		sorting nexin 8	Sanger_HistologiX	HOM	tm2a	2	B6N	15.8	MGI:2443816	protein_coding	5	-	140340299	140389262	ENSMUSG00000029560	SNX8	ENSG00000106266	coronal
Socs7		suppressor of cytokine signaling 7	Sanger_WTCHG_6w	HOM	tm1a	3	B6JTyr;B6N	8.8	MGI:2651588	protein_coding	11	+	97362551	97398542	ENSMUSG00000038485	SOCS7	ENSG00000274211	coronal
Spaca9		sperm acrosome associated 9	Sanger_CBI_106	HOM	em1	3	B6N	16	MGI:1917237	protein_coding	2	-	28692080	28699727	ENSMUSG00000026809	SPACA9	ENSG00000165698	sagittal
Sparc		secreted acidic cysteine rich glycoprotein	Sanger_WTCHG_6w	HOM	tm1a	3	B6JTyr;B6N	6.2	MGI:98373	protein_coding	11	-	55394500	55420080	ENSMUSG00000018593	SPARC	ENSG00000113140	coronal
Sparc		secreted acidic cysteine rich glycoprotein	Sanger_WTCHG_ICS_Nissl	HOM	tm1a	3	B6JTyr;B6N	13.9	MGI:98373	protein_coding	11	-	55394500	55420080	ENSMUSG00000018593	SPARC	ENSG00000113140	coronal
Spata25		spermatogenesis associated 25	Sanger_HistologiX	HOM	tm1	3	B6N	16.1	MGI:1922892	protein_coding	2	-	164826389	164828537	ENSMUSG00000017767	SPATA25	ENSG00000149634	coronal
Spink10		serine peptidase inhibitor, Kazal type 10	Sanger_HistologiX	HOM	tm1a	3	B6N	15.9	MGI:3584533	protein_coding	18	+	62548911	62661366	ENSMUSG00000044176	No orthologue	No orthologue	coronal
Spink14		serine peptidase inhibitor, Kazal type 14	Sanger_HistologiX	HOM	tm1e	3	B6N	16.1	MGI:3646952	protein_coding	18	+	44028694	44032208	ENSMUSG00000051050	SPINK14	ENSG00000196800	coronal
Spns2		spinster homolog 2	Sanger_ICS	HOM	tm1b	3	B6Brd;B6Dnk;B6N-Tyr<c-Brd>	16.1	MGI:2384936	protein_coding	11	-	72451638	72489904	ENSMUSG00000040447	SPNS2	ENSG00000183018	coronal
Spns2		spinster homolog 2	Sanger_WTCHG_6w	HOM	tm1a	3	B6JTyr;B6N	6.4	MGI:2384936	protein_coding	11	-	72451638	72489904	ENSMUSG00000040447	SPNS2	ENSG00000183018	coronal
Spopl		speckle-type POZ protein-like	Sanger_HistologiX	HOM	tm1a	3	B6N	16	MGI:1924107	protein_coding	2	-	23506220	23572106	ENSMUSG00000026771	SPOPL	ENSG00000144228	coronal
Sptbn1		spectrin beta, non-erythrocytic 1	Sanger_WTCHG_6w	HET	tm1a	2	B6JTyr;B6N	7.4	MGI:98388	protein_coding	11	-	30099395	30268175	ENSMUSG00000020315	SPTBN1	ENSG00000115306	coronal
Sqle		squalene epoxidase	Sanger_HistologiX	HET	tm1a	3	B6N	15.9	MGI:109296	protein_coding	15	+	59315077	59331192	ENSMUSG00000022351	SQLE	ENSG00000104549	coronal
Sqor	Sqrdl	sulfide quinone oxidoreductase	Sanger_CBI_106	HET	em1	3	B6N	16	MGI:1929899	protein_coding	2	+	122765237	122809569	ENSMUSG00000005803	Multiple orthologues	Multiple orthologues	sagittal
Sqstm1		sequestosome 1	Sanger_WTCHG_14-16w	HOM	tm1a	3	B6JTyr;B6N	16.1	MGI:107931	protein_coding	11	-	50199366	50210827	ENSMUSG00000015837	SQSTM1	ENSG00000161011	coronal
Src		Rous sarcoma oncogene	Sanger_WTCHG_14-16w	HET	tm2a	3	B6JTyr;B6N	15.9	MGI:98397	protein_coding	2	+	157418444	157471862	ENSMUSG00000027646	SRC	ENSG00000197122	coronal
Srrm4		serine/arginine repetitive matrix 4	Sanger_HistologiX	HET	tm1e	3	B6N	16.2	MGI:1916205	protein_coding	5	-	116439275	116591817	ENSMUSG00000063919	SRRM4	ENSG00000139767	coronal
Srsf4		serine/arginine-rich splicing factor 4	Sanger_WTCHG_14-16w	HET	tm1a	3	B6JTyr;B6N	16.1	MGI:1890577	protein_coding	4	+	131873617	131901706	ENSMUSG00000028911	SRSF4	ENSG00000116350	coronal
Srsf4		serine/arginine-rich splicing factor 4	Sanger_WTCHG_ICS_Luxol-Nissl	HOM	tm1a	3	B6JTyr;B6N	16.1	MGI:1890577	protein_coding	4	+	131873617	131901706	ENSMUSG00000028911	SRSF4	ENSG00000116350	coronal
Srsf7		serine/arginine-rich splicing factor 7	Sanger_HistologiX	HET	tm1a	3	B6N	16	MGI:1926232	protein_coding	17	-	80200089	80207305	ENSMUSG00000024097	SRSF7	ENSG00000115875	coronal
Ssbp1		single-stranded DNA binding protein 1	Sanger_HistologiX	HET	tm1a	3	B6N	15.9	MGI:1920040	protein_coding	6	+	40471352	40484700	ENSMUSG00000029911	SSBP1	ENSG00000106028	coronal
Ssc5d		scavenger receptor cysteine rich family, 5 domains	Sanger_CBI_106	HOM	em1	3	B6N	16	MGI:3606211	protein_coding	7	+	4925785	4944826	ENSMUSG00000035279	SSC5D	ENSG00000179954	sagittal
Ssr2		signal sequence receptor, beta	Sanger_HistologiX	HET	tm1b	3	B6N	15.9	MGI:1913506	protein_coding	3	+	88575876	88588419	ENSMUSG00000041355	SSR2	ENSG00000163479	coronal
St18		suppression of tumorigenicity 18	Sanger_ICS	HOM	tm1a	2	B6N	15.6	MGI:2446700	protein_coding	1	+	6487231	6860940	ENSMUSG00000033740	ST18	ENSG00000147488	coronal
St18		suppression of tumorigenicity 18	Sanger_WTCHG_ICS_Nissl	HOM	tm1a	3	B6N	16	MGI:2446700	protein_coding	1	+	6487231	6860940	ENSMUSG00000033740	ST18	ENSG00000147488	coronal
Stap1		signal transducing adaptor family member 1	Sanger_CBI_107	HOM	tm1a	3	B6N	16	MGI:1926193	protein_coding	5	+	86071746	86106125	ENSMUSG00000029254	STAP1	ENSG00000035720	sagittal
Stard13		StAR-related lipid transfer (START) domain containing 13	Sanger_WTCHG_14-16w	HOM	tm1a	3	B6JTyr;B6N	15.8	MGI:2385331	protein_coding	5	-	151037510	151233836	ENSMUSG00000016128	STARD13	ENSG00000133121	coronal
Stard5		StAR-related lipid transfer (START) domain containing 5	Sanger_WTCHG_6w	HOM	tm1a	6	B6JTyr;B6N	6.2	MGI:2156765	protein_coding	7	+	83631959	83653127	ENSMUSG00000046027	STARD5	ENSG00000172345	coronal
Stard6		StAR-related lipid transfer (START) domain containing 6	Sanger_ICS	HOM	tm1a	3	B6N	15.9	MGI:2156774	protein_coding	18	+	70472454	70501066	ENSMUSG00000079608	STARD6	ENSG00000174448	coronal
Stard8		START domain containing 8	Sanger_HistologiX	HEMI	tm1b	3	B6N	15.8	MGI:2448556	protein_coding	X	+	99003248	99074728	ENSMUSG00000031216	STARD8	ENSG00000130052	coronal
Stard8		START domain containing 8	Sanger_HistologiX	HEMI	tm1a	4	B6N	15.7	MGI:2448556	protein_coding	X	+	99003248	99074728	ENSMUSG00000031216	STARD8	ENSG00000130052	coronal
Stau2		staufen (RNA binding protein) homolog 2 (Drosophila)	Sanger_HistologiX	HOM	tm1a	3	B6N	16	MGI:1352508	protein_coding	1	-	16228674	16520112	ENSMUSG00000025920	STAU2	ENSG00000040341	coronal
Stk32a		serine/threonine kinase 32A	Sanger_ICS	HOM	tm1a	3	B6N	15.7	MGI:2442403	protein_coding	18	+	43207697	43317481	ENSMUSG00000039954	STK32A	ENSG00000169302	coronal
Stk39		serine/threonine kinase 39	Sanger_ICS	HOM	tm1a	3	B6N	16.4	MGI:1858416	protein_coding	2	-	68210445	68472268	ENSMUSG00000027030	STK39	ENSG00000198648	coronal
Stom		stomatin	Sanger_CBI_106	HOM	em1	3	B6N	16	MGI:95403	protein_coding	2	-	35313986	35336976	ENSMUSG00000026880	STOM	ENSG00000148175	sagittal
Stx8		syntaxin 8	Sanger_WTCHG_6w	HOM	tm2a	3	B6JTyr;B6N	5.9	MGI:1890156	protein_coding	11	+	67966193	68207148	ENSMUSG00000020903	STX8	ENSG00000170310	coronal
Stxbp4		syntaxin binding protein 4	Sanger_HistologiX	HOM	tm1a	3	B6N	16.2	MGI:1342296	protein_coding	11	-	90476492	90638084	ENSMUSG00000020546	STXBP4	ENSG00000166263	coronal
Sult1c1		sulfotransferase family, cytosolic, 1C, member 1	Sanger_HistologiX	HOM	tm1b	3	B6N	15.9	MGI:102928	protein_coding	17	-	53961615	53990674	ENSMUSG00000023943	SULT1C3	ENSG00000196228	coronal
Supt3		suppressor of Ty 3	Sanger_HistologiX	HET	tm1a	3	B6N	15.7	MGI:1923723	protein_coding	17	+	44777152	45119290	ENSMUSG00000038954	SUPT3H	ENSG00000196284	coronal
Supt5		suppressor of Ty 5	Sanger_HistologiX	HET	tm2a	3	B6N	16.1	MGI:1202400	protein_coding	7	-	28314891	28338746	ENSMUSG00000003435	SUPT5H	ENSG00000196235	coronal
Supt7l		suppressor of Ty 7-like	Sanger_WTCHG_14-16w	HET	tm1a	3	B6N	15.7	MGI:1919445	protein_coding	5	-	31514564	31527807	ENSMUSG00000053134	SUPT7L	ENSG00000119760	coronal
Supv3l1		suppressor of var1, 3-like 1 (S. cerevisiae)	Sanger_WTCHG_6w	HET	tm1a	3	B6JTyr;B6N	5.9	MGI:2441711	protein_coding	10	-	62429209	62449738	ENSMUSG00000020079	SUPV3L1	ENSG00000156502	coronal
Sympk		symplekin	Sanger_WTCHG_6w	HET	tm1a	3	B6JTyr;B6N	6.3	MGI:1915438	protein_coding	7	+	19024377	19054618	ENSMUSG00000023118	SYMPK	ENSG00000125755	coronal
Synj2		synaptojanin 2	Sanger_WTCHG_14-16w	HOM	tm1a	3	B6N	15.8	MGI:1201671	protein_coding	17	+	5941280	6044290	ENSMUSG00000023805	SYNJ2	ENSG00000078269	coronal
Syt1		synaptotagmin I	Sanger_ICS	HET	tm1a	4	B6N	16.1	MGI:99667	protein_coding	10	-	108497650	109010982	ENSMUSG00000035864	SYT1	ENSG00000067715	coronal
Syt16		synaptotagmin XVI	Sanger_HistologiX	HOM	tm1a	3	B6N	15.9	MGI:2673872	protein_coding	12	+	73997761	74267916	ENSMUSG00000044912	SYT16	ENSG00000139973	coronal
Sytl1		synaptotagmin-like 1	Sanger_WTCHG_6w	HOM	tm1a	3	B6JTyr;B6N	6.7	MGI:1933365	protein_coding	4	-	133253090	133263113	ENSMUSG00000028860	SYTL1	ENSG00000142765	coronal
Sytl1		synaptotagmin-like 1	Sanger_WTCHG_ICS_Luxol-Nissl	HOM	tm1a	3	B6JTyr;B6N	13.9	MGI:1933365	protein_coding	4	-	133253090	133263113	ENSMUSG00000028860	SYTL1	ENSG00000142765	coronal
Tada2a		transcriptional adaptor 2A	Sanger_CBI_106	HET	em1	3	B6N	16	MGI:2144471	protein_coding	11	-	84078920	84129600	ENSMUSG00000018651	TADA2A	ENSG00000276234	sagittal
Taf11		TATA-box binding protein associated factor 11	Sanger_CBI_107	HET	tm1a	3	B6N	16.2	MGI:1916026	protein_coding	17	-	27901122	27909242	ENSMUSG00000024218	Multiple orthologues	Multiple orthologues	sagittal
Tapbpl		TAP binding protein-like	Sanger_CBI_106	HOM	em1	3	B6N	16	MGI:2384853	protein_coding	6	-	125223933	125231860	ENSMUSG00000038213	TAPBPL	ENSG00000139192	sagittal
Tatdn3		TatD DNase domain containing 3	Sanger_HistologiX	HOM	tm1a	3	B6N	15.8	MGI:1916222	protein_coding	1	-	191045826	191062932	ENSMUSG00000026632	TATDN3	ENSG00000203705	coronal
Tatdn3		TatD DNase domain containing 3	Sanger_HistologiX	HOM	tm1b	3	B6N	16.5	MGI:1916222	protein_coding	1	-	191045826	191062932	ENSMUSG00000026632	TATDN3	ENSG00000203705	coronal
Tbc1d10a		TBC1 domain family, member 10a	Sanger_WTCHG_6w	HOM	tm2a	3	B6JTyr;B6N	6.6	MGI:2144164	protein_coding	11	+	4186789	4215505	ENSMUSG00000034412	Multiple orthologues	Multiple orthologues	coronal
Tbc1d22a		TBC1 domain family, member 22a	Sanger_HistologiX	HOM	tm1b	3	B6N	15.9	MGI:1289265	protein_coding	15	+	86214459	86498503	ENSMUSG00000051864	TBC1D22A	ENSG00000054611	coronal
Tceal5		transcription elongation factor A (SII)-like 5	Sanger_HistologiX	HEMI	tm1a	3	B6N	16.3	MGI:3036236	protein_coding	X	-	136200948	136203876	ENSMUSG00000054034	Multiple orthologues	Multiple orthologues	coronal
Tceal5		transcription elongation factor A (SII)-like 5	Sanger_HistologiX	HEMI	tm1b	3	B6N	16.3	MGI:3036236	protein_coding	X	-	136200948	136203876	ENSMUSG00000054034	Multiple orthologues	Multiple orthologues	coronal
Tceal9	Wbp5	transcription elongation factor A like 9	Sanger_HistologiX	HEMI	tm1a	3	B6N	16.1	MGI:109567	protein_coding	X	+	136245079	136247139	ENSMUSG00000042712	TCEAL9	ENSG00000185222	coronal
Tcerg1l		transcription elongation regulator 1-like	Sanger_CBI_106	HOM	tm1a	3	B6N	16	MGI:1917821	protein_coding	7	-	138208974	138397730	ENSMUSG00000091002	TCERG1L	ENSG00000176769	sagittal
Tcf20		transcription factor 20	Sanger_CBI_106	HOM	em1	3	B6N	16	MGI:108399	protein_coding	15	-	82808436	82987872	ENSMUSG00000041852	Multiple orthologues	Multiple orthologues	sagittal
Tcf4		transcription factor 4	Sanger_HistologiX	HET	tm1a	3	B6N	16.1	MGI:98506	protein_coding	18	+	69343356	69689079	ENSMUSG00000053477	TCF4	ENSG00000196628	coronal
Tcf7l1		transcription factor 7 like 1 (T cell specific, HMG box)	Sanger_WTCHG_14-16w	HET	tm1a	3	B6JTyr;B6N	15.6	MGI:1202876	protein_coding	6	-	72626378	72789254	ENSMUSG00000055799	TCF7L1	ENSG00000152284	coronal
Tcf7l2		transcription factor 7 like 2, T cell specific, HMG box	Sanger_HistologiX	HET	tm1a	3	B6N	16.2	MGI:1202879	protein_coding	19	+	55741820	55933654	ENSMUSG00000024985	TCF7L2	ENSG00000148737	coronal
Tchp		trichoplein, keratin filament binding	Sanger_HistologiX	HOM	tm1a	3	B6N	16	MGI:1925082	protein_coding	5	+	114707760	114722327	ENSMUSG00000002486	TCHP	ENSG00000139437	coronal
Tcp11		t-complex protein 11	Sanger_HistologiX	HOM	tm1a	3	B6N	15.9	MGI:98544	protein_coding	17	-	28066747	28080639	ENSMUSG00000062859	TCP11	ENSG00000124678	coronal
Tcte1		t-complex-associated testis expressed 1	Sanger_HistologiX	HOM	tm1a	3	B6N	16.1	MGI:98640	protein_coding	17	+	45523434	45542679	ENSMUSG00000023949	TCTE1	ENSG00000146221	coronal
Tctex1d2		Tctex1 domain containing 2	Sanger_HistologiX	HOM	tm1e	3	B6N	16.1	MGI:1913311	protein_coding	16	+	32419702	32429099	ENSMUSG00000014075	Multiple orthologues	Multiple orthologues	coronal
Tctex1d2		Tctex1 domain containing 2	Sanger_CBI_106	HOM	tm2b	3	B6N	16	MGI:1913311	protein_coding	16	+	32419702	32429099	ENSMUSG00000014075	Multiple orthologues	Multiple orthologues	sagittal
Tead3		TEA domain family member 3	Sanger_HistologiX	HOM	tm1a	3	B6N	16	MGI:109241	protein_coding	17	-	28331671	28350805	ENSMUSG00000002249	TEAD3	ENSG00000007866	coronal
Tepsin	Enthd2	TEPSIN, adaptor related protein complex 4 accessory protein	Sanger_HistologiX	HOM	tm1b	3	B6N	16.1	MGI:1926027	protein_coding	11	-	120090531	120098731	ENSMUSG00000025377	TEPSIN	ENSG00000167302	coronal
Tet1		tet methylcytosine dioxygenase 1	Sanger_HistologiX	HET	tm1a	3	B6N	16	MGI:1098693	protein_coding	10	-	62804577	62899118	ENSMUSG00000047146	TET1	ENSG00000138336	coronal
Tex261		testis expressed gene 261	Sanger_CBI_106	HOM	tm1b	3	B6N	16	MGI:1096575	protein_coding	6	-	83768885	83775813	ENSMUSG00000014748	Multiple orthologues	Multiple orthologues	sagittal
Tex38		testis expressed 38	Sanger_HistologiX	HOM	tm1a	3	B6N	15.8	MGI:1922423	protein_coding	4	-	115779834	115781018	ENSMUSG00000044556	TEX38	ENSG00000186118	coronal
Tff1		trefoil factor 1	Sanger_ICS	HOM	tm1a	3	B6N	16.2	MGI:88135	protein_coding	17	-	31161396	31165053	ENSMUSG00000024032	TFF1	ENSG00000160182	coronal
Tgfb1i1		transforming growth factor beta 1 induced transcript 1	Sanger_HistologiX	HOM	tm1b	3	B6N	16.2	MGI:102784	protein_coding	7	+	128246812	128255699	ENSMUSG00000030782	TGFB1I1	ENSG00000140682	coronal
Tgm3		transglutaminase 3, E polypeptide	Sanger_CBI_106	HOM	em2 (PM I163L)	3	B6N	16	MGI:98732	protein_coding	2	+	130012349	130050399	ENSMUSG00000027401	TGM3	ENSG00000125780	sagittal
Tgm6		transglutaminase 6	Sanger_HistologiX	HOM	tm1a	3	B6N	16.2	MGI:3044321	protein_coding	2	+	130112416	130154232	ENSMUSG00000027403	TGM6	ENSG00000166948	coronal
Themis2	BC013712	thymocyte selection associated family member 2	Sanger_WTCHG_14-16w	HOM	tm1a	3	B6JTyr;B6N	16.1	MGI:2446213	protein_coding	4	-	132781843	132796387	ENSMUSG00000037731	THEMIS2	ENSG00000130775	coronal
Tial1		Tia1 cytotoxic granule-associated RNA binding protein-like 1	Sanger_CBI_106	HET	tm1b	3	B6N	16	MGI:107913	protein_coding	7	-	128439777	128461717	ENSMUSG00000030846	TIAL1	ENSG00000151923	sagittal
Tigar		Trp53 induced glycolysis repulatory phosphatase	Sanger_CBI_107	HOM	tm1b	3	B6N	15.7	MGI:2442752	protein_coding	6	-	127085116	127109557	ENSMUSG00000038028	TIGAR	ENSG00000078237	sagittal
Timeless		timeless circadian clock 1	Sanger_HistologiX	HET	tm1b	3	B6N	16.1	MGI:1321393	protein_coding	10	+	128232065	128252941	ENSMUSG00000039994	TIMELESS	ENSG00000111602	coronal
Timmdc1		translocase of inner mitochondrial membrane domain containing 1	Sanger_HistologiX	HET	tm1b	3	B6N	16.3	MGI:1922139	protein_coding	16	-	38498347	38522663	ENSMUSG00000002846	TIMMDC1	ENSG00000113845	coronal
Tk1		thymidine kinase 1	Sanger_HistologiX	HET	tm1	4	B6N	16	MGI:98763	protein_coding	11	-	117815526	117826092	ENSMUSG00000025574	TK1	ENSG00000167900	coronal
Tk1		thymidine kinase 1	Sanger_HistologiX	HOM	tm1	3	B6N	7	MGI:98763	protein_coding	11	-	117815526	117826092	ENSMUSG00000025574	TK1	ENSG00000167900	coronal
Tlr11		toll-like receptor 11	Sanger_CBI_107	HOM	em1	3	B6N	15.9	MGI:3045226	protein_coding	14	+	50357914	50363663	ENSMUSG00000051969	No orthologue	No orthologue	sagittal
Tlr12		toll-like receptor 12	Sanger_CBI_107	HOM	em1	3	B6N	16	MGI:3045221	protein_coding	4	-	128615443	128618619	ENSMUSG00000062545	No orthologue	No orthologue	sagittal
Tm9sf4		transmembrane 9 superfamily protein member 4	Sanger_ICS	HOM	tm1a	3	B6N	15.9	MGI:2139220	protein_coding	2	+	153161303	153210466	ENSMUSG00000068040	TM9SF4	ENSG00000101337	coronal
Tmc3		transmembrane channel-like gene family 3	Sanger_HistologiX	HOM	tm2b	3	B6N	16.4	MGI:2669033	protein_coding	7	+	83584927	83625614	ENSMUSG00000038540	TMC3	ENSG00000188869	coronal
Tmc6		transmembrane channel-like gene family 6	Sanger_WTCHG_ICS_Nissl	HOM	tm1a	3	B6N	16.3	MGI:1098686	protein_coding	11	-	117765988	117782198	ENSMUSG00000025572	TMC6	ENSG00000141524	coronal
Tmco2		transmembrane and coiled-coil domains 2	Sanger_CBI_106	HOM	tm1a	3	B6N	16	MGI:1916719	protein_coding	4	-	121105651	121109226	ENSMUSG00000078577	TMCO2	ENSG00000188800	sagittal
Tmem110		transmembrane protein 110	Sanger_HistologiX	HOM	tm2b	3	B6N	16.1	MGI:1921500	protein_coding	14	+	30825590	30876986	ENSMUSG00000006526	Multiple orthologues	Multiple orthologues	coronal
Tmem126a		transmembrane protein 126A	Sanger_HistologiX	HOM	tm1a	3	B6N	16.2	MGI:1913521	protein_coding	7	-	90450700	90457229	ENSMUSG00000030615	TMEM126A	ENSG00000171202	coronal
Tmem127		transmembrane protein 127	Sanger_HistologiX	HOM	tm1	3	B6N	16.2	MGI:1916720	protein_coding	2	+	127247908	127261107	ENSMUSG00000034850	TMEM127	ENSG00000135956	coronal
Tmem165		transmembrane protein 165	Sanger_WTCHG_14-16w	HOM	tm1e	3	B6JTyr;B6N	15.9	MGI:894407	protein_coding	5	+	76183880	76209245	ENSMUSG00000029234	TMEM165	ENSG00000134851	coronal
Tmem18		transmembrane protein 18	Sanger_HistologiX	HOM	tm1b	3	B6N	15.9	MGI:2387176	protein_coding	12	+	30584443	30591213	ENSMUSG00000043061	TMEM18	ENSG00000151353	coronal
Tmem185a	BC023829	transmembrane protein 185A	Sanger_HistologiX	HEMI	tm1a	3	B6N	16	MGI:2448555	protein_coding	X	-	70459753	70477180	ENSMUSG00000073139	TMEM185A	ENSG00000269556	coronal
Tmem189		transmembrane protein 189	Sanger_ICS	HOM	tm1a	4	B6Brd;B6Dnk;B6N-Tyr<c-Brd>	15.9	MGI:2142624	protein_coding	2	-	167642608	167689822	ENSMUSG00000090213	Multiple orthologues	Multiple orthologues	coronal
Tmem211		transmembrane protein 211	Sanger_CBI_106	HOM	tm1b	3	B6N	16	MGI:2685700	protein_coding	5	+	113226909	113239263	ENSMUSG00000066964	TMEM211	ENSG00000206069	sagittal
Tmem241		transmembrane protein 241	Sanger_HistologiX	HOM	tm1b	3	B6N	16	MGI:2442435	protein_coding	18	-	11964450	12121537	ENSMUSG00000049411	TMEM241	ENSG00000134490	coronal
Tmem254b		transmembrane protein 254b	Sanger_HistologiX	HOM	tm1a	2	B6N	16.2	MGI:3710397	protein_coding	14	-	26203369	26207041	ENSMUSG00000021867	Multiple orthologues	Multiple orthologues	coronal
Tmem260		transmembrane protein 260	Sanger_CBI_106	HOM	tm1a	3	B6N	16	MGI:2443219	protein_coding	14	+	48446124	48524246	ENSMUSG00000036339	TMEM260	ENSG00000070269	sagittal
Tmem30a		transmembrane protein 30A	Sanger_HistologiX	HET	tm1a	3	B6N	15.9	MGI:106402	protein_coding	9	-	79768943	79793507	ENSMUSG00000032328	TMEM30A	ENSG00000112697	coronal
Tmem37		transmembrane protein 37	Sanger_HistologiX	HOM	tm1a	3	B6N	16.1	MGI:2157899	protein_coding	1	-	120067377	120074074	ENSMUSG00000050777	TMEM37	ENSG00000171227	coronal
Tmem42		transmembrane protein 42	Sanger_HistologiX	HOM	tm1b	3	B6N	16.1	MGI:1277176	protein_coding	9	+	123021326	123023490	ENSMUSG00000066233	TMEM42	ENSG00000169964	coronal
Tmem74b		transmembrane protein 74B	Sanger_CBI_106	HOM	tm1e	3	B6N	16	MGI:1918629	protein_coding	2	+	151702008	151712157	ENSMUSG00000044364	TMEM74B	ENSG00000125895	sagittal
Tmem9		transmembrane protein 9	Sanger_ICS	HOM	tm1a	3	B6N	15.8	MGI:1913491	protein_coding	1	+	136008150	136035342	ENSMUSG00000026411	TMEM9	ENSG00000116857	coronal
Tmem98		transmembrane protein 98	Sanger_ICS	HET	tm1a	3	B6N	16.2	MGI:1923457	protein_coding	11	+	80810175	80822033	ENSMUSG00000035413	TMEM98	ENSG00000006042	coronal
Tmod1		tropomodulin 1	Sanger_ICS	HET	tm1a	3	B6N	15.9	MGI:98775	protein_coding	4	+	46038935	46116032	ENSMUSG00000028328	TMOD1	ENSG00000136842	coronal
Tmprss11c		transmembrane protease, serine 11c	Sanger_CBI_107	HOM	tm2b	3	B6N	15.9	MGI:3521861	protein_coding	5	-	86231481	86289308	ENSMUSG00000061184	No orthologue	No orthologue	sagittal
Tmprss15		transmembrane protease, serine 15	Sanger_WTCHG_ICS_Luxol-Nissl	HOM	tm1a	3	B6N	15.9	MGI:1197523	protein_coding	16	-	78953008	79091097	ENSMUSG00000022857	TMPRSS15	ENSG00000154646	coronal
Tnfaip1		tumor necrosis factor, alpha-induced protein 1 (endothelial)	Sanger_ICS	HOM	tm1a	3	B6N	15.8	MGI:104961	protein_coding	11	-	78522850	78536332	ENSMUSG00000017615	TNFAIP1	ENSG00000109079	coronal
Tnfsf18		tumor necrosis factor (ligand) superfamily, member 18	Sanger_CBI_106	HOM	tm1b	3	B6N	16	MGI:2673064	protein_coding	1	+	161494655	161505290	ENSMUSG00000066755	TNFSF18	ENSG00000120337	sagittal
Tnik		TRAF2 and NCK interacting kinase	Sanger_ICS	HOM	tm3a	3	B6N	15.8	MGI:1916264	protein_coding	3	+	28263214	28675858	ENSMUSG00000027692	TNIK	ENSG00000154310	coronal
Tomm20l		translocase of outer mitochondrial membrane 20 homolog (yeast)-like	Sanger_HistologiX	HOM	tm1b	3	B6N	15.9	MGI:1922516	protein_coding	12	+	71111428	71123222	ENSMUSG00000021078	TOMM20L	ENSG00000196860	coronal
Tomm20l		translocase of outer mitochondrial membrane 20 homolog (yeast)-like	Sanger_HistologiX	HOM	tm1a	3	B6N	16	MGI:1922516	protein_coding	12	+	71111428	71123222	ENSMUSG00000021078	TOMM20L	ENSG00000196860	coronal
Top3b		topoisomerase (DNA) III beta	Sanger_ICS	HOM	gt	3	OTHER	30	MGI:1333803	protein_coding	16	+	16870736	16892990	ENSMUSG00000022779	TOP3B	ENSG00000100038	coronal
Tpd52l2		tumor protein D52-like 2	Sanger_WTCHG_6w	HOM	tm1a	3	B6JTyr;B6N	7.1	MGI:1913564	protein_coding	2	+	181497142	181517966	ENSMUSG00000000827	TPD52L2	ENSG00000101150	coronal
Tpi1		triosephosphate isomerase 1	Sanger_WTCHG_6w	HET	tm1a	2	B6JTyr;B6N	6	MGI:98797	protein_coding	6	-	124810586	124814296	ENSMUSG00000023456	TPI1	ENSG00000111669	coronal
Traf2		TNF receptor-associated factor 2	Sanger_HistologiX	HET	tm1a	3	B6N	15.9	MGI:101835	protein_coding	2	-	25517982	25546940	ENSMUSG00000026942	TRAF2	ENSG00000127191	coronal
Traf3ip3		TRAF3 interacting protein 3	Sanger_WTCHG_14-16w	HOM	tm1a	3	B6N	15.7	MGI:2441706	protein_coding	1	-	193175453	193201703	ENSMUSG00000037318	TRAF3IP3	ENSG00000009790	coronal
Traf6		TNF receptor-associated factor 6	Sanger_HistologiX	HET	tm2a	3	B6N	16.1	MGI:108072	protein_coding	2	+	101678429	101701669	ENSMUSG00000027164	TRAF6	ENSG00000175104	coronal
Trafd1		TRAF type zinc finger domain containing 1	Sanger_WTCHG_6w	HOM	tm1a	3	B6JTyr;B6N	6	MGI:1923551	protein_coding	5	-	121371725	121385632	ENSMUSG00000042726	TRAFD1	ENSG00000135148	coronal
Tram2		translocating chain-associating membrane protein 2	Sanger_HistologiX	HOM	tm1a	3	B6N	16.1	MGI:1924817	protein_coding	1	-	20996299	21079229	ENSMUSG00000041779	TRAM2	ENSG00000065308	coronal
Trappc10		trafficking protein particle complex 10	Sanger_HistologiX	HOM	tm1b	3	B6N	15.8	MGI:1336209	protein_coding	10	-	78186725	78244642	ENSMUSG00000000374	Multiple orthologues	Multiple orthologues	coronal
Trappc9		trafficking protein particle complex 9	Sanger_HistologiX	HOM	tm1a	3	B6N	16.1	MGI:1923760	protein_coding	15	-	72589621	73061204	ENSMUSG00000047921	TRAPPC9	ENSG00000167632	coronal
Trbv19		T cell receptor beta, variable 19	Sanger_CBI_106	HOM	em1	3	B6N	16	MGI:98604	gene_segment	6	+	41178375	41179048	ENSMUSG00000076475	TRBV19	ENSG00000211746	sagittal
Trem1		triggering receptor expressed on myeloid cells 1	Sanger_HistologiX	HOM	tm1	4	B6N	15.8	MGI:1930005	protein_coding	17	+	48232768	48246924	ENSMUSG00000042265	TREM1	ENSG00000124731	coronal
Trex1		three prime repair exonuclease 1	Sanger_ICS	HET	tm1	3	B6N	16.1	MGI:1328317	protein_coding	9	-	109057933	109059734	ENSMUSG00000049734	Multiple orthologues	Multiple orthologues	coronal
Trim17		tripartite motif-containing 17	Sanger_HistologiX	HOM	tm1e	3	B6N	16.2	MGI:1861440	protein_coding	11	+	58954685	58973098	ENSMUSG00000036964	TRIM17	ENSG00000162931	coronal
Trim21		tripartite motif-containing 21	Sanger_HistologiX	HOM	em1	2	B6N	16	MGI:106657	protein_coding	7	-	102557921	102565486	ENSMUSG00000030966	TRIM21	ENSG00000132109	coronal
Trim25		tripartite motif-containing 25	Sanger_HistologiX	HOM	tm2b	3	B6N	15.9	MGI:102749	protein_coding	11	+	88999376	89020293	ENSMUSG00000000275	TRIM25	ENSG00000121060	coronal
Trim29		tripartite motif-containing 29	Sanger_HistologiX	HOM	tm1a	3	B6N	16	MGI:1919419	protein_coding	9	+	43310763	43336125	ENSMUSG00000032013	TRIM29	ENSG00000137699	coronal
Trim29		tripartite motif-containing 29	Sanger_HistologiX	HOM	tm1b	3	B6N	16	MGI:1919419	protein_coding	9	+	43310763	43336125	ENSMUSG00000032013	TRIM29	ENSG00000137699	coronal
Trim45		tripartite motif-containing 45	Sanger_WTCHG_6w	HET	tm1a	3	B6JTyr;B6N	6.6	MGI:1918187	protein_coding	3	+	100922202	100936920	ENSMUSG00000033233	TRIM45	ENSG00000134253	coronal
Trim56		tripartite motif-containing 56	Sanger_HistologiX	HOM	tm1a	3	B6N	16	MGI:2685298	protein_coding	5	-	137105644	137116209	ENSMUSG00000043279	TRIM56	ENSG00000169871	coronal
Trim6		tripartite motif-containing 6	Sanger_CBI_106	HET	em1	3	B6N	16	MGI:2137352	protein_coding	7	+	104218793	104235152	ENSMUSG00000072244	TRIM6	ENSG00000121236	sagittal
Trim6		tripartite motif-containing 6	Sanger_CBI_106	HOM	em1	3	B6N	16	MGI:2137352	protein_coding	7	+	104218793	104235152	ENSMUSG00000072244	TRIM6	ENSG00000121236	sagittal
Trim65		tripartite motif-containing 65	Sanger_HistologiX	HOM	tm1b	3	B6N	15.9	MGI:2442815	protein_coding	11	-	116121846	116131128	ENSMUSG00000054517	TRIM65	ENSG00000141569	coronal
Trim66		tripartite motif-containing 66	Sanger_WTCHG_ICS_Luxol-Nissl	HOM	tm1a	3	B6N	16.3	MGI:2152406	protein_coding	7	-	109449006	109508134	ENSMUSG00000031026	TRIM66	ENSG00000166436	coronal
Trim8		tripartite motif-containing 8	Sanger_CBI_107	HOM	em1	3	B6N	16.1	MGI:1933302	protein_coding	19	+	46501648	46516444	ENSMUSG00000025034	TRIM8	ENSG00000171206	sagittal
Trmo	5830415F09Rik	tRNA methyltransferase O	Sanger_WTCHG_14-16w	HOM	tm1a	3	B6JTyr;B6N	16.3	MGI:1922003	protein_coding	4	-	46376505	46389437	ENSMUSG00000028331	TRMO	ENSG00000136932	coronal
Trmt10a		tRNA methyltransferase 10A	Sanger_WTCHG_14-16w	HOM	tm1a	3	B6N	15.8	MGI:1920421	protein_coding	3	+	138143448	138159821	ENSMUSG00000004127	TRMT10A	ENSG00000145331	coronal
Trmt2a		TRM2 tRNA methyltransferase 2A	Sanger_HistologiX	HOM	tm2b	3	B6N	16.1	MGI:96270	protein_coding	16	+	18248679	18254772	ENSMUSG00000022721	TRMT2A	ENSG00000099899	coronal
Trp53rkb	Trp53rk	transformation related protein 53 regulating kinase B	Sanger_HistologiX	HOM	tm1a	3	B6N	15.8	MGI:1914050	protein_coding	2	+	166792531	166799505	ENSMUSG00000042854	Multiple orthologues	Multiple orthologues	coronal
Trpc4ap		transient receptor potential cation channel, subfamily C, member 4 associated protein	Sanger_WTCHG_6w	HET	tm1a	3	B6JTyr;B6N	6.6	MGI:1930751	protein_coding	2	-	155634271	155692384	ENSMUSG00000038324	TRPC4AP	ENSG00000100991	coronal
Trps1		transcriptional repressor GATA binding 1	Sanger_CBI_106	HET	em1	3	B6N	16	MGI:1927616	protein_coding	15	-	50654752	50890463	ENSMUSG00000038679	TRPS1	ENSG00000104447	sagittal
Trrap		transformation/transcription domain-associated protein	Sanger_WTCHG_6w	HET	tm1a	3	B6JTyr;B6N	6.5	MGI:2153272	protein_coding	5	+	144767732	144859778	ENSMUSG00000045482	TRRAP	ENSG00000196367	coronal
Trub2		TruB pseudouridine (psi) synthase family member 2	Sanger_HistologiX	HET	tm2a	3	B6N	15.8	MGI:2442186	protein_coding	2	-	29761224	29788502	ENSMUSG00000039826	TRUB2	ENSG00000167112	coronal
Tsfm		Ts translation elongation factor, mitochondrial	Sanger_ICS	HET	tm1a	3	B6N	16.2	MGI:1913649	protein_coding	10	-	127011572	127030840	ENSMUSG00000040521	TSFM	ENSG00000123297	coronal
Tsks		testis-specific serine kinase substrate	Sanger_CBI_106	HOM	em1	3	B6N	16	MGI:1347560	protein_coding	7	+	44943204	44958035	ENSMUSG00000059891	TSKS	ENSG00000126467	sagittal
Ttc39b		tetratricopeptide repeat domain 39B	Sanger_WTCHG_6w	HOM	tm1e	3	B6	6.4	MGI:1917113	protein_coding	4	-	83220300	83324255	ENSMUSG00000038172	TTC39B	ENSG00000155158	coronal
Ttll10		tubulin tyrosine ligase-like family, member 10	Sanger_CBI_106	HOM	tm1b	3	B6N	16	MGI:1921855	protein_coding	4	-	156034840	156059414	ENSMUSG00000029074	TTLL10	ENSG00000162571	sagittal
Ttll11		tubulin tyrosine ligase-like family, member 11	Sanger_HistologiX	HOM	tm1a	3	B6N	15.9	MGI:1921660	protein_coding	2	-	35751241	35979913	ENSMUSG00000026885	TTLL11	ENSG00000175764	coronal
Ttll3		tubulin tyrosine ligase-like family, member 3	Sanger_WTCHG_14-16w	HOM	tm1a	2	B6JTyr;B6N	16	MGI:2141418	protein_coding	6	+	113389260	113414587	ENSMUSG00000030276	Multiple orthologues	Multiple orthologues	coronal
Ttll3		tubulin tyrosine ligase-like family, member 3	Sanger_WTCHG_6w	HOM	tm1a	3	B6JTyr;B6N	6.7	MGI:2141418	protein_coding	6	+	113389260	113414587	ENSMUSG00000030276	Multiple orthologues	Multiple orthologues	coronal
Ttll4		tubulin tyrosine ligase-like family, member 4	Sanger_ICS	HOM	tm1a	3	B6N	16	MGI:1914784	protein_coding	1	+	74661745	74703730	ENSMUSG00000033257	TTLL4	ENSG00000135912	coronal
Tuba3a		tubulin, alpha 3A	Sanger_HistologiX	HOM	tm1b	3	B6N	15.8	MGI:1095406	protein_coding	6	-	125278274	125286042	ENSMUSG00000067702	TUBA3C	ENSG00000198033	coronal
Tuft1		tuftelin 1	Sanger_HistologiX	HOM	tm1a	3	B6N	16.3	MGI:109572	protein_coding	3	-	94612757	94658872	ENSMUSG00000005968	TUFT1	ENSG00000143367	coronal
Twf1		twinfilin actin binding protein 1	Sanger_WTCHG_14-16w	HOM	tm1a	3	B6N	15.9	MGI:1100520	protein_coding	15	-	94577951	94589889	ENSMUSG00000022451	TWF1	ENSG00000151239	coronal
Uba2		ubiquitin-like modifier activating enzyme 2	Sanger_WTCHG_6w	HET	tm1a	3	B6JTyr;B6N	7	MGI:1858313	protein_coding	7	-	34140688	34169599	ENSMUSG00000052997	UBA2	ENSG00000126261	coronal
Ubap1		ubiquitin-associated protein 1	Sanger_WTCHG_6w	HET	tm1a	3	B6JTyr;B6N	6.1	MGI:2149543	protein_coding	4	+	41348996	41390525	ENSMUSG00000028437	UBAP1	ENSG00000165006	coronal
Ubash3a		ubiquitin associated and SH3 domain containing, A	Sanger_HistologiX	HOM	tm1a	3	B6N	15.9	MGI:1926074	protein_coding	17	+	31207873	31242202	ENSMUSG00000042345	UBASH3A	ENSG00000160185	coronal
Ube2d1		ubiquitin-conjugating enzyme E2D 1	Sanger_HistologiX	HOM	tm3e	3	B6N	15.8	MGI:2384911	protein_coding	10	-	71254980	71285262	ENSMUSG00000019927	UBE2D1	ENSG00000072401	coronal
Ube2t		ubiquitin-conjugating enzyme E2T	Sanger_CBI_106	HET	tm1b	3	B6N	16	MGI:1914446	protein_coding	1	+	134962565	134974162	ENSMUSG00000026429	UBE2T	ENSG00000077152	sagittal
Ube3b		ubiquitin protein ligase E3B	Sanger_WTCHG_6w	HET	Gt	3	CBACa;129P2	6	MGI:1891295	protein_coding	5	+	114380607	114421169	ENSMUSG00000029577	UBE3B	ENSG00000151148	coronal
Ubxn10		UBX domain protein 10	Sanger_HistologiX	HOM	tm1b	3	B6N	16.3	MGI:2443123	protein_coding	4	-	138709837	138737167	ENSMUSG00000043621	UBXN10	ENSG00000162543	coronal
Uck1		uridine-cytidine kinase 1	Sanger_WTCHG_ICS_Luxol-Nissl	HOM	tm2a	3	B6N	15.7	MGI:98904	protein_coding	2	-	32255002	32260159	ENSMUSG00000002550	UCK1	ENSG00000130717	coronal
Uevld		UEV and lactate/malate dehyrogenase domains	Sanger_HistologiX	HOM	tm1a	3	B6N	16	MGI:1860490	protein_coding	7	-	46923216	46958527	ENSMUSG00000043262	UEVLD	ENSG00000151116	coronal
Ufl1		UFM1 specific ligase 1	Sanger_WTCHG_ICS_Nissl	HET	tm1a	3	B6N	16	MGI:1914740	protein_coding	4	-	25248600	25281821	ENSMUSG00000040359	UFL1	ENSG00000014123	coronal
Umodl1		uromodulin-like 1	Sanger_HistologiX	HOM	tm1a	3	B6N	15.8	MGI:1929785	protein_coding	17	+	30954679	31010708	ENSMUSG00000054134	UMODL1	ENSG00000177398	coronal
Unk		unkempt family zinc finger	Sanger_HistologiX	HOM	tm1a	3	B6N	15.8	MGI:2442456	protein_coding	11	+	116030322	116061214	ENSMUSG00000020770	UNK	ENSG00000132478	coronal
Upb1		ureidopropionase, beta	Sanger_HistologiX	HOM	tm1a	2	B6N	16.1	MGI:2143535	protein_coding	10	+	75406911	75441679	ENSMUSG00000033427	UPB1	ENSG00000100024	coronal
Upk1b		uroplakin 1B	Sanger_CBI_106	HET	tm1b	3	B6N	16	MGI:98912	protein_coding	16	-	38773184	38800328	ENSMUSG00000049436	UPK1B	ENSG00000114638	sagittal
Uri1		URI1, prefoldin-like chaperone	Sanger_HistologiX	HOM	tm1a	3	B6N	16.3	MGI:1342294	protein_coding	7	-	37959992	38023551	ENSMUSG00000030421	URI1	ENSG00000105176	coronal
Ush1c		Usher syndrome 1C	Sanger_HistologiX	HOM	tm1a	3	B6N	15.8	MGI:1919338	protein_coding	7	-	46195350	46238503	ENSMUSG00000030838	USH1C	ENSG00000006611	coronal
Ushbp1		Usher syndrome 1C binding protein 1	Sanger_HistologiX	HOM	tm1a	3	B6N	16	MGI:1922920	protein_coding	8	-	71384274	71395801	ENSMUSG00000034911	USHBP1	ENSG00000130307	coronal
Usp11		ubiquitin specific peptidase 11	Sanger_HistologiX	HEMI	tm1	3	B6N	16.3	MGI:2384312	protein_coding	X	+	20703906	20720539	ENSMUSG00000031066	USP11	ENSG00000102226	coronal
Usp13		ubiquitin specific peptidase 13 (isopeptidase T-3)	Sanger_CBI_106	HOM	tm1b	3	B6N	16	MGI:1919857	protein_coding	3	+	32817546	32938071	ENSMUSG00000056900	USP13	ENSG00000058056	sagittal
Usp15		ubiquitin specific peptidase 15	Sanger_CBI_106	HOM	tm1b	3	B6N	16	MGI:101857	protein_coding	10	-	123105006	123196995	ENSMUSG00000020124	USP15	ENSG00000135655	sagittal
Usp19		ubiquitin specific peptidase 19	Sanger_CBI_106	HET	tm1b	3	B6N	16	MGI:1918722	protein_coding	9	+	108490602	108502337	ENSMUSG00000006676	USP19	ENSG00000172046	sagittal
Usp20		ubiquitin specific peptidase 20	Sanger_HistologiX	HOM	tm1a	3	B6N	16	MGI:1921520	protein_coding	2	+	30982279	31023586	ENSMUSG00000026854	USP20	ENSG00000136878	coronal
Usp21		ubiquitin specific peptidase 21	Sanger_HistologiX	HOM	tm1a	3	B6N	16.1	MGI:1353665	protein_coding	1	-	171281945	171287991	ENSMUSG00000053483	USP21	ENSG00000143258	coronal
Usp22		ubiquitin specific peptidase 22	Sanger_HistologiX	HET	tm1a	3	B6N	16.1	MGI:2144157	protein_coding	11	-	61151785	61175055	ENSMUSG00000042506	USP22	ENSG00000124422	coronal
Usp24		ubiquitin specific peptidase 24	Sanger_HistologiX	HOM	tm1a	3	B6N	16	MGI:1919936	protein_coding	4	+	106316220	106441322	ENSMUSG00000028514	USP24	ENSG00000162402	coronal
Usp3		ubiquitin specific peptidase 3	Sanger_HistologiX	HET	tm1a	3	B6N	15.9	MGI:2152450	protein_coding	9	-	66514637	66593142	ENSMUSG00000032376	USP3	ENSG00000140455	coronal
Usp30		ubiquitin specific peptidase 30	Sanger_HistologiX	HOM	tm2b	3	B6N	15.8	MGI:2140991	protein_coding	5	+	114065461	114124720	ENSMUSG00000029592	USP30	ENSG00000135093	coronal
Usp33		ubiquitin specific peptidase 33	Sanger_WTCHG_ICS_Luxol-Nissl	HOM	tm1a	3	B6N	16	MGI:2159711	protein_coding	3	+	152346478	152393617	ENSMUSG00000025437	USP33	ENSG00000077254	coronal
Usp37		ubiquitin specific peptidase 37	Sanger_HistologiX	HET	em1	3	B6N	16	MGI:2442483	protein_coding	1	-	74435511	74544284	ENSMUSG00000033364	USP37	ENSG00000135913	coronal
Usp4		ubiquitin specific peptidase 4 (proto-oncogene)	Sanger_ICS	HOM	tm1a	3	B6N	15.7	MGI:98905	protein_coding	9	+	108347853	108392545	ENSMUSG00000032612	USP4	ENSG00000114316	coronal
Usp42		ubiquitin specific peptidase 42	Sanger_ICS	HOM	tm2a	3	B6Brd;B6Dnk;B6N-Tyr<c-Brd>	15.8	MGI:1924050	protein_coding	5	-	143710325	143732280	ENSMUSG00000051306	USP42	ENSG00000106346	coronal
Usp44		ubiquitin specific peptidase 44	Sanger_CBI_107	HOM	tm1b	3	B6N	15.9	MGI:3045318	protein_coding	10	+	93831555	93858088	ENSMUSG00000020020	USP44	ENSG00000136014	sagittal
Usp5		ubiquitin specific peptidase 5 (isopeptidase T)	Sanger_HistologiX	HET	tm1a	3	B6N	16.2	MGI:1347343	protein_coding	6	-	124815019	124829484	ENSMUSG00000038429	USP5	ENSG00000111667	coronal
Usp51		ubiquitin specific protease 51	Sanger_CBI_106	HEMI	em1	3	B6N	16	MGI:3588217	protein_coding	X	+	153006469	153009416	ENSMUSG00000067215	USP51	ENSG00000247746	sagittal
Vamp3		vesicle-associated membrane protein 3	Sanger_HistologiX	HOM	tm2b	3	B6N	15.9	MGI:1321389	protein_coding	4	-	151047300	151057963	ENSMUSG00000028955	VAMP3	ENSG00000049245	coronal
Vangl1		vang-like 1 (van gogh, Drosophila)	Sanger_WTCHG_ICS_Nissl	HET	tm1e	3	B6N	16.6	MGI:2159344	protein_coding	3	-	102153583	102204693	ENSMUSG00000027860	VANGL1	ENSG00000173218	coronal
Virma	1110037F02Rik	vir like m6A methyltransferase associated	Sanger_HistologiX	HET	tm1a	3	B6N	15.9	MGI:1913435	protein_coding	4	+	11485958	11550684	ENSMUSG00000040720	VIRMA	ENSG00000164944	coronal
Vmn2r27		vomeronasal 2, receptor27	Sanger_CBI_106	HOM	em1	3	B6N	16	MGI:3761517	protein_coding	6	-	124191596	124231784	ENSMUSG00000072778	No orthologue	No orthologue	sagittal
Vpreb3		pre-B lymphocyte gene 3	Sanger_CBI_106	HOM	em1	3	B6N	16	MGI:98938	protein_coding	10	+	75943057	75949657	ENSMUSG00000000903	VPREB3	ENSG00000128218	sagittal
Vps13a		vacuolar protein sorting 13A	Sanger_HistologiX	HOM	tm1b	3	B6N	16.1	MGI:2444304	protein_coding	19	-	16616763	16780822	ENSMUSG00000046230	VPS13A	ENSG00000197969	coronal
Vps33b		vacuolar protein sorting 33B	Sanger_HistologiX	HET	tm1a	3	B6N	16.1	MGI:2446237	protein_coding	7	+	80269649	80291754	ENSMUSG00000030534	Multiple orthologues	Multiple orthologues	coronal
Vps51		VPS51 GARP complex subunit	Sanger_HistologiX	HET	tm1a	3	B6N	15.8	MGI:1915755	protein_coding	19	-	6067842	6080324	ENSMUSG00000024797	Multiple orthologues	Multiple orthologues	coronal
Vps53		VPS53 GARP complex subunit	Sanger_ICS	HET	tm1a	3	B6N	15.9	MGI:1915549	protein_coding	11	-	76046226	76179647	ENSMUSG00000017288	VPS53	ENSG00000141252	coronal
Vps72		vacuolar protein sorting 72	Sanger_HistologiX	HET	tm1a	3	B6N	16.3	MGI:1202305	protein_coding	3	+	95111022	95123051	ENSMUSG00000008958	VPS72	ENSG00000163159	coronal
Vrk1		vaccinia related kinase 1	Sanger_CBI_106	HOM	em1(PM g12:106020201 T>G)	2	B6N	16	MGI:1261847	protein_coding	12	+	106010228	106077426	ENSMUSG00000021115	VRK1	ENSG00000100749	sagittal
Vsig10		V-set and immunoglobulin domain containing 10	Sanger_CBI_106	HOM	em1	2	B6N	16	MGI:2448533	protein_coding	5	+	117319083	117355005	ENSMUSG00000066894	VSIG10	ENSG00000176834	sagittal
Vwa3a		von Willebrand factor A domain containing 3A	Sanger_HistologiX	HOM	tm1b	3	B6N	15.9	MGI:3041229	protein_coding	7	+	120739318	120805742	ENSMUSG00000030889	VWA3A	ENSG00000175267	coronal
Vwa5b1		von Willebrand factor A domain containing 5B1	Sanger_ICS	HOM	tm1a	3	B6N	16	MGI:1922968	protein_coding	4	-	138565360	138635884	ENSMUSG00000028753	VWA5B1	ENSG00000158816	coronal
Wac		WW domain containing adaptor with coiled-coil	Sanger_CBI_107	HET	tm1b	2	B6N	16.2	MGI:2387357	protein_coding	18	+	7868832	7973547	ENSMUSG00000024283	WAC	ENSG00000095787	sagittal
Washc2	Fam21	WASH complex subunit 2	Sanger_HistologiX	HET	tm2b	3	B6N	15.7	MGI:106463	protein_coding	6	+	116208038	116262686	ENSMUSG00000024104	Multiple orthologues	Multiple orthologues	coronal
Wbp2		WW domain binding protein 2	Sanger_WTCHG_ICS_Nissl	HOM	tm1a	2	B6N	15.9	MGI:104709	protein_coding	11	-	116078573	116086995	ENSMUSG00000034341	WBP2	ENSG00000132471	coronal
Wdr3		WD repeat domain 3	Sanger_WTCHG_6w	HET	tm1a	3	B6JTyr;B6N	7.1	MGI:2443143	protein_coding	3	-	100138180	100162407	ENSMUSG00000033285	WDR3	ENSG00000065183	coronal
Wdr37		WD repeat domain 37	Sanger_ICS	HOM	tm1a	3	B6N	15.7	MGI:1920393	protein_coding	13	-	8802995	8871909	ENSMUSG00000021147	WDR37	ENSG00000047056	coronal
Wdr47		WD repeat domain 47	NA	HOM	tm1a	4	C57BL/6NTac	13.5	MGI:2139593	protein_coding	3	+	108591279	108645719	ENSMUSG00000040389	WDR47	ENSG00000085433	coronal
Wdr89		WD repeat domain 89	Sanger_HistologiX	HOM	tm1a	3	B6N	15.9	MGI:1919588	protein_coding	12	-	75630596	75669537	ENSMUSG00000045690	WDR89	ENSG00000140006	coronal
Wdtc1		WD and tetratricopeptide repeats 1	Sanger_HistologiX	HOM	tm1a	3	B6N	16.1	MGI:2685541	protein_coding	4	-	133292459	133353481	ENSMUSG00000037622	WDTC1	ENSG00000142784	coronal
Wfdc18	Expi	WAP four-disulfide core domain 18	Sanger_ICS	HOM	tm1a	2	B6N	15.8	MGI:107506	protein_coding	11	+	83709015	83711348	ENSMUSG00000000983	No orthologue	No orthologue	coronal
Wfikkn2		WAP, follistatin/kazal, immunoglobulin, kunitz and netrin domain containing 2	Sanger_CBI_107	HOM	tm1b	3	B6N	16.1	MGI:2669209	protein_coding	11	-	94235956	94246005	ENSMUSG00000044177	WFIKKN2	ENSG00000173714	sagittal
Whrn		whirlin	Sanger_WTCHG_ICS_Luxol-Nissl	HOM	tm1a	3	B6N	15.9	MGI:2682003	protein_coding	4	-	63414910	63495991	ENSMUSG00000039137	WHRN	ENSG00000095397	coronal
Whrn		whirlin	Sanger_WTCHG_6w	HOM/HET	wi	3	STOCK Whrn<wi>	6	MGI:2682003	protein_coding	4	-	63414910	63495991	ENSMUSG00000039137	WHRN	ENSG00000095397	coronal
Wnt16		wingless-type MMTV integration site family, member 16	Sanger_HistologiX	HET	tm2b	3	B6N	16	MGI:2136018	protein_coding	6	+	22288227	22298522	ENSMUSG00000029671	WNT16	ENSG00000002745	coronal
Wnt3		wingless-type MMTV integration site family, member 3	Sanger_ICS	HET	tm2a	3	B6N	16.2	MGI:98955	protein_coding	11	+	103774150	103817957	ENSMUSG00000000125	WNT3	ENSG00000108379	coronal
Wrap53		WD repeat containing, antisense to Trp53	Sanger_HistologiX	HET	tm1b	3	B6N	16	MGI:2384933	protein_coding	11	-	69561758	69580255	ENSMUSG00000041346	WRAP53	ENSG00000141499	coronal
Xbp1		X-box binding protein 1	Sanger_HistologiX	HET	tm1a	3	B6N	16	MGI:98970	protein_coding	11	+	5520659	5525893	ENSMUSG00000020484	XBP1	ENSG00000100219	coronal
Xkrx		X-linked Kx blood group related, X-linked	Sanger_HistologiX	HEMI	tm1b	3	B6N	16.1	MGI:3584011	protein_coding	X	-	134149043	134162076	ENSMUSG00000031258	XKRX	ENSG00000182489	coronal
Xndc1		Xrcc1 N-terminal domain containing 1	Sanger_ICS	HOM	tm1a	3	B6N	15.6	MGI:5546359	protein_coding	7	+	102065511	102083765	ENSMUSG00000099481	AP002495.1	ENSG00000254469	coronal
Xpnpep1		X-prolyl aminopeptidase (aminopeptidase P) 1, soluble	Sanger_HistologiX	HOM	tm1a	2	B6N	15.8	MGI:2180003	protein_coding	19	-	52943417	53040214	ENSMUSG00000025027	XPNPEP1	ENSG00000108039	coronal
Xpnpep1		X-prolyl aminopeptidase (aminopeptidase P) 1, soluble	Sanger_HistologiX	HET	tm1a	3	B6N	15.6	MGI:2180003	protein_coding	19	-	52943417	53040214	ENSMUSG00000025027	XPNPEP1	ENSG00000108039	coronal
Xxylt1		xyloside xylosyltransferase 1	Sanger_HistologiX	HOM	tm1a	3	B6N	16	MGI:2146443	protein_coding	16	-	30955627	31081432	ENSMUSG00000047434	XXYLT1	ENSG00000173950	coronal
Ydjc		YdjC homolog (bacterial)	Sanger_HistologiX	HOM	tm1	3	B6N	16.2	MGI:1916351	protein_coding	16	+	17144621	17160701	ENSMUSG00000041774	YDJC	ENSG00000161179	coronal
Yipf1		Yip1 domain family, member 1	Sanger_WTCHG_6w	HOM	tm1a	3	B6JTyr;B6N	5.6	MGI:1915532	protein_coding	4	+	107314363	107359823	ENSMUSG00000057375	YIPF1	ENSG00000058799	coronal
Yipf7		Yip1 domain family, member 7	Sanger_HistologiX	HOM	tm1e	3	B6N	15.8	MGI:1922831	protein_coding	5	-	69516671	69542648	ENSMUSG00000029158	YIPF7	ENSG00000177752	coronal
Ypel4		yippee-like 4 (Drosophila)	Sanger_HistologiX	HOM	tm1a	3	B6N	16	MGI:3605071	protein_coding	2	+	84734058	84738655	ENSMUSG00000034059	YPEL4	ENSG00000166793	coronal
Ywhae		tyrosine 3-monooxygenase/tryptophan 5-monooxygenase activation protein, epsilon polypeptide	Sanger_ICS	HOM	tm1e	3	129S5/SvEvBrd/Wtsi;C57BL/6NTac;C57BL/6	16	MGI:894689	protein_coding	11	+	75732869	75765845	ENSMUSG00000020849	YWHAE	ENSG00000108953	coronal	Toyo-oka et al. 2003 Nature Genetics
Zbed5		zinc finger, BED type containing 5	Sanger_HistologiX	HOM	tm1b	3	B6N	16	MGI:1919220	protein_coding	5	+	129895723	129903623	ENSMUSG00000034173	ZBED8	ENSG00000221886	coronal
Zc3h14		zinc finger CCCH type containing 14	Sanger_CBI_106	HOM	tm1a	3	B6N	16	MGI:1919824	protein_coding	12	+	98746964	98787753	ENSMUSG00000021012	ZC3H14	ENSG00000100722	sagittal
Zc3hc1		zinc finger, C3HC type 1	Sanger_WTCHG_14-16w	HOM	tm1a	2	B6JTyr;B6N	16.3	MGI:1916023	protein_coding	6	-	30366380	30391028	ENSMUSG00000039130	ZC3HC1	ENSG00000091732	coronal
Zc3hc1		zinc finger, C3HC type 1	Sanger_WTCHG_14-16w	HET	tm1a	3	B6JTyr;B6N	16	MGI:1916023	protein_coding	6	-	30366380	30391028	ENSMUSG00000039130	ZC3HC1	ENSG00000091732	coronal
Zcchc11		zinc finger, CCHC domain containing 11	Sanger_CBI_106	HOM	tm1a	3	B6N	16	MGI:2445126	protein_coding	4	+	108459426	108559421	ENSMUSG00000034610	ZCCHC11	ENSG00000134744	sagittal
Zcchc14		zinc finger, CCHC domain containing 14	Sanger_HistologiX	HET	tm1a	3	B6N	15.9	MGI:2159407	protein_coding	8	-	121598703	121652901	ENSMUSG00000061410	ZCCHC14	ENSG00000140948	coronal
Zfp106		zinc finger protein 106	Sanger_WTCHG_6w	HOM	tm1a	3	B6JTyr;B6N	6.3	MGI:1270153	protein_coding	2	-	120506820	120563843	ENSMUSG00000027288	ZNF106	ENSG00000103994	coronal
Zfp106		zinc finger protein 106	Sanger_WTCHG_ICS_Luxol-Nissl	HET	tm1a	3	B6JTyr;B6N	16.3	MGI:1270153	protein_coding	2	-	120506820	120563843	ENSMUSG00000027288	ZNF106	ENSG00000103994	coronal
Zfp182		zinc finger protein 182	Sanger_HistologiX	HEMI	tm1b	3	B6N	15.9	MGI:2442220	protein_coding	X	-	21028939	21062316	ENSMUSG00000054737	ZNF182	ENSG00000147118	coronal
Zfp182		zinc finger protein 182	Sanger_HistologiX	HEMI	tm1a	3	B6N	16	MGI:2442220	protein_coding	X	-	21028939	21062316	ENSMUSG00000054737	ZNF182	ENSG00000147118	coronal
Zfp184		zinc finger protein 184 (Kruppel-like)	Sanger_WTCHG_6w	HOM	tm1a	2	B6	7	MGI:1922244	protein_coding	13	+	21945094	21960779	ENSMUSG00000006720	ZNF184	ENSG00000096654	coronal
Zfp239		zinc finger protein 239	Sanger_HistologiX	HOM	tm1b	3	B6N	16	MGI:1306812	protein_coding	6	+	117862100	117873291	ENSMUSG00000042097	ZNF239	ENSG00000196793	coronal
Zfp266		zinc finger protein 266	Sanger_HistologiX	HOM	tm1b	3	B6N	16.2	MGI:1924769	protein_coding	9	-	20495068	20521417	ENSMUSG00000060510	Multiple orthologues	Multiple orthologues	coronal
Zfp287		zinc finger protein 287	Sanger_HistologiX	HOM	tm1b	3	B6N	16.3	MGI:2176561	protein_coding	11	-	62700356	62731905	ENSMUSG00000005267	ZNF287	ENSG00000141040	coronal
Zfp341		zinc finger protein 341	Sanger_HistologiX	HOM	tm1a	3	B6N	15.7	MGI:2682937	protein_coding	2	+	154613297	154646821	ENSMUSG00000059842	ZNF341	ENSG00000131061	coronal
Zfp365		zinc finger protein 365	Sanger_HistologiX	HOM	tm1a	3	B6N	16	MGI:2143676	protein_coding	10	-	67886103	67912662	ENSMUSG00000037855	ZNF365	ENSG00000138311	coronal
Zfp367		zinc finger protein 367	Sanger_WTCHG_6w	HOM	tm1a	4	B6JTyr;B6N	6.1	MGI:2442266	protein_coding	13	-	64133022	64153202	ENSMUSG00000044934	ZNF367	ENSG00000165244	coronal
Zfp408		zinc finger protein 408	Sanger_HistologiX	HOM	tm1b	3	B6N	15.9	MGI:2685857	protein_coding	2	-	91643669	91649791	ENSMUSG00000075040	ZNF408	ENSG00000175213	coronal
Zfp54		zinc finger protein 54	Sanger_CBI_106	HOM	em1	3	B6N	16	MGI:99201	protein_coding	17	+	21423227	21435640	ENSMUSG00000023882	No orthologue	No orthologue	sagittal
Zfp616		zinc finger protein 616	Sanger_HistologiX	HOM	tm1b	3	B6N	16.1	MGI:3650906	protein_coding	11	+	74069955	74087292	ENSMUSG00000069476	No orthologue	No orthologue	coronal
Zfp658		zinc finger protein 658	Sanger_HistologiX	HOM	tm1b	3	B6N	16.1	MGI:2652821	protein_coding	7	+	43562256	43575461	ENSMUSG00000056592	Multiple orthologues	Multiple orthologues	coronal
Zfp664		zinc finger protein 664	Sanger_CBI_107	HOM	tm1b	3	B6N	16	MGI:2442505	protein_coding	5	+	124862691	124902693	ENSMUSG00000079215	ZNF664	ENSG00000179195	sagittal
Zfp719		zinc finger protein 719	Sanger_HistologiX	HOM	tm1a	3	B6N	16.1	MGI:2444708	protein_coding	7	+	43579610	43593235	ENSMUSG00000030469	Multiple orthologues	Multiple orthologues	coronal
Zfp719		zinc finger protein 719	Sanger_HistologiX	HOM	tm1b	3	B6N	16.2	MGI:2444708	protein_coding	7	+	43579610	43593235	ENSMUSG00000030469	Multiple orthologues	Multiple orthologues	coronal
Zfp748		zinc finger protein 748	Sanger_CBI_106	HOM	em1	2	B6N	16	MGI:1916455	protein_coding	13	-	67538641	67553830	ENSMUSG00000095432	No orthologue	No orthologue	sagittal
Zfp763		zinc finger protein 763	Sanger_HistologiX	HOM	em2	3	B6N	16.2	MGI:1920701	protein_coding	17	-	33016863	33033402	ENSMUSG00000067430	No orthologue	No orthologue	coronal
Zfp791		zinc finger protein 791	Sanger_HistologiX	HOM	tm1a	3	B6N	15.9	MGI:3648473	protein_coding	8	-	85108553	85123095	ENSMUSG00000074194	ZNF791	ENSG00000173875	coronal
Zfp84		zinc finger protein 84	Sanger_HistologiX	HOM	tm1b	3	B6N	16	MGI:107780	protein_coding	7	+	29768552	29779821	ENSMUSG00000046185	No orthologue	No orthologue	coronal
Zfp879		zinc finger protein 879	Sanger_HistologiX	HOM	tm2b	3	B6N	15.8	MGI:3053099	protein_coding	11	-	50832031	50841552	ENSMUSG00000044296	ZNF879	ENSG00000234284	coronal
Zfyve28		zinc finger, FYVE domain containing 28	Sanger_HistologiX	HOM	tm1b	3	B6N	16.2	MGI:2684992	protein_coding	5	-	34194893	34288449	ENSMUSG00000037224	ZFYVE28	ENSG00000159733	coronal
Zkscan14		zinc finger with KRAB and SCAN domains 14	Sanger_ICS	HET	tm1a	3	B6N	15.9	MGI:1914485	protein_coding	5	-	145194946	145201868	ENSMUSG00000029627	ZNF394	ENSG00000160908	coronal
Zkscan17		zinc finger with KRAB and SCAN domains 17	Sanger_HistologiX	HET	tm1b	3	B6N	16.2	MGI:2679270	protein_coding	11	-	59485520	59526751	ENSMUSG00000020472	ZNF496	ENSG00000162714	coronal
Zmynd11		zinc finger, MYND domain containing 11	Sanger_CBI_107	HET	em1	3	B6N	16.2	MGI:1913755	protein_coding	13	-	9684833	9765330	ENSMUSG00000021156	ZMYND11	ENSG00000015171	sagittal
Zmynd8		zinc finger, MYND-type containing 8	Sanger_WTCHG_ICS_Luxol-Nissl	HET	tm1a	3	B6JTyr;B6N	15.8	MGI:1918025	protein_coding	2	-	165784155	165899016	ENSMUSG00000039671	ZMYND8	ENSG00000101040	coronal
Zp1		zona pellucida glycoprotein 1	Sanger_ICS	HOM	tm1a	3	B6N	15.7	MGI:103073	protein_coding	19	-	10914287	10920632	ENSMUSG00000024734	ZP1	ENSG00000149506	coronal
Zranb1		zinc finger, RAN-binding domain containing 1	Sanger_HistologiX	HOM	tm1a	3	B6N	16.4	MGI:106441	protein_coding	7	+	132931142	132986391	ENSMUSG00000030967	ZRANB1	ENSG00000019995	coronal
Zranb2		zinc finger, RAN-binding domain containing 2	Sanger_WTCHG_6w	HET	tm1a	3	B6JTyr;B6N	8.7	MGI:1858211	protein_coding	3	+	157534160	157548410	ENSMUSG00000028180	ZRANB2	ENSG00000132485	coronal
Zscan10		zinc finger and SCAN domain containing 10	Sanger_ICS	HET	tm2a	3	B6N	16.1	MGI:3040700	protein_coding	17	+	23600856	23611019	ENSMUSG00000023902	ZSCAN10	ENSG00000130182	coronal
Zscan2		zinc finger and SCAN domain containing 2	Sanger_HistologiX	HOM	tm1a	3	B6N	16.1	MGI:99176	protein_coding	7	+	80860920	80876537	ENSMUSG00000038797	ZSCAN2	ENSG00000176371	coronal
Zzz3		zinc finger, ZZ domain containing 3	Sanger_WTCHG_6w	HET	tm1a	3	B6JTyr;B6N	6.7	MGI:1920453	protein_coding	3	+	152395473	152462826	ENSMUSG00000039068	ZZZ3	ENSG00000036549	coronal
