# Supplementary material for: Large-scale neuroanatomical study uncovers 198 gene associations in mouse brain morphogenesis
Source: Nat Commun. 2019 Aug 1;10:3465. doi: 10.1038/s41467-019-11431-2 (PMC6671969; doi:10.1038/s41467-019-11431-2)
Supplement: Supplementary file 6 — Supplementary Data 2 [file 41467_2019_11431_MOESM6_ESM.xlsx]

## Sheet: Supplementary Data 2
Replication_category	Gene_name	Project_ID	Number_mice	Core_strain	Age	Non_imputed_BH-p	Consistency_score	Affected_parameters	Notes
Age	Appl2_HOM_tm1a	Sanger_WTCHG_6w	3	B6JTyr;B6N	5.96667	0.15	1	2_Pir (BH-p=0.12) and 2_RSGc (BH-p=0.16)	could either be false positives or real differences between the two ages
	Appl2_HOM_tm1a	Sanger_WTCHG_14-16w	3	B6JTyr;B6N	15.9333	1
Age	Asxl1_HET_tm1a	Sanger_WTCHG_6w	3	B6JTyr;B6N	7.1	1	1
	Asxl1_HET_tm1a	Sanger_WTCHG_14-16w	3	B6JTyr;B6N	15.7	1
Age	Brpf3_HET_tm1a	Sanger_WTCHG_6w	3	B6JTyr;B6N	7.1	1	1
	Brpf3_HET_tm1a	Sanger_WTCHG_14-16w	3	B6JTyr;B6N	16	1
Age	Cenpj_HOM_tm1a	Sanger_WTCHG_14-16w	3	B6JTyr;B6N	15.7	1	1
	Cenpj_HOM_tm1a	Sanger_WTCHG_ICS_Luxol-Nissl	2	B6JTyr;B6N	10	1
Age	Crlf3_HOM_tm1a	Sanger_WTCHG_6w	6	B6JTyr;B6N	7	0.2	1	2_TILpy (BH-p=0.18)	likely to be a false positive at 6 weeks of age since this parameter is very sensitive to the histological procedure (see Collins et al 2018)
	Crlf3_HOM_tm1a	Sanger_WTCHG_ICS_Nissl	2	B6JTyr;B6N	14	1
Age	Dusp3_HOM_tm1a	Sanger_WTCHG_6w	3	B6JTyr;B6N	6.43333	1	1
	Dusp3_HOM_tm1a	Sanger_WTCHG_ICS_Luxol-Nissl	2	B6JTyr;B6N	60	0.2		1_LV, 1_gcc_Width_T, 2_TBA and 2_D3V (all BH-p=0.15)	most likely to be a true positive due to ageing
Age	Farp2_HOM_tm1a	Sanger_WTCHG_6w	2	B6JTyr;B6N	6.6	1	1
	Farp2_HOM_tm1a	Sanger_WTCHG_14-16w	4	B6JTyr;B6N	16.075	1
Age	Mcph1_HOM_tm1a	Sanger_WTCHG_6w	2	B6JTyr;B6N	6.5	0.15	1	2_TBA (BH-p=0.14)	true positive
	Mcph1_HOM_tm1a	Sanger_WTCHG_14-16w	3	B6JTyr;B6N	16	0.2		2_cc (BH-p=0.16)	true positive
Age	Mgst3_HOM_tm1a	Sanger_WTCHG_6w	3	B6JTyr;B6N	5.6	1	1
	Mgst3_HOM_tm1b	Sanger_ICS	3	B6Brd;B6Dnk;B6N-Tyr<c-Brd>	16	1
Age	Miga2_HOM_tm1a	Sanger_WTCHG_6w	3	B6JTyr;B6N	6.6	0.15	1	2_TBA (BH-p=0.13)	could be a false positive or a real difference between the two ages
	Miga2_HOM_tm1a	Sanger_WTCHG_14-16w	2	B6JTyr;B6N	15.9	1
Age	Mta1_HOM_tm1a	Sanger_WTCHG_6w	3	129/SvEv	6	1	1
	Mta1_HOM_tm1a	Sanger_WTCHG_14-16w	2	129/SvEv	30	1
Age	Ncaph2_HET_tm1a	Sanger_WTCHG_14-16w	3	B6JTyr;B6N	14.1	1	1
	Ncaph2_HET_tm1a	Sanger_WTCHG_6w	3	B6JTyr;B6N	6.7	1
Age	Nfkb1_HOM_tm1a	Sanger_WTCHG_6w	3	B6JTyr;B6N	7.7	1	1
	Nfkb1_HOM_tm1a	Sanger_WTCHG_14-16w	3	B6JTyr;B6N	13.8	1
Age	Ppp5c_HOM_tm1a	Sanger_WTCHG_6w	3	B6JTyr;B6N	6.3	1	1
	Ppp5c_HOM_tm1a	Sanger_WTCHG_ICS_Nissl	3	B6JTyr;B6N	13.9667	0.2		2_RSGc_Width (BH-p=0.19)	likely to be a false positive at 14 weeks of age since this parameter is sensitive to the histological procedure (see Collins et al 2018)
Age	Setdb1_HET_tm1a	Sanger_WTCHG_6w	3	B6JTyr;B6N	7.23333	1	1
	Setdb1_HET_tm1a	Sanger_WTCHG_ICS_Luxol-Nissl	3	B6JTyr;B6N	15.9	1
Age	Slc9a8_HOM_tm1a	Sanger_WTCHG_6w	3	B6JTyr;B6N	6.3	1	1
	Slc9a8_HOM_tm1a	Sanger_WTCHG_14-16w	3	B6JTyr;B6N	16	0.15		2_RSGc_Width (BH-p=0.15)	likely to be a false positive at 16 weeks of age since this parameter is sensitive to the histological procedure (see Collins et al 2018)
Age	Sparc_HOM_tm1a	Sanger_WTCHG_6w	3	B6JTyr;B6N	6.2	1	1
	Sparc_HOM_tm1a	Sanger_WTCHG_ICS_Nissl	3	B6JTyr;B6N	13.9	0.01		1_TBA (BH-p=0.006)	most likely to be a true positive (1_TBA not tested at 6 weeks of age)
Age	Sytl1_HOM_tm1a	Sanger_WTCHG_6w	3	B6JTyr;B6N	6.7	1	1
	Sytl1_HOM_tm1a	Sanger_WTCHG_ICS_Luxol-Nissl	2	B6JTyr;B6N	13.9	0.05		1_TBA (BH-p=0.04), 1_Cg (BH-p=0.02) and 1_Cg_Width (BH-p=0.19)	most likely to be true positives (section 1 parameters not tested at 6 weeks of age)
Age	Ttll3_HOM_tm1a	Sanger_WTCHG_6w	3	B6JTyr;B6N	6.7	1	1
	Ttll3_HOM_tm1a	Sanger_WTCHG_14-16w	2	B6JTyr;B6N	16	1
Allele	3110035E14Rik_HOM_tm1a	Sanger_HistologiX	3	B6N	16.0667	1	1
	3110035E14Rik_HOM_tm1b	Sanger_HistologiX	3	B6N	15.7333	1
Allele	Ap2a2_HET_tm1b	Sanger_HistologiX	3	B6N	15.9	0.2	1	3_Lat (BH-p=0.18)
	Ap2a2_HET_em1	Sanger_HistologiX	3	B6N	15.9	0.05		1_aca (BH-p=0.11) and 2_cc_Width (BH-p=0.04)
Allele	Ap4e1_HOM_tm1a	Sanger_WTCHG_14-16w	3	B6N	16.1	0.05	1	2_cc_Width (BH-p=0.02) and 2_cc_Height (BH-p=0.19)	true positive
	Ap4e1_HOM_tm1b	Sanger_HistologiX	3	B6N	15.9	0.01		1_gcc (BH-p=0.09), 1_gcc_Width_T (BH-p=0.13), 1_aca (BH-p=0.001), 2_D3V (BH-p=0.05), 2_mt (BH-p=0.003) and 2_fi (BH-p=0.14)	true positive
Allele	Cadm1_HOM_tm1.2	Sanger_WTCHG_6w	3	B6JIco;B6JTyr;129S5	6	1	1
	Cadm1_HOM_tm1a	Sanger_WTCHG_6w	3	B6JTyr;B6N	7.6	1
Allele	Cpsf3_HET_tm1a	Sanger_HistologiX	3	B6N	16.1667	1	1
	Cpsf3_HET_tm1b	Sanger_HistologiX	3	B6N	16.2667	1
Allele	Crlf3_HOM_tm1a	Sanger_WTCHG_ICS_Nissl	2	B6JTyr;B6N	14	1	1
	Crlf3_HOM_tm1b	Sanger_HistologiX	3	B6Brd;B6Dnk;B6N-Tyr<c-Brd>	15.9	1
Allele	Crlf3_HOM_tm1b	Sanger_HistologiX	3	B6Brd;B6Dnk;B6N-Tyr<c-Brd>	15.9	1	1
	Crlf3_HOM_em1	Sanger_HistologiX	3	B6N	15.8	0.2		2_LV (BH-p=0.16) and 2_cc_Height (BH-p=0.17)	em alleles known to be less specific than tm1b alleles
Allele	Dbn1_HET_tm1a	Sanger_ICS	2	B6N	15.9	1	1
	Dbn1_HET_tm1b	Sanger_HistologiX	3	B6N	15.9	0.01		1_aca (BH-p=1.0E-22)	tm1a alleles known to have residual expression of targeted genes
Allele	Dennd1c_HOM_tm1a	Sanger_HistologiX	3	B6N	15.8	1	1
	Dennd1c_HOM_tm1b	Sanger_HistologiX	3	B6N	16.4667	1
Allele	Dlg2_HOM_tm1a	Sanger_ICS	3	B6N	15.8	1	1
	Dlg2_HOM_tm1	Sanger_WTCHG_14-16w	3	B6JIco	15.8	1
Allele	Dnase1l2_HOM_tm1	Sanger_WTCHG_14-16w	3	B6N	15.8667	1	1
	Dnase1l2_HOM_tm1.1	Sanger_HistologiX	3	B6N	16.1	1
Allele	Dusp3_HOM_tm1a	Sanger_WTCHG_6w	3	B6JTyr;B6N	6.43333	1	1
	Dusp3_HOM_tm1b	Sanger_ICS	3	B6Brd;B6Dnk;B6N-Tyr<c-Brd>	16.4	1
Allele	Ell2_HOM_tm1a	Sanger_HistologiX	3	C57BL/6N;C57BL/6NTac	16.1	1	1
	Ell2_HOM_tm1b	Sanger_HistologiX	3	B6N	15.9	1
Allele	Fryl_HET_tm1a	Sanger_ICS	3	B6N	16.1	1	1
	Fryl_HET_tm1b	Sanger_HistologiX	3	B6N	15.7	1
Allele	Fundc1_HEMI_tm1a	Sanger_WTCHG_14-16w	3	B6JTyr;B6N	15.9	1	0
	Fundc1_HEMI_tm1c	Sanger_ICS	3	B6Brd;B6Dnk;B6N-Tyr<c-Brd>	16.4	0.05		1_TBA (BH-p=0.04), 1_CPu (BH-p=0.18) and 1_aca (BH-p=0.02)	this result is incoherent since tm1c is a functional WT
Allele	Herc1_HOM_em1	Sanger_HistologiX	3	B6N	16	1	1
	Herc1_HOM_em2	Sanger_HistologiX	3	B6N	16	1
Allele	Herc1_HOM_em1	Sanger_HistologiX	3	B6N	16	1	1		this is a point mutation of unknown impact
	Herc1_HOM_em3	Sanger_HistologiX	3	B6N	16	0.01		1_TBA (BH-p=0.04), 1_Cg (BH-p=0.17), 1_gcc_Width_T (BH-p=0.0005) and 2_Hb (BH-p=0.08)	true positive
Allele	Leprot_HOM_tm2a	Sanger_HistologiX	3	B6N	15.6	1	1
	Leprot_HOM_tm2b	Sanger_HistologiX	3	B6N	15.8667	0.2		3_py (BH-p=0.16)	likely to be a false positive since this parameter is sensitive to the histological procedure (see Collins et al 2018)
Allele	Lgals7_HOM_tm1a	Sanger_HistologiX	3	B6N	16	1	1
	Lgals7_HOM_tm1b	Sanger_HistologiX	3	B6N	16	1
Allele	Lonrf3_HEMI_tm1a	Sanger_HistologiX	3	B6N	16.1	0.01	1	2_LV (BH-p=0.0001)
	Lonrf3_HEMI_tm1b	Sanger_HistologiX	3	B6N	15.9	0.1		2_D3V (BH-p=0.07)
Allele	Mgst3_HOM_tm1a	Sanger_WTCHG_14-16w	2	B6JTyr;B6N	16.3	1	1
	Mgst3_HOM_tm1b	Sanger_ICS	3	B6Brd;B6Dnk;B6N-Tyr<c-Brd>	16	1
Allele	mir96_HET_tm2.2	Sanger_CBI_106	2	B6N	16	1	1
	mir96_HOM_tm3.2	Sanger_CBI_106	2	B6N	16	1
Allele	Mkrn2_HOM_tm1b	Sanger_HistologiX	3	B6N	16.3	1	1
	Mkrn2_HOM_em1	Sanger_HistologiX	3	B6N	16	0.2		1_Cg_Width (BH-p=0.18) and 2_RGSc (BH-p=0.17)
Allele	Pabpc4_HOM_tm1a	Sanger_HistologiX	3	B6N	15.8667	0.05	1	1_aca (BH-p=0.08) and 2_S2 (BH-p=0.04)	likely to be a true positive due to the allelic difference between tm1a and tm1e
	Pabpc4_HOM_tm1e	Sanger_WTCHG_ICS_Luxol-Nissl	2	B6N	16.1	1
Allele	Prkab1_HOM_tm1a	Sanger_WTCHG_14-16w	2	B6N	16.1	1	1
	Prkab1_HOM_tm1b	Sanger_HistologiX	3	B6N	15.7667	1
Allele	Prss53_HOM_Q30R	Sanger_CBI_107	3	B6N	16	1	1
	Prss53_HOM_em1	Sanger_CBI_107	3	B6N	16.1	1
Allele	Rbmx_HEMI_tm2a	Sanger_HistologiX	3	B6N	15.9333	1	1
	Rbmx_HEMI_tm2b	Sanger_HistologiX	3	B6N	15.9333	1
Allele	Rhox13_HEMI_tm1a	Sanger_HistologiX	3	B6N	16.1	1	1
	Rhox13_HEMI_tm1b	Sanger_HistologiX	3	B6N	15.7	0.05		2_LV (BH-p=0.02)	tm1a alleles known to have residual expression of targeted genes
Allele	Rnf10_HOM_tm1a	Sanger_WTCHG_14-16w	3	B6N	15.9667	0.15	1	1_cc_Width (BH-p=0.11)	very strong candidate
	Rnf10_HOM_tm1b	Sanger_HistologiX	3	B6N	15.9333	0.01		1_TBA (BH-p=0.012), 1_Cg_Height (BH-p=0.14), 1_gcc (BH-p=0.004), 1_gcc_Height (BH-p=0.05), 1_aca (BH-p=1E-22), 1_M1 (BH-p=0.007), 2_TBA (BH-p=0.003), 2_cc_Width (BH-p=0.0004), 2_cc_Height (BH-p=0.02), 2_AM (BH-p=0.08), 2_ic (1.5E-08) and 2_DG (BH-p=0.07)	very strong candidate
Allele	Rosa26_HET_Gt	Sanger_HistologiX	3	B6N	15.8	1	1
	Rosa26_HET_tm1	Sanger_HistologiX	3	B6N	16.1	1
Allele	Rundc1_HET_tm1a	Sanger_HistologiX	3	B6N	15.7	1	1
	Rundc1_HET_tm1b	Sanger_HistologiX	3	B6N	15.7667	1
Allele	Selenok_HOM_tm1a	Sanger_HistologiX	3	B6N	16.1	1	1
	Selenok_HOM_tm1b	Sanger_HistologiX	3	B6N	15.8667	0.05		1_TBA (BH-p=0.01), 1_Cg (BH-p=0.12), 1_Cg_Height (BH-p=0.014), 1_gcc (BH-p=0.13) and 1_M1 (BH-p=0.15)	some of the significant parameters in tm1b are borderline significant in tm1a
Allele	Slc25a21_HOM_tm1a	Sanger_WTCHG_14-16w	3	B6JTyr;B6N	16.4	1	1
	Slc25a21_HOM_tm1b	Sanger_ICS	2	B6Brd;B6Dnk;B6N-Tyr<c-Brd>	16	1
Allele	Slc25a21_HOM_tm1a	Sanger_WTCHG_14-16w	3	B6JTyr;B6N	16.4	1	1
	Slc25a21_HOM_tm1c	Sanger_ICS	3	B6Brd;B6Dnk;B6N-Tyr<c-Brd>	15.8667	1
Allele	Slc25a21_HOM_tm1a	Sanger_WTCHG_14-16w	3	B6JTyr;B6N	16.4	1	1
	Slc25a21_HOM_tm1d	Sanger_ICS	3	B6Brd;B6Dnk;B6N-Tyr<c-Brd>	15.5	1
Allele	Stard8_HEMI_tm1a	Sanger_HistologiX	4	B6N	15.725	1	1
	Stard8_HEMI_tm1b	Sanger_HistologiX	3	B6N	15.8333	0.05		2_dhc (BH-p=0.04)	tm1a alleles known to have residual expression of targeted genes
Allele	Tatdn3_HOM_tm1a	Sanger_HistologiX	3	B6N	15.8333	1	1
	Tatdn3_HOM_tm1b	Sanger_HistologiX	3	B6N	16.5	0.05		2_HP (BH-p=0.06) and 2_TILpy (BH-p=0.01)	tm1a alleles known to have residual expression of targeted genes
Allele	Tceal5_HEMI_tm1a	Sanger_HistologiX	3	B6N	16.2667	1	1
	Tceal5_HEMI_tm1b	Sanger_HistologiX	3	B6N	16.2667	1
Allele	Tomm20l_HOM_tm1a	Sanger_HistologiX	3	B6N	16	1	1
	Tomm20l_HOM_tm1b	Sanger_HistologiX	3	B6N	15.9	1
Allele	Trim29_HOM_tm1a	Sanger_HistologiX	3	B6N	16	1	1
	Trim29_HOM_tm1b	Sanger_HistologiX	3	B6N	16.0333	1
Allele	Trim6_HET_em1	Sanger_CBI_106	3	B6N	16	1	1
	Trim6_HOM_em1	Sanger_CBI_106	3	B6N	16	1
Allele	Zfp182_HEMI_tm1a	Sanger_HistologiX	3	B6N	15.9667	1	1
	Zfp182_HEMI_tm1b	Sanger_HistologiX	3	B6N	15.9333	1
Allele	Zfp719_HOM_tm1a	Sanger_HistologiX	3	B6N	16.1	1	1
	Zfp719_HOM_tm1b	Sanger_HistologiX	3	B6N	16.2333	1
Background	Cenpj_HOM_tm1a	Sanger_ICS	3	B6Brd;B6Dnk;B6N-Tyr<c-Brd>	16.1	0.01	1	1_LV (BH-p=0.001), 1_M1 (BH-p=0.11) and 2_TBA (BH-p=0.14)	true positive
	Cenpj_HOM_tm1a	Sanger_WTCHG_14-16w	3	B6JTyr;B6N	15.7	1			likely to be a true negative due to the genetic background
Genotype	Abca4_HET_tm1a	Sanger_WTCHG_ICS_Luxol-Nissl	3	B6N	16.1	1	1
	Abca4_HOM_tm1a	Sanger_ICS	3	B6N	15.8	1
Genotype	Aff3_HET_tm1a	Sanger_ICS	3	B6N	16.1	1	1
	Aff3_HOM_tm1a	Sanger_ICS	3	B6N	16.3667	0.01		1_LV (BH-p=0.0003), 1_gcc_Width_B (BH-p=8.1E-06) and 2_LV (BH-p=0.15)
Genotype	Akt2_HET_tm1e	Sanger_WTCHG_6w	3	129/SvEv	6	0.1	1	2_TBA (BH-p=0.09), 2_RGSc (BH-p=0.18), 2_RGSc_Width (BH-p=0.18), 2_Pir (BH-p=0.09), 2_fi (BH-p=0.17), 2_Hb (BH-p=0.09), 2_HP (BH-p=0.13), 2_TILpy (BH-p=0.13), 2_DG (BH-p=0.09) and 2_S2 (BH-p=0.09)	strong candidate
	Akt2_HOM_tm1e	Sanger_WTCHG_6w	3	129/SvEv	6	0.05		2_TBA (BH-p=0.02), 2_RGSc_Width (BH-p=0.09), 2_Pir (BH-p=0.18), 2_opt (BH-p=0.17), 2_Hb (BH-p=0.14), 2_DG (BH-p=0.09) and 2_S2 (BH-p=0.018)	strong candidate
Genotype	Atp8b2_HET_tm1a	Sanger_HistologiX	3	B6N	16.2333	1	1
	Atp8b2_HOM_tm1a	Sanger_HistologiX	2	B6N	16.4	1
Genotype	Cadm1_HET_tm1.2	Sanger_WTCHG_6w	3	B6JIco;B6JTyr;129S5	6	1	1
	Cadm1_HOM_tm1.2	Sanger_WTCHG_6w	3	B6JIco;B6JTyr;129S5	6	1
Genotype	Ccdc122_HET_tm1a	Sanger_HistologiX	3	B6N	16.3	1	1
	Ccdc122_HOM_tm1a	Sanger_HistologiX	3	B6N	15.8333	1
Genotype	Cenpj_HET_tm1a	Sanger_WTCHG_14-16w	3	B6JTyr;B6N	16.2	1	1
	Cenpj_HOM_tm1a	Sanger_WTCHG_14-16w	3	B6JTyr;B6N	15.7333	1
Genotype	Cxcr2_HET_tm1a	Sanger_HistologiX	3	B6N	16.0667	1	1
	Cxcr2_HOM_tm1a	Sanger_HistologiX	2	B6N	16.1	1
Genotype	Dscc1_HET_tm1a	Sanger_ICS	2	B6Brd;B6Dnk;B6N-Tyr<c-Brd>	16	1	1
	Dscc1_HOM_tm1a	Sanger_WTCHG_ICS_Luxol-Nissl	3	B6JTyr;B6N	16.0333	1
Genotype	Fbxo47_HET_tm1a	Sanger_ICS	3	B6N	15.7667	1	1
	Fbxo47_HOM_tm1a	Sanger_ICS	3	B6N	16.0667	0.01		1_LV (BH-p=1E-05) and 1_gcc_Height (BH-p=0.13)
Genotype	Glt8d2_HET_tm1a	Sanger_ICS	3	B6N	15.8667	1	1
	Glt8d2_HOM_tm1a	Sanger_ICS	3	B6N	16.2	1
Genotype	Ift80_HET_tm1a	Sanger_HistologiX	3	B6N	15.9	1	1
	Ift80_HOM_tm1a	Sanger_HistologiX	3	B6N	16.0333	1
Genotype	mir145_HET_tm1	Sanger_HistologiX	3	B6N	16.0667	1	1
	mir145_HOM_tm1	Sanger_HistologiX	3	B6N	15.8333	1
Genotype	mir146a_HET_tm1	Sanger_ICS	2	B6N	16.5	1	1
	mir146a_HOM_tm1	Sanger_ICS	3	B6N	15.9	1
Genotype	Myo6_HET_sv	Sanger_WTCHG_6w	3	B6JIco;B10	5.9	1	1
	Myo6_HOM_sv	Sanger_WTCHG_6w	3	B6JIco;B10	5.9	1
Genotype	Mysm1_HET_tm1a	Sanger_WTCHG_6w	3	B6	6	1	1
	Mysm1_HOM_tm1a	Sanger_WTCHG_6w	3	B6	5.9	0.01		2_TBA (BH-p=1.4E-10), 2_RGSc (BH-p=0.002), 2_RGSc_Width (BH-p=0.03), 2_RGSc_Height (BH-p=0.021), 2_DG (BH-p=0.06) and 2_M1 (BH-p=0.004)	strong candidate
Genotype	Pik3cb_HET_tm1a	Sanger_WTCHG_14-16w	3	B6JTyr;B6N	15.9	1	1
	Pik3cb_HOM_tm1a	Sanger_WTCHG_ICS_Luxol-Nissl	3	B6JTyr;B6N	16.0667	0.1		1_TBA (BH-p=0.07)	strong candidate
Genotype	Prkcz_HET_tm1a	Sanger_WTCHG_6w	3	B6JTyr;B6N	7.83333	1	1
	Prkcz_HOM_tm1a	Sanger_WTCHG_6w	3	B6JTyr;B6N	7.7	1
Genotype	Rassf1_HET_tm1.2	Sanger_WTCHG_6w	3	B6JTyr;129S5	6	1	1
	Rassf1_HOM_tm1.2	Sanger_WTCHG_6w	3	B6JTyr;129S5	6	1
Genotype	Rcor2_HET_tm1a	Sanger_WTCHG_ICS_Luxol-Nissl	3	B6N	15.5	1	1
	Rcor2_HOM_tm1a	Sanger_ICS	3	B6N	15.8	0.01		2_cc_Width (BH-p=0.006)
Genotype	Rosa26_HET_Gt	Sanger_HistologiX	3	B6N	15.8	1	1
	Rosa26_HOM_Fki	Sanger_WTCHG_14-16w	3	B6N	16	1
Genotype	Rtbdn_HET_tm1a	Sanger_ICS	3	B6N	16	1	1
	Rtbdn_HOM_tm1a	Sanger_ICS	3	B6N	15.8	1
Genotype	Rufy2_HET_tm1a	Sanger_ICS	2	B6N	15.9	1	1
	Rufy2_HOM_tm1a	Sanger_ICS	3	B6N	15.9333	1
Genotype	Sept10_HET_tm1a	Sanger_HistologiX	3	B6N	16	1	1
	Sept10_HOM_tm1a	Sanger_HistologiX	3	B6N	16.0667	1
Genotype	Slc20a2_HET_tm1a	Sanger_HistologiX	3	B6N	16.1	1	1
	Slc20a2_HOM_tm1a	Sanger_HistologiX	3	B6N	16.4	1
Genotype	Slc22a21_HET_tm1a	Sanger_WTCHG_6w	3	B6JTyr;B6N	6.4	1	1
	Slc22a21_HOM_tm1a	Sanger_WTCHG_6w	3	B6JTyr;B6N	5.7	1
Genotype	Srsf4_HET_tm1a	Sanger_WTCHG_14-16w	3	B6JTyr;B6N	16.1	1	1
	Srsf4_HOM_tm1a	Sanger_WTCHG_ICS_Luxol-Nissl	3	B6JTyr;B6N	16.1	0.01		1_aca (BH-p=0.002)
Genotype	Xpnpep1_HET_tm1a	Sanger_HistologiX	3	B6N	15.6333	1	1
	Xpnpep1_HOM_tm1a	Sanger_HistologiX	2	B6N	15.75	1
Genotype	Zc3hc1_HET_tm1a	Sanger_WTCHG_14-16w	3	B6JTyr;B6N	16	1	1
	Zc3hc1_HOM_tm1a	Sanger_WTCHG_14-16w	2	B6JTyr;B6N	16.3	1
Histology	Arpc1b_HOM_tm1a	Sanger_ICS	3	B6N	16.2	1	1
	Arpc1b_HOM_tm1a	Sanger_CBI_107	3	B6N	16	1
Histology	mir96_HOM_tm2.2	Sanger_HistologiX	3	B6N	16.1	1	1
	mir96_HOM_tm3.2	Sanger_CBI_106	2	B6N	16	1
Project_ID	Cpgi13569_HOM_tm1.1	Sanger_CBI_106	2	B6N	16	1	1
	Cpgi13569_HOM_tm1.1	Sanger_CBI_107	2	B6N	16	1
Project_ID	Crlf3_HOM_tm1a	Sanger_WTCHG_ICS_Nissl	2	B6JTyr;B6N	14	1	1
	Crlf3_HOM_tm1a	Sanger_WTCHG_14-16w	3	B6JTyr;B6N	15.9	1
Project_ID	Plekhm2_HOM_tm1a	Sanger_WTCHG_14-16w	3	B6JTyr;B6N	15.9	1	1
	Plekhm2_HOM_tm1a	Sanger_WTCHG_ICS_Nissl	3	B6JTyr;B6N	13.9	0.1		1_TBA (BH-p=0.09)	Section 1 not assessed in project Sanger_WTCHG_14-16w
Project_ID	Rad18_HOM_tm1a	Sanger_WTCHG_14-16w	3	B6JTyr;B6N	16	1	1
	Rad18_HOM_tm1a	Sanger_WTCHG_ICS_Luxol-Nissl	3	B6JTyr;B6N	13.9	0.01		2_cc_Width (BH-p=0.001)	Section 2 not assessed in project Sanger_WTCHG_14-16w
Project_ID	Rhd_HOM_tm1e	Sanger_WTCHG_14-16w	3	B6JTyr;B6N	16.1	1	1
	Rhd_HOM_tm1e	Sanger_WTCHG_ICS_Luxol-Nissl	3	B6JTyr;B6N	14	1
Project_ID	Slc38a10_HOM_tm1a	Sanger_ICS	3	B6N	15.8	1	1
	Slc38a10_HOM_tm1a	Sanger_WTCHG_14-16w	3	B6JTyr;B6N	15.6	1
Project_ID	St18_HOM_tm1a	Sanger_ICS	2	B6N	15.6	1	1
	St18_HOM_tm1a	Sanger_WTCHG_ICS_Nissl	3	B6N	16	1
Genotype+Histology	Camsap3_HOM_tm1a	Sanger_HistologiX	3	B6N	15.9	0.01	1	1_TBA (BH-p=0.01), 1_Cg _Width (BH-p=0.07), 1_gcc (BH-p=6.3E-08), 1_gcc_Width_T (BH-p=8.9E-06), 1_gcc_Width_B (BH-p=0.007), 1_gcc_Heigth (BH-p=0.0002), 1_aca (BH-p=1E-22), 2_cc_Width (BH-p=0.006), 2_cc_Height (BH-p=0.002) and 2_ic (BH-p=0.002)	strong candidate
	Camsap3_HET_tm1a	Sanger_CBI_107	3	B6N	15.7	1
Age+Allele+Histology	Cdh23_HOM/HET_v	Sanger_WTCHG_6w	3	STOCK	6	1	1
	Cdh23_HOM_tm2b	Sanger_CBI_106	3	B6N	16	0.01		4_Rad_length (BH-p=0.01), 4_HP_area (BH-p=0.001) and 4_DG_area (BH-p=3.6E-06)
Allele+Genotype	Exoc3l2_HOM_tm1a	Sanger_ICS	3	B6N	15.8	1	1
	Exoc3l2_HET_tm1b	Sanger_HistologiX	3	B6N	16	1
Age+Allele	Inpp1_HOM_tm1a	Sanger_WTCHG_6w	3	B6JTyr;B6N	5.9	1	1
	Inpp1_HOM_tm1b	Sanger_HistologiX	3	B6Brd;B6Dnk;B6N-Tyr<c-Brd>	15.8667	1
Allele+Background	mir96_HOM_Dmdo	Sanger_WTCHG_14-16w	2	C3Fe	14	1	1
	mir96_HOM_tm2.2	Sanger_HistologiX	3	B6N	16.1	1
Allele+Genotype	Mybphl_HOM_tm1a	Sanger_HistologiX	3	B6N	15.9	1	1
	Mybphl_HET_tm1b	Sanger_HistologiX	3	B6N	15.8	1
Age+Allele+Background	Myo7a_HOM_sh1-6J	Sanger_WTCHG_6w	3	AK;BKS	6	0.1	1	2_LV (BH-p=0.09)
	Myo7a_HOM_tm1a	Sanger_HistologiX	3	B6N	15.8667	1
Age+Genotype	Phf20_HOM_tm1a	Sanger_WTCHG_6w	3	B6JTyr;B6N	6.3	1	1
	Phf20_HET_tm1a	Sanger_WTCHG_ICS_Luxol-Nissl	3	B6JTyr;B6N	15.7	1
Age+Allele	Pld5_HOM_tm1a	Sanger_WTCHG_6w	3	B6JTyr;B6N	6.7	1	1
	Pld5_HOM_tm1b	Sanger_ICS	3	B6Brd;B6Dnk;B6N-Tyr<c-Brd>	15.6	1
Age+Allele+Genotype	Prkab1_HET_Gt	Sanger_WTCHG_6w	3	CBACa;129P2	6	1	1
	Prkab1_HOM_tm1a	Sanger_WTCHG_14-16w	2	B6N	16.1	1
Age+Genotype	Prmt3_HOM_tm1a	Sanger_WTCHG_6w	3	B6JTyr;B6N	5.9	1	1
	Prmt3_HET_tm1a	Sanger_WTCHG_14-16w	3	B6JTyr;B6N	15.6	1
Allele+Genotype	Secisbp2_HET_tm1a	Sanger_ICS	3	B6N	15.5	1	1
	Secisbp2_HOM_tm1c	Sanger_ICS	3	B6N	16.1	1
Age+Genotype	Slx4_HOM_tm1a	Sanger_WTCHG_6w	3	B6JTyr;B6N	5.9	0.05	1	2_RSGc_Width (BH-p=0.01)	likely to be real since there are four additional parameters with the same directionality but borderline significance
	Slx4_HET_tm1a	Sanger_WTCHG_14-16w	3	B6JTyr;B6N	16.3	1
Age+Allele	Smyd5_HOM_tm1e	Sanger_WTCHG_6w	3	B6JTyr;B6N	6.93333	1	1
	Smyd5_HOM_tm1a	Sanger_ICS	3	B6N	16.2	0.05		2_RSGc_Width (BH-p=0.02)	likely to be real since there are five additional parameters with the same directionality but borderline significance
Age+Allele	Spns2_HOM_tm1a	Sanger_WTCHG_6w	3	B6JTyr;B6N	6.4	1	1
	Spns2_HOM_tm1b	Sanger_ICS	3	B6Brd;B6Dnk;B6N-Tyr<c-Brd>	16.1	0.01		1_LV (BH-p=2.6E-07) and 1_gcc_Width_B (BH-p=3.3E-05)
Allele+Histology	Tctex1d2_HOM_tm1e	Sanger_HistologiX	3	B6N	16.1	1	1
	Tctex1d2_HOM_tm2b	Sanger_CBI_106	3	B6N	16	0.1		4_LV_area (BH-p=0.05)
Age+Genotype	Tk1_HOM_tm1	Sanger_HistologiX	3	B6N	7	1	1
	Tk1_HET_tm1	Sanger_HistologiX	4	B6N	16	1
Age+Allele	Whrn_HOM_tm1a	Sanger_WTCHG_ICS_Luxol-Nissl	3	B6N	15.9	1	1
	Whrn_HOM_wi	Sanger_WTCHG_6w	3	STOCK Whrn<wi>	6	1
Age+Genotype	Zfp106_HOM_tm1a	Sanger_WTCHG_6w	3	B6JTyr;B6N	6.3	1	1
	Zfp106_HET_tm1a	Sanger_WTCHG_ICS_Luxol-Nissl	3	B6JTyr;B6N	16.3	1
