# Supplementary material for: Large-scale neuroanatomical study uncovers 198 gene associations in mouse brain morphogenesis
Source: Nat Commun. 2019 Aug 1;10:3465. doi: 10.1038/s41467-019-11431-2 (PMC6671969; doi:10.1038/s41467-019-11431-2)
Supplement: Supplementary file 7 — Supplementary Data 3 [file 41467_2019_11431_MOESM7_ESM.xlsx]

## Sheet: Supplementary Data 3
Co-variate	Category	Description
Mouse_name	Mouse information	Unique mouse name. The first four letters indicate the colony name (e.g. MGKM). The number following the four letters indicates the mating number (e.g. MGKM37). The number after the dot indicates the litter (e.g. MGKM37.2 means the second litter of mating number 37). The final character (letter) is the pup identification so « a » is the first pup, « b » the second, « c » the third (e.g. MGKM37.2a…
Barcode	Mouse information	Unique mouse code, blind to the genotype, that starts with the letter “M” for “Mouse” followed by 8 digits, for example “M02386649”.
Allele	Mouse information	Indicates the allele name, which is composed of the gene name (e.g. Tceal5), followed by three pieces of information about the genetic engineering of the knockout (information lies between “<” and “>“ signs e.g. Tceal5<tm1b(KOMP)Wtsi>). The first piece of information after the gene name indicates the type of the mutation -construct (e.g. tm1b). The second piece of information is about the Program…
Construct	Mouse information	Name of the allelic construction that is the information about the genetic engineering of the knockout mouse (for example "tm1a" or "tm1b").
Genotype	Mouse information	Indicates the genotype of the mouse: "WT" for wildtype, "HOM" for homozygous, "HET" for heterozygous, "HEMI" for hemizygous.
Gene	Mouse information	Indicates the gene acronym.
Sex	Mouse information	Indicates the gender of the animal ("Male").
Age	Mouse information	Gives the age of the animal at the date of the necropsy ("dd.mm.yyyy").
Necropsy_date	Temporal	Date when the mouse got culled and the brain drop-fixed in the fivative solution ("dd.mm.yyyy").
Phenotyping_pipeline	Categorical	Indicates the MGP (Mouse Genetics Programme) whole body phenotyping pipeline used at the Sanger Institute when the mouse underwent general health tests before we receive the brain samples.
Diet	Categorical	Indicates the diet on which the mouse was bred ("Chow" or "HFD" for High Fat Diet).
Core_strain	Categorical	Information about the genetic background strain used during the embryonic stem cells production.
Promoter_status	Categorical	Indicates the promoter status of the mouse.
Cassette	Categorical	Indicates the targeting cassette used to generate the mouse.
Project_ID	Categorical	Name given to the sub-project ("Sanger_WTCHG_6w", "Sanger_WTCHG_14-16w”, "Sanger_WTCHG_ICS_Nissl”, “Sanger_WTCHG_ICS_Luxol-Nissl”, “Sanger_ICS” and “Sanger_HistologiX”) that is used for statistical analysis.
Batch_ID	Temporal	Date of the shipment of the brain samples from the Sanger Institute to the receiving Insitute.
Fixative	Categorical	Name of the fixative solution used for brain fixation ("10% buffered formalin" or "4% paraformaldehyde").
Analyst_1	Categorical	Name of the person who took the measurements of the critical section 1.
Analysis_date_1	Temporal	Date of the image analysis of the critical section 1 ("dd.mm.yyyy").
Stain_QC_1	Categorical	Score of the quality of the staining for critical section 1 (“1” means good, “+” means too dark and “-“ means too light).
Is_Critical_1	Categorical	Indicates “yes” or “no” depending if the section 1 is at the precise “critical” section or not.
If_Not_Critical_Pos_μm_1	Categorical	If not at the precise critical section 1, the distance from the critical section is given in micrometer (μm). The sign “-” indicates anterior to or positive value indicates posterior to the critical section (e.g., “-120” where -120 means 120 μm anterior to the critical section).
Is_Symmetrical_1	Categorical	Indicates “yes” for perfectly symmetrical and “no” for asymmetrical section 1. The asymmetry could either refer to dorso-ventral or rostro-caudal axes.
If_Not_Symmetrical_Pos_μm_1	Categorical	If the critical section 1 is not symmetrical, the distance in micrometers is given. The sign “-” indicates anterior to or positive value posterior to the critical hemisphere (e.g., “-120”).
Image_QC_1	Categorical	Score of the quality of the image of critical section 1. “1” is a good image that allows to take all the measurements (no tears or some minor ones); “2” is an image of lesser quality but allows to take the majority of the measurements (one or more tear(s) of larger extent); "3" is when the image is poorer quality and fewer measurements can be taken; “4” is when the image is very bad and few if an…
Analyst_2	Categorical	Name of the person who took the measurements of the critical section 2.
Analysis_date_2	Temporal	Date of the image analysis of the critical section 2 ("dd.mm.yyyy").
Stain_QC_2	Categorical	Score of the quality of the staining for critical section 2 (“1” means good, “+” means too dark and “-“ means too light).
Is_Critical_2	Categorical	Indicates “yes” or “no” depending if the section 2 is at the precise “critical” section or not.
If_Not_Critical_Pos_μm_2	Categorical	If not at the precise critical section 2, the distance from the critical section is given in micrometer (μm). The sign “-” indicates anterior to or positive value indicates posterior to the critical section (e.g., “-120”).
Is_Symmetrical_2	Categorical	Indicates “yes” for perfectly symmetrical and “no” for asymmetrical section 2. The asymmetry could either refer to dorso-ventral or rostro-caudal axes.
If_Not_Symmetrical_Pos_μm_2	Categorical	If the critical section 2 is not symmetrical, the distance in micrometers is given. The sign “-” indicates anterior to or positive value posterior to the critical hemisphere (e.g., “-120”).
Image_QC_2	Categorical	Score of the quality of the image of critical section 2. “1” is a good image that allows to take all the measurements (no tears or some minor ones); “2” is an image of lesser quality but allows to take the majority of the measurements (one or more tear(s) of larger extent); "3" is when the image is poorer quality and fewer measurements can be taken; “4” is when the image is very bad and few if an…
Analyst_3	Categorical	Name of the person who took the measurements of the critical section 3.
Analysis_date_3	Temporal	Date of the image analysis of the critical section 3 ("dd.mm.yyyy").
Stain_QC_3	Categorical	Score of the quality of the staining for critical section 3 (“1” means good, “+” means too dark and “-“ means too light).
Is_Critical_3	Categorical	Indicates “yes” or “no” depending if the section 3 is at the precise “critical” section or not.
If_Not_Critical_Pos_μm_3	Categorical	If not at the precise critical section 3, the distance from the critical section is given in micrometer (μm). The sign “-” indicates anterior to or positive value indicates posterior to the critical section (e.g., “-120”).
Is_Symmetrical_3	Categorical	Indicates “yes” for perfectly symmetrical and “no” for asymmetrical section 3. The asymmetry could either refer to dorso-ventral or rostro-caudal axes.
If_Not_Symmetrical_Pos_μm_3	Categorical	If the critical section 3 is not symmetrical, the distance in micrometers is given. The sign “-” indicates anterior to or positive value posterior to the critical hemisphere (e.g., “-120”).
Image_QC_3	Categorical	Score of the quality of the image of critical section 3. “1” is a good image that allows to take all the measurements (no tears or some minor ones); “2” is an image of lesser quality but allows to take the majority of the measurements (one or more tear(s) of larger extent); "3" is when the image is poorer quality and fewer measurements can be taken; “4” is when the image is very bad and few if an…
Analyst_4	Categorical	Name of the person who took the measurements of the critical section 4.
Analysis_date_4	Temporal	Date of the image analysis of the critical section 4 ("dd.mm.yyyy").
Stain_QC_4	Categorical	Score of the quality of the staining for critical section 4 (“1” means good, “+” means too dark and “-“ means too light).
Is_Critical_4	Categorical	Indicates “yes” or “no” depending if the section 4 is at the precise “critical” section or not.
If_Not_Critical_Pos_μm_4	Categorical	If not at the precise critical section 4, the distance from the critical section is given in micrometer (μm). The sign “-” indicates anterior to or positive value indicates posterior to the critical section (e.g., “-120”).
Is_Symmetrical_4	Categorical	Indicates “yes” for perfectly symmetrical and “no” for asymmetrical section 4. The asymmetry could either refer to dorso-ventral or rostro-caudal axes.
If_Not_Symmetrical_Pos_μm_4	Categorical	If the critical section 4 is not symmetrical, the distance in micrometers is given. The sign “-” indicates anterior to or positive value posterior to the critical hemisphere (e.g., “-120”).
Image_QC_4	Categorical	Score of the quality of the image of critical section 3. “1” is a good image that allows to take all the measurements (no tears or some minor ones); “2” is an image of lesser quality but allows to take the majority of the measurements (one or more tear(s) of larger extent); "3" is when the image is poorer quality and fewer measurements can be taken; “4” is when the image is very bad and few if an…
Preparation_date_1	Temporal	Date when the brain samples were processed and trimmed into three parts ("dd.mm.yyyy").
Preparation_experimenter_1	Categorical	Name of the person who trimmed the brain samples into three parts.
Inclusion_date_1	Temporal	Date when the three parts of the brain were included in paraffin blocks ("dd.mm.yyyy").
Inclusion_experimenter_1	Categorical	Name of the person who included the three parts of the brain in paraffin blocks.
Histology_date_1	Temporal	Sectioning date of the paraffin block for critical section 1 ("dd.mm.yyyy").
Histology_experimenter_1	Categorical	Name of the person who sectioned the paraffin block of critical section 1.
Staining_1	Categorical	Name of the staining for critical section 1 ("Nissl" or "Luxol-Nissl").
Staining_date_1	Temporal	Date when the critical section 1 of the brain was stained ("dd.mm.yyyy").
Staining_experimenter_1	Categorical	Name of the person who carried out the staining of the critical section 1.
Preparation_date_2	Temporal	Date when the brain samples were processed and trimmed into three parts ("dd.mm.yyyy").
Preparation_experimenter_2	Categorical	Name of the person who trimmed the brain samples into three parts.
Inclusion_date_2	Temporal	Date when the three parts of the brain were included in paraffin blocks ("dd.mm.yyyy").
Inclusion_experimenter_2	Categorical	Name of the person who included the three parts of the brain in paraffin blocks.
Histology_date_2	Temporal	Sectioning date of the paraffin block for critical section 2 ("dd.mm.yyyy").
Histology_experimenter_2	Categorical	Name of the person who sectioned the paraffin block of critical section 2.
Staining_2	Categorical	Name of the staining for critical section 2 ("Nissl" or "Luxol-Nissl").
Staining_date_2	Temporal	Date when the critical section 2 of the brain was stained ("dd.mm.yyyy").
Staining_experimenter_2	Categorical	Name of the person who carried out the staining of the critical section 2.
Preparation_date_3	Temporal	Date when the brain samples were processed and trimmed into three parts ("dd.mm.yyyy").
Preparation_experimenter_3	Categorical	Name of the person who trimmed the brain samples into three parts.
Inclusion_date_3	Temporal	Date when the three parts of the brain were included in paraffin blocks ("dd.mm.yyyy").
Inclusion_experimenter_3	Categorical	Name of the person who included the three parts of the brain in paraffin blocks.
Histology_date_3	Temporal	Sectioning date of the paraffin block for critical section 3 ("dd.mm.yyyy").
Histology_experimenter_3	Categorical	Name of the person who sectioned the paraffin block of critical section 3.
Staining_3	Categorical	Name of the staining for critical section 3 ("Nissl" or "Luxol-Nissl").
Staining_date_3	Temporal	Date when the critical section 3 of the brain was stained ("dd.mm.yyyy").
Staining_experimenter_3	Categorical	Name of the person who carried out the staining of the critical section 3.
Preparation_date_4	Temporal	Date when the brain samples were processed and trimmed into two parts ("dd.mm.yyyy").
Preparation_experimenter_4	Categorical	Name of the person who trimmed the brain samples into two parts.
Inclusion_date_4	Temporal	Date when the two parts of the brain were included in paraffin blocks ("dd.mm.yyyy").
Inclusion_experimenter_4	Categorical	Name of the person who included the two parts of the brain in paraffin blocks.
Histology_date_4	Temporal	Sectioning date of the paraffin block for critical section 4 ("dd.mm.yyyy").
Histology_experimenter_4	Categorical	Name of the person who sectioned the paraffin block of critical section 4.
Staining_4	Categorical	Name of the staining for critical section 4 ("Nissl" or "Luxol-Nissl").
Staining_date_4	Temporal	Date when the critical section 4 of the brain was stained ("dd.mm.yyyy").
Staining_experimenter_4	Categorical	Name of the person who carried out the staining of the critical section 4.
