# Supplementary material for: Large-scale neuroanatomical study uncovers 198 gene associations in mouse brain morphogenesis
Source: Nat Commun. 2019 Aug 1;10:3465. doi: 10.1038/s41467-019-11431-2 (PMC6671969; doi:10.1038/s41467-019-11431-2)
Supplement: Supplementary file 8 — Supplementary Data 4 [file 41467_2019_11431_MOESM8_ESM.xlsx]

## Sheet: Supplementary Data 4
Genotype	Structural_category	Project_ID	Parameter	Brain_section	Description	Category	Unit	Number_mice	Min	Mean	Max	Standard_deviation
Wildtype	Brain size	Sanger_HistologiX	1_TBA	Striatum	Total brain area	Area	cm2	480	0.261952	0.317819	0.374906	0.019955
Wildtype	Ventricles	Sanger_HistologiX	1_LV	Striatum	Lateral ventricles, left and right hemispheres	Area	cm2	491	0.000193247	0.00185786	0.0052138	0.000826668
Wildtype	Cortex	Sanger_HistologiX	1_Cg	Striatum	Cingulate cortex, left and right hemispheres	Area	cm2	487	0.00778192	0.0102223	0.01284	0.000977869
Wildtype	Cortex	Sanger_HistologiX	1_Cg_Width	Striatum	Cingulate cortex, width, left and right hemispheres	Length	cm	487	0.0795613	0.0915326	0.102245	0.00448189
Wildtype	Cortex	Sanger_HistologiX	1_Cg_Height	Striatum	Cingulate cortex, height	Length	cm	482	0.125956	0.155841	0.184834	0.0105704
Wildtype	Commissures	Sanger_HistologiX	1_gcc	Striatum	Genu of the corpus callosum	Area	cm2	418	0.00642156	0.00965428	0.0119709	0.00106806
Wildtype	Commissures	Sanger_HistologiX	1_gcc_Width_T	Striatum	Genu of the corpus callosum, width, top	Length	cm	397	0.121916	0.158627	0.1948	0.011601
Wildtype	Commissures	Sanger_HistologiX	1_gcc_Width_B	Striatum	Genu of the corpus callosum, width, bottom	Length	cm	389	0.0324462	0.0754311	0.10476	0.0123516
Wildtype	Commissures	Sanger_HistologiX	1_gcc_Height	Striatum	Genu of the corpus callosum, height	Length	cm	404	0.0331591	0.0439724	0.05904	0.00480385
Wildtype	Subcortex	Sanger_HistologiX	1_CPu	Striatum	Caudate putamen, left and right hemispheres	Area	cm2	480	0.019285	0.0303963	0.0437461	0.00402239
Wildtype	Commissures	Sanger_HistologiX	1_aca	Striatum	Anterior commissure, left and right hemispheres	Area	cm2	493	0.00051362	0.000690062	0.000844348	6.10092e-05
Wildtype	Cortex	Sanger_HistologiX	1_Pir	Striatum	Piriform cortex, left and right hemispheres	Area	cm2	489	0.00100197	0.00162377	0.00260052	0.000292816
Wildtype	Cortex	Sanger_HistologiX	1_M1	Striatum	Primary motor cortex, left and right hemispheres	Length	cm	487	0.106023	0.124959	0.141656	0.00533255
Wildtype	Cortex	Sanger_HistologiX	1_S2	Striatum	Secondary somatosensory cortex, left and right hemispheres	Length	cm	482	0.0884319	0.105554	0.121731	0.00655028
Wildtype	Brain size	Sanger_HistologiX	2_TBA	Hippocampus	Total brain area	Area	cm2	486	0.36703	0.451578	0.526339	0.0302581
Wildtype	Ventricles	Sanger_HistologiX	2_LV	Hippocampus	Lateral ventricles, left and right hemispheres	Area	cm2	492	0.000299447	0.00278305	0.0191878	0.00153432
Wildtype	Ventricles	Sanger_HistologiX	2_D3V	Hippocampus	Dorsal third ventricle	Area	cm2	485	0.000787608	0.00261964	0.00493658	0.000615469
Wildtype	Cortex	Sanger_HistologiX	2_RSGc	Hippocampus	Retrosplenial granular cortex, c region, left and right hemispheres	Area	cm2	487	0.00333471	0.00456138	0.00590035	0.000535115
Wildtype	Cortex	Sanger_HistologiX	2_RSGc_Width	Hippocampus	Retrosplenial granular cortex, c region, width, left and right hemispheres	Length	cm	489	0.0583607	0.0676726	0.076895	0.00388474
Wildtype	Cortex	Sanger_HistologiX	2_RSGc_Height	Hippocampus	Retrosplenial granular cortex, c region, height	Length	cm	481	0.0715326	0.0920002	0.109613	0.007797
Wildtype	Commissures	Sanger_HistologiX	2_cc	Hippocampus	Corpus callosum	Area	cm2	467	0.00253162	0.00363983	0.0836446	0.0037359
Wildtype	Commissures	Sanger_HistologiX	2_cc_Width	Hippocampus	Corpus callosum, width	Length	cm	467	0.0849435	0.109323	0.132289	0.00904956
Wildtype	Commissures	Sanger_HistologiX	2_cc_Height	Hippocampus	Corpus callosum, height	Length	cm	474	0.02114	0.0280257	0.037172	0.00319527
Wildtype	Commissures	Sanger_HistologiX	2_dhc	Hippocampus	Dorsal hippocampal commissure	Area	cm2	474	0.0002314	0.000387797	0.000636636	8.39817e-05
Wildtype	Subcortex	Sanger_HistologiX	2_AM	Hippocampus	Amygdaloid nucleus, left and right hemispheres	Area	cm2	482	0.00214725	0.00592506	0.010198	0.00148822
Wildtype	Cortex	Sanger_HistologiX	2_Pir	Hippocampus	Piriform cortex, left and right hemispheres	Area	cm2	488	0.0011767	0.00188387	0.00298046	0.000304753
Wildtype	Subcortex	Sanger_HistologiX	2_ic	Hippocampus	Internal capsule, left and right hemispheres	Area	cm2	481	0.00801975	0.00985127	0.0123109	0.000800529
Wildtype	Subcortex	Sanger_HistologiX	2_opt	Hippocampus	Optic tract, left and right hemispheres	Area	cm2	455	0.0008481	0.00141033	0.00258198	0.000292648
Wildtype	Subcortex	Sanger_HistologiX	2_mt	Hippocampus	Mammillothalamic tract, left and right hemispheres	Area	cm2	481	0.000184087	0.000273189	0.00038369	4.01693e-05
Wildtype	Subcortex	Sanger_HistologiX	2_fi	Hippocampus	Fimbria of the hippocampus, left and right hemispheres	Area	cm2	488	0.00272239	0.00374765	0.0047058	0.00040244
Wildtype	Subcortex	Sanger_HistologiX	2_Hb	Hippocampus	Habenular nucleus, left and right hemispheres	Area	cm2	491	0.000486419	0.000733044	0.0011139	0.00012528
Wildtype	Subcortex	Sanger_HistologiX	2_HP	Hippocampus	Hippocampus	Area	cm2	453	0.0257924	0.0372768	0.0508538	0.00516808
Wildtype	Subcortex	Sanger_HistologiX	2_TILpy	Hippocampus	Total internal length of pyramidal cells	Length	cm	445	0.48607	0.612552	0.746501	0.0588432
Wildtype	Subcortex	Sanger_HistologiX	2_DG	Hippocampus	Dentate gyrus, left and right hemispheres	Length	cm	450	0.10664	0.15822	0.213479	0.0187414
Wildtype	Subcortex	Sanger_HistologiX	2_Mol	Hippocampus	Molecular layer of the hippocampus, left and right hemispheres	Length	cm	343	0.00583303	0.0101911	0.0145659	0.00175189
Wildtype	Subcortex	Sanger_HistologiX	2_Rad	Hippocampus	Radiatum layer of the hippocampus, left and right hemispheres	Length	cm	362	0.01677	0.0244501	0.0333865	0.0028827
Wildtype	Subcortex	Sanger_HistologiX	2_Or	Hippocampus	Oriens layer of the hippocampus, left and right hemispheres	Length	cm	458	0.0112541	0.0162891	0.0206218	0.00171681
Wildtype	Cortex	Sanger_HistologiX	2_M1	Hippocampus	Primary motor cortex, left and right hemispheres	Length	cm	492	0.0713969	0.0874102	0.108902	0.00685262
Wildtype	Cortex	Sanger_HistologiX	2_S2	Hippocampus	Secondary somatosensory cortex, left and right hemispheres	Length	cm	485	0.0749126	0.090677	0.107872	0.00584314
Wildtype	Cerebellum	Sanger_HistologiX	3_TBA	Cerebellum	Total brain area	Area	cm2	289	0.22612	0.281286	0.327344	0.0182869
Wildtype	Ventricles	Sanger_HistologiX	3_4V	Cerebellum	Fourth ventricle	Area	cm2	196	0.000555274	0.00564941	0.00874944	0.0011443
Wildtype	Pons	Sanger_HistologiX	3_Pons	Cerebellum	Pons	Area	cm2	296	0.0806435	0.102908	0.120946	0.00827179
Wildtype	Subcortex	Sanger_HistologiX	3_py	Cerebellum	Pyramidal tract, left and right hemispheres	Area	cm2	344	0.000495695	0.000735668	0.00102544	0.000113765
Wildtype	Pons	Sanger_HistologiX	3_g7	Cerebellum	Genu of the facial nerve, left and right hemispheres	Area	cm2	216	0.000185245	0.000333179	0.000479374	6.37507e-05
Wildtype	Pons	Sanger_HistologiX	3_CN	Cerebellum	Cochlear nucleus, left and right hemispheres	Area	cm2	274	0.0024506	0.00451204	0.00621303	0.000687172
Wildtype	Cerebellum	Sanger_HistologiX	3_Lat	Cerebellum	Lateral cerebellar nucleus, left and right hemispheres	Area	cm2	298	0.000747204	0.0019141	0.00306555	0.00044876
Wildtype	Cerebellum	Sanger_HistologiX	3_IntA	Cerebellum	Interposed cerebellar nucleus, left and right hemispheres	Area	cm2	260	0.000326104	0.00146421	0.00325118	0.00066748
Wildtype	Cerebellum	Sanger_HistologiX	3_IGL	Cerebellum	Internal granular layer	Area	cm2	296	0.0293069	0.0455348	0.0615858	0.00635767
Wildtype	Brain size	Sanger_ICS	1_TBA	Striatum	Total brain area	Area	cm2	150	0.261586	0.332874	0.403694	0.0369657
Wildtype	Ventricles	Sanger_ICS	1_LV	Striatum	Lateral ventricles, left and right hemispheres	Area	cm2	166	0.000246889	0.00117418	0.00357341	0.000577106
Wildtype	Cortex	Sanger_ICS	1_Cg	Striatum	Cingulate cortex, left and right hemispheres	Area	cm2	154	0.0083128	0.010581	0.0137697	0.00137346
Wildtype	Cortex	Sanger_ICS	1_Cg_Width	Striatum	Cingulate cortex, width, left and right hemispheres	Length	cm	164	0.076902	0.0908705	0.110706	0.00711015
Wildtype	Cortex	Sanger_ICS	1_Cg_Height	Striatum	Cingulate cortex, height	Length	cm	163	0.125319	0.156942	0.194394	0.0129323
Wildtype	Commissures	Sanger_ICS	1_gcc	Striatum	Genu of the corpus callosum	Area	cm2	154	0.00700275	0.00918634	0.0119535	0.00112232
Wildtype	Commissures	Sanger_ICS	1_gcc_Width_T	Striatum	Genu of the corpus callosum, width, top	Length	cm	151	0.121035	0.152286	0.180228	0.0125015
Wildtype	Commissures	Sanger_ICS	1_gcc_Width_B	Striatum	Genu of the corpus callosum, width, bottom	Length	cm	143	0.0506606	0.0748586	0.0978588	0.0097144
Wildtype	Commissures	Sanger_ICS	1_gcc_Height	Striatum	Genu of the corpus callosum, height	Length	cm	142	0.0302148	0.0425864	0.0584274	0.0057081
Wildtype	Subcortex	Sanger_ICS	1_CPu	Striatum	Caudate putamen, left and right hemispheres	Area	cm2	156	0.0208875	0.0314071	0.0431283	0.00446976
Wildtype	Commissures	Sanger_ICS	1_aca	Striatum	Anterior commissure, left and right hemispheres	Area	cm2	166	0.00046031	0.000622722	0.000816482	7.2107e-05
Wildtype	Cortex	Sanger_ICS	1_Pir	Striatum	Piriform cortex, left and right hemispheres	Area	cm2	161	0.000966686	0.00159148	0.00247737	0.000354145
Wildtype	Cortex	Sanger_ICS	1_M1	Striatum	Primary motor cortex, left and right hemispheres	Length	cm	162	0.107801	0.129288	0.148876	0.00899046
Wildtype	Cortex	Sanger_ICS	1_S2	Striatum	Secondary somatosensory cortex, left and right hemispheres	Length	cm	161	0.0916629	0.109524	0.125011	0.00821679
Wildtype	Brain size	Sanger_ICS	2_TBA	Hippocampus	Total brain area	Area	cm2	167	0.402805	0.506607	0.641276	0.0576451
Wildtype	Ventricles	Sanger_ICS	2_LV	Hippocampus	Lateral ventricles, left and right hemispheres	Area	cm2	164	0.000521942	0.0022856	0.00494107	0.000972216
Wildtype	Ventricles	Sanger_ICS	2_D3V	Hippocampus	Dorsal third ventricle	Area	cm2	160	0.00110528	0.00212189	0.00457091	0.000623741
Wildtype	Cortex	Sanger_ICS	2_RSGc	Hippocampus	Retrosplenial granular cortex, c region, left and right hemispheres	Area	cm2	156	0.00387188	0.00555361	0.00766656	0.000868076
Wildtype	Cortex	Sanger_ICS	2_RSGc_Width	Hippocampus	Retrosplenial granular cortex, c region, width, left and right hemispheres	Length	cm	165	0.0643736	0.0737428	0.083098	0.00409743
Wildtype	Cortex	Sanger_ICS	2_RSGc_Height	Hippocampus	Retrosplenial granular cortex, c region, height	Length	cm	161	0.0808154	0.101762	0.122679	0.00935199
Wildtype	Commissures	Sanger_ICS	2_cc	Hippocampus	Corpus callosum	Area	cm2	158	0.00260419	0.00355159	0.00475439	0.000519072
Wildtype	Commissures	Sanger_ICS	2_cc_Width	Hippocampus	Corpus callosum, width	Length	cm	152	0.090205	0.109791	0.134487	0.00883213
Wildtype	Commissures	Sanger_ICS	2_cc_Height	Hippocampus	Corpus callosum, height	Length	cm	161	0.0203859	0.0264677	0.0352202	0.00319671
Wildtype	Commissures	Sanger_ICS	2_dhc	Hippocampus	Dorsal hippocampal commissure	Area	cm2	162	0.000232231	0.000367551	0.000508343	6.88778e-05
Wildtype	Subcortex	Sanger_ICS	2_AM	Hippocampus	Amygdaloid nucleus, left and right hemispheres	Area	cm2	148	0.00194554	0.00473781	0.00896246	0.00167074
Wildtype	Cortex	Sanger_ICS	2_Pir	Hippocampus	Piriform cortex, left and right hemispheres	Area	cm2	154	0.00152561	0.00232528	0.00394294	0.000423625
Wildtype	Subcortex	Sanger_ICS	2_ic	Hippocampus	Internal capsule, left and right hemispheres	Area	cm2	160	0.00701134	0.00961226	0.0121269	0.00114461
Wildtype	Subcortex	Sanger_ICS	2_opt	Hippocampus	Optic tract, left and right hemispheres	Area	cm2	138	0.000691172	0.00147523	0.00299327	0.000428221
Wildtype	Subcortex	Sanger_ICS	2_mt	Hippocampus	Mammillothalamic tract, left and right hemispheres	Area	cm2	153	0.000152173	0.000287005	0.000459089	6.18948e-05
Wildtype	Subcortex	Sanger_ICS	2_fi	Hippocampus	Fimbria of the hippocampus, left and right hemispheres	Area	cm2	164	0.00293296	0.00402702	0.00529883	0.00048491
Wildtype	Subcortex	Sanger_ICS	2_Hb	Hippocampus	Habenular nucleus, left and right hemispheres	Area	cm2	163	0.000426256	0.000722923	0.00103723	0.000130161
Wildtype	Subcortex	Sanger_ICS	2_HP	Hippocampus	Hippocampus	Area	cm2	161	0.027301	0.0388065	0.0509953	0.00524734
Wildtype	Subcortex	Sanger_ICS	2_TILpy	Hippocampus	Total internal length of pyramidal cells	Length	cm	153	0.519583	0.618647	0.726259	0.0486514
Wildtype	Subcortex	Sanger_ICS	2_DG	Hippocampus	Dentate gyrus, left and right hemispheres	Length	cm	158	0.110069	0.153074	0.189253	0.0185829
Wildtype	Subcortex	Sanger_ICS	2_Mol	Hippocampus	Molecular layer of the hippocampus, left and right hemispheres	Length	cm	93	0.00723517	0.0104208	0.0152894	0.00219114
Wildtype	Subcortex	Sanger_ICS	2_Rad	Hippocampus	Radiatum layer of the hippocampus, left and right hemispheres	Length	cm	102	0.0178376	0.0238604	0.0305788	0.00334174
Wildtype	Subcortex	Sanger_ICS	2_Or	Hippocampus	Oriens layer of the hippocampus, left and right hemispheres	Length	cm	162	0.0121676	0.0160956	0.0230445	0.00198889
Wildtype	Cortex	Sanger_ICS	2_M1	Hippocampus	Primary motor cortex, left and right hemispheres	Length	cm	160	0.0820219	0.0989322	0.118107	0.00922282
Wildtype	Cortex	Sanger_ICS	2_S2	Hippocampus	Secondary somatosensory cortex, left and right hemispheres	Length	cm	162	0.0858314	0.102668	0.12246	0.00840006
Wildtype	Cerebellum	Sanger_ICS	3_TBA	Cerebellum	Total brain area	Area	cm2	0	NA	NA	NA	NA
Wildtype	Ventricles	Sanger_ICS	3_4V	Cerebellum	Fourth ventricle	Area	cm2	0	NA	NA	NA	NA
Wildtype	Pons	Sanger_ICS	3_Pons	Cerebellum	Pons	Area	cm2	0	NA	NA	NA	NA
Wildtype	Subcortex	Sanger_ICS	3_py	Cerebellum	Pyramidal tract, left and right hemispheres	Area	cm2	0	NA	NA	NA	NA
Wildtype	Pons	Sanger_ICS	3_g7	Cerebellum	Genu of the facial nerve, left and right hemispheres	Area	cm2	0	NA	NA	NA	NA
Wildtype	Pons	Sanger_ICS	3_CN	Cerebellum	Cochlear nucleus, left and right hemispheres	Area	cm2	0	NA	NA	NA	NA
Wildtype	Cerebellum	Sanger_ICS	3_Lat	Cerebellum	Lateral cerebellar nucleus, left and right hemispheres	Area	cm2	0	NA	NA	NA	NA
Wildtype	Cerebellum	Sanger_ICS	3_IntA	Cerebellum	Interposed cerebellar nucleus, left and right hemispheres	Area	cm2	0	NA	NA	NA	NA
Wildtype	Cerebellum	Sanger_ICS	3_IGL	Cerebellum	Internal granular layer	Area	cm2	0	NA	NA	NA	NA
Wildtype	Brain size	Sanger_WTCHG_14-16w	1_TBA	Striatum	Total brain area	Area	cm2	0	NA	NA	NA	NA
Wildtype	Ventricles	Sanger_WTCHG_14-16w	1_LV	Striatum	Lateral ventricles, left and right hemispheres	Area	cm2	0	NA	NA	NA	NA
Wildtype	Cortex	Sanger_WTCHG_14-16w	1_Cg	Striatum	Cingulate cortex, left and right hemispheres	Area	cm2	0	NA	NA	NA	NA
Wildtype	Cortex	Sanger_WTCHG_14-16w	1_Cg_Width	Striatum	Cingulate cortex, width, left and right hemispheres	Length	cm	0	NA	NA	NA	NA
Wildtype	Cortex	Sanger_WTCHG_14-16w	1_Cg_Height	Striatum	Cingulate cortex, height	Length	cm	0	NA	NA	NA	NA
Wildtype	Commissures	Sanger_WTCHG_14-16w	1_gcc	Striatum	Genu of the corpus callosum	Area	cm2	0	NA	NA	NA	NA
Wildtype	Commissures	Sanger_WTCHG_14-16w	1_gcc_Width_T	Striatum	Genu of the corpus callosum, width, top	Length	cm	0	NA	NA	NA	NA
Wildtype	Commissures	Sanger_WTCHG_14-16w	1_gcc_Width_B	Striatum	Genu of the corpus callosum, width, bottom	Length	cm	0	NA	NA	NA	NA
Wildtype	Commissures	Sanger_WTCHG_14-16w	1_gcc_Height	Striatum	Genu of the corpus callosum, height	Length	cm	0	NA	NA	NA	NA
Wildtype	Subcortex	Sanger_WTCHG_14-16w	1_CPu	Striatum	Caudate putamen, left and right hemispheres	Area	cm2	0	NA	NA	NA	NA
Wildtype	Commissures	Sanger_WTCHG_14-16w	1_aca	Striatum	Anterior commissure, left and right hemispheres	Area	cm2	0	NA	NA	NA	NA
Wildtype	Cortex	Sanger_WTCHG_14-16w	1_Pir	Striatum	Piriform cortex, left and right hemispheres	Area	cm2	0	NA	NA	NA	NA
Wildtype	Cortex	Sanger_WTCHG_14-16w	1_M1	Striatum	Primary motor cortex, left and right hemispheres	Length	cm	0	NA	NA	NA	NA
Wildtype	Cortex	Sanger_WTCHG_14-16w	1_S2	Striatum	Secondary somatosensory cortex, left and right hemispheres	Length	cm	0	NA	NA	NA	NA
Wildtype	Brain size	Sanger_WTCHG_14-16w	2_TBA	Hippocampus	Total brain area	Area	cm2	137	0.463396	0.522336	0.577556	0.0233215
Wildtype	Ventricles	Sanger_WTCHG_14-16w	2_LV	Hippocampus	Lateral ventricles, left and right hemispheres	Area	cm2	158	0.000330856	0.00240585	0.0406531	0.00325618
Wildtype	Ventricles	Sanger_WTCHG_14-16w	2_D3V	Hippocampus	Dorsal third ventricle	Area	cm2	160	0.0012	0.00267058	0.0137128	0.00107612
Wildtype	Cortex	Sanger_WTCHG_14-16w	2_RSGc	Hippocampus	Retrosplenial granular cortex, c region, left and right hemispheres	Area	cm2	159	0.00392655	0.00542966	0.00698991	0.000718331
Wildtype	Cortex	Sanger_WTCHG_14-16w	2_RSGc_Width	Hippocampus	Retrosplenial granular cortex, c region, width, left and right hemispheres	Length	cm	159	0.0612468	0.0697495	0.0777686	0.0038685
Wildtype	Cortex	Sanger_WTCHG_14-16w	2_RSGc_Height	Hippocampus	Retrosplenial granular cortex, c region, height	Length	cm	158	0.0825926	0.0985366	0.113942	0.00632737
Wildtype	Commissures	Sanger_WTCHG_14-16w	2_cc	Hippocampus	Corpus callosum	Area	cm2	122	0.0031142	0.00417286	0.0052586	0.000518722
Wildtype	Commissures	Sanger_WTCHG_14-16w	2_cc_Width	Hippocampus	Corpus callosum, width	Length	cm	132	0.103053	0.124755	0.143997	0.0081567
Wildtype	Commissures	Sanger_WTCHG_14-16w	2_cc_Height	Hippocampus	Corpus callosum, height	Length	cm	133	0.0252397	0.0311953	0.0384125	0.00317514
Wildtype	Commissures	Sanger_WTCHG_14-16w	2_dhc	Hippocampus	Dorsal hippocampal commissure	Area	cm2	111	0.000287734	0.000499776	0.00072827	0.000101443
Wildtype	Subcortex	Sanger_WTCHG_14-16w	2_AM	Hippocampus	Amygdaloid nucleus, left and right hemispheres	Area	cm2	131	0.00146219	0.00446774	0.00903083	0.00190191
Wildtype	Cortex	Sanger_WTCHG_14-16w	2_Pir	Hippocampus	Piriform cortex, left and right hemispheres	Area	cm2	155	0.0019515	0.00314754	0.00422825	0.000469472
Wildtype	Subcortex	Sanger_WTCHG_14-16w	2_ic	Hippocampus	Internal capsule, left and right hemispheres	Area	cm2	138	0.00774331	0.01094	0.0139562	0.00137342
Wildtype	Subcortex	Sanger_WTCHG_14-16w	2_opt	Hippocampus	Optic tract, left and right hemispheres	Area	cm2	108	0.0012809	0.00203464	0.00343634	0.000421155
Wildtype	Subcortex	Sanger_WTCHG_14-16w	2_mt	Hippocampus	Mammillothalamic tract, left and right hemispheres	Area	cm2	100	0.000200335	0.000391928	0.00051944	6.23611e-05
Wildtype	Subcortex	Sanger_WTCHG_14-16w	2_fi	Hippocampus	Fimbria of the hippocampus, left and right hemispheres	Area	cm2	140	0.00332812	0.00436174	0.00543497	0.000459572
Wildtype	Subcortex	Sanger_WTCHG_14-16w	2_Hb	Hippocampus	Habenular nucleus, left and right hemispheres	Area	cm2	165	0.000485613	0.000773119	0.00110523	0.000128149
Wildtype	Subcortex	Sanger_WTCHG_14-16w	2_HP	Hippocampus	Hippocampus	Area	cm2	118	0.0285642	0.0380631	0.0544585	0.00504575
Wildtype	Subcortex	Sanger_WTCHG_14-16w	2_TILpy	Hippocampus	Total internal length of pyramidal cells	Length	cm	121	0.524071	0.629215	0.767169	0.0560059
Wildtype	Subcortex	Sanger_WTCHG_14-16w	2_DG	Hippocampus	Dentate gyrus, left and right hemispheres	Length	cm	119	0.121801	0.157951	0.199648	0.0174509
Wildtype	Subcortex	Sanger_WTCHG_14-16w	2_Mol	Hippocampus	Molecular layer of the hippocampus, left and right hemispheres	Length	cm	94	0.0070987	0.0103329	0.0133796	0.0015529
Wildtype	Subcortex	Sanger_WTCHG_14-16w	2_Rad	Hippocampus	Radiatum layer of the hippocampus, left and right hemispheres	Length	cm	94	0.0174736	0.0246659	0.0340604	0.00336082
Wildtype	Subcortex	Sanger_WTCHG_14-16w	2_Or	Hippocampus	Oriens layer of the hippocampus, left and right hemispheres	Length	cm	124	0.0112926	0.0149982	0.0194708	0.00179708
Wildtype	Cortex	Sanger_WTCHG_14-16w	2_M1	Hippocampus	Primary motor cortex, left and right hemispheres	Length	cm	153	0.0748462	0.0972502	0.112724	0.00766728
Wildtype	Cortex	Sanger_WTCHG_14-16w	2_S2	Hippocampus	Secondary somatosensory cortex, left and right hemispheres	Length	cm	147	0.092574	0.108095	0.121002	0.00562919
Wildtype	Cerebellum	Sanger_WTCHG_14-16w	3_TBA	Cerebellum	Total brain area	Area	cm2	0	NA	NA	NA	NA
Wildtype	Ventricles	Sanger_WTCHG_14-16w	3_4V	Cerebellum	Fourth ventricle	Area	cm2	0	NA	NA	NA	NA
Wildtype	Pons	Sanger_WTCHG_14-16w	3_Pons	Cerebellum	Pons	Area	cm2	0	NA	NA	NA	NA
Wildtype	Subcortex	Sanger_WTCHG_14-16w	3_py	Cerebellum	Pyramidal tract, left and right hemispheres	Area	cm2	0	NA	NA	NA	NA
Wildtype	Pons	Sanger_WTCHG_14-16w	3_g7	Cerebellum	Genu of the facial nerve, left and right hemispheres	Area	cm2	0	NA	NA	NA	NA
Wildtype	Pons	Sanger_WTCHG_14-16w	3_CN	Cerebellum	Cochlear nucleus, left and right hemispheres	Area	cm2	0	NA	NA	NA	NA
Wildtype	Cerebellum	Sanger_WTCHG_14-16w	3_Lat	Cerebellum	Lateral cerebellar nucleus, left and right hemispheres	Area	cm2	0	NA	NA	NA	NA
Wildtype	Cerebellum	Sanger_WTCHG_14-16w	3_IntA	Cerebellum	Interposed cerebellar nucleus, left and right hemispheres	Area	cm2	0	NA	NA	NA	NA
Wildtype	Cerebellum	Sanger_WTCHG_14-16w	3_IGL	Cerebellum	Internal granular layer	Area	cm2	0	NA	NA	NA	NA
Wildtype	Brain size	Sanger_WTCHG_ICS_Luxol-Nissl	1_TBA	Striatum	Total brain area	Area	cm2	79	0.270797	0.316978	0.380484	0.0257094
Wildtype	Ventricles	Sanger_WTCHG_ICS_Luxol-Nissl	1_LV	Striatum	Lateral ventricles, left and right hemispheres	Area	cm2	82	0.0002519	0.00133061	0.00609905	0.000841682
Wildtype	Cortex	Sanger_WTCHG_ICS_Luxol-Nissl	1_Cg	Striatum	Cingulate cortex, left and right hemispheres	Area	cm2	80	0.00777495	0.00920755	0.0116456	0.000964387
Wildtype	Cortex	Sanger_WTCHG_ICS_Luxol-Nissl	1_Cg_Width	Striatum	Cingulate cortex, width, left and right hemispheres	Length	cm	80	0.0772209	0.0866987	0.0950421	0.0040506
Wildtype	Cortex	Sanger_WTCHG_ICS_Luxol-Nissl	1_Cg_Height	Striatum	Cingulate cortex, height	Length	cm	79	0.131198	0.155885	0.182928	0.0119106
Wildtype	Commissures	Sanger_WTCHG_ICS_Luxol-Nissl	1_gcc	Striatum	Genu of the corpus callosum	Area	cm2	80	0.0069108	0.00843916	0.0107603	0.000927895
Wildtype	Commissures	Sanger_WTCHG_ICS_Luxol-Nissl	1_gcc_Width_T	Striatum	Genu of the corpus callosum, width, top	Length	cm	80	0.129932	0.149356	0.183148	0.00985429
Wildtype	Commissures	Sanger_WTCHG_ICS_Luxol-Nissl	1_gcc_Width_B	Striatum	Genu of the corpus callosum, width, bottom	Length	cm	81	0.0054738	0.0741131	0.101139	0.0135757
Wildtype	Commissures	Sanger_WTCHG_ICS_Luxol-Nissl	1_gcc_Height	Striatum	Genu of the corpus callosum, height	Length	cm	78	0.0347657	0.0479205	0.0677105	0.00697081
Wildtype	Subcortex	Sanger_WTCHG_ICS_Luxol-Nissl	1_CPu	Striatum	Caudate putamen, left and right hemispheres	Area	cm2	81	0.0245449	0.0322666	0.041555	0.00386154
Wildtype	Commissures	Sanger_WTCHG_ICS_Luxol-Nissl	1_aca	Striatum	Anterior commissure, left and right hemispheres	Area	cm2	83	0.0005106	0.000639222	0.0009047	7.63312e-05
Wildtype	Cortex	Sanger_WTCHG_ICS_Luxol-Nissl	1_Pir	Striatum	Piriform cortex, left and right hemispheres	Area	cm2	81	0.00142635	0.00197286	0.00263445	0.000279073
Wildtype	Cortex	Sanger_WTCHG_ICS_Luxol-Nissl	1_M1	Striatum	Primary motor cortex, left and right hemispheres	Length	cm	80	0.111676	0.130645	0.172991	0.0116177
Wildtype	Cortex	Sanger_WTCHG_ICS_Luxol-Nissl	1_S2	Striatum	Secondary somatosensory cortex, left and right hemispheres	Length	cm	77	0.0938952	0.108782	0.122279	0.00628686
Wildtype	Brain size	Sanger_WTCHG_ICS_Luxol-Nissl	2_TBA	Hippocampus	Total brain area	Area	cm2	82	0.359025	0.469207	0.590119	0.0465112
Wildtype	Ventricles	Sanger_WTCHG_ICS_Luxol-Nissl	2_LV	Hippocampus	Lateral ventricles, left and right hemispheres	Area	cm2	83	0.000523118	0.00246852	0.0109794	0.0014945
Wildtype	Ventricles	Sanger_WTCHG_ICS_Luxol-Nissl	2_D3V	Hippocampus	Dorsal third ventricle	Area	cm2	82	0.0011185	0.00217391	0.0045292	0.00069084
Wildtype	Cortex	Sanger_WTCHG_ICS_Luxol-Nissl	2_RSGc	Hippocampus	Retrosplenial granular cortex, c region, left and right hemispheres	Area	cm2	82	0.0035327	0.00485898	0.0070923	0.000757197
Wildtype	Cortex	Sanger_WTCHG_ICS_Luxol-Nissl	2_RSGc_Width	Hippocampus	Retrosplenial granular cortex, c region, width, left and right hemispheres	Length	cm	82	0.0576766	0.0695902	0.0807745	0.00478259
Wildtype	Cortex	Sanger_WTCHG_ICS_Luxol-Nissl	2_RSGc_Height	Hippocampus	Retrosplenial granular cortex, c region, height	Length	cm	82	0.0746304	0.0980192	0.11832	0.00874647
Wildtype	Commissures	Sanger_WTCHG_ICS_Luxol-Nissl	2_cc	Hippocampus	Corpus callosum	Area	cm2	80	0.0026019	0.00370019	0.0051482	0.000573836
Wildtype	Commissures	Sanger_WTCHG_ICS_Luxol-Nissl	2_cc_Width	Hippocampus	Corpus callosum, width	Length	cm	79	0.0914806	0.112515	0.130392	0.00872203
Wildtype	Commissures	Sanger_WTCHG_ICS_Luxol-Nissl	2_cc_Height	Hippocampus	Corpus callosum, height	Length	cm	80	0.0196578	0.0269146	0.0415002	0.00417465
Wildtype	Commissures	Sanger_WTCHG_ICS_Luxol-Nissl	2_dhc	Hippocampus	Dorsal hippocampal commissure	Area	cm2	81	0.000282	0.000435419	0.0007019	8.01758e-05
Wildtype	Subcortex	Sanger_WTCHG_ICS_Luxol-Nissl	2_AM	Hippocampus	Amygdaloid nucleus, left and right hemispheres	Area	cm2	60	0.0015825	0.00386041	0.0083045	0.00163855
Wildtype	Cortex	Sanger_WTCHG_ICS_Luxol-Nissl	2_Pir	Hippocampus	Piriform cortex, left and right hemispheres	Area	cm2	74	0.00172854	0.00247157	0.00352056	0.000398112
Wildtype	Subcortex	Sanger_WTCHG_ICS_Luxol-Nissl	2_ic	Hippocampus	Internal capsule, left and right hemispheres	Area	cm2	77	0.0060936	0.00843437	0.0115251	0.00116774
Wildtype	Subcortex	Sanger_WTCHG_ICS_Luxol-Nissl	2_opt	Hippocampus	Optic tract, left and right hemispheres	Area	cm2	49	0.0008744	0.00132933	0.00242065	0.000271817
Wildtype	Subcortex	Sanger_WTCHG_ICS_Luxol-Nissl	2_mt	Hippocampus	Mammillothalamic tract, left and right hemispheres	Area	cm2	72	0.0001682	0.000347947	0.00050985	7.55757e-05
Wildtype	Subcortex	Sanger_WTCHG_ICS_Luxol-Nissl	2_fi	Hippocampus	Fimbria of the hippocampus, left and right hemispheres	Area	cm2	83	0.0027735	0.00404108	0.00501695	0.000522617
Wildtype	Subcortex	Sanger_WTCHG_ICS_Luxol-Nissl	2_Hb	Hippocampus	Habenular nucleus, left and right hemispheres	Area	cm2	79	0.000546656	0.000804895	0.00104273	0.000106919
Wildtype	Subcortex	Sanger_WTCHG_ICS_Luxol-Nissl	2_HP	Hippocampus	Hippocampus	Area	cm2	83	0.0227523	0.0351482	0.0542304	0.00683469
Wildtype	Subcortex	Sanger_WTCHG_ICS_Luxol-Nissl	2_TILpy	Hippocampus	Total internal length of pyramidal cells	Length	cm	82	0.467669	0.596207	0.763745	0.071568
Wildtype	Subcortex	Sanger_WTCHG_ICS_Luxol-Nissl	2_DG	Hippocampus	Dentate gyrus, left and right hemispheres	Length	cm	83	0.109199	0.142938	0.193895	0.0186868
Wildtype	Subcortex	Sanger_WTCHG_ICS_Luxol-Nissl	2_Mol	Hippocampus	Molecular layer of the hippocampus, left and right hemispheres	Length	cm	38	0.00619929	0.009662	0.0126658	0.00155873
Wildtype	Subcortex	Sanger_WTCHG_ICS_Luxol-Nissl	2_Rad	Hippocampus	Radiatum layer of the hippocampus, left and right hemispheres	Length	cm	83	0.0150177	0.0243775	0.0390426	0.00568754
Wildtype	Subcortex	Sanger_WTCHG_ICS_Luxol-Nissl	2_Or	Hippocampus	Oriens layer of the hippocampus, left and right hemispheres	Length	cm	83	0.0124785	0.0167382	0.0212833	0.00218109
Wildtype	Cortex	Sanger_WTCHG_ICS_Luxol-Nissl	2_M1	Hippocampus	Primary motor cortex, left and right hemispheres	Length	cm	83	0.0773746	0.0930281	0.115586	0.00746462
Wildtype	Cortex	Sanger_WTCHG_ICS_Luxol-Nissl	2_S2	Hippocampus	Secondary somatosensory cortex, left and right hemispheres	Length	cm	80	0.079613	0.0975347	0.112346	0.00725349
Wildtype	Cerebellum	Sanger_WTCHG_ICS_Luxol-Nissl	3_TBA	Cerebellum	Total brain area	Area	cm2	6	0.304665	0.318682	0.32758	0.00855155
Wildtype	Ventricles	Sanger_WTCHG_ICS_Luxol-Nissl	3_4V	Cerebellum	Fourth ventricle	Area	cm2	2	0.00426032	0.0047111	0.00516187	0.000637497
Wildtype	Pons	Sanger_WTCHG_ICS_Luxol-Nissl	3_Pons	Cerebellum	Pons	Area	cm2	5	0.105755	0.112372	0.116956	0.00479562
Wildtype	Subcortex	Sanger_WTCHG_ICS_Luxol-Nissl	3_py	Cerebellum	Pyramidal tract, left and right hemispheres	Area	cm2	5	0.000766111	0.00120627	0.00155502	0.000304281
Wildtype	Pons	Sanger_WTCHG_ICS_Luxol-Nissl	3_g7	Cerebellum	Genu of the facial nerve, left and right hemispheres	Area	cm2	2	0.000296318	0.000314405	0.000332492	2.55792e-05
Wildtype	Pons	Sanger_WTCHG_ICS_Luxol-Nissl	3_CN	Cerebellum	Cochlear nucleus, left and right hemispheres	Area	cm2	0	NA	NA	NA	NA
Wildtype	Cerebellum	Sanger_WTCHG_ICS_Luxol-Nissl	3_Lat	Cerebellum	Lateral cerebellar nucleus, left and right hemispheres	Area	cm2	2	0.000821704	0.00136183	0.00190196	0.000763858
Wildtype	Cerebellum	Sanger_WTCHG_ICS_Luxol-Nissl	3_IntA	Cerebellum	Interposed cerebellar nucleus, left and right hemispheres	Area	cm2	1	NA	NA	NA	NA
Wildtype	Cerebellum	Sanger_WTCHG_ICS_Luxol-Nissl	3_IGL	Cerebellum	Internal granular layer	Area	cm2	4	0.040392	0.067878	0.0876996	0.0208581
Wildtype	Brain size	Sanger_WTCHG_ICS_Nissl	1_TBA	Striatum	Total brain area	Area	cm2	35	0.332122	0.374627	0.407378	0.0184606
Wildtype	Ventricles	Sanger_WTCHG_ICS_Nissl	1_LV	Striatum	Lateral ventricles, left and right hemispheres	Area	cm2	39	0.000435607	0.00194872	0.00795005	0.00126327
Wildtype	Cortex	Sanger_WTCHG_ICS_Nissl	1_Cg	Striatum	Cingulate cortex, left and right hemispheres	Area	cm2	39	0.0090949	0.0110411	0.0123511	0.00085786
Wildtype	Cortex	Sanger_WTCHG_ICS_Nissl	1_Cg_Width	Striatum	Cingulate cortex, width, left and right hemispheres	Length	cm	39	0.0883826	0.0957197	0.103512	0.00450783
Wildtype	Cortex	Sanger_WTCHG_ICS_Nissl	1_Cg_Height	Striatum	Cingulate cortex, height	Length	cm	39	0.132964	0.165257	0.19916	0.0141636
Wildtype	Commissures	Sanger_WTCHG_ICS_Nissl	1_gcc	Striatum	Genu of the corpus callosum	Area	cm2	38	0.0077669	0.00985637	0.0121058	0.00106663
Wildtype	Commissures	Sanger_WTCHG_ICS_Nissl	1_gcc_Width_T	Striatum	Genu of the corpus callosum, width, top	Length	cm	38	0.145239	0.164723	0.180887	0.00951302
Wildtype	Commissures	Sanger_WTCHG_ICS_Nissl	1_gcc_Width_B	Striatum	Genu of the corpus callosum, width, bottom	Length	cm	38	0.0481792	0.0820684	0.101412	0.0120969
Wildtype	Commissures	Sanger_WTCHG_ICS_Nissl	1_gcc_Height	Striatum	Genu of the corpus callosum, height	Length	cm	38	0.0349491	0.0517918	0.0671675	0.00754098
Wildtype	Subcortex	Sanger_WTCHG_ICS_Nissl	1_CPu	Striatum	Caudate putamen, left and right hemispheres	Area	cm2	38	0.0201981	0.036438	0.0506271	0.00564807
Wildtype	Commissures	Sanger_WTCHG_ICS_Nissl	1_aca	Striatum	Anterior commissure, left and right hemispheres	Area	cm2	36	0.0005728	0.000734221	0.0008871	8.46409e-05
Wildtype	Cortex	Sanger_WTCHG_ICS_Nissl	1_Pir	Striatum	Piriform cortex, left and right hemispheres	Area	cm2	36	0.0014504	0.00214977	0.0028221	0.000320842
Wildtype	Cortex	Sanger_WTCHG_ICS_Nissl	1_M1	Striatum	Primary motor cortex, left and right hemispheres	Length	cm	38	0.132204	0.146646	0.172607	0.00998032
Wildtype	Cortex	Sanger_WTCHG_ICS_Nissl	1_S2	Striatum	Secondary somatosensory cortex, left and right hemispheres	Length	cm	37	0.0986792	0.115222	0.127565	0.00586285
Wildtype	Brain size	Sanger_WTCHG_ICS_Nissl	2_TBA	Hippocampus	Total brain area	Area	cm2	37	0.481237	0.543567	0.593153	0.026188
Wildtype	Ventricles	Sanger_WTCHG_ICS_Nissl	2_LV	Hippocampus	Lateral ventricles, left and right hemispheres	Area	cm2	34	0.0005753	0.00256169	0.0057308	0.00130373
Wildtype	Ventricles	Sanger_WTCHG_ICS_Nissl	2_D3V	Hippocampus	Dorsal third ventricle	Area	cm2	38	0.0016582	0.00270606	0.004041	0.000645073
Wildtype	Cortex	Sanger_WTCHG_ICS_Nissl	2_RSGc	Hippocampus	Retrosplenial granular cortex, c region, left and right hemispheres	Area	cm2	39	0.0041537	0.005445	0.0066726	0.000724776
Wildtype	Cortex	Sanger_WTCHG_ICS_Nissl	2_RSGc_Width	Hippocampus	Retrosplenial granular cortex, c region, width, left and right hemispheres	Length	cm	39	0.0659682	0.0741124	0.0835898	0.0048464
Wildtype	Cortex	Sanger_WTCHG_ICS_Nissl	2_RSGc_Height	Hippocampus	Retrosplenial granular cortex, c region, height	Length	cm	38	0.0844566	0.103683	0.121225	0.00859792
Wildtype	Commissures	Sanger_WTCHG_ICS_Nissl	2_cc	Hippocampus	Corpus callosum	Area	cm2	38	0.0032872	0.00425141	0.0053763	0.000474963
Wildtype	Commissures	Sanger_WTCHG_ICS_Nissl	2_cc_Width	Hippocampus	Corpus callosum, width	Length	cm	37	0.1077	0.118623	0.131663	0.00763779
Wildtype	Commissures	Sanger_WTCHG_ICS_Nissl	2_cc_Height	Hippocampus	Corpus callosum, height	Length	cm	37	0.0229341	0.0324808	0.0409538	0.00438114
Wildtype	Commissures	Sanger_WTCHG_ICS_Nissl	2_dhc	Hippocampus	Dorsal hippocampal commissure	Area	cm2	34	0.0003047	0.000582162	0.0007416	0.000113364
Wildtype	Subcortex	Sanger_WTCHG_ICS_Nissl	2_AM	Hippocampus	Amygdaloid nucleus, left and right hemispheres	Area	cm2	26	0.00167155	0.00405271	0.0077746	0.00172791
Wildtype	Cortex	Sanger_WTCHG_ICS_Nissl	2_Pir	Hippocampus	Piriform cortex, left and right hemispheres	Area	cm2	30	0.00205089	0.00307636	0.00411134	0.000441522
Wildtype	Subcortex	Sanger_WTCHG_ICS_Nissl	2_ic	Hippocampus	Internal capsule, left and right hemispheres	Area	cm2	20	0.0071426	0.0100764	0.0122324	0.00135702
Wildtype	Subcortex	Sanger_WTCHG_ICS_Nissl	2_opt	Hippocampus	Optic tract, left and right hemispheres	Area	cm2	9	0.00144665	0.00199071	0.002963	0.00044952
Wildtype	Subcortex	Sanger_WTCHG_ICS_Nissl	2_mt	Hippocampus	Mammillothalamic tract, left and right hemispheres	Area	cm2	16	0.0002425	0.000378759	0.00050705	8.66655e-05
Wildtype	Subcortex	Sanger_WTCHG_ICS_Nissl	2_fi	Hippocampus	Fimbria of the hippocampus, left and right hemispheres	Area	cm2	36	0.00330895	0.00428132	0.00513136	0.000398769
Wildtype	Subcortex	Sanger_WTCHG_ICS_Nissl	2_Hb	Hippocampus	Habenular nucleus, left and right hemispheres	Area	cm2	39	0.000604046	0.000859732	0.00111864	0.000128181
Wildtype	Subcortex	Sanger_WTCHG_ICS_Nissl	2_HP	Hippocampus	Hippocampus	Area	cm2	36	0.0274088	0.0449855	0.0553105	0.00678343
Wildtype	Subcortex	Sanger_WTCHG_ICS_Nissl	2_TILpy	Hippocampus	Total internal length of pyramidal cells	Length	cm	36	0.469915	0.676499	0.767758	0.0687062
Wildtype	Subcortex	Sanger_WTCHG_ICS_Nissl	2_DG	Hippocampus	Dentate gyrus, left and right hemispheres	Length	cm	38	0.136212	0.163218	0.190494	0.0134319
Wildtype	Subcortex	Sanger_WTCHG_ICS_Nissl	2_Mol	Hippocampus	Molecular layer of the hippocampus, left and right hemispheres	Length	cm	21	0.00723517	0.00935554	0.0127412	0.00140309
Wildtype	Subcortex	Sanger_WTCHG_ICS_Nissl	2_Rad	Hippocampus	Radiatum layer of the hippocampus, left and right hemispheres	Length	cm	37	0.0158355	0.0300771	0.0374954	0.00494825
Wildtype	Subcortex	Sanger_WTCHG_ICS_Nissl	2_Or	Hippocampus	Oriens layer of the hippocampus, left and right hemispheres	Length	cm	38	0.0141064	0.0173295	0.0204276	0.001568
Wildtype	Cortex	Sanger_WTCHG_ICS_Nissl	2_M1	Hippocampus	Primary motor cortex, left and right hemispheres	Length	cm	38	0.0848798	0.104697	0.1234	0.00766566
Wildtype	Cortex	Sanger_WTCHG_ICS_Nissl	2_S2	Hippocampus	Secondary somatosensory cortex, left and right hemispheres	Length	cm	36	0.0965832	0.109813	0.121185	0.00593452
Wildtype	Cerebellum	Sanger_WTCHG_ICS_Nissl	3_TBA	Cerebellum	Total brain area	Area	cm2	9	0.30675	0.334653	0.359843	0.0172896
Wildtype	Ventricles	Sanger_WTCHG_ICS_Nissl	3_4V	Cerebellum	Fourth ventricle	Area	cm2	10	0.0020534	0.0171379	0.121555	0.0367655
Wildtype	Pons	Sanger_WTCHG_ICS_Nissl	3_Pons	Cerebellum	Pons	Area	cm2	10	0.0013063	0.115137	0.142838	0.0411205
Wildtype	Subcortex	Sanger_WTCHG_ICS_Nissl	3_py	Cerebellum	Pyramidal tract, left and right hemispheres	Area	cm2	9	0.0006043	0.00146844	0.0022962	0.000536634
Wildtype	Pons	Sanger_WTCHG_ICS_Nissl	3_g7	Cerebellum	Genu of the facial nerve, left and right hemispheres	Area	cm2	6	0.0003462	0.00047465	0.0006192	9.84995e-05
Wildtype	Pons	Sanger_WTCHG_ICS_Nissl	3_CN	Cerebellum	Cochlear nucleus, left and right hemispheres	Area	cm2	5	0.0040878	0.00511771	0.0067089	0.00116552
Wildtype	Cerebellum	Sanger_WTCHG_ICS_Nissl	3_Lat	Cerebellum	Lateral cerebellar nucleus, left and right hemispheres	Area	cm2	7	0.0013204	0.0020886	0.00280025	0.000546049
Wildtype	Cerebellum	Sanger_WTCHG_ICS_Nissl	3_IntA	Cerebellum	Interposed cerebellar nucleus, left and right hemispheres	Area	cm2	5	0.0005871	0.00127773	0.00236985	0.000736541
Wildtype	Cerebellum	Sanger_WTCHG_ICS_Nissl	3_IGL	Cerebellum	Internal granular layer	Area	cm2	8	0.0548425	0.0628405	0.0794355	0.00741864
Wildtype	Brain size	Sanger_CBI_107	4_TBA	Sagittal	total brain area	Area	cm2	161	0.320112	0.405809	0.4778	0.0321919
Wildtype	Brain size	Sanger_CBI_107	4_TB_width	Sagittal	brain width	Length	cm	165	0.596334	0.673015	0.7496	0.0335668
Wildtype	Brain size	Sanger_CBI_107	4_TB_height_CS1	Sagittal	brain height 1	Length	cm	162	0.451432	0.542242	0.594523	0.0295509
Wildtype	Brain size	Sanger_CBI_107	4_TB_height_CS2	Sagittal	brain height 2	Length	cm	159	0.541162	0.623347	0.6814	0.0266092
Wildtype	Cerebellum	Sanger_CBI_107	4_Pons_height	Sagittal	pons height	Length	cm	153	0.231806	0.262952	0.3313	0.0149934
Wildtype	Cerebellum	Sanger_CBI_107	4_TC_area	Sagittal	cerebellum area	Area	cm2	143	0.0482566	0.0740569	0.0876701	0.00733425
Wildtype	Cerebellum	Sanger_CBI_107	4_IGL_area	Sagittal	internal granule layer	Area	cm2	143	0.0252051	0.0375468	0.04475	0.00363113
Wildtype	Cerebellum	Sanger_CBI_107	4_Med_area	Sagittal	medial cerebellar nucleus	Area	cm2	132	0.000650595	0.00283523	0.005722	0.00101766
Wildtype	Cerebellum	Sanger_CBI_107	4_Folia	Sagittal	number of folia	Number		162	8	8	8	0
Wildtype	Ventricles	Sanger_CBI_107	4_LV_area	Sagittal	lateral ventricle	Area	cm2	158	0.000832645	0.0131032	0.03153	0.0064658
Wildtype	Commissures	Sanger_CBI_107	4_cc_height	Sagittal	corpus callosum	Length	cm	162	0.008727	0.0208203	0.02863	0.00357596
Wildtype	Commissures	Sanger_CBI_107	4_cc_length	Sagittal	corpus callosum	Length	cm	166	0.515114	0.613748	0.7677	0.0496664
Wildtype	Commissures	Sanger_CBI_107	4_cc_area	Sagittal	corpus callosum	Area	cm2	166	0.01012	0.0133382	0.01821	0.00163183
Wildtype	Cortex	Sanger_CBI_107	4_M1_length	Sagittal	primary motor cortex	Length	cm	162	0.1119	0.136495	0.159599	0.00971378
Wildtype	Cortex	Sanger_CBI_107	4_M2_length	Sagittal	secondary motor cortex	Length	cm	160	0.0834817	0.126267	0.162699	0.016696
Wildtype	Cortex	Sanger_CBI_107	4_TCTX_area	Sagittal	temporal cortex	Area	cm2	159	0.0277	0.0413121	0.4596	0.0335865
Wildtype	Cortex	Sanger_CBI_107	4_Cg_height	Sagittal	cingulate cortex, area 29a	Length	cm	162	0.06085	0.0787276	0.103302	0.00773427
Wildtype	Cortex	Sanger_CBI_107	4_Cg_area	Sagittal	cingulate cortex, area 29a	Area	cm2	158	0.004665	0.00640715	0.00815723	0.000828599
Wildtype	Subcortex	Sanger_CBI_107	4_TTh_area	Sagittal	thalamus	Area	cm2	158	0.0282957	0.0393606	0.04967	0.00421437
Wildtype	Subcortex	Sanger_CBI_107	4_CPu_area	Sagittal	caudate putamen	Area	cm2	84	0.000238072	0.0079439	0.01914	0.00596059
Wildtype	Subcortex	Sanger_CBI_107	4_Mol_length	Sagittal	lacunosum moleculare layer	Length	cm	165	0.0107066	0.0151329	0.02187	0.00257548
Wildtype	Subcortex	Sanger_CBI_107	4_Rad_length	Sagittal	radiatum layer of the hippocampus	Length	cm	166	0.02059	0.0304316	0.03853	0.00343595
Wildtype	Subcortex	Sanger_CBI_107	4_Or_length	Sagittal	oriens layer of the hippocampus	Length	cm	163	0.0108786	0.0152527	0.01935	0.00208096
Wildtype	Subcortex	Sanger_CBI_107	4_HP_area	Sagittal	hippocampus	Area	cm2	163	0.0149277	0.0214063	0.03002	0.00299064
Wildtype	Subcortex	Sanger_CBI_107	4_TILpy_length	Sagittal	pyramidal layers	Length	cm	159	0.1946	0.226223	0.2821	0.0182513
Wildtype	Subcortex	Sanger_CBI_107	4_TILpy_area	Sagittal	pyramidal layers	Area	cm2	158	0.001224	0.00180191	0.002557	0.000259966
Wildtype	Subcortex	Sanger_CBI_107	4_DG_length	Sagittal	granule cell layer of dentate gyrus	Length	cm	163	0.1191	0.191399	0.2417	0.0229239
Wildtype	Subcortex	Sanger_CBI_107	4_DG_area	Sagittal	granule cell layer of dentate gyrus	Area	cm2	158	0.00132339	0.00179358	0.00253	0.000259758
Wildtype	Subcortex	Sanger_CBI_107	4_fi_area	Sagittal	fimbria of the hippocampus	Area	cm2	161	0.003531	0.00530549	0.006777	0.00069676
Wildtype	Commissures	Sanger_CBI_107	4_aca_area	Sagittal	anterior commissure	Area	cm2	156	0.001105	0.00156237	0.00277	0.000334851
Wildtype	Commissures	Sanger_CBI_107	4_sm_area	Sagittal	stria medullaris	Area	cm2	152	0.0005574	0.00196338	0.00517918	0.00122994
Wildtype	Commissures	Sanger_CBI_107	4_f_area	Sagittal	fornix	Area	cm2	126	0.000486384	0.000985152	0.001687	0.000249603
Wildtype	Subcortex	Sanger_CBI_107	4_och_area	Sagittal	optic chiasm	Area	cm2	95	0.000517138	0.000935282	0.00252319	0.0002834
Wildtype	Subcortex	Sanger_CBI_107	4_VMHvl_area	Sagittal	ventromedial hypothalamus nucleus	Area	cm2	84	0.0005821	0.0024538	0.003807	0.000747267
Wildtype	Pons	Sanger_CBI_107	4_Pn_area	Sagittal	pontine nuclei	Area	cm2	154	0.0004591	0.00292017	0.00524656	0.000827761
Wildtype	Subcortex	Sanger_CBI_107	4_SN_area	Sagittal	substantia nigra	Area	cm2	143	0.000309714	0.00258253	0.005455	0.00114416
Wildtype	Subcortex	Sanger_CBI_107	4_fp_area	Sagittal	transverse fibers of the pons	Area	cm2	139	0.001111	0.00296533	0.0064721	0.0010101
Wildtype	Subcortex	Sanger_CBI_107	4_DS_area	Sagittal	dorsal subiculum	Area	cm2	165	0.000751	0.00116443	0.002095	0.000272576
Wildtype	Subcortex	Sanger_CBI_107	4_InfC_area	Sagittal	inferior colliculus	Area	cm2	154	0.00650594	0.0107985	0.01749	0.00223073
Wildtype	Subcortex	Sanger_CBI_107	4_SupC_area	Sagittal	superior colliculus	Area	cm2	148	0.03933	0.0526835	0.06872	0.00517539
Wildtype	Brain size	Sanger_CBI_106	4_TBA	Sagittal	total brain area	Area	cm2	730	0.293071	0.404993	0.500669	0.0323219
Wildtype	Brain size	Sanger_CBI_106	4_TB_width	Sagittal	brain width	Length	cm	737	0.5553	0.673057	0.7907	0.0346746
Wildtype	Brain size	Sanger_CBI_106	4_TB_height_CS1	Sagittal	brain height 1	Length	cm	725	0.414747	0.540361	0.62029	0.0297219
Wildtype	Brain size	Sanger_CBI_106	4_TB_height_CS2	Sagittal	brain height 2	Length	cm	711	0.5007	0.622083	0.724	0.0279777
Wildtype	Cerebellum	Sanger_CBI_106	4_Pons_height	Sagittal	pons height	Length	cm	715	0.207469	0.262063	0.3179	0.0157687
Wildtype	Cerebellum	Sanger_CBI_106	4_TC_area	Sagittal	cerebellum area	Area	cm2	656	0.0487677	0.0735911	0.095041	0.00793929
Wildtype	Cerebellum	Sanger_CBI_106	4_IGL_area	Sagittal	internal granule layer	Area	cm2	629	0.000558533	0.0371207	0.04681	0.00411028
Wildtype	Cerebellum	Sanger_CBI_106	4_Med_area	Sagittal	medial cerebellar nucleus	Area	cm2	575	0.000148972	0.00289265	0.005638	0.00110686
Wildtype	Cerebellum	Sanger_CBI_106	4_Folia	Sagittal	number of folia	Number		704	8	8.00284	9	0.0532623
Wildtype	Ventricles	Sanger_CBI_106	4_LV_area	Sagittal	lateral ventricle	Area	cm2	736	0.0001369	0.0134756	0.03793	0.0065352
Wildtype	Commissures	Sanger_CBI_106	4_cc_height	Sagittal	corpus callosum	Length	cm	728	0.007631	0.0205331	0.02958	0.0039666
Wildtype	Commissures	Sanger_CBI_106	4_cc_length	Sagittal	corpus callosum	Length	cm	740	0.0840483	0.61019	0.818845	0.0565399
Wildtype	Commissures	Sanger_CBI_106	4_cc_area	Sagittal	corpus callosum	Area	cm2	738	0.001284	0.0129875	0.01892	0.00180373
Wildtype	Cortex	Sanger_CBI_106	4_M1_length	Sagittal	primary motor cortex	Length	cm	735	0.09319	0.136543	0.204962	0.0109661
Wildtype	Cortex	Sanger_CBI_106	4_M2_length	Sagittal	secondary motor cortex	Length	cm	734	0.07474	0.12635	0.1821	0.0184104
Wildtype	Cortex	Sanger_CBI_106	4_TCTX_area	Sagittal	temporal cortex	Area	cm2	725	0.0265132	0.0388897	0.05096	0.00383941
Wildtype	Cortex	Sanger_CBI_106	4_Cg_height	Sagittal	cingulate cortex, area 29a	Length	cm	716	0.05648	0.0798855	0.146481	0.00904277
Wildtype	Cortex	Sanger_CBI_106	4_Cg_area	Sagittal	cingulate cortex, area 29a	Area	cm2	725	0.002393	0.00627829	0.00943069	0.00100341
Wildtype	Subcortex	Sanger_CBI_106	4_TTh_area	Sagittal	thalamus	Area	cm2	715	0.0247352	0.0392774	0.05131	0.00426882
Wildtype	Subcortex	Sanger_CBI_106	4_CPu_area	Sagittal	caudate putamen	Area	cm2	389	4.386e-06	0.00826219	0.03044	0.00647616
Wildtype	Subcortex	Sanger_CBI_106	4_Mol_length	Sagittal	lacunosum moleculare layer	Length	cm	743	0.00473696	0.0150504	0.0228	0.00261977
Wildtype	Subcortex	Sanger_CBI_106	4_Rad_length	Sagittal	radiatum layer of the hippocampus	Length	cm	744	0.0185059	0.0305015	0.04509	0.00403119
Wildtype	Subcortex	Sanger_CBI_106	4_Or_length	Sagittal	oriens layer of the hippocampus	Length	cm	743	0.00801666	0.0148483	0.02131	0.00208193
Wildtype	Subcortex	Sanger_CBI_106	4_HP_area	Sagittal	hippocampus	Area	cm2	726	0.0112045	0.0212027	0.03041	0.00322383
Wildtype	Subcortex	Sanger_CBI_106	4_TILpy_length	Sagittal	pyramidal layers	Length	cm	706	0.172539	0.226153	0.287	0.0215749
Wildtype	Subcortex	Sanger_CBI_106	4_TILpy_area	Sagittal	pyramidal layers	Area	cm2	692	0.0009462	0.00178889	0.003001	0.000291831
Wildtype	Subcortex	Sanger_CBI_106	4_DG_length	Sagittal	granule cell layer of dentate gyrus	Length	cm	724	0.110516	0.191771	0.306837	0.0254836
Wildtype	Subcortex	Sanger_CBI_106	4_DG_area	Sagittal	granule cell layer of dentate gyrus	Area	cm2	711	0.0007574	0.00180362	0.003064	0.000307678
Wildtype	Subcortex	Sanger_CBI_106	4_fi_area	Sagittal	fimbria of the hippocampus	Area	cm2	724	0.002088	0.0052902	0.00788	0.000844792
Wildtype	Commissures	Sanger_CBI_106	4_aca_area	Sagittal	anterior commissure	Area	cm2	730	0.0007425	0.00148635	0.003195	0.000333703
Wildtype	Commissures	Sanger_CBI_106	4_sm_area	Sagittal	stria medullaris	Area	cm2	680	0.000202814	0.00179979	0.006439	0.0012096
Wildtype	Commissures	Sanger_CBI_106	4_f_area	Sagittal	fornix	Area	cm2	531	0.0003912	0.000990051	0.001881	0.000249031
Wildtype	Subcortex	Sanger_CBI_106	4_och_area	Sagittal	optic chiasm	Area	cm2	612	0.0005003	0.000889934	0.002446	0.000186829
Wildtype	Subcortex	Sanger_CBI_106	4_VMHvl_area	Sagittal	ventromedial hypothalamus nucleus	Area	cm2	402	0.000733311	0.00252169	0.005363	0.00085268
Wildtype	Pons	Sanger_CBI_106	4_Pn_area	Sagittal	pontine nuclei	Area	cm2	675	0.0003176	0.00300189	0.00519418	0.000825832
Wildtype	Subcortex	Sanger_CBI_106	4_SN_area	Sagittal	substantia nigra	Area	cm2	628	0.000161787	0.002827	0.00973	0.00138545
Wildtype	Subcortex	Sanger_CBI_106	4_fp_area	Sagittal	transverse fibers of the pons	Area	cm2	617	0.0009843	0.00317291	0.00706982	0.00117973
Wildtype	Subcortex	Sanger_CBI_106	4_DS_area	Sagittal	dorsal subiculum	Area	cm2	746	0.0004428	0.00119784	0.002813	0.00033921
Wildtype	Subcortex	Sanger_CBI_106	4_InfC_area	Sagittal	inferior colliculus	Area	cm2	709	0.005199	0.0108765	0.0174	0.0022387
Wildtype	Subcortex	Sanger_CBI_106	4_SupC_area	Sagittal	superior colliculus	Area	cm2	659	0.0372921	0.0522024	0.07111	0.00535932
Knockout	Brain size	Sanger_HistologiX	1_TBA	Striatum	Total brain area	Area	cm2	2179	0.244739	0.314196	0.393644	0.0215059
Knockout	Ventricles	Sanger_HistologiX	1_LV	Striatum	Lateral ventricles, left and right hemispheres	Area	cm2	2215	4.1745e-05	0.00186536	0.00776555	0.000921039
Knockout	Cortex	Sanger_HistologiX	1_Cg	Striatum	Cingulate cortex, left and right hemispheres	Area	cm2	2161	0.00713237	0.0100711	0.0135443	0.000975978
Knockout	Cortex	Sanger_HistologiX	1_Cg_Width	Striatum	Cingulate cortex, width, left and right hemispheres	Length	cm	2163	0.0691722	0.0908804	0.107775	0.00453759
Knockout	Cortex	Sanger_HistologiX	1_Cg_Height	Striatum	Cingulate cortex, height	Length	cm	2150	0.114812	0.153798	0.186292	0.0109795
Knockout	Commissures	Sanger_HistologiX	1_gcc	Striatum	Genu of the corpus callosum	Area	cm2	1733	0.00375818	0.00944295	0.0123105	0.00110277
Knockout	Commissures	Sanger_HistologiX	1_gcc_Width_T	Striatum	Genu of the corpus callosum, width, top	Length	cm	1634	0.0806608	0.158146	0.195894	0.0127862
Knockout	Commissures	Sanger_HistologiX	1_gcc_Width_B	Striatum	Genu of the corpus callosum, width, bottom	Length	cm	1595	0.0134852	0.0736663	0.109761	0.0129478
Knockout	Commissures	Sanger_HistologiX	1_gcc_Height	Striatum	Genu of the corpus callosum, height	Length	cm	1688	0.0261545	0.0438844	0.0641907	0.005314
Knockout	Subcortex	Sanger_HistologiX	1_CPu	Striatum	Caudate putamen, left and right hemispheres	Area	cm2	2129	0.0108224	0.0301484	0.0484494	0.00405109
Knockout	Commissures	Sanger_HistologiX	1_aca	Striatum	Anterior commissure, left and right hemispheres	Area	cm2	2218	0.000107737	0.000671116	0.000900475	7.92498e-05
Knockout	Cortex	Sanger_HistologiX	1_Pir	Striatum	Piriform cortex, left and right hemispheres	Area	cm2	2197	0.000909551	0.00159208	0.00275931	0.000266966
Knockout	Cortex	Sanger_HistologiX	1_M1	Striatum	Primary motor cortex, left and right hemispheres	Length	cm	2188	0.104698	0.124208	0.141962	0.00552702
Knockout	Cortex	Sanger_HistologiX	1_S2	Striatum	Secondary somatosensory cortex, left and right hemispheres	Length	cm	2166	0.0837459	0.10472	0.126822	0.00617559
Knockout	Brain size	Sanger_HistologiX	2_TBA	Hippocampus	Total brain area	Area	cm2	2210	0.352805	0.450123	0.568	0.0291231
Knockout	Ventricles	Sanger_HistologiX	2_LV	Hippocampus	Lateral ventricles, left and right hemispheres	Area	cm2	2225	0.000233198	0.00302404	0.0312318	0.00205172
Knockout	Ventricles	Sanger_HistologiX	2_D3V	Hippocampus	Dorsal third ventricle	Area	cm2	2195	0.000405215	0.00264853	0.00762299	0.000707571
Knockout	Cortex	Sanger_HistologiX	2_RSGc	Hippocampus	Retrosplenial granular cortex, c region, left and right hemispheres	Area	cm2	2180	0.00285487	0.00457853	0.006627	0.000558093
Knockout	Cortex	Sanger_HistologiX	2_RSGc_Width	Hippocampus	Retrosplenial granular cortex, c region, width, left and right hemispheres	Length	cm	2187	0.0509165	0.0678146	0.0809	0.00396481
Knockout	Cortex	Sanger_HistologiX	2_RSGc_Height	Hippocampus	Retrosplenial granular cortex, c region, height	Length	cm	2159	0.0567892	0.0915305	0.115373	0.00823977
Knockout	Commissures	Sanger_HistologiX	2_cc	Hippocampus	Corpus callosum	Area	cm2	2113	0.00174042	0.00346182	0.00949515	0.000489347
Knockout	Commissures	Sanger_HistologiX	2_cc_Width	Hippocampus	Corpus callosum, width	Length	cm	2092	0.0743711	0.109452	0.16934	0.00926697
Knockout	Commissures	Sanger_HistologiX	2_cc_Height	Hippocampus	Corpus callosum, height	Length	cm	2139	0.013484	0.0279618	0.0742391	0.00371324
Knockout	Commissures	Sanger_HistologiX	2_dhc	Hippocampus	Dorsal hippocampal commissure	Area	cm2	2128	0.000111238	0.000385498	0.000958266	8.75296e-05
Knockout	Subcortex	Sanger_HistologiX	2_AM	Hippocampus	Amygdaloid nucleus, left and right hemispheres	Area	cm2	2156	0.0011409	0.0057744	0.0115009	0.00137399
Knockout	Cortex	Sanger_HistologiX	2_Pir	Hippocampus	Piriform cortex, left and right hemispheres	Area	cm2	2206	0.001141	0.00188512	0.00321028	0.000290336
Knockout	Subcortex	Sanger_HistologiX	2_ic	Hippocampus	Internal capsule, left and right hemispheres	Area	cm2	2170	0.00558109	0.00962369	0.0125539	0.000807962
Knockout	Subcortex	Sanger_HistologiX	2_opt	Hippocampus	Optic tract, left and right hemispheres	Area	cm2	2098	0.000689786	0.00133105	0.00204849	0.00020947
Knockout	Subcortex	Sanger_HistologiX	2_mt	Hippocampus	Mammillothalamic tract, left and right hemispheres	Area	cm2	2179	0.000123178	0.000268643	0.0004526	4.07763e-05
Knockout	Subcortex	Sanger_HistologiX	2_fi	Hippocampus	Fimbria of the hippocampus, left and right hemispheres	Area	cm2	2213	0.00235878	0.00368334	0.00502302	0.000414849
Knockout	Subcortex	Sanger_HistologiX	2_Hb	Hippocampus	Habenular nucleus, left and right hemispheres	Area	cm2	2219	0.000323194	0.000728341	0.00123987	0.000119163
Knockout	Subcortex	Sanger_HistologiX	2_HP	Hippocampus	Hippocampus	Area	cm2	2063	0.0204349	0.0366745	0.0544288	0.00492019
Knockout	Subcortex	Sanger_HistologiX	2_TILpy	Hippocampus	Total internal length of pyramidal cells	Length	cm	2043	0.433814	0.608961	0.791422	0.0573722
Knockout	Subcortex	Sanger_HistologiX	2_DG	Hippocampus	Dentate gyrus, left and right hemispheres	Length	cm	2039	0.0945733	0.156428	0.218033	0.0180801
Knockout	Subcortex	Sanger_HistologiX	2_Mol	Hippocampus	Molecular layer of the hippocampus, left and right hemispheres	Length	cm	1502	0.00546647	0.00996238	0.0163825	0.00159848
Knockout	Subcortex	Sanger_HistologiX	2_Rad	Hippocampus	Radiatum layer of the hippocampus, left and right hemispheres	Length	cm	1606	0.015305	0.0245084	0.0326545	0.00269777
Knockout	Subcortex	Sanger_HistologiX	2_Or	Hippocampus	Oriens layer of the hippocampus, left and right hemispheres	Length	cm	2051	0.0116233	0.0162301	0.0230519	0.00181194
Knockout	Cortex	Sanger_HistologiX	2_M1	Hippocampus	Primary motor cortex, left and right hemispheres	Length	cm	2203	0.054412	0.0870598	0.111	0.00679132
Knockout	Cortex	Sanger_HistologiX	2_S2	Hippocampus	Secondary somatosensory cortex, left and right hemispheres	Length	cm	2201	0.0743711	0.0902223	0.108064	0.00535197
Knockout	Cerebellum	Sanger_HistologiX	3_TBA	Cerebellum	Total brain area	Area	cm2	1374	0.221627	0.279017	0.340033	0.0190842
Knockout	Ventricles	Sanger_HistologiX	3_4V	Cerebellum	Fourth ventricle	Area	cm2	1204	0.00152541	0.00576219	0.0112275	0.00127868
Knockout	Pons	Sanger_HistologiX	3_Pons	Cerebellum	Pons	Area	cm2	1272	0.0786942	0.102168	0.126423	0.00834625
Knockout	Subcortex	Sanger_HistologiX	3_py	Cerebellum	Pyramidal tract, left and right hemispheres	Area	cm2	1516	0.000426641	0.000726981	0.0011842	0.000106795
Knockout	Pons	Sanger_HistologiX	3_g7	Cerebellum	Genu of the facial nerve, left and right hemispheres	Area	cm2	879	0.000182845	0.00032911	0.000549569	5.75334e-05
Knockout	Pons	Sanger_HistologiX	3_CN	Cerebellum	Cochlear nucleus, left and right hemispheres	Area	cm2	1176	0.00257252	0.00451909	0.00644289	0.000666037
Knockout	Cerebellum	Sanger_HistologiX	3_Lat	Cerebellum	Lateral cerebellar nucleus, left and right hemispheres	Area	cm2	1190	0.000463577	0.00189529	0.00336598	0.000477388
Knockout	Cerebellum	Sanger_HistologiX	3_IntA	Cerebellum	Interposed cerebellar nucleus, left and right hemispheres	Area	cm2	1022	0.000287549	0.00144917	0.00361908	0.000674313
Knockout	Cerebellum	Sanger_HistologiX	3_IGL	Cerebellum	Internal granular layer	Area	cm2	1253	0.030275	0.0455398	0.0680799	0.0062026
Knockout	Brain size	Sanger_ICS	1_TBA	Striatum	Total brain area	Area	cm2	425	0.247616	0.320978	0.42209	0.0381331
Knockout	Ventricles	Sanger_ICS	1_LV	Striatum	Lateral ventricles, left and right hemispheres	Area	cm2	459	6.67125e-05	0.00135409	0.0130337	0.00123198
Knockout	Cortex	Sanger_ICS	1_Cg	Striatum	Cingulate cortex, left and right hemispheres	Area	cm2	431	0.00675897	0.0102853	0.0142368	0.00137537
Knockout	Cortex	Sanger_ICS	1_Cg_Width	Striatum	Cingulate cortex, width, left and right hemispheres	Length	cm	457	0.0740774	0.0897597	0.108132	0.0061069
Knockout	Cortex	Sanger_ICS	1_Cg_Height	Striatum	Cingulate cortex, height	Length	cm	453	0.114398	0.155902	0.189661	0.0133206
Knockout	Commissures	Sanger_ICS	1_gcc	Striatum	Genu of the corpus callosum	Area	cm2	386	0.00371573	0.00891584	0.0117699	0.001082
Knockout	Commissures	Sanger_ICS	1_gcc_Width_T	Striatum	Genu of the corpus callosum, width, top	Length	cm	406	0.106059	0.150243	0.204191	0.0127171
Knockout	Commissures	Sanger_ICS	1_gcc_Width_B	Striatum	Genu of the corpus callosum, width, bottom	Length	cm	344	0.0185877	0.0706831	0.0978588	0.0131581
Knockout	Commissures	Sanger_ICS	1_gcc_Height	Striatum	Genu of the corpus callosum, height	Length	cm	358	0.0155624	0.0421065	0.0589734	0.00536264
Knockout	Subcortex	Sanger_ICS	1_CPu	Striatum	Caudate putamen, left and right hemispheres	Area	cm2	447	0.0178748	0.0304053	0.0443165	0.0047774
Knockout	Commissures	Sanger_ICS	1_aca	Striatum	Anterior commissure, left and right hemispheres	Area	cm2	469	0.000134773	0.000590876	0.000804159	8.32813e-05
Knockout	Cortex	Sanger_ICS	1_Pir	Striatum	Piriform cortex, left and right hemispheres	Area	cm2	438	0.000871806	0.00153711	0.00321638	0.000337809
Knockout	Cortex	Sanger_ICS	1_M1	Striatum	Primary motor cortex, left and right hemispheres	Length	cm	458	0.107993	0.127899	0.152561	0.008961
Knockout	Cortex	Sanger_ICS	1_S2	Striatum	Secondary somatosensory cortex, left and right hemispheres	Length	cm	438	0.0921185	0.109718	0.133487	0.0077457
Knockout	Brain size	Sanger_ICS	2_TBA	Hippocampus	Total brain area	Area	cm2	470	0.339269	0.490231	0.667876	0.06023
Knockout	Ventricles	Sanger_ICS	2_LV	Hippocampus	Lateral ventricles, left and right hemispheres	Area	cm2	483	0.00046475	0.00266617	0.0312454	0.00208786
Knockout	Ventricles	Sanger_ICS	2_D3V	Hippocampus	Dorsal third ventricle	Area	cm2	478	0.000589668	0.00206741	0.00809951	0.000709118
Knockout	Cortex	Sanger_ICS	2_RSGc	Hippocampus	Retrosplenial granular cortex, c region, left and right hemispheres	Area	cm2	455	0.00370182	0.00550638	0.00845453	0.000871147
Knockout	Cortex	Sanger_ICS	2_RSGc_Width	Hippocampus	Retrosplenial granular cortex, c region, width, left and right hemispheres	Length	cm	471	0.0606834	0.073772	0.0920273	0.0049505
Knockout	Cortex	Sanger_ICS	2_RSGc_Height	Hippocampus	Retrosplenial granular cortex, c region, height	Length	cm	459	0.0753549	0.100401	0.12996	0.0100783
Knockout	Commissures	Sanger_ICS	2_cc	Hippocampus	Corpus callosum	Area	cm2	444	0.00210962	0.00350776	0.00525947	0.000528699
Knockout	Commissures	Sanger_ICS	2_cc_Width	Hippocampus	Corpus callosum, width	Length	cm	450	0.0734597	0.109091	0.178588	0.0103505
Knockout	Commissures	Sanger_ICS	2_cc_Height	Hippocampus	Corpus callosum, height	Length	cm	450	0.0182017	0.0265616	0.0404077	0.00360576
Knockout	Commissures	Sanger_ICS	2_dhc	Hippocampus	Dorsal hippocampal commissure	Area	cm2	456	0.000213043	0.000359864	0.000637424	7.31308e-05
Knockout	Subcortex	Sanger_ICS	2_AM	Hippocampus	Amygdaloid nucleus, left and right hemispheres	Area	cm2	405	0.00085138	0.00473305	0.00959004	0.00166787
Knockout	Cortex	Sanger_ICS	2_Pir	Hippocampus	Piriform cortex, left and right hemispheres	Area	cm2	435	0.00126843	0.00220982	0.00362381	0.000416062
Knockout	Subcortex	Sanger_ICS	2_ic	Hippocampus	Internal capsule, left and right hemispheres	Area	cm2	452	0.00610913	0.00924744	0.0124182	0.00116337
Knockout	Subcortex	Sanger_ICS	2_opt	Hippocampus	Optic tract, left and right hemispheres	Area	cm2	437	0.000711691	0.00130628	0.00226176	0.000257038
Knockout	Subcortex	Sanger_ICS	2_mt	Hippocampus	Mammillothalamic tract, left and right hemispheres	Area	cm2	423	0.000146344	0.00027346	0.000453921	5.61899e-05
Knockout	Subcortex	Sanger_ICS	2_fi	Hippocampus	Fimbria of the hippocampus, left and right hemispheres	Area	cm2	476	0.00257398	0.00389541	0.00514952	0.000503407
Knockout	Subcortex	Sanger_ICS	2_Hb	Hippocampus	Habenular nucleus, left and right hemispheres	Area	cm2	464	0.000351182	0.000705766	0.00101353	0.000130661
Knockout	Subcortex	Sanger_ICS	2_HP	Hippocampus	Hippocampus	Area	cm2	439	0.0204496	0.0373801	0.0605004	0.0059624
Knockout	Subcortex	Sanger_ICS	2_TILpy	Hippocampus	Total internal length of pyramidal cells	Length	cm	424	0.458343	0.603565	0.80614	0.0537634
Knockout	Subcortex	Sanger_ICS	2_DG	Hippocampus	Dentate gyrus, left and right hemispheres	Length	cm	424	0.0952985	0.146156	0.191388	0.017912
Knockout	Subcortex	Sanger_ICS	2_Mol	Hippocampus	Molecular layer of the hippocampus, left and right hemispheres	Length	cm	247	0.00636706	0.0102137	0.0189297	0.00186358
Knockout	Subcortex	Sanger_ICS	2_Rad	Hippocampus	Radiatum layer of the hippocampus, left and right hemispheres	Length	cm	266	0.0136513	0.0238749	0.0360393	0.00428184
Knockout	Subcortex	Sanger_ICS	2_Or	Hippocampus	Oriens layer of the hippocampus, left and right hemispheres	Length	cm	439	0.0115735	0.0160795	0.0228014	0.00192546
Knockout	Cortex	Sanger_ICS	2_M1	Hippocampus	Primary motor cortex, left and right hemispheres	Length	cm	467	0.0667716	0.0976831	0.130702	0.00999563
Knockout	Cortex	Sanger_ICS	2_S2	Hippocampus	Secondary somatosensory cortex, left and right hemispheres	Length	cm	463	0.0794533	0.10106	0.125228	0.0088944
Knockout	Cerebellum	Sanger_ICS	3_TBA	Cerebellum	Total brain area	Area	cm2	0	0	NA	0	NA
Knockout	Ventricles	Sanger_ICS	3_4V	Cerebellum	Fourth ventricle	Area	cm2	0	0	NA	0	NA
Knockout	Pons	Sanger_ICS	3_Pons	Cerebellum	Pons	Area	cm2	0	0	NA	0	NA
Knockout	Subcortex	Sanger_ICS	3_py	Cerebellum	Pyramidal tract, left and right hemispheres	Area	cm2	0	0	NA	0	NA
Knockout	Pons	Sanger_ICS	3_g7	Cerebellum	Genu of the facial nerve, left and right hemispheres	Area	cm2	0	0	NA	0	NA
Knockout	Pons	Sanger_ICS	3_CN	Cerebellum	Cochlear nucleus, left and right hemispheres	Area	cm2	0	0	NA	0	NA
Knockout	Cerebellum	Sanger_ICS	3_Lat	Cerebellum	Lateral cerebellar nucleus, left and right hemispheres	Area	cm2	0	0	NA	0	NA
Knockout	Cerebellum	Sanger_ICS	3_IntA	Cerebellum	Interposed cerebellar nucleus, left and right hemispheres	Area	cm2	0	0	NA	0	NA
Knockout	Cerebellum	Sanger_ICS	3_IGL	Cerebellum	Internal granular layer	Area	cm2	0	0	NA	0	NA
Knockout	Brain size	Sanger_WTCHG_14-16w	1_TBA	Striatum	Total brain area	Area	cm2	0	NA	NA	NA	NA
Knockout	Ventricles	Sanger_WTCHG_14-16w	1_LV	Striatum	Lateral ventricles, left and right hemispheres	Area	cm2	0	NA	NA	NA	NA
Knockout	Cortex	Sanger_WTCHG_14-16w	1_Cg	Striatum	Cingulate cortex, left and right hemispheres	Area	cm2	0	NA	NA	NA	NA
Knockout	Cortex	Sanger_WTCHG_14-16w	1_Cg_Width	Striatum	Cingulate cortex, width, left and right hemispheres	Length	cm	0	NA	NA	NA	NA
Knockout	Cortex	Sanger_WTCHG_14-16w	1_Cg_Height	Striatum	Cingulate cortex, height	Length	cm	0	NA	NA	NA	NA
Knockout	Commissures	Sanger_WTCHG_14-16w	1_gcc	Striatum	Genu of the corpus callosum	Area	cm2	0	NA	NA	NA	NA
Knockout	Commissures	Sanger_WTCHG_14-16w	1_gcc_Width_T	Striatum	Genu of the corpus callosum, width, top	Length	cm	0	NA	NA	NA	NA
Knockout	Commissures	Sanger_WTCHG_14-16w	1_gcc_Width_B	Striatum	Genu of the corpus callosum, width, bottom	Length	cm	0	NA	NA	NA	NA
Knockout	Commissures	Sanger_WTCHG_14-16w	1_gcc_Height	Striatum	Genu of the corpus callosum, height	Length	cm	0	NA	NA	NA	NA
Knockout	Subcortex	Sanger_WTCHG_14-16w	1_CPu	Striatum	Caudate putamen, left and right hemispheres	Area	cm2	0	NA	NA	NA	NA
Knockout	Commissures	Sanger_WTCHG_14-16w	1_aca	Striatum	Anterior commissure, left and right hemispheres	Area	cm2	0	NA	NA	NA	NA
Knockout	Cortex	Sanger_WTCHG_14-16w	1_Pir	Striatum	Piriform cortex, left and right hemispheres	Area	cm2	0	NA	NA	NA	NA
Knockout	Cortex	Sanger_WTCHG_14-16w	1_M1	Striatum	Primary motor cortex, left and right hemispheres	Length	cm	0	NA	NA	NA	NA
Knockout	Cortex	Sanger_WTCHG_14-16w	1_S2	Striatum	Secondary somatosensory cortex, left and right hemispheres	Length	cm	0	NA	NA	NA	NA
Knockout	Brain size	Sanger_WTCHG_14-16w	2_TBA	Hippocampus	Total brain area	Area	cm2	317	0.360547	0.519107	0.586779	0.0289696
Knockout	Ventricles	Sanger_WTCHG_14-16w	2_LV	Hippocampus	Lateral ventricles, left and right hemispheres	Area	cm2	345	0.0002493	0.00224077	0.0131614	0.00162891
Knockout	Ventricles	Sanger_WTCHG_14-16w	2_D3V	Hippocampus	Dorsal third ventricle	Area	cm2	325	0.0010263	0.00264141	0.00643536	0.00076743
Knockout	Cortex	Sanger_WTCHG_14-16w	2_RSGc	Hippocampus	Retrosplenial granular cortex, c region, left and right hemispheres	Area	cm2	309	0.00306472	0.00572035	0.0074616	0.000693066
Knockout	Cortex	Sanger_WTCHG_14-16w	2_RSGc_Width	Hippocampus	Retrosplenial granular cortex, c region, width, left and right hemispheres	Length	cm	322	0.055772	0.0720883	0.0830979	0.0042337
Knockout	Cortex	Sanger_WTCHG_14-16w	2_RSGc_Height	Hippocampus	Retrosplenial granular cortex, c region, height	Length	cm	313	0.0527749	0.0971966	0.121228	0.00827706
Knockout	Commissures	Sanger_WTCHG_14-16w	2_cc	Hippocampus	Corpus callosum	Area	cm2	272	0	0.0042294	0.00637145	0.00060382
Knockout	Commissures	Sanger_WTCHG_14-16w	2_cc_Width	Hippocampus	Corpus callosum, width	Length	cm	306	0	0.125577	0.158406	0.0125187
Knockout	Commissures	Sanger_WTCHG_14-16w	2_cc_Height	Hippocampus	Corpus callosum, height	Length	cm	299	0	0.0316088	0.0451986	0.0045613
Knockout	Commissures	Sanger_WTCHG_14-16w	2_dhc	Hippocampus	Dorsal hippocampal commissure	Area	cm2	241	0	0.000505196	0.0008752	0.000109556
Knockout	Subcortex	Sanger_WTCHG_14-16w	2_AM	Hippocampus	Amygdaloid nucleus, left and right hemispheres	Area	cm2	293	0.0007603	0.00417777	0.0101136	0.00200677
Knockout	Cortex	Sanger_WTCHG_14-16w	2_Pir	Hippocampus	Piriform cortex, left and right hemispheres	Area	cm2	308	0.0017636	0.00306989	0.0041835	0.000468637
Knockout	Subcortex	Sanger_WTCHG_14-16w	2_ic	Hippocampus	Internal capsule, left and right hemispheres	Area	cm2	281	0.00124791	0.010829	0.0162641	0.00161896
Knockout	Subcortex	Sanger_WTCHG_14-16w	2_opt	Hippocampus	Optic tract, left and right hemispheres	Area	cm2	255	0.00094275	0.0020095	0.00331705	0.000404806
Knockout	Subcortex	Sanger_WTCHG_14-16w	2_mt	Hippocampus	Mammillothalamic tract, left and right hemispheres	Area	cm2	209	0.000202681	0.000382752	0.0005592	7.26257e-05
Knockout	Subcortex	Sanger_WTCHG_14-16w	2_fi	Hippocampus	Fimbria of the hippocampus, left and right hemispheres	Area	cm2	325	0.0029493	0.00430463	0.00578276	0.000512016
Knockout	Subcortex	Sanger_WTCHG_14-16w	2_Hb	Hippocampus	Habenular nucleus, left and right hemispheres	Area	cm2	326	0.00034187	0.000756425	0.00115653	0.000121252
Knockout	Subcortex	Sanger_WTCHG_14-16w	2_HP	Hippocampus	Hippocampus	Area	cm2	233	0.0271646	0.0371952	0.05013	0.00477629
Knockout	Subcortex	Sanger_WTCHG_14-16w	2_TILpy	Hippocampus	Total internal length of pyramidal cells	Length	cm	230	0.473277	0.628005	0.798034	0.0573743
Knockout	Subcortex	Sanger_WTCHG_14-16w	2_DG	Hippocampus	Dentate gyrus, left and right hemispheres	Length	cm	217	0.115392	0.157069	0.204603	0.0175551
Knockout	Subcortex	Sanger_WTCHG_14-16w	2_Mol	Hippocampus	Molecular layer of the hippocampus, left and right hemispheres	Length	cm	186	0.00728067	0.0106937	0.0151303	0.00136095
Knockout	Subcortex	Sanger_WTCHG_14-16w	2_Rad	Hippocampus	Radiatum layer of the hippocampus, left and right hemispheres	Length	cm	206	0.0176334	0.0252164	0.0325524	0.00289602
Knockout	Subcortex	Sanger_WTCHG_14-16w	2_Or	Hippocampus	Oriens layer of the hippocampus, left and right hemispheres	Length	cm	247	0.010685	0.0151566	0.0192672	0.00157304
Knockout	Cortex	Sanger_WTCHG_14-16w	2_M1	Hippocampus	Primary motor cortex, left and right hemispheres	Length	cm	311	0.0734388	0.0977061	0.116513	0.00704747
Knockout	Cortex	Sanger_WTCHG_14-16w	2_S2	Hippocampus	Secondary somatosensory cortex, left and right hemispheres	Length	cm	311	0.0910182	0.107554	0.124647	0.00525037
Knockout	Cerebellum	Sanger_WTCHG_14-16w	3_TBA	Cerebellum	Total brain area	Area	cm2	0	NA	NA	NA	NA
Knockout	Ventricles	Sanger_WTCHG_14-16w	3_4V	Cerebellum	Fourth ventricle	Area	cm2	0	NA	NA	NA	NA
Knockout	Pons	Sanger_WTCHG_14-16w	3_Pons	Cerebellum	Pons	Area	cm2	0	NA	NA	NA	NA
Knockout	Subcortex	Sanger_WTCHG_14-16w	3_py	Cerebellum	Pyramidal tract, left and right hemispheres	Area	cm2	0	NA	NA	NA	NA
Knockout	Pons	Sanger_WTCHG_14-16w	3_g7	Cerebellum	Genu of the facial nerve, left and right hemispheres	Area	cm2	0	NA	NA	NA	NA
Knockout	Pons	Sanger_WTCHG_14-16w	3_CN	Cerebellum	Cochlear nucleus, left and right hemispheres	Area	cm2	0	NA	NA	NA	NA
Knockout	Cerebellum	Sanger_WTCHG_14-16w	3_Lat	Cerebellum	Lateral cerebellar nucleus, left and right hemispheres	Area	cm2	0	NA	NA	NA	NA
Knockout	Cerebellum	Sanger_WTCHG_14-16w	3_IntA	Cerebellum	Interposed cerebellar nucleus, left and right hemispheres	Area	cm2	0	NA	NA	NA	NA
Knockout	Cerebellum	Sanger_WTCHG_14-16w	3_IGL	Cerebellum	Internal granular layer	Area	cm2	0	NA	NA	NA	NA
Knockout	Brain size	Sanger_WTCHG_ICS_Luxol-Nissl	1_TBA	Striatum	Total brain area	Area	cm2	136	0.257448	0.319816	0.425221	0.0283565
Knockout	Ventricles	Sanger_WTCHG_ICS_Luxol-Nissl	1_LV	Striatum	Lateral ventricles, left and right hemispheres	Area	cm2	145	0.0001833	0.00136243	0.0064539	0.000837335
Knockout	Cortex	Sanger_WTCHG_ICS_Luxol-Nissl	1_Cg	Striatum	Cingulate cortex, left and right hemispheres	Area	cm2	142	0.00756835	0.00939223	0.0123021	0.00109777
Knockout	Cortex	Sanger_WTCHG_ICS_Luxol-Nissl	1_Cg_Width	Striatum	Cingulate cortex, width, left and right hemispheres	Length	cm	142	0.0763754	0.0880116	0.11262	0.00521024
Knockout	Cortex	Sanger_WTCHG_ICS_Luxol-Nissl	1_Cg_Height	Striatum	Cingulate cortex, height	Length	cm	141	0.122688	0.157356	0.196597	0.013258
Knockout	Commissures	Sanger_WTCHG_ICS_Luxol-Nissl	1_gcc	Striatum	Genu of the corpus callosum	Area	cm2	129	0.0068211	0.00833626	0.0109446	0.000984605
Knockout	Commissures	Sanger_WTCHG_ICS_Luxol-Nissl	1_gcc_Width_T	Striatum	Genu of the corpus callosum, width, top	Length	cm	127	0.114533	0.149631	0.180824	0.0109751
Knockout	Commissures	Sanger_WTCHG_ICS_Luxol-Nissl	1_gcc_Width_B	Striatum	Genu of the corpus callosum, width, bottom	Length	cm	127	0.0065604	0.0720311	0.112073	0.0133759
Knockout	Commissures	Sanger_WTCHG_ICS_Luxol-Nissl	1_gcc_Height	Striatum	Genu of the corpus callosum, height	Length	cm	127	0.0349472	0.0483921	0.0682568	0.00685378
Knockout	Subcortex	Sanger_WTCHG_ICS_Luxol-Nissl	1_CPu	Striatum	Caudate putamen, left and right hemispheres	Area	cm2	141	0.022782	0.0327381	0.0437723	0.00360222
Knockout	Commissures	Sanger_WTCHG_ICS_Luxol-Nissl	1_aca	Striatum	Anterior commissure, left and right hemispheres	Area	cm2	144	0.000107363	0.000595364	0.0008869	9.04678e-05
Knockout	Cortex	Sanger_WTCHG_ICS_Luxol-Nissl	1_Pir	Striatum	Piriform cortex, left and right hemispheres	Area	cm2	137	0.00120969	0.00193133	0.00260595	0.000278512
Knockout	Cortex	Sanger_WTCHG_ICS_Luxol-Nissl	1_M1	Striatum	Primary motor cortex, left and right hemispheres	Length	cm	140	0.114866	0.131015	0.165594	0.0101236
Knockout	Cortex	Sanger_WTCHG_ICS_Luxol-Nissl	1_S2	Striatum	Secondary somatosensory cortex, left and right hemispheres	Length	cm	137	0.0891802	0.108679	0.123007	0.00693257
Knockout	Brain size	Sanger_WTCHG_ICS_Luxol-Nissl	2_TBA	Hippocampus	Total brain area	Area	cm2	142	0.358001	0.468105	0.579899	0.0452455
Knockout	Ventricles	Sanger_WTCHG_ICS_Luxol-Nissl	2_LV	Hippocampus	Lateral ventricles, left and right hemispheres	Area	cm2	142	0.00055655	0.00272435	0.0108644	0.00162566
Knockout	Ventricles	Sanger_WTCHG_ICS_Luxol-Nissl	2_D3V	Hippocampus	Dorsal third ventricle	Area	cm2	138	0.0003605	0.00221677	0.0048684	0.000719501
Knockout	Cortex	Sanger_WTCHG_ICS_Luxol-Nissl	2_RSGc	Hippocampus	Retrosplenial granular cortex, c region, left and right hemispheres	Area	cm2	139	0.00358285	0.00503943	0.0068775	0.00061663
Knockout	Cortex	Sanger_WTCHG_ICS_Luxol-Nissl	2_RSGc_Width	Hippocampus	Retrosplenial granular cortex, c region, width, left and right hemispheres	Length	cm	139	0.0612301	0.0714183	0.0832802	0.00428372
Knockout	Cortex	Sanger_WTCHG_ICS_Luxol-Nissl	2_RSGc_Height	Hippocampus	Retrosplenial granular cortex, c region, height	Length	cm	139	0.0769936	0.0985416	0.118777	0.00925436
Knockout	Commissures	Sanger_WTCHG_ICS_Luxol-Nissl	2_cc	Hippocampus	Corpus callosum	Area	cm2	137	0.0023329	0.00365805	0.0049322	0.000544952
Knockout	Commissures	Sanger_WTCHG_ICS_Luxol-Nissl	2_cc_Width	Hippocampus	Corpus callosum, width	Length	cm	134	0.0848292	0.111764	0.139409	0.00910499
Knockout	Commissures	Sanger_WTCHG_ICS_Luxol-Nissl	2_cc_Height	Hippocampus	Corpus callosum, height	Length	cm	136	0.0171096	0.0268312	0.0390426	0.00389813
Knockout	Commissures	Sanger_WTCHG_ICS_Luxol-Nissl	2_dhc	Hippocampus	Dorsal hippocampal commissure	Area	cm2	139	0.0002788	0.000437969	0.000807906	9.3801e-05
Knockout	Subcortex	Sanger_WTCHG_ICS_Luxol-Nissl	2_AM	Hippocampus	Amygdaloid nucleus, left and right hemispheres	Area	cm2	108	0.0010134	0.00343039	0.00762295	0.00153553
Knockout	Cortex	Sanger_WTCHG_ICS_Luxol-Nissl	2_Pir	Hippocampus	Piriform cortex, left and right hemispheres	Area	cm2	126	0.00158362	0.00253434	0.00349116	0.000348016
Knockout	Subcortex	Sanger_WTCHG_ICS_Luxol-Nissl	2_ic	Hippocampus	Internal capsule, left and right hemispheres	Area	cm2	131	0.005588	0.008115	0.0108544	0.00111079
Knockout	Subcortex	Sanger_WTCHG_ICS_Luxol-Nissl	2_opt	Hippocampus	Optic tract, left and right hemispheres	Area	cm2	127	0.0007939	0.00126143	0.00225628	0.000243709
Knockout	Subcortex	Sanger_WTCHG_ICS_Luxol-Nissl	2_mt	Hippocampus	Mammillothalamic tract, left and right hemispheres	Area	cm2	124	0.000161866	0.000350185	0.0005306	6.85223e-05
Knockout	Subcortex	Sanger_WTCHG_ICS_Luxol-Nissl	2_fi	Hippocampus	Fimbria of the hippocampus, left and right hemispheres	Area	cm2	141	0.00272514	0.00395262	0.0049799	0.000463442
Knockout	Subcortex	Sanger_WTCHG_ICS_Luxol-Nissl	2_Hb	Hippocampus	Habenular nucleus, left and right hemispheres	Area	cm2	141	0.000506313	0.000766188	0.00118836	0.000131401
Knockout	Subcortex	Sanger_WTCHG_ICS_Luxol-Nissl	2_HP	Hippocampus	Hippocampus	Area	cm2	138	0.0240323	0.0349677	0.0530262	0.00573482
Knockout	Subcortex	Sanger_WTCHG_ICS_Luxol-Nissl	2_TILpy	Hippocampus	Total internal length of pyramidal cells	Length	cm	139	0.444902	0.592228	0.780626	0.0621102
Knockout	Subcortex	Sanger_WTCHG_ICS_Luxol-Nissl	2_DG	Hippocampus	Dentate gyrus, left and right hemispheres	Length	cm	138	0.0997576	0.136829	0.189346	0.0154611
Knockout	Subcortex	Sanger_WTCHG_ICS_Luxol-Nissl	2_Mol	Hippocampus	Molecular layer of the hippocampus, left and right hemispheres	Length	cm	61	0.00723517	0.00956186	0.0136622	0.00123759
Knockout	Subcortex	Sanger_WTCHG_ICS_Luxol-Nissl	2_Rad	Hippocampus	Radiatum layer of the hippocampus, left and right hemispheres	Length	cm	134	0.0147434	0.0248677	0.0410237	0.00538182
Knockout	Subcortex	Sanger_WTCHG_ICS_Luxol-Nissl	2_Or	Hippocampus	Oriens layer of the hippocampus, left and right hemispheres	Length	cm	139	0.0124574	0.0168301	0.0220722	0.00223017
Knockout	Cortex	Sanger_WTCHG_ICS_Luxol-Nissl	2_M1	Hippocampus	Primary motor cortex, left and right hemispheres	Length	cm	144	0.0771996	0.0942818	0.113773	0.00766509
Knockout	Cortex	Sanger_WTCHG_ICS_Luxol-Nissl	2_S2	Hippocampus	Secondary somatosensory cortex, left and right hemispheres	Length	cm	141	0.0811847	0.098587	0.115354	0.0062748
Knockout	Cerebellum	Sanger_WTCHG_ICS_Luxol-Nissl	3_TBA	Cerebellum	Total brain area	Area	cm2	18	0.283015	0.318252	0.358234	0.0209269
Knockout	Ventricles	Sanger_WTCHG_ICS_Luxol-Nissl	3_4V	Cerebellum	Fourth ventricle	Area	cm2	5	0.00153682	0.0037701	0.00503935	0.00159653
Knockout	Pons	Sanger_WTCHG_ICS_Luxol-Nissl	3_Pons	Cerebellum	Pons	Area	cm2	14	0.101194	0.11165	0.123096	0.00655119
Knockout	Subcortex	Sanger_WTCHG_ICS_Luxol-Nissl	3_py	Cerebellum	Pyramidal tract, left and right hemispheres	Area	cm2	18	0.000561163	0.000945243	0.00126224	0.000204364
Knockout	Pons	Sanger_WTCHG_ICS_Luxol-Nissl	3_g7	Cerebellum	Genu of the facial nerve, left and right hemispheres	Area	cm2	5	0.000240789	0.000324479	0.000436964	7.08516e-05
Knockout	Pons	Sanger_WTCHG_ICS_Luxol-Nissl	3_CN	Cerebellum	Cochlear nucleus, left and right hemispheres	Area	cm2	8	0.000365033	0.00440411	0.00653502	0.00220455
Knockout	Cerebellum	Sanger_WTCHG_ICS_Luxol-Nissl	3_Lat	Cerebellum	Lateral cerebellar nucleus, left and right hemispheres	Area	cm2	9	0.000294193	0.0016995	0.00305419	0.000875948
Knockout	Cerebellum	Sanger_WTCHG_ICS_Luxol-Nissl	3_IntA	Cerebellum	Interposed cerebellar nucleus, left and right hemispheres	Area	cm2	2	0.000240963	0.000990398	0.00173983	0.00105986
Knockout	Cerebellum	Sanger_WTCHG_ICS_Luxol-Nissl	3_IGL	Cerebellum	Internal granular layer	Area	cm2	10	0.0457685	0.0679788	0.0838216	0.01306
Knockout	Brain size	Sanger_WTCHG_ICS_Nissl	1_TBA	Striatum	Total brain area	Area	cm2	88	0.268193	0.366091	0.505568	0.039127
Knockout	Ventricles	Sanger_WTCHG_ICS_Nissl	1_LV	Striatum	Lateral ventricles, left and right hemispheres	Area	cm2	97	0.0003045	0.00243271	0.0170443	0.00279855
Knockout	Cortex	Sanger_WTCHG_ICS_Nissl	1_Cg	Striatum	Cingulate cortex, left and right hemispheres	Area	cm2	88	0.0079633	0.0109359	0.012718	0.00103882
Knockout	Cortex	Sanger_WTCHG_ICS_Nissl	1_Cg_Width	Striatum	Cingulate cortex, width, left and right hemispheres	Length	cm	90	0.0761911	0.094009	0.106059	0.00516557
Knockout	Cortex	Sanger_WTCHG_ICS_Nissl	1_Cg_Height	Striatum	Cingulate cortex, height	Length	cm	88	0.132533	0.168041	0.196051	0.0137822
Knockout	Commissures	Sanger_WTCHG_ICS_Nissl	1_gcc	Striatum	Genu of the corpus callosum	Area	cm2	77	0.00737118	0.00981599	0.0124258	0.00119525
Knockout	Commissures	Sanger_WTCHG_ICS_Nissl	1_gcc_Width_T	Striatum	Genu of the corpus callosum, width, top	Length	cm	79	0.132846	0.162753	0.189534	0.0114529
Knockout	Commissures	Sanger_WTCHG_ICS_Nissl	1_gcc_Width_B	Striatum	Genu of the corpus callosum, width, bottom	Length	cm	76	0.0379043	0.0776451	0.112736	0.0135592
Knockout	Commissures	Sanger_WTCHG_ICS_Nissl	1_gcc_Height	Striatum	Genu of the corpus callosum, height	Length	cm	78	0.0231049	0.0520368	0.0739906	0.00819834
Knockout	Subcortex	Sanger_WTCHG_ICS_Nissl	1_CPu	Striatum	Caudate putamen, left and right hemispheres	Area	cm2	90	0.0206959	0.0353175	0.0491693	0.00556663
Knockout	Commissures	Sanger_WTCHG_ICS_Nissl	1_aca	Striatum	Anterior commissure, left and right hemispheres	Area	cm2	90	0.0004451	0.000687604	0.00084565	8.55679e-05
Knockout	Cortex	Sanger_WTCHG_ICS_Nissl	1_Pir	Striatum	Piriform cortex, left and right hemispheres	Area	cm2	95	0.00145595	0.00204086	0.0026554	0.000276627
Knockout	Cortex	Sanger_WTCHG_ICS_Nissl	1_M1	Striatum	Primary motor cortex, left and right hemispheres	Length	cm	89	0.106609	0.14381	0.17969	0.0115763
Knockout	Cortex	Sanger_WTCHG_ICS_Nissl	1_S2	Striatum	Secondary somatosensory cortex, left and right hemispheres	Length	cm	89	0.098041	0.113893	0.127564	0.00675161
Knockout	Brain size	Sanger_WTCHG_ICS_Nissl	2_TBA	Hippocampus	Total brain area	Area	cm2	100	0.45878	0.53635	0.614543	0.0320108
Knockout	Ventricles	Sanger_WTCHG_ICS_Nissl	2_LV	Hippocampus	Lateral ventricles, left and right hemispheres	Area	cm2	100	0.0001901	0.0030183	0.0430689	0.0043041
Knockout	Ventricles	Sanger_WTCHG_ICS_Nissl	2_D3V	Hippocampus	Dorsal third ventricle	Area	cm2	102	0.0012526	0.00296773	0.005457	0.000805509
Knockout	Cortex	Sanger_WTCHG_ICS_Nissl	2_RSGc	Hippocampus	Retrosplenial granular cortex, c region, left and right hemispheres	Area	cm2	103	0.0038585	0.00550505	0.006836	0.000643449
Knockout	Cortex	Sanger_WTCHG_ICS_Nissl	2_RSGc_Width	Hippocampus	Retrosplenial granular cortex, c region, width, left and right hemispheres	Length	cm	102	0.0598493	0.0740698	0.0860372	0.00478822
Knockout	Cortex	Sanger_WTCHG_ICS_Nissl	2_RSGc_Height	Hippocampus	Retrosplenial granular cortex, c region, height	Length	cm	102	0.0771751	0.102567	0.119066	0.00925849
Knockout	Commissures	Sanger_WTCHG_ICS_Nissl	2_cc	Hippocampus	Corpus callosum	Area	cm2	89	0.0025429	0.00410934	0.00723258	0.000670557
Knockout	Commissures	Sanger_WTCHG_ICS_Nissl	2_cc_Width	Hippocampus	Corpus callosum, width	Length	cm	94	0.0973121	0.117621	0.137039	0.00880355
Knockout	Commissures	Sanger_WTCHG_ICS_Nissl	2_cc_Height	Hippocampus	Corpus callosum, height	Length	cm	93	0.0223881	0.0312309	0.0444242	0.00426259
Knockout	Commissures	Sanger_WTCHG_ICS_Nissl	2_dhc	Hippocampus	Dorsal hippocampal commissure	Area	cm2	81	0.0002346	0.000544596	0.0008781	0.000125405
Knockout	Subcortex	Sanger_WTCHG_ICS_Nissl	2_AM	Hippocampus	Amygdaloid nucleus, left and right hemispheres	Area	cm2	71	0.00149045	0.00389382	0.0081175	0.00173477
Knockout	Cortex	Sanger_WTCHG_ICS_Nissl	2_Pir	Hippocampus	Piriform cortex, left and right hemispheres	Area	cm2	93	0.00187458	0.00283085	0.00385785	0.000405766
Knockout	Subcortex	Sanger_WTCHG_ICS_Nissl	2_ic	Hippocampus	Internal capsule, left and right hemispheres	Area	cm2	57	0.0063597	0.00939657	0.0126976	0.00159564
Knockout	Subcortex	Sanger_WTCHG_ICS_Nissl	2_opt	Hippocampus	Optic tract, left and right hemispheres	Area	cm2	36	0.0011335	0.00166952	0.00297485	0.000418636
Knockout	Subcortex	Sanger_WTCHG_ICS_Nissl	2_mt	Hippocampus	Mammillothalamic tract, left and right hemispheres	Area	cm2	45	0.00022505	0.000366349	0.00054115	7.59066e-05
Knockout	Subcortex	Sanger_WTCHG_ICS_Nissl	2_fi	Hippocampus	Fimbria of the hippocampus, left and right hemispheres	Area	cm2	100	0.00228965	0.00404302	0.0050576	0.000413896
Knockout	Subcortex	Sanger_WTCHG_ICS_Nissl	2_Hb	Hippocampus	Habenular nucleus, left and right hemispheres	Area	cm2	104	0.000536826	0.000867963	0.00133995	0.000128126
Knockout	Subcortex	Sanger_WTCHG_ICS_Nissl	2_HP	Hippocampus	Hippocampus	Area	cm2	85	0.0280536	0.0435614	0.0644304	0.00567865
Knockout	Subcortex	Sanger_WTCHG_ICS_Nissl	2_TILpy	Hippocampus	Total internal length of pyramidal cells	Length	cm	87	0.530364	0.668202	0.870135	0.0518706
Knockout	Subcortex	Sanger_WTCHG_ICS_Nissl	2_DG	Hippocampus	Dentate gyrus, left and right hemispheres	Length	cm	85	0.118384	0.154922	0.191815	0.0159058
Knockout	Subcortex	Sanger_WTCHG_ICS_Nissl	2_Mol	Hippocampus	Molecular layer of the hippocampus, left and right hemispheres	Length	cm	54	0.00750819	0.00956976	0.0141973	0.00140159
Knockout	Subcortex	Sanger_WTCHG_ICS_Nissl	2_Rad	Hippocampus	Radiatum layer of the hippocampus, left and right hemispheres	Length	cm	87	0.0190216	0.0287233	0.0410489	0.00506915
Knockout	Subcortex	Sanger_WTCHG_ICS_Nissl	2_Or	Hippocampus	Oriens layer of the hippocampus, left and right hemispheres	Length	cm	87	0.0139396	0.0170784	0.0207605	0.00161622
Knockout	Cortex	Sanger_WTCHG_ICS_Nissl	2_M1	Hippocampus	Primary motor cortex, left and right hemispheres	Length	cm	99	0.081542	0.102831	0.115671	0.00744529
Knockout	Cortex	Sanger_WTCHG_ICS_Nissl	2_S2	Hippocampus	Secondary somatosensory cortex, left and right hemispheres	Length	cm	93	0.0936674	0.106686	0.122642	0.00612249
Knockout	Cerebellum	Sanger_WTCHG_ICS_Nissl	3_TBA	Cerebellum	Total brain area	Area	cm2	29	0.280206	0.331135	0.379312	0.0267962
Knockout	Ventricles	Sanger_WTCHG_ICS_Nissl	3_4V	Cerebellum	Fourth ventricle	Area	cm2	27	0.0009426	0.00530544	0.0128174	0.0038827
Knockout	Pons	Sanger_WTCHG_ICS_Nissl	3_Pons	Cerebellum	Pons	Area	cm2	29	0.106797	0.126114	0.144934	0.0114383
Knockout	Subcortex	Sanger_WTCHG_ICS_Nissl	3_py	Cerebellum	Pyramidal tract, left and right hemispheres	Area	cm2	24	0.0006538	0.00126832	0.0020635	0.000340068
Knockout	Pons	Sanger_WTCHG_ICS_Nissl	3_g7	Cerebellum	Genu of the facial nerve, left and right hemispheres	Area	cm2	11	0.0003199	0.000469832	0.00090825	0.000160457
Knockout	Pons	Sanger_WTCHG_ICS_Nissl	3_CN	Cerebellum	Cochlear nucleus, left and right hemispheres	Area	cm2	16	0.0026773	0.00497827	0.0076074	0.00132823
Knockout	Cerebellum	Sanger_WTCHG_ICS_Nissl	3_Lat	Cerebellum	Lateral cerebellar nucleus, left and right hemispheres	Area	cm2	10	0.0006927	0.00212999	0.00318895	0.000760791
Knockout	Cerebellum	Sanger_WTCHG_ICS_Nissl	3_IntA	Cerebellum	Interposed cerebellar nucleus, left and right hemispheres	Area	cm2	8	0.0006112	0.000845381	0.00156035	0.000314773
Knockout	Cerebellum	Sanger_WTCHG_ICS_Nissl	3_IGL	Cerebellum	Internal granular layer	Area	cm2	28	0.0418855	0.0653697	0.0875828	0.0130124
Knockout	Brain size	Sanger_CBI_107	4_TBA	Sagittal	total brain area	Area	cm2	251	0.3113	0.417272	0.4967	0.0318407
Knockout	Brain size	Sanger_CBI_107	4_TB_width	Sagittal	brain width	Length	cm	255	0.5553	0.68913	0.7907	0.0360656
Knockout	Brain size	Sanger_CBI_107	4_TB_height_CS1	Sagittal	brain height 1	Length	cm	253	0.4533	0.535418	0.5987	0.0275119
Knockout	Brain size	Sanger_CBI_107	4_TB_height_CS2	Sagittal	brain height 2	Length	cm	252	0.5214	0.624191	0.699	0.027399
Knockout	Pons	Sanger_CBI_107	4_Pons_height	Sagittal	pons height	Length	cm	237	0.2075	0.267775	0.3179	0.0166363
Knockout	Cerebellum	Sanger_CBI_107	4_TC_area	Sagittal	cerebellum area	Area	cm2	222	0.05337	0.0720714	0.09103	0.00804551
Knockout	Cerebellum	Sanger_CBI_107	4_IGL_area	Sagittal	internal granule layer	Area	cm2	200	0.02744	0.0363681	0.04659	0.00389924
Knockout	Cerebellum	Sanger_CBI_107	4_Med_area	Sagittal	medial cerebellar nucleus	Area	cm2	191	0.0007267	0.00304748	0.005638	0.00105051
Knockout	Cerebellum	Sanger_CBI_107	4_Folia	Sagittal	number of folia	Number		228	8	8.00877	9	0.0934521
Knockout	Ventricles	Sanger_CBI_107	4_LV_area	Sagittal	lateral ventricle	Area	cm2	249	0.0001369	0.0169617	0.03793	0.00679094
Knockout	Commissures	Sanger_CBI_107	4_cc_height	Sagittal	corpus callosum	Length	cm	253	0.007631	0.0197366	0.02958	0.00460783
Knockout	Commissures	Sanger_CBI_107	4_cc_length	Sagittal	corpus callosum	Length	cm	254	0.497	0.653509	0.8062	0.0527604
Knockout	Commissures	Sanger_CBI_107	4_cc_area	Sagittal	corpus callosum	Area	cm2	254	0.00909	0.0138675	0.01892	0.00170419
Knockout	Cortex	Sanger_CBI_107	4_M1_length	Sagittal	primary motor cortex	Length	cm	255	0.09319	0.131952	0.164701	0.00943317
Knockout	Cortex	Sanger_CBI_107	4_M2_length	Sagittal	secondary motor cortex	Length	cm	251	0.07474	0.11401	0.1766	0.0146688
Knockout	Cortex	Sanger_CBI_107	4_TCTX_area	Sagittal	temporal cortex	Area	cm2	250	0.03218	0.0406094	0.05096	0.00362993
Knockout	Cortex	Sanger_CBI_107	4_Cg_height	Sagittal	cingulate cortex, area 29a	Length	cm	251	0.06122	0.0769086	0.09893	0.00655417
Knockout	Cortex	Sanger_CBI_107	4_Cg_area	Sagittal	cingulate cortex, area 29a	Area	cm2	249	0.003518	0.00583593	0.008975	0.00089995
Knockout	Subcortex	Sanger_CBI_107	4_TTh_area	Sagittal	thalamus	Area	cm2	256	0.03178	0.0419433	0.05131	0.00360469
Knockout	Subcortex	Sanger_CBI_107	4_CPu_area	Sagittal	caudate putamen	Area	cm2	235	0.000370068	0.0123853	0.03044	0.00485736
Knockout	Subcortex	Sanger_CBI_107	4_Mol_length	Sagittal	lacunosum moleculare layer	Length	cm	253	0.008745	0.0167435	0.0228	0.00253932
Knockout	Subcortex	Sanger_CBI_107	4_Rad_length	Sagittal	radiatum layer of the hippocampus	Length	cm	255	0.02186	0.0326916	0.04509	0.00381752
Knockout	Subcortex	Sanger_CBI_107	4_Or_length	Sagittal	oriens layer of the hippocampus	Length	cm	254	0.0088	0.0156517	0.02131	0.00196785
Knockout	Subcortex	Sanger_CBI_107	4_HP_area	Sagittal	hippocampus	Area	cm2	254	0.01399	0.0233012	0.03041	0.00310406
Knockout	Subcortex	Sanger_CBI_107	4_TILpy_length	Sagittal	pyramidal layers	Length	cm	253	0.1727	0.23776	0.287	0.020933
Knockout	Subcortex	Sanger_CBI_107	4_TILpy_area	Sagittal	pyramidal layers	Area	cm2	249	0.0009462	0.0018673	0.002731	0.000301892
Knockout	Subcortex	Sanger_CBI_107	4_DG_length	Sagittal	granule cell layer of dentate gyrus	Length	cm	255	0.143	0.202271	0.2733	0.0232858
Knockout	Subcortex	Sanger_CBI_107	4_DG_area	Sagittal	granule cell layer of dentate gyrus	Area	cm2	249	0.0007574	0.00188236	0.003064	0.000353396
Knockout	Subcortex	Sanger_CBI_107	4_fi_area	Sagittal	fimbria of the hippocampus	Area	cm2	252	0.002088	0.00510208	0.00788	0.000823533
Knockout	Commissures	Sanger_CBI_107	4_aca_area	Sagittal	anterior commissure	Area	cm2	241	0.0007689	0.00169581	0.003195	0.000445396
Knockout	Commissures	Sanger_CBI_107	4_sm_area	Sagittal	stria medullaris	Area	cm2	199	0.0004018	0.00114586	0.006439	0.000805418
Knockout	Commissures	Sanger_CBI_107	4_f_area	Sagittal	fornix	Area	cm2	109	0.0003912	0.000888534	0.001881	0.000282482
Knockout	Subcortex	Sanger_CBI_107	4_och_area	Sagittal	optic chiasm	Area	cm2	233	0.000554	0.000884195	0.002446	0.000197967
Knockout	Subcortex	Sanger_CBI_107	4_VMHvl_area	Sagittal	ventromedial hypothalamus nucleus	Area	cm2	60	0.001037	0.00242689	0.004589	0.000787626
Knockout	Pons	Sanger_CBI_107	4_Pn_area	Sagittal	pontine nuclei	Area	cm2	226	0.0003176	0.00271729	0.005142	0.000845701
Knockout	Subcortex	Sanger_CBI_107	4_SN_area	Sagittal	substantia nigra	Area	cm2	235	0.000654238	0.00355369	0.00973	0.00149568
Knockout	Subcortex	Sanger_CBI_107	4_fp_area	Sagittal	transverse fibers of the pons	Area	cm2	227	0.0009843	0.00241749	0.00636	0.000740996
Knockout	Subcortex	Sanger_CBI_107	4_DS_area	Sagittal	dorsal subiculum	Area	cm2	258	0.0006483	0.00140319	0.002813	0.000392866
Knockout	Subcortex	Sanger_CBI_107	4_InfC_area	Sagittal	inferior colliculus	Area	cm2	238	0.006537	0.012238	0.0174	0.0021063
Knockout	Subcortex	Sanger_CBI_107	4_SupC_area	Sagittal	superior colliculus	Area	cm2	188	0.03961	0.0533443	0.07	0.00496019
Knockout	Brain size	Sanger_CBI_106	4_TBA	Sagittal	total brain area	Area	cm2	479	0.293071	0.398559	0.500669	0.0306982
Knockout	Brain size	Sanger_CBI_106	4_TB_width	Sagittal	brain width	Length	cm	482	0.587299	0.664555	0.7596	0.030716
Knockout	Brain size	Sanger_CBI_106	4_TB_height_CS1	Sagittal	brain height 1	Length	cm	472	0.414747	0.543011	0.62029	0.0305414
Knockout	Brain size	Sanger_CBI_106	4_TB_height_CS2	Sagittal	brain height 2	Length	cm	459	0.5007	0.620925	0.724	0.028253
Knockout	Pons	Sanger_CBI_106	4_Pons_height	Sagittal	pons height	Length	cm	478	0.207469	0.25923	0.307	0.0145262
Knockout	Cerebellum	Sanger_CBI_106	4_TC_area	Sagittal	cerebellum area	Area	cm2	434	0.0487677	0.0743684	0.095041	0.00777956
Knockout	Cerebellum	Sanger_CBI_106	4_IGL_area	Sagittal	internal granule layer	Area	cm2	426	0.0278756	0.0375857	0.04681	0.00375109
Knockout	Cerebellum	Sanger_CBI_106	4_Med_area	Sagittal	medial cerebellar nucleus	Area	cm2	384	0.000148972	0.00281564	0.00561882	0.00112728
Knockout	Cerebellum	Sanger_CBI_106	4_Folia	Sagittal	number of folia	Number		476	8	8	8	0
Knockout	Ventricles	Sanger_CBI_106	4_LV_area	Sagittal	lateral ventricle	Area	cm2	487	0.000402448	0.0116932	0.03235	0.00562561
Knockout	Commissures	Sanger_CBI_106	4_cc_height	Sagittal	corpus callosum	Length	cm	475	0.008749	0.0209574	0.0294567	0.0035107
Knockout	Commissures	Sanger_CBI_106	4_cc_length	Sagittal	corpus callosum	Length	cm	486	0.0840483	0.58755	0.818845	0.043846
Knockout	Commissures	Sanger_CBI_106	4_cc_area	Sagittal	corpus callosum	Area	cm2	484	0.001284	0.0125257	0.0171453	0.00167993
Knockout	Cortex	Sanger_CBI_106	4_M1_length	Sagittal	primary motor cortex	Length	cm	480	0.112374	0.138982	0.204962	0.0109502
Knockout	Cortex	Sanger_CBI_106	4_M2_length	Sagittal	secondary motor cortex	Length	cm	483	0.08763	0.132763	0.1821	0.0168324
Knockout	Cortex	Sanger_CBI_106	4_TCTX_area	Sagittal	temporal cortex	Area	cm2	475	0.0265132	0.0379847	0.04785	0.00363503
Knockout	Cortex	Sanger_CBI_106	4_Cg_height	Sagittal	cingulate cortex, area 29a	Length	cm	465	0.05648	0.0814924	0.146481	0.00977135
Knockout	Cortex	Sanger_CBI_106	4_Cg_area	Sagittal	cingulate cortex, area 29a	Area	cm2	476	0.002393	0.0065097	0.00943069	0.000977511
Knockout	Subcortex	Sanger_CBI_106	4_TTh_area	Sagittal	thalamus	Area	cm2	459	0.0247352	0.0377906	0.0483164	0.00387121
Knockout	Subcortex	Sanger_CBI_106	4_CPu_area	Sagittal	caudate putamen	Area	cm2	154	4.386e-06	0.00197046	0.01342	0.00207817
Knockout	Subcortex	Sanger_CBI_106	4_Mol_length	Sagittal	lacunosum moleculare layer	Length	cm	490	0.00473696	0.0141762	0.02009	0.00220049
Knockout	Subcortex	Sanger_CBI_106	4_Rad_length	Sagittal	radiatum layer of the hippocampus	Length	cm	489	0.0185059	0.0293594	0.04291	0.00365285
Knockout	Subcortex	Sanger_CBI_106	4_Or_length	Sagittal	oriens layer of the hippocampus	Length	cm	489	0.00801666	0.0144309	0.0196749	0.002018
Knockout	Subcortex	Sanger_CBI_106	4_HP_area	Sagittal	hippocampus	Area	cm2	472	0.0112045	0.0200735	0.0302831	0.00267761
Knockout	Subcortex	Sanger_CBI_106	4_TILpy_length	Sagittal	pyramidal layers	Length	cm	453	0.172539	0.219671	0.271103	0.0190841
Knockout	Subcortex	Sanger_CBI_106	4_TILpy_area	Sagittal	pyramidal layers	Area	cm2	443	0.00103044	0.00174482	0.003001	0.00027676
Knockout	Subcortex	Sanger_CBI_106	4_DG_length	Sagittal	granule cell layer of dentate gyrus	Length	cm	469	0.110516	0.186063	0.306837	0.0248244
Knockout	Subcortex	Sanger_CBI_106	4_DG_area	Sagittal	granule cell layer of dentate gyrus	Area	cm2	462	0.00100954	0.00176118	0.002793	0.000271031
Knockout	Subcortex	Sanger_CBI_106	4_fi_area	Sagittal	fimbria of the hippocampus	Area	cm2	472	0.00312108	0.00539063	0.00761523	0.000839671
Knockout	Commissures	Sanger_CBI_106	4_aca_area	Sagittal	anterior commissure	Area	cm2	489	0.0007425	0.00138312	0.002383	0.000190899
Knockout	Commissures	Sanger_CBI_106	4_sm_area	Sagittal	stria medullaris	Area	cm2	481	0.000202814	0.00207033	0.005764	0.00124559
Knockout	Commissures	Sanger_CBI_106	4_f_area	Sagittal	fornix	Area	cm2	422	0.0004458	0.00101627	0.00159476	0.000232907
Knockout	Subcortex	Sanger_CBI_106	4_och_area	Sagittal	optic chiasm	Area	cm2	379	0.0005003	0.000893463	0.002295	0.000179816
Knockout	Subcortex	Sanger_CBI_106	4_VMHvl_area	Sagittal	ventromedial hypothalamus nucleus	Area	cm2	342	0.000733311	0.00253832	0.005363	0.000863597
Knockout	Pons	Sanger_CBI_106	4_Pn_area	Sagittal	pontine nuclei	Area	cm2	449	0.000425495	0.00314513	0.00519418	0.000778086
Knockout	Subcortex	Sanger_CBI_106	4_SN_area	Sagittal	substantia nigra	Area	cm2	393	0.000161787	0.00239246	0.006223	0.00110857
Knockout	Subcortex	Sanger_CBI_106	4_fp_area	Sagittal	transverse fibers of the pons	Area	cm2	390	0.001417	0.00361261	0.00706982	0.00116538
Knockout	Subcortex	Sanger_CBI_106	4_DS_area	Sagittal	dorsal subiculum	Area	cm2	488	0.0004428	0.00108927	0.0022459	0.000245806
Knockout	Subcortex	Sanger_CBI_106	4_InfC_area	Sagittal	inferior colliculus	Area	cm2	471	0.005199	0.0101885	0.0152279	0.00197473
Knockout	Subcortex	Sanger_CBI_106	4_SupC_area	Sagittal	superior colliculus	Area	cm2	471	0.0372921	0.0517466	0.07111	0.00544907
