# Supplementary material for: Large-scale neuroanatomical study uncovers 198 gene associations in mouse brain morphogenesis
Source: Nat Commun. 2019 Aug 1;10:3465. doi: 10.1038/s41467-019-11431-2 (PMC6671969; doi:10.1038/s41467-019-11431-2)
Supplement: Supplementary file 9 — Supplementary Data 5 [file 41467_2019_11431_MOESM9_ESM.xlsx]

## Sheet: Supplementary Data 5
Barcode	1_TBA	1_LV_L	1_LV_R	1_Cg_L	1_Cg_R	1_gcc	1_CPu_L	1_CPu_R	1_aca_L	1_aca_R	1_Pir_L	1_Pir_R	1_Cg_Width_L	1_Cg_Width_R	1_Cg_Height	1_gcc_Width_T	1_gcc_Width_B	1_gcc_Height	1_M1_L	1_M1_R	1_S2_L	1_S2_R	2_TBA	2_LV_L	2_LV_R	2_D3V	2_RSGc_L	2_RSGc_R	2_cc	2_dhc	2_HP	2_AM_L	2_AM_R	2_Pir_L	2_Pir_R	2_mt_L	2_mt_R	2_ic_L	2_ic_R	2_opt_L	2_opt_R	2_fi_L	2_fi_R	2_Hb_L	2_Hb_R	2_RSGc_Width_L	2_RSGc_Width_R	2_RSGc_Height	2_cc_Width
M01094713	0.292059	0.00177466	0.00226582	0.00931112	0.0102277	0.00937498	0.0273294	0.026021	0.000580194	0.000640322	0.00161129	0.00174189	0.0874746	0.0920073	0.170733	0.156857	0.077631	0.0418654	0.128154	0.123684	0.108975	0.10861	0.400481	0.00369982	0.00239636	0.00170791	0.00460308	0.00509005	0.00291609	0.000420654		0.00475301	0.00425661	0.00188002	0.00161284	0.000292431	0.000324203	0.00858155	0.00847408	0.0012451	0.00129156	0.00341777	0.00347002	0.000656189	0.000593988	0.0661526	0.0721769	0.104308	0.105241
M01094716	0.282231	0.00168885	0.0012191	0.00974061	0.00991499		0.0288117		0.000607378	0.000658967	0.00180756	0.00144289	0.0925747	0.0889771	0.156687				0.126954	0.130774	0.106446		0.379774	0.00404669	0.00299158	0.00220778	0.00419948	0.00387212	0.00282519	0.000323291			0.00511629	0.00214102	0.00125422	0.000296229	0.000300309	0.00807394	0.00888749	0.00110071	0.00132493	0.00296241	0.00393757	0.000734974	0.000769564	0.0688844	0.0645108	0.0870528	0.109953
M01094801	0.318041	0.00115633	0.00246356	0.0107976	0.0105464	0.00973786		0.0420852	0.000807961	0.000639282	0.00162787	0.00204445	0.0963441	0.0927686	0.174869	0.153224	0.0986945	0.0344618	0.130378	0.128336		0.0991722	0.429857	0.00361774	0.00221535	0.00343114	0.004077	0.00391173	0.00338345		0.0382145	0.00877847	0.00828587	0.00190817	0.00153538	0.000341418	0.000326735	0.00946435	0.0111713	0.001454	0.0014266	0.00436402	0.00338989	0.000784886	0.00079061	0.0652455	0.0614166	0.0871982	0.10552
M01104860		0.00182654	0.0020493		0.010281			0.0350844	0.000657492	0.000657758	0.0012161	0.00187333		0.0918702	0.155304					0.126141		0.0837459	0.38299	0.00140018	0.00349174	0.00211389	0.00491456	0.00441465	0.0026394	0.000371874	0.0295963	0.005156	0.0049173	0.00157748	0.00155089	0.00024415	0.000249733	0.00850114	0.00807438	0.00117224	0.00117649	0.00347579	0.00297247	0.000591171	0.000586253	0.0588164	0.0629481	0.090412	0.0935715
M01112245	0.302424	0.00112267	0.00117304	0.00991129	0.00984058	0.00943043	0.0254582	0.0276761	0.000692978	0.000638752	0.001538	0.00138901	0.0977032	0.0893183	0.151294	0.15895	0.0645279	0.0430186	0.127008	0.121511	0.102078	0.0907765	0.462379	0.00167729	0.00194257	0.00158598	0.00405633	0.00409992	0.0033769	0.000397525	0.0360085	0.00480858	0.00589842	0.00199082	0.00244895	0.000310205	0.000282959	0.00932437	0.009835	0.00146331	0.00163369	0.00436268	0.00405739	0.000772855	0.000857517	0.0656216	0.0663507	0.0809333	0.110828
M01112246	0.317983	0.00249958	0.00101927	0.00978502	0.0097397	0.00892445	0.0337649		0.00063729	0.000618816	0.00170294	0.00167795	0.0958804	0.093693	0.144367	0.151294	0.0696318	0.0455705	0.123933		0.0951513	0.0925993	0.428357	0.00577322	0.00534234	0.00345957	0.00412916	0.00451778	0.00316346	0.000366425	0.0324293	0.0066011	0.00553452	0.00184196	0.00222606	0.000263555	0.000295984	0.00944757	0.0094501	0.00120188	0.00112612	0.00334806	0.00314698	0.000652175	0.000673706	0.0681735	0.0718192	0.0809333	0.106939
M01114372	0.331487	0.00267396	0.00393791		0.0100904	0.00968627		0.0338762	0.000665865	0.000670251	0.00168872	0.00189273		0.0973387	0.151294	0.160773	0.0714546	0.0386438	0.12716	0.120585		0.0929639	0.409226	0.00331112	0.00261614	0.00293698	0.00397246	0.00389445	0.00339405	0.000430885	0.0322213	0.00787262	0.00564935	0.00142211	0.00157588	0.000251062	0.000225278	0.00984217	0.00944239	0.00121517	0.00139154	0.00324054	0.00379702	0.000603664	0.000680485	0.0629481	0.0610038	0.0894398	0.112529
M01120570	0.338068	0.00163749	0.00410847	0.00855588		0.00987159	0.0368096	0.0450281	0.000767085	0.000821862	0.00130219	0.00173059	0.0879213	0.0896613	0.158233	0.15798	0.0703609	0.0415142	0.126307	0.122511	0.0951253	0.0978831	0.424648	0.00403682	0.00188165	0.00299807	0.0052334	0.00515044	0.00465777	0.00039388	0.0383221	0.00470649	0.00287817	0.00177998	0.00139957	0.000231586	0.000228431	0.0105546	0.0106313			0.00327912	0.00392333	0.00093697	0.000877165	0.071622	0.0732579	0.101565	0.112094
M01120629	0.318145	0.00219602	0.00298071	0.00953835	0.0088245			0.0300758	0.000631974	0.000685668	0.00133691	0.00213861	0.0958804	0.0907765	0.139628				0.129171	0.12572		0.0911411	0.422586	0.00402509	0.00352722	0.00191426	0.00369442	0.0039189	0.00308252	0.000346755	0.0354136	0.00558675	0.00557851	0.00139074	0.00198523	0.0002286	0.000214645	0.00981107	0.00788326	0.00108612	0.00125225	0.00323948	0.00307308	0.000706933	0.000795715	0.0623405	0.0608822	0.0860372	0.0982501
M01120630	0.331716	0.0010505	0.00159289	0.00971272	0.0097401	0.00912301	0.0275434	0.0319783	0.000760495	0.00075066	0.0018304	0.0016347	0.0925993	0.0944222	0.147284	0.153482	0.0725483	0.0404666	0.132556	0.130331	0.102078	0.109734	0.456313	0.00170108	0.00141666	0.00188183	0.00395452	0.00453493	0.00314405	0.000334394	0.0350492	0.00794386	0.00803995	0.00172673	0.0017367	0.000207335	0.000240025	0.00956772	0.00953888	0.000916927	0.000993481	0.00394641	0.0035865	0.00071637	0.000777241	0.0637886	0.0674342	0.0838498	0.120306
M01122873	0.311764	0.000927958	0.0014229	0.00902586	0.010009	0.00864548	0.0320262	0.0259437	0.000717699	0.000657226	0.00155089	0.00154943	0.0885891	0.0966096	0.153846	0.158221	0.0729129	0.0401021	0.12255	0.126819	0.0966096	0.0958804	0.467868	0.00321476	0.000960387	0.00296622	0.00399519	0.00405739	0.00319682	0.000442182	0.0391877	0.00728398	0.00596408	0.001725	0.00180594	0.000300503	0.000265283	0.00959776	0.00913032	0.00140589	0.00145972	0.00405473	0.00376845	0.000880776	0.000837049	0.0623405	0.059424	0.0867663	0.113015
M01122976	0.289153	0.00294575	0.00208505	0.00878822	0.00889428	0.00866541	0.0233344	0.0278835	0.00056047	0.000608582	0.00146796	0.0016107	0.0827561	0.0827561	0.154575	0.152388	0.0645279	0.0441123	0.124239	0.12192	0.0998906	0.0918702	0.413119	0.00242755	0.0032238		0.00416757	0.0044694		0.000284554	0.0334586			0.00149813	0.00147474	0.000297446	0.00028389	0.00847522	0.0090648	0.00134542	0.00125452	0.00306455	0.00304145	0.000529635	0.000543856	0.0597886	0.0648925	0.0972172	0.101835
M01126839	0.335788	0.00184754	0.00143646	0.0112241	0.0102653	0.009625	0.0306891	0.0290001	0.000692446	0.000702946	0.00179239	0.00146705	0.100255	0.0940576	0.150565	0.157856	0.0798396	0.0408312	0.130599	0.13552	0.109005	0.108083	0.433374	0.00312491	0.00300835	0.00224866	0.00409832	0.00410683	0.00311787	0.000324426	0.031221	0.00762462	0.00722683	0.00175943	0.00186455	0.00024415	0.000279105	0.00940438	0.00937859	0.00101621	0.00122195	0.00312624	0.0035772	0.000660549	0.000681282	0.0627051	0.0593025	0.0884676	0.105967
M01131638	0.317401	0.00153189	0.00166799	0.0109632	0.0110734	0.0108548	0.0351986		0.000684339	0.000707199	0.00162912		0.0944222	0.0966096	0.159315	0.163689	0.0853081	0.0462997	0.137966	0.136314	0.10864		0.468354	0.00634376	0.00288714	0.00310963	0.00391611	0.00403347	0.0032658	0.000404304	0.0407041	0.00663499	0.00659937	0.00181392	0.00197806	0.000222221	0.000243087	0.0107853	0.0094509	0.00164459	0.00167011	0.00418139	0.0043669	0.000883966	0.000788804	0.0623405	0.0648925	0.08786	0.10621
M01132068	0.357499	0.00153813	0.00265974	0.0116203	0.0114311				0.000664004	0.000650315		0.00167694	0.093693	0.0966096	0.162064					0.130631		0.099412	0.419288	0.00336973	0.00476672	0.00184236	0.0040635	0.00407759	0.00306736	0.000302763	0.0345149	0.00541902	0.00676139	0.00208638	0.00185512	0.000252125	0.000295718	0.00898399	0.00945355	0.00130395	0.00127883	0.00310812	0.00303387	0.000563425	0.00056964	0.0683025	0.0697886	0.0921133	0.102807
M01137465	0.313496	0.00585722	0.00470771	0.00952519		0.00753796	0.0261669	0.0225062	0.000608981	0.000646726	0.00163077	0.00173537	0.0871309		0.154575		0.030988	0.0430186	0.127095	0.129719	0.100984	0.107546	0.425683	0.00602907	0.00586732	0.00311308	0.00492036	0.00486015	0.00347366	0.000392608	0.0300306	0.00540214	0.00401659	0.00187824	0.00141706	0.000289738	0.000301566	0.00900858	0.0083568	0.00124507	0.000936065	0.00314501	0.00318778	0.000718629	0.000733913	0.0682951	0.0668368	0.0967311	0.115688
M01137466	0.343393	0.00428253	0.00350091	0.0098871	0.0104105	0.0084241	0.0343194	0.0252193	0.000705205	0.000630644	0.00142171	0.00205961	0.0906828	0.0951513	0.149836	0.159679	0.0554138	0.0437477	0.132791	0.130113	0.10864	0.104265	0.413666	0.00456044	0.00498322	0.00321369	0.00413169	0.00473615	0.00291625	0.000374134	0.0308965	0.00536427	0.00494641	0.0018607	0.00173896	0.000237106	0.000273922	0.00933354	0.00878676	0.00135698	0.00129345	0.00329246	0.00299352	0.000686333	0.000741489	0.0572366	0.0645279	0.0885891	0.101713
M01137467	0.31442	0.00278853	0.00414577	0.00942843	0.00900592	0.00794625		0.0295871	0.000598747	0.000631043		0.00169457	0.08786	0.0838498	0.137805	0.12942	0.0590594	0.0371856	0.123791	0.128568		0.0911411	0.442122	0.0075066	0.00613008	0.0043676		0.00464803	0.00319256	0.000493086	0.0276176	0.00686917	0.00585602	0.00168154	0.00180089	0.000263023	0.000260498	0.0105136	0.00939707	0.0010283	0.00093261	0.00335824	0.00304238	0.000843828	0.000796114		0.0702394	0.0823915	0.113987
M01140447	0.282033	0.00130454	0.00176699	0.00969397	0.00991261	0.00801057	0.030805	0.0272698	0.000750906	0.000725936	0.00201144	0.00177022	0.0892946	0.0904232	0.154357	0.132021	0.076187		0.119366	0.120617	0.111891		0.418083	0.00589713	0.00592951	0.00254332	0.0044252	0.00442361	0.00291147	0.000362176	0.0272715	0.00912685	0.0107341	0.00169926					0.0115027	0.00110776	0.00133762	0.00322202	0.00405148	0.000881484	0.00106569	0.068865	0.0694727	0.0917465	0.10461
M01143501	0.292521	0.00109021	0.00275431	0.00989944	0.0102009	0.00880337	0.0268433	0.0334052	0.000673333	0.000719408	0.0013573	0.0020072	0.0893836	0.0951594	0.166373	0.149466	0.0816693	0.0339041	0.121496	0.122386	0.109714	0.106486	0.388201	0.00580596	0.00410775	0.00261326	0.00430563	0.00448227	0.00307962	0.000297677	0.0257175	0.00991742	0.0042621	0.0021059	0.00155872	0.000207299	0.000218447	0.0103689	0.00835047	0.00150484	0.00150418	0.00304949	0.00316097	0.000900595	0.000748372	0.072192	0.0727105	0.0917393	0.111673
M01144248	0.354836	0.00241346	0.00259541	0.0102394	0.0104078	0.00956759	0.0300175	0.037407	0.000662409	0.000748134	0.00169709	0.00202617	0.0944222	0.096245	0.15895	0.141816	0.0699964	0.0415603	0.12592	0.121902	0.104995	0.0991615	0.463725	0.00376553	0.00451246	0.00303972	0.00424957	0.0041984	0.00328201	0.000400449	0.0402944	0.00679302	0.00789708	0.00148577	0.00157282	0.000264087	0.000238037	0.0103875	0.0112362	0.001122	0.00112719	0.00331922	0.00328733	0.000654701	0.000664004	0.0641633	0.0629481	0.0889537	0.109126
M01144341	0.306006	0.00172876	0.00278172	0.00921651	0.00958503	0.00992631	0.0293739	0.0327089	0.000655857	0.000696971	0.00167124	0.00201108	0.0839198	0.089952	0.156171	0.167868	0.0656036	0.0497026	0.122269	0.119333	0.109339	0.092574	0.375369	0.00448439	0.00277904	0.00161865	0.00421154	0.00440834	0.00306399	0.000336244		0.00440125	0.00375328	0.00144376	0.00150185	0.000265433	0.000300506	0.00865462	0.00938967	0.00138196	0.00140019	0.00328189	0.0039306	0.000652914	0.000686726	0.065877	0.0658776	0.0911969	0.110709
M01145379	0.269769	0.00135871		0.00934364	0.00820768		0.0228665		0.000621607	0.000711452	0.00145852		0.0860372	0.0838498	0.146958				0.118373	0.114083	0.0973387	0.0922348	0.453102		0.00397671	0.00294097		0.00438594	0.00264525	0.000389817	0.0356042		0.00641476	0.00173085	0.00198683	0.000271529	0.000257037		0.0103493		0.000962912		0.00299493	0.000752919	0.000866023		0.0630696	0.090412	0.096245
M01146561	0.306469	0.00124654	0.00156591	0.00992338	0.00981692	0.00908513		0.0318709	0.000664802	0.000672377	0.00120573	0.0013498	0.0886726	0.0922144	0.152388	0.16296	0.0616114	0.0419249	0.123118	0.121294		0.0995057	0.433279	0.000807278	0.000618284	0.00237093	0.00440534	0.00463766	0.00326061	0.000393139		0.00409341	0.00606748	0.00147314	0.00187439	0.000294921	0.000227936	0.00931693	0.00931121	0.00120201	0.00157083	0.00362212	0.00326752	0.000704063	0.000677428	0.0612468	0.0656216	0.0907765	0.106453
M01147794	0.313802	0.00228308	0.00298988	0.00910348	0.00921419		0.0242008	0.0287897	0.00061536	0.000660416	0.00140004	0.00182468	0.0827561	0.08786	0.149836				0.122945	0.130113	0.10864	0.104265	0.463448		0.00534526	0.00302882	0.00444043	0.00473349	0.00305766	0.000319243	0.027421		0.00545019	0.00167277	0.00180687				0.00974668		0.00106552		0.00311162	0.000640081	0.000662276	0.0608822	0.0648925	0.0940576	0.102443
M01147863	0.344342		0.00266758	0.00962341	0.00966328	0.00911212		0.038783	0.000593829	0.000708262		0.00217117	0.0907765	0.0918702	0.148742	0.155304	0.067809	0.0455705		0.118989		0.093693	0.488571	0.00478399	0.00580448	0.0023902	0.0050223	0.00487131	0.00338435	0.000448296	0.0388352	0.00852174	0.00580007	0.00206232	0.00210379	0.000257973	0.000266612	0.0113533	0.00967684	0.00138409	0.0014233	0.0046152	0.00382135	0.000639682	0.000704807	0.0699964	0.0659861	0.0980678	0.0998906
M01148433	0.320367	0.00123891	0.00128201	0.010644	0.0105173	0.0102918	0.040157	0.030826	0.000702301	0.000660858	0.00210761	0.0017283	0.0923983	0.0929385	0.160554	0.159247	0.0770843	0.0502366	0.129119	0.1281	0.101687	0.0940382	0.438977	0.00572823	0.00299574	0.0022103	0.0042733	0.00495952	0.00352963	0.000456089		0.00850172	0.0075069	0.0017784	0.0019841	0.000222801	0.00026674	0.00951318	0.0102976	0.00119545	0.00107072	0.00325597	0.00395894	0.000974532	0.000881193	0.0620555	0.0656315	0.0952893	0.10524
M01149193	0.321558	0.00317595	0.00312239	0.00915039	0.00919731		0.0230712		0.000584988	0.000604754	0.00115935	0.00156937	0.0918702	0.0922348	0.144441				0.118939	0.118812			0.443703	0.00451499	0.00698494	0.00310896	0.00469455	0.00459141	0.00362783	0.00050203	0.0298555	0.00665785	0.00682119	0.0016224	0.00161894	0.000229398	0.000249334	0.0104395	0.0105999		0.000969159	0.00307707	0.00333265	0.000712648	0.000767938	0.067809	0.0659861	0.0915057	0.105724
M01150747	0.332549	0.000722483	0.000296915	0.0106615	0.0108321	0.00975911	0.03015	0.0363841	0.000707465	0.00075478	0.0019641	0.00189951	0.0893183	0.0947867	0.162231	0.153846	0.0707255	0.0433832	0.126986	0.13085	0.0966096	0.0944222	0.473652	0.000817512	0.000724211	0.00256338	0.00510058	0.00500183	0.00330593	0.000419588	0.0352745	0.00688074	0.00599438	0.00146902	0.00184674	0.000247207	0.000274453	0.0100096	0.0118605	0.00114765	0.00095733	0.00338727	0.00374625	0.000715173	0.000769001	0.0699964	0.0707255	0.0966096	0.109005
M01150748	0.304617	0.00301699	0.00257388	0.00937594	0.00913139	0.00909656	0.0297336	0.0295506	0.000640081	0.000677162	0.00132655	0.00136921	0.0893183	0.0871309	0.148013	0.1677	0.0488516	0.0470288	0.124087	0.118607	0.0900474	0.0966096	0.463385	0.00412823	0.00142849	0.00255541	0.00450755	0.00485257	0.00387863	0.000421038	0.0377858	0.00622324	0.00607359	0.00161628	0.00187931	0.000257441	0.000248403	0.010304	0.00985892	0.00139685	0.00149002	0.00392555	0.00403958	0.000638353	0.000639283	0.0623405	0.065257	0.0947867	0.114838
M01150749	0.360007	0.0021527	0.00208133	0.011073	0.0103991	0.00916063	0.024422	0.0375153	0.000748134	0.000736439	0.00151793	0.00214007	0.0925993	0.0885891	0.157492	0.149471	0.059424	0.0397375	0.12881	0.129864	0.106088	0.0915057	0.475738	0.00216692	0.00373735	0.00288714	0.00459141	0.00464099	0.00327403	0.000448827	0.036356	0.00640852	0.00551831	0.0013001	0.00159023	0.000241625	0.000278441	0.0114735	0.0100821	0.00148378	0.00151395	0.00425489	0.00371555	0.000735774	0.000783355	0.0630696	0.0648925	0.08786	0.110828
M01150829	0.29017	0.000676365	0.00076302	0.00889933	0.00919146			0.027498	0.000531958	0.000477796	0.00105249	0.00147168	0.08786	0.0885891	0.140947				0.117517	0.117813		0.095693	0.420107	0.00344562	0.00201434	0.00341106	0.00454117	0.00438992	0.00300118	0.000446568	0.0324054	0.00451153	0.00335551	0.0020275	0.00206591	0.00024229	0.000246676	0.00897854	0.00827972	0.0012153	0.000947894	0.00338953	0.00300902	0.000609645	0.000543856	0.0689027	0.0663507	0.0827561	0.100984
M01150874	0.333695	0.00122753	0.00163675	0.0103903	0.00924462	0.00912168		0.0307227	0.000670782	0.000675168	0.00128242	0.00143912	0.0940576	0.0900474	0.145826	0.147649	0.0780168	0.0386438	0.127654	0.124053		0.108276	0.438755	0.00425329	0.00361919	0.00262518	0.00400954	0.00404716	0.00292967	0.000356058	0.0325943	0.00547843	0.00597285	0.00157495	0.00220187	0.000297978	0.000276659	0.0101782	0.00957064	0.00174055	0.00128787	0.00378839	0.00357108	0.000662143	0.000626259	0.0693405	0.0708822	0.0871309	0.0967311
M01150875	0.31367	0.000321901	0.000343166	0.0106512	0.0101475	0.0103334	0.0260608	0.0290982	0.000683143	0.000677162	0.00129505	0.00149693	0.0987969	0.0966096	0.139264	0.170252	0.0812978	0.0437477	0.123238	0.123856	0.111557	0.0984324	0.461446	0.00091161	0.000713977	0.00100877	0.00448774	0.00427483	0.00330022	0.000350077	0.0335278	0.00561586	0.00682452	0.00177511	0.00211283	0.000262093	0.000247074	0.00998797	0.0102396	0.00109103	0.00122035	0.00366904	0.00363847	0.000810202	0.000700288	0.0737988	0.0723405	0.0874954	0.10463
M01150876	0.329269	0.00176581	0.00184847	0.0106488	0.0103261	0.00936583	0.0259257	0.033357	0.000633834	0.000601272	0.00138928	0.0019039	0.0922348	0.0922348	0.152752	0.157492	0.07109	0.0430186	0.127661	0.124749	0.107546	0.105724	0.448222	0.00276567	0.00307242	0.0020364	0.00378546	0.00369123	0.0032129	0.000440986	0.0375229	0.00688805	0.00561014	0.00161163	0.00172872	0.000311003	0.000302231	0.010066	0.0099594	0.00154903	0.00127099	0.00398256	0.00349546	0.000712648	0.000633834	0.0718822	0.0702366	0.0874954	0.101349
M01151031	0.334649	0.000336521	0.00345505	0.00991873		0.00916488	0.0358424	0.0316926	0.000699889	0.000735907	0.00153043	0.00126155	0.0882246		0.141086	0.158221	0.093693	0.0473934	0.126617	0.119039	0.0984324	0.0958804	0.457625	0.00456124	0.00053947			0.00467567		0.000252391	0.0330872	0.00385431	0.00527442	0.00156857	0.00189725	0.000320971	0.000318047	0.00995794	0.0102918	0.00105741	0.00141506	0.00308065	0.00377948		0.000544521		0.0659861	0.093693
M01151032	0.295658	0.00321901	0.00308956	0.00886026	0.00834019	0.00804926	0.0247379	0.0261856	0.000669852	0.000654435	0.00128867	0.00148005	0.0849435	0.082027	0.127962	0.136712	0.0670798	0.0331754	0.11738	0.110217	0.10463	0.0988702	0.462463	0.00482599	0.00505579	0.00308889	0.00454755	0.00426379	0.00347419	0.000368419	0.0327523	0.0071403	0.00690798	0.00200544	0.00182455	0.000309142	0.000253853	0.0107992	0.0113872	0.0012048	0.000969425	0.00364498	0.00362677	0.000709458	0.000693377	0.0667153	0.067809	0.0889537	0.119577
M01151209	0.31255	0.000291731	0.000280567	0.00959975	0.00968176		0.0353634		0.000568045	0.000617843	0.00151913	0.00129704	0.0900474	0.0882246	0.144641				0.108244	0.118135	0.09786	0.09786	0.401438	0.000673573	0.000694307	0.00173205	0.00472764	0.00458211	0.00264445	0.00036709	0.0288755	0.0032323	0.00250716	0.00185818		0.000264618	0.000276979	0.00886464	0.008671			0.0033668	0.00317435	0.000608981	0.000659751	0.0648925	0.0656216	0.0991615	0.0922348
M01151890	0.30434	0.00150557	0.00219058	0.00909973	0.00873331	0.00894625		0.0274076	0.000528439	0.000592101	0.00121371	0.00150026	0.0863915	0.090475	0.130514	0.160044	0.0623405	0.0448414	0.11804	0.122972		0.102807	0.402725	0.00218552	0.00210591	0.00202418	0.00413713	0.00398668	0.00301141	0.000336255	0.0300237	0.0062469	0.00497365	0.00154186	0.00189805	0.000197766	0.000218765	0.00926403	0.008379	0.000984842	0.00105834	0.00350636	0.0031285	0.00061948	0.000646992	0.0593025	0.0607607	0.0874954	0.102564
M01152303	0.307991	0.002122	0.00202404	0.0105365	0.00930802	0.00991913	0.0266672	0.0261439	0.000655764	0.00072966	0.00151594	0.00145108	0.0940576	0.0845789	0.149471	0.158585	0.0776522	0.0459351	0.126198	0.123529	0.104995	0.10463	0.432556	0.00341399	0.00313156	0.00296915		0.00499604	0.0031604	0.000382507	0.0331271	0.00482016	0.00553917	0.00140709	0.00152378	0.000257175	0.000289871	0.0107446	0.00957344	0.00127338	0.00119869	0.00332255	0.00355088	0.000706269	0.000702149	0.0703303	0.0743303	0.0855511	0.109369
M01152304	0.318528	0.00226314	0.00151674	0.010415	0.00978024	0.00979034	0.0282642	0.0283599	0.000668523	0.000699623	0.00137572	0.0013712	0.0922348	0.0893183	0.15494	0.174991	0.0769231	0.0462997	0.12142	0.125294	0.112286	0.0969741	0.432027	0.00376739	0.00382175	0.0028797	0.00406077	0.00455694	0.00338834	0.000375596	0.0311828	0.00498522	0.00518152	0.00158585	0.00184409	0.000255315	0.000296782	0.0101633	0.0103171	0.00117663	0.0013631	0.0033151	0.00362172	0.000590108	0.000666662	0.0677886	0.0677051	0.0887107	0.118549
M01153409	0.291477	0.00209927	0.00182867	0.00950047	0.00932703	0.00853317	0.0240295	0.0269542	0.000628518	0.000632106		0.00115044	0.0871309	0.0842144	0.152023	0.147649	0.0670798	0.0444768	0.123933	0.118228		0.0969741	0.441805	0.0050102	0.00535084	0.00308198	0.00429928	0.00429862	0.00344668	0.000342502	0.0322247	0.00449333	0.00472817	0.00191506	0.00184515	0.000299706	0.000287611	0.00918482	0.00896419	0.0014136	0.00129438	0.00319775	0.00358211	0.000639151	0.000597912	0.0681735	0.0641633	0.0951513	0.118362
M01153875	0.302594	0.000262359	0.00215456	0.00941953	0.00988763		0.0305306	0.0302344	0.000648853	0.000616025	0.00134715	0.0015174	0.0838498	0.0942144	0.158221				0.120142	0.120737	0.093693	0.0944222	0.446563	0.0067998	0.000547312	0.00286016	0.00451778	0.00460723	0.00285259	0.000324692	0.0332398	0.00738389	0.00604249	0.00165336	0.00204863	0.000248802	0.000215841	0.0100398	0.00955257	0.00109582	0.00124122	0.0036903	0.00320506	0.000719958	0.000730856	0.0667153	0.0645279	0.0915057	0.101106
M01153876		0.00165682	0.00318113	0.00914017			0.0321241	0.0369192	0.000626923	0.000664137	0.00143872	0.0017468	0.0843915	0.0813813	0.137887	0.138534	0.0637988		0.119043	0.116365	0.0970372	0.0918498	0.397584	0.00555512	0.00381709	0.00250689	0.00391026	0.00423987	0.00261614	0.000281099	0.0285026		0.00628624	0.00175065	0.0017032	0.000217569	0.00023817		0.00828543		0.000854327	0.00305726	0.00304264	0.000672776	0.000708794	0.0693581	0.0717329	0.0860372	0.0955159
M01155660	0.327138	0.00195613	0.00273337	0.00876191	0.00946525	0.00883314	0.0354458		0.0005614	0.000582399	0.00148617	0.00135858	0.0882246	0.08786	0.140722	0.153846	0.0714546	0.0455705	0.118435	0.11507		0.0987969	0.427629	0.00548282	0.000818841	0.00291426	0.00396369	0.00420215	0.00328666	0.000374267	0.0328897	0.0050534	0.00555074	0.00181299	0.00164645	0.000279105	0.000286681	0.010052	0.00952665	0.0014657	0.00144071	0.00352815	0.00413541	0.000704807	0.000702414	0.0659424	0.0623405	0.0838498	0.102443
M01156469	0.331728	0.000874396	0.00071411	0.0113961	0.0107929	0.00966368	0.0325692	0.0315959	0.000687263	0.000616158	0.00205235	0.00217755	0.096245	0.0896828	0.170252	0.148013	0.0867663	0.0371856	0.120729	0.122444		0.101349	0.488046	0.00483383	0.00142583	0.00265535	0.00450303	0.00474465	0.00260113	0.000316718	0.036468	0.00861517	0.00785308	0.00161828	0.00190881	0.000272327	0.000267542	0.0104175	0.0108254	0.00112054	0.00146344	0.003763	0.00441491	0.000687396	0.000644201	0.0627051	0.0641633	0.0977032	0.0933285
M01156919	0.29877	0.00118673	0.00194775	0.00924994	0.00892046	0.00932822	0.0250398	0.0277371	0.000679554	0.000694174	0.00136947	0.00149228	0.0882246	0.0831207	0.133795	0.154575	0.0729129	0.0437477	0.122988	0.121304		0.101713	0.426789	0.00600009	0.00499292	0.00306324		0.00422233	0.00324254	0.000391279	0.032612	0.00751922	0.00412025		0.00173311	0.000231524	0.000250397	0.0108669	0.00936291	0.00129771	0.00114446	0.0034512	0.00341346	0.000767273	0.000710389		0.0663507	0.085065	0.104995
M01157262	0.31636	0.00131178	0.00174809	0.00980284	0.00911568	0.0100242	0.0275193	0.0325518	0.000720363	0.000699981	0.00175748	0.00171227	0.0907534	0.086382	0.162997	0.155536	0.0869355	0.0434119	0.126718	0.128946	0.114087	0.0976772	0.389689	0.00438256	0.00382693	0.0025061	0.00409997	0.00409992	0.00305459	0.000450483		0.00477847	0.00407577	0.00177185	0.0017131	0.000306	0.000338321	0.010633	0.00996918	0.0014523	0.00162755	0.00391539	0.00319539	0.000687012	0.000659937	0.0601367	0.0612344	0.0906802	0.106838
M01160771	0.338234	0.00245533	0.00224214	0.010614	0.0105156		0.0297018	0.0330496	0.000557806	0.000565653		0.00179026	0.0889537	0.0867663	0.172803				0.122131	0.127002		0.09286	0.484281	0.00466318	0.00516105	0.00391252	0.00400476	0.00439843	0.00368512	0.000418923	0.0379297	0.00834963	0.007879	0.00191426	0.00186867	0.000306351	0.00034197	0.00987859	0.010982	0.0014051	0.0012173	0.00377297	0.00418245	0.000794615	0.000866688	0.0707886	0.069257	0.0929639	0.116296
M01160772	0.309477	0.00179199	0.00186216	0.0100547	0.0103269	0.00904925	0.0265991	0.030489	0.000731745	0.00074016	0.00144164	0.00175028	0.0885891	0.090412	0.153117	0.148013	0.0634342	0.0353627	0.120362	0.120686	0.0951513	0.104516				0.00468524	0.00395877	0.00439404	0.00336029	0.00041712	0.0346085													0.000740559	0.000765811	0.0652468	0.0656216	0.0867663	0.120306
M01160776	0.292437	0.00233385	0.00306683	0.00926241	0.0102603	0.00854779	0.0235845	0.0276751	0.000675791	0.000697497	0.0011002	0.00135911	0.0834852	0.0845789	0.139993	0.149107	0.0605177	0.0415603	0.120003	0.118794	0.105724	0.101141	0.438794	0.00368565	0.0029096	0.00208704	0.00378147	0.00415175	0.00303507	0.000344495	0.0365189	0.0045017	0.00282002	0.00176049	0.00193848	0.000250131	0.000302763	0.00998624	0.00956427	0.00153295	0.00122155	0.00344163	0.0031495	0.000656561	0.000616647	0.0677783	0.0590594	0.0893183	0.0998906
M01160914	0.326904	0.000703611	0.00261096	0.0105199	0.0112427	0.0108738	0.0327843		0.000734578	0.000700022	0.00142609	0.001372	0.0899259	0.0938146	0.160894	0.167214	0.0704824	0.0554138	0.127051	0.130355		0.104995	0.457965	0.00578359	0.00315166	0.00367355	0.00435497	0.00457706	0.0031495	0.000418259	0.0353376	0.00671593	0.00518006	0.00135991	0.00182388	0.000292927	0.000330806	0.0105298	0.0101306	0.00117915	0.00128348	0.00382427	0.00362132	0.00071411	0.000677954	0.0658646	0.0646494	0.0894398	0.110341
M01160915	0.297577	0.00226966	0.00272539		0.00881866	0.00912262		0.0313048	0.000712914	0.000631575	0.00152019	0.00133293		0.0918702	0.144367	0.146555	0.0692672	0.0415603	0.125733	0.121448		0.0977032	0.482943	0.00655511	0.00567381	0.0033668	0.00408091	0.00429476	0.00304158	0.000387026	0.0305611	0.00602255	0.00553532	0.0021111	0.00175796	0.000292927	0.000290934	0.0106665	0.00972428	0.00115749	0.00123431	0.00363953	0.00328267	0.000732451	0.00067889	0.0619759	0.0641633	0.0925993	0.096245
M01161065	0.320373	0.00161436	0.00250586	0.010134	0.00992994	0.00884517	0.0292596	0.0297895	0.000620184	0.000627527	0.00148684	0.00150947	0.0896583	0.092574	0.146705	0.144692	0.0867426	0.0360393	0.117216	0.119976	0.106424	0.0969476	0.47175	0.005433	0.00223932	0.00215575		0.0044254	0.0033733	0.000509226	0.0334525	0.00505679	0.00362242	0.00207939	0.00179516	0.00025535	0.00026748	0.0106435	0.00910938	0.00144098	0.00144335	0.00420013	0.00373867	0.000745587	0.000687331	0.0641458	0.0652392	0.0888242	0.110797
M01161363	0.309866	0.00375622	0.00284714	0.00928077	0.00924688	0.00819612	0.0270919	0.0288145	0.000655764	0.000671713	0.00129996	0.00154239	0.0867663	0.0845789	0.135983	0.144003	0.056872	0.042654	0.118696	0.115154		0.0980678	0.494865	0.00511148	0.00598973	0.0041055	0.0043361	0.00404024	0.00327683	0.000425569	0.0360123	0.00455686	0.00656522	0.00184584	0.00168965	0.000312305	0.00030449	0.010655	0.0109937	0.00139579	0.00136974	0.00325849	0.00404157	0.000800899	0.000780431	0.0696318	0.0641633	0.0860372	0.106939
M01161522	0.332084	0.002197	0.00227632	0.0127366	0.012455		0.0250604	0.0237782	0.000807155	0.000716599	0.00146545	0.00174609	0.0976765	0.101686	0.13542				0.1316	0.127978	0.129749	0.121731	0.489656	0.00464154	0.00444914	0.00389678	0.00541817	0.00519467	0.00315846	0.000335954	0.0433031	0.00757072	0.00727976	0.00249832	0.00201361	0.000268083	0.000230902	0.0107523	0.0103232	0.00151777	0.0014347	0.00372501	0.00364102	0.000896866	0.000858974	0.0641458	0.0710706	0.0884601	0.10205
M01161523	0.306825	0.00116236	0.00302622	0.0109536	0.009561	0.00904148		0.0320282	0.000755823	0.00074944	0.00167463	0.00177194	0.0978588	0.0866515	0.155351	0.150888	0.0863781	0.0338551	0.122388	0.120122	0.113713	0.101321	0.489568	0.00740976	0.00565192	0.00485772	0.00434179	0.0045731	0.00389069	0.000577387	0.0413812	0.00727397	0.00858297	0.00167835	0.00235511	0.000262313	0.00021508		0.0121468		0.00134159	0.0035589	0.0035299	0.000981398	0.000916651	0.0656036	0.0714351	0.0706225	0.123918
M01161802	0.299054	0.00170507	0.00240921	0.0100814		0.0098649	0.0235396		0.000587715	0.000641011	0.0013219	0.0016208	0.0944222		0.133431	0.169657	0.090412	0.0481225	0.121668	0.124709	0.10864	0.109734	0.469313	0.00636027	0.00397578	0.00196862		0.00473562	0.00334953	0.000396329	0.0386382	0.00692566	0.00717234	0.00203228	0.00189964	0.000273656	0.000263555	0.0107534	0.00923439	0.00146437	0.00159582	0.00391438	0.00380407	0.000644467	0.000638885	0.0639203	0.0692672	0.0862802	0.1118
M01162558	0.30572	0.00155741	0.00102591	0.00959124	0.0101311		0.0275489	0.0248384	0.000699623	0.000644068	0.00125491	0.00148537	0.0874954	0.090412	0.142909				0.119933	0.118578		0.10062	0.45034	0.00203733	0.00271835	0.00269562	0.00412384	0.00392143	0.00365614	0.000342236	0.0343461	0.00560416	0.0043878	0.00196928	0.0018906	0.00027751	0.000307616	0.00968508	0.00964653	0.00145374	0.00126554	0.00380872	0.00326035	0.000592766	0.000608715	0.0663507	0.0637988	0.0940066	0.120063
M01162568	0.312664	0.00220001	0.0026394	0.00993521	0.00992179	0.00899835	0.0265195	0.0328539	0.000743616	0.000690453		0.00193672	0.0925993	0.090412	0.154211	0.145461	0.0670798	0.0422895	0.121868	0.124319	0.0958804	0.0969741	0.470468	0.00492102	0.00436228	0.00342422	0.00441823	0.004408	0.00332015	0.000401911	0.0369273	0.00808235	0.0070474	0.00181498	0.0018498	0.000270466	0.000264485	0.0114406	0.0102305	0.0010808	0.00116639	0.00332986	0.00393312	0.000692643	0.000753717	0.0681735	0.0681735	0.0922348	0.11739
M01162575	0.31865	0.0029839	0.00219257	0.0091476	0.00821831	0.00882198		0.0317532	0.000807943	0.000786852	0.00161549	0.00186602	0.0856726	0.0853081	0.125775	0.151294	0.0707255	0.0401021	0.117583	0.119322		0.10062	0.444619	0.00454795	0.00409261	0.00235525	0.00367568	0.00357148		0.000369349	0.0296699	0.00691941	0.0061023	0.00177551	0.00185259	0.000280168	0.000283491	0.0117067	0.00990464		0.00120666	0.00355633	0.00335471	0.000652043	0.000656163	0.062219	0.0588164	0.0849611
M01164226	0.317475	0.00221169	0.00182806	0.00955562	0.0094995	0.00874724	0.033553	0.0340802	0.000699417	0.000770018	0.00143027	0.00146585	0.0888651	0.0915754	0.164634	0.148453	0.0669709	0.0428658	0.131492	0.124747	0.114463	0.0951427	0.439576	0.00585503	0.0047918	0.00289587	0.00448063	0.00431101	0.00330639	0.000416292		0.00799965	0.0083172	0.00171204	0.00139757	0.00033405	0.000306559	0.00983076	0.0104947	0.0017677	0.00134791	0.00350708	0.00391614	0.000757803	0.000775109	0.0721769	0.0672443	0.0942131	0.111567
M01164603	0.359619	0.00209834	0.00233664	0.0108769	0.0112275		0.0322362		0.000715971	0.000696699	0.00184236	0.00151607	0.096245	0.0967311	0.166829				0.133475	0.133335	0.1118	0.114716	0.510583	0.00780697	0.00510058	0.00281843	0.00479715	0.0050324	0.00332002	0.000318047	0.0412875	0.00649065	0.00659618	0.00141015	0.00161815	0.000212386	0.000196437	0.00896871	0.00873546	0.00112572	0.0010081	0.00336587	0.00373974	0.000855789	0.000813791	0.0675659	0.073399	0.10062	0.114716
M01164604	0.304946	0.00180249	0.00317555	0.00998824	0.00816954	0.00875619		0.0286673	0.000694839	0.000616158	0.0015808	0.00192702	0.0981893	0.0840928	0.144854			0.0437477	0.119799	0.117368	0.115202	0.104022	0.407072	0.00488806	0.00512078	0.00283903		0.00354304	0.00290854	0.000410948	0.0322271	0.00422432	0.00394508	0.00171145	0.00140828	0.00027432	0.000241226	0.00858673	0.00837873	0.00157349	0.00148152	0.00302988	0.00287771	0.000783222	0.000770064		0.0689027	0.075809
M01167360	0.316137	0.00340442	0.00363913	0.00903343		0.0085454	0.0257425	0.028904	0.000734312	0.00074654	0.00144829	0.00133572	0.0952728		0.144854	0.163697	0.0506673	0.0411798	0.119803	0.118933	0.105481	0.104995	0.413133	0.00653956	0.00604036	0.00257348	0.00349233	0.00359429	0.00279264	0.000320971	0.0267619	0.00461573	0.00445837	0.0013527		0.000226474	0.000209063	0.00856268	0.00797589	0.000939388	0.00100332	0.00289179	0.00298097	0.000605392	0.000660549	0.0627051	0.0681735		0.122494
M01169902	0.326694	0.00161429	0.00181511	0.0108539	0.0110876		0.0277965	0.0261789	0.000710655	0.000734711	0.001809	0.00173364	0.0981893	0.10062	0.145826				0.125867	0.122617	0.110828	0.106939	0.459909	0.00655737	0.00502323	0.00283026		0.00506849	0.00340494	0.000335325	0.0347125	0.00576073		0.00196344	0.00188715	0.000203481	0.000238834	0.00964653	0.00891488	0.00106857	0.00121238	0.00322792	0.00385803	0.000700022	0.0006862		0.0758294	0.0951513	0.125149
M01171865		0.00178601	0.0015707	0.011129	0.0114113		0.0346747		0.000794652	0.000764615		0.00187452	0.10062	0.102078	0.168064					0.133186			0.440695	0.00175212	0.00201939	0.00326845	0.00420917	0.00454077	0.00344748	0.000384368	0.0333956	0.0047089	0.00512769	0.00118513		0.000236043	0.000252125	0.00954366	0.00900672	0.000967697	0.00109223	0.00318871	0.00341864	0.000806481	0.00081924	0.0685381	0.0725483	0.0900474
M01171869	0.292936	0.0012896	0.00131871		0.00901988			0.0307877	0.00064553	0.0005925	0.00105741	0.00184263		0.0955159	0.140722				0.123297	0.113087		0.090898	0.417318	0.00243366	0.004637	0.0021628	0.00382015	0.00372991	0.00257694	0.000258372	0.0257924	0.00415893	0.00365043	0.00161695	0.00178335	0.000210126	0.000196102	0.00818921	0.00844545	0.00114167	0.00132203	0.00326965	0.00323097	0.000573627	0.000583994	0.0631912	0.0602746	0.0882246	0.10062
M01171878	0.312593	0.00261096	0.0017666	0.0102716		0.00946897	0.0260945	0.0309816	0.000600607	0.000635961	0.00134157	0.00128216	0.0980678			0.154575	0.0776522	0.0506744	0.127188	0.123799	0.10305	0.101592	0.420031	0.00287917	0.00456084	0.00244297		0.00452615	0.00298204	0.000354995	0.0312428	0.0049379		0.0014338	0.00129026	0.000235729	0.000284293	0.00911557	0.00926276	0.00152352		0.00382347	0.0032751	0.000698693	0.000667327		0.0721837		0.110828
M01171879	0.351602	0.00286734	0.00395837	0.0116444	0.0109573			0.0303286	0.000771127	0.000755178	0.00116785	0.00178441	0.0965641	0.0985641	0.160764				0.122322	0.122931		0.0986754	0.431773	0.00368405	0.00522671	0.00270293	0.0042832	0.00423841	0.00310086	0.000292662	0.0328343	0.00460258		0.00136868	0.00151634	0.000230461	0.000247739	0.00890292	0.00886797	0.000999462	0.000985772	0.00383849	0.00346941	0.000626657	0.000735907	0.0729129	0.0703609	0.0827561	0.107911
M01173272	0.266252	0.00100305	0.00128601	0.0103337	0.0100829				0.000572963	0.000508237	0.00114247	0.00100584	0.0894398	0.0884676	0.158464				0.126533	0.125865	0.114716	0.110341	0.409666	0.00423256	0.00617434	0.00273975	0.00445199	0.00461427	0.00274865	0.000207335	0.0264654		0.00407041			0.000248403	0.000280434		0.00821406	0.00116201	0.00116267	0.00338754	0.00332813	0.000527636	0.0005614	0.0682116	0.0695585	0.0891967	0.111557
M01173274	0.297608	0.00204677	0.00201354	0.00985865	0.00962407	0.00955151		0.0258461	0.000760628	0.000639416	0.00109688	0.00114021	0.0922348	0.0885891	0.143274	0.162596	0.0689027	0.0495808	0.120488	0.123505	0.113258		0.384032	0.00434287	0.00487769	0.00278441	0.00385511	0.0036071	0.00338966	0.000286814		0.00411733	0.00350583	0.00155262	0.00144749	0.000324559	0.00031911	0.00889747	0.0088992	0.0011943	0.001246	0.00291226	0.00308876	0.000577206	0.000563979	0.0656216	0.0641633		0.113744
M01173898	0.322086	0.00466783	0.00342874	0.011054	0.0114474		0.0280584	0.0255555	0.000628518	0.000676763	0.000991886		0.10305	0.0996476	0.160894				0.120771	0.126251	0.109369	0.105481	0.455043	0.00409328	0.00572232	0.00270931	0.00455247	0.00460457	0.00363687	0.000285883	0.0325428	0.00534141	0.00639509	0.00179185	0.00178375	0.000233518	0.000244283	0.008461				0.00307441		0.000737635	0.00077352	0.0685381	0.0721837	0.090412	0.113744
M01173899	0.306031	0.00295811	0.00292781	0.00925021	0.00950738		0.0286834	0.0249945	0.000692313	0.000685668	0.00099481	0.00131113	0.090412	0.0938146	0.140479				0.123604				0.436819	0.0054589	0.00506137	0.00253972	0.0040445	0.00426526	0.00291718	0.000264087	0.0274362	0.00351194	0.00418684	0.00137399	0.00139446	0.000225411	0.000223949	0.009043	0.00885414	0.00105169	0.000977399	0.00329862	0.00341106	0.000771526	0.000671447	0.068052	0.0690242	0.0896828	0.114959
M01174260	0.320691	0.000615094	0.00149547	0.00997442	0.0112909	0.00933859		0.0294521		0.000716901	0.00195195	0.00147952	0.090412	0.104025	0.162839	0.154575	0.068052	0.0427756	0.127389	0.127869		0.0933285	0.484334	0.0057691	0.000846486	0.0031499	0.00537889	0.00532493	0.00308092	0.000330806	0.0304044	0.0068729	0.00639682	0.00193938	0.00172593	0.000299573	0.000232056	0.00986264	0.00941169	0.00105462	0.0010287	0.00373336	0.00402616	0.000830537	0.00081286	0.0721939	0.0737459	0.102078	0.105481
M01174261	0.324532	0.00219177	0.00203069	0.00998186	0.00936703	0.00989374	0.0324905	0.0322643	0.000643404	0.000660814	0.00143447	0.0015699	0.0918702	0.0896828	0.131972	0.15895	0.0623405	0.0481225	0.121137	0.121002	0.0991615	0.102443	0.470809	0.00473163	0.00395439	0.00240721		0.00452629	0.00320173	0.000320173	0.0321881	0.00592766	0.00710043	0.00191812	0.00157123	0.000280168	0.000281497	0.00942817	0.0110993	0.00118806	0.0011551	0.0038474	0.00427031	0.000711186	0.000765147		0.0670798	0.0856726	0.105359
M01175622	0.342793	0.00091161	0.00121504	0.0106843				0.0326096	0.000643669	0.000648188	0.00116094	0.00146411	0.100255						0.132717	0.126391		0.101592	0.478602	0.0041277	0.00525821	0.00245745		0.00472445	0.00340482	0.000432613	0.0280338	0.00608223	0.00497737	0.00194616		0.000235511	0.000272327	0.00969026	0.0099368	0.00104159	0.00123192	0.00416518	0.0035352	0.000773918	0.000700022		0.0704824		0.126868
M01176902	0.346058	0.00141333	0.00276128	0.0102191	0.0105826			0.0347266	0.000707731	0.000769532	0.00123138	0.00142144	0.090412	0.096245	0.158464				0.124239	0.114476		0.104508	0.470321	0.00543657	0.0038971	0.00312651	0.00430858	0.00453838	0.00350569	0.000381045	0.0330088	0.00479941	0.0037408	0.00169364		0.000314325	0.00028894	0.00933301	0.00942538	0.00124016	0.00131645	0.00431922	0.00368871	0.00074428	0.000662011	0.0670798	0.067809	0.0922348	0.113015
M01177335	0.323405	0.00151461	0.00120214	0.0102619	0.0107808	0.00913391	0.029535	0.0266318	0.000677827	0.000676497	0.00145068	0.00140961	0.090412	0.0933285	0.155547	0.140479	0.085065	0.0418034	0.127474	0.12487	0.106817	0.103536	0.455797	0.00178521	0.0036499	0.00245214	0.00379968	0.00398044	0.00297154	0.000350476		0.00507519	0.00389418	0.00176434	0.00185658	0.000200557	0.00022767	0.00995249	0.00980004	0.00173683	0.00128282	0.00423429	0.00369774	0.000821366	0.000756242	0.0630696	0.0699964	0.0802042	0.0951513
M01177336	0.309164	0.00254371	0.00223829	0.0096246			0.0250785	0.0260898	0.000648188	0.000703876	0.0009564	0.00107854	0.0899259						0.126974	0.123953	0.116175	0.106939	0.425522	0.00393073	0.00439551	0.00242223	0.00444774	0.00452722			0.0302271	0.00473322	0.00437304	0.00167064	0.00158452	0.000263156	0.000263023	0.00904619	0.00924077	0.00147514	0.00151634	0.0031491	0.00335338	0.000734844	0.000782292	0.0689027	0.0696318	0.0922348
M01177349	0.314398	0.00254291	0.0014136	0.0101976	0.0105023	0.00891063	0.0287118		0.000680485	0.000663074	0.00118606	0.00131605	0.0913841	0.0943006	0.142423	0.14659	0.0772876	0.0447199	0.12318	0.123707	0.109369	0.113744	0.472743	0.00395372	0.00392528	0.00198484	0.00419149	0.0040538	0.00340468	0.000335192	0.0332648	0.00498508	0.00459925	0.00164552	0.00201083	0.00024415	0.000289206	0.0100031	0.00923333	0.00150796	0.00165948	0.00374705	0.00392754	0.000634233	0.000691782	0.0663507	0.065257	0.0842144	0.105359
M01177788	0.297692	0.00159409	0.00123364	0.0102275	0.0110018				0.000708794	0.000678624	0.00171148	0.00175986	0.0957589	0.0967311	0.162353				0.130652	0.128486	0.112286	0.115688	0.44595	0.00481908	0.00329464	0.00250557	0.00474253	0.0048959	0.00362744	0.000366558	0.0315591	0.0053624	0.00500874	0.00164074	0.00192317	0.000279105	0.000280301	0.00923412	0.00918455	0.00130648	0.00157282	0.00321502	0.00346343	0.000774849	0.000714509	0.0696318	0.0729129	0.0984324	0.110463
M01177789	0.314452	0.0029011	0.00144563	0.0110706	0.0112087		0.026792	0.0259792	0.000716635	0.000724876	0.0019636	0.00184991	0.0947867	0.0996476	0.15895				0.129278	0.126158	0.102078	0.102078	0.45183	0.00080967	0.00240748	0.00258106	0.00451924	0.00503107		0.000331603		0.0052069	0.00533184	0.00208744	0.00192676	0.000288276	0.000228202	0.00921924	0.00868841	0.00138835	0.00132602	0.0036289	0.00375197	0.000876523	0.000793057	0.0641633	0.0692672	0.0944222
M01177790	0.308957	0.00202963	0.00245386		0.00968388		0.031711	0.027951	0.000711718	0.000651378	0.00167118	0.0016232		0.0884676	0.151173				0.122914	0.117387	0.0986037	0.104508	0.438919	0.00586493	0.00348642	0.00282773	0.00477496	0.00497937	0.00294456	0.000272593	0.0289847	0.0057606	0.00578611	0.00213741	0.00182043	0.00028389	0.000315389	0.00913006	0.00928317	0.00104664	0.000924768	0.00322898	0.00311043	0.000764083	0.000713446	0.0714546	0.0719407	0.0918702	0.104508
M01179150	0.307597	0.00155262	0.00159316	0.00951376	0.010575		0.0264214		0.000650581	0.000671181	0.00121078	0.000958261	0.090898	0.10062	0.150201				0.121351			0.112286	0.452464	0.00657797	0.00413581	0.00301181	0.00408876	0.00410431	0.00331524	0.000275915	0.0304264	0.00555512		0.00160911	0.00150531	0.000359152	0.00033038			0.0011757	0.00116081	0.00326473	0.00400755	0.000733382	0.0007484	0.0685381	0.0648925	0.0864017
M01180603	0.327462	0.00236375	0.0023704	0.0110159	0.0116245		0.0234632	0.0295482	0.000639948	0.000665067	0.00122075	0.00154079	0.0933285	0.10062	0.15652				0.12807	0.122177	0.113744	0.104508	0.458878	0.00443697	0.00433158	0.00266838		0.00478346	0.0030154	0.000343299	0.0331869	0.0051984	0.00543537	0.00158704	0.00144058	0.000255846	0.000250264	0.00880364	0.00844054	0.000940185	0.000951217	0.00329503	0.00351287	0.000717433	0.000717034		0.0707255		0.113015
M01180606	0.327346	0.000643271	0.00127657	0.0101025	0.0113088				0.000739894	0.000779766	0.00163144	0.00180488	0.0874954	0.0957589	0.146603				0.119029	0.121469	0.10305	0.101592	0.450472	0.00250331	0.000764615	0.0015784					0.0307437	0.00445505	0.00322207	0.0017565	0.00176594	0.000303294	0.000268472	0.00952971	0.0103996	0.00144151	0.00127458	0.00307428	0.00317688	0.000552229	0.00057695		0.0772876
M01180607	0.317811	0.00236429	0.00295187	0.0104755	0.00967219	0.00924396		0.03059	0.000682478	0.00066108	0.00111004	0.00140948	0.0972172	0.0928424	0.14534	0.151173	0.0641633	0.0415619	0.126759	0.123229			0.468624	0.00905031	0.00486586	0.00301992	0.00432121	0.00465919	0.00342914	0.000319509	0.030389	0.00338727	0.00358942	0.00158585	0.00182761	0.000233784	0.000268605		0.0097195	0.00136496	0.00118899		0.00315415	0.000793722	0.000732318	0.0681735	0.0714546	0.0933285	0.112286
M01181660	0.264394		0.00130169		0.0104391	0.0093871			0.00061536	0.000659485		0.00156445		0.0972172	0.148743	0.164297	0.073885	0.0471503		0.123985		0.110828	0.436624	0.00269124	0.00336455	0.00123803	0.00516464	0.00526804	0.002889	0.000303427	0.0289424				0.00157242		0.000207734	0.00825221				0.00321715		0.00068208	0.000744014	0.0732774	0.0743711	0.101713	0.113015
M01181662	0.331036	0.000582051	0.000914232		0.0127669	0.00986876	0.0233392		0.000811544	0.000633431		0.00140684	0.104419	0.100059	0.172552	0.159089	0.0798178	0.0393156	0.130497	0.131573	0.1159	0.0962187	0.468948	0.00160084	0.00172472	0.00321762	0.0050116	0.00525721	0.00283702	0.000353732	0.0462946		0.00954023		0.00189584							0.00427428	0.00388666	0.000880607	0.000917039	0.0732574	0.0750797	0.0964689	0.0911162
M01184125	0.31516	0.00138715	0.00113516	0.0102636	0.0107874		0.0273592	0.0250583	0.000746008	0.000763552	0.00122102	0.00135592	0.0923563	0.0933285	0.163325				0.123041	0.124973	0.105481	0.108397	0.452644	0.00430353	0.00489112	0.00274413	0.00397446		0.0034621	0.000331205	0.0322114		0.00477456	0.00178082	0.00178707	0.000235246	0.000225278	0.00918295	0.00949848	0.00112984	0.00137266	0.0036164	0.00340202	0.000716503	0.000643005	0.0707255			0.11338
M01185786	0.316033	0.000788272	0.00221516	0.0109211	0.0111453		0.0305615		0.000710655	0.000698693	0.00117357	0.00119125	0.0943006	0.0986754	0.163811				0.122495	0.124127			0.43808	0.00351619	0.000856454	0.0023074	0.00412105	0.00397765	0.00344482	0.000313794		0.00423947	0.0035558	0.00157708		0.000265549	0.000247074	0.009938	0.00838498	0.00127445		0.0041164	0.00355354	0.000741223	0.000570703	0.0689027	0.0667153	0.0827561	0.114838
M01185796	0.323433	0.000668124	0.000876124	0.00995568	0.00984736	0.00986145	0.035248	0.0272263	0.000674637	0.000675168	0.00175451	0.00123072	0.0867663	0.0864017	0.160773	0.149228	0.0763155	0.0442338	0.130461	0.12596			0.438854	0.00365774	0.00102897	0.00397432	0.00438846	0.00467195	0.00332361	0.000320572	0.0288754		0.00560935	0.00153734	0.00149308	0.000335856	0.00032642	0.00948651	0.0100128	0.00139433	0.00147235	0.00325343	0.00379463	0.000812727	0.000850872	0.0696318	0.0740066	0.0893183	0.113744
M01185888	0.327524	0.000802361	0.00183	0.0108323	0.0100195			0.0311699	0.000742154	0.000708661	0.00120467	0.00152033	0.0962646	0.0933285	0.166616				0.125438	0.12349		0.0984324	0.470531	0.0050308	0.00603704	0.00264685	0.00470717	0.0047727	0.00336707	0.000395266	0.0357177	0.00778092	0.00567686	0.00177654	0.00185634	0.000217569	0.000231258	0.00966767	0.0103493	0.000873865	0.0013308	0.00345054	0.00312943	0.000702547	0.000711432	0.0685381	0.0699964	0.0972172	0.113258
M01189772	0.361909	0.00132229	0.00176261	0.0110189	0.0114418		0.0296222	0.0332893	0.000740559	0.000772456	0.00137187	0.00171915	0.0965363	0.093425	0.142423				0.126198	0.128798	0.0969741		0.482672	0.00408198	0.00348403	0.00226487		0.00526498	0.00323935	0.000247074	0.0347848		0.0055409	0.00168433	0.00159286	0.000273656	0.000239233	0.00947615	0.00975804	0.00164486	0.00175039	0.00385125	0.00366638	0.000704674	0.0006757		0.0754648		0.105724
M01189774	0.356155	0.00223178	0.0028809	0.00979114	0.010085				0.000704673	0.000684472	0.0011656		0.0874954	0.0911411	0.146555					0.12408		0.110828	0.461635	0.00487317	0.00414723	0.0030465	0.00456483	0.0047416	0.00333145	0.000367887	0.0316899	0.00666755	0.0053014		0.00195586	0.000274985	0.000277111	0.00966102	0.00882384	0.00121929	0.00116267	0.00400157	0.00311149	0.00073604	0.000711984	0.0695103	0.0685381	0.0938146	0.11423
M01189775	0.338984	0.00204531	0.00150517	0.00995581	0.0101314		0.032113		0.000633834	0.000604728	0.00126966	0.00135047	0.0928424	0.090412	0.160408				0.123195	0.125294	0.104995		0.459776	0.0047101	0.00383982	0.00286986	0.00429357	0.00423402	0.0030994	0.00031499	0.0345826	0.00483822	0.00441557		0.00178175	0.000260232	0.000249201	0.00949635	0.00858859	0.00162187	0.00149215	0.00311401	0.00314166	0.000714509	0.000778437	0.0661077	0.0646494	0.090412	0.100134
M01190443									0.000616506	0.000596245		0.00166826											0.472379	0.0053073	0.00283268	0.00452619	0.00450339	0.00450354	0.00274953	0.000319943	0.0409652	0.00749902	0.00538988	0.00203236	0.00223294	0.00029199	0.000272121					0.00345841	0.00349463	0.000875009	0.00073785	0.0656036	0.0656036	0.0855479	0.102415
M01190563	0.342025	0.00275607	0.00112194	0.0120264	0.0119542	0.00978198			0.000795457	0.000728809	0.00231787	0.00126822	0.0984055	0.101139	0.164361	0.148714	0.0907517	0.0368584	0.12535	0.131374	0.110797	0.115171	0.506894	0.00529965		0.00283418	0.00457313	0.00535904	0.00333651	0.000376876	0.038575	0.00826697		0.00183246	0.001917	0.000314678	0.000397769	0.0122288		0.00118966		0.00372704		0.000799056	0.000778153	0.066697	0.0779954	0.0848198	0.112255
M01191651	0.338967	0.00242037	0.00137559	0.0111912	0.010906			0.030816	0.000715838	0.00065191	0.00148763	0.00120666	0.0991615	0.0955159	0.161137				0.122632	0.125709	0.109369	0.107182	0.479626	0.00461919	0.00438261	0.00334049	0.0044173	0.00481549	0.00349958	0.000301114	0.0296359	0.00461959	0.00476326	0.00204478	0.00149255	0.00024322	0.000236176	0.00944013	0.00838046	0.00116055	0.00103322	0.00370691	0.00366372	0.000829075	0.00075571	0.0670798	0.0714546	0.0967311	0.124924
M01191652	0.347045	0.00126567	0.00146849	0.011175	0.0109399		0.0313387	0.0345648	0.000669054	0.000707864	0.00122713	0.00135127	0.0947867	0.0952728	0.160408				0.125892	0.128132	0.103536	0.10062	0.471501	0.00227298	0.00175703	0.00217915	0.0043252	0.00462583	0.00306564	0.000282826	0.0351648	0.00637503	0.00639509		0.00178401	0.000249334	0.000260897	0.0101546	0.0101541	0.00130674	0.00147035	0.00418006	0.0038373	0.000699756	0.000681681	0.0659861	0.0703609	0.0944222	0.104995
M01191959	0.341588	0.00212651	0.00185977	0.0112952	0.0112509		0.0288298	0.0332839	0.000609379	0.000658156	0.00126195	0.00116068	0.0913841	0.0981893	0.1677				0.130815			0.0998906	0.458288	0.00269881	0.0037642	0.00363195	0.0049185	0.00503346	0.00306245	0.000307281	0.0302183	0.00563792	0.00471023	0.00138635	0.00176155	0.000207298	0.000197096	0.00929141	0.0108395	0.00152033	0.00172288	0.00353972	0.0034718	0.000720756	0.000627056	0.0651355	0.0685381	0.106453	0.100134
M01192550	0.353639	0.00316186	0.00245347	0.0107552	0.0107816	0.00926509	0.033066		0.000731521	0.000776252	0.00173617	0.00161495	0.0933285	0.0913841	0.163811	0.148742	0.0597886	0.0476364	0.124576	0.127928	0.114473	0.109369	0.451563	0.00418445	0.00417741	0.00332972	0.00390986	0.00401114	0.00323323	0.000359248	0.0355668	0.00567846	0.00456736	0.00170347	0.00176461	0.000301699	0.000246144	0.00900021	0.00919957	0.0014754	0.00157242	0.0037412	0.00397286	0.000800633	0.000876294	0.0645279	0.0637988	0.0805687	0.111557
M01192552	0.284454			0.00952155	0.00980547		0.0243018	0.0231786	0.000725488	0.00068294	0.00126436	0.00107877	0.0907517	0.0947608	0.131416						0.104237	0.093303	0.43914	0.00047427	0.000604393		0.00420932	0.00400659	0.00285299	0.000372145	0.0414628	0.00768699	0.00685882	0.00186667	0.00171034	0.000260819	0.00026477	0.0115601	0.0114434	0.0012662	0.00111813	0.00407243	0.0037899	0.000943404	0.000870948	0.072164	0.066697	0.0728067	0.107153
M01192639	0.31358	0.00049787	0.00168898	0.0109057	0.0108467	0.00923572	0.0292873	0.0298529	0.000623069	0.000577614	0.00121025	0.00120387	0.0893285	0.0868424	0.162839	0.144367	0.0641633	0.0486086		0.128013	0.0978135		0.433565	0.0054388	0.000983912	0.000856852	0.0047509	0.00499784	0.00351566	0.000283491	0.0341614	0.00633422	0.00523481	0.00205754	0.00168832	0.000227936	0.000224746		0.00897442				0.00327536	0.000854992	0.000887953	0.0729129	0.0772876	0.0929639	0.107546
M01192647	0.321494	0.000873388	0.000657861	0.00991517	0.0106848	0.00924921	0.0331193	0.0298777	0.000623489	0.000604909	0.00147498	0.00115089	0.0947867	0.0980678	0.152894	0.132337	0.0692672	0.0389516	0.124227	0.122994	0.102807	0.0940576	0.435605	0.00158885	0.000528068	0.00259336	0.00547935	0.00529461		0.000352089	0.0410769	0.00828279	0.00731199	0.00137757	0.00158341	0.000244591	0.000198141	0.0096451	0.00974237	0.000862904	0.00104485	0.00341061	0.00333337	0.000798936	0.000661577	0.0758294	0.0751003	0.0811795	0.0925993
M01192650	0.309333	0.00291505	0.00141254	0.0105294	0.0111069		0.0269222	0.0257439	0.000670517	0.000620011	0.00125916	0.00121663	0.0911411	0.0933285	0.158221				0.125404	0.124849	0.104265	0.107911	0.395953	0.00414218	0.00361561	0.00277111	0.00401154	0.00448269	0.00261136	0.000343964	0.0286476	0.00499824	0.0048753	0.00134475	0.0014241	0.00025053	0.000236442	0.00959071	0.0094283	0.00156458	0.00162705	0.00350051	0.00340322	0.00066839	0.000581469	0.065257	0.0743711	0.0823915	0.10062
M01192779	0.321714	0.00220702	0.00308147	0.0110681	0.0108718	0.00941001	0.023512	0.0300055	0.000711078	0.000703273	0.00134278	0.00208987	0.0907517	0.0911162	0.144157	0.142141	0.067426	0.0374954	0.129373	0.124008	0.109339	0.110797	0.480587	0.00697887	0.00563157	0.00340807	0.00477244	0.00545267	0.00319953	0.000323071	0.0430009	0.00916416	0.0077995	0.00207833	0.00174458	0.000267478	0.000232492		0.010898	0.00133844	0.00122297	0.00385065	0.00346963	0.000690144	0.000741119	0.067426	0.0761731	0.0826356	0.0984055
M01198767	0.329233	0.000540764	0.00157767	0.0127182	0.0124842	0.010103	0.034312	0.0281959	0.000695273	0.000673217	0.00186914	0.00141723	0.101686	0.102415	0.175828	0.156161	0.0852847	0.04332	0.129462	0.131243	0.093303	0.104966	0.467657	0.00476431	0.000702612	0.00221315	0.00587026	0.00608558	0.00286604	0.000376043	0.0349013	0.007755	0.00680487	0.00236671	0.00199386	0.000232078	0.000208378	0.0107483	0.010235	0.00120368	0.00111006	0.00330073	0.00411678	0.000763848	0.000747987	0.0754442	0.0731845	0.102111	0.104966
M01199737	0.28913	0.00116208	0.00163659	0.00984962	0.0100474	0.00727805	0.0291055	0.0296764	0.000693867	0.00068413	0.00185651	0.00139048	0.090205	0.0923918	0.144703	0.149795	0.0617768	0.0365854	0.117846	0.112393	0.106606	0.0994989	0.490645	0.0040141	0.00419241	0.00213451	0.00507443	0.00554008	0.00335426	0.000369678	0.0396336	0.00764366	0.00772711	0.00156004	0.00154278	0.000206597	0.000229685	0.0108107	0.010373	0.00124464	0.00150752	0.00344158	0.00379554	0.000709355	0.000646164	0.0750797	0.0710706	0.102293	0.110433
M01199755	0.296036	0.000618973	0.00104418	0.0081069	0.00891415	0.00802173	0.0273093	0.0260521	0.000636708	0.000629212	0.00184372	0.00116012	0.0783599	0.0852847	0.138697	0.155626	0.0750797	0.0491445	0.119728	0.123764	0.112984	0.110068	0.456135	0.0026732	0.000838208	0.00362017	0.00515436	0.0050644	0.00327873	0.000489347	0.0470352	0.00765754	0.00501766	0.00172651	0.00169483				0.0108094	0.00120639	0.00114601	0.00345588	0.0031156	0.00101925	0.00100695	0.0739863	0.0696128	0.0829996	0.104601
M01199811	0.320232	0.00243699	0.00184861	0.0109317			0.0317085	0.0252623	0.000683674	0.000689124	0.00144656	0.00122354	0.0977032		0.152388				0.125351	0.125793	0.0984324	0.103536	0.439335	0.00219656	0.00265362	0.00210379	0.00471116	0.00478931	0.00317967	0.000379849	0.0359354	0.00555924	0.0048967	0.00157336	0.00173909	0.000269802	0.000247872	0.00956187	0.00890983	0.00186469	0.0014564	0.00376539	0.0035461	0.000686333	0.000699889	0.0709685	0.0753433	0.0928424	0.102564
M01200388	0.318321	0.0016228	0.00159803	0.0116155	0.0112066	0.00879587	0.0201603	0.0301996	0.000716252	0.000717436	0.00155095	0.00207026	0.0967654	0.0948519	0.154805	0.163189	0.0809112	0.0384965	0.131516	0.125618	0.127563	0.102779	0.474588	0.00415226	0.00503169	0.00361772	0.0055918	0.00563244	0.00325139	0.000362912	0.0351765	0.00435873	0.00747633	0.0020843	0.0017358	0.000257608	0.000257361	0.0109751	0.0106204	0.00104362	0.00101841	0.00344107	0.00359811	0.00080904	0.000714779	0.0732574	0.0757175	0.0884601	0.119453
M01200389	0.344043	0.000231485	0.000186422	0.0126569	0.0125645	0.0110326	0.0313566	0.0277024	0.000648635	0.00062774	0.00170126	0.00169312	0.103872	0.103508	0.134328	0.156355		0.0363123	0.133448	0.120344	0.116629	0.101321	0.50372	0.000976503	0.000588747	0.00262712	0.00569	0.00561227	0.00311277	0.000385509	0.0418729	0.00598834	0.00767156	0.00174587	0.00211448	0.000221673	0.000189465	0.0103132	0.0104604	0.00119579	0.00123559	0.00349927	0.00339982	0.000858665	0.000897867	0.0743508	0.0759929	0.0936476	0.0943052
M01200763	0.320336	0.00281577	0.00346011	0.0102788	0.0102249		0.0298168	0.0271811	0.000746938	0.000774716	0.00137107	0.00138766	0.0911411	0.0918702	0.146555				0.124005	0.130071	0.10864	0.106453	0.450066	0.00401486	0.0029302	0.00324745	0.00385271	0.00384102	0.0037206	0.000360046	0.0377791	0.00558117	0.00544733	0.00170438	0.00165597	0.000218101	0.00023591	0.01056	0.0100227	0.00112639	0.00109702	0.00329676	0.00318937	0.000788538	0.000805949	0.0627051	0.0692672	0.0812978	0.117754
M01200764	0.305555	0.00192051	0.0018183	0.0102127	0.0102511		0.028543	0.026542	0.000699756	0.000725806	0.00126554	0.0012068	0.0894398	0.090412	0.157492				0.12281	0.118301	0.105724	0.102078	0.415132	0.00372167	0.0034096	0.00231019	0.00399001		0.00266107	0.000303826	0.0336221	0.00669639	0.00416438	0.00192415	0.00184736	0.000240429	0.000225543	0.00986438	0.00896153	0.00100398	0.00141692	0.00312531	0.00275235	0.000639948	0.000614961	0.0597886		0.0923563	0.0811763
M01200766	0.303036	0.000856985	0.00196211	0.0105849	0.0113662		0.0266206	0.0291126	0.000718363	0.000699623	0.00141653	0.00122554	0.0874954	0.0998906	0.152388				0.129902	0.12281			0.422454	0.00283159	0.00153441	0.00231724			0.00267622	0.000207298	0.0323786	0.0042323		0.00162886		0.000246277	0.000232588	0.00871725	0.00822297	0.00150079	0.00150544	0.00322486		0.000745742	0.00070268
M01201265	0.300779	0.00179814	0.00174838	0.0111267	0.00982058	0.00869222	0.0203433	0.0277486	0.000673201	0.000626544	0.00144107	0.00183116	0.0943964	0.0896583	0.130324	0.134852	0.0827335		0.123452	0.123397	0.115353	0.11426	0.430026	0.00215966	0.00290092	0.00271158	0.00481243	0.00505095	0.00301408	0.000300396	0.0386825	0.00474662	0.00491197	0.00188201	0.00188346	0.000233417	0.000226756	0.00872793	0.00857589	0.00135382	0.00227258	0.0029273	0.00319886			0.0672437	0.072164	0.0794503	0.095672
M01201268	0.338086	0.00202866	0.00174656	0.0118132	0.0103035	0.0095941	0.0341843	0.0279518	0.000730882	0.000682235	0.00158786	0.00158171	0.0984055	0.0888383	0.150983	0.153075	0.0811845	0.0496906	0.128007	0.131826	0.110068	0.110797	0.443556	0.00248527	0.00275991	0.00257687	0.00539745				0.0378161	0.00579068	0.00493267	0.00154361	0.00172954	0.000280366	0.000241095	0.0111123	0.0102896	0.00127657		0.00347675	0.00286348	0.000638626	0.000663973	0.0732574		0.086549	0.0921185
M01201269	0.323756	0.00222635	0.0025482	0.0121108	0.0109748	0.00951494		0.0333941	0.000730891	0.000682878	0.00124591	0.00226561	0.101139	0.0937585	0.143065	0.144204	0.0718907	0.0368584	0.124213	0.121233	0.111526	0.107882	0.467403		0.00495079	0.00353928	0.00475444	0.00491442	0.00382293	0.000475615	0.0305112	0.0074294	0.00522818	0.00172394	0.00156418	0.000205594	0.000219554		0.00959438				0.00342453	0.000716043	0.000788228	0.0688838	0.0740774	0.0789043
M01201287	0.331095	0.0019322	0.00176594	0.0113329	0.0111778		0.0240607	0.0261491	0.000597817	0.000603398		0.00167264	0.0947867	0.096245	0.162596				0.12718	0.129344	0.110463	0.111557	0.451604	0.00301832	0.00376247	0.00217835	0.00498123	0.00468365	0.00365947	0.000431417	0.0324171	0.00531668		0.00169935	0.00158811	0.000237505	0.000248271	0.00951987	0.0094901	0.00176514	0.00137027	0.00364697	0.00311508	0.000737502	0.000708528	0.073399	0.0685381	0.0977032	0.10305
M01201292	0.320468	0.00199414	0.00194589	0.0114881	0.0114053				0.000665599	0.000640479	0.00135153	0.00133558	0.0933285	0.0947867	0.164783				0.125804	0.130774	0.116661	0.110098	0.413177	0.00367076	0.00253414	0.00249958			0.00326141	0.000280301	0.0257048	0.00506828	0.00378108	0.00131937	0.00160113	0.000281497	0.000265416	0.00872748	0.00916382	0.00137865	0.00131578	0.00278786	0.00316851	0.000700554	0.000677428				0.096245
M01203140	0.31094	0.00154476	0.00324471	0.00902859		0.00811102	0.0179744			0.000504713		0.00145707	0.0814579	0.0861048	0.149072	0.139408	0.0574032	0.043411	0.12099	0.114375	0.106424	0.109339	0.45249	0.00513721	0.003192	0.00326364	0.00476494	0.00525204	0.00411069	0.000634762	0.0464129	0.00855879	0.00539379	0.00201502	0.00222377	0.000298626	0.000266317	0.0105793	0.00964465	0.00174212	0.00126757	0.00376049	0.00357389	0.000803805	0.000755917	0.0677904	0.0758087	0.0957606	0.112437
M01203147	0.324693	0.00112229	0.000339192	0.0104163	0.0102316				0.000667902	0.000750176	0.00163566	0.00141087	0.0943052	0.095672				0.0319439	0.113184		0.107882	0.10861	0.470769	0.00109495	0.00217619	0.00394324	0.00485207	0.00511128	0.00339262	0.00042548	0.0402849	0.00498145	0.00735851	0.0019456	0.00194031	0.000318453	0.000257504	0.0108606	0.0112277	0.00114136	0.00111636	0.00360488	0.00394118	0.000799897	0.000746553	0.0703417	0.0716173	0.0897922	0.118269
M01203155	0.323396	0.00210017	0.00213195	0.00950469	0.0102554	0.00917408	0.0273094	0.028528	0.000691618	0.000709299	0.0020375	0.00225746	0.0882916	0.0921185	0.16518	0.153349	0.0677904	0.0425919	0.126888	0.119837	0.110068	0.115171	0.447312	0.00461819	0.00346239	0.00267036	0.00449005	0.00464372	0.00372867	0.000526232	0.0393861	0.0107878	0.00650449	0.00183121	0.00180147	0.000222417	0.000208494	0.0111694	0.00892423	0.00119768	0.00133991	0.00347031	0.0034331	0.000821652	0.000768326	0.0683371	0.0686105	0.0838187	0.119727
M01203228	0.333328	0.00409181	0.0029956	0.0111013	0.010735	0.00889481	0.0295807	0.0257843	0.000755311	0.000771791	0.00139008	0.00148253	0.096245	0.0923563	0.164297	0.157006	0.0529834	0.0447199	0.123294	0.124237	0.105724	0.104265	0.477706	0.00617088	0.00525355	0.00278959	0.00504595	0.00519295	0.00343047	0.000436716	0.0355537	0.00622218	0.00638167	0.00151913	0.001706	0.000262492	0.000299839	0.0090135	0.00862342	0.00111217	0.00142423	0.00330633	0.0034395	0.000739628	0.000732318	0.0689027	0.0721837	0.0962552	0.124316
M01203229	0.300421	0.00207003	0.00242742	0.00995382	0.0105366				0.000660416	0.000642341	0.00119911	0.00144257	0.0884676	0.090898	0.153117				0.119985	0.122996	0.106453	0.101352	0.459295	0.00413953	0.00302098	0.00239406	0.00514228	0.00517019	0.00374679	0.000349014	0.0326335				0.00212053	0.000251327		0.00820835	0.00920675	0.00172793	0.00190203	0.00368498	0.00366438	0.000585722	0.000657625	0.0633711	0.0677737	0.0995641	0.107425
M01203354	0.325386	0.000998266	0.00187462	0.0114304	0.0113793			0.0292449	0.000808136	0.000672606	0.00118828	0.00131099			0.155806	0.164738	0.092574		0.131123	0.113713	0.10861	0.110797	0.448533	0.00164582	0.00308251	0.00175619	0.00538717	0.00550246	0.0034063	0.000381588	0.0334225	0.0076383	0.00418593	0.0016269	0.00193234	0.000228412	0.000309746	0.00991179	0.0088327	0.00149602	0.00109307	0.0036337	0.00299398	0.000641172	0.000640834	0.0696128	0.0736219	0.0968329	0.0973121
M01203356	0.318429	0.000715143		0.0120242	0.0117082	0.0101562		0.0328883	0.000693428	0.000712774	0.00112451	0.00147858			0.163542	0.161822	0.0841913	0.0404077	0.130892	0.127329	0.118087	0.110797	0.479668	0.000521385	0.000605722	0.00299596	0.0050217	0.00530051	0.00366122	0.000425718	0.0448875	0.00800574	0.005883	0.00206229	0.00190743	0.00024979	0.000229733	0.0103971	0.00969097	0.00152071	0.00131644	0.00301172	0.00315278	0.000820137	0.000698926	0.0663326	0.0736219	0.0964689	0.125011
M01203368	0.316765	0.00184994	0.00288494	0.0119487	0.0120539			0.0317063	0.000771444	0.000683562	0.00113781	0.00161483			0.152166				0.135635	0.132454	0.110068	0.0984055	0.433045	0.00619524	0.00469774	0.00262247	0.00444615	0.00454682			0.0354892	0.00700502	0.00523518		0.00198363	0.000229861	0.000220319	0.010608	0.00947554	0.00121733	0.00150909	0.00311684	0.00294071	0.000669448	0.000623957	0.0597722	0.061959	0.0942847
M01203878	0.296571	0.00087916	0.00152684	0.0117547	0.0109502	0.00832485	0.0257787	0.0277363	0.000701136	0.000665174	0.00146711	0.0017863	0.0937585	0.0915718	0.170095	0.134487	0.0765376		0.133236	0.123996	0.093303	0.0954897	0.470401	0.00468548	0.0027139	0.00326902	0.00522883	0.00516612	0.00313983	0.000405669	0.0387666	0.00896468	0.00774133	0.00181383	0.00186134	0.000238496	0.000160349	0.0103775	0.00979666	0.00115518	0.000946609	0.00367786	0.00359546	0.000888289	0.000883747	0.0714351	0.0707061	0.0902803	0.104237
M01205494	0.319657	0.00120681	0.00121875	0.0110235	0.0105541	0.0102792	0.0230381	0.0277476	0.000680316	0.000601656	0.00157727	0.00170261	0.0998633	0.0940319	0.135784	0.155262	0.082369	0.0389516	0.117086	0.125622	0.117358	0.109339	0.471548	0.00163508	0.00294517	0.00249756	0.00521606	0.00522717	0.00354304	0.000343753	0.0390835	0.00524299	0.00473171	0.00127957	0.00204017	0.000193081	0.000236157	0.0103713	0.00923479	0.0012821	0.00121254	0.0041025	0.00324621	0.00078788	0.000772475	0.0677904	0.0677904	0.0950898	0.0975854
M01205495	0.302049	0.000693917	0.00095257	0.0103238	0.0107165	0.00929605	0.0220681	0.0320506	0.000626461	0.000637426	0.00153329	0.00195075	0.0932118	0.0962187	0.152348	0.151435	0.0910251	0.0425919	0.121407	0.110926	0.110797	0.104237	0.480502	0.00087016	0.000699278	0.00297172	0.00555069	0.00566692	0.00302054	0.000350592	0.0418831	0.00955809	0.0103416	0.00192034	0.00190985	0.000259015	0.000275117	0.0111697	0.00990013	0.00116571	0.00114547	0.00389729	0.00396405	0.000785396	0.000796852	0.0739863	0.0750797	0.097659	0.101341
M01207595	0.333693	0.00073399	0.00172338	0.012167	0.0114775	0.0102433	0.0309761	0.0299585	0.000730501	0.00067075	0.00160639	0.00176251	0.100957	0.0951253	0.168183	0.146515	0.0825513	0.0387696	0.131722	0.126771	0.111526	0.107153	0.508427	0.00587888	0.000554015	0.00388597	0.00527807	0.00574446	0.00392713	0.000443053	0.0381495	0.00886196	0.00683497	0.00246537	0.00176783	0.000291144	0.000290762	0.0122268	0.00974382	0.00133269	0.00131186	0.00381793	0.00344664	0.000841326	0.000793442	0.0705239	0.0768109	0.0999272
M01207596	0.341137	0.00113696	0.00179326	0.0117049	0.00990334		0.026419	0.0354306	0.000721524	0.000701791	0.00156346	0.00208691	0.101412	0.0932118				0.0316709	0.129205	0.129098	0.1159	0.111526	0.490145	0.000909145	0.00192253	0.00278014	0.00498988	0.00479555	0.00415974	0.000528692		0.00853085	0.00651918	0.00197194	0.00200084	0.000213899	0.000207563	0.0112878	0.0104698	0.00134244	0.00108535	0.00400106	0.00314343	0.000860039	0.000752575	0.0691572	0.0688838	0.0900983
M01208598	0.337653	0.00163115	0.00178844	0.0113795	0.0112274	0.00957131	0.0322424	0.0263202	0.000734149	0.000705437	0.00179835	0.00160213	0.0921185	0.0910251	0.15617	0.157722	0.0820046	0.0428649	0.12593	0.134102	0.118815	0.107882	0.488551	0.00422606	0.00321681	0.00355201	0.0054752	0.00508419	0.0036149	0.000403748	0.0413719	0.00679835	0.00765623	0.00216756	0.00195624	0.000248169	0.000223959	0.00985869	0.0109917	0.00121087	0.00129557	0.00316431	0.00375329	0.000950015	0.000921239	0.0761731	0.0728929	0.0808154	0.112984
M01208616	0.335705	0.00274376	0.00212994	0.0117973	0.0119983	0.00973322	0.0274243	0.02361	0.000755003	0.000728278	0.0015853	0.00191073	0.0992255	0.0970387	0.161358	0.145968	0.0871982	0.03249	0.131436	0.130828	0.118815	0.123189	0.501621	0.00563529	0.00648834	0.00249208	0.00505453	0.00529876	0.00353904	0.000464989	0.03818	0.00590548	0.00757358	0.0021267	0.00188601	0.000277128	0.000275268	0.0120107		0.00116905	0.00120448	0.00357526	0.00363558	0.00072181	0.00072633	0.0702506	0.0683371	0.0895522	0.109066
M01208628	0.327131	0.00332617	0.00304874	0.0105277	0.0099387	0.0090441	0.0291121	0.0264688	0.000703418	0.000788661	0.00201222	0.00209414	0.0929385	0.0885649	0.132417	0.162096	0.05959	0.0510557	0.129712	0.133634	0.117358	0.10861	0.449942	0.00313134	0.00273508	0.00389125	0.00462797	0.00437364	0.00381468	0.000535496	0.0469786	0.00574505	0.0056443	0.0016109	0.00171147	0.000237142	0.000259847	0.00961504	0.00940415	0.00194519	0.001868	0.00315091	0.00286717	0.000740993	0.00082687	0.0669704	0.0647836	0.0810885	0.120547
M01213236	0.315224	0.00325598	0.00258374	0.0103903	0.00990355	0.00850878	0.0295462	0.0246327	0.000617694	0.000649188	0.00123278	0.00161253	0.0923918	0.0871982	0.15344	0.141048	0.0639636	0.0384965	0.131648	0.128947	0.104419	0.100046	0.45304	0.00490242	0.00369504	0.00399852	0.00469783	0.00465194	0.003925	0.000563128	0.0400547	0.00579459	0.00660282	0.00176015	0.00206529	0.000263491	0.000230807	0.0112017	0.0111772	0.00114804	0.00113417	0.00323748	0.00374536	0.000780002	0.000771347	0.0691572	0.0724374	0.0881871	0.11836
M01213237	0.321125	0.00214791	0.00357507	0.0096587	0.00920159	0.00911837	0.0195399		0.000654645	0.000674308	0.00152536	0.00227701	0.0918451	0.0923918	0.143672	0.168383	0.0697039	0.043957	0.121875	0.119184	0.121002	0.107882	0.46913	0.00477327	0.00593742	0.00320625	0.00433648	0.00432577	0.00327695	0.000454426	0.0399649	0.0109725	0.00872173	0.00194731	0.00189515	0.000230921	0.000270705	0.0113023	0.0110516	0.00115985	0.00120612	0.00350043	0.00368521	0.000839356	0.000794368	0.0735308	0.0680638	0.0843648	0.0984055
M01215818	0.291013	0.00200907	0.00227024	0.00978172	0.00987252	0.00838161	0.024675	0.0272081	0.00059489	0.000651989	0.00163323	0.00174605	0.087836	0.0922096	0.129687	0.142588	0.0656036	0.0406807	0.12295	0.124122	0.116993	0.113713	0.460155	0.00507768		0.00321867	0.00447743				0.0377793	0.0053964	0.00753722	0.00156709	0.00201321	0.000297145	0.000283283	0.0110314		0.00121838		0.00346643	0.00339688	0.000697112	0.00072139	0.05959		0.0816345
M01215821	0.287725	0.000373543	0.00137964		0.0101617				0.000668789	0.000624999	0.00158666	0.00197831		0.100228	0.140153	0.150342	0.0885649	0.0379505		0.115101		0.102779	0.468917	0.00095037	0.00302919	0.00337697	0.00425574	0.00387835	0.00333696	0.000380931	0.0393773	0.00700171	0.0072787	0.00153345	0.00187492	0.000242466	0.000271226		0.00970032	0.00108128	0.000958007	0.00403307	0.00358743	0.000935268	0.000832293	0.0691572	0.0625968	0.0718056	0.103599
M01215822	0.289656	0.001596	0.00246576	0.0103148	0.00965496	0.00923697	0.0259597	0.0249514	0.000687799	0.000747309	0.00152155	0.0022689	0.0967654	0.0945786	0.135147	0.147608	0.0729841	0.0352202	0.118668	0.116881	0.1159	0.0991344	0.423029	0.00221149	0.00403853	0.00271105	0.00460257	0.00508473	0.00294798	0.000358532	0.0384187	0.00900092	0.0105657	0.00143309	0.00180284	0.000329597	0.000291314	0.0121597	0.0106516	0.00113287	0.00120777	0.00340389	0.00432456	0.000826711	0.000780657	0.0702506	0.0759909	0.0876349	0.102506
M01215836	0.283815	0.00222541	0.00198293	0.0116443	0.00976508	0.0084718	0.0262488	0.0224486	0.000640129	0.000599105	0.0013187	0.00110091	0.0948519	0.0841913	0.158628	0.141314	0.0694305	0.0420459	0.125079	0.121941	0.118815	0.093303	0.438934	0.00295282	0.0049369	0.00343029	0.00475452	0.00509945	0.00322946	0.000302164	0.0356332	0.00537742	0.00785673	0.00169752	0.00177633	0.000343848	0.000285733		0.0103017	0.00111335	0.00123691	0.00331947	0.00396069	0.000725919	0.000645084	0.0654214	0.0738041	0.0942847	0.100957
M01219554	0.33685	0.00190318	0.00162482	0.0104172	0.0110811	0.00957778	0.0312077	0.0266679	0.000736077	0.000783265	0.00132193	0.00153334	0.0911162	0.0954897	0.171015	0.148428	0.0743508	0.043138	0.127107	0.128157	0.105695	0.104966	0.458343	0.00367733	0.00217631	0.00364243	0.00458364	0.0046471	0.00348553	0.000396243	0.0421172	0.00543072	0.00490332	0.0021367	0.00198888	0.00025269	0.000257796	0.0100595	0.00929043	0.00167453	0.00133169	0.00320571	0.00345106	0.000822693	0.000784718	0.0694305	0.072164	0.0919707	0.106059
M01219555	0.337632	0.00135947	0.00157498	0.0105989	0.010052	0.00995571	0.0290433	0.0332823	0.000751198	0.00072753	0.00131167	0.00187917	0.095672	0.0970387	0.126138	0.157449	0.0894761	0.0425919	0.125485	0.128414	0.119544	0.109339	0.469153	0.000868494	0.000723361	0.0023938	0.00480606	0.00444345	0.0032965	0.000379555	0.0421264	0.00878828	0.0072674	0.00174706	0.00158079	0.000269607	0.000305962	0.0111148	0.00892152	0.00106423	0.00111014	0.00373277	0.00355964	0.000765998	0.000798844	0.0705239	0.0759909	0.0900983	0.113713
M01219556	0.31523	0.00146466	0.00196997	0.0100375	0.00913896	0.00914025	0.0236787	0.0310677	0.000687445	0.000696015	0.00138164	0.00188675	0.0973121	0.0877449	0.135693	0.149522	0.0762642	0.0412268	0.120956	0.12204	0.115171	0.104237	0.47045	0.00514902	0.00380849	0.00234167	0.00459698	0.00405012	0.00329299	0.000386145	0.0338121	0.0105578	0.0078786	0.00202321	0.00189602	0.00022438	0.000246475	0.011098	0.0112602	0.00112758	0.001118	0.0034608	0.0035883	0.000679571	0.000641661	0.072164	0.0672437	0.0928285	0.111526
M01220053	0.324493	0.00184122	0.00149864	0.0104526	0.0099535	0.0102494	0.0322047	0.0353328	0.000683744	0.000799058	0.00192318	0.00220179	0.0991585	0.0987807	0.168198	0.153847	0.0882125	0.0400453	0.124254	0.126819	0.110074	0.102446	0.44573	0.00332167	0.00493475	0.00247978	0.0038975	0.00440023	0.00331061	0.00038658	0.0340563	0.00628437	0.0075421	0.00172809	0.0017672	0.000229973	0.000259109	0.0101663	0.009958			0.0032164	0.0033527	0.000873245	0.000755842	0.0581428	0.0682619	0.0919974	0.111296
M01220412	0.315715	0.0018112	0.00158038	0.00860531	0.00814952				0.000691085	0.000681014	0.0021486	0.00171182	0.090205	0.0885649	0.13818				0.109432	0.114377	0.104966	0.100228	0.439541	0.0031771	0.00286983	0.00280853	0.0040764	0.00403957	0.00293216	0.000278405	0.0375386	0.00683075	0.00619043	0.00201052	0.00206938	0.000281168	0.000276164	0.0104701	0.0111552	0.00122515	0.00121906	0.00352596	0.00337714	0.000602457	0.00059711	0.0661503	0.0677904	0.0799964	0.107973
M01220413	0.318986	0.00184904	0.00140489	0.00968452	0.0100353	0.00958729	0.0325593	0.0297348	0.000671258	0.000644555	0.00165309	0.00131987	0.0923918	0.0967654	0.140881	0.160729	0.0806378	0.0464143	0.121338	0.121948	0.103872	0.0896583	0.478931	0.00258396	0.00242807	0.00275704	0.00464425	0.0043147	0.00370479	0.000333582	0.0420683	0.00621135	0.0082298	0.0022615	0.00270854	0.000227442	0.000250951	0.00976033	0.010273	0.00172523	0.00182692	0.00383544	0.00390726	0.000736135	0.000762103	0.0740774	0.0694305	0.0849108	0.118633
M01220432	0.303706	0.000404488	0.00178113	0.0112233	0.00998428	0.00889721	0.0251311	0.030227	0.000611037	0.000663495	0.00137695	0.00175551	0.0940319	0.0869248	0.169549	0.138588	0.0672437	0.0423189	0.115618	0.121034	0.106424	0.109339	0.405824	0.00138166	0.000523311	0.00208643	0.00474427	0.00447682	0.00279456	0.000347841	0.0457782	0.00774753	0.00493313	0.00172007	0.00177505	0.00021445	0.000206535	0.00950105	0.00856322			0.00361897	0.00336352	0.000658212	0.000602077	0.0692538	0.0660064	0.0934916	0.0940302
M01220433	0.285164	0.00182392	0.00168348	0.00948483	0.0106261	0.00924139	0.0214344	0.0260076	0.000568788	0.000560243	0.00154274	0.00213643	0.0863781	0.0896583	0.160812	0.142141	0.0781777	0.0404077	0.121474	0.117347	0.106424	0.106424	0.395387	0.00219329	0.00293196	0.00152925	0.00400556	0.00373253	0.00257893		0.043202	0.00637927	0.00576608	0.00172509	0.0014061	0.000201597	0.000233831	0.0102491	0.00804138			0.00348662	0.00308226	0.000554954	0.000576093	0.0628702	0.0615945	0.0749909	0.0885649
M01221699	0.28896	0.0021889	0.00132189	0.00873503	0.00884267	0.00924311	0.0314721	0.0328495	0.000582543	0.00068356	0.0018	0.00143518	0.092216	0.0908247	0.133254	0.159686	0.0867457	0.0429946	0.119473	0.121598	0.0991371	0.0980579	0.436625	0.00209073	0.00296489	0.00164448	0.00464901	0.00485682	0.00336516	0.000424231	0.0401083	0.00644726	0.00457216	0.00181028	0.00200807	0.000265276	0.000279294	0.0106413	0.00942327	0.00183439	0.00135309	0.00315094	0.00352491	0.000842932	0.000828931	0.0679736	0.0719855	0.0886573	0.100973
M01221754	0.320015	0.00110136	0.000591051	0.0111272	0.0100975	0.0101225	0.0266147	0.0275517	0.000699919	0.000704674	0.00172184	0.00139368	0.0975854	0.0921185	0.151802			0.0365854	0.124261	0.123476	0.112984	0.10533	0.445594	0.00130976	0.00232452	0.00260271	0.00469513				0.0296929	0.0052341	0.00618039	0.00193479	0.00174435	0.000278216	0.000247072	0.0101271	0.00989103	0.00135344	0.00143098	0.00352601	0.00334457	0.000591312	0.000564565	0.0632346		0.100109
M01221962	0.306464	0.00206872	0.00208466	0.0101849	0.00969661	0.00938194	0.0275111	0.0248951	0.000633269	0.000666729	0.00149885	0.00171433	0.0923918	0.0915718	0.141427	0.149522	0.0647836	0.0442301	0.118483	0.123933	0.106424	0.100228	0.46499	0.00453611	0.00474305	0.00241791	0.00455642	0.00430873	0.00295554	0.000363134	0.0377923	0.00883157	0.00685837	0.00178395	0.00200142	0.000224536	0.000196022		0.00893534	0.00141044	0.00130857	0.00375634	0.00377633	0.000816754	0.000757333	0.0741686	0.0738041	0.097479	0.109522
M01222459	0.325024	0.00050633	0.00111294	0.010321	0.0102909	0.0106251	0.038771	0.0276706	0.000747239	0.000672407	0.00152223	0.00175147	0.0998799	0.0962524	0.155817	0.166228		0.0357051	0.128859	0.133263	0.0976826	0.100959	0.458556	0.00306193	0.00238696	0.00272313	0.00421965	0.00412594	0.00330303	0.0004121	0.0363388	0.00388081		0.00216115	0.00204541	0.000282644	0.00025494	0.0118282	0.0101204	0.00121201	0.00118458	0.00353348	0.00375208	0.00107256	0.000880318	0.0702935	0.066697	0.0860033	0.110181
M01222460	0.328384	0.00134048	0.00127898	0.010186	0.010888	0.0109044	0.0340363	0.0344964	0.000654228	0.00063839	0.00191791	0.00205137	0.0955147	0.10026	0.171825	0.165838	0.0827367	0.0451416	0.130144	0.128187	0.104976	0.095857	0.474501	0.00236008	0.00351546	0.00319123	0.00436426	0.00442276	0.00304155	0.000395296	0.0445336	0.00869378	0.00706745	0.0017517	0.00164336	0.000249919	0.000266607	0.00865444	0.0103502	0.001743	0.00164322	0.00315395	0.00327568	0.00105654	0.00100611	0.0669977	0.0661554	0.0911904	0.105068
M01224373	0.309935	0.000561911	0.00141283	0.0101213	0.0100681	0.00967802	0.0276185	0.0333097	0.000629587	0.000612671	0.00155133	0.00199914	0.0947615	0.090552	0.159582	0.166689	0.0951504	0.0396863	0.124653	0.122744	0.105514	0.0955009	0.392233	0.00179519	0.000791188	0.00229812	0.00396447	0.00395971	0.00298469	0.000393517	0.0365729	0.00577924	0.00615615	0.00135646	0.00172407	0.000260048	0.000247377	0.0088932	0.00827934	0.00125737	0.00138737	0.00341629	0.00388634	0.00106891	0.000923996	0.0642653	0.0645155	0.0884707	0.100884
M01224400	0.285307	0.000417384	0.000115885	0.0102734	0.0102734	0.00889858	0.0279377	0.0338279	0.000760502	0.000748738	0.00164439	0.00167729	0.0940326	0.0882125	0.143475	0.159278	0.0858725	0.0411374	0.118828	0.118595	0.1094	0.0995528	0.434348	0.006192	0.000964036	0.00292768	0.00385646	0.00454545	0.00327007	0.000538214	0.0405212	0.00730648	0.00513174	0.00223795	0.00186995	0.000242667	0.000228557	0.0109566	0.00980865	0.00128584	0.00139679	0.00405941	0.00427634	0.000854941	0.000803979	0.0647842	0.0708057	0.0879141	0.104698
M01224401	0.296546	0.0012318	0.000553428	0.00978646	0.0105054	0.00954909	0.0309884	0.0355399	0.000421433	0.000600207	0.00148642	0.00268031	0.0850731	0.0932232	0.161485	0.135571	0.0864938	0.0320793	0.117613	0.120726	0.102311	0.1065	0.475175	0.00331488	0.00435965	0.00361196	0.00425666	0.00412252	0.00348616	0.00051048	0.0388771	0.00451638	0.00410603	0.00237643	0.00187617	0.000322217	0.000337958	0.0124973	0.0109228	0.000909941	0.00114184	0.00380634	0.00402966	0.000822692	0.000781551	0.0656036	0.0667328	0.091465	0.106882
M01224402	0.338623	0.00209296	0.00111383	0.0106377	0.0109032	0.0100889	0.0353637	0.0328057	0.000788276	0.000817763	0.00218171	0.00198172	0.0929413	0.0907517	0.154505	0.141217	0.0776387	0.0401249	0.135193	0.130489	0.104972	0.104238	0.479089	0.0029243	0.00440798	0.00328818	0.00497237	0.00566512	0.00343009	0.000474587	0.0429814	0.00545758	0.00533655	0.00186502	0.00211398	0.000242045	0.000237679	0.00967487	0.0102652	0.00165761	0.00130845	0.00343867	0.00359397	0.000753548	0.000790442	0.0623245	0.0754442	0.103032	0.104604
M01224526	0.31063	0.00112226	0.00142221	0.00942448	0.010002	0.00976458	0.0271516	0.0332037	0.00055568	0.000590665	0.00180259	0.00247335	0.0886255	0.0967669	0.152364	0.15587	0.0852865	0.0393156	0.127778	0.121641	0.0941333	0.0989522	0.449402	0.00305797	0.00399833	0.002083	0.00403194	0.00422453	0.00362703	0.000478302	0.0372811	0.0102873	0.0101087	0.00232416	0.00195209	0.000258559	0.000288841	0.0115409	0.0112088	0.000929142	0.00106975	0.00454963	0.00328916	0.000767053	0.000866505	0.066697	0.067791	0.0876564	0.109892
M01225441	0.326311	0.0019204	0.00261784	0.00917369	0.0103479	0.0108758	0.0246999	0.039413	0.000849993	0.000786586	0.00155873	0.00219634	0.0838277	0.0969538	0.156205	0.157817	0.0794533	0.0415398	0.119982	0.125119	0.114261	0.101709	0.480197	0.0019721	0.00263345	0.00292442	0.00441921	0.0043252	0.00418393	0.000502985	0.0479909		0.00251341	0.00261971	0.00277205	0.000319477	0.000375916	0.0121566	0.0111169	0.00213436	0.00134964	0.00448916	0.00410341	0.000953601	0.00094794	0.0656036	0.0652646	0.0888309	0.115909
M01225552	0.343277	0.00136603	0.000922732	0.0122793	0.0124928	0.0100307	0.0363473	0.0256876	0.000690623	0.000640166	0.00220969	0.00141368	0.103326	0.0992255	0.169003	0.151435	0.0992255	0.0390426	0.126986	0.130676	0.110797	0.112984	0.492712	0.00657191	0.00103212	0.0036044	0.00530447	0.00546746	0.00331456	0.000358107	0.041219	0.00679959	0.00763078	0.00238158	0.00202168	0.000214894	0.000260537	0.0102172	0.0111507	0.00135112	0.00234954	0.00332996	0.00409193	0.000674982	0.000766181	0.0697039	0.0738041	0.1002	0.106606
M01225553	0.323832	0.000510263	0.00048233	0.0108744	0.011464	0.00901031	0.041083	0.0315752	0.000705987	0.000820881	0.00180183	0.00170342	0.0976826	0.0984728	0.166728	0.146433			0.125723	0.128493	0.104968	0.10865	0.473805	0.00268995	0.000998132	0.00208689	0.00508856	0.00524522	0.00314484	0.000465739	0.0370668	0.00698047	0.00858777	0.00234433		0.00025359	0.000241664	0.0109745	0.010015	0.00220802	0.00148665	0.00391987	0.00378763	0.00100501	0.000969206	0.0732579	0.0697087	0.0988355	0.109895
M01225554	0.334006	0.00080549	0.00183497	0.00974385	0.00957383	0.00972088			0.000607015	0.000712482	0.00149073	0.00186989	0.0913049	0.0957483	0.163815	0.160841	0.0798645	0.0371354	0.127552	0.127641	0.105898	0.0980471	0.406869	0.00140088	0.0026938	0.00181	0.00400618	0.00394155	0.00312054	0.000459288	0.0352533	0.0103807	0.00493526	0.00178634	0.00159071	0.000233825	0.000226737		0.00856007	0.00118576	0.00208209		0.00333683	0.000942279	0.000823027	0.0634174	0.0637048	0.0920501	0.101139
M01225755	0.327988	0.000770197	0.00241931	0.0112511	0.0115448		0.0317194	0.028907	0.000650182	0.000635163		0.00123444	0.0928424	0.0952728	0.173047				0.124351	0.122729		0.101592	0.450638	0.00445837	0.00108957	0.00413926	0.0049181	0.00503838	0.00317342	0.000291465	0.0287167	0.00557094		0.00153176	0.00171729	0.00028801	0.000272858	0.00914999	0.00935148	0.00136642	0.0012044		0.00365707	0.000862966	0.000866821	0.0675659	0.0690242	0.106939	0.116175
M01225786	0.32107	0.00113489	0.00126873	0.0121526	0.0118384		0.0284197	0.0256288	0.000674504	0.000687928	0.00176252	0.00160523	0.0940224	0.0921058	0.162353				0.132445	0.136441	0.110828	0.102807	0.475601	0.00417873	0.00155953	0.00249772	0.00481629	0.00487437	0.00332587	0.000335856	0.0379304	0.00620995	0.00595544	0.00180608	0.0015271	0.00026834	0.000262492	0.00970648	0.0100847	0.00123763	0.0013724	0.00340043	0.00354198	0.000722616	0.000747736	0.0704824	0.0729129	0.096245	0.105967
M01226552	0.276519	0.000783043	0.00184797	0.00880724	0.0088505	0.00840262	0.0218048	0.0311257	0.000602504	0.000667707	0.00131043	0.00184531	0.0803663	0.0874715	0.157809	0.139417	0.0776329	0.0344055	0.120099	0.115716	0.114271	0.104442	0.422343	0.00404616	0.00247015	0.00266403	0.00406152	0.00392875	0.00306054	0.000526267	0.0390846	0.0103832	0.0075422	0.00195734	0.00216497	0.000214521	0.000240675	0.0100228	0.00991738	0.00131287	0.00107917	0.00355209	0.00346799	0.0008389	0.000815487	0.0642462	0.0661526	0.0857369	0.110467
M01226553	0.292326	0.00120358	0.00127374	0.00894481	0.0101051	0.0101098	0.0264504	0.0319772	0.000655397	0.000710649	0.00197794	0.00212372	0.0792711	0.0885717	0.159507	0.138315	0.084738	0.0388042	0.120557	0.120027	0.102802	0.0929962	0.38086	0.00185204	0.00298822	0.00204789	0.00414789	0.003519	0.00332237	0.000313958	0.0324568	0.00544283	0.00196972	0.0024943	0.00169797	0.000331125	0.000339969	0.00979349	0.00841513	0.00176035		0.00405372	0.00317883	0.000766958	0.000844831	0.0617768	0.0612523	0.0811827	0.100596
M01226576	0.282877	0.000427161	0.00120041	0.00876055	0.00924636	0.00875171	0.0243586	0.0311309	0.000607722	0.000673868	0.00111798	0.00220092	0.081305	0.08565	0.167095	0.126105	0.0849234	0.0316898	0.1257	0.120452	0.104967	0.101686	0.419405	0.00296936	0.0017051	0.00236862	0.00456968	0.00469371	0.00334974	0.000411325	0.0375258	0.0091688	0.00865803	0.00251517	0.00218859	0.000267826	0.000321819	0.0103444	0.0094798	0.00124661	0.00136285	0.00357205	0.00408103	0.000879819	0.000925752	0.0646966	0.0629147	0.0908948	0.112748
M01227195	0.274246	0.00120983	0.00155248	0.00939533	0.0109677	0.0075956	0.0320545	0.0256984	0.000648299	0.000663588	0.00214147	0.00211951	0.0845599	0.0841897	0.151806	0.136349	0.0583427	0.0375114	0.12011	0.118192	0.0973128	0.0987706	0.424484	0.00415032	0.0027009	0.00218887	0.00420324	0.00434426	0.00323215	0.000418052	0.0343877	0.00801092	0.00974564	0.00170659	0.00127431	0.000255939	0.000296513	0.00968818	0.0112231	0.00147234	0.00146552	0.0029875	0.00336446	0.00085261	0.000936234	0.0683377	0.0702506	0.0879349	0.103104
M01227196	0.302353	0.00198998	0.00214189	0.0107746	0.0111925	0.0100205	0.03139	0.0297018	0.000749917	0.000732155	0.00213058	0.00184498	0.0864579	0.0891384	0.159493	0.14777	0.0677904	0.0409538	0.118562	0.119474	0.109355	0.10752	0.450601	0.00513272	0.00227888	0.00271514	0.00364728	0.00460958	0.00362679	0.000552891	0.0421607	0.00855582	0.00467475	0.00216446	0.00198267	0.000272434	0.000274294	0.0110131	0.0103061	0.00147186	0.00145343	0.00393573	0.00343038	0.00120195	0.00104744	0.0606889	0.0730703	0.0933782	0.101686
M01227197	0.293661	0.00173895	0.00225923		0.0113562	0.00838297		0.0356673	0.000726618	0.000691854	0.00151663	0.00153784	0.084296	0.0911627	0.153311		0.06564	0.0440496	0.129635	0.121624	0.112989	0.104237	0.42671	0.00103801	0.00347347	0.00293034	0.00335471	0.00378506	0.00344129	0.000453446	0.0405019	0.0047911		0.00202316	0.00205536			0.0114896	0.00954922	0.00167182	0.00133438	0.00285761	0.00295883	0.00102499	0.000921073	0.0596	0.0634545	0.0735297	0.104237
M01229505	0.308257	0.00181528	0.000987142	0.0078417	0.00843912	0.00949814	0.0288156	0.0369547	0.000682094	0.000643388	0.00155014	0.00202136	0.0809316	0.0871071	0.132526	0.151624	0.08565	0.0475095	0.113878	0.114242	0.102256	0.103878	0.427451	0.00274084	0.00379966	0.00313656	0.00441783	0.00396617	0.00316095	0.000461566	0.0405953	0.00697305	0.00588959	0.00236711	0.00195379	0.000303288	0.00026351	0.00983773	0.00985551	0.00163508	0.00158321	0.00351605	0.00358519	0.00101278	0.00101571	0.0697172	0.0613669	0.0844926	0.0985024
M01231077	0.287552			0.00947162	0.00970236	0.0088862	0.0281821	0.0294073	0.000712477	0.000659767	0.00150489	0.00170314	0.0882125	0.0892938	0.167834	0.150888	0.0965838		0.123633	0.124594	0.100238	0.0958549	0.448738	0.000456364	0.000485945	0.00253208	0.00419406	0.00456983	0.00341981	0.000408777	0.0391692	0.00809267	0.00622736	0.00213086	0.0019873	0.000305556	0.000306725	0.00917155	0.0093026	0.00130329	0.00105737	0.0033375	0.00324609	0.00110352	0.0010893	0.064531	0.0691593	0.0950131	0.112129
M01231491	0.2543	0.00129605	0.000119862	0.00736362	0.0073518	0.00787671	0.0242653	0.0313588	0.00049419	0.000447322	0.00119173	0.0015438	0.0743528	0.0710753	0.135218	0.156208	0.0795613	0.0415007	0.104367	0.110033	0.0943151	0.0932182	0.376606	0.000651871	0.00135182	0.00107608	0.00372098	0.00401009	0.00273947	0.000311074	0.0370546	0.00661992	0.00934844	0.00195589	0.00183643	0.000214508	0.00023367	0.008392	0.00850292	0.00110371	0.000981373	0.00274498	0.00332249	0.000812087	0.000867764	0.064531	0.0686105	0.087179	0.100884
M01231492	0.258513	0.000174765	0.000442614	0.00936359	0.00922021	0.00891457		0.0295101	0.000529179	0.000594934	0.00167254	0.00242341	0.0899913	0.0882954	0.155078	0.16894			0.115658	0.112304	0.0908718	0.0907554	0.389965	0.000839375	0.000570191	0.00222956	0.00375363	0.00402053	0.0024153	0.000418413	0.035845	0.00878102	0.00831812	0.00179183	0.00180708	0.000247802	0.000264838		0.00879965	0.000943295	0.000815734	0.00319548	0.00265175	0.000964573	0.000879943	0.0639636	0.066697	0.0783164	0.10553
M01231829	0.292482	0.00105033	0.00141261	0.00933151	0.0094305	0.00904521	0.0318797	0.0316741	0.000596115	0.000566163	0.00181119	0.00190947	0.0860514	0.090388	0.158389	0.142153	0.083491	0.0389533	0.124973	0.123461	0.102061	0.102417	0.439715	0.00346554	0.00231915	0.00191397	0.00414743	0.00429192	0.00288804	0.000341733	0.0370383	0.00853989	0.00707433	0.00230283	0.00219273	0.000277611	0.000293018	0.00991435	0.00984279	0.00139578	0.00128287	0.00334661	0.00356619	0.000920356	0.000852634	0.0632349	0.064183	0.0951955	0.0990741
M01233508	0.319159	0.0011197	0.000797148	0.00992286	0.0105538	0.00996146	0.0353394	0.0355075	0.000627968	0.000641914	0.00200884	0.00185419	0.0914814	0.0973182	0.15291	0.151645	0.0798385	0.0444121	0.117918	0.121192	0.104604	0.105336	0.467904	0.00319231	0.00520763	0.00246264	0.0047935	0.00452293	0.00355297	0.000369762	0.0355001	0.00955721	0.0078176	0.00175391	0.0019937	0.000320323	0.000293175	0.00994044	0.00949957	0.00121108	0.00120557	0.00376655	0.00405764	0.000677024	0.000713989	0.0705498	0.0672437		0.119723
M01233575	0.275922	0.00349225	0.00112665	0.00775515	0.0086949	0.00851154	0.0272119	0.0262375	0.00060318	0.00067206	0.00181244	0.00161846	0.0798182	0.0874988	0.150509	0.146515	0.0721769	0.0409547	0.116788	0.121492	0.0998872	0.104968	0.410049	0.0026699	0.00747098	0.0029155	0.00432951	0.00396338	0.00308734	0.00051366	0.0364829	0.00973052	0.0093628	0.00191196	0.0020939	0.000307791	0.000292037	0.00985079	0.0076365	0.00101699	0.00120647	0.00409138	0.00354507	0.000898928	0.000903243	0.072164	0.0658911	0.0852698	0.11016
M01233576	0.2889	0.00196498	0.0015665	0.00960559	0.0103013	0.00910734	0.0262205	0.0220013	0.00070776	0.00063172	0.00181611	0.00180969	0.0900294	0.0962249	0.154366	0.164198	0.0878428	0.0356753	0.131056	0.123779	0.103511	0.109349	0.39968	0.00171839	0.00119089	0.00259148	0.00430692	0.00444203	0.00339491	0.00047066	0.0369165	0.00464132	0.00439657	0.00204529	0.00222074	0.000287746	0.000323293	0.00786458	0.00853353	0.00122867	0.00163861	0.00373909	0.00334966	0.000785854	0.000872793	0.0691766	0.0678256	0.0898851	0.107033
M01234035	0.321753	0.00153352	0.00141457	0.00944203	0.0100242	0.00948612	0.0263417	0.0365102	0.000670922	0.000670922	0.00151676	0.00185326	0.0882012	0.0882072	0.157628	0.144332	0.0788261	0.0462323	0.127918	0.124877	0.109388	0.0940382	0.402686	0.00164891	0.00245277	0.0015895	0.00445531	0.00408205		0.000424684	0.0317772	0.00514552	0.00338159	0.0023262	0.00227402	0.000280271	0.000266242	0.00875185	0.00865195	0.00140402	0.00106802	0.00289858	0.00278763	0.000743057	0.000769104	0.0698833	0.064793	0.0925402	0.099866
M01234360	0.283082	0.0020617	0.00237774	0.00916259	0.00885442	0.00874597	0.0197078	0.0363752	0.000575065	0.000644547	0.00113106	0.0024571	0.0885657	0.0878428	0.14386	0.145438	0.0634169	0.0422672	0.114944	0.114135	0.110979	0.102245	0.452384	0.00344306	0.00497965	0.00288496	0.0040197	0.00439333	0.00283941	0.000314731	0.038973	0.00757896	0.0106186	0.00183284	0.00157694	0.000303831	0.000317754	0.0114767	0.00920635	0.00124536	0.00114115	0.00311292	0.00385761	0.000957665	0.00095078	0.0667244	0.0713523	0.0901319	0.0962222
M01234402	0.300039	0.000534485	0.000932295	0.00975051	0.00967546	0.00936	0.0328867	0.0293431	0.000590184	0.000652683	0.00173402	0.0020533	0.0893057	0.0943992	0.162021	0.141777		0.0331451	0.118129	0.118598	0.110074	0.102053	0.388246	0.00175552	0.00142071	0.00238932	0.00326488	0.0035484	0.00263401	0.00036428	0.028974	0.00757876	0.00483484	0.00123192	0.00124321	0.000285969	0.000292178	0.00947831	0.00953409	0.00137323	0.00143613	0.00376736	0.00429056	0.000775379	0.00077587	0.0587699	0.0636908	0.0781541	0.106879
M01235642	0.305636	0.00243384	0.00303375	0.00965646	0.0102409	0.00965554	0.0280088	0.0298619	0.000493466	0.000473834	0.00130776	0.0014727	0.094618	0.0935633	0.146953	0.182597	0.0869265	0.0502634	0.122276	0.123179	0.107158	0.108246	0.499027	0.00375289	0.00304411	0.00317966	0.00491308	0.0057677	0.00340228	0.000475192	0.0499245	0.00632541	0.0107592	0.00184058	0.00171739	0.000240532	0.000248413	0.0103369	0.00998206	0.00127831	0.00120634	0.00308723	0.0036184	0.00108025	0.000939816	0.0676104	0.0792844	0.0909669	0.109282
M01236910	0.319409	0.0019809	0.00190826	0.0098811	0.00984011	0.00940963	0.0333228	0.032898	0.000730944	0.000730944	0.00185507	0.00165297	0.0904232	0.0944532	0.155089	0.154913	0.0809775	0.0400586	0.121972	0.123436	0.100598	0.0984115	0.473397	0.00494037	0.00343865	0.00283167	0.00401845	0.00443328	0.00388459	0.00054678	0.0403962	0.0109114	0.00709597	0.00192804	0.00156665	0.000282217	0.00024786	0.0103821	0.00980992	0.00121379	0.00131568	0.00389089	0.00393245	0.000956919	0.000885976	0.0645103	0.0677992	0.089556	0.12246
M01236912	0.338371	0.000943952	0.00134664	0.0112647	0.0102297	0.010258	0.0281095	0.0395939	0.000846979	0.000846979	0.00183254	0.00268027	0.10285	0.0930171	0.166032	0.144876	0.077631	0.0365895	0.130907	0.131975	0.114265	0.107175	0.494538	0.0027022	0.00530546	0.00333618	0.00449943	0.00512021	0.00382437	0.000604112	0.0389919	0.00806621	0.00569326	0.00196814	0.00187183	0.000289525	0.000269549	0.0120114	0.0100872	0.0014558	0.00133525	0.00433304	0.00350723	0.00112799	0.000950449	0.0642514	0.0747364	0.0986716	0.118361
M01237780	0.328375	0.00185325	0.00162952	0.00948737	0.0100373	0.00965087	0.0285082	0.0371436	0.000721881	0.000721881	0.00165566	0.00213757	0.0836607	0.0891267	0.158431	0.162373	0.0842073	0.0436977	0.132598	0.130487	0.113013	0.0934916	0.43756	0.00173081	0.0031223	0.00168316	0.00414119	0.00434718	0.00337077	0.000435683	0.0388173	0.00581538		0.00242014	0.00185656	0.000259658	0.000317955	0.00973906	0.00943081		0.00101604	0.00369382	0.00308485	0.000839613	0.000801462	0.0653354	0.0661594	0.0976232	0.0973155
M01237781	0.3161	0.000358664	0.000386974	0.0107298	0.00993983	0.00966727	0.0223893	0.0373278	0.000651222	0.000651222		0.00189401	0.0980437	0.0886255	0.177732	0.175696	0.0951699	0.0385875		0.121013	0.117731	0.0929413	0.452078	0.000552995	0.00413558	0.00195328	0.00503002	0.00457687	0.00346113	0.000434502	0.0413398	0.00605317		0.00175353	0.00219326	0.000251121	0.000266934	0.00996093	0.00889558		0.00117463	0.00333021	0.0031214	0.000929884	0.000929421	0.0728966	0.0700009	0.103755	0.112257
M01237787	0.302253	0.000568531	0.00106102	0.0094875	0.0102862	0.0100117	0.0239345	0.0354927	0.000661349	0.000702131		0.00175915	0.0904056	0.0922103	0.163815	0.154544	0.0736543	0.0425935	0.122859	0.117845		0.100273	0.495426	0.000657831	0.00115675	0.00242215	0.00514026	0.00520177	0.0034252	0.000354528	0.0408726	0.00712458	0.00472074	0.00152016	0.001917	0.000303688	0.000278873	0.00984815	0.00961623	0.0014903	0.0016865	0.00409132	0.0039095	0.000798157	0.000805504	0.0707211	0.0703568		0.106529
M01237800	0.294637	0.00203683	0.00176588	0.00887243	0.00927801	0.0086379	0.0267309	0.0323395	0.00073854	0.000708499	0.00145573	0.00195473	0.0914835	0.0926198	0.151102	0.135994	0.0834751		0.121173	0.116752	0.105303	0.104428	0.468937	0.00459375	0.00479227	0.00339201	0.00450184	0.00412558			0.0384386	0.00699404	0.00774581	0.0014935	0.0017334	0.000271217	0.000291778	0.0105697	0.00920386	0.00124577	0.00120575	0.00305546	0.00298234	0.00086413	0.000908473	0.0669793	0.0612398	0.0966606
M01238800	0.278762	0.00110278	0.000362854	0.0102345	0.0100068		0.0267502	0.0212766	0.000704287	0.000780887	0.00189992	0.00132601	0.0882005	0.0889294	0.134692				0.107077	0.1126	0.104237	0.10205	0.48252	0.00659091	0.00310125	0.00418772	0.00396603	0.00412216	0.00369552	0.000372477	0.0391693	0.00783524	0.00686114	0.00228117	0.00181207	0.000327893	0.00032015	0.0104085	0.00877602	0.00131738	0.00126216	0.00324232	0.0034971	0.000867687	0.000748812	0.066697	0.072164	0.0786787	0.114806
M01241637	0.313121	0.0014336	0.00212955	0.0099586	0.00949035	0.00929618	0.0324655	0.0354709	0.000698391	0.000701554	0.00129346	0.0012366	0.0918451	0.0893057	0.150353	0.135977	0.0637979	0.0429699	0.120008	0.12459	0.101322	0.101688	0.483653	0.00420435	0.00450791	0.00300825	0.0043358	0.00411594	0.00352945	0.000514531	0.0459121	0.0094869	0.00917483	0.00165811	0.00183081	0.0002676	0.000281465	0.0104388	0.0113662	0.00153953	0.00114451	0.00384703	0.00344821	0.00105129	0.00109611	0.0675221	0.0631724	0.093108	0.108809
M01241704	0.305186	0.000132408	0.00187511	0.00941572	0.0092222	0.00939198	0.0255733	0.0372615	0.000682588	0.000713873	0.00137953	0.00214653	0.0893005	0.0868525	0.156172	0.143056	0.0649768	0.0436855	0.121243	0.121243	0.102789	0.0965859	0.457367	0.0026199	0.000373588	0.00306378	0.00459972	0.00489051	0.00294949	0.000386083	0.0436407	0.00987792	0.00480111		0.00158475	0.000254917	0.00022154	0.00983262	0.0088316	0.00119265	0.00149675	0.00400949	0.00285529	0.00113518	0.00109261	0.0703455	0.0718005	0.0961491	0.0991585
M01242877	0.312559	0.00133918	0.0011424	0.00998998	0.0102897	0.00897974	0.0278606	0.0417182	0.000670083	0.000670083	0.00155057	0.00210338	0.0867548	0.089665	0.165636	0.14398	0.0613609	0.0451534	0.133548	0.120715	0.106062	0.0896591	0.430499	0.000678332	0.00717224	0.00190079	0.00449824	0.00423117	0.00368069	0.000573386	0.0371149	0.00937048	0.00708455	0.00203619	0.001271	0.000258358	0.000267998	0.00874142	0.0104542		0.00236622	0.00381757	0.0035243	0.000969531	0.000846374	0.0680906	0.0666976	0.0985928	0.10021
M01245397	0.316425	0.00143612	0.000772122	0.0117409	0.0118138	0.00979287	0.0248081	0.0288779	0.000632475	0.00070179	0.00100878	0.00134254	0.0947608	0.0954897	0.157431	0.154533	0.0984055	0.0393156	0.126571	0.121324	0.1159	0.10861	0.476434	0.000593748	0.00261192	0.00183808	0.00457805	0.00441386	0.00345647	0.000421949	0.0483748	0.00563988	0.00484205	0.00154718	0.00162216	0.000287852	0.000253893	0.01024	0.0127363			0.00345424	0.0040355	0.000728739	0.000707639	0.0656036	0.0656036	0.0926961	0.110433
M01246842	0.305239	0.00147377	0.00117785	0.0082229	0.00889393	0.00972742	0.0314863	0.0310694	0.000666082	0.000666082	0.00151491	0.00212774	0.0845683	0.0918451	0.149019	0.162188	0.0798186	0.0484507	0.11325	0.113654	0.0987807	0.0951316	0.428952	0.00192551	0.00280771	0.00283469	0.00413592	0.00406882	0.00397941	0.000459391	0.0359111	0.0065598	0.00680981	0.00181893	0.00148034	0.000316684	0.000280227	0.0101536	0.00960665	0.00159738	0.00166355	0.00325075	0.0033582	0.000942117	0.000867063	0.0628796	0.0620501	0.0882024	0.119734
M01247634	0.300297	0.0019765	0.000231259	0.0102497	0.0106479	0.0084644	0.0297211	0.0314355	0.000545267	0.000545413	0.0018594	0.00157472	0.0882005	0.0984055	0.153733	0.126105	0.0896583	0.0269385	0.108749	0.114211	0.0954897	0.0874715	0.420295	0.00156469	0.00329898	0.00273419	0.00480343	0.00501623	0.0029942	0.000242924	0.0278236	0.00482637	0.00474178	0.00197897	0.00161008	0.000208055	0.000205759	0.00940013	0.00920828	0.00135399	0.00132704	0.00232571	0.00289746	0.000772572	0.000745593	0.0699772	0.0748975	0.0961437	0.0975854
M01248359	0.319248	0.00134231	0.00125004	0.00923218	0.00947061	0.00906146	0.0292455	0.0386859	0.000758201	0.000758201	0.00145091	0.00237237	0.0867915	0.086063	0.151173	0.156362	0.0834656	0.0425935	0.120671	0.121324	0.106424	0.0951281	0.418715	0.00166646	0.00218441	0.002629	0.00375087	0.00405035	0.0031572	0.000328546	0.0370786	0.00606119	0.00458068	0.00185612	0.0014786	0.000291216	0.000220307	0.00920937	0.00984063	0.00119634	0.00153201	0.00326984	0.0032932	0.00101851	0.000984752	0.0617822	0.0664327	0.0924285	0.109667
M01248360	0.318776	0.000711611	0.00177248	0.0107129	0.0110931	0.0106221	0.0195572	0.0375909	0.000742164	0.000650562	0.00132956	0.00191767	0.0882005	0.0954897	0.147843	0.154897	0.0874954	0.0360393	0.12323	0.110068	0.0896583	0.0947608	0.422315	0.00195955	0.0038755	0.00228633	0.00435168	0.0050253	0.00367796	0.000407029	0.0341307	0.00597392		0.00162108	0.00175451	0.000214896	0.000199439	0.00974841	0.00997419	0.00127006	0.000872422	0.00401072	0.0035605	0.000727051	0.000644887	0.0683371	0.077631	0.0918162	0.114533
M01251633	0.320242	0.00226821	0.00135332	0.0121142	0.0118871	0.00898728	0.0295248	0.0302295	0.00062355	0.00068029	0.00176332	0.00193735	0.0940319	0.0976765	0.158127	0.166925	0.0736219	0.0502366	0.113619	0.121133	0.0969476	0.0984055	0.476171	0.000679059	0.0032132	0.00280147	0.00427187	0.00465435	0.00423826	0.000402276	0.0437694	0.00627889	0.00583947	0.00166488	0.00143078	0.000232811	0.000204497	0.0103838	0.010326	0.00166555	0.00165643	0.00397091	0.0042325	0.000827807	0.000743277	0.0590433	0.066697	0.0978958	0.109886
M01253245	0.282236	0.00181551	0.00181475	0.0102207	0.00990249	0.00950154	0.020953	0.0262324	0.000698996	0.000740675	0.00159352	0.0019684	0.0852847	0.0852847	0.141397	0.132665	0.0743508	0.0334911	0.114913	0.11892	0.10861	0.101321	0.437627	0.00410755	0.00491249	0.00344195	0.00443938	0.00475674	0.0029039	0.000300491	0.0381885	0.00637966	0.00644619	0.00124966	0.00171458	0.00025586	0.000234366		0.00847867	0.00112025	0.00126217	0.00348546	0.00308206	0.000867712	0.00081808	0.0683371	0.0732574	0.0950127	0.103872
M01253246	0.276784	0.00106091	0.00220455	0.011475	0.0104318	0.00978826	0.019173	0.0314118	0.000586152	0.000706567	0.00155576	0.0017625	0.0903872	0.0918451	0.156534	0.148702	0.0816401	0.0393156	0.125724	0.116544	0.120273	0.100592	0.417367	0.00282942	0.00409027	0.00169745	0.00381102	0.00416799	0.00302008	0.00036643	0.0329679	0.00628453	0.00636602	0.00165874	0.00171337	0.000194691	0.000199469	0.0103006	0.0102674	0.0012356	0.00123278	0.00342773	0.00327339	0.000676779	0.00061088	0.0617768	0.066697	0.0854798	0.0984055
M01253281	0.324464	0.00106435	0.00116324	0.0115687	0.0119028	0.0104089		0.0302156	0.000631795	0.000702024	0.00175184	0.00176036	0.092574	0.093303	0.166001	0.166925	0.0962187	0.0473244	0.124973	0.122744	0.121002	0.112984	0.448528	0.00177639	0.00356225	0.00277024	0.00456391	0.00457809	0.00357553	0.00037075	0.0352549	0.00365244	0.00318398	0.00164062	0.00155515	0.000281255	0.000322729	0.0108279	0.00935235	0.00153984	0.00130675	0.00361339	0.00370561	0.000726247	0.000697659	0.0623235	0.0650569	0.0954145	0.113166
M01254774	0.301908	0.00211993	0.0031563	0.0108312	0.0109518	0.00982659	0.0267861	0.0220877	0.00067075	0.000613535	0.00151244	0.00143808	0.0860137	0.087836	0.141688	0.151617	0.0648747	0.043684	0.129015	0.131454	0.0984055	0.106059	0.420207	0.00468218	0.00261118	0.00310604	0.00449576	0.00488857	0.00370999	0.000329927	0.035457	0.00448675	0.00571391	0.00183276	0.00142254	0.000214069	0.000222662	0.00898753	0.00909182	0.00165505	0.00163936	0.00301416	0.00365322	0.000774933	0.000634791	0.0639636	0.0683371	0.0977568	0.105513
M01254778	0.320034	0.00135868	0.00146812	0.0122209	0.0114217	0.0116518	0.0245839	0.02842	0.000705031	0.000710814	0.00138188	0.0014088	0.0954897	0.093303	0.155849	0.161458	0.0889294	0.042956	0.129524	0.124113	0.113713	0.0991344	0.470472	0.00319829	0.00365095	0.00237622	0.00536274	0.00512272	0.00377387	0.000405479	0.0358877	0.00531093	0.00511885	0.00167947	0.00183962	0.000230025	0.0003164	0.0094414	0.00996833	0.00175858	0.00156226	0.00322849	0.00354622	0.000759196	0.000628847	0.0710706	0.0748975	0.0993811	0.115353
M01256178	0.36337	0.00140216	0.00158093	0.0127078	0.0126221	0.0122108	0.0262836	0.0351517	0.000673613		0.00177365	0.00169582	0.0969476	0.0984055	0.174736	0.15672	0.0969476	0.0524208	0.1278	0.128232	0.0947608	0.107882	0.486201		0.00299746	0.00257251	0.00434352	0.0046017	0.00336308	0.000447301	0.0307645			0.00200071	0.00200627	0.000248847	0.000245799	0.0106502	0.00943715	0.00233145	0.00127114	0.00295647	0.00270554	0.000755007	0.000652897	0.0672437	0.0656036	0.0961297	0.103872
M01260211	0.311512	0.000372807	0.00222618	0.0123328	0.0114141	0.0102621		0.0314771	0.00060821	0.000553947	0.00158949	0.00203589	0.0889294	0.0896583	0.17601	0.135581	0.0779954	0.0385875	0.128529	0.130585	0.116629	0.102779	0.440083	0.00221295	0.00172339	0.00213151	0.00563414	0.00570477	0.00379919	0.000365006	0.0354676	0.00668857		0.00170226		0.000236098	0.000222634	0.00963882	0.00910545	0.00154122	0.000851229	0.00404629	0.00316695	0.000620636	0.00058201	0.0727107	0.0710706	0.112202	0.105513
M01262230	0.267051	0.000765832	0.00130905	0.00941397	0.00864207	0.00933022	0.0212023	0.027348	0.000622522	0.000628134	0.00116322	0.00154351	0.0845558	0.0809112	0.14573	0.141412	0.0838269	0.0342191	0.113333	0.104137	0.10205	0.0903872	0.452534	0.00281517	0.00414713	0.00226452	0.00421042	0.00401203	0.00386624	0.00033761	0.0354372	0.00523029	0.00494158	0.00167137	0.00221791	0.0001849	0.00016685	0.0095756	0.0101212	0.00137696	0.00142931	0.00383809	0.00359524	0.000634252	0.000637965	0.0661503	0.0661503	0.0753728	0.110979
M01262285	0.27655	0.00114869	0.00115021	0.0108194	0.0107414	0.00977071	0.0210361	0.0232636	0.00056129	0.000690509	0.00137375	0.00116562	0.0903872	0.0903872	0.157262	0.157449	0.061959	0.0414998	0.119046	0.120006	0.110068	0.110797	0.414167	0.0030958	0.00299053	0.00122325	0.00555978	0.00545174	0.00357755	0.000308746	0.0274659	0.00544421	0.00613005	0.00168206	0.00129584	0.000177435	0.000176415	0.00925589	0.00959401	0.00131208	0.00114661	0.00347864	0.00351996				0.0765376	0.10375	0.113166
M01262697	0.261952	0.00179744	0.00188697	0.00867576	0.00931055	0.00899623	0.0207181	0.0228036	0.000590746	0.000681883	0.00130602	0.00111583	0.0802042	0.0882005	0.136925	0.135581	0.0692483	0.0407718	0.106554	0.105692	0.100592	0.0998633	0.435085	0.0042987	0.00476698	0.00295431	0.00431732	0.00418369	0.00317644	0.000337687	0.0416747	0.0056779	0.00619802	0.00160613	0.00172602	0.000199232	0.000183429			0.000831972	0.000944854	0.00376623	0.00387869	0.000803728	0.000728784	0.0705239	0.0656036	0.0896123	0.0973121
M01263087	0.280859	0.00171185	0.00153018	0.00959136	0.00896502	0.0103208	0.024811	0.0234389	0.000604329	0.000592036	0.00145977	0.00139529	0.0845558	0.0809112	0.137636	0.184419	0.0947608	0.0393156	0.117241	0.115842	0.0998633	0.101321	0.46873	0.00327739	0.00278352	0.00244318	0.00465385	0.00488609	0.00388804	0.000470542	0.0425807	0.0064271	0.00632755	0.00166458	0.00166724	0.000221051	0.000227374	0.0098379	0.00961078	0.00146364	0.00130834	0.0038641	0.0036986	0.000781405	0.00076207	0.066697	0.072164	0.0906509	0.109886
M01263092	0.308346	0.0024423	0.00267768	0.0104958	0.0108069	0.00861438	0.0248882	0.0283411	0.000658688	0.000634233	0.00100345	0.00102764	0.0919537	0.0957589	0.159436	0.144854	0.0471503	0.0461782	0.127545	0.12773			0.429207	0.00520398	0.00479569	0.00254464			0.00299692	0.000314325	0.0348978	0.00473748	0.00510935	0.0017165	0.00152617	0.000259568	0.000276713	0.00854859	0.00834285	0.00149388	0.00161708	0.00278547	0.00325809	0.000585722	0.000654701				0.102564
M01263731	0.328659	0.00253073	0.00156554	0.012645	0.0118499	0.0092472	0.0264408		0.000611131	0.000690774	0.00163241	0.0017859	0.0954897	0.0969476	0.164646	0.162187	0.083098	0.0378595	0.128513	0.135626	0.110797	0.119544	0.448098	0.00282265	0.00521335	0.00177543		0.00447876		0.000348643	0.0379236	0.00548062	0.00720327	0.00266175	0.00203702	0.000202238	0.000228904	0.00927775	0.0100055	0.00128848	0.00120083	0.00273062	0.00331664	0.000685652	0.000643728		0.0688838	0.0786312
M01266113	0.323198	0.00192442	0.00263276	0.0119474	0.0121612	0.0108906	0.0228038	0.0284938	0.000727354	0.000531518	0.00201755	0.00180529	0.092574	0.0969476	0.160175	0.164009	0.0852847	0.0393156	0.124145	0.119283	0.10205	0.110068	0.471578	0.00262854	0.00220527	0.00229935	0.00437669	0.00482623	0.00447711	0.000566008	0.0462964	0.00626881	0.00504302	0.00169125	0.00181143	0.00022007	0.000230684		0.010405	0.00115806	0.001061	0.00393577	0.00332119	0.000877802	0.000839537	0.0650569	0.0727107	0.0928543	0.121913
M01266115	0.31813	0.00178525	0.00202557	0.0116075	0.0111125	0.0109433	0.0219522	0.031162	0.000596799	0.000790177	0.00137026	0.00182077	0.0911162	0.093303	0.160309	0.165467	0.0794533	0.0422279	0.123594	0.128256	0.112984	0.100592	0.413579	0.00266714	0.00287545	0.00406882	0.00512009	0.00429893	0.00312008	0.000251758	0.0380613	0.00475434	0.0052906	0.00186395	0.00173446	0.00017978	0.000188393	0.00896368	0.00958253	0.00143274	0.00271817	0.00348415	0.00341717	0.0007614	0.000722561	0.0612301	0.0683371	0.0979629	0.0945786
M01266139	0.335391	0.00152446	0.000780331	0.0116338	0.0124622	0.00991955	0.0292742	0.0326614	0.000695551	0.000671664	0.00187207	0.00156702	0.0940319	0.10205	0.166014	0.164738	0.102779	0.042956	0.118265	0.124387	0.112255	0.10205	0.488928	0.00162238	0.0030881	0.0023038	0.00481784	0.00470075	0.00330318	0.000449219	0.0415463	0.00518969	0.00588367	0.00222587	0.00224971	0.000322881	0.000328221	0.0106307	0.0106588	0.00185375	0.00191558	0.00395895	0.00376616	0.000842273	0.000710831	0.0705239	0.0683371	0.102657	0.108793
M01267006	0.317441	0.00194133	0.0016603	0.0109551	0.011632	0.00954371	0.0261303	0.0276107	0.000682774	0.000515858	0.00117305	0.00152057	0.082369	0.0954897	0.159488	0.147973	0.0809112	0.0480524	0.130759	0.127358	0.1159	0.109339	0.517846	0.00381601	0.0044529	0.0024641	0.00541217	0.00491473	0.00436999	0.000464346	0.0406875	0.00589197	0.00628124	0.00217013	0.00249818	0.000225037	0.000234341	0.0113225	0.0115104	0.00140633	0.00161891	0.00348307	0.00398485	0.000820943	0.000787073	0.0710706	0.0656036	0.0992214	0.106059
M01268572	0.316063	0.000548888	0.001249	0.0122804	0.0118744			0.0346781	0.000500359	0.000712407	0.00182518	0.0018471	0.0954897	0.10205	0.168209				0.128493	0.12725	0.112966	0.110068	0.449019	0.00110306	0.00401964	0.00199852	0.00519508	0.00522419	0.00342144	0.000296758	0.039828	0.00620645	0.00677424	0.00179076	0.00256682	0.000228669	0.00022847	0.00949044	0.0101279	0.00196925	0.00121757	0.00372727	0.00321249	0.000641232	0.000616701	0.0732574	0.0727107	0.0972354	0.111253
M01268978	0.272636	0.00201433	0.00197407	0.010027	0.0102406	0.009601		0.0233459	0.000569236	0.000682148	0.00148585	0.00131025	0.083098	0.0874715	0.156534	0.134852	0.061959	0.0371314	0.118863	0.12012	0.115171	0.102779	0.403669	0.00270797	0.00336491	0.00358037	0.00375007	0.0043019	0.00459879	0.000560964	0.0435696	0.00716228	0.00542733	0.00199996	0.00216134	0.000198224	0.000157007	0.00868719	0.00840379	0.00145201	0.00135695	0.0029864	0.00251043	0.000875235	0.000817707	0.0612301	0.0694305	0.0742709	0.123554
M01268983	0.2783	0.00239998	0.00186965	0.0100943	0.00968132	0.00986524	0.0239769		0.000547444	0.000597211	0.00153797	0.0016308	0.083098	0.0816401	0.158006	0.12246	0.072164	0.0371314	0.116053	0.114631	0.104237	0.112255	0.396129	0.00440089	0.00348262	0.0035685	0.00359028	0.00353274	0.00342255	0.000382447	0.0331625	0.0043768	0.00393318	0.00161027		0.000166921	0.000143785	0.00888359	0.00829905	0.00162534	0.00150639	0.00283457	0.00261854	0.000680958	0.000655623	0.0634169	0.0617768	0.0797233	0.11754
M01268984	0.286257	0.00119361	0.00204981	0.0101491	0.00966181	0.00942662	0.0241321	0.0253446	0.000642122	0.000489581	0.00136974	0.00131845	0.0889294	0.0838269	0.147798	0.123189	0.0728929	0.0349472	0.119739	0.120124	0.102779	0.102779	0.406456	0.00588085	0.00406584	0.00277158	0.00379128	0.00381934	0.00336363	0.000339231	0.0346005	0.0065181	0.00581568	0.00169672	0.001311	0.000162971	0.000135209		0.00846569	0.00109066	0.00102109	0.00319422	0.00285384	0.000773393	0.000675672	0.066697	0.0628702	0.071566	0.106059
M01272741	0.303775	0.00142938	0.00207223	0.011566	0.0111083	0.0103199	0.0171198	0.0297361	0.0006809	0.000760051	0.00122011	0.00136245	0.093303	0.0903872	0.169314	0.164738	0.0889294	0.0451402	0.127161	0.123651	0.1159	0.110068	0.454089	0.00127523	0.0025304	0.00249515	0.00429113	0.00467676	0.00342845	0.000406971	0.0438612	0.00648393	0.00685925	0.0021262	0.00183082	0.000302038	0.000284514	0.0100632	0.0100121	0.00144325	0.00185418	0.00335228	0.00387599	0.000757289	0.000849148	0.0692483	0.0685194	0.0844558	0.103508
M01272742	0.329451	0.00154355	0.000940844	0.0118606	0.0116692	0.0103418	0.0281222	0.0240543	0.000731666	0.000498472	0.00169766	0.00169623	0.0940319	0.0911162	0.146341	0.165103	0.0896583	0.0502366	0.130504	0.131705	0.112984	0.107882	0.478639	0.00283011	0.00182132	0.0026798	0.00390404	0.00443496	0.00447396	0.000454646	0.0474736	0.00408403	0.00575813	0.00261786	0.00234417	0.000250526	0.000317829	0.00926377	0.00909389	0.00125927	0.00194218	0.00377452	0.00389092	0.000778424	0.000817641	0.0626879	0.072164	0.0896264	0.110797
M01274641	0.293719	0.00136277	0.00113505	0.010088	0.0112248	0.0107271	0.0265415	0.0234798	0.00058106	0.000570996	0.00167381	0.00127036	0.0838269	0.093303	0.157992	0.154897	0.0918451	0.0400437	0.118386	0.121021	0.114442	0.104966	0.44944	0.00254337	0.0018648	0.00260357	0.00404809	0.004283	0.00380452	0.000437539	0.0406074	0.00556639	0.00544401	0.00189158	0.00171211	0.000194777	0.000194745	0.0094342	0.00941657			0.00364402	0.00361488	0.00075027	0.000742465	0.0645103	0.0688838	0.080845	0.102779
M01274661	0.292467	0.00216845	0.00295841	0.0101705	0.0106201		0.0241348	0.0209377	0.000523578	0.000532865	0.00124335	0.00185883	0.0918451	0.0984055	0.153707				0.123195	0.124574	0.110068	0.0969476	0.432057	0.00427408	0.00473245	0.00353577	0.00493201	0.00534848	0.00363262	0.000460314	0.0305049	0.00546916	0.0046176	0.00208919	0.00218837	0.000164963	0.000167299	0.00862092	0.00915263	0.00118885	0.00135344	0.00237942	0.00239866	0.000778389	0.000843471		0.0748975	0.0977675	0.113713
M01274662	0.299819	0.000338377	0.000344211	0.0108499	0.010333	0.0108972	0.0235789	0.0225934	0.000522228	0.000563635	0.00183313	0.00147908	0.0969476	0.0962187	0.149368	0.148702			0.121364	0.119661	0.110068	0.104966	0.459466	0.000826729	0.000724064	0.00162059	0.00512597	0.00509494	0.00383397	0.000387816	0.0342197	0.00467548	0.00346976	0.00227116	0.00214021	0.000199389	0.000195354	0.00998547	0.0104279	0.00122612	0.00103856	0.0027839	0.00275518	0.000956191	0.000967056	0.077631	0.0792711	0.092206	0.110433
M01275405	0.268401	0.00229431	0.00046771	0.0083605	0.00867684	0.00896467	0.0241126	0.0211993	0.000565786	0.000601012	0.00158715	0.00132412	0.0816401	0.0911162		0.174943	0.0874715	0.0451402	0.11215	0.11285	0.0998633	0.0976765	0.399113	0.00132262	0.00284926	0.00168544	0.00366599	0.00411046	0.00296695	0.00033636	0.0349858	0.00544103	0.0062102	0.00157975	0.00154217	0.00022669	0.000222499	0.00879462	0.00879842	0.00135099	0.00136015	0.00327902	0.0032479	0.000589875	0.000537982	0.0639636	0.0677904	0.0835457	0.100592
M01275548	0.320702	0.00082085	0.00114551	0.011837	0.0123399	0.0109433	0.0209298	0.0362505	0.000631329	0.000627072	0.00149085	0.00200882	0.0994989	0.100592	0.159447	0.134487	0.0973121	0.0349472	0.122343	0.119762	0.113713	0.0994989	0.43307	0.00284631	0.0048564	0.00335419	0.00390945	0.00419656	0.00323869	0.000296575	0.0332343	0.00554109		0.00164885	0.00179427	0.000202733	0.000214333	0.00991137	0.00963491	0.00204683	0.00150788	0.00455201	0.00344425	0.000906199	0.000828168	0.0617768	0.0661503	0.075901	0.103872
M01276250	0.310018	0.000545934	0.000887014	0.0105081	0.00992405			0.0278965	0.000565985	0.000607696	0.00143972	0.00146005	0.0896583	0.0896583	0.139789				0.119337	0.114089	0.115171	0.111526	0.479905	0.00337178	0.00425823	0.00249817	0.00432492	0.00423149	0.0035266	0.000371111	0.0401212	0.00779981	0.00634752	0.00182035	0.00181877	0.000216268	0.000200633	0.00996662	0.010099	0.00154876	0.00154044	0.00353001	0.00333835	0.000688931	0.000632241	0.0708702	0.0694305	0.0846448	0.116993
M01276709	0.303816	0.00185751	0.00250902	0.0096783	0.00978569	0.00813046	0.0207855	0.0406411	0.000582532	0.000656827	0.00153189	0.00202258	0.0844979	0.0884649	0.159414	0.148539	0.0714612	0.0364478	0.128511	0.129014	0.105088	0.0917109	0.443305	0.00390763	0.0046941	0.00288816	0.00505919	0.00507585	0.00337419	0.000463507	0.0330809	0.00718376	0.00310715	0.0022893	0.00223679	0.000315569	0.000276723	0.0102032	0.00786072	0.00167409	0.000875247	0.00346501	0.00307723	0.000939954	0.000881197	0.0721661	0.0658776	0.107175	0.107867
M01279251	0.299723	0.000361239	0.00168772	0.0108141	0.0101377	0.0102608	0.0219597	0.0284346	0.000714667	0.00064924	0.00136559	0.00141992	0.083098	0.0838269	0.15155	0.153804	0.0874715	0.0393156	0.124342	0.119971	0.114442	0.102779	0.433746	0.00194904	0.00080027	0.00213391	0.00440726	0.00416687	0.00392783	0.000418657	0.0378641	0.00734819	0.0059896	0.00143858	0.001924	0.000267973	0.000282702	0.00920676	0.00979185	0.00176486	0.00162813	0.00344106	0.00383907	0.000557798	0.000629906	0.072164	0.0677904	0.0715326	0.11508
M01281430	0.272305	0.000496257	0.00097658	0.00898039	0.00888259		0.0203118	0.0242291	0.000605249	0.000594132	0.00125074	0.00144365	0.0852847	0.0867426	0.139061				0.114629	0.115666	0.10205	0.101321	0.403956	0.000980784	0.000475839	0.00169742	0.00390558	0.00410875	0.00296306	0.00028372	0.0358232	0.0054232	0.00650688	0.00179516	0.00171475	0.000198021	0.000188309	0.00885496	0.00881349	0.000963412	0.00118253	0.00351245	0.00357242	0.000727229	0.000657051	0.0650569	0.0661503	0.0667996	0.102232
M01283207	0.332875	0.00252952	0.00164466	0.0120187	0.0114548	0.0107393	0.030901	0.0257192	0.000690488	0.000759723	0.00195704	0.00132824	0.0903872	0.0903872	0.176627	0.14287	0.0838269	0.0342191	0.129623	0.131038	0.105695	0.119544	0.442057	0.00440933	0.00402193	0.00223505	0.00427288	0.00485012	0.00377705	0.000327755	0.0371812	0.00677856	0.00754276	0.0015581	0.00147787	0.000243558	0.000255311	0.00987061	0.00999588	0.00133217	0.00153762	0.00315838	0.00340826	0.000708134	0.000700847	0.0656036	0.0727107	0.097743	0.0967654
M01283209	0.331561	0.00354132	0.00367942	0.0125879	0.011128	0.0108886	0.0211217	0.0357568	0.00066903	0.000664363	0.00136843	0.0017912	0.0954897	0.0896583	0.154558	0.154897	0.0692483	0.0465963	0.132055	0.13033	0.10861	0.0969476	0.428254	0.00201596	0.00565374	0.00310979	0.00361571	0.00447305	0.00296644	0.000297164	0.0394521	0.00724884	0.00653051	0.00151455	0.00143859	0.000216888	0.000255385	0.00968634	0.00894577	0.00138439	0.00100886	0.00329998	0.00328882	0.000880354	0.000787805	0.0606834	0.0705239	0.0873749	0.106606
M01284119	0.274473	0.00252933	0.00170941	0.00940518	0.010482	0.00881323	0.0230113	0.0244285	0.000492702	0.000557645	0.00134576	0.00171353	0.0879112	0.093303	0.135579		0.0758087	0.0371314	0.120447	0.120084	0.10861	0.109339	0.410231	0.00476819	0.00376131	0.00350084	0.00413288					0.00747238	0.00492882	0.00147975	0.00185684	0.000247497	0.000219714	0.0098573	0.00859652	0.00117696	0.00141541			0.000598286	0.000618285	0.0554897		0.112486
M01284120	0.306319	0.0011298	0.00284353	0.0111703	0.0107981	0.00846475		0.0376167	0.000728506	0.000675062	0.00184081	0.00205205	0.0874715	0.0896583	0.152166		0.0801822	0.0414998	0.124514	0.115142	0.121731	0.110068	0.450174	0.00381987	0.00420319	0.00333468	0.00492435	0.00415546	0.00371288	0.000356089	0.0371561	0.00853844	0.00713703	0.00178563	0.00169066	0.000239304	0.000208907		0.00834657	0.00120934	0.00137708	0.00328842	0.00310642	0.000894681	0.00078766	0.0710706	0.0634169	0.0917511	0.11262
M01284267	0.306005	0.00142041	0.00229863	0.0100651	0.0106724	0.0100349	0.0215305	0.0303118	0.000662462	0.000658899	0.00144638	0.00162837	0.0867426	0.0947608	0.140517	0.159636	0.0896583	0.0444121	0.127155	0.126795	0.112255	0.107153	0.418443	0.00283664	0.0027924	0.00228974		0.00386931				0.00521392	0.00477196	0.00160721	0.00168503	0.000220746	0.000222239	0.00869783	0.00845547	0.00174506	0.00125934	0.0030183	0.00298993	0.000555879	0.000552879		0.0617768	0.0944667
M01284268	0.295969	0.00158581	0.00109314	0.0111142	0.0120952	0.0101316	0.0306891		0.000660634	0.000607577	0.00163531	0.00111612	0.0889294	0.0991344	0.172607	0.134123	0.0903872		0.118393	0.124326	0.109339	0.113713	0.452675	0.00484612	0.00471956	0.003492	0.0043986	0.00430702	0.00334737	0.000376155	0.0423189	0.00864101		0.00138527	0.00149792	0.000261944	0.00024734	0.0106229		0.000852715	0.00120146	0.00361639	0.00378763	0.000812696	0.000824681	0.0716173	0.072164	0.0857299	0.109066
M01284448	0.289807	0.00135804	0.00129153	0.00888338	0.00898726	0.00850857	0.0224177	0.0391561	0.000500112	0.000534057	0.00120956	0.00164859	0.0907524	0.0940771	0.122253	0.15745	0.0919492	0.047386	0.117573	0.113952	0.106606	0.092471	0.440694	0.00303993	0.00486311	0.00211501	0.00512767	0.00440586	0.00274467	0.000507642	0.0345875	0.00328277	0.0039104	0.00189533	0.00195956	0.000277431	0.000318676	0.00881028	0.00808844	0.00121314	0.00125619	0.0038361	0.00375699	0.00052962	0.000642359	0.0689033	0.0721723	0.0842357	0.08966
M01285443	0.309541	0.00172507	0.00170542	0.00893093	0.0103518	0.00996852	0.0347681	0.024753	0.000579598	0.00053975	0.0019044	0.00173334	0.0893058	0.0967178	0.151621	0.154265	0.086033	0.0423548	0.124133	0.121029	0.0989658	0.10945	0.436456	0.00466543	0.00263558	0.00258284	0.00462562	0.00513301	0.00302849	0.000430077	0.0387424	0.00367221	0.00410449	0.00158274	0.00158234	0.000291491	0.000303651	0.0105173	0.00920537	0.00167797	0.00127778	0.00352378	0.0031377	0.000725536	0.000699834	0.0634646	0.0716194	0.0795444	0.112358
M01286048	0.314902	0.00338023	0.00203308	0.0104451	0.00980257		0.0339685	0.0299092	0.00064234	0.000728863	0.00159004	0.00179079	0.0901044	0.0905438	0.149658				0.127132	0.116528	0.105759	0.0993067	0.46686	0.00529675	0.00387119	0.00295147	0.0052715	0.00521528	0.00308717	0.000442315	0.0349295	0.00862767	0.00495903	0.00170121	0.00184475	0.00032137	0.000342103	0.0102887	0.00942046	0.00130395	0.00128614	0.00387943	0.0038458	0.000824822	0.000830697	0.0769542	0.0747677	0.0933634	0.111264
M01288367	0.288691	0.00221465	0.00177002	0.00886362	0.0093916	0.00809751	0.0271668	0.0315228	0.000742103	0.000769037	0.00130341	0.00166537	0.0874869	0.089172	0.153622	0.152017	0.0711463	0.0372116	0.117734	0.113713	0.0940771	0.0954925	0.425367	0.00397557	0.0052457	0.00252573	0.0046123	0.00442361	0.0031597	0.000392968	0.0289602	0.00432672	0.00668925	0.00126232	0.00136558	0.000186537	0.000298089	0.009037	0.00921962	0.00117644		0.00293406	0.00389851	0.000714762	0.000724197	0.0620555	0.0677993	0.0962249	0.113445
M01288368	0.27695	0.00200326	0.00190013	0.00875733	0.00945735	0.00764733	0.0260552	0.026948	0.000558005	0.000544966	0.00131498	0.00146817	0.0825513	0.0853005	0.162373	0.133995	0.0459518	0.0410351	0.129603	0.126343	0.109908	0.101233	0.454424	0.00530136	0.00507884	0.00253433		0.00522843	0.0027558	0.000408506	0.0329519	0.00426688	0.00453674	0.00226518	0.00193949	0.0002463	0.000253577	0.0100563	0.00911578	0.00105507		0.00300332	0.00309523	0.000730397	0.00072443	0.0747188	0.073436	0.102051	0.102233
M01288372	0.315062	0.00135112	0.00278145	0.00966153	0.00997142	0.00792043	0.0289847	0.0389877	0.000742038	0.000788599	0.00167047	0.00200038	0.0907534	0.0935251	0.156906	0.147612	0.0760223	0.0377379	0.128613	0.124567	0.107699	0.094786	0.439839	0.00462887	0.00544894	0.00318741	0.00461347	0.00491604	0.00325983	0.000436094	0.0328366	0.00375523	0.00624772	0.00213845	0.00175205	0.000267697	0.000254239	0.0103862	0.0106788	0.00138334	0.00126915	0.00343524	0.00362269	0.000760894	0.000685402	0.0743829	0.0787252	0.0969914	0.10752
M01288469	0.276242	0.00183957	0.00175318		0.00910893	0.00733422	0.0297049	0.035237	0.000544919	0.000528572	0.00140828	0.00139739		0.0978011	0.135032	0.153155	0.0657672	0.0422783	0.11933	0.111187	0.0944258	0.0832627	0.439042	0.00339796	0.00608033	0.00219687	0.00430187	0.00356544	0.00294067	0.000314785	0.0296741	0.0052524	0.0058479	0.00172395	0.00226107	0.000304251	0.000267447	0.00958503	0.0093897	0.00144465	0.00162982	0.00371764	0.00337583	0.000676605	0.000597307	0.0687497	0.0588773	0.0925873	0.0905593
M01288471	0.324511	0.00158332	0.00170799	0.00832903	0.00920369	0.00952904	0.0364805	0.0321787	0.000648587	0.000763685	0.00171277	0.00163901	0.0916758	0.0879976	0.143842	0.164589	0.0736063	0.0426123	0.1245	0.127837	0.110804	0.095612	0.482218	0.00366516	0.00458962	0.00286542	0.00451853	0.0048196	0.00335599	0.000381331	0.0387097	0.00663762	0.00518226	0.00212705	0.0017529	0.000265249	0.000258394	0.0114927	0.0094102	0.00162163	0.00137852	0.00440584	0.00368649	0.000732039	0.000702773	0.0639636	0.070526	0.0894668	0.106738
M01288643	0.316679	0.00291293	0.00300716	0.00966262	0.00988882	0.00969093	0.0347394	0.0280629	0.000774716	0.000751723		0.00187067	0.0951813	0.0919801	0.161796	0.152876	0.0475948	0.0462178	0.129449	0.126299	0.116387	0.0893384	0.462466	0.0052736	0.0055378	0.00309897	0.00444557	0.00401544	0.00282548	0.000437349	0.0406292	0.00836647	0.00412651	0.00133399	0.00167038	0.000300922	0.000251497	0.0117901	0.00973586			0.00406776	0.00307431	0.000966508	0.000925026	0.0740956	0.0708231	0.0867243	0.0988301
M01288644	0.343335	0.00191533	0.00218446	0.00944744	0.00956015	0.00936211	0.0332057	0.0394082	0.000756348	0.000774849	0.00191665	0.00169039	0.0911528	0.090412	0.158965	0.150287	0.0868429	0.0459351	0.129926	0.12349	0.116681	0.101372	0.477669	0.00373349	0.00346944	0.00263752	0.00483274	0.00528409	0.0031532	0.000411151	0.0393824	0.0047401	0.00449045	0.00151355	0.00166849	0.000320797	0.000355689	0.0103018	0.00996264			0.00445232	0.00344747	0.00082842	0.000613243	0.0571826	0.0726301	0.0976684	0.102947
M01288646	0.307342	0.00225783	0.00200118	0.00840425	0.00964746	0.00992591	0.0342532	0.0272842	0.000774716	0.000742419	0.00169138	0.00142942	0.0785732	0.0943683	0.154006	0.158211	0.0788613	0.0463492	0.124938	0.115149	0.0981893	0.0985248	0.456112	0.00556017	0.00408876	0.00383956	0.0040845	0.00364936	0.00345505	0.000322426	0.035556	0.0025166	0.00446914	0.00180129	0.00140674	0.000278308	0.00032137	0.00994744	0.00978968			0.00337371	0.00394575	0.000753451	0.000911079	0.0748714	0.0607918	0.0817549	0.10891
M01288784	0.327368	0.00208512	0.00186895		0.0114697		0.0255958	0.0272568	0.000754464	0.000712818	0.00188558	0.00153156	0.0918451	0.0940319	0.166576				0.12988	0.121722	0.1159	0.110068	0.468628	0.00346565	0.00501322	0.00329102	0.00441479	0.00391634	0.00348119	0.000396583		0.00672963	0.00843197	0.00138215	0.00170783	0.000221787	0.000222649	0.0103632		0.00108733	0.00116544	0.0039331	0.00417765	0.000740501	0.00072213	0.0683371	0.0672437	0.0920113	0.0978588
M01288785	0.299057	0.00204794	0.001925	0.0104794	0.0111205		0.0215746	0.0288467	0.000622804	0.000671	0.001696	0.00163163	0.0874715	0.093303	0.160181				0.122524	0.12287	0.110797	0.0991344	0.450511	0.00390043	0.0035437	0.00223145	0.00429469	0.00427293	0.00353152	0.000401538	0.0398796		0.00689039		0.00153174	0.000215074	0.000231953	0.00977954	0.00961264	0.00150204	0.00139718	0.00351504	0.00312494	0.000768981	0.000681931	0.0628702	0.0683371	0.092843	0.101686
M01288990	0.342657	0.00213066	0.0016454	0.00973409	0.00987699	0.00952869	0.031071	0.036477	0.00073621	0.000709453	0.00155247	0.00167364	0.0847663	0.102831	0.151991	0.154286	0.0852865	0.0382688	0.125284	0.126702	0.102779	0.105535	0.442449	0.00367585	0.00446942	0.00270561	0.00472781	0.00491685	0.00332504	0.000304179	0.03093	0.00615721	0.0043187	0.00187365	0.00190053	0.000263942	0.00031521	0.0104762	0.00900358	0.00131539	0.0013311	0.00424612	0.00311022	0.000744666	0.000630981	0.0727128	0.0607055	0.0786052	0.104097
M01289796	0.298808	0.000987442	0.00164323	0.00900624	0.00985449	0.00782371	0.0312918	0.0297819	0.00059151	0.000592992	0.0013084	0.00123471	0.0885919	0.0911344	0.15752	0.153148	0.0769159	0.0408347	0.120611	0.117297	0.103339	0.101287	0.422177	0.00360998	0.00070349	0.0025082	0.00453191	0.00486802	0.0033252	0.000281065	0.034575	0.00380597	0.00241508	0.00171281	0.00174098	0.000247867	0.000268459	0.00992634	0.00948806	0.00163997	0.00148429	0.00311743	0.00414071	0.000701375	0.000575599	0.0650575	0.078182	0.0991522	0.0934996
M01290608	0.293621	0.00123786	0.00116774		0.0091058	0.00772148		0.0317477	0.000711904	0.000650657	0.0013978	0.00147012		0.0889324	0.152726	0.129387	0.0922679			0.117835	0.100252	0.098041	0.434615	0.00482038	0.00303403	0.00297533	0.00427861	0.00405817	0.00317675	0.000345368	0.0272167		0.00491383	0.00193149	0.00178903	0.000237759	0.000298056	0.00865507	0.00925612	0.00130847	0.00136789	0.00297825	0.00329546	0.000622624	0.000696153	0.0649116	0.0656077	0.0840564	0.115545
M01293528	0.292251	0.00241505	0.0019657	0.00969715	0.00918478	0.00865844	0.0226948	0.0310283	0.000573828	0.000685034	0.00121279	0.00200453	0.0903902	0.0865748	0.157476	0.137772	0.0739872	0.0389977	0.123053	0.119914	0.113718	0.117586	0.448773	0.00316217	0.00391719	0.00195695	0.00513875	0.0053262	0.0035701	0.000286996	0.0341738	0.00886303	0.00484432	0.00174985	0.00178997	0.000319805	0.000285401	0.0102321	0.00980308	0.00124913	0.00121942	0.00349372	0.00356355	0.000705351	0.000633917	0.0680638	0.0727128	0.107005	0.107722
M01294748	0.309984	0.00168692	0.00127322	0.00928968	0.00990585	0.00931362	0.036691	0.0286059	0.000736673	0.000714201	0.0018705	0.00140142	0.0903902	0.0922103	0.157085	0.156781	0.0707146	0.0393639	0.121455	0.121987	0.118915		0.4895	0.00520489	0.00468771	0.00408924	0.0050852	0.00462637	0.00322665	0.000379923	0.0368163	0.00736237	0.00793293	0.0018161	0.00199389	0.000302537	0.000269677	0.00980201	0.0107608	0.00144258	0.00115847	0.00373997	0.00326981	0.000884993	0.000887523	0.0739872	0.0739872	0.0969538	0.11375
M01294749	0.285017	0.00168926	0.00184766	0.00895865	0.0101921	0.00817179	0.0286298	0.023061	0.000601792	0.000639362	0.00116225	0.00153591	0.0845754	0.0893005	0.150651	0.125016	0.0728966		0.113719	0.118114	0.110078	0.101718	0.488942	0.00685554	0.00666057	0.00336375	0.00446061	0.00493899	0.00281797	0.000413294	0.0378797	0.00946457	0.00812229	0.00193187	0.00178824	0.000314201	0.000315428		0.00934258		0.00105875	0.00439139	0.00337954	0.000831128	0.000903036	0.0702639	0.078027	0.0885801	0.111358
M01294750	0.298989	0.00187757	0.00088198	0.0094634	0.0121573	0.0098439	0.0263056	0.0304078	0.000754367	0.000706509	0.00150052	0.00176487	0.0836446	0.0956782	0.145994	0.174438		0.0344593	0.128428	0.122237	0.113046	0.0945928	0.397235	0.00332978	0.00337252	0.00245619		0.00389477	0.00262367		0.0305331	0.00539121	0.00512812	0.00169294		0.000246684	0.000244966	0.0092688	0.0100379	0.00113351	0.00162541	0.00271616	0.00286299	0.000581199	0.000605516		0.063104	0.0852879
M01295130	0.323168	0.00249147	0.00325034	0.0102277		0.00894814	0.0338871	0.030728	0.000684274	0.000586445	0.00159187	0.00169783	0.0929449	0.0945982	0.153646	0.137558	0.066698	0.0400977	0.127282	0.13158	0.110981	0.119564	0.396638	0.00476632	0.00497206	0.00231856	0.00374107	0.0043681	0.00281431	0.000277643	0.0303749	0.0067049	0.00505805	0.00195028	0.00175363	0.000206671	0.000220626	0.00896073	0.00863006	0.00124946	0.00135246	0.00261019	0.00269182	0.000535084	0.000615626	0.0557125	0.0591809	0.0877385	0.090655
M01295131	0.296396	0.00125225	0.00314126	0.00865077	0.00850965	0.00698613	0.0315144	0.0277917	0.000621075	0.000643802	0.00111722	0.00103043	0.0816624	0.0869333	0.130275	0.135569	0.0646494	0.034026	0.117711	0.116361	0.103051	0.103536	0.415229	0.0082849	0.0056849	0.00262133	0.00417103				0.0298818			0.00166985	0.00174613	0.000251726	0.000223018		0.00873173		0.00104319		0.00256729	0.00074109	0.000700155	0.0620492		0.0893183
M01295298	0.325888	0.00185406	0.00237651	0.0109151	0.0112499	0.00932331	0.0275959	0.0282869	0.000751989	0.000805284	0.00118301	0.00107642	0.090412	0.0977032	0.161867	0.150201	0.0634342	0.045206	0.123041	0.136212	0.118119	0.104265		0.00435882	0.00494973	0.00299254	0.0036794	0.00398589	0.00335724	0.000389285	0.0357918	0.00699902	0.00556177	0.00182561	0.00161363	0.000255448	0.000238834	0.010242	0.00979911	0.0016914		0.0035966	0.00405513	0.000738166	0.00075664	0.0612468	0.0645279	0.0860372	0.103901
M01296850	0.309932	0.00141533	0.00210485	0.00865226	0.0101557	0.00973797		0.0278898	0.000858979	0.000696168	0.00198603	0.00176713	0.0871816	0.0928169	0.1555	0.154733	0.0785987	0.0438664	0.121495	0.125741	0.104608	0.100282	0.383241	0.00199188	0.00277138	0.00208465	0.00350848	0.00362438		0.000389684		0.0038151	0.00490826	0.00206857	0.0016628	0.000212386	0.000234581	0.00911119	0.00895608		0.00179903	0.00319403	0.00332826	0.000680086	0.000549305	0.0586949	0.0602139	0.0753433
M01296852	0.324587	0.00273951	0.00170395	0.00973182	0.0110183	0.0106879	0.0372023	0.0307077	0.000778414	0.000779585	0.0017786	0.00167208	0.0885666	0.0934815	0.161279	0.164564	0.0798477	0.0507222	0.11654	0.13017	0.104592	0.112094	0.403842	0.00116972	0.00177976	0.00204637	0.00373509	0.00388501	0.00310883	0.00032549	0.0328337	0.00628757	0.00452788	0.00121663	0.00156485	0.000238701	0.000270333	0.00954778	0.00872243	0.00166254		0.00389484	0.0035138	0.000561134	0.000570969	0.0663507	0.067809	0.079475	0.115567
M01298011	0.323343	0.00188489	0.00154292	0.0100135	0.00973399		0.0309959		0.000589177	0.000593165	0.00112346	0.00123431	0.0895005	0.0885891	0.15494				0.125741	0.127741	0.11423	0.111314	0.414716	0.00404729	0.00587237	0.00307986	0.00407201	0.00471967	0.00267808	0.000358318	0.0282751	0.00528904		0.00158279	0.00159728	0.000209462	0.000207335	0.00923559		0.000864428		0.00327045	0.00357321	0.000652175	0.000671314	0.067809	0.0664722	0.090655	0.110098
M01298759	0.317871	0.00152023	0.00110137	0.010792	0.0106842	0.00986431	0.031839	0.0345638	0.000804143	0.000759261	0.00171221	0.00202018	0.0898058	0.0867916	0.154835	0.156673	0.0857921	0.0422103	0.125012	0.13189	0.109352	0.103895	0.475086	0.00501848	0.00412117	0.00229295	0.00398259		0.00313236	0.000375614	0.0324563	0.00606935	0.00681234	0.00157534	0.00171982	0.000281991	0.000248917	0.0102156	0.0100993	0.00123271	0.00118777	0.00309462	0.00332905	0.000600074	0.000615798	0.0594077		0.0892938	0.0984055
M01299105	0.311123	0.000854402	0.00174298	0.0101438	0.0103437	0.00957133	0.0285504	0.0270646	0.000666011	0.000730895	0.00183779	0.00201513	0.0940716	0.0934868	0.153138	0.15587	0.0836518	0.0361193	0.132302	0.126708	0.115254	0.107943	0.454512	0.00400398	0.00304467	0.00258663	0.00542917	0.0056957	0.00333992	0.000389058	0.0330233	0.00783115	0.00599565	0.00175527	0.00166777	0.000285999	0.00029131	0.0107486	0.00878383	0.00127919	0.0010504	0.00383335	0.00378906	0.000662855	0.000629727	0.066697	0.0782372	0.102129	0.10571
M01299106	0.321668	0.00174318	0.00155922	0.0102965	0.010722	0.0108061	0.0329172	0.0280162	0.000702524	0.000688477	0.00185523	0.00168467	0.0967669	0.0962202	0.162444	0.154177	0.0874989	0.0453759	0.130155	0.129142	0.103656	0.111675	0.464617	0.00353389	0.00376926	0.00328056	0.00433024	0.00500528	0.00316192	0.00040704	0.035077	0.00588838	0.00676127	0.00197562	0.0015057	0.000211989	0.000235785	0.00974402	0.00997174	0.00144052	0.00146254	0.00363523	0.00399824	0.000849209	0.000826828	0.0699772	0.0784815	0.0970526	0.110161
M01299510	0.30872	0.00133169	0.00174431	0.00954924	0.00955155	0.00967819	0.0403103	0.0259371	0.000700507	0.000834033	0.00172298	0.00144058	0.0940326	0.0923312	0.151703	0.180827	0.0759146	0.0455639	0.112704	0.121223	0.099874	0.105771	0.456491		0.00151951	0.00260498	0.00465658	0.00438879	0.00303299	0.000323568	0.0344161	0.00556645	0.00559099	0.00185445	0.00169679	0.000246018	0.000261925	0.0100082	0.00863362	0.00121192	0.0012568		0.00376939	0.000690532	0.00063805	0.0685194	0.0626879	0.0892938	0.10205
M01299747	0.324522	0.00198142	0.00122697	0.00871508	0.0094079	0.00835535	0.0382362	0.0331102	0.00077933	0.000655451	0.00175304		0.0893143	0.0897649	0.137225	0.14818	0.073715	0.0350057	0.118274	0.122113	0.096804		0.424536	0.00469115	0.00376672	0.00270217	0.0045231	0.00450573	0.00345443	0.000376059	0.027356	0.00658786	0.00530181		0.00178297	0.000218791	0.000204839	0.0090641	0.00905956	0.00131286	0.00140478	0.00374422	0.00359274	0.000608996	0.000653712	0.0718005	0.0688877	0.0871444	0.114896
M01300309	0.326099	0.00238956	0.00187205	0.0112716	0.0108225	0.0100698	0.0291824	0.0337716	0.00078195	0.000753084	0.00174389	0.00174372	0.097323	0.0923971	0.159695	0.138527	0.0492027	0.0499317	0.129607	0.135387	0.107192	0.108256	0.463827	0.00562796		0.00251004	0.00410545	0.00420037	0.00302888	0.000326163	0.0372461	0.00691469	0.00489967	0.00217597	0.00207471	0.000271622	0.00028906	0.00952675	0.00881794	0.00170489	0.00123073	0.00333846	0.00285191	0.000666449	0.000636651	0.0623235	0.0568565	0.0969476
M01300310	0.290216	0.000909175	0.00161792	0.00927039	0.0108353	0.00847937	0.035745	0.0323669	0.000599323	0.000743529	0.00188873	0.0015417	0.0913246	0.0919243	0.141057	0.140099	0.0543984	0.0371794	0.115409	0.116143	0.089665	0.0896733	0.462443	0.00514154	0.00155977	0.00258798	0.00510248	0.00479963	0.00347215	0.000432374	0.038556	0.00910677	0.00418622	0.0018371	0.00171022	0.00027828	0.000257122	0.010574	0.0085684	0.00124657	0.00124961	0.0038921	0.00347812	0.000707138	0.000691522	0.072164	0.0696128	0.0871071	0.102415
M01300311	0.269771	0.00129487	0.000790772	0.00927878	0.0100151		0.0274446	0.0269956	0.000585055	0.000618031	0.00164871	0.00147298	0.0914806	0.09772	0.150181				0.115072	0.114586	0.101696	0.103167	0.455077	0.00358357	0.00355804	0.00258737	0.00427135	0.00423688	0.00300253	0.000390623	0.0338999	0.00546247	0.00387761	0.00156883	0.00191874	0.00024152	0.000230518	0.00992393	0.00982065	0.00163866	0.00129818	0.00372314	0.00334673	0.000708303	0.000709602	0.0648747	0.0634169	0.0892938	0.108975
M01301957	0.287414	0.00152245	0.0019688	0.00928338		0.00812229	0.0327358	0.0289269	0.000656618	0.000681101	0.0019005	0.00168618	0.0867702	0.0846194	0.133395	0.145802	0.0601764	0.0401325	0.119461	0.117643	0.0927665	0.0951394	0.444389	0.00553038	0.00330708	0.00342112	0.00485293	0.00493417			0.0279872	0.00581935	0.00395829	0.00180959	0.00170203	0.000213247	0.000233832	0.00953248	0.00859787	0.00133563	0.00124742	0.00340425	0.0030412	0.000705978	0.000643185	0.0727359	0.0757254	0.0836558	0.127928
M01301960	0.349148	0.00245373	0.00238622	0.0108742	0.0126028	0.00835135	0.0316641	0.0334566	0.000713313	0.000713313	0.00170374	0.00202245	0.0918702	0.103901	0.16697	0.146555	0.08786	0.0397375	0.128777	0.137966	0.106453	0.109005	0.519307	0.002433	0.0033894	0.00224135		0.00440095				0.00864295	0.00467023	0.00226181	0.00259089	0.000328679	0.000350476	0.0116009	0.0102199	0.00180913		0.00399838	0.00323031	0.000816449	0.000791063	0.0590594	0.065257	0.0973387
M01301969	0.281274	0.00141919	0.00193986	0.00925939	0.00903729	0.00768642	0.0229137	0.0288212	0.000615246	0.00062458		0.00126514	0.0879573	0.0871261	0.153138	0.140569	0.0677944	0.0357194	0.116276	0.117234		0.0935769	0.399876	0.00335229	0.00210515	0.00210161	0.00451474	0.00436669	0.00301473	0.000343838	0.0319359	0.0060388	0.00619102	0.00148872	0.00134283	0.000223193	0.000218872	0.00819897	0.00883841	0.00121561	0.0012219	0.0031358	0.00354981	0.000632909	0.000712228	0.0672793	0.0680835	0.088478	0.1007
M01302463	0.287003	0.000399386	0.000241359	0.00913269		0.00881108	0.0338925	0.030146	0.00065789	0.00065696	0.00148444	0.00167636	0.0860403	0.0918963	0.147291	0.139993	0.102459	0.0394337	0.114792	0.114081	0.0955186	0.0999146	0.455606		0.000461617	0.00165924		0.00419246	0.00252641	0.000338487		0.00833464	0.00714941	0.00233772	0.00185605	0.000221553	0.000240796	0.00991321	0.00864558	0.000904115	0.00103673	0.00327292	0.0033466	0.000628289	0.0005603		0.0648747	0.0852847	0.0837335
M01302465	0.297547	0.00028723	0.00041763	0.00948307	0.010601			0.0386673	0.000616529	0.000643585	0.00141251	0.00175068	0.0885666	0.0962249	0.153123				0.122511	0.122578	0.112632	0.113902	0.459449	0.000703151	0.000483152	0.00157439	0.00427633	0.00408629	0.00327054	0.000310391		0.00804641	0.00601667	0.00185998	0.00186958	0.00024493	0.000215194	0.0103378	0.00906946	0.00113942	0.00112415	0.00360757	0.00313088			0.0670615	0.061959	0.0801822	0.100752
M01302482	0.283089	0.000335214	0.00131102	0.0102968	0.0109224			0.033116	0.00056007	0.000561819			0.092592	0.0947671	0.153086				0.120391	0.1159	0.111574	0.0940665	0.46336	0.00545558	0.00578525	0.00259879	0.00446425	0.00425284	0.0028315	0.000341696	0.0281859	0.00906051	0.00743759	0.00166499		0.000286908	0.000223776	0.0106125	0.00975651	0.00103477	0.00103504	0.00319933	0.00309574	0.000715389	0.000674801	0.0675171	0.0636902	0.0874715	0.0975854
M01303399	0.309123	0.00187803	0.00159048	0.00962399	0.00936467	0.00966578	0.0301309	0.0346071	0.000732472	0.000740532	0.00124392	0.0012227	0.0943006	0.0928424	0.156034	0.14656	0.083098	0.0455712	0.123248	0.122995	0.103332	0.105057	0.471756	0.00553997	0.00529077	0.00276407	0.0045281	0.00491897	0.00364093	0.000341526	0.0347893	0.00548281	0.0055923	0.00164315	0.00173646	0.000258317	0.000232516	0.00934404	0.00936464	0.00139342	0.00154954	0.00365846	0.00379645	0.000783865	0.000716879	0.0607087	0.0680116	0.0921513	0.120616
M01305721	0.314176	0.00034928	0.00287717	0.00973266			0.0315826	0.0279181	0.000676497	0.000712382	0.00128867	0.00131326	0.0918702		0.148378			0.0455705	0.124935		0.108276	0.104995	0.453968	0.00556429	0.00124242	0.00257322		0.00417661				0.008493	0.0052174	0.00242569	0.0023696	0.000239233	0.000241226	0.0114118	0.0100685		0.00141918	0.00382945	0.00335404	0.000721021	0.000712382		0.0670798	0.0911411
M01307000	0.356325	0.00136044	0.00252324		0.0106735				0.000653239	0.00063317	0.00125464	0.00163595	0.0940576	0.0957589	0.170616				0.129636	0.128198	0.110435	0.117633	0.483727	0.00482068	0.00351367	0.00228746	0.00429609	0.00451486	0.00282454	0.000392874	0.0401921	0.00768775	0.00702747	0.00220214	0.0022989	0.000262821	0.000237569	0.00978024	0.010277	0.00130076		0.00336667	0.00330155	0.000628651	0.000680086	0.0629481	0.0672014	0.101592	0.0957589
M01308160	0.332309	0.00219284	0.00202338	0.010955	0.0104385		0.028538	0.0236478	0.000688592	0.000658954	0.00145347	0.00130183	0.0947867	0.096245	0.159679				0.131543	0.129837	0.107577	0.107035	0.464891	0.00467342	0.00360351	0.0024528	0.00424811	0.00380287	0.00330806	0.000419056	0.0388955	0.00566131	0.00419295	0.00209815	0.00217742	0.000264087	0.000276979	0.0102366	0.00920156	0.00173165	0.00149826	0.00400901	0.00356683	0.000759033	0.000749995	0.0608822	0.0630089	0.0938146	0.113744
M01308161	0.331468	0.00185047	0.00146264	0.010421	0.0107439		0.0261392	0.0329198	0.000698826	0.000675567	0.00135858	0.001538	0.0918702	0.0947867	0.153664				0.125514	0.127045	0.105724	0.100863	0.465419	0.00339684	0.00452177	0.00235578	0.00367502		0.00292888	0.000415335	0.0330973	0.0072029	0.00625222	0.00238023	0.00206179	0.000275915	0.00027751	0.0111128	0.0103872			0.00370306	0.00343817	0.000772589	0.000808474	0.059424	0.0622797	0.090898	0.11982
M01308209	0.299606	0.00141785	0.00066064	0.0092247	0.0101929		0.031059	0.0240155	0.0007411	0.000658981	0.0018227	0.00177256	0.0882005	0.0966168	0.152035				0.118047	0.115404	0.107701	0.103349	0.431455	0.00516211	0.00427071	0.00275158	0.00422818	0.00384793	0.00329317	0.000382906	0.0306495	0.00466557	0.00471555	0.00180299	0.00197194	0.000239233	0.000239765	0.00960028	0.0094388	0.00124733	0.00149707	0.0032428	0.00400981	0.000717034	0.000725009	0.0595455	0.0618544	0.0952728	0.0972172
M01308513	0.350855	0.00251168	0.00163303	0.0107216	0.0104509	0.00916568	0.0221095	0.0360504	0.000629847	0.000654568	0.00151248	0.0017767	0.0966096	0.090412	0.157856	0.151659	0.0816624	0.0393729	0.129502	0.129449	0.107546	0.0969741	0.437449	0.000817911	0.00141905	0.00314671	0.00406337	0.00440826	0.0032133	0.000347286		0.0066851	0.00447046	0.00148896		0.000258106	0.000234714	0.00948093	0.00916036	0.00147394	0.00123643	0.00352124	0.00353347	0.000748799	0.000799968	0.0659861	0.0663507	0.0929639	0.102807
M01308797	0.33185	0.00218765	0.00285843	0.0103949	0.0106661	0.00929886		0.0344999	0.000661745	0.000626126		0.00122846	0.0913841	0.0889537	0.160894	0.138777		0.0422895	0.127545	0.128633		0.105017	0.462791	0.00434832	0.00317489	0.00268738	0.00395319	0.00395465	0.00330234	0.00034205	0.0366346	0.00603811	0.00463926	0.00159151	0.00168547	0.000321237	0.000324692	0.00963524	0.00946724	0.0015275	0.00141187	0.00393099	0.00369136	0.000732318	0.000740293	0.0607607	0.0634342	0.0938146	0.107425
M01309632	0.297212	0.00160764	0.00166666	0.00883607	0.00962833		0.0253522	0.0308931	0.000595557	0.000636891		0.0013809	0.0860372	0.0943006	0.15093				0.135125	0.130032	0.115445		0.449485	0.00335803	0.00283345	0.00209369	0.00427748					0.0066431	0.00521793	0.00217064	0.0019637	0.00023817	0.000230993	0.00985892	0.0090123	0.00163436	0.00152697	0.00371874	0.00327045	0.000513819	0.000566982	0.0696318	0.0671102	0.0896828
M01310041	0.309653	0.00180754	0.00203468	0.0100709	0.00973133	0.00888737	0.0197549	0.0316619	0.000712117	0.000664669	0.00142702	0.00203614	0.0874954	0.0849435	0.157492	0.15494	0.0659861	0.0448414	0.128362	0.126777	0.11338	0.106453	0.424456	0.00382028	0.003515	0.00203534	0.00409926		0.00336614	0.000292662	0.0343915	0.00501685	0.00495279	0.00161535	0.00225397	0.00029532	0.000277909	0.00960201	0.00966209	0.00148324	0.00156684	0.00287797	0.00333065	0.000748932	0.000675301	0.0612468		0.0951513	0.0998906
M01311338	0.333754		0.0025275	0.00987859	0.0111443			0.0321475	0.000623866	0.000755577	0.00167596	0.00152431	0.0911411	0.0974602	0.163811				0.132632	0.133127		0.110828	0.445817	0.00330806	0.0030057	0.00267489	0.00413208	0.00381351	0.00297539	0.000327282	0.0331678	0.00411839	0.00383809	0.00144776	0.00243021	0.000287079	0.000246676	0.0106538	0.00837515	0.0017347	0.00141254	0.00365415	0.00314658	0.000772191	0.00066108	0.0663507	0.0635557	0.0894398	0.101713
M01311341	0.330982	0.00243752	0.00231538	0.00981121	0.00937009	0.0085953	0.0327889		0.000603266	0.000666529	0.00148284	0.00152524	0.0877385	0.0879815	0.164783	0.147775	0.051039	0.0437477	0.134338	0.126058	0.100378		0.377631	0.00332799	0.00161788	0.00201873	0.00332946	0.0037949	0.00277218	0.000356988	0.0270065	0.00335404	0.00456377	0.0018284	0.00208266	0.000253055	0.000207867	0.00845223	0.00840651	0.00124149	0.00183412	0.00302576	0.0032743	0.000530432	0.000566052	0.0557783	0.060943	0.0877385	0.0979463
M01312250	0.339656	0.00360723	0.00225729	0.00990424	0.0103334	0.00915783	0.0330773	0.0217233	0.000805949	0.000727268	0.00182721	0.00149401	0.0987969	0.0973387	0.154575	0.155669	0.0849435	0.0411958	0.124207	0.128544	0.0977032	0.106817	0.472874	0.00760482	0.00485563	0.00332853	0.0043361	0.00453054	0.00324865	0.000349413	0.0333427	0.00668244	0.0075377	0.00244523	0.00236336	0.000323363	0.000233119	0.0101657	0.00996604	0.00150265	0.00164207	0.00391093	0.00351898	0.000748666	0.000735641	0.0696318	0.0707255	0.0842144	0.110828
M01312251	0.306122	0.00137718	0.00172048	0.00947123	0.00982038		0.0289445	0.0232193	0.000727002	0.000699889	0.00162532	0.001332	0.090412	0.0871309	0.153117				0.122455	0.124349	0.0980678	0.0980678	0.451374	0.00698387	0.0048842	0.00268565	0.00418844	0.00442076	0.003076	0.00027751	0.0331128	0.00836278	0.00711452	0.00186043	0.0021204	0.000320971	0.000312199	0.0107917	0.0106798	0.00110672	0.00100983	0.00353187	0.00355354	0.000651644	0.000737103	0.067809	0.0692672	0.0911411	0.115567
M01312400	0.321524	0.0012791	0.00199613	0.00967471	0.00970767	0.00815824	0.0313624	0.0275713	0.000738831	0.000816183	0.00217848	0.00177085	0.0867663	0.0867663	0.147649	0.148013	0.079475	0.0386438	0.119265	0.115586	0.107546	0.106088	0.423737		0.00502575	0.00280248	0.00432998	0.00395997	0.00260844	0.000389019	0.0300548		0.00726045		0.00160007								0.00347871	0.000752653	0.000700022	0.0696318	0.0641633	0.0893183	0.100255
M01312402	0.341395	0.000918654	0.00143128	0.0106495	0.0105094	0.009604		0.0322782	0.000741356	0.000676099	0.00202072		0.0969741	0.0925993	0.146919	0.158585	0.0823915	0.0401021	0.129699	0.129005	0.118119	0.108276	0.418601	0.0026701	0.00431005	0.00256365	0.0036592	0.00400582	0.00277364	0.000361375	0.0298543	0.00365561	0.00502323	0.0015913	0.00181737	0.0002807	0.000242688	0.00841435	0.00918787	0.0017674	0.00171557	0.0031079	0.00323323	0.000555153	0.00058838	0.0623405	0.065257	0.0827561	0.102807
M01314221	0.289547	0.00103521	0.000591304	0.00932131	0.00977612	0.0090842	0.0259032		0.000751324	0.000747204	0.00214432	0.00153322	0.0834852	0.0885891	0.12942	0.153117	0.0761939	0.0393729	0.118983	0.119622	0.102078	0.111192	0.438313	0.00452695	0.00566078	0.00197859	0.00420199	0.00413368	0.00283651	0.000368153	0.0341449	0.00826696	0.00970373	0.00212425	0.00207535	0.000228032	0.000224608	0.00891342	0.008711	0.0010077	0.000890345	0.00336135	0.00352589	0.000675168	0.00065789	0.0681735	0.0703609	0.0732774	0.107546
M01314222	0.325479	0.00110207	0.00249812	0.0103	0.00980762	0.00845077	0.0224314	0.0338172	0.000680883	0.000665067	0.00148524	0.00195108	0.0856726	0.08786	0.14218	0.126139		0.036821	0.127026	0.128916	0.0984324	0.0911411	0.443069	0.00606602	0.00445133	0.00258172	0.00469056	0.00489072	0.00325184	0.00044165	0.0318403	0.00760973	0.00602681	0.00147554	0.00250743	0.000229531	0.000235379		0.00890478		0.00123577	0.00404516	0.00345399	0.000742287	0.000759166	0.0725483	0.0729129	0.093693	0.11265
M01315294	0.338725	0.00041055	0.00012892	0.0101888	0.0108739		0.0330383	0.0316605	0.000840882	0.000780872	0.00190108	0.00195679	0.0945993	0.0927969	0.143638				0.126689	0.127889	0.103172	0.107182	0.429828	0.00141254	0.00210552	0.0032024	0.0043131	0.00443485	0.00338541	0.000351672	0.0304139	0.00515648	0.00792339	0.00170998	0.00183704	0.000245347	0.000266745	0.00899609	0.0101658			0.00407865	0.00413102	0.000639948	0.000623733	0.0689027	0.0696318	0.0864017	0.120306
M01315295	0.327612		0.00151275		0.0100693		0.0276282	0.0265555	0.000681814	0.000739894	0.00163609	0.00158997	0.0919537		0.141451			0.0506744	0.121791	0.121863	0.102078	0.106453	0.408311	0.00592101	0.00482838	0.00276992		0.00479968			0.0260535	0.00442844	0.00761797	0.00163396	0.00164433	0.000270067	0.000271035	0.0092736	0.0107226			0.00304264	0.00376313	0.000538673	0.000573627	0.0597886	0.0725483
M01315377	0.296726	0.00200291	0.00306949	0.00909165	0.00875526	0.00778065	0.0243895		0.000670782	0.000623202	0.0010723	0.001559	0.0893183	0.0856726	0.150565	0.149836	0.0637988	0.0419249	0.124339	0.121754	0.102078	0.0995261	0.410843	0.00562649	0.00433623	0.00304663	0.00435085	0.00450449	0.00306125	0.000332401	0.0257027	0.00605352	0.00469574	0.00173324	0.00200716	0.00024734	0.000279238	0.0106821	0.00888657	0.00147235	0.00122195	0.00367568	0.00307959	0.000608582	0.000561001	0.0674444	0.0689027	0.0896828	0.10864
M01316373	0.350708	0.000846486	0.00173138	0.0104243	0.0100197	0.00991527	0.0240543	0.0377975	0.00079	0.000675168	0.00134927	0.00176803	0.0871309	0.08786	0.141086	0.161502	0.0867663	0.0441123	0.128279	0.11747	0.105724	0.10463	0.468386	0.00420505	0.00336295	0.00276726	0.00463633	0.00457613	0.00318432	0.000324293	0.0382385	0.00641623	0.0040752	0.00225078	0.0022444	0.000292396	0.000279238	0.0112623	0.0095967	0.00140988	0.00147115	0.00416983	0.00408211	0.000726205	0.000630113	0.0718192	0.0681735	0.0853081	0.109005
M01316375	0.343242	0.00146783	0.00185645	0.0112009	0.0104579	0.00942418	0.0215124	0.0312377	0.00078083	0.00076621	0.00151687	0.00165469	0.102443	0.101349	0.139628	0.153846	0.0765585	0.0411958	0.125669	0.125215	0.114109	0.106817	0.418556	0.00483277	0.00376978	0.00362664	0.00348908	0.00364325		0.000321768	0.0295007	0.0064032	0.00575794	0.00192543	0.00181046	0.000275384	0.000311401	0.00971299	0.00938364	0.00127392	0.0013191	0.00325729	0.00299865	0.000628917	0.000608183	0.0604254	0.064914	0.0765359	0.118483
M01317302	0.338315	0.00122354	0.000811797	0.0100858	0.0109593	0.00923319	0.0344122	0.0239957	0.000762223	0.000705205	0.00208837	0.00160964	0.0911411	0.0966096	0.165877	0.150565	0.096245	0.0353627	0.122088	0.127627	0.110098	0.119213	0.453245	0.00222766	0.00162173	0.00279158	0.00427522	0.00482267	0.0031822	0.000279371	0.031129	0.00598042	0.00676896	0.0014778	0.00192609	0.000215177	0.000217037	0.00903569	0.0100158	0.00116294	0.00113702	0.00379729	0.00383264	0.000656694	0.000676497	0.0689027	0.0714546	0.0940576	0.120306
M01317303	0.313331	0.00219629	0.00167769	0.00935281	0.00963271	0.00916302	0.0280475	0.0254538	0.000732983	0.000709724	0.00156418	0.00171836	0.0925993	0.0951513	0.145461	0.154575	0.079475	0.0408312	0.125635	0.122044	0.100984	0.101349	0.418049	0.00385989	0.00273616	0.00223669	0.00370944	0.00385909	0.0030146	0.000404436	0.0304961	0.00394681	0.0050417	0.00184422	0.00193234	0.000316452	0.000240961	0.00896711	0.00929074	0.00121517	0.00150557	0.00323137	0.00350596	0.000600873	0.000653106	0.0637988	0.0685381	0.0812978	0.0998906
M01317304	0.34734	0.00128202	0.00148962	0.0100705	0.0101654	0.00820197	0.0209362	0.0333076	0.000699092	0.000728198		0.00182117	0.0933285	0.096245	0.154575	0.148378	0.0787459	0.0364564	0.127342	0.120138		0.096245	0.467194	0.00245812	0.00165855	0.00267755	0.00453253	0.00481975	0.00305368	0.000429157	0.0362215		0.00654382		0.00180275	0.000206936	0.000254251		0.0100702		0.00122926		0.00420983	0.000728996	0.000663871	0.0703609	0.073642	0.0980678	0.0980678
M01317616	0.316726	0.00161469	0.00231245	0.00851098	0.00947588		0.025418		0.000837049	0.000838378	0.00126501	0.00148032	0.0855511	0.0911411	0.147527				0.128917	0.132259	0.114473	0.115445	0.446349	0.00329371	0.00361773	0.00248138		0.00343193	0.00350104	0.000295586	0.029764	0.00691941	0.00439258	0.00197447	0.00196012	0.000300503	0.000279105	0.0102498	0.00942179	0.00139459	0.00154026	0.00415003	0.00339259	0.000680883	0.00063729	0.0623405	0.057905	0.0870094	0.103536
M01317617	0.340876	0.00175823	0.0033357	0.0102078	0.0107782	0.00968255	0.0259687	0.0290298	0.000807278	0.00085446	0.00188781	0.00163662	0.0918702	0.0973387	0.157127	0.149836	0.0816624	0.0419249	0.128315	0.125512		0.103172	0.465157		0.00390694	0.0035562	0.00441145	0.0044286	0.00376619	0.000467567	0.0293068		0.006238		0.00197141	0.000320705	0.000335591		0.0111154		0.00124361		0.00328028	0.000676099	0.000636227	0.0699964	0.0699964	0.0913841	0.114716
M01317704	0.369457	0.00292927	0.0011947	0.0110547	0.011591	0.00972747	0.0354956	0.0239698	0.000809405	0.00073923	0.00195881	0.00173763	0.0889537	0.093693	0.179376	0.137805	0.0838498	0.0390084	0.129299	0.135671	0.112286	0.105359	0.468298	0.00493099	0.00616543	0.00330527	0.00462424	0.00532014	0.00377682	0.000389551	0.0347103	0.00627614	0.00895834	0.00160937	0.00241479	0.000263422	0.000264485	0.00982237		0.0012068		0.00345904	0.00381696	0.000681548	0.000780032	0.0685381	0.0732774	0.0925993	0.115202
M01317735	0.325566	0.00183585	0.00207375	0.00965291	0.0105292	0.00859896	0.0288248	0.0264616	0.000755976	0.000627189	0.00188967	0.00213675	0.0918702	0.0856726	0.126139	0.136347			0.123404	0.123845	0.102807	0.101713	0.403176	0.00551525	0.00275756	0.00332388	0.00346555	0.00369229	0.00279836	0.000352869	0.0311683	0.00740785	0.00503532	0.00225331	0.0019451	0.000264219	0.000242157	0.00975831	0.00809551	0.00111323	0.00126328	0.00392116	0.00372379	0.000624929	0.000559805	0.0583303	0.0663507	0.0838498	0.101835
M01317736	0.335582	0.00221796	0.00256856	0.00933474	0.00892844	0.00927559	0.0235445	0.0322182	0.00069763	0.000722749	0.00169576	0.00141046	0.0885891	0.0849435	0.146919	0.153117	0.0630696	0.0495808	0.124749	0.128484	0.106976	0.0951513	0.43138	0.00494986		0.00287585	0.00425835	0.00430313		0.000253853	0.0290879	0.00610668	0.00570876	0.00158585	0.00209276	0.000235644	0.000259036	0.00925419	0.00917099	0.00158731	0.00140443	0.00330447	0.00366811	0.000587981	0.00068208	0.0674444	0.0681735	0.0893183	0.102807
M01317857	0.307555	0.00173843	0.00173909	0.00952306	0.00998385	0.00796619	0.0246823	0.0283858	0.000714642	0.000726072	0.00156897	0.00204039	0.0867663	0.0893183	0.139628	0.145803	0.0659861	0.0360919	0.121627	0.120615	0.0966096	0.0966096	0.462756	0.00454715	0.00622324	0.00356789	0.0045942	0.00472339	0.00318831	0.000316718	0.0263366	0.00741223	0.00713804	0.00171796	0.00180608	0.000227191	0.000265814	0.0108742	0.010612	0.00113091	0.00110154	0.00318525	0.00321702	0.000812196	0.000709724	0.073642	0.0769231	0.0911411	0.114473
M01317898	0.353954	0.00227471	0.00275822	0.0103297	0.010434	0.0108687		0.0349071	0.000743748	0.000686997	0.0017262	0.00196955	0.0943006	0.0991615	0.149714	0.164783	0.0675659	0.0515251	0.132965	0.129909	0.107425	0.0996476	0.426178	0.00391731	0.00396263	0.00300809	0.00372725	0.0036487	0.00298656	0.000305022	0.0332968		0.00489258		0.0019338	0.000277244	0.000255979	0.00951894	0.00920037	0.00161947	0.00145082	0.00356244	0.0035457	0.00063822	0.000637954	0.0601531	0.0579657	0.0907765	0.100984
M01317983	0.337929	0.0015283	0.00213103	0.0104625	0.011058	0.00960387	0.0234176	0.0300515	0.000760495	0.000829474	0.00148404	0.00154571	0.0877867	0.0898432	0.146919	0.155669	0.0561429	0.0477579	0.136692	0.133391	0.11338	0.100984	0.424304	0.00492687	0.00392236	0.00333105	0.0047715	0.00467328	0.00363714	0.000377981	0.0351999	0.00583609	0.00445398	0.00183053	0.00182495	0.000258504	0.000287212	0.0104109	0.00944199	0.00113609	0.00114393	0.00339312	0.00329374	0.000669453	0.000679687	0.0725483	0.0699964	0.0966096	0.115567
M01318710	0.327101	0.00164725	0.00180448	0.0106413	0.0109743		0.0334239	0.0313015	0.000675168	0.000667858	0.00193991	0.00202564	0.090412	0.0940576	0.148013				0.125046	0.128315	0.0925993	0.10062	0.458644	0.00355261	0.00505685	0.00221304	0.00525276	0.00529422	0.002912	0.000378121	0.0337146	0.00881201	0.00863179	0.00220958	0.00210113	0.000225676	0.000271396	0.0102121	0.0110334		0.000901111	0.00362119	0.0033571	0.000624398	0.000581735	0.0710912	0.0751003	0.0991615	0.113015
M01318800	0.307736	0.0010913	0.00135512	0.010154	0.00995328	0.0095519	0.0256779	0.033247	0.000650846	0.000584792	0.00175411	0.00187466	0.0900474	0.0900474	0.152388	0.156763	0.0659861	0.0444768	0.1292	0.121953	0.102453	0.0933285	0.443591	0.00485922	0.00481868	0.00212744	0.00472033	0.0042921	0.0021939	0.000264485	0.0275796	0.00483636	0.00519016	0.00183505	0.00185514	0.000226208	0.000256112	0.00859032	0.00906427	0.00150956	0.0013607	0.00346542	0.00327842	0.000703829	0.000748533	0.0656216	0.0696318	0.0973387	0.096245
M01318801	0.301513	0.000778969	0.00111974	0.00931254	0.00990358	0.008858		0.0333511	0.00061948	0.000686731	0.00155036	0.00185618	0.0864017	0.090412	0.141451	0.154211	0.0703609	0.0433832	0.1231	0.117597	0.0991615	0.0925993	0.426841	0.00683834	0.00547445	0.00304623	0.00438341	0.00462756	0.00258265	0.000284953	0.0259626	0.00618111	0.0073604	0.00168673	0.00173454	0.000253321	0.000210259	0.00998106	0.00900061	0.000993348	0.000860574	0.00340482	0.00315296	0.000753717	0.000737768	0.0732774	0.0780168	0.0889537	0.0969741
M01319860	0.313709	0.000301965	0.00238515	0.0105207			0.0249313	0.0353205	0.000731787	0.000730458	0.00176487		0.0925993		0.169158				0.128288	0.12255	0.110828	0.106088	0.487712					0.00439564		0.000264219	0.0351377	0.00515826	0.00280235	0.00168633	0.00242649	0.000268472	0.000276181	0.0101427	0.00991062	0.00154265	0.00137758		0.00333318		0.000520863	0.059424	0.0689027	0.0977032	0.115567
M01319875	0.33318	0.00104917	0.00205475	0.010438	0.0113378	0.00954021	0.028662	0.034535	0.000654834	0.000662675	0.0015913	0.00206843	0.0900474	0.0925993	0.169887	0.163325	0.0696318	0.0492162	0.133413	0.135148	0.103536	0.0947867	0.414042	0.00361441	0.00218752	0.00223842	0.00511055	0.00547578	0.00316266	0.000286612	0.0342763	0.00542314		0.00166134	0.00202285	0.000260099	0.000303826	0.0090038	0.00899449	0.00165961	0.00100863	0.00390029	0.00362345	0.000645318	0.000647678	0.0696318	0.0732774	0.101349	0.106453
M01321362	0.344009	0.0031305	0.00188609	0.0103488	0.0102537	0.00924728	0.0317225	0.0306174	0.000712648	0.000686731	0.00143128	0.00174454	0.0991615	0.093693	0.149107	0.140264	0.0776522	0.0408312	0.126122	0.12394	0.10463	0.114838	0.461603	0.00425449	0.00466637	0.00263475		0.00464311	0.00302443	0.000364166	0.0324235	0.00369841	0.00536639	0.00204956	0.00198377	0.000304889	0.000311534	0.00849955	0.00912142	0.00113516	0.00199361	0.00342954	0.00374745	0.000597816	0.000630512		0.0689027	0.0918702	0.106453
M01321365	0.338767	0.0027965	0.0030243	0.0105438	0.0110653	0.00897522	0.0386364	0.031257	0.000821632	0.000716237	0.00155714	0.001519	0.0947867	0.0972172	0.163325	0.148021	0.0743711	0.0461782	0.127199	0.131068		0.10062	0.506985	0.00798865	0.00702986	0.00287903	0.0048862	0.00563633	0.00361813	0.00034609	0.0376053	0.00729355	0.00807318	0.00197035	0.00227771	0.000284554	0.000257973	0.0119926	0.0116258	0.00118713	0.00140616	0.00378387	0.00418804	0.000818176	0.000725274	0.0714546	0.0682978	0.0929639	0.111921
M01322549		0.00356643	0.00229664	0.0101052	0.0110845	0.0100431	0.0400887		0.000739097	0.000777906	0.00173351	0.0018724	0.0923563	0.0947867	0.155061	0.166241	0.0918702	0.0481225	0.133406	0.131194	0.100134	0.113744	0.457149	0.0060401	0.0042727	0.00284674	0.00472153	0.00476592	0.0039488	0.000446967	0.0373347	0.00698494	0.00656522	0.00222513	0.00201913	0.000292396	0.0002496	0.0105296	0.00955456	0.00167343	0.00164326	0.00375224	0.00359142	0.00072554	0.000684871	0.0667153	0.0707255	0.0743711	0.123223
M01322572	0.352334	0.000315655	0.000404702	0.0112136	0.0106444	0.00992657		0.0336724	0.000634632	0.000646726	0.00170932	0.00195347	0.0911411	0.0947867	0.150565	0.163325		0.0379147	0.133162	0.127271		0.103536	0.46255	0.000708395		0.00285285	0.00524678	0.00519159	0.00359381	0.000352204		0.00559911		0.00187372		0.0002807	0.000339578	0.00996644		0.00137399		0.00350383		0.00057788	0.000570172	0.0754648	0.073027	0.0907765	0.118483
M01322573	0.313086	0.00113583	0.000496408	0.0104769	0.0111336	0.00899821		0.0258803	0.000751962	0.000744546	0.00196131	0.00183492	0.0958804	0.0947867	0.166241				0.130622	0.131775		0.108276	0.456096	0.00317887	0.00359567	0.00273098	0.00456642	0.00470943	0.00306351	0.000361375	0.0284223	0.00632811	0.00675115	0.00181073	0.00179463	0.00025146	0.000271131	0.0101635	0.009148	0.00107642	0.00108014	0.00343565	0.00313608	0.00066932	0.000610044	0.0685381	0.0743711	0.0995261	0.116661
M01322674	0.340301	0.000748267	0.000379583	0.0111102	0.0109642	0.0103145	0.0366413	0.0287728	0.000695769	0.000633967	0.00196091	0.00131645	0.090898	0.0884676	0.174991	0.148256	0.0865233	0.0413173	0.127011	0.130272	0.0977032	0.0938146	0.4395	0.00220573	0.00173218	0.00237917	0.00538128	0.0056968	0.00291492	0.000284687	0.031944	0.00464205	0.0065401		0.00192768	0.000252789	0.00028801	0.00888125	0.00966302	0.00129943	0.00143739	0.00377111	0.00411175	0.000502256	0.00049375	0.0747357	0.0761939	0.0998906	0.103901
M01325079	0.350123	0.00117091	0.0018393	0.0103089	0.0113282	0.0107971	0.0326032	0.0311227	0.000741755	0.000712382	0.00146025	0.00177112	0.093693	0.0980678	0.159315	0.164783	0.0925993	0.051039	0.132029	0.129479		0.103172	0.461877		0.00272406	0.00207787	0.00467687	0.00458104	0.00355075	0.000284023	0.0368687	0.00469269	0.00465188	0.0020364	0.00243074	0.000305421	0.000262757	0.00961371	0.00976974	0.00169975	0.0015606		0.00362013	0.000662011	0.000714642	0.067809	0.0674444	0.096245	0.103536
M01325080	0.320707	0.000649119	0.000574558	0.0104655	0.0106405	0.00816303	0.0270365	0.0347457	0.000549704	0.00055728	0.00144988		0.0889537	0.0893183	0.15895	0.163325	0.0791105	0.0437477	0.129309	0.126378	0.0958804		0.422573	0.00083479	0.00229438	0.00235073	0.00487955	0.00492501	0.00264844	0.0003223	0.0327451		0.00479981		0.00240549	0.000260099	0.000264485	0.00895369	0.0085563	0.00103189	0.00102445	0.00358078	0.00344097	0.000637157	0.000616822	0.067809	0.0674444	0.0980678	0.0947867
M01325081	0.370842	0.00212758	0.00107362	0.00971432	0.0105907	0.00979778	0.0406804		0.000730989	0.000659884	0.00170301	0.00153787	0.093693	0.096245	0.148378	0.16296		0.0448414	0.122561		0.0955159		0.4024	0.00346821	0.00158266	0.00298323				0.000294124	0.0272848	0.00367701	0.00396994	0.00187479	0.0016115	0.000314325	0.000273257	0.00847828		0.00106565	0.000988165	0.00289007	0.00252657	0.000614297	0.000641676
M01327007	0.328173	0.00223749	0.00200264	0.0101403	0.0107493	0.0091791	0.0293416	0.0294736	0.000711186	0.00072873	0.00191759	0.00167157	0.0915057	0.0951513	0.160044	0.152752	0.0802042	0.0419249	0.127611	0.123965	0.103901	0.103536	0.461625	0.00451858	0.00480167	0.00331962	0.00455765	0.00489019	0.00301487	0.000297845	0.0331101	0.00618497	0.00639656	0.00190974	0.00199254	0.000252657	0.000293991	0.00972787	0.00880829	0.0011531	0.00152418	0.00333251	0.00366491	0.000669453	0.000655099	0.0670798	0.0699964	0.0907765	0.105724
M01327008	0.324081	0.000967431	0.00154903	0.0108803	0.0111157	0.0095127		0.0286689	0.000663871	0.00068208	0.001353	0.00167516	0.102078	0.101713	0.162231				0.130111	0.127045		0.0958804	0.450056	0.00290748	0.000673175	0.00308783	0.00432015	0.00444481	0.00324626	0.000355394	0.0348483	0.00715586	0.00496368	0.00147567	0.00209581	0.00030994	0.000245347	0.0110924	0.00932743	0.00101661	0.00103947	0.00411866	0.00308677	0.000676497	0.000696301	0.065257	0.067809	0.0955159	0.120671
M01327542	0.318684	0.0019451	0.00223656	0.00968176	0.0102373	0.00947176	0.0278903	0.0284166	0.000617487	0.000669586	0.00159196	0.00190748	0.0885891	0.0933285	0.149836	0.173533	0.0689027	0.0488516	0.128775	0.123589	0.107182	0.10062	0.444847	0.00389538	0.00341571	0.00271782	0.00474239		0.00362301	0.000361242	0.0336154		0.00584885	0.00192676	0.00208802	0.000258903	0.000325888	0.00905616	0.0101106		0.0016749	0.00310285	0.00338209	0.000594627	0.00046677	0.0656216		0.0893183
M01327543	0.304014	0.00345692	0.00271968	0.0102148	0.0106055	0.00914986	0.026644		0.000643138	0.0006757	0.00137878	0.00178189	0.0913841	0.0933285	0.141937	0.146798	0.0724268	0.0374286	0.128292	0.128637	0.107911	0.107911	0.476633	0.00439125	0.00435244	0.00308265	0.00500542	0.00491424	0.00326672	0.000345426	0.0380851	0.00777228	0.0079117	0.0014682	0.00156155	0.000305952	0.000293592	0.0104888	0.0112579	0.0013401	0.00143832	0.00387863	0.00422552	0.0007173	0.000907091	0.0714546	0.0725483	0.0929639	0.11265
M01328081	0.322912	0.00236229	0.00103189	0.00966621	0.00985892	0.00851661	0.0322108	0.0281485	0.000742154	0.000819771	0.00170429	0.00202497	0.090412	0.0913841	0.151173	0.148742	0.0724268	0.0410742		0.127627		0.107339	0.441877	0.00316013	0.00492062	0.00325769	0.004219	0.00438514	0.00321782	0.000334436	0.032453	0.0044807	0.00644439	0.00193141	0.00207853	0.000254783	0.000205607	0.00948333	0.0101829	0.00122447	0.00124042	0.00308517	0.0034095	0.000713047	0.000641543	0.0690798	0.071642	0.0842144	0.104265
M01328082	0.344446	0.00123976	0.0014556	0.0106459	0.0103836	0.00987912	0.0287652	0.0315298	0.000696699	0.000681016	0.00190974	0.00155209	0.0943006	0.090412	0.157006	0.153117	0.0724268	0.0500668	0.138891	0.136814	0.111314	0.101592	0.439689	0.00307029	0.000900978	0.00326393	0.00458264	0.00499545	0.00313847	0.00039726	0.0345617			0.00250716	0.00237279	0.000280035	0.000295851	0.00977426	0.00973106	0.00113702	0.00136256	0.00338342		0.000649783	0.000679023	0.0604444	0.0625483	0.0911411	0.103901
M01328083	0.357305	0.00142809	0.00140642	0.0112154	0.0119188	0.00980762	0.036226		0.000760096	0.000781893	0.00172819	0.00169403	0.0966096	0.101349	0.17171	0.159679	0.0918702	0.0437477	0.129128	0.128078		0.111557	0.48822	0.00574212	0.00377071	0.00380792	0.00498934	0.00566238	0.00308983	0.000302231	0.0359445	0.00599504		0.00217649	0.00207109	0.000244018	0.000215708	0.0099584	0.00952345	0.00139739	0.00121118	0.00396994	0.00371552	0.000682212	0.00082017	0.0758294	0.0778396	0.0966096	0.113015
M01328131	0.298737	0.00167343	0.00224161	0.00981373	0.010487	0.00743456			0.00063463	0.00062453	0.00121384	0.00155249	0.090412	0.093693	0.157127	0.145461	0.0874954		0.12956	0.131196	0.10864	0.11265	0.456676	0.00693018	0.00551551	0.00361215	0.00473987	0.00513713	0.00333198	0.000343299	0.0315354	0.00771194	0.00663885	0.00155023	0.00186987	0.000240296	0.000248271	0.00989627	0.0104092	0.00111177	0.00124481	0.00345545	0.00311933	0.000759033	0.000736704	0.0696318	0.0761939	0.0823915	0.119943
M01328744	0.335189	0.0029397	0.00168784	0.0116171	0.00924055	0.0097143	0.0418666	0.0303887	0.000741169	0.000594401	0.00183463	0.00173231	0.0987245	0.0844863	0.150865	0.15452	0.0763346	0.0366354	0.123633	0.122528	0.107165	0.104612	0.469674	0.00323707	0.00277744	0.00242048	0.00394012	0.00456469	0.00353151	0.000538552	0.0415907	0.0109809	0.00804656	0.00232129	0.00219721	0.000270338	0.000283742	0.0107617	0.0107681	0.00130298	0.00126755	0.00398207	0.00399189	0.00117292	0.00104366	0.0601314	0.0714562	0.0939397	0.114312
M01328745	0.326433	0.00186171	0.00200123	0.00857849	0.00896084	0.00897732	0.0307038	0.0386649	0.000648572	0.000764752	0.00176071	0.00195275	0.0849203	0.0922096	0.153629	0.141794	0.0688848	0.0436901	0.123596	0.124268	0.0988511	0.093303	0.451426	0.000576251	0.00496027	0.00241371	0.00407547	0.00410785	0.00346175	0.000389825	0.0393392	0.0106435	0.00608483	0.00216953	0.00175693	0.000321027	0.000326075	0.0106033		0.00114141	0.00132098	0.0036566	0.00404617	0.000990859	0.000975923	0.067427	0.0692636	0.0881029	0.107158
M01328978	0.275108	0.00235564	0.00220319	0.00865029	0.00907826	0.00875334	0.0278512	0.0250244	0.000635129	0.000635035	0.0013194	0.00164922	0.0867457	0.0893206	0.151809	0.137798	0.071079	0.0429575	0.110518	0.115718	0.106075	0.0911169	0.443791	0.00475042	0.00319253	0.00348994	0.00468328	0.00460724	0.00380987	0.000514799	0.0379864	0.00742386	0.00751513	0.00228011	0.00177804	0.000283247	0.000252543	0.0104063	0.00958389	0.00105882	0.00154741	0.00310669	0.00326834	0.000970668	0.000955642	0.0715102	0.0681559	0.090281	0.115535
M01330219	0.311305	0.00249859	0.00232706	0.00937411	0.00926436	0.00967274	0.036534	0.0227767	0.000619487	0.000757581	0.00194479	0.00150658	0.0948615	0.0918451	0.164922	0.147989	0.0765376	0.0465963	0.130311	0.131675	0.0994989	0.110078	0.461138	0.00472126	0.00427751	0.00334809	0.00441648	0.00428765	0.00396378	0.000477769	0.0456142	0.00934373	0.00726269	0.00191533	0.00176193	0.000303481	0.000272577	0.0118945		0.00123947	0.00118884	0.00327644	0.00336251	0.000956989	0.00101405	0.0661554	0.065877	0.0854573	0.121367
M01330220	0.27582	0.00106106	0.00130291	0.00927177	0.00963511	0.00967502	0.0259066	0.0298969	0.000503693	0.000552062	0.00123807	0.00133948	0.0863812	0.0925805	0.153487	0.161829	0.0739872	0.0480524	0.117491	0.113439	0.100658	0.091848	0.440187	0.00317503	0.00295268	0.00292347	0.00464283	0.00412629	0.00395561	0.000461578	0.0434021	0.00887062	0.00586068	0.00151826	0.00203779	0.00029778	0.000248503	0.0112928	0.00971254	0.00146981	0.00148689	0.00369558	0.00341323	0.000986131	0.000849919	0.0680988	0.0584991	0.090375	0.106065
M01330221	0.306353	0.000125357	0.000573548	0.0111602	0.01087	0.010159	0.0220748	0.03739	0.000745833	0.000701001	0.00121634	0.00163813	0.0998678	0.0970422	0.174597	0.156168	0.0940382	0.0409574	0.123609	0.117521	0.108002	0.095857	0.454723	0.000725494	0.000529395	0.00278775	0.00443757	0.00445271	0.00344453		0.0454805	0.0100135	0.00903559	0.00120884	0.00124059	0.000238266	0.000233502	0.0104522	0.0110451	0.00145145	0.0011255	0.00349965	0.00335827	0.00106801	0.0010134	0.070131	0.0713445	0.0912166	0.111583
M01331524	0.341823	0.00192862	0.00212412	0.0110155	0.010901	0.00991301	0.0296051	0.0313333	0.000789469	0.000780032	0.0017468	0.00130821	0.0984324	0.0998906	0.158221	0.15494	0.0802042	0.0499453	0.131248	0.133558	0.104265	0.115202	0.460984	0.00392209	0.00343033	0.00265243	0.00414591	0.00455087	0.00317901	0.000428227	0.034159	0.00600568	0.00555924	0.00193566	0.00213569	0.000271662	0.000278573	0.0106176	0.00985347	0.0017157	0.00162971	0.00363594	0.00384314	0.000618018	0.000540932	0.0681735	0.0707255	0.0889537	0.101713
M01331526	0.317355	0.00169762	0.00149441	0.0104053	0.00986517	0.00929353		0.0287073	0.000693377	0.000694041	0.00151182	0.00164826	0.0896828	0.0882246	0.14218	0.15494	0.0765585	0.0449021	0.130013	0.127683	0.11338	0.105359	0.446581	0.00543883	0.00405526	0.00307587	0.00501911	0.0049278	0.00344735	0.000398721	0.0325116	0.00837661	0.00507187	0.00195746	0.0021535	0.000275251	0.000273922	0.0107717	0.00981599	0.00119829	0.00147726	0.00375835	0.00385072	0.000596354	0.00056871	0.0699964	0.0692672	0.101349	0.106817
M01331542		0.00164154	0.00142796	0.0102554	0.0107029		0.0326129	0.0278444	0.000641543			0.00175477	0.0929639	0.0929639	0.15494				0.123523	0.126632		0.0977032		0.0041887	0.00514723	0.00409288	0.00454303	0.00493232	0.00307946	0.00025624	0.0306926					0.000320173	0.000244682	0.00893508		0.00101568		0.00408424	0.00357427	0.000677029	0.000689389	0.0703609	0.0751003	0.0911411	0.118483
M01333276	0.286619	0.000224851	0.00148835	0.00821395	0.00830544	0.0102418	0.0240791	0.0346541	0.00058338	0.000552744	0.0014329	0.00158337	0.0841921	0.0838553	0.14859	0.164011	0.0776446	0.0469617	0.119677	0.115895	0.103883	0.092574	0.476427	0.000667284	0.000620366	0.0026131	0.00438559	0.00427137	0.00373848	0.000614172	0.0487171	0.00533933	0.00767471	0.0017972	0.00216802	0.00030697	0.000283685	0.0110522	0.00942158	0.00116933	0.00135823	0.00354649	0.00340133	0.000925943	0.000840077	0.0699964	0.0664287	0.0912596	0.119764
M01334401	0.307955	0.00171145	0.00230355	0.0102881	0.00980908	0.00881746	0.0288254	0.0227675	0.000615094	0.000662276	0.00140669	0.00162333	0.0896828	0.0940576	0.153482	0.149107	0.0809333	0.0371856	0.121638	0.1252	0.0998906	0.106088	0.447	0.00523614	0.00529529	0.00285073	0.00460856	0.00462517	0.00290163	0.000309674	0.0344931	0.00761571	0.00730006	0.00204969	0.00186974	0.000234581	0.000207202	0.0112458	0.0114325			0.0037416	0.00409155	0.000692446	0.000646593	0.0674444	0.0696318	0.0947867	0.102807
M01334402	0.291835	0.00197899	0.00366757	0.00979114	0.00923638	0.00843136		0.0243776	0.000718762	0.000636625	0.00125797	0.00153362	0.0918702	0.0867663	0.142545	0.14218	0.0696318	0.0411958	0.123912	0.122224		0.0929639	0.45165	0.00662704	0.00564005	0.00384067	0.00385338	0.00454941	0.00335936	0.000373602	0.036396	0.0075038	0.00530379	0.00174387	0.00220028	0.000245745	0.000260365	0.0106694	0.0104266		0.00166014	0.00337478	0.00342382	0.000603797	0.00066839	0.0623405	0.065257	0.0944222	0.104265
M01334419	0.31864	0.000854025	0.00109384	0.00955748	0.00961299	0.00978816	0.0305186	0.0380694	0.000874874	0.000706482	0.0020858	0.00243353	0.0889413	0.0937247	0.174372	0.14105	0.0755004	0.0447776	0.130513	0.123241	0.106059	0.0958604	0.461207	0.00495157	0.00454146	0.00334516	0.00421049	0.00379366	0.00393535	0.000591967	0.0456634		0.00758329	0.00178633	0.00147178	0.000287062	0.000234609	0.0117341		0.00144085	0.00155517	0.00306263	0.00319579	0.000835565	0.000901656	0.0672526	0.0645126	0.0885024	0.114827
M01337066	0.311458	0.0012685	0.000965756	0.0108715	0.0113801		0.035152	0.024525	0.000716356	0.000684781	0.00177551	0.00200987	0.0882012	0.0977742	0.166009				0.127364	0.13246	0.107165	0.106628	0.455388	0.00318445	0.00105878	0.00251362	0.00432968	0.00420978		0.000433695		0.00536766	0.00559087	0.0017734	0.00170277	0.000263771	0.000207619	0.0111264	0.0100737	0.00188931	0.00158118	0.00344501	0.00324068			0.0697301	0.0636925	0.0914699	0.0986803
M01337068	0.310681	0.00153595	0.000824076	0.0108761			0.0279504	0.0311788	0.0007349	0.000602463	0.00133094	0.0015241	0.0914835	0.0935328	0.17373				0.134379	0.123376	0.111526	0.100238	0.439732	0.00298658	0.00369062	0.00197608	0.00485011	0.00501927	0.00303091	0.000311949	0.0273359	0.00488727	0.00406006	0.0014406	0.0015588	0.000325916	0.000341308	0.00936173	0.0098516	0.00137273	0.00145681	0.00383671	0.00330832	0.000646213	0.00058796	0.067426	0.072164	0.10541	0.109547
M01337225	0.329792	0.000707415	0.00110847	0.0114362	0.0113866	0.0105208	0.0332033	0.0368307	0.000753767	0.00076457	0.00188325	0.00177363	0.100099	0.0978603	0.168227	0.156024	0.0798252	0.0443145	0.122152	0.126771	0.101145	0.107891	0.477149	0.0019257	0.00117526	0.00243625	0.00542327	0.00527737	0.00339843	0.000430671	0.0427833	0.00882515	0.00770969	0.00186632	0.00225852	0.000268641	0.000272194	0.0120682	0.0104049	0.00138509	0.00182417	0.00424391	0.00393366	0.000874068	0.000827013	0.072164	0.0710706	0.0909239	0.105535
M01337895	0.280503	0.00263595	0.00214991	0.0104081	0.0105854				0.000655764	0.000507307	0.00124733	0.00138317	0.0885891	0.0874954	0.159679				0.1277	0.126533	0.113744	0.0977032	0.432957	0.00566995	0.00594653	0.00288887	0.00425715	0.00432493	0.00316797	0.000295851	0.0327631	0.00621328		0.00165283	0.00206804	0.000307547	0.000301168	0.00997761	0.00975964	0.00165921		0.00355819	0.00308119	0.000667858	0.000695503	0.0656216	0.0656216	0.0951513	0.108276
M01337907	0.351406	0.00127232	0.0024443	0.0100863	0.0108412	0.00962992		0.0364548	0.000884763	0.000817379	0.00182867	0.0018801	0.0940576	0.0907765	0.143274			0.0481225	0.116492	0.12049		0.0969494	0.462544	0.00438793	0.000969558						0.0304945	0.00559101	0.00282654	0.00197407	0.00177298	0.000300769	0.000330141	0.0100321	0.0100802	0.00154518	0.00140908	0.00365362	0.00388182	0.000593298	0.000690453
M01337908	0.323491	0.00204278	0.0035033	0.00995608	0.0104736				0.000627189	0.000690453		0.00150889	0.0864017	0.0842144	0.161867				0.120485	0.118669	0.107182	0.10062	0.4655	0.00428865	0.00365309	0.00360803	0.00432134	0.00449731	0.00363023	0.000427429	0.0320814	0.00567261		0.00188476	0.00177072	0.000314458	0.000288116	0.0104743	0.0101009	0.0013203		0.00460098	0.00395532	0.000731122	0.000761026	0.0656216	0.0656216	0.0951513	0.115931
M01338139	0.311914	0.001143	0.00168447	0.0109974		0.00922992	0.0238422		0.00072049	0.000609114	0.00126647		0.0940576		0.154211	0.142679	0.0807774	0.0409657	0.124431	0.116261	0.108276	0.104995	0.454889	0.0052097	0.00529795	0.00271171	0.00443976	0.00469455	0.0031827	0.000414537	0.0320811	0.00605804	0.00718217	0.00188728	0.00170134	0.000219828	0.000186203	0.00971179	0.01024	0.00112639	0.00108293	0.0029827	0.00312651	0.000702149	0.000637157	0.0656216	0.0699964	0.0951513	0.110463
M01338140	0.334416	0.00272433	0.00173896	0.0113261	0.0119712	0.0116073		0.033612	0.000725407	0.000823094	0.00141932	0.00144537	0.0929639	0.0940576	0.174991	0.159679	0.0732774	0.0579657	0.133842	0.134884		0.107182	0.466585	0.00123112	0.00457692	0.00280128	0.00471275	0.00474997	0.00434766	0.000437397	0.0420357	0.00535749	0.00591224	0.00207442	0.00182016	0.000222683	0.000225076	0.0111903	0.0102312	0.00185033	0.00150996	0.00394721	0.00387438	0.000705338	0.000672112	0.0656216	0.0656216	0.103901	0.129056
M01338145	0.323681	0.00203853	0.00206112	0.0111869	0.0102026	0.00942992	0.0248422	0.0365955	0.00079226	0.00071092	0.00183598	0.00165111	0.0874954	0.0940576	0.167335	0.153679	0.0736774	0.0404657	0.129234	0.132282	0.102807	0.0918702	0.417238	0.00260618	0.00385909	0.00268579	0.00403466	0.00439471	0.00314405	0.000419987	0.0310207	0.00654887	0.00552907	0.00158758	0.00199241	0.000216904	0.000248138	0.00801284	0.00954911	0.00137891	0.00150132	0.00340814	0.00293818	0.000686997	0.000660283	0.0656216	0.067809	0.0973387	0.104995
M01339248	0.3163	0.00193459	0.00292443	0.0111379	0.0104709	0.0109523	0.0287197	0.0269231	0.000766734	0.000719882	0.00218889	0.00240359	0.0951253	0.0940335	0.164406	0.161279	0.0869523	0.0398617	0.131263	0.128324	0.109388	0.112625	0.47253	0.00544239	0.00308148	0.00286074	0.00541104	0.00551851	0.00351545	0.000337666	0.0409432	0.0090096	0.00725545	0.00268072	0.0026771	0.000272167	0.000319703	0.0107672	0.010697	0.00139071	0.00168556	0.00349786	0.00363336	0.000723301	0.000726898	0.0716194	0.069982	0.102932	0.106665
M01339253	0.314885	0.000620157	0.00161936	0.0100439	0.0106278	0.00991751	0.032538	0.0311662	0.000786097	0.000653347	0.00137346	0.00148719	0.0900588	0.0882035	0.169307	0.160034	0.0856523	0.04551	0.130437	0.125093	0.106062	0.0958791	0.469231	0.00514258	0.00388932	0.00324774	0.00462693	0.00470693	0.00338964	0.000391174	0.0456013	0.010669	0.00990149	0.00237432	0.00231486	0.000336971	0.00023681	0.00975021	0.00924422	0.0011681	0.00130907	0.0044112	0.00421357	0.000865477	0.000923718	0.0705239	0.0732574	0.0948674	0.11266
M01340729	0.327357	0.00090527	0.00329193	0.0106517	0.00943383	0.0109328	0.0294093	0.0364139	0.000700835	0.000654978	0.00146853	0.00237191	0.0954904	0.0892968	0.156909	0.171762	0.0779963	0.0477009	0.122789	0.117205	0.108977	0.104247	0.471452	0.00250014	0.00280561	0.0021776	0.00463392	0.00480364	0.00321806	0.000327041	0.0384938	0.00949155	0.00817238	0.00220687	0.00192168	0.000259361	0.00027259	0.0122079	0.0102184	0.00137917	0.00150329	0.00411793	0.00396853	0.000798842	0.000707935	0.0647888	0.0669904	0.0966895	0.110441
M01340730	0.306224	0.00170485	0.00291039	0.0115017	0.0111586	0.00908316	0.0302371	0.0261944	0.000688906	0.00073604	0.00257594	0.00188681	0.0967792	0.0940462	0.169298	0.168384	0.0716256	0.0447895	0.133141	0.130268	0.116267	0.115544	0.442719		0.00370519	0.00320232	0.00497522	0.0042591	0.00354942	0.000495685	0.0408026	0.00966231	0.00696221	0.00228252	0.00181739	0.000258285	0.000215874	0.00816372	0.0100472	0.00152886	0.00128019	0.00388757	0.00368575	0.000849268	0.000807665	0.0732719	0.0648911	0.09906	0.112257
M01340769	0.329078	0.00281081	0.00166631	0.00952882	0.0103326	0.0106044	0.0389086	0.0264418	0.0007206	0.000698173	0.00137288	0.00211027	0.0908108	0.0944139	0.164553	0.148341	0.0874746	0.0385893	0.125618	0.128807	0.109704	0.105353	0.478839	0.0035054	0.00339893	0.00256649	0.00470308	0.00484518	0.00390128	0.000460293	0.0431996	0.00967206	0.0102341	0.00234673	0.00150241	0.000288455	0.000304111	0.012416	0.00984897	0.000950152	0.00104275	0.00362709	0.00385063	0.00106774	0.00106745	0.0639688	0.068066	0.100477	0.12082
M01343728	0.331254	0.00269833	0.0014639	0.00912865	0.0103017	0.00893426		0.0318457	0.00082182	0.000831947		0.00191576	0.0805599	0.0933378	0.160907	0.161127	0.0743517	0.046966	0.115156	0.122677	0.101719	0.102187	0.481805	0.00446609	0.0037696	0.00199359	0.00435978	0.00449442	0.00339692	0.000422248	0.0406441	0.0108867	0.00748246	0.00212931	0.00199444	0.000304049	0.000245329	0.0108814	0.00986679	0.00123438	0.00105584	0.00347644	0.00382772	0.000711969	0.000665479	0.0634179	0.0677914	0.100568	0.116278
M01343730	0.334255	0.00454823	0.00270231	0.00971729	0.00887337	0.0109895	0.039152	0.0263588	0.000668744	0.00074877	0.0018694	0.00237677	0.0886078	0.0822085	0.132152	0.193447	0.0683638	0.0522499	0.128732	0.130679	0.102036	0.118511	0.451817	0.00551648	0.00237561	0.00274981	0.00396631	0.00441698	0.00443349	0.000608309	0.0433957	0.00592465	0.00576955	0.00274855	0.00183055	0.000431224	0.000340139	0.0103054	0.0106171	0.00194461	0.00177512	0.00338934	0.00383626	0.000637929	0.000759246	0.0697079	0.0703417	0.08746	0.117378
M01344997	0.341677	0.00188199	0.000434122	0.0109141	0.0115437	0.0113249	0.031236	0.0318757	0.000859749	0.000717836	0.00143848	0.00190325	0.0980437	0.0995794	0.165642	0.153137	0.105006	0.0400702	0.132777	0.135164	0.110797	0.104243	0.485986	0.00306396	0.00164844	0.00263596	0.00524683	0.00482334	0.00463847	0.000393629	0.0514243	0.00570708		0.00220331		0.000373589	0.000312939	0.0101474	0.0102797	0.00185295	0.00112262	0.00310537	0.00313018	0.000914795	0.000874185	0.0760864	0.0717014	0.094893	0.12364
M01344998	0.347274	0.00135231	0.00171294	0.0111381	0.0111539	0.0111749		0.0429845	0.000732505	0.000795708	0.00138752	0.00206051	0.0944027	0.0980518	0.14889	0.184098	0.0872355	0.0506059	0.130639	0.13133	0.120638	0.10865	0.490172	0.000563369	0.00272382	0.0028122		0.00464816	0.0040475	0.00049396	0.0482507	0.00552646	0.00655658	0.00184618	0.00249024	0.00029489	0.000329793	0.010875	0.0103112	0.00151692	0.00185812	0.00377504	0.00362149	0.000798671	0.000790442	0.0612641	0.0700472	0.0831419	0.112315
M01344999	0.320023	0.00093171	0.00157849	0.0112852	0.0109944	0.0105911	0.0317725	0.0311591	0.000721483	0.000730934	0.00213105	0.00198978	0.0976772	0.0937692	0.164917	0.152035	0.0904605	0.0375114	0.130435	0.130389	0.109345	0.107154	0.481495	0.000613933	0.00211665	0.0033777	0.00451903	0.00462135	0.00346316	0.000397875	0.0346316	0.00659507	0.00554013	0.00304963	0.00231904	0.000300066	0.000260915	0.0114209	0.0100511	0.00111652	0.0012284	0.00458273	0.00338592	0.000842201	0.00086516	0.0691187	0.0691484	0.0907682	0.12456
M01345209	0.319674	0.00526936	0.00515823	0.0128846	0.0121571	0.010338				0.000603166	0.00194728	0.00190213	0.0969476	0.093303	0.164674	0.155991	0.051754	0.0465963	0.133681	0.137986	0.121002	0.118815	0.485786	0.00530481	0.00621819	0.00493658	0.00372477	0.00451083	0.00446154	0.000457472	0.0508538	0.00633987	0.00737218	0.0018143	0.00216276	0.000218374	0.000240113	0.00862561	0.00898584	0.00196515	0.00194399	0.00279482	0.00271227	0.000909926	0.000894098	0.0639636	0.0748975	0.0824826	0.12246
M01346155	0.347847	0.00120607	0.00189687	0.0125524	0.0115642	0.0115522	0.0331235	0.0351285	0.000535803	0.000675431	0.00122428	0.00183609	0.107539	0.101585	0.173663	0.173196	0.0852972	0.05133	0.131977	0.133796	0.109719	0.109345	0.504629	0.00133364	0.0021635	0.00314757	0.00570443	0.00624033	0.00396893	0.000523157	0.0472119	0.0087867	0.00660768	0.00214571	0.00208321	0.000271134	0.000338022	0.00929433	0.0100943	0.0016641	0.00142481	0.00397822	0.00384113	0.000859586	0.000977834	0.0743791	0.079118	0.103063	0.118853
M01346156	0.319833	0.000808173	0.0013898	0.0101753	0.010549	0.0100432	0.0290654	0.0366248	0.000682538	0.000682658	0.00127936	0.00189542	0.0900235	0.0911227	0.165271	0.151982	0.0846193	0.0425919	0.120997	0.120349	0.107882	0.102431	0.459742	0.00354252	0.00429554	0.00345414	0.00481405	0.00518061	0.00391757	0.000659985	0.0402652	0.0098934	0.00498499	0.00191997	0.00202667	0.000232514	0.000271001	0.0109612	0.00905147	0.00111851	0.00121791	0.00360158	0.00270377	0.000812473	0.000849633	0.0692672	0.0743854	0.0910201	0.116665
M01346169	0.340887	0.00188824	0.000411163	0.011423	0.0120354		0.0413351	0.0324505	0.000772957	0.000727231	0.00158115	0.00225265	0.0969503	0.102789	0.166001	0.160366			0.13612	0.132252	0.112293	0.107274	0.504985	0.000451624	0.000713734	0.00293058	0.00476283	0.00493934	0.00360331	0.000476309	0.0512504	0.00777344	0.00706992	0.00209595	0.00200875	0.000258526	0.000209422	0.0114683	0.0114905	0.00171784	0.00162375	0.00348931	0.00399229	0.000801325	0.000762573	0.0652733	0.0667163	0.0964799	0.117071
M01346923	0.329891	0.00237627	0.00223626	0.0107592	0.0110459	0.0101363	0.038967	0.0246855	0.000543824	0.000606277	0.002084	0.00169702	0.0944076	0.0933143	0.166389	0.154908	0.0688925	0.0451416	0.129712	0.126876	0.110071	0.111164	0.455195	0.0064824	0.00391532	0.00270603	0.00421963	0.00396349	0.00372328	0.000495155	0.0462342	0.00703143	0.00929752	0.00221127	0.00211546	0.000265693	0.000252952	0.0101452	0.00952618	0.00180663	0.00120199	0.00336469	0.0036118	0.000801988	0.00073165	0.0718027	0.0627168	0.0873221	0.118944
M01346924	0.297853	0.000744855	0.00155314	0.0104382	0.0102258	0.0113989	0.0201271	0.0317976	0.000651987	0.000736326	0.00126198	0.00188545	0.104237	0.0896583	0.162365	0.167654	0.0874715	0.0458682	0.124064	0.123055	0.121731	0.100592	0.469793	0.00203173	0.00336016	0.00222308	0.00442362		0.00440425		0.0428827	0.00508644	0.00592429	0.00147566	0.00176243	0.000255841	0.000260533	0.00985227	0.00948954	0.00188496	0.00151479	0.00382606	0.00367244	0.000794555	0.000812931	0.0739863		0.0881443	0.126834
M01346932	0.351411	0.000957999	0.000985482	0.0119468	0.0106122	0.0106555	0.034351	0.0353972	0.000778188	0.000562397	0.00183948	0.00200796	0.100959	0.0948056	0.167462	0.175321	0.100989	0.0407718	0.128195	0.123871	0.106481	0.104602	0.497484	0.000953813	0.00100026	0.003112	0.00455062	0.00501326	0.00315261	0.000484936	0.046424	0.00976042	0.00778657	0.00255487	0.00189396	0.000264366	0.000276708	0.0125818	0.0105546	0.00100703	0.00111891	0.00355248	0.00335394	0.000780887	0.000758458	0.0620838	0.0684663	0.0959215	0.10494
M01347070	0.313991	0.000660493	0.00129715	0.0106829	0.0108581	0.010772	0.0261616	0.0309212	0.000678844	0.000612223	0.00125879	0.00127113	0.09679	0.0967715	0.162181	0.17637	0.0885666	0.0497387	0.127682	0.124176	0.11337	0.1057	0.491818	0.00429329	0.00207166	0.00263118	0.00442043	0.00450496	0.00387325	0.000487284	0.0455156		0.00664245	0.00176244	0.00193404	0.000239548	0.000255341		0.0110523	0.00141552	0.00141605		0.00384803	0.000995087	0.0009209	0.0683439	0.0623448	0.0883869	0.11523
M01347072	0.318163	0.0012727	0.00185824	0.0105691	0.0101814	0.0103368	0.0236305	0.0428657	0.000820369	0.000655729	0.0012138	0.00168652	0.100055	0.0899913	0.147719	0.173602	0.0681185	0.0515625	0.128926	0.128683	0.118471	0.0965859	0.476422	0.00346543	0.00347655	0.00289954	0.00486753	0.00479529	0.00337909	0.000392049	0.0418544	0.00639879	0.00735964	0.00208034	0.00242719	0.00028423	0.00025438	0.0108634	0.0101417	0.00117792	0.00149365	0.00419134	0.00387325	0.000977285	0.000844187	0.0692521	0.0630524	0.0991304	0.115982
M01347092	0.331077	0.00146082	0.00179894	0.0115585	0.0114374	0.0110085	0.0325862	0.041996	0.000718127	0.00081257	0.0014986	0.00209303	0.0984191	0.0995123	0.172583	0.169564	0.0892186	0.0497026	0.121339	0.125029	0.111719	0.104972	0.508489	0.00338401	0.00329097	0.00349739	0.00421365	0.00452103	0.00415326	0.00039644	0.0496625	0.00708757	0.00794815	0.00205889	0.00219203	0.000336571	0.000308077	0.010746	0.00998989	0.00139782	0.00146379	0.0038474	0.00392279	0.00072854	0.000869673	0.0645359	0.0648747	0.0848229	0.123556
M01348359	0.329313	0.000591378	0.00148796	0.0101004	0.0104978	0.0100394	0.0292971	0.03038	0.000851753	0.000729267	0.00150542	0.00176357	0.0900235	0.0948693	0.159083	0.176766	0.077288	0.0455042	0.126794	0.128669	0.112426	0.104976	0.507628	0.00769314	0.00723767	0.00451505	0.00483409	0.00511438	0.00372527	0.000439315	0.0406563	0.00669546	0.00517663	0.0018132	0.00200822	0.000274054	0.000263038	0.00887156	0.0099149	0.00159615	0.00129303	0.00362627	0.00308022	0.000841006	0.000855737	0.0696002	0.0754883	0.100886	0.119058
M01349441	0.303718	0.00202173	0.00195771	0.0100347	0.0116921	0.0107144	0.0231692	0.0299075	0.000642747	0.000620414	0.00152979	0.00181286	0.0860137	0.0991344	0.14563	0.155991	0.0779954	0.0422279	0.129416	0.128136	0.109339	0.10861	0.421322	0.00209497	0.000943326	0.00278323	0.00399588	0.00396048	0.00358553	0.000399977	0.0433312	0.00690219	0.00689281	0.00180943	0.00163881	0.000207161	0.000206904	0.00873212	0.00921651	0.00141937	0.00143475	0.00334659	0.00383314	0.000820518	0.0008857	0.0652392	0.0626879	0.0881715	0.107153
M01349442	0.293616	0.000821528	0.000962286	0.0113299	0.0112969	0.00844561	0.0213628	0.0236921	0.000592081	0.000573966	0.00132867	0.00176095	0.093303	0.0943964	0.168549	0.151253	0.0860137	0.0360393	0.134661	0.133042	0.103508	0.0987699	0.403319	0.00244527	0.00350249	0.0027634	0.00448175	0.00444486	0.00315635	0.000282016	0.0290933	0.00475091	0.00559289	0.00182974	0.00180995	0.000247787	0.000219405	0.00836391	0.00932116	0.00244849	0.00193125	0.00327692	0.00284044	0.000641014	0.000720283	0.0717995	0.0641458	0.0836508	0.103508
M01350517	0.324497	0.00381128	0.0038888	0.0119713	0.0111496	0.00840495	0.02873	0.0283566	0.000546197	0.000601808	0.00198919		0.0959453	0.0940319	0.167365	0.157722	0.062975	0.0447761	0.13154	0.125514	0.11262	0.107426	0.444882	0.00659269	0.00266395	0.00256677	0.00526684	0.00488689	0.00368107	0.00049612	0.0405109	0.00913829	0.00493556	0.00172275	0.00173952	0.000278705	0.000268543		0.0102543	0.00118908	0.000971271	0.00386185	0.00286583	0.000724192	0.000748348	0.0679727	0.0710706	0.102641	0.104966
M01350518	0.339445	0.00404101		0.0109157	0.00973008	0.00779988	0.0234881	0.0255289	0.00063987	0.000652526	0.00137934	0.00161514	0.0923918	0.0880182	0.15696	0.154715	0.0609567	0.0398617	0.135769	0.136022	0.1241	0.109886	0.443198	0.00223178	0.00441399	0.00297841	0.00388594	0.00371238	0.00435289	0.000308319	0.0348247	0.00490284	0.00345602	0.00170811	0.00177867	0.0002453	0.000248857		0.0102608		0.0014309	0.00417967	0.00323425	0.000722146	0.000620059	0.0625968	0.06041	0.0887399	0.118087
M01350585	0.303222	0.00167444	0.00110892	0.0105419	0.00978572	0.00965089	0.0376488	0.030489	0.000808053	0.000768181	0.00168906	0.00134133	0.0948519	0.0930752	0.154912	0.165103	0.0740774	0.0442301	0.127272	0.128247	0.0994989	0.103326	0.449801	0.0032518	0.0027773	0.00275514	0.0041569	0.00422887	0.00386616	0.000408545	0.0413564	0.00506829	0.00519419	0.00140029	0.00136335	0.000265904	0.000252937	0.0101148	0.00950866	0.00158236	0.00169603	0.00373356	0.00373486	0.000733901	0.000754022	0.0677904	0.0650569	0.0964093	0.11344
M01351437	0.30564	0.00134011	0.00192037	0.0111767	0.0111406	0.00829156			0.000557137	0.000592595	0.00208642	0.00180419	0.0903872	0.0903872	0.169177	0.137768	0.0634169	0.0342191	0.116585	0.124805			0.470188	0.0034055	0.00346625	0.00194871	0.00469251	0.00552861	0.00339549	0.0003328	0.0391112	0.00717641	0.00874065	0.00176049	0.00165776	0.000175839	0.000194677	0.0091585	0.0090447	0.0011568	0.000893064	0.00313827	0.00324207	0.000603728	0.000635566	0.0615945	0.0787244	0.0995322	0.0918451
M01351438	0.287516	0.00333648	0.00204818	0.0100175	0.0106295	0.00848992	0.0236787	0.0233552	0.000546529	0.000598725	0.00131105	0.00155995	0.0969476	0.0903872	0.144975	0.146515	0.082369	0.0313069	0.128972	0.127219	0.126105	0.112255	0.444703	0.00232325	0.002192	0.00248371	0.00475359	0.00484212	0.00300905	0.000328895	0.0371307	0.00526644	0.00491298	0.00131432	0.00133987	0.000166848	0.000196226	0.00879136		0.00130542	0.00134084	0.00322269	0.00284493	0.00069382	0.000680622	0.0717995	0.0728929	0.0968439	0.100228
M01351439		0.00140619	0.00108514		0.0100687	0.00958441	0.020929		0.000355407	0.000287114	0.00124567	0.00145759	0.0860137	0.0911162	0.139109			0.0356753	0.123667	0.122272	0.110797		0.439542		0.00446383	0.00240643	0.00446745	0.00511274	0.00385079	0.000823833	0.0404622	0.00533989	0.00506534	0.00171817	0.0014246	0.000222475	0.000200542	0.00870008	0.00808261	0.00115546	0.00119933		0.00291038	0.000728605	0.000717151	0.0645103	0.0681549	0.0982917	0.0984055
M01351930	0.297668	0.00247707	0.000704848	0.00941769	0.00985744		0.0315613	0.0314198	0.000628954	0.000603002	0.00162347	0.00131094	0.0867426	0.0882005	0.150823				0.121948	0.125079	0.0952551		0.480825	0.00114005	0.00294869	0.00305033	0.00389447	0.00411478		0.000500453		0.00699852	0.0059939	0.00160593	0.00171459	0.000246432	0.00028718	0.0102854	0.0102801	0.00177463	0.00163863	0.00373517	0.00409107	0.000881266	0.000829437	0.0634169	0.0677904	0.0857456
M01352823	0.293148	0.00311222	0.00127647	0.011436	0.0111191	0.00928721	0.0270685		0.000633339	0.000668675	0.00133397	0.00132788	0.100592	0.0998633	0.150046	0.13631	0.093303		0.120897	0.123493	0.111526		0.410638	0.00173308	0.00341477	0.00344077	0.00397446	0.0038546	0.00309867	0.000405128	0.0364869	0.00485723	0.00541873	0.00178264	0.001564	0.000209705	0.00021633	0.00969245	0.00847954	0.00145207	0.00114856	0.00359497	0.00360799	0.000692721	0.000831373	0.0605011	0.0637813	0.0754817	0.0976765
M01352824	0.284998	0.00127583	0.0017699	0.00908534	0.0104109	0.00947704	0.0185059		0.000624829	0.000551343	0.00127411	0.00145346	0.0816401	0.0973121	0.148565	0.155991	0.0914806	0.0382235	0.124128	0.123971	0.116629		0.415249	0.00367968	0.00496604	0.00334303			0.00261276	0.0002857	0.0373378		0.00485596	0.00153647	0.00168258	0.000201379	0.000214382	0.00858086	0.00894959	0.00165296	0.00156823	0.00331097	0.00342969	0.000827154	0.000847781	0.0634169	0.0624788	0.0751183	0.0918451
M01352847	0.29271	0.00224021	0.00345258	0.0128091	0.0112453	0.00904097	0.0184278	0.0291984	0.000655611	0.000672141	0.00118633	0.00134975	0.101321	0.0998633	0.150276	0.155262	0.072164	0.0407718	0.126364	0.126188	0.118815	0.10861	0.428473	0.00388071	0.00432444	0.00255666			0.00313768	0.000450483	0.039594	0.00573475	0.00658623	0.00181467	0.00185561	0.000216525	0.000216648	0.0092942	0.00867046	0.0011335	0.00140821	0.00360983	0.00326917	0.000684422	0.000671781	0.061959	0.0641458	0.0859243	0.101686
M01353126	0.328747	0.00110729	0.00128336	0.0115668	0.0128671	0.0105131	0.0292782	0.0344229	0.000728544	0.000722395	0.00140264	0.00166544	0.0954897	0.102779	0.168695	0.155991	0.0845558	0.0451402	0.120521	0.128373	0.105695	0.0991344	0.480773	0.00241278	0.00366389	0.00298172	0.00495967	0.00547955	0.00309945	0.000348147	0.043761	0.00737039	0.00657173	0.00177148	0.00203516	0.000187724	0.000189462	0.00974304	0.0091724	0.00128936	0.0013753	0.00407553	0.00339598	0.00085002	0.000837526	0.0699772	0.0743508	0.0961076	0.104237
M01353130	0.308834	0.000812827	0.00113541	0.0110247	0.0110213	0.00959533	0.0236141	0.0301317	0.000625335	0.000676592	0.00138328	0.00161293	0.093303	0.0962187	0.14951	0.172756	0.0794533	0.0393156	0.138015	0.123362	0.118815	0.0998633	0.420682	0.0026227	0.0032279	0.0021065	0.00373903	0.00465436	0.0030459	0.000386097	0.0363689	0.00666734	0.00542656	0.00174938	0.00185744	0.000225728	0.000198881	0.00948732	0.0085638	0.00141322	0.00147332	0.00356812	0.00342317	0.000691809	0.000659386	0.0601367	0.0717995	0.0938996	0.0965831
M01353132	0.294383	0.000600042	0.00101122	0.0108357	0.010285	0.00989505	0.0182236	0.034804	0.000637838	0.000536958	0.00139033	0.00192997	0.0947608	0.0969476	0.138824	0.155262	0.0882005	0.0400437	0.114397	0.114443	0.111526	0.104237	0.440787	0.00139331	0.00435753	0.00257914	0.00383369	0.00429794	0.00278198	0.000324398	0.0328474			0.00197801	0.00144548	0.000196362	0.000210178	0.00930063	0.00972513	0.00114338	0.0010001	0.00386569	0.00359167	0.0007653	0.000665476	0.0659681	0.0717995	0.0753585	0.103508
M01354891	0.299216	0.00100994	0.00244293	0.0108379	0.0102687	0.0103283		0.0323444	0.000698101	0.000667056	0.00177233		0.0874715	0.093303	0.163191	0.150888	0.0885649	0.0400437	0.128936	0.119132	0.107153	0.107153	0.451975	0.00485735	0.00380277	0.00310848			0.00410081	0.000466489	0.04424		0.00643188	0.00160966	0.0016639	0.000240809	0.000220982		0.0099111	0.00130593	0.00135113	0.00360598	0.00319742	0.000643748	0.000634587	0.067426	0.0730752	0.08664	0.115535
M01354892	0.285824	0.00088353	0.00214385			0.00876413	0.0271115	0.0265723	0.000586193	0.000610021	0.00113647	0.00108211	0.090205	0.0940319	0.135711	0.162916			0.119026		0.106059	0.0994989	0.433285	0.00370544	0.00186282	0.00181034		0.004276		0.000345703	0.0344329	0.00818118	0.00574267	0.00153952	0.00195534	0.000216874	0.000227724	0.00982181	0.00889138	0.00121535	0.0011154	0.00360152	0.00322189	0.000569627	0.000635533		0.0710706	0.0926237	0.105786
M01354925	0.295665	0.00148967	0.00204356	0.0106502	0.00989922	0.00837599	0.0241657	0.0205954	0.000698907	0.000665949	0.00148325	0.0014156	0.0907517	0.0863781	0.153605	0.151982	0.0724374	0.0360393	0.12825	0.121515	0.103599	0.102232	0.457948	0.00513922	0.00334495	0.00250394	0.00511409	0.005526	0.00393024	0.000311025	0.0365359	0.00526206	0.00498423	0.00217496	0.00200618	0.000245285	0.000251397	0.00923483	0.0087889	0.00125589	0.00106764	0.00327795	0.00303634	0.000717822	0.00073336	0.067426	0.0748975	0.0786669	0.113895
M01354926	0.276862	0.00385339	0.00427954	0.00806537	0.007082		0.0316321	0.0281742	0.00056992	0.000588837	0.00153795	0.00117106	0.0814579	0.0724268	0.146576				0.11906	0.113496	0.105513	0.0989522	0.44895	0.0258555	0.0108712	0.00305142	0.00392533	0.00398363	0.00354934	0.000111238	0.0493365	0.00467563		0.0022378	0.00229345	0.000357456	0.000354688					0.00349034	0.00304241	0.000787649	0.000734919	0.0601367	0.0617768	0.0939401	0.126014
M01355047	0.308527	0.00115273	0.0017687	0.0108912		0.00955297	0.0271493	0.0283266	0.000642865	0.000600927	0.00178523	0.00171575	0.0940319	0.098041	0.166057	0.150888	0.0882005	0.0393156	0.123944	0.121823	0.107882	0.105695	0.461937	0.00485281	0.00146202	0.00304852		0.00458955	0.0038691	0.000363937	0.0387618	0.00616589		0.00167369		0.000188184	0.000230792	0.0103642	0.0101891	0.00137564	0.000830025	0.00364286	0.00388718	0.000580872	0.000658619	0.0747153	0.0743508	0.0880961	0.118451
M01355048	0.273319	0.000490852	0.000539837	0.00978017	0.00976505	0.0100434	0.0221871	0.0271297	0.000699376	0.000596041	0.0014522	0.00115444	0.0896583	0.0973121	0.13345	0.169112	0.0860137	0.0458682	0.113598	0.107533	0.10861	0.10205	0.423679	0.000419565	0.000471703	0.00220393	0.00363757		0.00310278	0.000240457	0.0393131	0.00485684	0.00490277	0.0015498		0.000278305	0.000254454	0.00936411	0.00834008	0.00120907	0.00157005	0.00351823	0.00385435	0.000590893	0.000606423	0.0683371	0.0716173	0.0851838	0.0929385
M01355049	0.325817	0.000874673	0.00169237		0.0117082	0.0107726	0.0245744	0.0323147	0.000662226	0.000572917	0.0017853	0.00164769	0.0954897	0.0936674	0.167457	0.158178	0.0816401	0.0444659	0.128993	0.131489	0.1159	0.107882	0.409679	0.00375167	0.00375457	0.00245963	0.00352804	0.00387957	0.00274167	0.000254649	0.0323213	0.00559226		0.00126485		0.000236369	0.000195969	0.0109587		0.0010295	0.00145759	0.00367001	0.00332479	0.000628345	0.000554567	0.0656036	0.0699772	0.0802694	0.103326
M01355598	0.326237	0.000268806	0.000151437	0.0123716	0.0137723		0.0368558		0.000603728	0.000709542	0.00208367	0.00182853	0.0967654	0.102232	0.176591	0.169749			0.127041	0.130232	0.116352	0.115144	0.441275	0.000616309	0.000587949	0.00281834	0.00413855	0.00443754	0.00292084	0.000303628	0.0384772	0.00583757	0.00799219	0.00152517	0.00170355	0.000196257	0.000207617	0.00897176		0.0013538	0.0011118	0.00300312	0.00310383	0.000773766	0.000759793	0.0648747	0.0717995	0.0881873	0.0969476
M01356019	0.309912	0.00208176	0.000505374		0.0126701		0.0327961	0.0291916	0.000695256	0.000650722	0.00160686	0.00138364	0.0981321	0.103736	0.159448	0.143781	0.0656036	0.0382235	0.133176	0.131454	0.113713	0.11426	0.457002	0.000549253	0.00358895							0.00891968	0.00642166	0.00166755	0.0013467	0.000290313	0.000229876	0.00965476	0.00929084	0.000961388	0.00136747	0.00327768	0.00308276	0.000562353	0.000475103	0.0650569		0.107927
M01356020	0.274384	0.00144799	0.00157277	0.00903099	0.0102608	0.00847914	0.0261318	0.0270442	0.000573825	0.000605353	0.00119104	0.00109319	0.0910251	0.0958087	0.159514	0.129294	0.0738041	0.0338551	0.122092	0.124036	0.100592	0.0937585	0.400971	0.00407476		0.0048474	0.00364033	0.00368965	0.00307896	0.000270736	0.0336458	0.00685192	0.00636958	0.00149051	0.00152978	0.00021059	0.00020203	0.007437	0.00818947	0.00103677	0.0010471	0.00300602	0.00312716	0.000765111	0.000704469	0.0718907	0.0736674	0.0787028	0.110433
M01356021	0.323625	0.00186163	0.00138021	0.0120526	0.0120993	0.00948596	0.0332825	0.0273763	0.000698596	0.000653121	0.00203145	0.0017266	0.0965831	0.0989522	0.164986	0.148337			0.137214	0.125363	0.118451	0.109704	0.450557	0.0051736	0.00353747	0.00287901	0.00439305	0.00451317	0.0040481	0.00041965	0.0400699	0.00898723	0.00849658	0.00159552	0.00152702	0.000251117	0.000267652	0.0102501	0.00890013	0.0011856	0.00128242	0.0036055	0.00343367	0.000645888	0.000647716	0.0692483	0.0779954	0.0910966	0.118815
M01356107	0.325622	0.00165651	0.000660762	0.0114817	0.0101454	0.00905651	0.026474	0.0377656	0.000762095	0.000589361	0.00169191	0.00217697	0.0889294	0.0903872	0.139943	0.164738	0.0663326	0.0444121	0.126621	0.125235	0.106424	0.0969476	0.377677	0.000641087	0.000981763	0.00295003	0.00379239	0.00398874	0.00304309	0.000387501	0.0325024	0.00536727	0.00501955	0.00125036	0.00150196	0.000217549	0.000291196	0.00871237	0.00869896	0.00132592	0.00133447	0.00321088	0.00317361		0.000653169	0.0650569	0.0707973	0.0797233	0.108793
M01356109	0.326943	0.00163466	0.00159823			0.00896234	0.0323749	0.0356058	0.000709542	0.000710064		0.00197518			0.165271	0.147244	0.0670615	0.0458682	0.123679	0.128256		0.0969476	0.408419	0.00280189	0.00132733	0.00229849	0.00443635		0.00311922	0.000335939	0.0345471					0.000225419	0.000320316			0.0010578	0.00111078	0.00332541	0.00318869	0.000508521	0.000477556	0.0685194		0.0872791	0.093303
M01356331	0.305137	0.00161009	0.00254105	0.0104656	0.0105036	0.0097206	0.0203802	0.0324138	0.000666857	0.000589054	0.00142858	0.00150934	0.0903872	0.0940319	0.136877	0.172756	0.0896583	0.042956	0.130532	0.130795	0.12246	0.10205	0.422094	0.00411686	0.00405148	0.00294599	0.00341507		0.00386057	0.000329417	0.037745	0.00641759	0.00576519	0.00157124	0.00155842	0.000229878	0.000224552	0.0103772	0.00966189	0.0012395	0.00157504	0.0038136	0.00376995	0.000675247	0.000667417	0.0685194	0.0597722	0.0800874	0.111891
M01356335	0.303677	0.00176883	0.000171693	0.0101989		0.00972056	0.0305084	0.0265856	0.000638609	0.000655462	0.00158229	0.00133118	0.0882005	0.0882005	0.14864	0.157449	0.101321	0.0385875	0.119377	0.125893	0.106424	0.107153	0.416442	0.000604182	0.00151808			0.00427353			0.0405878	0.0063073	0.00524561	0.00185926	0.00131868	0.000211459	0.000291813	0.0088385	0.00908651	0.00128798	0.00148967	0.00350425	0.00318205	0.000627603	0.000500198		0.0754442	0.08664
M01356814	0.347966	0.00281215	0.00211782	0.0118254	0.0109538	0.00803541	0.0307183	0.0337179	0.000763964	0.000743451	0.00126427	0.00176181	0.106606	0.100046	0.15587	0.152528	0.072164	0.0365854	0.133151	0.130729	0.104966	0.105513	0.452347	0.00368468	0.0042665	0.00280423	0.00487483	0.00505368	0.00393129	0.000381406	0.0317584	0.0049525	0.0040795	0.00199923	0.00187061	0.000274348	0.000214925	0.00907398	0.00931549	0.000934641	0.00123016	0.00311187	0.00299881	0.000698403	0.000718015	0.0687016	0.0694305	0.104198	0.127289
M01357928	0.333605	0.00265848	0.00225212	0.0115134	0.0117154	0.00829672	0.0292815	0.0268973	0.000766	0.000711723	0.001476	0.00179066	0.0989522	0.0940319	0.164634	0.154032	0.0792711	0.0453222	0.133862	0.131322	0.108793	0.106606	0.415633	0.00574671	0.00634507	0.00372641	0.0041633		0.0030916	0.000363924	0.0294597	0.00854785	0.00525587	0.00164949	0.00202212	0.000257309	0.000227517	0.010648		0.000855454	0.000961807	0.00340641	0.00359492	0.000688664	0.000656427	0.0617768		0.0879209	0.0994989
M01357930	0.343591	0.00110527	0.000968617	0.0118534	0.0118226	0.0107612	0.0350022	0.0308252	0.000656769	0.000741716	0.00177289	0.00177201	0.0918451	0.0994394	0.135452	0.167654	0.0921185	0.043684	0.129642	0.124409	0.0976765	0.0976765	0.411728	0.00217671	0.00195752	0.00252206		0.00417381		0.000299269	0.0343218	0.00662453		0.00177802		0.000247644	0.000218059	0.00974553		0.00194139		0.00398802	0.00356308	0.000623687	0.000637036	0.0672437	0.0694305	0.0928285	0.0914806
M01359563	0.312793	0.00218919	0.00167372	0.0100674	0.0104265	0.00775812	0.0295105	0.0257719	0.00068612	0.00066751	0.00159771	0.00158733	0.0922096	0.0896583	0.153383	0.149431	0.0725285	0.0407718	0.122216	0.132868	0.0954897	0.0991344	0.451414	0.00479041	0.00297791	0.00206772	0.00534885	0.00463237	0.00320233	0.000314335	0.0390941	0.0072301	0.00776797	0.00175258	0.00190321	0.000222567	0.000229555	0.00900669	0.00918304	0.00127058	0.00112582	0.00347515	0.00327235	0.000726209	0.000729315	0.0656036	0.0623235	0.0957343	0.102916
M01360348	0.328546	0.00233177	0.00113573	0.00738804		0.00850035	0.0325301	0.0269818	0.000579004	0.000559362	0.00178294	0.00204268	0.0966123	0.0962187	0.164545	0.141412	0.0736219	0.032763	0.118633	0.12767	0.110797	0.111526	0.412442	0.00738804	0.00631522	0.00397824		0.00415864	0.00324581	0.000386311	0.037292	0.00785104	0.00925599	0.00123751	0.00139541	0.000251589	0.000298176					0.0033871	0.00277822	0.000671794	0.00056466	0.0740066	0.0772665	0.0771751	0.0984055
M01360349	0.342748	0.000781625	0.000547398	0.0110938	0.0117108	0.0110631	0.0346596	0.032074	0.000661631	0.000775358	0.00193702	0.00141253	0.0918802		0.148015	0.180046	0.0860137	0.0495086	0.127515	0.124574	0.105695	0.106424	0.475525	0.000829864	0.000628316	0.00277329	0.0049018	0.00456851	0.00367799	0.000363264	0.0420777		0.0064457		0.00166496	0.000244566	0.000222997	0.0102483	0.0103581	0.00128762	0.00150228	0.00387696	0.00363831	0.000607322	0.000664836	0.0787244	0.0792711	0.0900983	0.100592
M01360970	0.322536	0.000994554	0.00133697	0.0114986	0.0117065	0.00992394	0.0336634	0.0298743	0.000747212	0.000715021	0.00159607	0.00135186	0.0978588	0.104692	0.17146	0.146788	0.0981321		0.129044	0.12296	0.107153	0.105786	0.460216	0.00329794	0.00264931	0.00344524	0.00390554	0.00454847	0.00356391	0.000405906	0.0372401	0.00570239	0.0054443	0.0013078	0.00164307	0.00026897	0.000342527	0.0106744	0.00848644	0.00123973	0.000997157	0.00354101	0.00327455	0.000538925	0.000740564	0.0690661	0.0775399	0.0847327	0.118815
M01362400	0.357214	0.000422229	0.00273562	0.0129479	0.0123894	0.00932781	0.0357683	0.0336184	0.000608724	0.000556602	0.00132867	0.00145623	0.106788	0.0945786	0.166313	0.168929	0.0978588	0.0411358		0.136661	0.115535	0.100957	0.443913	0.00179422	0.000684644			0.00544512			0.0452566	0.00620829		0.00199646	0.00212398	0.000184223	0.000190033	0.00966173	0.00773468	0.00126464	0.000905278	0.00257067	0.00272233	0.000569085	0.000534619		0.0787244	0.0941675
M01362402	0.324364	0.00195332	0.0017697	0.012305	0.0109887	0.0106038	0.0311386	0.0358753	0.000855043	0.00078539	0.00159447	0.00175011	0.0922096	0.104419	0.165684	0.166196	0.0710706	0.0464387	0.131646	0.126285	0.123918	0.112255	0.482202	0.00328426		0.00433558	0.00489813	0.00442224	0.00358795	0.000391736	0.0453253	0.00856957	0.00611349	0.00146666	0.00194476	0.000292008	0.000370184	0.011337	0.0110136	0.00170293	0.00158902	0.00393313	0.00349873	0.000706037	0.000707496		0.0697039	0.0928688	0.095262
M01364529	0.311078	0.00109699	0.00113149	0.0105435	0.0110502	0.00975413	0.0292358	0.0363687	0.000694806	0.000641089	0.00165697	0.00170098	0.0925919	0.101363	0.165639	0.153444	0.075296	0.0444136	0.12784	0.129365	0.104237	0.106426	0.473548	0.00383145	0.00235107	0.00292325	0.00388826	0.00397434	0.00337923	0.000411899	0.0399231	0.00792926	0.00466387	0.00169198	0.00215998	0.000270724	0.000268155	0.0116757	0.0105662	0.00122404	0.00131399	0.00407829	0.0037294	0.000807609	0.000745622	0.0642392	0.0664243	0.0914634	0.108252
M01364650	0.309053	0.00372999	0.00286531	0.00898359	0.00948279	0.00906583	0.029029	0.030809	0.000740611	0.000482494	0.00189962	0.00154178	0.081692	0.0889413	0.156577	0.160366	0.0510251	0.0502842	0.125079	0.128748	0.0976874	0.103508	0.447537	0.00406495	0.0037359	0.00263016	0.00393555	0.00390156	0.00291811	0.00047502	0.0420939	0.0107064	0.00837442	0.00209563	0.00214652	0.00021247	0.000232295	0.0109567	0.0110237	0.00124158	0.00130076	0.00320187	0.00346675	0.000827811	0.000780327	0.0634456	0.0664259	0.0860047	0.103599
M01365836	0.340904	0.00191409	0.00120235	0.00959304	0.0106699	0.00986723	0.0353415	0.0359772	0.000690774	0.000764563	0.00218818	0.00212647	0.0925769	0.102782	0.163822	0.156018	0.0663366	0.0458914	0.136452	0.128256	0.107891	0.0962297	0.446783	0.00292786	0.00500564	0.00294687	0.00376332	0.00396662	0.00285003	0.000383881	0.0398566	0.00941092	0.00813165	0.00211804	0.00192886	0.000291382	0.000315519	0.0102296		0.00122918	0.00123486	0.00312912	0.00333612	0.000853936	0.00068775	0.0615058	0.0664237	0.095565	0.103873
M01365837	0.29906	0.00254879	0.00187661	0.0102311	0.00944534	0.00918653	0.0301317	0.0303648	0.000743462	0.000734703	0.00196191	0.00195972	0.0970159	0.090399	0.150046	0.162656	0.0670655	0.0385944	0.114458	0.11183	0.0969476	0.100616	0.413234	0.00135709	0.00258306	0.00266307	0.00346884	0.00357141	0.00329192	0.0004952	0.0390023	0.00785206	0.0078141	0.00205112	0.00198977	0.000308139	0.000285891	0.0105578	0.0105979	0.00108269	0.000960845	0.00383141	0.00368123	0.000831174	0.000806328	0.0634456	0.0623832	0.0887348	0.0989525
M01365838	0.328879	0.00246696	0.00471455	0.0104773	0.0102814	0.00940657	0.0305135	0.0318308	0.000751557	0.000730854	0.00200703	0.00203331	0.0947636	0.0969585	0.147086	0.159062	0.0563585	0.0415062	0.133312	0.12223	0.115909	0.101332	0.442772	0.00411831	0.0015452	0.002502	0.00398399	0.00403802	0.00360103	0.00048584	0.0442118	0.00750209	0.00528222	0.00188586	0.00207116	0.000274725	0.000288451	0.00947774	0.00947907	0.00181931	0.00182379	0.00329349	0.00326385	0.000694087	0.000741656	0.0625968	0.0604156	0.0850866	0.109075
M01365980	0.336702	0.0017495	0.0012296	0.0107617	0.0111119	0.00993951	0.0330522	0.0357553	0.000733237	0.000773165	0.00196443	0.00217057	0.0918451	0.102232	0.158901	0.155535	0.0916629	0.0365854	0.134253	0.130271	0.113166	0.113166	0.456642	0.00298181	0.00295969	0.0022476	0.00423174		0.00410409	0.000433415	0.0400396	0.00721515	0.00681309	0.00196745	0.00142492	0.000251954	0.000257048	0.0102526	0.0087887	0.0013555	0.00122325	0.00360123	0.0035597	0.000627597	0.000579935	0.0716173	0.0697039	0.0823877	0.114077
M01366028	0.323033	0.0021506	0.00239337	0.00943021	0.00987823	0.0089698	0.0268536	0.0373177	0.000518536	0.000642691	0.00206647	0.00228608	0.0976874	0.0984162	0.157997	0.164205	0.0752067	0.0444121	0.120894	0.131021	0.108632	0.110078	0.418426	0.00200227	0.00396467	0.00170323	0.00398724	0.00382435	0.00334818	0.000636636	0.0361451	0.007436	0.00488177	0.00203403	0.00235746	0.000286137	0.000259324	0.0100417	0.00989889	0.00200374		0.00285295	0.0030633	0.000584066	0.0007068	0.0604156	0.0725711	0.103362	0.105017
M01366455	0.316528	0.0018635	0.00301631	0.0112555	0.0106918	0.00875127	0.0290431	0.0367449	0.000711032	0.000691179	0.00171206	0.00195901	0.0925805	0.091527	0.155285	0.151093	0.0787277	0.0422295	0.120729	0.119391	0.100999	0.0860167	0.439352	0.00165927	0.00191727	0.00204783	0.00374278	0.00376593	0.00285759	0.000404807	0.0395928	0.00670181	0.0063829	0.00188719	0.00245001	0.000275668	0.00030256	0.00995615	0.00946852	0.0018293	0.00184297	0.00357134	0.00338104	0.000866418	0.00079141	0.0658793	0.0709492	0.0870115	0.106338
M01366456	0.301087	0.00139375	0.00251799	0.00814556	0.0085814	0.00910429	0.0287232	0.0318872	0.000563796	0.000675817	0.00175424	0.00136701	0.0969503	0.0933058	0.146712	0.16846	0.0823722	0.0422279	0.120959	0.117287	0.104361	0.104237	0.437191	0.00440091	0.00101386	0.00216662	0.00437212	0.00386495	0.00300848	0.000549369	0.0355338	0.00890784	0.00486665	0.00207327	0.00200339	0.000275341	0.000273633	0.0103303	0.011085	0.00119758	0.00161695	0.00349295	0.00398075	0.00083389	0.000885808	0.0709167	0.0687076	0.0868543	0.108256
M01366457	0.314573	0.000120141	0.00146726				0.0293421	0.0411406	0.00072679	0.0008584	0.00118756	0.00184105		0.0762252							0.0973366	0.0913049	0.406703	0.00332722	0.000417366	0.0018734	0.00378443	0.00423725		0.000454648	0.0355204	0.00840226	0.00394115	0.00193169	0.00204564	0.000275923	0.000253507	0.00815587	0.00950552	0.00119532	0.00144456	0.00448151	0.00319546	0.000543001	0.000622006	0.063438	0.0674037	0.0933762
M01366882	0.313378	0.00023809	0.000257429	0.00976178	0.0105716	0.010178	0.0299653	0.0325028	0.000639808	0.000561115	0.0016457	0.0015971	0.0937585	0.0988155	0.159726	0.164419	0.103872	0.0450491	0.137297	0.128439	0.116173	0.0929385	0.416357	0.000381552	0.00055607	0.00148666	0.00410789	0.00380888	0.00315142	0.000341472	0.0374004	0.0050548	0.00545387	0.00162428	0.00120849	0.000203981	0.00025481	0.0083737	0.00889367	0.00150988	0.00142269	0.00305414	0.00342122	0.000635167	0.000625081	0.0707255	0.0705432	0.0857096	0.102078
M01366883	0.315604	0.00143012	0.00144653	0.00979275	0.0102362	0.00888641	0.0271578	0.0391454	0.000711043	0.000671522	0.0014593	0.00140594	0.0896583	0.0929385	0.166	0.141048	0.0856492	0.0382235	0.138106	0.128564	0.107153	0.100957	0.44823	0.00198412	0.00209873	0.0022111		0.00424008	0.00337115	0.000272343	0.038795	0.00630466	0.00437916	0.00210999	0.00197569	0.000236126	0.000177025	0.00968457	0.0113413	0.00169578	0.00122884	0.00338919	0.00382008	0.00073311	0.00072382		0.0688838	0.0958831	0.107153
M01367558	0.323515	0.000938406	0.00155913	0.0102586	0.00972393	0.0108484	0.0293362	0.0285288	0.000815897	0.000659452	0.00217203	0.00204156	0.0962187	0.0984162	0.150712	0.177167	0.0948307	0.0393224	0.130831	0.126217	0.112276	0.116638	0.413064	0.00231784	0.00171582	0.00225741	0.00328748	0.00373375	0.0026191	0.000594637	0.0417432	0.0062166	0.00507906	0.00192601	0.00160009	0.00027141	0.000281317	0.00968879	0.00912111	0.00164325	0.00137685	0.00319669	0.00317146	0.000736658	0.000780452	0.058707	0.0637907	0.0733584	0.101341
M01368258	0.276818			0.00911955	0.00859162	0.00732699	0.0192901	0.0319829	0.000562042	0.000616853	0.00106994	0.00186821	0.0860372	0.0864017	0.128504	0.137805	0.0791105		0.109145	0.111433	0.105724	0.0918702	0.423148	0.00211758	0.00299468	0.00183251	0.00376973	0.00350337	0.00272236	0.000365626	0.0318399	0.00787602	0.00593217	0.0013627	0.00153085	0.000209024	0.000207166	0.00988703	0.00948305	0.00101791	0.000999201	0.00363118	0.00315474	0.000624683	0.00059814	0.0639203	0.0682951	0.0732921	0.0960019
M01369127	0.280831	0.00126025	0.00176642	0.0096881	0.00931092	0.0083157	0.0238715	0.030561	0.000687457	0.000686926	0.00107936		0.0907765	0.0929639	0.14707	0.141451	0.0743711	0.0367674	0.122383	0.120625	0.104265	0.0925993	0.458922	0.00155607	0.000773057	0.00243012	0.00434053	0.00404498	0.00395513	0.000312408	0.0451387	0.00645413	0.00616043	0.00154771	0.00161685	0.000244724	0.000277106	0.00967841	0.00943209	0.00165282	0.0017781	0.00388785	0.00386144	0.000646979	0.000736561	0.0743711	0.067809	0.0935566	0.113926
M01369128	0.310147	0.000690509	0.00148931	0.0100796	0.0102961	0.00895061	0.0329432	0.0288286	0.00065388	0.000655738	0.00165348	0.00102495	0.0889537	0.0894398	0.165029	0.164419	0.0925993	0.04332	0.123042	0.134541	0.0984324	0.10062	0.43611	0.000966288	0.00044406					0.000361247	0.032931	0.00417729	0.00580569	0.00187976	0.00157624	0.000278433	0.000254412	0.0101018	0.00936043	0.00114346	0.00147671	0.00332965	0.00324631	0.000492633	0.000552089
M01371360	0.322488	0.000716654	0.00174611	0.0106825	0.0100523	0.0102512	0.0276703	0.0343328	0.00076589	0.000760848	0.00136562	0.00176469	0.0929639	0.0951513	0.140517	0.161502	0.0754648	0.0455042	0.128986	0.12627	0.110098	0.0969741	0.453483	0.00394783	0.00215036	0.00263344	0.00386077	0.00360769	0.00335885	0.000430523	0.0324361	0.00808067	0.00678737	0.00149462	0.00219535	0.000274585	0.000298208	0.0111229	0.0106	0.00131785	0.00171347	0.0037331	0.00378977	0.000654809	0.000690642	0.0670798	0.0612468	0.0718359	0.102078
M01373007	0.308532	0.00379468	0.00604962		0.00987031	0.00813442	0.0213127	0.0346071	0.000631053	0.000586727	0.00113603	0.00147843	0.0922348	0.0907765	0.153258	0.144367	0.056872	0.0382235	0.125075	0.121665	0.111557	0.10062	0.441637	0.00650907	0.00813362	0.00423078	0.00418141		0.00325294	0.000320902	0.0374555	0.00731664	0.00759852	0.00148812	0.0015765	0.000231851	0.000279229		0.010858		0.0016195	0.00355938	0.00327856	0.000887323	0.00084804	0.0689027		0.0888242	0.109005
M01373010	0.304983	0.00153112	0.00226728	0.00874742	0.00918272	0.00721272	0.0343312	0.0317447	0.000628266	0.000650828	0.00138818	0.00124618	0.0911411	0.0944222	0.125956	0.141086	0.0776522	0.0364033	0.118481	0.112623	0.0882246	0.0933285	0.441909	0.004084	0.000742533	0.00218579	0.0039822	0.0039688	0.00266861	0.000299402	0.0294584	0.00517225	0.00591956	0.00180053	0.00165268	0.000254943	0.000262508	0.0088244	0.0092078	0.00131094	0.00145494	0.003112	0.0034487	0.000613535	0.000682015	0.0675659	0.0663507	0.0953768	0.0928424
M01373972	0.253549	0.0032621	0.00268612	0.00815578	0.00717848	0.00818472	0.015614	0.0252721	0.000575977	0.000550098	0.00132103	0.00115328	0.0849435	0.0809333	0.12996	0.135983	0.0772876	0.0451402	0.112862	0.10602	0.104265	0.0947867	0.427661	0.00374704	0.00483582		0.00301605	0.00269369	0.00319707	0.00048175	0.0410988	0.00697503	0.00740914	0.00178858	0.00179416	0.000225348	0.000170537			0.00106742	0.00100783	0.00295739	0.00349913	0.000768943	0.000738949		0.0623405	0.0820289	0.110828
M01374138	0.274547	0.000241008	0.000210086	0.00926766	0.00889579	0.00802347	0.0272811	0.0251754	0.00058739	0.000568545	0.0013197	0.00108666	0.0896828	0.0889537	0.146705	0.149471	0.082027	0.0360393	0.115145	0.118284	0.0998906	0.0969741		0.000335367	0.000583011	0.00334372		0.00346688	0.00236721	0.000261313		0.00442082	0.00470058	0.00129343	0.00168414	0.000226542	0.000221764	0.00866753	0.00987217	0.00103238	0.00102455	0.00265003	0.00293974	0.000719573	0.000615393	0.0605177	0.0675659	0.0822716	0.0955159
M01374246	0.320907	0.00157956	0.00206927	0.00992552	0.0096082	0.00831623	0.0319777	0.0343386	0.000804908	0.000705638	0.0020994	0.0020548	0.0944222	0.0896828	0.154714	0.154575	0.0740066	0.0374954	0.123457	0.117791	0.0977032	0.0918702	0.45214	0.00385241	0.00293271	0.00280251	0.00403157	0.00386887	0.00308267	0.000290245	0.0361063	0.00855167	0.00675274	0.0015497	0.00173828	0.000259721	0.000294492		0.00960542		0.00110245	0.00393854	0.00323662	0.000813667	0.000799334	0.0685381	0.0645279	0.0906443	0.106088
M01377949	0.312869	0.00174399	0.000941338	0.0105375	0.0108318	0.0086869	0.0348931		0.000692632	0.000667549	0.00163543	0.00119801	0.0958804	0.0933285	0.166363		0.0925993		0.123937	0.129719	0.10864	0.107182	0.479586		0.00324856	0.00355593	0.00405692	0.00399601	0.00350483	0.000434504		0.00846368	0.00960794	0.00185865	0.00194943								0.00343436	0.000809819	0.000821896	0.0714546	0.0740066	0.0848198	0.111557
M01377950	0.309271	0.000826142	0.00140079	0.0115457	0.0111732	0.00902134	0.0232618	0.026074	0.00067392	0.000661976	0.00132793	0.00118553	0.0944222	0.0955159	0.166363		0.0864017		0.127218	0.13006	0.112286	0.0969741	0.455882	0.00183065	0.00223185	0.0039266	0.00412076	0.00400769	0.00386356	0.000473522	0.0455869	0.00593018	0.00502295	0.0018564	0.0018921	0.000226542	0.000195089	0.00879374	0.00944762	0.00150325	0.00139084	0.0031635	0.00363941	0.000981948	0.000931915	0.0689027	0.0670798	0.0855479	0.116296
M01377951	0.296347	0.00154399	0.001185	0.0102389	0.010082	0.00772075	0.0253082	0.0283552	0.000616322	0.000593894	0.000976374	0.00164193	0.093693	0.0911411	0.159811	0.146312	0.0659861	0.0393156	0.120562	0.121367	0.090412	0.096245	0.466189	0.00330059	0.00465029	0.00288665	0.00428068	0.00455659	0.00269103	0.000312142	0.0388327	0.00725532	0.00803329	0.00190948	0.00196496	0.000206104	0.000195089	0.0086654	0.00913349	0.000944125	0.000976109	0.00286595	0.00392235	0.000752354	0.000752884	0.0685381	0.07109	0.097925	0.0907765
M01378082				0.00974211		0.00897184			0.000565227	0.000595353			0.0845789	0.0918702	0.163815		0.0874954				0.0955159	0.101349	0.383199	0.00439388	0.00511744	0.00306542	0.00366582	0.00345732	0.00298858	0.000331121	0.0344523	0.00427139	0.00482003	0.00143941	0.001456	0.000200796	0.000193762	0.00874078	0.00790403	0.00165706	0.00141858	0.00308639	0.00268214	0.000591637	0.000568811	0.0600316	0.0629481	0.0703798	0.0923563
M01378110	0.314206	0.00160424	0.00260862	0.00977197	0.00867244	0.00901073		0.0308568	0.000661179	0.000604909		0.00127989	0.093693	0.0856726	0.144521		0.059424	0.0495086	0.118585	0.122788	0.105724	0.0991615	0.460785	0.00335328	0.00177876	0.0032694	0.00418685	0.00442096	0.00379906	0.000510682	0.0449748	0.00713123	0.0057319	0.0014065	0.00162163	0.000216456	0.000211546		0.00900502		0.00129807	0.00378499	0.0033331	0.000794822	0.000730456	0.067809	0.0732774	0.087368	0.115202
M01378142	0.293333	0.00224339	0.0028195	0.00939334	0.0086735	0.00896481	0.0224098	0.0273605	0.000752088	0.000654411	0.00106423	0.00146489	0.090412	0.0882246	0.12814	0.141451	0.0721837	0.0422279	0.12006	0.120209	0.103536	0.0998906	0.43512	0.00439043	0.00268413	0.00358831	0.00355354	0.0035193	0.00370868	0.000389515	0.0421433	0.00620728	0.00565453	0.00171798	0.00149462	0.000287192	0.000242999	0.0104439	0.0103097	0.00128228	0.00116602	0.0032418	0.00318008	0.000749036	0.00073948	0.0656216	0.065257	0.0753549	0.107911
M01379209	0.308566	0.0031412	0.00410735	0.00826474	0.00841338	0.00777184	0.0358525	0.025864	0.000620702	0.000592699	0.00196244	0.0014414	0.0907765	0.0911411	0.124499	0.165512	0.0805687	0.0389516	0.11109	0.112318	0.10062	0.0977032	0.43149	0.00288612	0.00174306	0.00255872	0.00343105	0.00364339	0.00359017	0.00038341	0.0374343	0.00708186		0.00136907		0.000268347	0.000275115	0.0101921	0.00923209	0.00105308	0.00111758	0.00387059	0.00326502	0.000619109	0.000681484	0.0601531	0.0648925	0.0829996	0.107546
M01379210	0.318579	0.00344618	0.00314518	0.0106828	0.0101478	0.00785784	0.0295488	0.0273975	0.000650164	0.000673124	0.00156509	0.00127578	0.08786	0.0966096	0.155078	0.139628	0.0718192	0.032399	0.124308	0.126574	0.0998906	0.0998906	0.473912	0.00761577	0.00719056	0.00366449	0.00397093	0.0044329	0.00303052	0.000365228	0.0427096	0.00861749	0.0081887	0.00181167	0.00162879	0.000296084	0.000216987			0.00113762	0.00133935	0.00336841	0.00306794	0.000753415	0.000831185	0.0670798	0.0747357	0.0855479	0.0971564
M01379518	0.293743	0.00303746	0.00284685	0.011159	0.010235	0.00928889	0.0187053	0.0249767	0.000634123	0.000601017	0.00126446	0.00131217	0.095134	0.0918535	0.159083	0.151267	0.0867505	0.0345832	0.130022	0.13693	0.118826	0.104246	0.407299			0.00252319		0.00390963	0.00311724	0.00026989		0.00623465	0.00472444	0.00192871	0.00150556	0.000239504	0.000262493	0.00905712	0.0085585	0.001526	0.00111642	0.00272239		0.000748634	0.000595344	0.0597777	0.0645161	0.0840917	0.0967134
M01379526	0.327992	0.00144953	0.00196895	0.0107471	0.0103553	0.0100174	0.0245364	0.0293428	0.0007007	0.000685208	0.00128211	0.00152795	0.092218	0.0831055	0.167455	0.156005	0.0732641	0.0385875	0.132577	0.128036	0.117368	0.120284	0.450716	0.00294478	0.001484	0.00291957	0.00379004	0.00398526	0.00332381	0.000464763		0.00853349	0.00609633	0.00144552	0.00172793	0.00023278	0.00022203	0.00995671	0.00955047	0.00128732	0.00110444	0.0034909	0.00333164	0.000886262	0.000907098	0.0689027	0.0696318	0.0862759	0.103172
M01379621	0.288765	0.000880953	0.000864098	0.00959095	0.00955074	0.00859308	0.0267231	0.0285367	0.000749434	0.000748373	0.00125122	0.00140292	0.0911411	0.0955159	0.142337	0.14218	0.0732774	0.0349472	0.116757	0.120347	0.0984324	0.102443	0.448253	0.00412912	0.00192222	0.00451545	0.00402162	0.00358924	0.00360742	0.000553416	0.0416041	0.00456641	0.00722997		0.00176257	0.000317982	0.000313868		0.0119339		0.00119349	0.00362255	0.00341937	0.000823488	0.000772659	0.0703609	0.0667153	0.0815435	0.107182
M01379929	0.305152	0.00119044	0.00208281	0.011701	0.0112187	0.0102629	0.0264542	0.0252334	0.000485068	0.000683608		0.00124512	0.0940576	0.0969741	0.170732	0.147284	0.0802042	0.0356753	0.129471	0.129181	0.104265	0.0977032	0.454042	0.0021773	0.0015781	0.00311001	0.00393907	0.00419999	0.00323251	0.000349435	0.0395311	0.00653787	0.00681405	0.00159641	0.0016775	0.000232912	0.000237027	0.0103422	0.0108361	0.00123092	0.00124034	0.00382335	0.00357371	0.000726474	0.000709222	0.067809	0.0714546	0.0877321	0.107
M01380588	0.328958	0.00288267	0.00218619	0.00988106	0.010526	0.0103446	0.028521	0.0291649	0.000739547	0.000692626	0.00113908	0.00124247	0.0944222	0.0958804	0.155806	0.15895	0.0765585	0.0462323	0.125267	0.12891	0.118035	0.109369	0.488634	0.00360517	0.00329594	0.00338353	0.0048755	0.00484206	0.00380357	0.000409687	0.0416763	0.00648067	0.00795446	0.00158234	0.00170776	0.000330192	0.000272063	0.0104458	0.0107144	0.00153656	0.00152899	0.00336562	0.0035412	0.000740011	0.000730323	0.0729129	0.0772876	0.0906443	0.114109
M01380865	0.342787	0.00191426	0.00311641	0.0111763	0.0112311	0.00954194	0.0258305	0.0311412	0.000715705	0.00076395	0.00115802	0.0015788	0.0958804	0.0995261	0.164783	0.153846	0.0765585	0.0404666	0.135537	0.136774	0.104995	0.110098	0.51142	0.0058309		0.00378081	0.00447724	0.00424506	0.00324493	0.000336521	0.0398174	0.008129	0.00623069	0.00180235	0.00208691	0.000331205	0.000277776	0.0121141	0.0105289	0.00163781				0.000651777	0.000717964	0.0732774	0.0692672	0.093693	0.106453
M01380988	0.339563	0.00145281	0.00165376	0.0100236	0.00963178	0.00867445	0.0211919	0.0333994	0.00070175	0.000676763	0.00140563	0.001872	0.0896828	0.0889537	0.164054	0.140722	0.0692672	0.0386438	0.129591	0.126971	0.115931	0.0925993	0.474009	0.00591836	0.00212917		0.00402948	0.00412677	0.00318897	0.000435935	0.0406066	0.00677295	0.00590653	0.00187452	0.00196902	0.000269403	0.000292927	0.0104779	0.00994053	0.00131365	0.00147939	0.00323283	0.00378825	0.000613765	0.000809006	0.0674444	0.0692672	0.0856726	0.10864
M01381140		0.000414803	0.00219191	0.012138	0.0111538	0.0102045	0.0181519	0.0409619	0.000760628	0.00075159	0.00122673	0.00241213	0.0944222	0.0951513	0.173168	0.143638	0.090412	0.0335399	0.134025	0.12995		0.0984324	0.487642	0.00242635	0.00366279	0.00330553	0.00397924	0.0039613	0.00364232	0.000330806		0.00783129	0.00711625	0.00146317	0.00178853	0.000245081	0.00020986	0.0116371	0.0106497	0.00125903	0.00147341	0.00356045	0.00329158	0.000678092	0.000646859	0.0627051	0.065257	0.08786	0.108276
M01381203	0.32071	0.00138686	0.003512	0.0112615	0.0103821	0.0099287		0.0352225	0.000690244	0.000650562		0.00142548	0.0955159	0.090412	0.165635	0.14619	0.0747357	0.0407718	0.133198	0.126002	0.113015	0.0955159	0.436111	0.00196429	0.00205932	0.00319628	0.00416814	0.00422812	0.00350948	0.000421366	0.042409	0.00429348	0.00322102	0.00131081	0.00195209	0.000234505	0.00025481	0.00943926	0.00875857	0.00153444	0.0012142	0.00381273	0.00367577	0.000806899	0.000706169	0.07109	0.0721837	0.0855479	0.116296
M01381220	0.315843	0.00125799	0.00231147	0.010101	0.00988119	0.0098439		0.0318558	0.000772393	0.000687324	0.00125481	0.0019927	0.0889537	0.0879815	0.144643	0.143881	0.0763155	0.0441694	0.122244	0.125298	0.101349	0.107182	0.462485	0.00586156	0.00552553	0.00450178	0.00359349	0.00361446	0.00352978	0.000415128	0.0359233	0.00561285	0.00424392	0.00147803	0.00181154	0.000255474	0.000224419	0.011005	0.0100024	0.00149037	0.00115872	0.00340583	0.00319057	0.000773322	0.000768146	0.0616114	0.0663507	0.0786312	0.109369
M01381222	0.340973	0.00018288	0.00207269	0.0105094	0.0107962	0.010295	0.034167	0.0289015	0.000725673	0.000625993	0.00168938	0.00137466	0.0940576	0.0973387	0.155304	0.153846	0.0780168	0.0397375	0.130278	0.129198	0.10062	0.10864	0.483444	0.00433969	0.000638619	0.00359793	0.00389378	0.00412052	0.00315615	0.000356457	0.0419335			0.00184063	0.0017888	0.000300503	0.000366026	0.0116673	0.0104698	0.00130714	0.00124574	0.00371821	0.00341146	0.000951217	0.000812594	0.0668368	0.0704824	0.0887107	0.104995
M01381349	0.316989	0.00215562	0.00192822	0.0110191	0.00969545	0.00927758	0.0178439	0.0296383	0.000744679	0.000733913	0.00125943	0.00137227	0.0966096	0.0925993	0.154211	0.154575	0.0718192	0.0371856	0.129828	0.127609		0.108883	0.473937	0.0059658	0.00698799	0.00363461	0.00404888	0.00463182	0.00324479	0.00032549	0.0382047	0.00767964	0.00814615	0.00145321	0.00158279	0.000240296	0.000276181	0.0123366	0.0122851	0.00102963	0.000937394	0.00372818	0.00369243	0.000668124	0.00066746	0.0699964	0.0754648	0.0951513	0.115202
M01381351	0.312341	0.00112984	0.00098657	0.0097518		0.00843176	0.0268822	0.0323052	0.000791462	0.000732451	0.00126833	0.00223497	0.0913841	0.0870094	0.154575	0.146312	0.0748572	0.0388869	0.126461		0.103536	0.0969741	0.480544	0.00740971	0.00544933	0.00242981	0.00504197	0.00462012	0.00290362	0.000281497	0.0276909	0.00588938	0.0070987	0.00166373	0.00164313		0.000251992	0.0129033	0.0113119	0.00112386	0.000906427	0.00357002	0.00330474	0.000646992	0.000693244	0.0761939	0.0758294	0.0915057	0.0995261
M01381359		0.00127086	0.000570969		0.00898226				0.00067344	0.000705205				0.090412	0.154575					0.123997		0.110463		0.00228215			0.00353453						0.00319722		0.00147593	0.000360444	0.000330141	0.00981214	0.00996458	0.00136921	0.00103149			0.000443112	0.000526179	0.0597886		0.0827561
M01382658	0.322717	0.00246834	0.00286595	0.0100304	0.00940263	0.00702427	0.0319387	0.0333386	0.000799998	0.000727271	0.00164499	0.00168029	0.0933285	0.0885891	0.148162	0.14619	0.0637988	0.0356753	0.125144	0.122168	0.102078	0.0955159	0.474475	0.00618061	0.00577371	0.00309608	0.00358619	0.00371479	0.00335394	0.000352487	0.0411398	0.00731783	0.00165507	0.00162787	0.00176907	0.000284405	0.000204777	0.0112046	0.0112131	0.00127657	0.00115036	0.00329302	0.00316787	0.000728067	0.000642865	0.0656216	0.0682951	0.0813008	0.104995
M01383626	0.280994	0.00168978	0.00175451	0.00864083	0.00875632	0.00829699	0.0308147	0.0218299	0.000641144	0.000646195	0.00159768	0.00136934	0.0853081	0.0849435	0.142909	0.138534	0.0853081	0.0408312	0.112697	0.116683		0.110098	0.442343	0.00482506	0.00328294	0.0034516	0.00375954	0.00390109	0.00303175	0.000346888	0.0324204	0.00550781	0.00736731	0.00183718	0.00159077	0.000277377	0.000266479	0.00946445	0.00939906	0.00139951	0.00153468	0.00315296	0.00339073	0.00061124	0.000593165	0.0648925	0.0656216	0.0889537	0.109734
M01383627	0.334164	0.00137891	0.00338834	0.0117316	0.011782	0.00989427		0.0439003	0.000706667	0.000614696	0.00146158	0.00254597	0.0991615	0.101106	0.163811	0.137076	0.090898	0.0369425	0.128836	0.127545	0.115202	0.0977032	0.46003	0.00588792	0.00494866	0.00193819	0.00458915	0.00441398	0.00280089	0.000320572	0.0339083	0.00757996	0.00633024	0.00181883	0.00195958	0.000174507	0.000197101	0.0108369	0.0084202	0.00122208	0.00120281	0.00369243	0.00367409	0.000572032	0.000509832	0.0721837	0.0685381	0.103536	0.0951513
M01383628	0.31907	0.00148776	0.00148683	0.0101573	0.00982955	0.00691955	0.0318741	0.0266269	0.000606455	0.000559273	0.00162466	0.00173018	0.101349	0.0933285	0.146919	0.148742	0.0630696	0.0335399	0.13652	0.128211	0.0984324	0.106453	0.420023	0.00387969	0.00311721	0.00187093	0.00479542	0.00459939	0.00266931	0.000302763	0.0333238	0.00652574	0.00564749	0.00183997	0.00151621	0.000187532	0.000195241	0.0095418	0.00919425	0.000974077	0.000893402	0.00330328	0.0033773	0.000628518	0.000570969	0.0670798	0.0776522	0.0955159	0.0991615
M01383672	0.296753	0.00170998	0.0043365	0.0103689	0.0086076	0.00939973	0.0182519		0.000684206	0.00074694		0.00209634	0.0882246	0.0853081	0.163689	0.139628	0.0583303	0.0517681	0.136533	0.131471	0.123223		0.474606	0.00476286	0.00805311	0.00210525	0.0045849	0.00443591	0.00277989	0.000358584	0.0403838	0.00579263	0.00429755	0.00162173	0.00223191	0.000289605	0.000225411	0.0114165	0.0111443	0.00140935	0.00150876	0.00459407	0.00402323	0.000678757	0.000764615	0.0641633	0.0583303	0.102807	0.0925993
M01383673	0.336452	0.00210113	0.00129265	0.0106828	0.00986517	0.00899144	0.0311064	0.0294327	0.000761026	0.000736306	0.00163768	0.00161947	0.0933285	0.0871309	0.161137	0.140722	0.073642	0.0386438	0.128228	0.129912		0.107911	0.516371	0.00439949	0.00397379	0.00313435	0.00442674	0.0047727	0.00310378	0.000325623	0.0445856		0.00669254	0.00211681	0.00182814	0.000306484	0.000265017	0.00995834	0.01094	0.00139592	0.00137027	0.00321144	0.00412411	0.000772324	0.000757571	0.0692672	0.0751003	0.0951513	0.0987969
M01384237	0.362153	0.00143407	0.00196955	0.0108454	0.010356	0.00912501		0.0368211	0.000747603	0.000714642	0.00125172	0.00200118	0.0973387	0.0929639	0.16697	0.149107	0.0798396	0.036821	0.128357	0.131492		0.102807		0.00410922	0.00556628	0.00285192	0.00423269	0.0046253	0.00275065	0.000308212	0.0403618	0.00601272	0.00567713		0.00193141	0.000227569	0.000238797	0.0104605	0.00948691	0.00131299	0.00124773	0.00361654	0.0036281	0.000758368	0.000726067	0.0659861	0.067809	0.100984	0.0969741
M01384238	0.340724	0.00168566	0.000872137	0.0110647	0.0100391	0.00948266	0.0262028	0.0392547	0.000704142	0.000728597	0.00151939	0.00222287	0.10062	0.0980678	0.158585	0.142545	0.08786	0.0404666	0.128858	0.131248	0.106453	0.110828	0.453438	0.00200052	0.00409992	0.00213249		0.00436108	0.00362385	0.000368419	0.0386874	0.00751351	0.00184807	0.00159847	0.00192091	0.000344825	0.000355453	0.00961477	0.0101297	0.00149055	0.00106685	0.00355381	0.00314737	0.000567115	0.000580007		0.0674444	0.0860372	0.109005
M01384265	0.295388	0.00229172	0.0030776	0.00910574	0.00865757	0.00748586	0.0262541	0.0256665	0.000636625	0.000615892		0.00149826	0.0882246	0.0827561	0.149836	0.135983	0.0802042	0.0335399	0.116714	0.121072		0.10864	0.456853	0.00646912	0.00444535	0.00316771	0.00480008	0.00458144	0.00292715	0.000328679	0.0356012	0.00765984	0.00622524	0.00145228	0.00172753	0.00021305	0.00020574	0.00989853	0.00878423	0.00114712	0.00121092	0.00360923	0.00364112	0.000651511	0.000664292	0.073642	0.0707255	0.104265	0.0940576
M01385240	0.309272	0.000319908	0.00193593	0.00965943	0.00979938	0.00944651		0.024782		0.0006862	0.00148178	0.00134103	0.0893183	0.0925993	0.166241	0.15494	0.0911411	0.0390084	0.13001		0.110098	0.102807	0.425927	0.00411986	0.000591703	0.00170134		0.00345824		0.000395133	0.0326138	0.0013211	0.00539018	0.00161309	0.00144669	0.000255049	0.000268472	0.00867738	0.0101707	0.00122075	0.00134675		0.0038256	0.000514085	0.000586652		0.0612956	0.0933996
M01385241	0.348793	0.00428692	0.00186083	0.0105768	0.0103172	0.00876124	0.0318636	0.0317643	0.000802228	0.00075797	0.00167343	0.00157322	0.0951513	0.0977032	0.15895	0.145461	0.0751003	0.0379147	0.131104	0.132391	0.0991615	0.0925993	0.436493	0.0029217	0.000868548	0.00269243	0.00375994	0.00373855	0.0031822	0.00034104	0.035176	0.005301	0.00528625	0.00164805	0.00205488	0.00028482	0.00027432	0.00999369		0.00143274	0.00138343	0.00395957	0.0039088	0.000723414	0.000614563	0.0648925	0.0616114	0.0896828	0.104265
M01385242	0.336555	0.00181033	0.00147819	0.0114923	0.0109527	0.0100346	0.0242827	0.0308569	0.000798772	0.000768735	0.00110207	0.00144231	0.0955159	0.090412	0.173168	0.159315	0.0831207	0.0415603	0.129281	0.133256	0.112286	0.10062	0.400793	0.00370891	0.00370652	0.00194975	0.00381776	0.00396249	0.00292967	0.000452815	0.0293092	0.00622962	0.00408716	0.00166799	0.00181883	0.000306085	0.00037533	0.00995913	0.0100742	0.00155488	0.00115696	0.0037222	0.00330181	0.000477004	0.000494813	0.0634342	0.0637988	0.0925993	0.0922348
M01386702	0.323773	0.00179451	0.0014544	0.0106234	0.0097627	0.00947628	0.0229527	0.0335739	0.000688326	0.000660549	0.00140948	0.00156511	0.0966096	0.0867663	0.163325	0.154211	0.0667153	0.0495808	0.1266	0.133093	0.11739		0.412702	0.00110366		0.00273643	0.00377961	0.00365415	0.00300676	0.000391943	0.0360745	0.00564045	0.00453625	0.00141613	0.00159276	0.000274453	0.00023405	0.00887209	0.00897163	0.00124773	0.00152444	0.00395797	0.00368166	0.000637821	0.000727534	0.0645279	0.0627051	0.0853081	0.102078
M01388396	0.328256	0.00148471	0.000343432	0.0103346	0.00961982	0.00888099	0.0316706		0.00076209	0.000754248	0.00170055		0.0925993	0.0893183	0.167335	0.140722	0.0874954	0.0371856	0.124126	0.130881	0.103536		0.400138	0.000652175	0.00426433	0.00332972	0.00371768	0.00362491	0.00289419	0.000350077	0.0327906	0.00370585	0.0051467	0.00116719	0.00135525	0.000268605	0.000238967	0.00829434	0.00918628			0.0028167	0.00319137	0.000635121	0.00064284	0.0648925	0.0634342	0.0867663	0.110098
M01388756	0.31659	0.00183106	0.00156631	0.010068	0.0112305	0.00966288	0.0404778		0.000822961	0.000765412	0.00195958	0.00134475	0.090412	0.0918702	0.157856	0.137441	0.0751003	0.0524973					0.504399	0.00616929	0.00266718	0.00358743	0.00553199	0.00451937	0.00345479	0.000314857	0.043496	0.00465547	0.00850353	0.0021628	0.00200331	0.000359248	0.000265549	0.010614	0.0105425	0.00126674	0.00107416	0.00379344		0.000634765	0.00067663	0.079475	0.0659861	0.104265	0.108276
M01390571	0.311484	0.00264764	0.00330567	0.0101564		0.00954832	0.0225704	0.0364797	0.000762621	0.000779501	0.0013829	0.00162971	0.0951513	0.0827561	0.164783	0.159679	0.0499453	0.0444768	0.137159	0.134375	0.110098		0.37099	0.00312159	0.0036814	0.00243526	0.00423136	0.00360963		0.000343831	0.0291226			0.00126302	0.0013296	0.000211322	0.000218234	0.00937368		0.000988696	0.000909617	0.00308823	0.00311707	0.000586386	0.000523521	0.0667153	0.0608822	0.0955159
M01390625	0.30752	0.000275517	0.000573229	0.0107533	0.00972428	0.00780537	0.0227285	0.0284047	0.000616955	0.000545584		0.00190522	0.096245	0.0922348	0.163689	0.139264	0.0966096		0.128431	0.124603		0.0955159	0.478184	0.00102963	0.00088051	0.00275875	0.00511772	0.00466345	0.00326261	0.00034423	0.0330737	0.00816077	0.00362664	0.00192689	0.0022985	0.000264751	0.000275782	0.00995249	0.00854899	0.00124428	0.000950818	0.00413408	0.00340096	0.000574956	0.000630246	0.0725483	0.0689027	0.100255	0.105724
M01390628	0.267123	0.000230727	0.000155767	0.00954672	0.00889574	0.00858341			0.000667726	0.000580804			0.0951513	0.0856726	0.141451	0.13416	0.0834852	0.0382793	0.124488	0.119769			0.393277	0.00062998	0.000886889	0.00341372	0.00398482	0.00348376	0.00274732	0.000353932	0.0307651	0.005904	0.00493763	0.00119537	0.00174321	0.000188728	0.00017969	0.00914999	0.00813684	0.000885826	0.00122115	0.00305288	0.00349692	0.000636094	0.000679953	0.0685381	0.0627051	0.0882246	0.0896828
M01391420	0.320616	0.00237891	0.00142516	0.010043	0.00991381	0.00841475	0.0329925		0.000704807	0.000584127	0.00119856	0.00148298	0.0944222	0.0893183	0.152388	0.139264	0.0732774	0.0415603	0.128989	0.127854	0.103536		0.376075	0.00411441	0.00457692	0.00345785	0.00354264	0.00382852	0.00359673	0.000449625		0.00482107	0.00414391	0.00156498	0.00154079	0.000265017	0.000257973	0.00835508	0.00880151	0.00103747	0.00144031	0.00392342	0.00333597	0.000432081	0.000549704	0.0656216	0.0659861	0.0838498	0.101349
M01391423	0.291154	0.00183133	0.0034415	0.00959829		0.00865452	0.0264475	0.02413	0.000590108	0.000596354	0.00149401	0.00152803	0.0947867	0.0827561	0.146555	0.129056	0.065257	0.0379147	0.120897	0.127846	0.103536	0.101349	0.42245	0.00392076	0.0027872	0.00275131	0.00393605	0.00412969	0.0031394	0.000355527	0.0359618	0.00523455	0.00514045	0.00131312	0.0016539	0.000281497	0.000262359	0.00846273	0.00887807	0.00156339	0.00160818	0.00299334	0.00321848	0.000629183	0.000711718	0.0645279	0.0656216	0.0900474	0.100255
M01391527	0.370085	0.00243978	0.00119125	0.0120144	0.0103444		0.0292631	0.0229811	0.000765811	0.000593165	0.00194071	0.00138848	0.0987969	0.0845789	0.186292	0.144367			0.115688	0.134629	0.116661	0.1118	0.488243	0.0038151		0.00360471	0.00476206		0.00326819	0.000318313	0.0411166	0.00603412	0.00654767	0.00235844	0.00176248	0.000264219	0.000283624	0.0105304	0.00957516	0.00151873	0.00175304		0.00387145	0.000749862	0.000773653	0.0740066		0.0955159	0.100984
M01391529	0.360943	0.00142051	0.0020574	0.0109202	0.00973518	0.00900114	0.0195304	0.0321178	0.000652175	0.000694041	0.0020469	0.00232375	0.0940576	0.0882246	0.170616	0.137805	0.0864017	0.0339045	0.136752		0.116661	0.113015	0.452526	0.0042424	0.00477163	0.00217848	0.00466265		0.00271423	0.000347154	0.034121	0.00516889	0.00656947		0.0019015	0.000218632	0.000196836	0.00805816	0.00971604	0.00126182	0.00101501	0.00266851	0.00318326	0.000574956	0.000658821	0.0616114			0.0893183
M01392210	0.310033	0.0027222	0.00210857	0.00851284	0.00882251	0.00825659	0.0281915	0.0292796	0.000756109	0.000738432	0.00120547	0.0011656	0.0882246	0.0802042	0.136347	0.144367	0.0623405	0.0437477	0.128411	0.123291	0.0998906	0.0984324	0.472057	0.00573122	0.00299094		0.00416278	0.00451193	0.00349107	0.000465707	0.0357643	0.00729873	0.00544109	0.00179172	0.00199029	0.00026701	0.000288409	0.010199		0.00119736	0.00121225	0.00320798	0.00355155	0.00076714	0.000844492	0.067809	0.0685381	0.0885891	0.106817
M01392257	0.320083	0.00275809	0.00318153	0.00909032	0.00877294	0.00784126	0.0354644	0.0274666	0.000684871	0.000651644	0.00155741	0.00130555	0.0882246	0.0860372	0.134889	0.15494	0.0645279	0.0455705	0.132879	0.127531	0.0977032	0.10062	0.390468		0.00460789	0.0023692	0.00383916	0.00353852	0.00293805	0.000375064	0.0334057	0.00765731	0.00631375	0.00135193	0.00145454	0.000247739	0.000225145	0.0100022	0.00868894	0.00152936	0.00131831	0.00355952	0.00298868	0.00062586	0.000579077	0.0681735	0.0641633	0.082027	0.096245
M01392258	0.300427	0.00114048	0.00163569	0.0088673	0.00858713	0.00847243	0.0302369	0.0268649	0.000670782	0.000660416	0.00145959	0.00142423	0.0896828	0.082027	0.145097	0.14619	0.0623405	0.0459351	0.118169	0.120088	0.0972172	0.0918702	0.440085	0.00657505	0.00332148	0.00308903	0.00445079	0.00427084	0.00320559	0.000398987	0.0367648	0.0085979		0.00185857		0.000248138	0.000239366		0.0115813			0.00355713	0.00351646	0.000629315	0.000709591	0.065257	0.0659861	0.0874954	0.102807
M01392853	0.329931	0.00291239	0.00573003		0.00804806	0.00795689	0.0309434	0.0301513	0.000748002	0.000776842	0.00206365	0.00204836		0.0831207	0.148742	0.137076	0.0597886	0.0419249	0.122932		0.109369	0.106453	0.449209	0.00744107	0.00698467	0.00439617	0.00352869	0.00350396	0.00347473	0.000583064	0.0407291	0.00786212	0.00874237		0.00212758	0.00027432	0.000226208					0.00351127	0.00353453	0.000755976	0.000755046	0.0637988	0.0648925	0.079475	0.110098
M01392854	0.335584	0.00298762	0.0030776	0.00840957	0.00833634	0.00855005		0.0346846	0.000708661	0.00075983	0.00152803	0.00181245	0.0849435	0.0860372	0.139993	0.142909	0.0616114	0.0401021	0.120486	0.121487	0.106453	0.103536	0.433059	0.00422286	0.00655565		0.00389391	0.00364976	0.00311308	0.000276181	0.0321558		0.00709618		0.00152312	0.000230727	0.000181285	0.00955403	0.0104894	0.00104359	0.000946698	0.00327829	0.00326447		0.0005925	0.0667153	0.0630696	0.0802042	0.10463
M01392870	0.288554	0.0271643	0.0271643	0.00559468			0.0124148	0.0141755	0.000478304	0.000479423	0.00160774	0.00153398	0.0937716	0.0546806	0.11178	0.101727			0.106537	0.106882	0.128044	0.123971	0.399676	0.0598077	0.0598077		0.00336247	0.00309325				0.00760285	0.00598319	0.00131936	0.00133838	0.0002005	0.000176873			0.00139868	0.00185349			0.00132223	0.00122052	0.0565255	0.0529623	0.0779395	0.0756926
M01392872	0.320579	0.00145973	0.00187543	0.00979414	0.00937526	0.00948142	0.033216	0.030467	0.000673101	0.000660501	0.00227185	0.00175769	0.0863812	0.0885836	0.179862	0.131633	0.0661647	0.0389533	0.13467	0.137986	0.123644	0.109014	0.471617	0.00412006	0.00293742	0.00260759	0.00452715	0.00448585	0.00405611	0.000558174	0.0458531	0.00924084	0.00752726	0.00213817	0.00208023	0.000262579	0.000222002		0.0090019	0.0014617	0.00126069	0.0033061	0.00306791	0.00111111	0.00103818	0.0692636	0.0688992	0.099512	0.109014
M01392914	0.319946	0.00274613	0.00208784		0.00951336	0.00922509	0.0258895	0.0299365	0.000751059	0.000784285	0.00130183	0.00145586		0.0907765	0.157492	0.152752	0.0772876	0.0401021	0.125946		0.110828	0.110098	0.464426	0.00390295	0.00373163	0.0024738	0.00420372		0.00346688	0.000401114	0.0381103	0.00686412	0.00593244	0.00213263	0.0020881	0.000324426	0.000378653	0.0109173	0.0099582	0.00164645	0.00149986	0.004034	0.00364511	0.000646062	0.000700288	0.0648925	0.0629481		0.115202
M01392916	0.301856	0.000339237	0.000146024	0.0106459	0.0105403	0.00955138	0.0262708	0.0337904		0.0006114	0.00158121	0.00180814	0.0947671	0.0922275	0.17583	0.142871	0.10681		0.124581	0.119976		0.0958549	0.466142	0.000444878	0.00336211	0.00243307	0.00504293	0.00537679	0.00377816	0.000545347	0.038825	0.00870703	0.00902303	0.00236909	0.00215118	0.000294245	0.000279358	0.00927843	0.010111	0.00118884	0.0010578	0.00323582	0.00285477	0.00102353	0.000948162	0.0686241	0.073549	0.104299	0.116245
M01396261	0.295326	0.00161177	0.00143699	0.00818123	0.00873492	0.00743031	0.0312725	0.0229725	0.000609379	0.000624398	0.00166479	0.00114513	0.0900474	0.0911411	0.128327	0.133795	0.0791105	0.0302588	0.119014	0.117653	0.0925993		0.421227	0.00426021	0.00326779	0.00305102	0.00372791	0.0038349	0.00289884	0.000384102	0.0325822	0.00623919	0.00579515	0.0019976	0.001622	0.00026701	0.000267542	0.00910388	0.00870143			0.00340136	0.00318472	0.000715838	0.000789601	0.0663507	0.0656216	0.0809333	0.101713
M01396345	0.331243	0.00243991	0.00174494		0.00994372	0.00928197	0.029751	0.0345539	0.000751989	0.000769665	0.00148059	0.00231657			0.153846	0.164783	0.0809333	0.0401021	0.123083	0.126835	0.0984324	0.10864	0.493829	0.00372286		0.00271848	0.00456736			0.000510895	0.0347651	0.00535058	0.00639443	0.00180182	0.00194536	0.000237771	0.000221158	0.0115827	0.0103482	0.00116214	0.000956001	0.0034722	0.00344416	0.000749862	0.000718363	0.067809		0.0893183
M01396346	0.273994	0.00163529	0.00275623		0.00842419	0.00780577	0.0232597	0.0319896	0.000731919	0.000762223	0.00133	0.00177258	0.0849435	0.0835687	0.127598	0.144732	0.0718192	0.0404666	0.10988	0.114859	0.0984324	0.0933285	0.461023	0.00613858	0.00536799	0.00349984	0.00437118	0.00415774	0.00319496	0.000383969	0.0380893	0.00605312	0.00584645	0.00164898	0.00180382	0.000279504	0.000278308		0.00991195		0.00136695	0.00390003	0.00305248	0.000651511	0.000689124	0.0692672	0.0667153	0.0907765	0.111374
M01396347	0.30131	0.00111695	0.00148298		0.00834697	0.00826829	0.0240315	0.0338791	0.000722749	0.000760495	0.00119656	0.00165204		0.0849333	0.12541	0.156034	0.07109	0.0462997	0.125522	0.123772	0.101349	0.0887663	0.445203	0.00342542	0.00514763	0.00238768	0.00423602				0.033357	0.0077251	0.00601471	0.00186987	0.00199959	0.000282561	0.000242157	0.0101941	0.00971485	0.0011838	0.00115098	0.00377244	0.00292635	0.000606455		0.0619759		0.0958804
M01396361	0.323381	0.000533135	0.000583494	0.0109515	0.0104438	0.0089376	0.0321652	0.0368477	0.000609555	0.000602662	0.00184154	0.00207894	0.0952095	0.0922275	0.181318	0.143964	0.0911162	0.0444121	0.131254	0.129287	0.110857	0.110066	0.472044	0.00108026	0.00101337	0.00299537	0.00504283	0.00496946	0.00381642	0.000561644	0.0382261	0.00921347	0.00871219	0.00234473	0.00174725	0.00026336	0.000236705	0.0101075	0.009436	0.0011031	0.00100691	0.00395487	0.00407242	0.000863302	0.000880422	0.0710963	0.0707978	0.111052	0.115993
M01396364	0.319103	0.000246813	0.000406971	0.0107879	0.0103264	0.00995939	0.0371404	0.0355419	0.000599758	0.000594817	0.00180169	0.00164877	0.0934229	0.0933207	0.180303	0.145804	0.100281	0.0397866	0.124246	0.130223	0.10061	0.108614	0.416187	0.000631283	0.000550754	0.00235502	0.00471892	0.00479236	0.00334505	0.0004641	0.0351805	0.00900551	0.00534899	0.00204639	0.00167835	0.000235301	0.000238684	0.0096163	0.00926962	0.00107961	0.00127434	0.00339549	0.00318236	0.000870064	0.000872725	0.0694439	0.0724379	0.106911	0.103082
M01396432	0.33574	0.000690196	0.00182559	0.0110854	0.0108238	0.00984912	0.0267243	0.0392071	0.000645832	0.000570237	0.00204259	0.00191216	0.0944139	0.0936929	0.175707	0.148789	0.0853042	0.0411422	0.130712	0.137946	0.112496	0.110308	0.42893	0.00294359	0.000452718	0.0032127	0.00502941	0.00430829	0.00471468	0.000626939	0.0419634	0.00875218	0.0050082	0.00202679	0.00130988	0.00020934	0.000240154	0.0104535	0.00909587	0.00143002	0.00130862	0.00292652	0.00298788	0.000882413	0.000834305	0.0747161	0.067427	0.0962176	0.129387
M01396553	0.340101	0.00153601	0.00228388	0.0098027	0.00912713	0.00858833	0.0322175	0.0353098	0.000719294	0.000692181	0.00188795	0.00172633	0.093693	0.0915057	0.134889	0.162596	0.0645279	0.0430186	0.133861	0.129728	0.104265	0.0991615	0.457454	0.00452815	0.00117928	0.00273005	0.00434327	0.00411826	0.00313608	0.000363368	0.0380614	0.00746433	0.00568417	0.00194589	0.00174946	0.000297048	0.000272194	0.0100423	0.00960055	0.00126275	0.00138729	0.00386095	0.00399173	0.000782823	0.000628385	0.0699964	0.0667153	0.0889537	0.107911
M01397279	0.297172	0.0015695	0.00128455	0.011447	0.0101441	0.0083584	0.0236997	0.0300968	0.000616556	0.00060712	0.0011846	0.00181139	0.0969741	0.0889537	0.184834	0.131972	0.0605177	0.0371856	0.128551	0.130425	0.101592	0.0981893	0.434526	0.00526365	0.00599026	0.00194257	0.00483596	0.00504516	0.00253162	0.000309674	0.0306067	0.00742685	0.00434101	0.00167662	0.00181325	0.000206272	0.000247872	0.0107008	0.00833168	0.00113569	0.00104678	0.00319535	0.00274732	0.000570172	0.00060074	0.0681735	0.0681735	0.103901	0.0849435
M01397280		0.00125584	0.00238648	0.0106098		0.00967139		0.0437461	0.000769931	0.000770596	0.00171543	0.00217702	0.0981893	0.0860372	0.143881	0.159922	0.0748572	0.0476364	0.132133	0.128739		0.102807	0.422831	0.00326779	0.0054254	0.0026717	0.0037836	0.00380194	0.00308889	0.000275517	0.0417669		0.00214725		0.00156777	0.0003118	0.000310072	0.00935427	0.00922176	0.00151421	0.0014237	0.00372366	0.00315628	0.000697497	0.000644733	0.0648925	0.0627051	0.0911411	0.10463
M01397951	0.333843	0.00301061	0.00162452	0.0113097	0.0108998	0.00938404	0.0318257	0.0297016	0.000717167	0.000810601	0.00183983	0.0013502	0.100984	0.0977032	0.163325	0.148013	0.0714546	0.0437477	0.135812	0.127504	0.102078	0.0925993	0.47757	0.00459407	0.00675979	0.00271848	0.0048232	0.00460204	0.00297725	0.000371741	0.0353618	0.00608396	0.0073915	0.00191506	0.00206352	0.000230461	0.000307148	0.00936756	0.0111153	0.00120135	0.00122979	0.00360564	0.00368498	0.000716635	0.000688459	0.073642	0.073642	0.0911411	0.102078
M01402651	0.320825	0.00158532	0.000442581	0.0104	0.0100047	0.0102344	0.0322042	0.028037	0.000825088	0.000826018	0.00163449	0.00168712	0.0991615	0.0951513	0.157127	0.16697	0.0918702	0.0401021	0.131163		0.10463	0.106817	0.434161	0.000615892	0.00267024	0.00178827	0.00362305	0.00382228	0.00274746	0.000322433	0.0326843	0.00418658	0.00598627	0.00185645	0.00158279	0.000257308	0.000324958	0.00879619		0.00108957		0.003347		0.000658555	0.000645264	0.0634342	0.0659861	0.0823915	0.100255
M01402652	0.322937	0.00186137	0.00121663	0.00917166	0.00873705	0.00902931	0.0332769	0.0282062	0.000770463	0.00076621	0.00189698	0.00127019	0.0922348	0.0889537	0.149107	0.154575	0.0922348	0.0364564	0.126026	0.124064	0.102078	0.107911	0.473038	0.00527017	0.0041802	0.00253627	0.00369136	0.00379317	0.00339179	0.000342236	0.0351375	0.00587609	0.00725248	0.00197141	0.00150358	0.000276979	0.000269536	0.00966262	0.009087	0.00126581	0.00141932	0.00365574	0.00385085	0.000704275	0.000682478	0.0637988	0.0659861	0.082027	0.116296
M01402736	0.298519	0.00221995	0.00119178	0.00904274	0.00846818	0.00739203	0.0204806	0.0283789	0.000603266	0.000540002	0.00124414	0.00191267	0.0861411	0.0831207	0.145826	0.144003	0.0699964	0.0415603	0.115611	0.120096	0.109369	0.103536	0.440649	0.00277072	0.00558782	0.00274932	0.00486201		0.00262558	0.000455872	0.0332442	0.00484965	0.00437849	0.00187372	0.00180196	0.000223151	0.00020162		0.00828942	0.00105807	0.00128508	0.00302045	0.00306603	0.000600076	0.000669188	0.0699964		0.0911411	0.0874954
M01402737	0.270484	0.00192051	0.00311401	0.00824556	0.00802121	0.00705312	0.0214543	0.0254126	0.000567917	0.000554786	0.00133638	0.00165975	0.0854852	0.0854648	0.136347	0.134889	0.0561429	0.0364564	0.12542	0.12083	0.0918702	0.10062	0.375476	0.00431589	0.00433995	0.0025885	0.00384474	0.00396808	0.00283252	0.000294655	0.0273791	0.00463328	0.00353772	0.00179784	0.00208452	0.000260631	0.000243885	0.00821818	0.00769174	0.0011022		0.00326859	0.00326819	0.000615493	0.000732983	0.0630696	0.0623405	0.093693	0.0995261
M01405136	0.339712	0.00234807	0.00155541	0.00952041	0.00943441	0.00893003	0.0331163		0.000732983	0.000684073	0.00168978	0.00163595	0.0896828	0.0922348	0.159679	0.146555	0.0849435	0.0401021	0.128547	0.126701	0.102078		0.482816	0.00519242	0.00277191	0.00357188	0.00473269	0.00440242	0.00353001	0.000335458	0.0394349	0.00796885	0.00669041	0.00227604	0.00196649	0.000276447	0.00026608	0.00944598	0.010011	0.00162014	0.00156086	0.00351779	0.0038874	0.00062267	0.00058838	0.0725483	0.0696318	0.0933285	0.106817
M01405159	0.343951	0.000690453	0.000475143	0.00968468	0.00951177	0.009272	0.0363311	0.0324272	0.000765811	0.000740027	0.00240017	0.00228148	0.0940576	0.0947867	0.152752	0.155669	0.0911411	0.0386438	0.126357	0.12716	0.110098	0.107911		0.000802228	0.00164991	0.00261269	0.00458477	0.0042606	0.00336189	0.000410683	0.0360043													0.000714243	0.000729926	0.0718192	0.0725483	0.0765585	0.107911
M01405160	0.346017	0.00207269	0.00156538	0.00968308	0.00997362	0.00923665	0.0328544	0.0278668	0.000795449	0.000752255	0.00151873	0.0015174	0.0893183	0.0918702	0.164783	0.150565	0.073642	0.0386438	0.134182	0.126835	0.102564	0.0991615	0.438796	0.00330846	0.00175584	0.00154252	0.00406284	0.00389006	0.00297712	0.000465042	0.0346614	0.00416651	0.00501778	0.00209076	0.00206923	0.00033878	0.000378785	0.00984603	0.0100391	0.00114087	0.0018603	0.00366026	0.00362571	0.000599411	0.000610044	0.0663507	0.0641633	0.0929639	0.0947867
M01405199	0.337262		0.00356444		0.0085555		0.0296223	0.0341256	0.000843828	0.00080781	0.00161881	0.00176501		0.0879815	0.145826					0.120668	0.0923563	0.0918702	0.433055	0.00323217	0.00426499		0.0046164				0.0282994	0.0044811	0.0048127	0.00154983	0.0018494	0.000206671	0.000187133	0.00865704	0.00953224		0.00103415	0.00288674	0.00329331	0.000649251	0.000598082	0.059424		0.0966096
M01405200	0.336748	0.00119271	0.00184502	0.0100543	0.0103971	0.00934922	0.0313333	0.029467	0.000805284	0.000757438	0.00156844	0.00141174	0.0900474	0.0955159	0.171345	0.161867	0.0809333	0.0382793	0.133995			0.108276	0.443501	0.00434154	0.00402177	0.00204331	0.00391345	0.00435683	0.00313847	0.000321502	0.0308338	0.004721	0.00492527	0.00179478	0.00161708	0.000239632	0.000312066	0.00972668	0.00918455	0.00159701	0.00162226	0.00317502	0.00319416	0.000565254	0.000539869	0.0616114	0.065257	0.0917957	0.107911
M01405202	0.338227	0.00106698	0.00101541	0.00990172	0.00910175	0.0100878	0.0320099	0.0297091	0.000700288	0.000686731	0.0015897	0.00147673	0.0955159	0.0827561	0.157492	0.155304	0.0889537	0.0437477	0.130482		0.0991615	0.103901	0.479746	0.00208372	0.000778969			0.0043559		0.000449492	0.0370439		0.00431031	0.00225517	0.00186296	0.000305421	0.000299174	0.0105877	0.00941913	0.00104173		0.00353839	0.00365362	0.000776311	0.000732318		0.0676481	0.0947657
M01405357	0.280815	0.00212784	0.00175544	0.00826563	0.0085543	0.0081387	0.0264102	0.0233552	0.000561001	0.000540533		0.00113277	0.0838498	0.0860372	0.149107	0.119577	0.0634342	0.0393729	0.126299	0.12941		0.103172	0.446003	0.00585881	0.00448296	0.00376539	0.00480473	0.00468219	0.00343817	0.000494282	0.0282733	0.00674916	0.00750979	0.00177896	0.00178707	0.000227005	0.000225145	0.00927785		0.00128441	0.00103003	0.00327563	0.00328281	0.000756773	0.000753584	0.0729129	0.0714546	0.0977032	0.108276
M01405772	0.292098	0.000895927	0.000477668		0.00923426	0.00825287	0.0261902	0.0274724	0.000540799	0.000579874	0.00163675	0.00163928	0.0823915	0.0856726	0.152023	0.151659	0.0769231	0.0379147		0.121089	0.103536	0.105359	0.434998	0.00111097	0.00277563	0.00250211	0.00526472	0.00490294	0.00275636	0.000308504	0.0319517	0.00501552	0.00549731	0.00172088	0.00183943	0.000258637	0.000257707	0.00855497	0.00867286	0.00110193	0.00136522	0.0037323	0.00337411	0.000625594	0.000627322	0.0725483	0.0729129	0.100984	0.0933285
M01405773	0.33789	0.00280926	0.00229345	0.00968601	0.00993986	0.00824091	0.0263148	0.0315857	0.000693775	0.000686598	0.00141679	0.00163848	0.0925993	0.0947867	0.161502	0.138534	0.0659861	0.0386438		0.126407		0.10062	0.472601	0.00675089	0.00602482	0.00317914	0.00461281	0.00437251	0.00357587	0.000398323	0.0322919	0.00747204	0.00428958	0.00163795	0.0021523	0.000266878	0.000275517	0.0107672		0.00110938		0.00380314	0.00396622	0.000659087	0.000660814	0.0699964	0.0692672	0.105359	0.10864
M01405844	0.313734	0.0014027	0.000926097	0.00934829	0.00877892	0.00774543	0.0265183	0.024647	0.000748002	0.000736571	0.0018393	0.00159861	0.0925993	0.0856726	0.126504	0.15093	0.0674444	0.0375501	0.124562	0.126701	0.103536	0.108883	0.463052	0.0032949	0.00413767	0.00302125	0.00486892	0.00442528	0.00313993	0.000371343	0.0298145	0.00587716	0.00644613	0.00160964	0.00161057	0.00026515	0.00026701	0.0101736	0.00906945	0.00125956	0.0010283	0.00381762	0.00353095	0.000637821	0.00061031	0.07109	0.0718192	0.0973387	0.109369
M01405845	0.311229	0.00295745	0.00306962	0.00879992	0.00832584	0.00714801	0.0264616	0.0276617	0.000648454	0.000717433	0.00147049	0.00145666	0.0885891	0.0831207	0.150565	0.144003	0.0612468	0.0411958	0.132061	0.122462	0.0977032	0.104265	0.453623	0.00643204	0.00494893	0.00376074	0.00372778	0.00436693	0.00300011	0.000277909	0.0373384	0.00803849	0.00647936	0.00210259	0.00224108	0.000303693	0.000270599	0.00972548	0.0098237	0.00125026	0.00153667	0.00389112	0.0034205	0.000604329	0.000621873	0.0658646	0.0712116	0.0855511	0.101106
M01405986	0.326661	0.0016753	0.00180475		0.00878729	0.00804421			0.000600501					0.0860372	0.146919	0.141816	0.0776522	0.0437477	0.126058	0.128774		0.105724	0.441857	0.000851137	0.00270984	0.00166652	0.00459314	0.00454317	0.00312053	0.000366159	0.027019	0.00536559	0.00371489	0.00176355	0.00228946	0.000262757	0.000273257	0.00984895	0.00927267	0.00134914	0.00121597	0.00359926	0.00355806	0.000625328	0.00059476	0.0746142	0.0702394	0.0945437	0.107182
M01405987	0.315021	0.00173351	0.00173231	0.00979353	0.00929606	0.00906892	0.0312915	0.0288815	0.000682983	0.000657848	0.00138875	0.00128348	0.0907765	0.0893183	0.149836	0.148378	0.0812978	0.0459351	0.12619	0.125994	0.105078	0.101552	0.477361	0.00486374	0.00437597	0.00322539		0.00436175	0.00440654	0.000430619	0.0365205	0.00782318	0.00600195	0.00201819	0.00221171	0.000250929	0.000231657	0.0101913	0.00977067	0.00134728	0.0013215	0.0036915	0.00372645	0.000687263	0.000640745	0.0659861	0.067809	0.0955159	0.125046
M01406021	0.349209	0.00169722	0.00214592	0.00906759		0.00837501		0.0385491	0.00075252	0.000767805	0.00150584	0.00195081	0.0929639		0.139264	0.145097	0.0776522	0.0397375	0.124239	0.125263			0.459881	0.00234368	0.00447073	0.00208797		0.00393099		0.000353134	0.0359168	0.00471515	0.00432334	0.00160539	0.00197447	0.000320572	0.000275118	0.00899183	0.0101855	0.00124428	0.000856321	0.00345984	0.0033878	0.000752653	0.000768602		0.0674444	0.0823915
M01406034	0.287333	0.0011115	0.00163901	0.00952718	0.00899223	0.00878184	0.0236632	0.025539	0.000601405	0.000599943	0.00118194	0.00144563	0.0871309	0.0856726	0.153117	0.138899	0.0663507	0.0419249	0.124576	0.123944	0.102078	0.0998906	0.475183	0.00543776	0.00410152	0.00249414	0.00513075	0.00500861	0.00337597	0.00041786	0.037144	0.00899197	0.0051879	0.00183133	0.00192862	0.00024415	0.000262492	0.0102906	0.00915411	0.00140483	0.00122474	0.00388567	0.00343445	0.000763419	0.000607652	0.0729129	0.0699964	0.102807	0.106088
M01406035	0.273348	0.0032226	0.00304038	0.00820821	0.00800407	0.00697165	0.0243219	0.0254548	0.000567912	0.000617487	0.00115403	0.00145932	0.0845789	0.0838498	0.127962	0.158585	0.0681735	0.0371856	0.116671	0.120856	0.096245	0.0991615	0.409044	0.0052699	0.00466703			0.0046984			0.0298985	0.0044181	0.00487783	0.00183957	0.00179823	0.000205342	0.000179159	0.00800593	0.0084004	0.00136961	0.0011216	0.00305381	0.00287146	0.00057788	0.000601405		0.0703609	0.0893183
M01407354	0.324548	0.003263	0.00495345	0.00869518		0.00835773		0.0329138	0.000736571	0.000693111	0.0014459		0.08786		0.123952	0.151659	0.0579657	0.0408312	0.120715	0.121099		0.0973387	0.459425	0.00723002	0.00614097	0.00402775		0.0036067		0.00033373		0.00722098	0.00609991	0.00157349	0.00164127	0.000251062	0.000226075	0.0105609	0.00927758	0.00136575	0.00134781	0.00362544	0.00309089	0.000754913	0.000793722	0.0601531	0.065257	0.079475
M01407355	0.319607	0.0037957	0.00494986	0.00958806	0.00929194	0.00867047	0.0274372	0.0349021	0.000699092	0.000673308	0.00109011	0.00140488	0.0911411	0.0893183	0.156398	0.136712	0.0484871	0.0437477	0.124566	0.120532	0.0991615	0.0938146	0.478659		0.00690067	0.00447631	0.00372831	0.00374054	0.00367661	0.000438328			0.00692433		0.001622	0.000295718	0.000284554		0.0106778		0.00121863		0.00324068	0.000830138	0.000784418	0.0630696	0.0663507	0.0816624	0.110463
M01407839	0.327134	0.00258119	0.0027642	0.00901509	0.00936889	0.00857118	0.0320874	0.0285421	0.000766741	0.000737768	0.00139313	0.00162359	0.0845789	0.0911411	0.151659	0.177178	0.0732774	0.0386438	0.128165	0.129112	0.104022	0.104508	0.483269	0.00255448	0.00303999	0.00256032	0.00455659	0.00478957	0.00331072	0.000349014	0.0406637	0.00422831	0.00483118	0.00170121	0.00186602	0.000300104	0.000312598	0.00949356	0.00943641	0.00135911	0.00167051	0.0040429	0.00379769	0.000697364	0.000706003	0.0670798	0.0729129	0.102807	0.10062
M01407840	0.349538	0.00237106	0.00178627	0.0107164	0.0100506	0.0100733	0.0307753	0.0374301	0.000807145	0.000795449	0.00173524	0.00200078	0.100255	0.0933285	0.153117	0.169158	0.0812978	0.0477579	0.135877	0.136324	0.113744	0.0991615	0.497872	0.00082655	0.00345705	0.00284554	0.00478054	0.00439803	0.00340694	0.000338515	0.0424266	0.00561745	0.00508569	0.00227457	0.00261322	0.000283757	0.00026103	0.00958407	0.00971046	0.00155528	0.00155063	0.00416956	0.00393578	0.000697231	0.000684339	0.0729129	0.07109	0.0977032	0.107911
M01408240	0.311148	0.00153986	0.00185419	0.0088063	0.0088972	0.00841156	0.0272236		0.000687927	0.000682345	0.00169629	0.00154903	0.0893183	0.0907765	0.142545	0.142545	0.0831207	0.0357273	0.124396	0.121247	0.107182	0.103536	0.462101	0.00691742	0.00366491	0.00309302	0.00418153	0.0039088	0.00276487	0.000340641	0.0348156	0.00367169	0.0060195	0.001933	0.00227923	0.000326952	0.000255713	0.00876576	0.00898599	0.00132867	0.00141626	0.00345213	0.00368711	0.000716901	0.00065191	0.0699964	0.0673229	0.0843359	0.0955159
M01410364	0.303806	0.000314591	0.000200158	0.00890053	0.00853025	0.00907689	0.0287135	0.0338097	0.00083572	0.000777906	0.00130103	0.00149015	0.0874954	0.0867663	0.14619	0.156034	0.0586949	0.0430186	0.122227	0.12351	0.0884676	0.090898	0.43469	0.000868814	0.000638087	0.00246117	0.00495943	0.00477549	0.00342422	0.00028482	0.031344	0.00590666	0.00487636	0.00172633	0.00184555	0.000323363	0.000343299	0.0100491	0.00922681	0.00145467	0.00147447	0.003576	0.00357108	0.000695971	0.000657263	0.0725483	0.0689027	0.103901	0.11739
M01410365	0.313316	0.00115138	0.000293991	0.00880297	0.00951602	0.00915558	0.0297537	0.0320944	0.000753982	0.00077352	0.00141653	0.00158186	0.0899259	0.0944222	0.149471	0.154575	0.0659861	0.0444768	0.12889	0.12021	0.096245	0.0967311	0.436633	0.00047727	0.000874529	0.0017678	0.00447312	0.00441052	0.00308983	0.000347552	0.0353021	0.00437211	0.00518325	0.00185459	0.00160485	0.000271264	0.000336255	0.0097611	0.0092615	0.00131658	0.00155382	0.00344176	0.00428028	0.000600012	0.000642611	0.0716977	0.0714546	0.0789889	0.101592
M01410366	0.314693	0.00159794	0.00127245	0.00918947	0.00878583	0.00903942	0.0234674	0.0306677	0.000699389	0.000705296	0.00119058	0.00121783	0.0907765	0.0893183	0.143638	0.156763	0.0612468	0.0470288	0.123871	0.128899	0.0972172	0.0928424	0.448851	0.00109343	0.00226952	0.00228348	0.00453307	0.004429	0.00352563	0.000335723		0.00525608	0.00526618		0.00190908	0.00026608	0.000260498	0.00965571	0.0096254	0.00143819	0.00166426	0.00431895	0.00435165	0.000622882	0.000608018	0.0687811	0.0656216	0.090412	0.109855
M01410821	0.301827	0.00101727	0.00196517	0.00902054	0.0082542	0.00762542	0.0292604		0.000527641	0.000499598	0.00145719	0.0012686	0.0925993	0.0856726	0.139993	0.130514	0.0765585	0.034269	0.124262	0.128485	0.10305		0.376889	0.00548973	0.00392129	0.00297154	0.00363833	0.00363355		0.00028575		0.003471	0.00185366	0.00177923	0.00158917	0.000256378	0.000324426	0.00810827	0.008534	0.00122354		0.00295665	0.00277869	0.000651644	0.000657359	0.0668368	0.0644064	0.0753433	0.0960019
M01410823		0.000594448	0.000162161	0.00839392	0.0088028		0.0295052				0.0019448	0.00150484	0.0874715	0.0853344	0.143446	0.148001			0.11403	0.125538	0.0918913	0.111529	0.387011	0.000459858	0.00199723	0.00192069	0.00329459	0.00337483	0.00272426	0.000346937	0.0324262	0.00206901	0.00279549	0.00228673	0.00145839		0.000188851	0.00869354	0.00851411	0.00145741	0.000952982	0.00277279	0.00292595	0.000576063	0.000578079	0.0590458	0.061504	0.0778165	0.113178
M01411520	0.339094	0.00220719	0.00278135	0.009917	0.00949157	0.00977891		0.034521	0.000755444	0.000825885	0.00156073	0.00171317	0.0966096	0.090412	0.156034	0.157127	0.0645279	0.0455705	0.130207	0.127325	0.111314	0.107425	0.445027	0.00422219	0.00676338	0.00332587	0.00406576	0.004013	0.00365787	0.000433809	0.0374833	0.00556057	0.00536201	0.00194629	0.00203242	0.000270205	0.000263949	0.00985095	0.00928636	0.00163449	0.00138609	0.00353187	0.00336534	0.000661612	0.000636492	0.0665938	0.0651355	0.0870094	0.116418
M01411618	0.335677	0.00284594	0.00302258	0.00952466	0.00884856	0.00881666		0.0327328	0.000769931	0.000761957	0.00156644	0.00200158	0.0911411	0.08786	0.152752	0.142545	0.0740066	0.036821	0.127454	0.121187			0.489328	0.00331032	0.00353081	0.00316558	0.00416505	0.00428001			0.0415454	0.00976801	0.00632678	0.00173922	0.00143899	0.000274028	0.00027247					0.00346795	0.00341492	0.000756242	0.000700155	0.0689027	0.0696318	0.08786
M01411619	0.310859	0.00272327	0.00326314	0.0090963	0.00870329	0.0091686	0.0253341	0.0228531	0.000689124	0.000668656	0.00162333	0.00160831	0.08786	0.0860372	0.153482	0.148742	0.0681735	0.0390084	0.129305	0.127137	0.0984324	0.106088	0.473197	0.00757744	0.00575209	0.00392555	0.00444907	0.00456257	0.00366412	0.00030861		0.00673693	0.00617527	0.00232667	0.00211296	0.00024322	0.000237638	0.0104562	0.00871486	0.00136403	0.00157336	0.00370293	0.00352111	0.000703478	0.000718629	0.0696318	0.07109	0.0911411	0.111192
M01412221	0.33636	0.00203853	0.00224387	0.0102029	0.00924808	0.00958992	0.0263333	0.0340467	0.00072554	0.000639815	0.00164699	0.00162585	0.093693	0.0864017	0.164054	0.159315	0.0616114	0.0462997	0.132413	0.133164	0.109369	0.103901	0.467915		0.00346742	0.00326154	0.00440162	0.00413408	0.00329052	0.000411348	0.0398485		0.00655591		0.00185233	0.00024548	0.000236973		0.00895143		0.00119058		0.00333916	0.000913737	0.000854194	0.0696318	0.0648925	0.0955159	0.114473
M01412678	0.316742	0.0003868	0.000873164	0.0100485	0.0111892	0.0103148	0.034884	0.0312999	0.000763634	0.00076372	0.00223835	0.00211108	0.0899989	0.0881506	0.166313	0.152884	0.0998865		0.124272	0.123493	0.0962297	0.101345	0.441892	0.00271755	0.0022247	0.00295044	0.00401182	0.00420773	0.00359735	0.000257639	0.0378491	0.00757572	0.00759981	0.00267341	0.00268333	0.000243386	0.000228002	0.00905698	0.00970131	0.00110553	0.00107657	0.00322423	0.0035212	0.000737893	0.000759939	0.06863	0.0672487	0.0873787
M01412679	0.311766			0.00963914	0.00919748		0.0246079	0.0259368	0.000566864	0.000507549	0.00177797	0.00151161	0.092216	0.0944974	0.168375				0.123749	0.131038	0.118836	0.112993	0.416734	0.000241968	0.000410947	0.0010199	0.00452761	0.0040875	0.00307503	0.000432045	0.0375003	0.0070152	0.00617333	0.00195392	0.00138305	0.000282503	0.000240691	0.00964343	0.00996657	0.00112993	0.00141389	0.00325983	0.00294429	0.000767389	0.000879062	0.0729887	0.0708499	0.0855603	0.100234
M01412681	0.312165	0.000381418	9.5229e-05	0.0103011	0.00979053	0.0106326	0.0408893	0.0230081	0.000580032	0.000578287		0.00178566	0.0925769	0.0838775	0.16183	0.147399			0.126838	0.125051	0.115171	0.113691	0.469862	0.000830958	0.000771353	0.00347636	0.00472549	0.00509844	0.00362593	0.000533581	0.0376663	0.0103433	0.010026	0.0021545	0.00187586	0.000246995	0.000280942	0.00983919	0.0104801	0.00126572	0.00144138	0.003774	0.00357516	0.000957887	0.00110145	0.0694544	0.0716564	0.0966552	0.123189
M01415428	0.296707	0.000718688	0.00119479	0.0108713	0.0113827	0.0103519	0.0289766	0.030294	0.000684437	0.000637334	0.00212057	0.00211108	0.0967448	0.0994687	0.170644	0.157768			0.123861	0.127904	0.101152	0.100616	0.460348	0.00504453	0.00482965	0.00236513	0.00440447	0.00453045	0.00315582	0.000463558	0.0372026	0.0092184	0.006375	0.00291187	0.00229018	0.000267276	0.000288534	0.0104972	0.0101179	0.00109647	0.00120688	0.00390358	0.00307143	0.000674814	0.000690971	0.0686105	0.0718907	0.0931016	0.115353
M01415475	0.300242	0.00104802	0.00194813	0.0104691	0.0107185	0.0101471	0.0275733	0.031272	0.000698372	0.000686605	0.00164363	0.00223485	0.0874988	0.0951394	0.169284	0.151986	0.0940335		0.122777	0.118301	0.101322	0.104247	0.458363	0.0031991	0.00396182	0.00374058	0.00438063	0.00421245	0.00371605	0.000442717	0.040702	0.00795762	0.00825011	0.00232403	0.00163078	0.000253822	0.000218669	0.0105798	0.0107154	0.00149644	0.00122886	0.00399527	0.00315469	0.000840009	0.000760038	0.0699772	0.0675221	0.0813633	0.120909
M01416444	0.33351	0.000775126	0.000831678	0.0121976	0.0127227	0.0100939	0.040056	0.0256132	0.000772371	0.000767381	0.002356	0.00247358	0.0962524	0.0929563	0.182789	0.186999	0.095126	0.0349491	0.133469	0.132389	0.10278	0.108616	0.474318	0.00202523	0.00150234	0.00262719	0.0053831	0.00548634	0.0038015	0.000559988	0.0406714	0.00792745	0.00614884	0.0019706	0.00170788	0.000310026	0.000271489	0.0105807	0.0110515	0.000947163	0.00111916	0.00350681	0.00362627	0.000849886	0.000815852	0.0650569	0.0765381	0.103061	0.126963
M01417426	0.312311	0.0019035	0.00117845	0.00970888	0.0110653	0.00962085	0.0402766	0.0228314	0.000720705	0.00076684	0.00283492	0.00231605	0.0947608	0.102779	0.153144	0.167053	0.0860414	0.0334911	0.119976	0.126877	0.0999297	0.107153	0.447172	0.00456922	0.00225033	0.00210366	0.00445979	0.00412918	0.0035412	0.000463911	0.0373844	0.00761461	0.00796843	0.00138832	0.00178513	0.000227142	0.000253737	0.0113879	0.0114098	0.00118007	0.000936171	0.00247299	0.00348056	0.00066529	0.00061145	0.0609048	0.0635014	0.0906473	0.107099
M01417454	0.329494	0.0019089	0.00368851	0.0100606	0.0096673	0.00963996	0.0286158	0.0315291	0.000697609	0.000709337	0.001684	0.00171718	0.093303	0.0911162	0.15071	0.159801	0.0817212	0.0407978	0.12283	0.127087	0.119544	0.109349	0.459904	0.00390156	0.00434977	0.00340366	0.00389063	0.0038551	0.00441611	0.000370213	0.0425483	0.00888812	0.00810609	0.00227091	0.0017631	0.000266547	0.000221362	0.0101538	0.0105659	0.00186854	0.00170134	0.00273296	0.00321734	0.000803739	0.000840624	0.0677904	0.0670773	0.0826388	0.125766
M01417464	0.307955	0.00141934	0.00156737	0.0127808	0.0100058	0.00903858	0.029295	0.0325755	0.000789621	0.000716284	0.00211819	0.00232895	0.0943964	0.0976765	0.153986	0.154169	0.0820078	0.0433445	0.123246	0.12961	0.103146	0.103167	0.484903	0.00319954	0.0032169	0.00351727	0.00505703	0.00515239	0.00337532	0.000345243	0.0381746	0.00581285	0.00561375	0.00263994	0.00253291	0.000319039	0.000293059	0.0109632	0.0100922	0.00173762	0.00142083	0.00377939	0.00315573	0.000823168	0.000708024	0.0746261	0.0743588	0.102129	0.109614
M01418062	0.320273	0.0014172	0.000739743	0.0114708	0.0113988	0.00980844	0.0327363	0.0326856	0.000686398	0.000693355	0.00213153	0.00211392	0.0918451	0.0965831	0.164543	0.13959	0.0845606	0.0382235	0.128484	0.124008	0.100965	0.0925769	0.414536	0.00487663	0.00584958	0.00439581	0.00523801	0.00524735	0.00375038	0.000297081	0.0342466	0.00617304	0.00607304	0.00234855	0.00244472	0.000260593	0.000241997	0.00939739				0.00329583	0.00378784	0.000635139	0.00066497	0.0681549	0.0677904	0.0862759	0.116265
M01418063	0.294357	0.000758295	0.000424055	0.00961846	0.0100548	0.00956435	0.0298421	0.0277658	0.000662456	0.000656156	0.00248363	0.00219063	0.0892938	0.0903872	0.155442	0.140688	0.0970895	0.0378612	0.119827	0.119594	0.102232	0.111253	0.461872	0.0005258	0.00034793	0.00343461	0.00414332	0.00416663	0.00369852	0.000560294	0.0457879	0.00760725	0.00762308	0.00252243	0.00284104	0.00025156	0.000272534	0.0120965	0.0119642			0.00350648	0.00404357	0.000731508	0.00077903	0.0679727	0.0688838	0.0848198	0.113895
M01418450	0.305808	0.000607946	0.00161248	0.0128587	0.0114184	0.00813021	0.0199601	0.0378869	0.000686002	0.00069542	0.00239305	0.00246382	0.0889294	0.0911162	0.162888	0.159305	0.0922103	0.0374972	0.123684	0.126227	0.118816	0.110433	0.482116	0.00573002	0.00406267	0.00308358	0.00640279	0.00590987	0.00329208	0.000327647	0.0379816	0.00697849	0.00649596	0.00245019	0.00216724	0.00029897	0.000285565	0.0112572	0.0108203	0.00145515	0.0013951	0.00345116	0.00334341	0.000912538	0.000891934	0.0729075	0.0696365	0.0884602	0.117157
M01420967	0.338301	0.000105369	0.0010437	0.0113115	0.0111913	0.0105243	0.0348303	0.0364545	0.000621508	0.000626646	0.00188837	0.00177465	0.0918451	0.0989898	0.172076	0.159097			0.126543	0.125093	0.104421	0.108252	0.473744	0.000438706	0.00050383	0.0021584	0.00405951	0.00434094	0.00324427	0.000539083	0.0407403	0.00565333	0.00470191	0.00199124	0.00210656	0.000292501	0.000327405	0.011299	0.0103927	0.00165189	0.00137558	0.00464776	0.00421299	0.00101632	0.000991636	0.0675176	0.0689379	0.0939242	0.109339
M01420968	0.305198	0.00189475	0.00130988	0.00842073	0.00955746	0.00956404	0.0306488	0.0310673	0.000636323	0.000741318	0.00167266	0.00149607	0.083098	0.0896583	0.144157	0.151617	0.0801822	0.0458682	0.119427	0.116544	0.104247	0.0962214	0.500934	0.00223504	0.00457792	0.00307813	0.00456903	0.00438822	0.00355222	0.000674673	0.0423501	0.00534371	0.00794389	0.00267832	0.0026846	0.000314371	0.000307026	0.0119848	0.0104688	0.00123909	0.00125606	0.00450782	0.00363752	0.000863829	0.000853818	0.0609665	0.0639921	0.0962057	0.111254
M01420969	0.314824	0.000891836	0.0010139	0.0104154	0.0111911	0.00927503	0.0426811	0.0250745	0.000773913	0.000797275	0.00265593	0.00190716	0.092574	0.0969913	0.168918	0.158907	0.0976874	0.0357051	0.127939	0.122677	0.0926456	0.0903902	0.454462	0.00169402	0.000717708	0.00266535	0.00455723	0.00446268	0.00364222	0.000352138	0.0371676	0.00499295	0.00854693	0.00218495	0.00178399	0.000207682	0.000278662	0.010193	0.0108347	0.00099157	0.00115929	0.00334629	0.0038958	0.000798102	0.000681574	0.0680638	0.0688838	0.0816386	0.115926
M01423146	0.292155	0.00117156	0.00349193	0.0099054	0.00938129	0.00933978	0.0241247	0.0344703	0.000674528	0.000650874	0.00166656	0.00203055	0.082369	0.0890112	0.162054	0.150524	0.0575958	0.0509764	0.1222	0.122852	0.102241		0.450712	0.00608875	0.00278896	0.00345861	0.0043409	0.00462424	0.00357268	0.000519461	0.0376956	0.00562331	0.00464147	0.00307902	0.00214748	0.000302552	0.000260023	0.0104988	0.011418	0.00127205	0.00131776	0.00329943	0.00307388	0.00080013	0.000796687	0.0659684	0.0689079	0.0857593	0.11918
M01424477	0.307005	0.00132072	0.00313517	0.0122521	0.0120713	0.00864223	0.0281768	0.0328696	0.000838334	0.000835587	0.00185289	0.00229977	0.0943964	0.0918451	0.15617	0.158238	0.07329	0.0400453	0.122073	0.115201	0.107155	0.100609	0.486002	0.0037206	0.0033008	0.00348251	0.00626546	0.00618323	0.00348951	0.000383778	0.0382061	0.00668198	0.00518243	0.00259459	0.00243757	0.00038378	0.000279157	0.0113557	0.0101458	0.00164228	0.00155151	0.00352451	0.00328858	0.000882767	0.000679385	0.0756529	0.0722853	0.100985	0.111185
M01424619	0.32399	0.00139397	0.00114401	0.012599	0.0120215	0.0101878	0.0217582	0.0325786	0.000743094	0.000756031	0.00190569	0.00292298	0.0967134	0.0969564	0.165271	0.1667	0.0777656	0.0410173	0.12772	0.117743	0.114589	0.110619	0.469567	0.00331548	0.00425691	0.00337973	0.00466732	0.00539741	0.00404069	0.000317061	0.035808	0.0047665	0.00398523	0.00188854	0.00230551	0.000234628	0.000249854	0.0100641	0.00957228	0.00195302	0.00108036	0.00396957	0.00313386	0.000731019	0.000697946	0.0601521	0.0616044	0.0902869	0.116371
M01425579	0.329048	0.00288304	0.00196068	0.0123473	0.0108812	0.00966593	0.037642	0.028725	0.000824579	0.000763527	0.00231706	0.00174978	0.092574	0.0976765	0.164089	0.170109	0.0774823	0.0437083	0.122388	0.131676	0.105603	0.110162	0.505707	0.00299366	0.00326765	0.00258638	0.00454576	0.00443014	0.00317401	0.000345732	0.0409588	0.00678178	0.00925396	0.00226307	0.00277399	0.00025036	0.000273917	0.0104467	0.0119127	0.00207958		0.00435586	0.00366769	0.000831543	0.000685295	0.0683371	0.0675524	0.0985757	0.107429
M01426563	0.327476	0.00241923	0.00285054	0.0106587	0.0110736	0.0103106	0.0311245	0.0304594	0.000764609	0.000719265	0.00200812	0.00205011	0.0885649	0.0914806	0.161631	0.162187	0.0708893	0.0469603	0.133118	0.130992	0.11098	0.108246	0.444996	0.00375076	0.00289128	0.00192431	0.00443201		0.00451505	0.000423141	0.0352699	0.00586168	0.00521629	0.00257461	0.00257422	0.000333907	0.000304747	0.00960414	0.0110257	0.00138113	0.00181948	0.00275407	0.00289082	0.000695913	0.000638331	0.0670569		0.0922825	0.114442
M01426565	0.29985	0.00121733	0.000888853	0.0122609	0.0120744	0.00877887	0.0312597	0.0279353	0.000751818	0.000715329	0.0024446	0.00203592	0.0954406	0.0931072	0.138819	0.151426	0.0726975	0.0360854	0.117363	0.116291	0.0983919	0.097973	0.42677	0.00300027	0.00272451	0.00277132	0.00500591	0.00516096	0.00369411	0.000296859	0.0349806	0.00653442	0.00332752	0.00183987	0.00206558	0.000263223	0.000254664	0.010186	0.0106972	0.00130928	0.00181735	0.00347408	0.00403111	0.000771589	0.00068753	0.063115	0.0671926	0.094615	0.119205
M01426629	0.308693	0.00192035	0.00130636	0.0115899	0.011111	0.00910498	0.0351548	0.0260306	0.000733872	0.000673299	0.00191426	0.00152329	0.0918535	0.0903962	0.154021	0.159015	0.0867513	0.0393173	0.122201	0.121838	0.102788	0.10935	0.442239	0.00361748	0.00442363	0.00233066	0.00530615	0.00510556	0.00301258	0.000289318	0.0365322	0.0064922	0.00574187	0.00205733	0.00171851	0.000175051	0.000210313	0.00970517	0.00749875	0.00148221	0.00154809	0.00321645	0.00314	0.000644448	0.000600055	0.0656168	0.0658566	0.0983479	0.105003
M01426630	0.305905	0.00184883	0.00323931	0.0114371	0.0103881	0.00836906	0.0259287	0.0326683	0.00065197	0.000720537	0.00159177	0.00199601	0.0856417	0.0964552	0.16418	0.145904	0.0567606	0.0439603	0.122236	0.119855	0.105424	0.0995079	0.441346	0.00355581	0.0042595	0.00245598	0.0048917	0.00522415		0.00030474	0.0354062	0.00623458	0.00596452	0.00169608	0.00233417	0.00021708	0.000166393	0.00913875	0.0100764	0.00150055	0.00129674	0.00319136	0.00331094	0.00064421	0.000591928	0.0610024	0.0650343	0.100724
M01426631	0.29222	0.000796203	0.000770528				0.0274649	0.0225824	0.000592492	0.000676683	0.00148201	0.00177093							0.117786	0.126531	0.112088	0.11263	0.452545	0.00405741	0.00597033	0.00328204	0.00535442	0.00559674	0.00307183	0.000340288	0.0351392	0.00658863	0.00208518	0.00160663	0.00184445	0.00027742	0.000301305	0.0103215	0.00913849	0.00161851	0.00113257	0.00334332	0.00280318	0.000651439	0.000613224	0.0692632	0.0733219	0.0804522	0.121517
M01427242	0.298341	0.000279336	0.00028632	0.0127623	0.012187	0.00930201	0.0292802	0.0327368	0.000685712	0.000737744	0.00265427	0.00254677	0.0921286	0.0861325	0.171502	0.150069	0.0940323	0.0390435	0.127687	0.124302	0.107153	0.103872	0.415385	0.000282098	0.000316796	0.00182299	0.00518613	0.00546399	0.00334955	0.000371821	0.037198	0.0051853	0.00603913	0.00152918	0.00131671	0.000295101	0.000256754	0.00877681	0.00887394	0.001387	0.00142492	0.00311508	0.00332669	0.00068617	0.000777461	0.0667031	0.0703481	0.0973506	0.112997
M01427819	0.344621	0.000906972	0.000880926	0.0117154	0.0118497	0.00829338	0.0426401	0.0359665		0.000734483	0.00224644	0.00191108	0.0962435	0.086063	0.153629	0.151869	0.080344	0.0400702	0.11661	0.111592	0.10205	0.112255	0.491965	0.00295191	0.000971684	0.00368289	0.00479132	0.00503215	0.00334062	0.00028233	0.0427724	0.00985926	0.00368973	0.00210286	0.00204607	0.000383472	0.000297656	0.0114333	0.00951298	0.00133598	0.00122728	0.00271837	0.00391719	0.000891905	0.000698013	0.0637965	0.0678054	0.0899635	0.113738
M01427820	0.290262	0.000332863	0.00118898	0.0112454	0.0105321	0.00953954	0.0260982	0.0318585	0.000549249	0.000534035	0.00165858	0.00171701	0.0940432	0.0853344	0.149265	0.151031	0.0860167	0.0345851	0.121001	0.113226	0.114265	0.0969503	0.455047	0.00196032	0.00125136	0.00336776	0.00504091	0.00520272	0.0030628	0.000305982	0.0387685	0.00657483	0.0063877	0.00173787	0.00131837	0.000257517	0.000253006	0.0101668	0.0109587	0.00106118	0.00127481	0.00362017	0.00369845	0.000739014	0.000713637	0.0671398	0.0722156	0.0899901	0.106789
M01427865	0.320924	0.00173539	0.00166728	0.010514	0.00990138	0.0101234	0.0249558	0.0268877	0.000729692	0.000715081	0.00170036	0.00210955	0.093303	0.0976765	0.147098	0.176401	0.0728929	0.0458682	0.125981	0.124392	0.118087	0.117722	0.463406	0.00214844	0.00197653	0.00202148	0.00421236	0.00442441	0.00363731	0.000368967	0.041613	0.00695034	0.00705957	0.00148743	0.00171288	0.000270859	0.00023719	0.00969918	0.00955724	0.00175954	0.00164603	0.00374267	0.00416514	0.000749714	0.000699645	0.0675171	0.0709339	0.093935	0.11508
M01429650	0.297194	0.00132621	0.00118344	0.0101477	0.00861051	0.00779373	0.0313061	0.0330123	0.000734583	0.000810509	0.00117756	0.00154071	0.0907517	0.0891116	0.14278	0.160364	0.0696128	0.0367674	0.114472	0.112946	0.0962187	0.0969476	0.433704	0.00112799	0.00248256	0.0029899	0.00376829	0.00385503	0.00316084	0.000317428	0.0395157	0.00680101	0.00499409	0.00149357	0.00163359	0.000270484	0.000284862	0.00855733	0.00950926	0.00117669	0.00139893	0.00337144	0.00309941	0.000702222	0.000675765	0.0664237	0.0690205	0.0786331	0.109066
M01429653	0.318221	0.000786615	0.00112116	0.0109205	0.0113019	0.0109227	0.0290655	0.0326519	0.000665665	0.000690666	0.00131171	0.00131074	0.0959793	0.0944111	0.167922	0.174394	0.0746506	0.0545119	0.127973	0.127296	0.112346	0.105239	0.466812	0.000605956	0.00101486	0.00251433	0.00386773	0.00426501	0.00339611	0.00049096	0.0454497	0.00787945	0.00628791	0.00170438	0.00174162	0.000249027	0.000210843	0.00923566	0.0088686	0.00132828	0.00163355	0.00355119	0.00361141	0.000865595	0.000734151	0.0677904	0.071344	0.0745404	0.108246
M01429967	0.321629	0.00279832	0.00221105	0.010541	0.0105774	0.00948181	0.0291739	0.0267497	0.000757785	0.000756814	0.00154176	0.00163193	0.0940319	0.0936674	0.151438	0.170569	0.0510251	0.0444121	0.12488	0.125273	0.117501	0.117501	0.421248	0.00296579	0.0037089	0.00283621	0.0042043	0.00410702	0.00373349	0.000391547	0.0389115	0.00512935	0.00601168	0.00181541	0.00171696	0.000244657	0.000238778	0.00894888	0.00875734	0.00124998	0.00107183	0.00320862	0.00368393	0.000751393	0.000829739	0.0637813	0.069795	0.0762973	0.117358
M01430678	0.315291	0.000141312	0.000176392	0.0134187	0.01367	0.009976	0.0337212	0.0356206	0.000577677	0.000664461	0.00136252	0.00165483	0.0981701	0.101421	0.1527	0.165657	0.104692	0.0401384	0.126143	0.121578	0.107426	0.104607	0.445409	0.00044577	0.00057501	0.00118963	0.00500435	0.00511408	0.00307372	0.000303627	0.0365867	0.00771695	0.00472925	0.00217388	0.00240463	0.000265279	0.000258413	0.0101867	0.00958277			0.00340849	0.00307086	0.000917713	0.00099673	0.0660535	0.0673713	0.0947831	0.110648
M01431292	0.317012	0.00143264	0.00187425	0.0116689	0.011453	0.0101431	0.03327	0.0357444	0.000660024	0.000664977	0.00182548	0.00185401	0.0959457	0.0973982	0.156467	0.175754	0.0578031	0.0528326	0.119739	0.124744	0.103082	0.109892	0.453268	0.000553547	0.00102914	0.00138919	0.004011	0.00459438	0.00339731	0.00023758	0.0422322	0.00497556	0.0043408	0.00168068	0.00211892	0.000273208	0.000301106	0.00965001	0.00957381	0.00161145	0.00122164	0.00319095	0.00318587	0.000639557	0.000659409	0.0677966	0.0692546	0.0999879	0.105704
M01431293	0.330749	0.000480004	0.000814272	0.0109003	0.0121619	0.0111158	0.0343474	0.0366845	0.000782668	0.0008457	0.00221861	0.00237908	0.0973136	0.104419	0.163668	0.161003	0.0943088	0.0472405	0.127552	0.122073	0.109704	0.100596	0.47782	0.00374456	0.00382792	0.00344528	0.00398896	0.00404497	0.00382842	0.000273738	0.0434868	0.00656381	0.00651956	0.00188754	0.0019274	0.000239836	0.000246437	0.0122893	0.0116528	0.00115971	0.00129233	0.00375463	0.00316308	0.000754659	0.00073933	0.0699836	0.0703481	0.0891789	0.115348
M01431455	0.311269	0.000964069	0.00178935	0.0128136	0.0131096	0.00865764	0.0302703	0.0292437	0.000639517	0.000636526	0.00262426	0.00215336	0.10278	0.103144	0.168931				0.122218	0.121388	0.109886	0.111526	0.476028	0.00601151	0.00480424	0.00380119	0.00511021	0.00534951	0.00337333		0.0403046	0.00716016	0.00905242	0.00202165	0.00255395	0.000326596	0.000332431	0.00988524	0.0111962			0.00288882	0.00297806	0.000772844	0.000838382	0.0619806	0.0647501	0.0886429	0.111551
M01431456	0.32755	0.000811393	0.000998103	0.0118687	0.0118198	0.00860795	0.0303314	0.0406487	0.00069315	0.000685604	0.00177515	0.00264003	0.0918467	0.0938257	0.158389	0.142332	0.0842197	0.0384975	0.122502	0.123524	0.110798	0.0958549	0.414528	0.00234783	0.00605648	0.00313065	0.00573333	0.00599845	0.00334402	0.000375447	0.0280088	0.00332947	0.0037363	0.00217648	0.00179944	0.000309298	0.000292979	0.0102138	0.00866825			0.00294312	0.00294779	0.000724704	0.00079419	0.06564	0.0691917	0.0940101	0.116227
M01432790	0.319067	0.00229756	0.00137874	0.0108873	0.0108412	0.00855804		0.0290038	0.000813702	0.000781793		0.00189779	0.0923309	0.0907634	0.157263	0.146981	0.059498	0.0407734	0.118936	0.126473	0.104419	0.106607	0.465135	0.00293195		0.0036334	0.0044008	0.00481431	0.00378414	0.000554919	0.0367019	0.00814364	0.00650668	0.00185646	0.00261207	0.000258953	0.000290771	0.00883045	0.008687	0.00127198	0.0011221	0.00329682	0.00297202	0.000824772	0.000669983	0.0736219	0.0773576	0.101565	0.114442
M01432791	0.337145	0.00129434	0.00148563	0.0115467	0.0118714	0.0091583	0.0398343	0.034095	0.000755197	0.000887437	0.00219383	0.00188016	0.100594	0.0981458	0.144707	0.161279	0.084749	0.0464215	0.126381	0.130448	0.106429	0.110078	0.489893	0.00299127	0.00118877	0.00323231	0.0042641	0.00457221	0.00360569	0.00037097	0.0405308	0.00919184	0.00702574	0.0017945	0.00201692	0.000259345	0.000283078	0.0105324	0.00966996	0.00121578	0.00118438	0.0036788	0.0036349	0.000805374	0.000699485	0.0718907	0.0744875	0.0933762	0.114806
M01432841	0.33179	5.0125e-05	5.8428e-05	0.0109916	0.0109599	0.00948704	0.030339	0.0386254	0.000727536	0.000751373	0.00218756	0.00281871	0.0929392	0.0936703	0.150796	0.178736	0.0762435	0.0458697	0.127436	0.127897	0.106607	0.102234	0.459165	0.000480678	0.000593089	0.0027748	0.00444232	0.00443278	0.00365669	0.000333679	0.0369549	0.0051923	0.00446885	0.00207529	0.00162957	0.000223522	0.000255673	0.00953595	0.00851733	0.00109073	0.00101064	0.00455385	0.00321338	0.000775798	0.000819162	0.077631	0.0735763	0.0884601	0.108793
M01433221	0.315465	0.0011351	0.00242308	0.0111845	0.0111744	0.00758866	0.0276405	0.0286627	0.000734417	0.000883103	0.00169381	0.00202106	0.0889294	0.0962187	0.165586	0.161822		0.0320349	0.124898	0.131264	0.117071	0.112347	0.453943	0.00539826	0.00196234	0.00236058			0.00383753	0.0006354	0.0465643	0.00444963	0.00548385	0.00179747	0.00178446	0.000237716	0.000242584	0.00955125	0.00921832	0.00155839	0.00172601	0.00351266	0.0032402	0.00080764	0.00074495			0.0880961	0.11918
M01433222	0.294923	0.000784525	0.00151791		0.00932093	0.00976342	0.0333097	0.0365956	0.000752005	0.000670568	0.00144683	0.00175124	0.0911162	0.0863781	0.155249			0.0385875	0.122822	0.118781	0.113558	0.111979	0.444553	0.00151668	0.00397296	0.00249182	0.00405156	0.00407195	0.00294421	0.000258435	0.0352522	0.00715181	0.00510656	0.00169997	0.0016135	0.000279879	0.000319064	0.00953498	0.00885458	0.00127637	0.0010874	0.00358832	0.00321122	0.000815182	0.000701266	0.0694305	0.0706606	0.0928543	0.105513
M01433263	0.299127	0.00206142	0.00382893	0.0110782	0.01108	0.00862854	0.0300644	0.0378598	0.000704218	0.00068128	0.00225845	0.00195628	0.0947608	0.0896591	0.14964	0.158967	0.048857	0.0483578	0.125543	0.122961	0.109704	0.110069	0.44674	0.00519967	0.00300936	0.00218089		0.00426593	0.00312471	0.000332979	0.039911	0.00852333	0.00560029	0.00244701	0.00206636	0.000235867	0.000271738		0.00880575	0.00115905	0.00117199	0.00383836	0.00323343	0.000754733	0.000783327		0.0694305	0.0890062
M01434421	0.321367	0.00209072	0.0018028	0.00925702	0.0106044	0.00913237	0.0332277	0.0338151	0.000769313	0.000783501	0.00168735	0.00174524	0.0903872	0.0889294	0.152252	0.161822	0.0699772	0.0422279	0.124857	0.125609	0.103508	0.108975	0.48648	0.0024163	0.00235524	0.00317637	0.00366315	0.0038652	0.00359683	0.000406727	0.0459706	0.00488449	0.00864199	0.00175836	0.00129267	0.000276918	0.000293561	0.00989861	0.0104674	0.00125156	0.00118267	0.00365317	0.00356686	0.000988871	0.000783601	0.0636902	0.0710706	0.0881871	0.113713
M01435051	0.293291	0.000347521	0.000453004	0.0119436	0.0113412	0.00793393	0.0341157	0.0264928	0.000566746	0.000628549	0.00187568	0.00205819	0.0962194	0.0915067	0.165636	0.139227	0.0955147	0.0356753	0.118338	0.117342	0.0929413	0.106065	0.4553	0.00511621	0.000997278	0.00325404	0.00452593	0.00482145	0.00263815	0.000260779	0.0301465	0.00548752	0.00607835	0.00151139	0.00163536	0.000243952	0.000215588	0.00802941	0.00867139	0.0011099	0.00128516	0.00328872	0.00324811	0.000778358	0.00085375	0.0787244	0.0787244	0.0955588	0.101959
M01435192	0.334273	0.00273556	0.00276904	0.0113229	0.0103428	0.00936222	0.0327051	0.0298377	0.000690159	0.000683305	0.00181799	0.00141792	0.0903872	0.0954897	0.165374	0.164738	0.0590433	0.0451402	0.127998	0.132388	0.110433	0.107699	0.482422	0.00283734	0.00244375	0.00343898	0.00421761	0.00436125	0.00418083	0.000458326	0.0462048	0.00613239	0.00733638	0.00185307	0.00169563	0.000274024	0.000280915	0.0100245	0.0093296	0.00160925	0.00170924	0.00350746	0.0033982	0.000973066	0.00104272	0.0677904	0.0688838	0.0950127	0.115535
M01435237	0.306872	0.00265292	0.00334394	0.0120427	0.00934484	0.00763092	0.0339227	0.0336026	0.000783733	0.00084724	0.00176755	0.00172525	0.0899867	0.0878146	0.156355	0.164458	0.040183	0.0390514	0.126844	0.12352	0.107984	0.0999162	0.491467	0.0038229	0.0087341	0.00418283	0.00434713	0.00419573	0.00389797	0.000447995	0.0455029	0.00707502	0.00733201	0.00148909	0.00210327	0.000224554	0.000212931	0.010341		0.00135381	0.00133378	0.0039047	0.00412996	0.000831168	0.000808633	0.0750797	0.0752164	0.0892783	0.123554
M01436130	0.312824	0.000492078	0.00182024	0.0107357	0.0118397	0.00855958	0.0271404	0.0362733	0.000649439	0.000622989	0.0012788	0.0015931	0.0918451	0.0998633	0.160181	0.164009	0.0809112	0.0378595	0.123924	0.124709	0.101686	0.0998633	0.459996	0.00121512	0.000461736	0.0024799	0.00477164	0.00490682	0.00361053	0.000391085	0.0471982	0.00827871	0.00491629	0.00149915	0.00191701	0.000251059	0.000249632		0.00929513	0.00133059	0.00131665	0.00403677	0.00289867	0.000769925	0.000691067	0.0743508	0.0717995	0.0982999	0.108975
M01436462	0.330366	0.00144148	0.00280672	0.0101396	0.00959768	0.00993206	0.0311343	0.0388997	0.000783984	0.00075034	0.00103539	0.00164631	0.0934852	0.0952164	0.152166	0.167654	0.0670615	0.0444121	0.125032	0.125086	0.115171	0.113349	0.438234	0.0028088	0.00431691	0.00308174	0.0039473	0.00363582	0.00365612	0.000309323	0.0405475	0.00676342		0.00163808		0.000223675	0.00026494	0.00947305	0.00814328			0.00364147	0.00313411	0.000810586	0.000744092	0.0765376	0.0705239	0.0879209	0.117267
M01436463	0.337756	0.00245097	0.00263253			0.00979394	0.0346526	0.0349404	0.000806098	0.000774469	0.00182063	0.00219325	0.092574			0.168383	0.0685194	0.0404077	0.117311		0.111526	0.117722	0.467509	0.00274829	0.00371962			0.00405525		0.000604366	0.035681	0.00792579	0.00679675	0.00230396	0.00176393	0.000238465	0.000237625	0.0101495	0.0102994	0.00110496	0.000967079	0.0035212	0.00360682	0.000632964	0.000543828	0.0648747	0.0642092	0.0890058
M01436527	0.333678	0.00203915	0.00202035	0.0109731	0.0103386	0.00802787	0.037862	0.0364669	0.000741471	0.000789639	0.00158884	0.00246318	0.0929499	0.0882192	0.146706	0.172041	0.0754661	0.0400586	0.124342	0.128729	0.103703	0.0965831	0.487147	0.00221763	0.0027844	0.00230871	0.00477012	0.00465134	0.00357721	0.000424041	0.0455891	0.00553636	0.00624842	0.00206828	0.00211843	0.000320754	0.000292116	0.0101627	0.0098838	0.00166151	0.00169954	0.00344773	0.0032916	0.000871101	0.000808559	0.0750342	0.0749658	0.0898253	0.103872
M01436528	0.335963	0.00158385	0.00184093	0.0119351	0.0111333	0.00862961	0.0320797	0.037112	0.000789779	0.000830124	0.00214736	0.00224633	0.095686	0.0918597	0.151549	0.147417	0.0688974	0.043138	0.129815	0.125112	0.109339	0.109339	0.47662	0.00298971	0.00347679	0.00255667	0.00343521	0.00427715	0.00347974	0.000326741	0.0397622	0.00688189	0.00683387	0.00267397	0.00138812	0.000295491	0.000281166	0.0107142	0.00965035	0.00133056	0.00130714	0.00369261	0.00360195	0.000647903	0.000677111	0.0626879	0.0772665	0.0859119	0.103508
M01436529	0.333608	0.00235151	0.0010671	0.0101763	0.0117436	0.00825537	0.0253923	0.0367653	0.000782347	0.000828133	0.00154834	0.00198847	0.0850131	0.102507	0.16409	0.163507	0.0757195	0.0371475	0.12751	0.132645	0.106606	0.101687	0.474371	0.000305129	0.00196019							0.00652627	0.00582707	0.00238488	0.00260814	0.000310917	0.000260829	0.0111272	0.0102754	0.00141145	0.00163343	0.00350869	0.00325249	0.000468098	0.000617149	0.0792711	0.071344	0.0829996
M01436875	0.304264	0.00159096	0.00106373	0.01069	0.0112874	0.00811189	0.0339497	0.0323993	0.00072611	0.00071619	0.0022331	0.00251708	0.0885679	0.0907634	0.154357	0.145793	0.0528524	0.043684	0.125452		0.105513	0.102234	0.469551	0.00646727	0.00273915	0.00352021		0.00550815	0.00339026	0.000367989	0.0421408	0.00775259		0.00181048	0.00221192	0.000295763	0.000244614	0.0101278	0.0101645	0.00112309	0.00097271	0.00379031	0.00340397	0.000827994	0.000788626		0.0697952	0.0924903	0.112102
M01438633	0.308426	0.00321778	0.00126389	0.00966161	0.0101991	0.00815208		0.0254612	0.000661463	0.000621248	0.00185967	0.00163751	0.0825084	0.0897515	0.148851	0.137934	0.0554255	0.0434072	0.1171	0.123256	0.0862874	0.0963648	0.455811	0.00460481	0.00315314	0.00417878	0.00367973	0.00384805	0.00347837	0.000434077	0.0399641	0.00435445	0.00561204	0.00174908	0.00156766	0.000235604	0.00018426	0.0100742	0.00951847	0.00126651	0.00129516	0.00349238	0.00305489	0.000842362	0.000822073	0.0677904	0.0687016	0.0909845	0.114806
M01438818	0.291204	0.00243999	0.00270541	0.00979549	0.0103318	0.00914092	0.022543	0.0387546	0.000713497	0.000749953	0.00171769	0.00194088	0.089385	0.0922096	0.15649	0.169476	0.0653303	0.0505096	0.129516	0.133537	0.107699	0.108519	0.495004	0.00308021	0.00636204	0.00433291	0.00371111	0.0039423	0.00377837	0.000306141	0.0384064	0.00622282	0.00499785	0.00163266	0.00207179	0.000288387	0.000361023	0.010448	0.00990123	0.00172993	0.00167085	0.00319127	0.0032116	0.000942957	0.000746876	0.0669704	0.0708428	0.0857652	0.117267
M01438821	0.320671	0.00407652	0.00254316	0.00966082	0.0093116	0.00669243	0.0364442	0.0351504	0.000808832	0.000788692	0.00203868	0.0023156	0.0852887	0.0828318	0.140625	0.149144	0.0372565	0.0349483	0.119276	0.123461	0.100867	0.0918458	0.460259	0.00294194	0.0050401	0.00252531	0.00477904	0.00494977	0.00358051	0.000649186	0.041264	0.00756034	0.00854218	0.00227932	0.00228812	0.000275981	0.000294598	0.010536	0.0122023	0.00110599	0.00120337	0.00350184	0.00339643	0.000731693	0.000673159	0.066706	0.0695357	0.0899188	0.112121
M01438829	0.324142	0.00163579	0.00143586	0.010106	0.00972925	0.00804516	0.0272859	0.0376759	0.000728705	0.000764114	0.00117506	0.00194584	0.0907517	0.0896583	0.157273	0.154169	0.0765376	0.0389516	0.121701	0.123877	0.101321	0.0994989	0.481583	0.00280245	0.00416123	0.00338986		0.00368745	0.00374816	0.000324498	0.0422741	0.00498129	0.00428623	0.00168279	0.00203177	0.000283898	0.000257054	0.00968914	0.00967281	0.0011821	0.00148455	0.00370296	0.0030716	0.000867326	0.000855935	0.0681549	0.0725285	0.101067	0.10533
M01438830	0.333646	0.0012529	0.00136088	0.0118431	0.0118082	0.00906507	0.0383824	0.0402658	0.000789613	0.000737728	0.00147346	0.00193929	0.0940382	0.0907984	0.167455	0.147612	0.0769158	0.050602	0.128063	0.128923	0.100055	0.106069	0.444116	0.00135053	0.0017256	0.00255339	0.00509039	0.00523343	0.00364331	0.000515134	0.0427978	0.00482739	0.00421349	0.00190017	0.00165492	0.000288022	0.000283742	0.0111859	0.0107232	0.00198156	0.00145446	0.00351799	0.0034458	0.000787343	0.000771734	0.0679727	0.0670618	0.0878077	0.11974
M01438832	0.317388	0.000150763	3.9612e-05	0.0104971	0.0103345	0.00904524	0.0311898	0.039008	0.000734375	0.000810532	0.00260421		0.0973182	0.0915067	0.139472	0.168439	0.0685281	0.0385875	0.117609	0.120724	0.112265	0.10752	0.452578	0.000441219	0.000525954	0.0014303	0.00500828	0.00543402	0.00350988	0.000521849	0.0425455	0.00893996	0.00524553	0.00194399	0.0019723	0.000211382	0.000241019	0.00993721	0.00988196	0.000994688	0.00108724	0.00339211	0.00311088	0.000939725	0.000838544	0.0699857	0.0701993	0.0884631	0.11064
M01439487	0.310215	0.00111838	0.00125666	0.0100158	0.0102155	0.00835437	0.039791	0.0364697	0.000806537	0.000759744	0.00252416	0.00185209	0.0919172	0.0925805	0.143801	0.146883	0.0678061	0.0422295	0.122783	0.116176	0.0969483	0.0962297	0.451282	0.00257613	0.000892933	0.0025086	0.00465217	0.00502968	0.00281907	0.000333242	0.0368049	0.00601526		0.00200578	0.001688	0.000258663	0.000271327	0.00988096		0.00111278	0.00188115	0.00363539	0.00367877	0.000837153	0.000724559	0.0636001	0.0641499	0.0884722	0.0989528
M01440245	0.306069	0.00114924	0.000287371	0.0123431	0.011782	0.00855896	0.0308477	0.0353474	0.000690911	0.000698752		0.00151794	0.095686	0.0902199	0.160008	0.137274	0.071636	0.0431414	0.125084	0.118948		0.109339	0.441784	0.000236108	0.00134704	0.003185	0.00530233	0.00495893	0.00328128	0.000438078	0.0373125	0.00605368	0.00413702	0.00224582	0.00278718	0.00034243	0.000334589	0.0107	0.00951233	0.0014336	0.00126992	0.00330008	0.00331079	0.000806581	0.000776944	0.0712531	0.0697172	0.0875531	0.116852
M01442355	0.345844	0.00136257	0.00135585	0.0107415	0.011035	0.00888332		0.0330068	0.000863265	0.000805383	0.00221572	0.00179522	0.0957399	0.0941171	0.150522	0.146874	0.0823601	0.0438358	0.128885	0.127342	0.107532	0.106429	0.47137	0.00123627	0.00164737	0.00235082	0.00509277	0.00531215	0.00345741	0.000411362	0.0405464	0.00733796	0.0073621	0.00243351	0.00224702	0.000269808	0.000287209	0.0110775	0.0109424	0.00116111	0.00115156	0.00376588	0.00332544	0.00073439	0.000708493	0.0645126	0.0663326	0.0802727	0.123198
M01442458	0.266343	0.00286074	0.00240613	0.00850114	0.0085599	0.00640245	0.0286736	0.0307236	0.000678077	0.000726191	0.00203358	0.00190902	0.086679	0.0846591	0.123688	0.148428	0.05959	0.0363134	0.110747	0.106892	0.0951288	0.0994992	0.465514	0.00522202	0.00456264	0.00331574	0.00617529	0.00563066	0.00345547	0.000495581	0.038231	0.00606136	0.0035133	0.00242133	0.00236363	0.000259158	0.000243264	0.0084556	0.00855925	0.000985735	0.000728222	0.00311744	0.00335646	0.000542939	0.000685807	0.0743544	0.0758087	0.103773	0.115232
M01442465		0.00431213	0.00336765	0.00956338	0.00886472		0.0295729	0.0327626	0.000637351	0.000623302	0.00169243	0.00172693	0.0838269	0.092574	0.137699				0.116227	0.119252	0.0954897	0.0940319	0.4394	0.00304901	0.00267077	0.00261844	0.00402249	0.00383622	0.00303503	0.000442525	0.0398988		0.00983284		0.0021859	0.000233431	0.000282145			0.00104829	0.00128937	0.00322388		0.000733648	0.000617814	0.0685194	0.0634169	0.0980933	0.103804
M01442776	0.302412	0.00195314	0.00292183	0.0106998	0.00929967	0.00804415	0.0267538	0.0336423	0.00067119	0.000675784	0.00162685	0.00179069	0.0914814	0.0852855	0.147834	0.156747	0.0557631	0.0378753	0.121157	0.11531	0.102779	0.0878428	0.423403			0.00353288	0.00449233	0.0047949	0.0039197	0.00056729			0.00633257		0.00227689	0.000182697	0.000287255		0.00894368		0.00139251			0.000851179	0.000782154	0.067246	0.0672437	0.0830284	0.119181
M01442905	0.30059	0.0013218	0.00152725	0.0107463	0.0103217	0.00764003	0.02995	0.0336848	0.000679034	0.000679781	0.00172013	0.0021124	0.0951364	0.0929449	0.143742	0.15075	0.0678383	0.0418781	0.114802	0.118687	0.103144	0.0984061	0.387203	0.00128951	0.00350666	0.0016662	0.00433903	0.00433036	0.00346597	0.000402249	0.0307388	0.0055832	0.00528258		0.00150433	0.000233033	0.000212489	0.00922758	0.00790242	0.00140681	0.0014859	0.00289449	0.00271421	0.000677782	0.000673717	0.0683568	0.0664237	0.0786545	0.0982293
M01442906	0.345588	0.000937063	0.000824519	0.0106763	0.0104695	0.00843122	0.0356004	0.0402291	0.000778731	0.00078086	0.00156861	0.00219469	0.0947615	0.0933058	0.150362	0.168022	0.0871101	0.0444136	0.123481	0.119113	0.104982	0.0926177	0.452052	0.00143808	0.00243222	0.00239271	0.00467242	0.00544614	0.0032135	0.000409878	0.0358619	0.00675172	0.00548174	0.00202428	0.00170907	0.000270108	0.000266234	0.00887331	0.0095164	0.00112411	0.00141952	0.00375531	0.0035001	0.000671677	0.000707021	0.0646927	0.072895	0.089371	0.108439
M01443142	0.301479	0.00121874	0.00222736	0.0108305	0.0101962	0.00727836	0.0299055	0.0305997	0.000705035	0.000752428	0.00176563	0.00221702	0.0922124	0.0911278	0.150445	0.137826	0.0660173	0.0356771	0.123718	0.128162	0.111528	0.110434	0.461394	0.00581563	0.00442239	0.0027753	0.00447041	0.00484754	0.00340609	0.000475223	0.0339304	0.00989979	0.00526133	0.00210432	0.00198375	0.000225319	0.000231702	0.0102788	0.0102307	0.00107477	0.00135691	0.00331272	0.00330192	0.000638072	0.000625597	0.0634174	0.0689379	0.0860047	0.116735
M01443143	0.319959	0.00350408	0.00459341	0.00933581	0.00853016		0.0350009	0.0351388	0.00074777	0.000658633	0.00141665	0.00206924	0.0838269	0.0845558	0.142887				0.120768	0.121497	0.0918451	0.0911162	0.443345		0.00480442	0.0038421	0.00378053	0.00426286	0.00360094	0.000429122	0.0389545		0.00670662	0.00152929					0.00824228	0.00121678	0.00110828		0.00307232	0.00082313	0.000834572	0.0707061	0.0748975	0.0879171	0.1159
M01443521	0.304628	0.000722785	0.00248533	0.0106767	0.00993371	0.00833275	0.0312208	0.0389739	0.000675802	0.000687072	0.00132905	0.00231407	0.0911227	0.0791098	0.148954	0.159217	0.064183	0.0440722	0.118637	0.117091		0.0980417	0.482654	0.00315171	0.00118062	0.00340226	0.00591797	0.00558539	0.00442751	0.000512213	0.0414625	0.00904217		0.00261712	0.00221677	0.000282468	0.00024445	0.0113206	0.00974148	0.00151734	0.00121851	0.00404026	0.00384412	0.000639519	0.000721112	0.0730081	0.0705201	0.097568	0.135105
M01444147	0.301284	0.0026918	0.00432752	0.0102258	0.0108653		0.0202854	0.0232941	0.000713767	0.000619056	0.0015525	0.00183877	0.0918451	0.0947608	0.150712				0.131271	0.124108	0.123189	0.123759	0.444525	0.018378	0.0149716	0.0040024	0.00374051	0.00369651			0.0484339			0.00183521	0.00152494									0.000639926	0.000618465	0.0637813	0.0646925	0.0852542
M01444148	0.292287	0.00219638	0.00299226	0.010701	0.0109613	0.00869122	0.0295676	0.0253583	0.000648925	0.000645061	0.00144327	0.00134538	0.0867426	0.0914806	0.15071	0.161822	0.0568565	0.0451402	0.11676	0.121627	0.104455	0.111872	0.438992	0.00463227	0.00296099	0.00475174	0.00373926	0.00348479		0.000356048	0.0414838		0.00828625	0.00181276	0.00216523	0.000199889	0.000246608	0.00841533	0.00870994	0.00106859	0.00107173	0.00359928	0.00350143	0.000865819	0.000716458	0.0679271	0.0668565
M01444738	0.326389	0.0020007	0.00176808	0.0103407	0.00976608	0.00978649	0.0318123	0.0396725	0.000722329	0.0006577	0.0017732	0.00182974	0.102779	0.0989522	0.158358	0.170296	0.0617768	0.0453222	0.121312	0.126	0.107153	0.0994989	0.467742	0.00121215	0.00483882	0.00302904	0.00397228	0.0042283	0.00320555	0.000376043	0.0412513	0.00639228	0.00572018	0.00170482	0.00181939	0.000224666	0.000301605	0.00929216	0.00968253	0.00126924	0.00150543	0.00337046	0.00350337	0.00086787	0.000833643	0.0605467	0.0705923	0.0977849	0.103326
M01444772	0.358142	0.00349731	0.00537043	0.0121498	0.0117706	0.00773763	0.0354364	0.0439612	0.00085756	0.000795907	0.00184146	0.00168698	0.0936929	0.0969811	0.159826	0.158178	0.047386	0.0396797	0.130461	0.144898	0.111528	0.105518	0.495158	0.0048703	0.00422812	0.00340439	0.00577942	0.00604949	0.00430694	0.000601371	0.0409907	0.00860289	0.00605322	0.00281891	0.00183718	0.000293822	0.000371099	0.0115327	0.0102996	0.00136709	0.00129311	0.00386764	0.00366947	0.000787992	0.000824623	0.0677926	0.071357	0.102934	0.12328
M01444773	0.322608	0.0041986	0.00349642	0.00969323	0.0101175	0.0077448	0.0398739	0.0333041	0.000780564	0.000806376	0.00221994	0.00256434	0.0911169	0.0925919	0.155808	0.137438	0.0510458	0.0429575	0.123179	0.117487	0.103885	0.110467	0.4717	0.00664655	0.00340344	0.00332096	0.00480607	0.00506453	0.00363512	0.000548043	0.0497836	0.00802279	0.00742121	0.00183511	0.0018947	0.00025977	0.00028638		0.00976031		0.00106451	0.0039745	0.00353711	0.000857883	0.000723784	0.0677914	0.0721677	0.0840949	0.120276
M01447347	0.321443	0.00208498	0.00368817	0.00870329		0.00780553	0.0354169	0.0398182	0.00069774	0.000635027	0.00126417	0.00156188	0.0929385		0.139998	0.160263	0.0696128	0.0371314	0.128221		0.100228	0.0969476	0.414658	0.00460371	0.00487954	0.00407075			0.00311299	0.00036308	0.0326146	0.00368173	0.00424041	0.00168964	0.00133444	0.000206715	0.00021473	0.00783474	0.00890376	0.00131572	0.0016406	0.0028605	0.00270478	0.000700427	0.000624384			0.0961048	0.0926651
M01447348	0.300147	0.000763838	0.00180702	0.0094294	0.0095148	0.00774193	0.0308596	0.0293898	0.000662806	0.000588142	0.00145727	0.00183525	0.0914806	0.0883827	0.140342	0.126469	0.0739863		0.12184	0.119301	0.0984297	0.0987699	0.479307	0.00410417	0.00449386	0.0045934	0.00427472	0.00464124	0.00378999	0.000361782	0.0369906	0.00628265	0.00703994	0.00239558	0.00182464	0.000290456	0.000268804	0.0106302	0.00972962	0.00144654	0.00129561	0.00331944	0.00309463	0.000784474	0.000855236	0.0701139	0.0742369	0.106695	0.115171
M01448814	0.328539	0.000811113	0.00136409	0.0117269	0.0118506	0.00838627	0.0352803	0.0343006	0.000656262	0.000699427	0.00186949	0.00179999	0.101686	0.102415	0.156232	0.162187	0.0728929	0.0407718	0.12853	0.123007	0.106072	0.108246	0.472524	0.000711748	0.000325325	0.00267047	0.00568498	0.00567674	0.0025768	0.000341939	0.045528	0.00688813	0.00622518		0.00214662	0.000218884	0.000263445	0.0103812	0.00913651	0.00132731	0.00146362	0.00466947	0.00309255	0.000798801	0.000723382	0.0703455	0.0674299	0.0888228	0.100999
M01448815	0.284311	0.0016606	0.00144644	0.0101259	0.0102789	0.00815545	0.0299003	0.0287416	0.000662864	0.000681188	0.00181579	0.00145519	0.0896583	0.0936681	0.156914	0.14934	0.0590444	0.0425935	0.118668	0.119816	0.107153	0.0973128	0.46885	0.00438729	0.00310519	0.00313073	0.0052907	0.00488277	0.00296359	0.000445244	0.0377957		0.00619424		0.00192169	0.000252379	0.000286865	0.0102287		0.000924069	0.000942737	0.00337999	0.0032286	0.000806338	0.000732089	0.0732574	0.0711042	0.0876449	0.116994
M01448816	0.291647	0.00292552	0.00140781	0.0111753	0.011064	0.00849723	0.0253878	0.0303551	0.000689647	0.000777744	0.00183442	0.00166829	0.0929385	0.0933037	0.164341	0.147427	0.0707071	0.0364033	0.126718	0.121818	0.106789	0.103508	0.446167	0.0026808	0.00386658	0.00336644	0.00483248	0.00493641	0.0037102	0.000445041	0.0400723	0.00522009	0.00191713		0.00192079	0.000282441	0.000237107	0.0106864		0.00111258	0.00118911	0.00332257	0.00338079	0.000875208	0.000839831	0.0664259	0.0699905	0.0887437	0.121503
M01448883	0.293477	0.00175778	0.00209217	0.00919684	0.00920886	0.0101464	0.023225	0.0353328	0.000717552	0.000758591	0.00142445	0.00130336	0.0896583	0.0875831	0.149618	0.167654	0.0787244	0.0462323	0.11642	0.116302	0.11918	0.110979	0.480985	0.00281487	0.00356147	0.00342267	0.00414228		0.00408068	0.000374267		0.00581357	0.0077687	0.00173588	0.00201101	0.000253078	0.000243401	0.00961614	0.00985239	0.00142939	0.00154763	0.0035938	0.0035313	0.000814689	0.00081212	0.0699772	0.0674798	0.0879141	0.118451
M01449046	0.295765	0.00215215	0.00108948	0.00853492	0.00889404	0.00861458	0.0263775	0.0284774	0.000631577	0.000649041	0.00130438	0.001863	0.0841913	0.0880182	0.161657	0.153804	0.0502961	0.0444853	0.126253	0.124176	0.124285	0.099864	0.471686	0.00249736	0.0023462	0.00316268	0.00406135	0.00430192	0.0042151	0.000420506	0.0479414	0.00433673	0.00538412	0.0026334	0.00224831	0.000273523	0.000300187	0.0081813		0.00117631	0.00174561	0.00337593	0.00340279	0.000854347	0.000849687	0.0660507	0.0677656	0.0965021	0.126697
M01449047	0.349952	0.00240154	0.00198917	0.0109266	0.00961693	0.00807382	0.0372083	0.0355137	0.000648423	0.000680517		0.00217814	0.0976765	0.0918451	0.153986	0.137403	0.0650569	0.0425919	0.130823	0.127342		0.103508	0.498475	0.00201739	0.0023379	0.00273505	0.0037793	0.00380524	0.00381819	0.000529787	0.0487761	0.00638557	0.00624392	0.0019268	0.00178925	0.000212748	0.0002141		0.0100614	0.000958913	0.00121251	0.00298115	0.00305427	0.000707985	0.000739114	0.0661372	0.066388	0.095461	0.110615
M01449048	0.315867	0.00133925	0.00124375	0.00960348	0.00951238	0.00778386	0.0362581	0.0367983	0.000700126	0.000606794	0.00140558	0.0014263	0.0943052	0.0952623	0.151304	0.153212	0.0789977	0.0425919	0.127624	0.124422	0.100322	0.100596	0.433025	0.00427462	0.000969967	0.00249362	0.00386794	0.00425566	0.00289534	0.0003296	0.031538	0.00740202		0.00145713		0.000287931	0.000281695	0.00882686		0.00154914	0.000984756	0.00275168	0.00262345	0.000521888	0.000500279	0.0694419	0.0694486	0.0873711	0.106606
M01449584	0.321109	6.8148e-05	6.4355e-05	0.0104002	0.0104382	0.00911634	0.0342859	0.02932	0.000611962	0.000637747	0.00193098	0.001528	0.09249	0.0936526	0.17007	0.150668		0.0364052	0.132338	0.130155	0.113434	0.102808	0.456243	0.000467225	0.000403422	0.00163909	0.00537375	0.00520904	0.00315423	0.000464107	0.0357602	0.00586109	0.00460762	0.00272342	0.00277949	0.000235921	0.000209958	0.00888628	0.00951755	0.00126163	0.00132531	0.00288945	0.00309965	0.000633202	0.000620482	0.07328	0.0696137	0.092112	0.11846
M01449599	0.301075	0.00032064	0.00114286	0.0106373	0.0108742	0.00816964	0.0331371	0.0299102	0.000649221	0.000666658	0.00197954	0.00185921	0.0911247	0.0935398	0.172825	0.136811	0.0751713	0.0346742	0.130386	0.129278	0.110706	0.1059	0.445512	0.000762731	0.00048399	0.00219074	0.00537554	0.00530633	0.00298787	0.000479359	0.0412347	0.00596939	0.00543452	0.00244525	0.00247206	0.000154366	0.000187803	0.00879047	0.00800134	0.00111709	0.00102432	0.00263348	0.00272443	0.000605025	0.000651039	0.067791	0.0686241	0.0961146	0.105241
M01449636	0.31883	0.000388875	0.000286096	0.0111498	0.0111954	0.00788539			0.000863475	0.000814392		0.00155703	0.0941602	0.0961213	0.167149	0.15324	0.090083	0.0354975	0.120206	0.124409		0.0998633	0.445852	0.00264384	0.000625213	0.00350295	0.00561509		0.00300507	0.000370871	0.0331522	0.00689463		0.00191872	0.002224	0.000264764	0.000318911	0.00970454	0.00944963	0.00102318	0.00105214	0.00329217	0.00422988	0.000727244	0.000771461	0.0732655	0.0746261	0.101875	0.123573
M01449637	0.337143	0.00254484	0.00208589	0.0101703	0.0105224	0.00771734	0.0359586	0.0370993	0.000804547	0.00082256	0.0020022	0.00186548	0.0885717	0.0944076	0.157991	0.160552	0.0681899	0.0422295	0.130147	0.129997	0.104243	0.100592	0.462369	0.00367001	0.00627358	0.00277535			0.0028726	0.00052409	0.0372175	0.00610359	0.00526112	0.00238466	0.00171045	0.000266098	0.000238619	0.00926102	0.00982466	0.00160966	0.00174954	0.00334397	0.00320394	0.000781536	0.000802385	0.0727189	0.063761		0.0954178
M01450107	0.33391	0.00132391	0.00191068	0.0109023	0.0100448	0.0090648	0.0373249	0.0340041	0.00076674	0.000724286	0.00212066	0.00176923	0.0991344	0.0922096	0.158041	0.149066	0.0750797	0.043684	0.126833	0.124877	0.104989	0.0987867	0.471463	0.0026309	0.000653734	0.00307444	0.0047529	0.00440825	0.00315674	0.000348892	0.0466639				0.00178912					0.00101771	0.000975133	0.00341216	0.0031714	0.00104303	0.00110562	0.0761731	0.0723918	0.105253	0.100228
M01450131	0.34369	0.00121185	0.00115476	0.0106549	0.0100802	0.0090295	0.0384648	0.0380645	0.000855128	0.000829737	0.00244451	0.00242966	0.0929392	0.0900228	0.146378	0.173176	0.0886128	0.0447776	0.128223	0.125234	0.111532	0.109887	0.491938	0.00400273	0.00345359	0.00291935	0.00546459	0.00563968	0.00321205	0.000451827	0.038435	0.00791086	0.0086003	0.00241216	0.00218257	0.00030669	0.000278015	0.0118034	0.0107799	0.00098061	0.00107275	0.00397495	0.00361352	0.000757629	0.00070479	0.0696166	0.0714351	0.100861	0.107887
M01450258	0.315323	0.00629614	0.00735601	0.0107017	0.0101228	0.00842916	0.0213995	0.0277814	0.000546647	0.000511346	0.00181908	0.00188527	0.0929642	0.09084	0.157323	0.165591	0.022603	0.0396797	0.129596	0.132704	0.130395	0.119909	0.460884	0.0191804	0.0070392	0.00744319	0.00445115	0.00459553	0.00432902	0.000839712	0.0467046	0.0093447	0.00578674	0.0021153	0.00151321	0.000213832	0.000217574		0.00990333	0.00181208	0.00191516	0.00308607	0.00327436	0.000701126	0.000787257	0.0765381	0.074902	0.070176	0.12328
M01450259	0.291562	0.00531149	0.00569548	0.00994829	0.00965049	0.00707888	0.0223	0.0283408	0.00063676	0.000678299	0.00150523	0.00194628	0.0941903	0.0856685	0.133989	0.124847	0.0381238	0.0415014	0.115895	0.114902	0.116629	0.108449	0.424413	0.0193451	0.0202254	0.00762299	0.00481664	0.00485933	0.00364373	0.000657754	0.0451806	0.00217332	0.00141965									0.0035908	0.00375098	0.000772062	0.000765559	0.0735328	0.0743528	0.0734458	0.115627
M01450361	0.291467	0.000903218	0.000800333	0.00989398	0.00975559	0.00694717	0.0272271	0.0343319	0.000641136	0.000667309	0.00139448	0.00216282	0.0926651	0.0899317	0.146081	0.157199	0.0918467	0.0311357	0.119523	0.122022	0.106059	0.103872	0.383349	0.000935983	0.00275763	0.00187189	0.00451472	0.00436627	0.00258883	0.000365711	0.0333516	0.00470885	0.00546379	0.00176932	0.00154742	0.000196112	0.000189384	0.00809984	0.00766106	0.00107318	0.000840967	0.00320198	0.00313381	0.000666729	0.000565405	0.0652392	0.0645113	0.0826388	0.0991344
M01450393	0.329137	0.00150816	0.00275471	0.0115504	0.0110303	0.00864671	0.030385	0.0395068	0.000777535	0.000729765	0.00180237	0.00225467	0.095126	0.0925769	0.154361	0.16401	0.0553986	0.0462323	0.128032	0.129127	0.108247	0.103872	0.457985	0.00489711	0.00269049	0.00267162	0.00541679	0.00533212	0.00290178	0.000435302	0.0397628	0.00456084	0.0049909	0.00287949	0.00260955	0.000255537	0.000257732	0.00988451	0.00903727	0.00152532	0.00129725	0.00344972	0.00293461	0.000796873	0.000717088	0.0666993	0.0661526	0.0895539	0.104927
M01451860		0.00179416	0.00159693	0.0125536	0.0118796	0.0091014	0.0382563	0.0374676	0.000828491	0.000773188	0.00160364	0.00191149	0.103144	0.100963	0.15866	0.187528	0.0907524	0.0425935	0.127364	0.133578	0.099866	0.104237	0.47351	0.000519554	0.00189095	0.00371089	0.00543084	0.00566259	0.00363313	0.000593186	0.0458118	0.00632119	0.00581836	0.00187678	0.00190073	0.000189776	0.000299351		0.0107125		0.00140331	0.00299109	0.00349667	0.000895247	0.000868	0.074078	0.0697044	0.0961705	0.11713
M01452572	0.29147	0.00291188	0.0045755	0.0107294	0.00953834	0.00767102		0.0309632	0.000484604	0.000458887	0.0015196	0.00221336	0.0958542	0.090388	0.148169	0.149786	0.0576593	0.0411358	0.128452	0.127378	0.126306	0.119727	0.442536	0.00505109	0.0052347	0.00356857	0.0050628	0.0048713	0.00348032	0.000685579	0.040951	0.00582341	0.00524895	0.00189647	0.00285206	0.000216233	0.000207159		0.00905617	0.00114618	0.00128408	0.00302803	0.00302658	0.000722692	0.000723674	0.0721723	0.0747161	0.0840925	0.108248
M01453320	0.317585	0.00246803	0.000954313	0.0103975	0.0103185	0.00747921	0.0411855	0.0380392	0.000705804	0.000729473	0.00178209	0.00181123	0.0925805	0.0900257	0.159861	0.151075	0.0400911	0.0364052	0.120201	0.124136			0.46564	0.00194382	0.00599783	0.00253854	0.00563564	0.00594088	0.00364116	0.000535614	0.0385166	0.00378273	0.00864178	0.00202447	0.00196347	0.000285294	0.000262712	0.00923851		0.00141132	0.00146607	0.00282942	0.00378261	0.000788394	0.000712415	0.0714351	0.0750797	0.0964751	0.121081
M01453324	0.33464	0.00168102	0.00150177	0.0105097	0.0105207	0.00832911	0.0385235	0.0418262	0.000675305	0.000852284	0.00206581	0.00218922	0.0907546	0.0911169	0.156171	0.158549	0.0586788	0.0393156	0.124148	0.121225	0.103599	0.109704	0.419113	0.00337266	0.00292135	0.00397913	0.0055921	0.00546159	0.00304806	0.000491694	0.0365704	0.00678501	0.00671909	0.00174887	0.00176433	0.000221447	0.000226068	0.0093933	0.00946259	0.0010326	0.000977297	0.00308788	0.00331548	0.000798977	0.000687762	0.0749116	0.0716182	0.0893749	0.098407
M01454239	0.327689	0.00202918	0.00221514	0.01143	0.00999006	0.0090919	0.0256841	0.0357001	0.000756137	0.000806452	0.00151672	0.00179781	0.0954904	0.0827367	0.169265	0.160366	0.056492	0.0491499	0.123462	0.130249	0.110798	0.109052	0.441461	0.00454959	0.00444692	0.00354828	0.00443037	0.00472929	0.00346482	0.000300198	0.0365838	0.00648798	0.00562154	0.0022519	0.00235216	0.000206288	0.000282926	0.00949076	0.0107053	0.000959471	0.00109761	0.00356276	0.00271438	0.000847999	0.000737439	0.0645113	0.0681549	0.0827713	0.100598
M01454240	0.325251	0.00200243	0.00210723	0.00958695	0.0105901	0.00990721	0.0353026	0.0260651	0.000786379	0.000737348	0.00217673	0.001552	0.0867434	0.0940326	0.154757	0.162551	0.0747188	0.0422342	0.125511	0.121283	0.111526	0.100592	0.468443	0.00274359	0.0022996	0.0022209	0.00519387	0.00526684	0.00426776	0.000279628	0.0449172	0.00828975	0.0063006		0.00223985	0.000227699	0.00027407	0.0114679	0.0113598	0.00131562	0.00116121	0.00350511	0.00331347	0.000760801	0.000606574	0.0705429	0.066706	0.0902044	0.106072
M01454241	0.292507	0.00175488	0.000993102	0.0107129	0.0110351	0.00912413	0.0361846		0.000674722	0.000703895		0.00162674	0.0903872	0.0947608	0.162005	0.146531	0.0779954	0.0385944	0.116712	0.117734		0.10606	0.478752	0.00458657	0.00218163	0.00345273	0.00530374	0.00555992	0.00413038	0.000341207	0.0345719	0.00815266		0.00210406		0.000248722	0.000350963	0.010656	0.00899766	0.00119637	0.00111474	0.00351735	0.0035902	0.00077003	0.000762269	0.0650569	0.0677904	0.094473	0.111528
M01454854	0.287666	0.002901	0.00299488	0.00973605	0.00902097	0.00756494	0.0293139	0.0305467	0.000740959	0.000733685	0.00134057	0.00140956	0.0834632	0.0860137	0.144224	0.152346	0.0488383	0.0440496	0.116428	0.116833	0.1077	0.0992255	0.465924	0.0066035	0.00415015	0.00392137	0.00503271				0.0418661	0.00486542	0.00651629	0.00321028		0.000203803	0.000214865	0.00981543	0.00970231	0.00129707	0.00117208	0.00274608	0.00311322	0.000865172	0.000697371	0.0681559	0.0866522
M01454869	0.290072	0.00140169	0.00212994	0.0104415	0.0102296	0.00874471	0.0292229	0.033757	0.000672015	0.00068957	0.00154841	0.00156214	0.0929385	0.0871982	0.146078	0.161004	0.0738046	0.0475064	0.11954	0.120427	0.0943971	0.104419	0.41047	0.00225147	0.00190698	0.0029023	0.00446797	0.00471521	0.00357585	0.000527144	0.0371756	0.00499272	0.00443521	0.00140975	0.00189862	0.000248662	0.000241885	0.00951158	0.00944608	0.00123189	0.00130323	0.00329866	0.00305896	0.000763419	0.000721686	0.0645103	0.0645386	0.0832731	0.113713
M01454945	0.316249	0.00399557	0.00367869	0.0108889	0.010474	0.00799415	0.0275861	0.0374366	0.000845735	0.00084296	0.00144272	0.00204145	0.0891116	0.0934852	0.149414	0.161823		0.0409538	0.130451	0.130611	0.110797	0.10861	0.397315	0.00359393	0.0054302	0.00304606	0.004356	0.00465345	0.0032825	0.000381238	0.0349085	0.00449134	0.00580387	0.0015944	0.00189738	0.000208285	0.00023124	0.00949631	0.0103165	0.00205743	0.0011725	0.00296731	0.00286271	0.00096944	0.000858555	0.0641481	0.0656531	0.082317	0.116452
M01454946	0.320507	0.00162417	0.00164517	0.0105115	0.0103284	0.00819564	0.0398247	0.0329302	0.000779175	0.000750935	0.00178889	0.00161149	0.0921185	0.0910251	0.142792	0.164283	0.0650569	0.0453222	0.127023	0.128486	0.0980471	0.0984061	0.477314	0.00379722	0.00151471	0.00327286	0.00580173	0.0055243	0.00332668	0.000588594	0.0448918	0.00609751	0.00621312	0.00238569	0.00200956	0.000212267	0.000259079	0.010417	0.0102486	0.00147241	0.00107298	0.00360265	0.00350094	0.000917382	0.00109859	0.0749055	0.0713523	0.0944824	0.110436
M01455887	0.329583	0.000329728	0.000718238	0.0117064	0.0112416	0.00902942	0.029209	0.0313012	0.000580432	0.000580905	0.00191975	0.00178772	0.0994175	0.0951769	0.173102	0.142142	0.0812756	0.0389516	0.13696	0.133842	0.112073	0.11426	0.463482	0.000986058	0.00187994	0.00212979	0.00594334	0.00602943	0.00342558	0.000385768	0.0395983	0.00515284	0.00458817	0.00235016	0.00238798	0.000272542	0.000296443	0.00891186	0.00927314	0.00163944	0.00136151	0.00282282	0.00264713	0.000752768	0.000734226	0.0699775	0.0727109	0.101274	0.117675
M01458917	0.308084	0.00116892	0.00328573	0.0101746	0.00974724	0.0100395	0.0207244	0.0384579	0.000767748	0.00077027	0.00156463		0.0922555	0.0854834	0.156052	0.163736	0.0714944	0.0484658	0.126865	0.121594	0.114476	0.110118	0.4705	0.00430513	0.00237597	0.00261641	0.00418076	0.0042637	0.00375436	0.000536506	0.0447598	0.0056747	0.00937235	0.00262092	0.00173155	0.000255935	0.000288582	0.00955612	0.00985429	0.0014661	0.00137372	0.0037067	0.00338315	0.000982631	0.000850754	0.0641468	0.0637979	0.097629	0.111912
M01458918	0.344044	0.00147342	0.00253273	0.0112417	0.0106523	0.0100726	0.0241277	0.0417466	0.000819374	0.000811677	0.0016493		0.0947615	0.0965941	0.157661	0.170209	0.0758226	0.0360412	0.131943	0.131334	0.101626	0.0995575	0.460136	0.00189118	0.00351985	0.00245743	0.00470979	0.00525243	0.00391331	0.000414944	0.0378336	0.00523635	0.0053822	0.00220533	0.00187948	0.000262311	0.000282259	0.0113922	0.0101917	0.00123297	0.00136323	0.00452071	0.00335921	0.000902206	0.000967201	0.062333	0.0703426	0.0961055	0.116686
M01460738	0.288669	0.00101126	0.00191697	0.0111461	0.010737				0.000647196	0.000681937	0.00159896	0.00223559	0.0940319	0.0987706	0.159821						0.122825	0.102415	0.460225		0.00489006	0.00276297	0.00505346	0.00536532			0.0298861	0.003106	0.0046635	0.00269279	0.00254679	0.000249819	0.000332091		0.00881054		0.000948786		0.00403875	0.000776797	0.00079095	0.0626063	0.064658	0.095094
M01460739	0.306526	0.00284856	0.00162777	0.00869576	0.00938077	0.0096267	0.029123	0.0308519	0.000611612	0.000713555	0.00186619	0.00193099	0.0841913	0.0900964	0.156536	0.16516	0.0605022	0.045146	0.126694	0.126664	0.106434	0.0991371	0.441977	0.00262726	0.00118196	0.00250886	0.0039585	0.00407524	0.00272871	0.000339123	0.0375327	0.00825789	0.00920659	0.00243548	0.00185073	0.000260043	0.000252763	0.0111955	0.00951402	0.00123508	0.00104247	0.00402297	0.00355042	0.000955766	0.000948929	0.0668855	0.0667032	0.0912166	0.099866
M01460826	0.326989	0.00127818	0.00238461	0.011122	0.0112507	0.00959967	0.0360189	0.0298905	0.000797652	0.000763351	0.00169847	0.00164638	0.0976676	0.0926709		0.175128	0.0823722	0.0460128	0.119932	0.116443	0.0933037	0.103873	0.436251	0.00213163	0.000604132	0.00261809	0.00483266	0.00487681	0.0041839	0.000363689	0.0451833		0.00632996		0.00185558	0.00027185	0.000291339	0.0107996	0.00990046	0.00134621	0.0013712	0.00356553	0.00296205	0.000780205	0.000785247	0.0658776	0.0705239	0.0845176	0.111801
M01460827	0.32301	0.00559364	0.00293332	0.0118082	0.0122329	0.00881881	0.0340937	0.0273658	0.000737114	0.000748491	0.00242833	0.00196118	0.0952424	0.0938288	0.159089	0.143603	0.0681549	0.0400586	0.122174	0.121511	0.0980417	0.0998633	0.435419	0.00474302		0.00277751	0.00429931	0.00405105	0.00339751	0.000396894	0.0305073	0.00784636		0.00205492	0.00216388	0.000255255	0.000283664	0.00910426		0.00100062		0.00317076		0.000839844	0.000789488	0.0615945	0.062689	0.0894292	0.100704
M01460883	0.323534	0.000833431	0.00238219	0.010462	0.00989259	0.0102966	0.0277453	0.0360422	0.000784111	0.000746157	0.00194161	0.00242471	0.0962359	0.0929499	0.159826	0.172757	0.0750806	0.0444121	0.138413	0.124691	0.112629	0.106062	0.450964	0.00298833	0.000661894	0.00307063	0.00460854	0.00472739	0.00342656	0.000333053	0.0462206	0.00971904	0.00764567	0.00180797	0.0014319	0.00027448	0.000277012	0.00961428	0.0100717	0.00121156	0.00154462	0.003584	0.0036888	0.00108527	0.00113653	0.0705324	0.0719161	0.090373	0.116219
M01461279	0.292172	0.000924002	0.000791808	0.01014	0.0117706				0.000642017	0.000668951	0.00201766	0.00142168	0.0958542	0.0998633	0.153993				0.125039	0.122669	0.109886	0.125467	0.46771	0.0040936	0.00349945	0.00282128	0.0057147	0.00586845	0.00347854	0.000501858	0.0364081	0.0043334	0.00393118	0.00291868	0.00242318	0.000261016	0.000235225	0.00938695	0.00906284	0.00119628	0.00132543	0.00308059	0.00329622	0.000922879	0.000984773	0.0779086	0.0822852	0.0909178	0.111254
M01463142	0.316018	0.00125065	0.0019308	0.010168	0.0099132	0.0100605	0.0267824	0.0333987	0.000691496	0.000716543	0.00200842	0.0024834	0.0925855	0.0885836	0.16455	0.161143	0.0816433	0.0385944	0.135221	0.125613	0.111197	0.101349	0.461171	0.00460394	0.00464079	0.00344691	0.00409224	0.00412577	0.00351618	0.000489082	0.0404879	0.00985136	0.00560325	0.00174947	0.00172596	0.000275129	0.00029165	0.0108183	0.0091988	0.00123686	0.00145872	0.00366771	0.00350955	0.000843672	0.000819232	0.0700033	0.0675176	0.080043	0.110449
M01463164	0.313488	0.000394282	0.00107803	0.0100647	0.0094275	0.0102074	0.0248997	0.0390427	0.000591349	0.000662939	0.00139619	0.00216997	0.0925769	0.0925919	0.165271	0.153441	0.0743517	0.045874	0.128366	0.120427	0.111532	0.0995049	0.479045	0.00446852	0.00229644	0.00315272	0.00374968	0.00439213	0.0027347	0.000462918	0.0444282	0.0105629	0.00643826	0.00204804	0.00237332	0.000248378	0.000263833	0.00977085	0.00889464	0.00140433	0.00116028	0.00373062	0.00291881	0.00106921	0.00103941	0.0628796	0.0631459	0.0906509	0.100745
M01463656	0.325344	0.000964351	0.000744193	0.00973415	0.00950243	0.0104149	0.0267539	0.0369344	0.000752173	0.000750959	0.00174304	0.00204001	0.0934995	0.0927054	0.161403	0.16975	0.0863889	0.0398767	0.124403	0.124004	0.118471	0.111536	0.478286	0.00199773	0.00322266	0.00375686	0.00438198	0.00434943	0.00322025	0.000427611	0.0423457	0.00962676	0.008192	0.00197469	0.00127556	0.000308311	0.000262117	0.0111474	0.0118284	0.00122324	0.00110116	0.00368765	0.00402527	0.0010923	0.000976379	0.0716303	0.0661526	0.0945556	0.110165
M01465206	0.302036	0.00208403	0.00217392	0.00954184	0.0102365	0.00939845	0.0317733	0.0276978	0.000772522	0.00072011	0.00204468	0.00197435	0.0885769	0.0893206	0.157628	0.149806	0.0677992	0.0455042	0.124689	0.127105	0.11226	0.104972	0.449904	0.00347428	0.00175738	0.00343408	0.00446251	0.00473197	0.00346535	0.000439697	0.0395326	0.00612411	0.00580427	0.00171442	0.00172267	0.000326815	0.000356048	0.0100065	0.00952737	0.00172827	0.000806322	0.0041575	0.00312915	0.000956745	0.000951668	0.0623245	0.0664134	0.0951699	0.108977
M01465214	0.313221		0.00147524	0.0103753	0.0101129	0.0094665		0.0403266	0.000728262	0.00069081			0.0900235	0.0947951	0.174738	0.140776		0.0353188	0.133274	0.126088		0.107705	0.464288		0.005149	0.00262792	0.00396627	0.00420416	0.00376588	0.00040183	0.0417254	0.00991703	0.00904639	0.00165015	0.00220346	0.000349621	0.00032564	0.00955926	0.0112771	0.00134019	0.00107048	0.00434209	0.00318376	0.00101466	0.000956179	0.0645195	0.0638073	0.092626	0.107557
M01465887	0.315275	0.000793382	0.0019081	0.0106081	0.00964273	0.00776615	0.0266395	0.0365325	0.000696954	0.000678908	0.00161831	0.00203769	0.0952095	0.0900294	0.148601	0.132639	0.0710855	0.0365508	0.129343	0.122326	0.107203	0.101345	0.465185	0.0082274	0.00528027	0.00248122	0.00390522	0.00440761	0.00354989	0.000558644	0.0416849		0.00547775	0.00147987	0.00221691	0.000349899	0.000259708	0.00984921	0.0112496	0.0012932	0.0012333	0.00402854	0.00334213	0.00090936	0.000852303	0.0647842	0.0694439	0.0868495	0.102792
M01465888	0.319959	0.0011005	0.00126168	0.00986784	0.00946788	0.0095297	0.0287964	0.0357912	0.000674899	0.000740505	0.0016343	0.00176662	0.0918804	0.0914835	0.153279	0.156063	0.0805993	0.0415574	0.119053	0.125934	0.10861	0.107183	0.452398	0.00117949	0.00307904	0.00309463	0.00396605	0.00396025	0.00321473	0.000488831	0.0418196	0.00501419	0.00558406	0.00242722	0.00244634	0.000279964	0.000257508	0.0102387	0.0093313	0.00136213	0.0011949	0.00427062	0.00375256	0.000963661	0.00104734	0.070802	0.0653326	0.0780871	0.104995
M01466077	0.328963	0.000983017	0.00152422	0.010478	0.00984362	0.00988449	0.0292171	0.0393233	0.000620364	0.000651197	0.00127755	0.0019629	0.0965831	0.0885657	0.156213	0.155069	0.0733017	0.0447821	0.129825	0.125029	0.120318	0.103339	0.478279	0.0094903	0.00807561	0.00309913	0.00418351	0.00417213	0.00386245	0.000632911	0.0484073	0.00539919	0.00604046	0.00254856	0.00250154	0.000357642	0.000290296					0.0042609	0.00415856	0.000806103	0.000822957	0.0648839	0.0652392	0.0862883	0.10864
M01466113	0.298241	0.000987049	0.000212249	0.00896765	0.0090135	0.00972976	0.0345073	0.0289037	0.000656189	0.000742622	0.00157121	0.00175091	0.0914814	0.0907524	0.152947	0.165835	0.0783675	0.0466091	0.123323	0.119123	0.10242	0.0984055	0.437404	0.000462663	0.000731102	0.00258348	0.00428001	0.00467831	0.00359684	0.000557397	0.0407801	0.00534003	0.00562679	0.00190732	0.00187232	0.000308494	0.000256998	0.00943895	0.010567	0.00149954	0.00168268	0.00324308	0.00385653	0.000710018	0.000725015	0.0636955	0.0710837	0.0926721	0.100805
M01466114	0.315064	0.00304092	0.00213006	0.00902562	0.00960239	0.0100099	0.0319574	0.0347705	0.000692327	0.000688486	0.00153992	0.00165051	0.0871192	0.0914814	0.151876	0.161837	0.0594122	0.0520683	0.126789	0.127924	0.0962202	0.0967669	0.469908	0.00327794	0.00583077	0.00365581	0.0037154	0.00400691	0.00345752	0.000453748	0.0448719	0.00588465	0.0077887	0.00213723	0.00147846	0.000273817	0.000276993	0.0109874	0.0105679	0.00129883	0.00123218	0.003792	0.00352699	0.00083875	0.000804908	0.062506	0.0683846	0.0782288	0.104465
M01466231	0.31408		0.00521259	0.0102788	0.00991872	0.0104991		0.0345066	0.000586735	0.000687857	0.0013635	0.00186184	0.0973128	0.0907875	0.149982	0.179844	0.0528674	0.0469603	0.133225	0.121924		0.10542	0.441617		0.005612	0.00202992	0.00474941	0.00468696	0.00356931	0.000410672	0.0429155		0.00185356		0.00162983	0.000258035	0.000289778	0.00919934	0.00899098	0.00138219	0.00126351	0.00383389	0.00270752	0.000916664	0.000777406	0.0703455	0.0716286	0.0945117	0.107171
M01466232	0.325667		0.00374266	0.0106703	0.00966348	0.0102913		0.0484494	0.000778896	0.000719042	0.00171731	0.00265746	0.0984162	0.0908247	0.158745		0.0805532	0.0396863	0.128153	0.123879		0.105258	0.448708		0.00223742	0.00236311	0.00473108	0.00474037	0.0031281	0.000488477	0.0404631		0.00621333	0.00179656	0.0012833	0.000280022	0.000292616	0.00942201	0.00884472	0.00185072	0.00111288		0.00349434	0.000862388	0.000860241	0.0666993	0.0650661	0.108119	0.103605
M01466233	0.332999		0.00233098	0.0112539	0.0106223	0.0108876		0.0409874	0.000759725	0.000735675	0.00186516	0.00202415	0.0933378	0.0959246	0.160777	0.181904	0.066698	0.0531801	0.131763	0.122628	0.114661	0.102004	0.445941		0.0041085	0.00234258	0.00417909	0.00387721	0.00415836	0.00042429	0.0420259		0.00516304	0.00175062	0.00162601	0.000282696	0.000274049	0.00969435	0.00997977	0.00117429	0.00121316	0.0033869	0.00322539	0.000970243	0.00100941	0.0668815	0.0615948	0.0898792	0.118998
M01466810	0.25247	0.0011531	0.00225083	0.00718049	0.00708426	0.00812808	0.0247742	0.0254335	0.000527919	0.000526843	0.00152677	0.00156664	0.0806383	0.0779086	0.127244	0.150657	0.077631	0.0409574	0.109237	0.107087	0.106061	0.0891133	0.387417	0.00527441	0.00353796	0.00249673	0.00366014	0.00360965	0.00244578	0.000302635	0.0317088	0.00887253	0.00721229	0.0018936	0.00165005	0.00016623	0.000237683	0.0086439	0.00823878	0.00122222	0.00112564		0.00291538	0.000846187	0.000960028	0.0605022	0.0565108	0.0848582	0.0831264
M01468221	0.319259	0.00146855	0.00197283	0.0103606	0.00987784	0.010449	0.029064	0.0347608	0.00071245	0.000710802	0.00202905	0.00210887	0.0969476	0.0936681	0.157669	0.149452	0.10316	0.0448132	0.124635	0.125499	0.116631	0.102782	0.481121	0.00778857	0.00407174	0.00265104	0.00415053	0.00458069	0.00334452	0.000458819	0.0394685	0.00735233	0.00641636	0.00228466	0.00237052	0.000204282	0.000208007		0.0103156	0.00130973	0.00133504	0.00441091	0.00340456	0.000949567	0.000905373	0.0650776	0.0724502	0.092289	0.106062
M01468225	0.314668	0.00178138	0.00216247	0.00978698	0.00902382	0.00896186	0.0306308	0.0381459	0.000694614	0.000730654	0.00166849	0.00180359	0.0914814	0.0885657	0.157273	0.160041	0.0677914	0.0444659	0.124767	0.127219	0.107203	0.102417	0.467823	0.00361197	0.00241557	0.00398637	0.00396337	0.00451146	0.00371915	0.000392126	0.0485767	0.00685161	0.0064455	0.0020249	0.00214304	0.000330649	0.000323059	0.0116994	0.0110005	0.0011046	0.00103634	0.00336308	0.00360245	0.000902187	0.000903514	0.0597899	0.0663486	0.0939913	0.10752
M01469701	0.319601	0.00370893	0.00232822	0.00984576	0.0110085	0.0091237	0.0368021	0.0331735	0.000706432	0.000778744	0.0022464	0.00233356	0.0910267	0.096492	0.157849	0.152806	0.0702527	0.0472333	0.122417	0.122204	0.104607	0.0973537	0.439066	0.00310378	0.00289158	0.00227693	0.00460959	0.00451336	0.00314397	0.000470275	0.0427195	0.00737001	0.00648635	0.00213525	0.0020805	0.000290845	0.000310757	0.0098495	0.0106553	0.00163404	0.00203631	0.00334743	0.00347727	0.000968458	0.000918776	0.0672447	0.0656047	0.0882849	0.100502
M01469702	0.322903	0.00130596	0.000835818	0.00971184	0.00938126	0.00929646	0.0346408	0.036954	0.000787448	0.000752048	0.00192778	0.00238862	0.0889301	0.0886016	0.164205	0.14907	0.0805673	0.0389669	0.125161	0.122097	0.106075	0.101709	0.457772	0.00069252	0.00206503	0.00256393	0.00474969	0.00464443	0.00369469	0.000513859	0.045205	0.00858638	0.00852439	0.00152857	0.00181728	0.000262747	0.000247215	0.0102174	0.011412	0.00128046	0.000869843	0.00419339	0.00401763	0.000907289	0.000879419	0.071621	0.067617	0.0959618	0.112629
M01470166	0.320544	0.000107058	0.000534756	0.010637	0.0104535	0.0116558	0.024726	0.0419911	0.000736639	0.000700728	0.00196861	0.00202324	0.0907517	0.101686	0.170592	0.168383	0.0930006	0.043684	0.114389	0.116874	0.116993	0.0984055	0.451979	0.000538871	0.000756779	0.00280434	0.00410747	0.0043734	0.00415007	0.000347488	0.0432057	0.00460871	0.00295236	0.00205882	0.00205659	0.000262382	0.00023867	0.00948828	0.00970564	0.00120803	0.001185	0.00372812	0.00420115	0.000751648	0.000791352	0.0703417	0.0714351	0.0913724	0.120273
M01471073	0.310223	0.00175019	0.00222593	0.00919756	0.00870864	0.00990725	0.0293529	0.0337688	0.000723237	0.000723953	0.00150209	0.0017186	0.101686	0.100046	0.149072	0.159636	0.0787244	0.0398617	0.120655	0.127494	0.112073	0.106059	0.459534	0.00390016	0.0035185	0.0040217	0.00362033	0.00336754	0.00362222	0.000573533	0.0503303		0.00759572	0.00237969	0.00190424	0.000332614						0.00366375	0.00316504	0.000902287	0.000781202	0.066697	0.0617768	0.0742628	0.112073
M01471081	0.29745	0.000640297	0.00124398	0.0102143	0.00988877	0.00939095	0.0207862	0.0335222	0.00068372	0.000541472	0.00168905	0.00161309	0.0900228	0.0849203	0.141973	0.174943	0.0677904	0.0480524	0.131421	0.123436	0.106564	0.106322	0.378273	0.000802132	0.00345087	0.00214421	0.0043856	0.00445503	0.00320773	0.000298899	0.02798	0.00764471		0.00175745		0.000241174	0.000245747	0.00892423	0.0085232	0.00161222		0.00326507	0.00317727	0.000591511	0.000579162	0.0680638	0.0691572	0.0700015	0.10205
M01471432	0.299178	0.000870444	0.00331698	0.00992367	0.00959647	0.0102534	0.0226847	0.039881	0.000706849	0.000615128	0.00124247	0.00211608	0.100592	0.0962187	0.163815	0.150888	0.0710706	0.0409538	0.123771	0.119478	0.116446	0.100592		0.00306671	0.00285724	0.00209227	0.00447651	0.0043265	0.00335791	0.00034487	0.0313526		0.00662847	0.001413	0.00213656	0.000277229	0.000203647		0.00930087		0.00141246	0.00393841	0.00372933	0.000791812	0.000638808	0.0716173	0.0716173	0.0961048	0.105695
M01471433	0.251706	0.00100534	0.00117405	0.00744774	0.00727521	0.0088154	0.0261433	0.0219993	0.000686889	0.000680025	0.0012255	0.00114461	0.0874715	0.0863781	0.133277	0.155991	0.0734345	0.0356753	0.106239		0.0945786	0.104966	0.454135	0.00484041	0.00313777	0.00433658	0.00401299	0.00350245	0.00339089	0.000409625	0.0403292	0.00615284	0.00526813	0.00214017	0.0016795	0.000325174	0.000300663	0.00920908	0.00854697	0.00115032	0.0010299	0.00367546	0.0033765	0.000764678	0.000753268	0.0732574	0.0716173	0.0567892	0.1118
M01471843	0.285886	0.000508563	0.00234641	0.00945954	0.00886785	0.00786302	0.0293957	0.0310641	0.000655267	0.000619605	0.00160318	0.0020982	0.0874715	0.0861325	0.150176	0.132537	0.082861	0.0325003	0.114922	0.114634	0.0987807	0.0936929	0.443598	0.00457949	0.00271231	0.00257765	0.003755	0.00497077	0.00319224	0.00037614	0.0401886	0.00592221		0.00220172	0.00232227	0.000215213	0.000315648	0.0102075	0.00840413	0.00152038	0.00149121	0.00318511	0.00319531	0.000829372	0.000906802	0.0631435	0.0765454	0.0843687	0.0967842
M01472237	0.306809	0.00305461	0.00238122	0.00905814	0.00892577	0.011716	0.0294125	0.0326679	0.000739295	0.000794955	0.00113743	0.00135392	0.0880182	0.0973121	0.118312	0.18369	0.0672437	0.0535129	0.124376	0.123045	0.121002	0.104966	0.434947	0.00306666	0.00578211	0.00271479	0.00468191	0.00406782	0.00406915	0.000385055	0.030491	0.00525523	0.0059357	0.00170248	0.00228917	0.000290949	0.000303329	0.00905162	0.00900303	0.00132729	0.00163906	0.00375179	0.00348601	0.000791406	0.000762014	0.0738041	0.0677904	0.0955588	0.120273
M01472244	0.263911	0.00133474	0.00141762	0.00918572	0.00909233	0.00952429	0.0266331	0.0264784	0.000638375	0.000631053	0.00162346	0.00175588	0.0907517	0.0896583	0.143611	0.158178	0.0871071	0.0382235		0.112679	0.0978588	0.100046	0.423772	0.00198944	0.00375826	0.00234399	0.00327855	0.00312404	0.0039695	0.000283125	0.0342347	0.00593782	0.00663218	0.00197174	0.00216056	0.000171948	0.000183086	0.00853971	0.00816183	0.00138325	0.0014639	0.00315784	0.00303681	0.00079697	0.000676723	0.0594077	0.0645103	0.0800874	0.113713
M01473340	0.306592	0.00243336	0.00257419	0.00943896	0.00941318	0.00923883	0.0214339	0.0317856	0.000754138	0.000857861	0.00135859	0.00165951	0.0896583	0.0947608	0.151074	0.169841	0.0599544	0.0473244	0.125369	0.125294	0.125011	0.106059	0.407538	0.00480204	0.00576549	0.00264379	0.00390537	0.00351713	0.00337842	0.000346336	0.0315596	0.00589643	0.00382855	0.00200198	0.00187655	0.000269074	0.000278906	0.00878293	0.00946799	0.00184328	0.00145879	0.0036696	0.00303045	0.000539296	0.000570596	0.0659681	0.0615945	0.075719	0.0975854
M01473342	0.290991	0.00128958	0.00208849	0.00894373	0.00942882	0.00847338	0.0216534	0.034637	0.000681835	0.000636229	0.00116721	0.00178698	0.0860137	0.0860137	0.144885	0.157631	0.0685194	0.0400437	0.127875	0.125253	0.120273	0.110068	0.421153	0.00280278	0.00339099	0.0027967	0.00355664	0.00353333	0.00318887	0.00032258	0.0353673	0.0055002	0.00627497		0.00231055	0.000314622	0.000279964	0.00986186	0.00908874	0.00147383	0.00152481	0.00361071	0.00357469	0.000654875	0.000590356	0.0639636	0.0636902	0.0753549	0.104601
M01473835	0.313442	0.00115921	0.00212809	0.00971043	0.00998309	0.00963354	0.0250403	0.0410755	0.000752722	0.000711671	0.00164434	0.00207877	0.0889413	0.0914814	0.162749	0.168397	0.0736219	0.0429621	0.122672	0.121579	0.107527	0.0925805	0.448431	0.0036504	0.00347317	0.00193581	0.00492891	0.00490113	0.00326086	0.000393797	0.03286	0.00956424	0.00857606	0.00199907	0.00214378	0.000274172	0.000298876	0.00951371	0.0107695	0.00126499	0.00128365	0.00396338	0.0036218	0.000743657	0.000864055	0.0736255	0.0710706	0.100603	0.11097
M01473933	0.311607	0.00322396	0.00240026	0.00919726	0.00891642	0.00992358	0.0301395	0.0319039	0.00073535	0.000783375	0.00156832	0.00147108	0.0871139	0.0871078	0.142724	0.168389	0.0681549	0.0513287	0.122631	0.123152	0.0984223	0.0918711	0.471369	0.00468184	0.00465079	0.00374549	0.00477232	0.00495573	0.00339113	0.000474999	0.0409779	0.0104703	0.00850132	0.0017286	0.00197068	0.000336325	0.000337114	0.0117066	0.0105589	0.00144384	0.00112934	0.00420968	0.00367039	0.00104083	0.00104476	0.0686192	0.0678454	0.0925591	0.10583
M01473981	0.291139	0.0014114	0.000948718	0.00956224	0.0103911	0.00895237	0.0309353	0.027264	0.000716887	0.00064751	0.00168822	0.00137072	0.0863781	0.0892938	0.148526	0.157084	0.0790888	0.0393156	0.112679	0.122349	0.0948685	0.0978588	0.430875	0.000802827	0.00273293	0.00258095	0.00397743	0.00460119	0.0038324	0.000208324	0.0390164	0.00745267	0.00971558	0.00156337	0.00194175	0.000222591	0.000263008	0.00985686	0.0099783	0.00126045	0.00125782	0.00383969	0.00429279	0.000675784	0.000660787	0.0620501	0.0656036	0.0892792	0.121913
M01474057	0.333829	0.00109127	0.00202181	0.010611	0.010509	0.00910146	0.0250474	0.0371621	0.000765457	0.000681086	0.00159803	0.0024876	0.0918451	0.093303	0.163087	0.15672	0.0590433	0.0476884	0.137052	0.130667	0.131207	0.107882	0.465158	0.00437247	0.00286999	0.00265702	0.00441053	0.00446119	0.00364667	0.000399008	0.0384112	0.00784145	0.00612344	0.0020115	0.00220911	0.000297307	0.000289821	0.0108069	0.0101113	0.00144642	0.00152622	0.00357018	0.00306564	0.000677206	0.000702736	0.0748975	0.0672437	0.0848198	0.109476
M01475488	0.312698	0.00235903	0.00205181	0.0110047	0.0100774	0.00937592	0.0290952	0.0299411	0.000673168	0.000700064	0.00145622	0.00127457	0.0922096	0.0885649	0.162359	0.158679	0.0650569	0.043866	0.124964	0.133783	0.0994989	0.103144	0.412607	0.00425078	0.00210749	0.00362369	0.00509004	0.00412126	0.00390404	0.000372262	0.0362844	0.00528951	0.00182994			0.000215068	0.000220313	0.00885607	0.00862298	0.00137503	0.00145331	0.00326387	0.00322776	0.000687495	0.000741167	0.0781777	0.0759909	0.0911904	0.126014
M01475492	0.310256	0.00176585	0.00301823	0.0108036	0.00971568	0.0094323	0.0229217	0.0378821	0.000762354	0.000701392	0.00150235	0.00190349	0.0918451	0.0885649	0.140062	0.169476	0.0568565	0.0453222	0.134296	0.126371	0.108793	0.095672	0.442253	0.0041159	0.0046007	0.00267449	0.00417563	0.00415127	0.0038646	0.000333941	0.0330986			0.0015781	0.00157491		0.000287514		0.0106778	0.00125285	0.000989989	0.00374419	0.00317834	0.000751626	0.000706814	0.0710706	0.0710706	0.0800874	0.114989
M01475550	0.316033	0.00298176	0.00451854	0.00919256	0.00895486	0.00913147	0.0276369	0.0347845	0.00067731	0.000670469	0.00108747	0.00164836	0.0891116	0.0896583	0.126684	0.158542	0.067426	0.0422279	0.125865	0.124539	0.109886	0.105513	0.431598	0.00797112	0.00411837	0.00232318	0.00454246	0.0049963	0.00384532	0.00033404		0.00642072	0.00443898	0.00165268	0.00174668	0.000260317	0.000236852	0.0107215	0.00889787	0.00108817	0.00108657	0.00369183	0.00310973	0.00056177	0.000580611	0.0688838	0.0716173	0.0955588	0.115535
M01475552	0.302803	0.00281323	0.00213072	0.00934781	0.0092539	0.0088416	0.0333444	0.0287395	0.000639438	0.000663435	0.00179032	0.00123416	0.0869248	0.0852847	0.132144	0.139226	0.0623235	0.0440481	0.127113	0.119468	0.107699	0.106606	0.427374	0.00388753	0.0052595	0.00340987	0.00419538	0.00403204	0.00408139	0.000314364	0.0415845	0.0076956	0.00910542	0.00167967	0.00197475	0.000289707	0.000230369			0.00127735	0.00117587	0.00345978	0.00352062	0.000634708	0.000646663	0.0691572	0.0669704	0.0772661	0.117267
M01476139	0.26444	0.000856553	0.000953836	0.00900346	0.00871539	0.00978883	0.0298986	0.0210864	0.000572148	0.000631053	0.00168188	0.00113324	0.0918451	0.0907517	0.161085	0.145421			0.121769	0.108698	0.0989522	0.109886	0.370347	0.00524823	0.00299075	0.00270448	0.00356359	0.00360108	0.00320279	0.000361529	0.0260312	0.00342824	0.0062152	0.00181879	0.00179638	0.000266474	0.000225095		0.00870913	0.00109886	0.00100383		0.00297982	0.000582821	0.000692167	0.0652392	0.0681549	0.0840917	0.107153
M01477796	0.283138	0.000235983	0.000553503	0.010817	0.00998903	0.0105317	0.0246937	0.0301051	0.000651516	0.000766819	0.00130305	0.00107342	0.0998633	0.0907517	0.151438	0.160182	0.0849203	0.0396797	0.123118	0.120105	0.0978588	0.0973121	0.415956	0.00153711	0.000540409	0.00254017	0.00416357	0.00440774	0.00373387	0.000402207	0.0387521	0.00704635	0.00568482	0.00227277	0.00209873	0.000240366	0.00026568	0.0104693	0.00899042	0.0010154	0.00118126	0.00347184	0.00339002	0.000625655	0.000621423	0.0653303	0.0699772	0.0780852	0.114806
M01478485	0.291324	0.0020522	0.00130197	0.0095225	0.0087315	0.00860735	0.0275045	0.0314439	0.000707794	0.000665028	0.00113642	0.00146117	0.087836	0.0845558	0.140881	0.150342	0.0765376	0.0404077	0.121154	0.118818	0.100046	0.0973121	0.449347	0.00379159	0.00340204	0.00301706	0.00378848	0.00367472	0.00376558	0.000345212	0.0379075	0.0105033	0.00588979	0.00182455	0.00198829	0.000295352	0.000292761		0.00974756	0.001187	0.0010831	0.0033583	0.00303182	0.000700988	0.000645496	0.0636902	0.0647836	0.0786372	0.105513
M01478487	0.296794	0.000634774	0.00159702	0.00908438	0.00868199	0.010136		0.039081	0.000711874	0.000765492		0.00176024	0.0902602	0.0941544	0.149618	0.166925	0.0834624	0.0447761	0.125618	0.126585	0.0958451	0.0918451	0.402709	0.00364355	0.00159352	0.00261746	0.00394447	0.00410538	0.00367964	0.000308921	0.0282815	0.00447275	0.00406486	0.00172696	0.00147536	0.000209587	0.000234509	0.00933554	0.00956591	0.00101507	0.00100006	0.00373212	0.00398727	0.000523727	0.00060713	0.0630524	0.0626879	0.0862759	0.11508
M01478488	0.277899	0.00144228	0.00159568	0.00833295	0.00783114	0.00780927	0.0268351	0.026875	0.00062825	0.000597304	0.00116164	0.00133404	0.0787244	0.0750797	0.119767	0.142961	0.0590433	0.0390426	0.12198	0.119946	0.0984055	0.0896583		0.00490842	0.00360374	0.00262559	0.00444537	0.00429311	0.00354258	0.000257079		0.00328335	0.00520713	0.00168776	0.00197602	0.000205266	0.00029614	0.00807374	0.0088802	0.00110418	0.00141958	0.00342852	0.00386421	0.000567484	0.000482046	0.0716173	0.0732574	0.0827266	0.11754
M01478517	0.286714	0.00212813	0.00325406	0.00870953	0.00808774	0.00999157	0.0303206	0.0351838	0.000631932	0.000625745	0.00141524	0.00173126	0.0954897	0.0882005	0.139789	0.158907	0.0645103	0.0527849	0.103245	0.113109	0.103872	0.109339	0.395216	0.00488013	0.00390983	0.00232334	0.00367051	0.003919	0.00345467	0.000303835	0.0251533	0.00429021	0.00253118	0.00165865	0.00160384	0.000326859	0.000307407	0.00932408	0.00960764	0.00140955	0.000954688	0.003398	0.00277577	0.000685739	0.000609578	0.0697039	0.066697	0.0824536	0.123827
M01478633	0.279271	0.000719277	0.000113346	0.00716387	0.00768686	0.00925429	0.033405		0.000574143		0.00114691	0.00152645	0.0765376	0.0836446	0.153072	0.155262	0.0757282	0.0453222		0.123741	0.0945786	0.105513	0.416342	0.00032234		0.00146302	0.00425646	0.00443347	0.00361817	0.000227332	0.0384879	0.00685467	0.00614808	0.00185428	0.00192313	0.000232386	0.000259021		0.00998143	0.00200712	0.00139795	0.00327425		0.000752923	0.00102422	0.0678692	0.0703317	0.0993794	0.114499
M01480099	0.283469	0.000341368	0.000859901	0.00979914	0.00914964	0.00979812	0.0261827	0.0309427	0.00065957	0.000766819	0.00112434	0.00114266	0.0954897	0.0929385	0.144157	0.153804	0.0754442	0.0411358	0.129931	0.123051	0.101686	0.0852847	0.452947	0.0006169	0.000448319	0.00229916	0.00493226	0.00401804	0.00406427	0.000404305	0.0431358	0.00778803	0.0061842	0.00201207	0.00200218	0.000245528	0.000317462	0.0095637	0.00942733			0.00370136	0.00320687	0.000783016	0.000794522	0.0803645	0.0677904	0.0666181	0.106879
M01480146	0.315184	0.000766964	0.000213453	0.0105432	0.0104105	0.00951725	0.0321806	0.0381399	0.000636061	0.000666222	0.00107591	0.00234098	0.0991344	0.0954897	0.15435	0.151435	0.0844647	0.0368584	0.120452	0.123859	0.102232	0.0934852	0.429603	0.000631828	0.0020667	0.00280718	0.00467685	0.00482166	0.00339408	0.00033828	0.0346061	0.00196148	0.00473312	0.00168634	0.00170099	0.000196104	0.000190179	0.00946685	0.00838572	0.00147247	0.000924985	0.00341533	0.00414715	0.000595373	0.000593363	0.0683371	0.072164	0.0936476	0.105148
M01480148	0.332883	0.00159793	0.0012872	0.0102833	0.0106437	0.00905071	0.0381644	0.0330021	0.000728378	0.000645519	0.00137207	0.00195341	0.0903872	0.0940319	0.142701	0.149066	0.0827335	0.0389516	0.128966	0.126676	0.098041	0.100592	0.373687	0.00405833	0.00459011	0.00237598	0.00393754	0.00417897	0.00310554	0.000262336	0.0383693	0.00532927	0.00383388	0.00157014	0.00156946	0.000179296	0.000186954	0.00817963	0.00881886	0.00115895	0.00101761	0.00371342	0.00359691	0.000511571	0.000501332	0.0639636	0.0680638	0.0780622	0.110706
M01480766	0.298445	0.000346866	0.0011633	0.0120233	0.00991527	0.00910204	0.0258206	0.0297552	0.000584989	0.000559123	0.00126324	0.00146689	0.100046	0.0836446		0.154715	0.0827335	0.0378595	0.124598	0.126487	0.104966	0.100592	0.424787	0.00213141	0.00152036	0.00177063	0.00435775	0.0049512	0.00362829	0.000285384	0.0323259	0.00505978		0.00256526	0.00218732	0.000273392	0.000271151	0.00821892	0.00914459	0.00118793	0.000899304	0.00305656	0.00358256	0.000716405	0.000670864	0.0606834	0.0653303	0.104296	0.104237
M01480767	0.319171	0.000845049	0.000718379	0.0111519	0.0108087	0.00995229	0.0233735	0.0376028	0.000716424	0.00074094	0.00129098	0.00182528	0.095672	0.0923918	0.154714	0.153804	0.0900228	0.0404077	0.12537	0.13046	0.118087	0.115353	0.455377	0.00051846	0.00329025	0.0022911	0.00452615	0.00450175	0.00375742	0.000359032	0.0343288	0.00552989	0.00486389		0.00226231	0.000239932	0.000186509	0.00997178	0.00900449	0.00110328	0.00119688	0.00320078	0.00324606	0.000687362	0.000637854	0.0728929	0.0717995	0.0877321	0.112437
M01480911	0.305457	0.00113099	0.00243055	0.010399	0.0102493	0.0103005	0.0175484	0.0370179	0.000775348	0.000816587	0.00112678	0.00184106	0.0910251	0.0888383	0.157535	0.153895	0.0967654		0.129772	0.12509	0.120273	0.104966	0.369928	0.00454389	0.00466338	0.00260101	0.00357856	0.0036196	0.0033522	0.000330779	0.0259137	0.0048045	0.00531443	0.00143203	0.0015806	0.000284769	0.000262513	0.00871164	0.00827949	0.00138185	0.00137383	0.00346405	0.00327788	0.000538738	0.000526101	0.061959	0.0617768	0.0779092	0.103144
M01480912	0.332328	0.0015316	0.00199052	0.00978482	0.0127852	0.0105552	0.0274392	0.0409712	0.000645156	0.000652818	0.00106168	0.0014616	0.104601	0.0936674	0.166727	0.152346	0.0834624	0.0389516	0.126282	0.13214	0.116993	0.106059	0.426023	0.00176486	0.00343763	0.00262801	0.00382043	0.00418437	0.00394349	0.000397908	0.0362253	0.005012	0.00637718	0.00162615	0.00178662	0.000224409	0.000252253	0.0105612	0.00862867	0.00110731	0.000976646	0.00363869	0.00344252	0.000586247	0.000614139	0.0636902	0.0669704	0.0731453	0.116993
M01481493	0.318586	0.00113695	0.00252086	0.0109878	0.00941012	0.00940778	0.0233954	0.0385941	0.000731038	0.000728067	0.00158329		0.0969476	0.0838269	0.15617	0.144692	0.0787244	0.0407718	0.128173	0.11984	0.110433	0.0940319	0.469266		0.00405298	0.00483802	0.00468174	0.00456092	0.00418778	0.000392858	0.0452833	0.00702466	0.00825677	0.00236849	0.00212986				0.0104176	0.00141341	0.00106549		0.00371613	0.000782749	0.000875279	0.0703417	0.0688838	0.087368	0.12574
M01481494	0.320751	0.001223	0.00232542	0.01076	0.00949918	0.00958303	0.0271792	0.037452	0.000711831	0.000718777	0.00157889	0.00181616	0.0907517	0.0849203	0.132872	0.133121	0.0773576	0.0371314	0.124577	0.128557	0.104419	0.0984055	0.461474	0.00458694	0.00185614	0.00355635	0.00463584	0.00418197	0.00382804	0.000378101	0.0432424	0.00954642	0.00627576	0.00200331	0.00243617	0.000261391	0.000239816	0.00839889	0.00937012	0.00127493	0.00141163	0.00417707	0.00332192	0.000856627	0.000897817	0.0685194	0.0634169	0.0851838	0.12246
M01481599	0.304614	0.000225815	0.000415427	0.0105163	0.00966671	0.0108108		0.0336457	0.000650615	0.000669938	0.00172986	0.00214313	0.0910251	0.0921185	0.151802	0.17139	0.0948519	0.0447761	0.131957	0.122115	0.116446	0.113713	0.435138	0.000635073	0.00045999	0.00120829	0.00447608	0.0040377	0.00364457	0.000402773	0.0380762	0.00792843	0.00580327	0.00180956	0.00220821	0.000226969	0.000231516	0.00981771	0.00931574	0.00113667	0.00134345	0.00332861	0.00295888	0.000860993	0.000879943	0.0688838	0.0663326	0.0930263	0.104692
M01482315	0.302293	0.00155553	0.00117361	0.00905026	0.00772074	0.00890067	0.0310788	0.0319092	0.000707966	0.000789513	0.00133264	0.0017278	0.0892938	0.0801822	0.134692	0.16	0.0743508	0.043684	0.117617	0.120448	0.100228	0.10205	0.437023	0.00364837	0.00415029	0.00283118	0.00448454	0.0045218	0.00300621	0.000221101	0.0372858	0.00649136	0.00589367	0.00196818	0.00188342	0.000214415	0.000207383	0.00994575	0.00896932	0.00105915	0.00116966	0.00333368	0.00311569	0.000715276	0.000713638	0.0697039	0.0664237	0.0927563	0.090412
M01482316	0.297402	0.00145343	0.00112434	0.00977654	0.00897597	0.00894147	0.0279294	0.0307212	0.000698088	0.000703648	0.00113524	0.00162672	0.0918451	0.0849203	0.136972	0.151617	0.0710706	0.0411358	0.115535	0.128951	0.109886	0.0962187	0.430902	0.00548019	0.00370489	0.00318209	0.00430799	0.00481848	0.00371442	0.000323092	0.032562	0.00572065	0.00648999	0.00167649	0.00215824	0.000231422	0.000263993	0.00938266	0.00938238	0.00123722	0.00137329	0.00342671	0.00350982	0.000800984	0.000735572	0.0683371	0.066697	0.0917364	0.143508
M01482388	0.311154	0.00135185	0.000767406	0.0097562	0.00963624	0.0107739	0.0323476	0.0303401	0.000645113	0.000606369	0.00127235	0.00107694	0.0994989	0.101686	0.159447	0.154169			0.124897	0.121078	0.11426	0.0984055	0.391639	0.00385802	0.0031957	0.00274106	0.00322122	0.00329554	0.00296487	0.00033176	0.038305	0.00543052	0.00508019	0.00174422	0.0017962	0.000170946	0.000189787	0.0081544	0.00789367	0.00104407	0.00124169	0.0028402	0.00310576	0.000721166	0.000698996	0.0645103	0.0725285	0.076447	0.10205
M01482390	0.30207	0.00123253	0.00100185	0.00812976	0.00822328	0.010261	0.0301493	0.0328157	0.000656477	0.000607165	0.00115574	0.0014903	0.0962187	0.0962187	0.132144	0.160729	0.0965831	0.0371314	0.116802	0.114641	0.110979	0.104419	0.367846	0.00372698	0.00345707	0.00254029	0.00348712	0.00349607	0.00296603	0.000272227	0.0273628	0.0039752	0.00469974	0.00178143	0.00132454	0.000238684	0.000240349	0.0083518	0.00839215	0.000819849	0.00102754	0.00302777	0.00282847			0.0663326	0.0605011	0.086888	0.10041
M01482856			0.000794064						0.000738518	0.000667417	0.00127093												0.441991	0.00145069	0.00120657	0.00348866	0.00412574	0.00460981	0.00384876	0.000340506	0.0353424	0.00674074		0.00220498		0.000265983	0.000220234					0.00360232	0.00352036	0.000730016	0.000672616	0.067426	0.0725285	0.0939206	0.115626
M01482870	0.327754	0.00286022	0.00288305	0.00927382		0.0107285	0.0367836	0.0306667	0.000712038	0.000721431	0.00158953	0.0010799	0.0998633	0.0991344	0.160903	0.165649	0.0834624	0.042956	0.126358	0.12573	0.108246	0.108793	0.46258	0.00168043	0.000912719	0.00259379	0.00460591	0.00470075	0.0035452	0.000378618	0.0413032	0.00696998	0.00674979	0.00207641	0.00215251	0.00024197	0.000251032	0.00983226	0.0100839			0.00349328	0.00386782	0.000849402	0.000901304	0.0714351	0.0699772	0.0946487	0.107153
M01483053	0.293901	0.00324119	0.000166686	0.00847478	0.00816715	0.00813914		0.0274029	0.000650957	0.000774251	0.00173275	0.00127777	0.092574	0.0863781	0.144157	0.143599	0.101686	0.0393156	0.115787	0.115384	0.0945786	0.0934852	0.368209	0.000547012	0.00149046	0.00195088	0.00360566	0.00431856	0.00326591	0.000288262	0.0350486	0.00442654		0.0018024	0.00141659	0.000227218	0.000270386			0.00098011	0.000944414	0.00307459	0.00404797	0.000597871	0.000561323	0.0637813	0.072164	0.0895522	0.103508
M01487278	0.284811	0.00391796	0.00270769	0.00836632	0.00883328	0.00988571	0.0286155	0.032235	0.00062695	0.000669673	0.00130316	0.00129891	0.0911162	0.098041	0.148162	0.161822	0.0710706	0.0390426	0.114523	0.116553	0.0922881	0.0891116	0.369878	0.00353717	0.00320647	0.00338192	0.00319212	0.0035281	0.00352413	0.000361368	0.0379983	0.00548117	0.00590948	0.00162401	0.00134056	0.00016164	0.000203602	0.00845496	0.00844511	0.00155066	0.00161685	0.00333352	0.00310399	0.000759876	0.000709826	0.0645103	0.0661503	0.0786312	0.106241
M01487366	0.328743	0.00351455	0.00163041	0.00774595	0.00867123	0.00795657	0.0389938	0.0347241	0.000804784	0.000824815	0.00126472	0.00157058	0.0869248	0.0967654	0.13269	0.167654	0.0696128	0.0334911	0.11108	0.114965	0.0962187	0.0885649	0.379216	0.00102371	0.00379349	0.00258639	0.00338085	0.00368221	0.00339429	0.000295091	0.036739	0.00479083	0.0051833	0.00138832	0.00141785	0.000179993	0.000199201	0.00958796	0.00772707	0.00099656	0.00124946	0.00341154	0.00309207	0.000647208	0.000604258	0.0652392	0.0615945	0.0771751	0.106059
M01487368	0.330145	0.00220073	0.00383793	0.00871194	0.00829476	0.00713004	0.0378125	0.0338464	0.00071358	0.00065043	0.00150611	0.00203258	0.0951253	0.0863781	0.155078	0.155535	0.0606834	0.033036	0.117127	0.117907	0.093303	0.092574	0.432136		0.00340703	0.00192225	0.0037426	0.00426764	0.00336429	0.000227591	0.0313414	0.00833256	0.00605495	0.00188532	0.00202303	0.000221304	0.00025773	0.0117763	0.008973	0.0012753	0.00120922	0.00421705	0.00353559	0.000651952	0.000638844	0.0685194	0.0707061	0.0928285	0.12082
M01488449	0.286324	0.00200656	0.00342713	0.00886487	0.00829714	0.00971934	0.0226246	0.0329928	0.000670056	0.000623621	0.00156141	0.00120698	0.0929385	0.0892938	0.151074	0.151982	0.0732574	0.042956	0.116039	0.115384	0.111526	0.114806	0.380813	0.00586674	0.00565655	0.00358337	0.00324405	0.00330882	0.00277495	0.000277721	0.0293903	0.0063078	0.00665723	0.00138305	0.00113961	0.000217591	0.000211415	0.0084732	0.00843454	0.00112582	0.00100082	0.00305971	0.00293377	0.000694831	0.000722327	0.0608656	0.0597722	0.0704895	0.0942141
M01488450	0.260578	0.00108035	0.00126338	0.00803016	0.00811039	0.00945571	0.0240447	0.0256755	0.000610436	0.000617384	0.00110137	0.00139084	0.0907517	0.087836	0.141245	0.14287	0.0845558	0.0396797	0.11657	0.113216	0.107699	0.104966	0.360495	0.00452995	0.00247942	0.00295048	0.00335699	0.00353722	0.00333551	0.000327332	0.0290113	0.00361767	0.00433302	0.00179181	0.00141036	0.000236045	0.000217719	0.00861998	0.008878	0.0011995	0.00122188	0.00315359	0.0032257	0.000635386	0.000708852	0.0598633	0.0683371	0.0789205	0.107426
M01488688	0.288598	0.000429837	0.000423299	0.00956673	0.010237	0.0112923	0.0264552	0.0304811	0.000714702	0.000616455	0.00132207	0.00143932	0.0923918	0.0994989	0.161631	0.156355	0.095672	0.0398617	0.110736	0.124229	0.109339	0.0984055	0.454289	0.000312542	0.000655271	0.00316554	0.0037846	0.00423043	0.0040493	0.000357425	0.0430052	0.00817569	0.00887462	0.00201533	0.00206714	0.000310594	0.00028683	0.00908791	0.0087638	0.00101886	0.000977818			0.000819643	0.000849378	0.0681549	0.0696128	0.0921005	0.108428
M01490637		0.000598551	0.00249447	0.00804504	0.00751879	0.00698925	0.0300473	0.0300703	0.000679012	0.000570981	0.00138696	0.00201588	0.0795613		0.149891	0.126323	0.057295	0.0393242	0.112663	0.107693	0.0910255	0.0858384	0.393264	0.00213252	0.000667091	0.00208045	0.00375696	0.00377039	0.00311297	0.000303491	0.0434835	0.00695569	0.0059521	0.00163951	0.00183702	0.000241149	0.000243065	0.0119681	0.00979178	0.00107894	0.00114441	0.00307863	0.00337729	0.000803961	0.000833436	0.0642369	0.0623259	0.0914671	0.110172
M01490639	0.310033	0.00189963	0.00379106	0.0090034	0.00850825	0.00889062	0.0322998	0.0389777	0.00078107	0.000762828	0.00184257	0.00245239	0.0882035	0.0849484	0.151118	0.153809	0.0503172	0.0451416	0.111697	0.113998	0.100244	0.100603	0.438299	0.00386659	0.00392634	0.00221795	0.00371585	0.00382854	0.00325448	0.000481722	0.0450779	0.00803824	0.00484742	0.00216252	0.00219979	0.000243813	0.000299932	0.0112249	0.0100688	0.00162856	0.00149549	0.00455202	0.00354331	0.000724879	0.000736776	0.0652402	0.0677907	0.0826364	0.100894
M01491740	0.300604	0.000801491	0.00100355	0.00965306	0.00952904	0.0106849	0.0263885	0.0383702	0.000719766	0.000780489	0.00267225	0.00179734	0.0871192	0.0871557	0.158739	0.178953	0.083137	0.0455275	0.122037	0.120879	0.100046	0.101192	0.423501	0.000901145	0.00174099	0.00204899	0.00453907	0.00485825	0.00405805	0.0005115	0.0351125	0.00893878	0.0040986	0.00199125	0.00225274	0.000281056	0.000247957	0.011436	0.0104984	0.00112755	0.00142092	0.00345116	0.00304154	0.000667593	0.000625532	0.0634171	0.0687134	0.0932141	0.110574
M01491863	0.253398	0.00118759	0.000747029	0.00816826	0.00845665	0.00931639	0.02023	0.0279966	0.000656541	0.000666886	0.00118859	0.00122752	0.0918451	0.0863781	0.128868	0.146879	0.0820046	0.0356753	0.111549	0.113839	0.108793	0.112073	0.4043	0.000832302	0.0032995	0.00325542	0.00347436	0.00352817	0.00365912	0.0003995	0.0357802	0.00651551	0.005192	0.00182056	0.00180577	0.000200577	0.000198985	0.00903905	0.00792517	0.00117782	0.00136751	0.00316216	0.00303958	0.000801993	0.000848669	0.0645103	0.0650569	0.0835457	0.110068
M01491878	0.323126	0.00268136	0.00114192	0.00856733	0.00857237	0.00856001	0.0393417	0.0364405	0.000882559	0.000733511	0.00146985	0.00174515	0.083102	0.0834254	0.151025	0.139135	0.0847398	0.0423198	0.117349	0.122716	0.0995123	0.0924176	0.455744	0.00261565	0.00163317	0.00184257	0.00375251	0.00385758	0.00360785	0.000577414	0.0451112	0.00725905	0.00868292	0.00293567	0.00244862	0.000278253	0.000293669	0.0109787	0.0110097	0.0013277	0.00106865	0.00338837	0.00397565	0.000800581	0.000810596	0.063237	0.0630737	0.0866632	0.1196
M01491879	0.313921	0.00205342	0.00179355	0.00923674	0.00905518	0.00933936	0.0281626	0.0389634	0.000804827	0.000800318	0.00131132	0.00188917	0.0852917	0.0901471	0.166025	0.158313	0.0674888	0.0447998	0.120292	0.121464	0.1057	0.106062	0.396361	0.00249564	0.00346443	0.00260249	0.00368759	0.0037086	0.00295043	0.000498745	0.0330772	0.00869683	0.00642959	0.00116313	0.00180111	0.00021928	0.000270336	0.00975232	0.00962071	0.00122964	0.00141512	0.00328573	0.00294803	0.00083764	0.000689609	0.0623241	0.0650575	0.0797238	0.103104
M01492595	0.288248	0.00023828	0.000239914	0.0101937	0.00950624	0.00910376	0.0240955	0.0328299	0.000745491	0.00071421	0.00213541	0.00226145	0.0867701	0.0830987	0.159448	0.153324	0.0889897	0.0458914	0.121633	0.123068	0.11009	0.109342	0.405541	0.000378757	0.00038662	0.0016919		0.00483369	0.00275248	0.00040075	0.0344404	0.00872882	0.00603526	0.00203513	0.00237176	0.000282263	0.000306215	0.00993686	0.00949141	0.00137664	0.00151588	0.00302573	0.00302006	0.00058467	0.000558658		0.0669726	0.103396	0.0928469
M01495194	0.320771	0.00157392	0.00218705	0.0100573	0.00989849	0.00920294	0.0347676	0.0306266	0.000785031	0.000784496	0.00214226	0.00170431	0.0875631	0.0867495	0.155806	0.159446	0.060511	0.043722	0.124094	0.121029	0.111962	0.106062	0.446048	0.00399813	0.00253739	0.00224352	0.00473904	0.00465878	0.00364996	0.000482454	0.0423684	0.00893272	0.00576936	0.00229122	0.002002	0.000287767	0.000277708	0.0117099	0.010556	0.00131932	0.00100629	0.00324245	0.00366482	0.000764953	0.00075579	0.06863	0.0675259	0.0884639	0.105855
M01496136	0.290965	0.00157199	0.00510005	0.00765442	0.00754323	0.00743383	0.0249894		0.000663436	0.000794291	0.00109023	0.00174118	0.0885649	0.0891116	0.134328	0.159636	0.0670615	0.0374954	0.120099	0.127576	0.109886	0.0984055	0.397327		0.00209618	0.00362935	0.00364233	0.00363529	0.00458143	0.000597139	0.0455077	0.00595719	0.00473748	0.00147658	0.00160945	0.000208627	0.000245737		0.00969003		0.00123421		0.00250676	0.000733445	0.000721443	0.0652392	0.0626879
M01496877	0.324478	0.000995391	0.0029386	0.00866723	0.00765988	0.00788781		0.0414262	0.000695992	0.000643357	0.00151038		0.0869287	0.0823232	0.139088	0.146241	0.0759929	0.0393166			0.114092	0.0952095	0.396927		0.00358558	0.00219385			0.00281839	0.000377172	0.0324468					0.000322159	0.000328874		0.00829678		0.00092591		0.00317281	0.00061219	0.000511355			0.0700015	0.108809
M01496884	0.312154	0.00107393	0.000802669	0.0101815	0.0101403	0.0102046	0.0344165	0.0322361	0.00079798	0.000741426	0.00195733	0.00132206	0.0929385	0.095126	0.163113	0.159821	0.0849211	0.0400702	0.127661	0.129325	0.101692	0.0922124	0.409543	0.00216427	0.00285391	0.00235176	0.00429329	0.00421512	0.00398817	0.000564434	0.0370987	0.00700227	0.00688847	0.0020203	0.00200746	0.000226615	0.000256758	0.0102529	0.011275	0.00118349	0.00130947	0.00372531	0.00385743	0.000648948	0.000666559	0.0696022	0.0730167	0.0920131	0.115408
M01496885	0.274405	0.0012169	0.00114623	0.00891341	0.00866113	0.00832692	0.0220003	0.026573	0.000624357	0.000696106	0.00193605		0.0825531	0.0809112	0.147438	0.141049	0.0721826	0.0409538			0.102792	0.101686	0.425157	0.00385741	0.00445838	0.00447364	0.0037258	0.00378386	0.00343062	0.000554994	0.0388254		0.00433126	0.00248123	0.00239428	0.00033278	0.000313067	0.0103044	0.00940613	0.00102666	0.000778343	0.00353634	0.00311376	0.000731622	0.000837567	0.0661509	0.0743688	0.0867215	0.120552
M01497101	0.305112	0.00151782	0.000996158	0.00954689	0.0106145	0.00749028	0.0356894	0.0336196	0.000403715	0.000495553	0.00171686	0.00175177	0.0871982	0.0945802	0.154307	0.153896	0.0803645	0.0379505	0.11948	0.116269	0.10278	0.0976765	0.463848	0.00294177	0.00279725	0.00277265	0.00460516	0.00485005	0.00325973	0.00054197	0.0391282	0.0040418	0.00402217	0.00197469	0.00170013	0.000353699	0.000363919	0.00979215	0.0102493	0.00141514	0.00141042	0.0032705	0.00312366	0.000662535	0.000672215	0.0634179	0.0710743	0.0899229	0.115173
M01497602	0.309819	0.00124599	0.00145735	0.0113381	0.0110403	0.00964504	0.028473	0.0322392	0.000749202	0.000813723	0.00133042	0.00206649	0.0975854	0.0932122	0.163151	0.156086	0.0850118	0.0417737	0.122637	0.127278	0.112073	0.0991351	0.466558	0.00327921	0.00352142	0.00237877	0.00528094	0.00539853	0.0027972	0.000573224	0.0391384	0.00727895	0.00681085	0.00177368	0.00177298	0.000341758	0.000364936	0.0113355	0.011973			0.00400754	0.00400603	0.000717067	0.00074494	0.0729841	0.0759929	0.100321	0.105257
M01498310	0.339543	0.00209697	0.00284804	0.00886562	0.00783311	0.0075535	0.0301267		0.000643037	0.000691438	0.00115961		0.0989522	0.0863781	0.150164	0.146879		0.0320349	0.108167	0.125122	0.103872	0.0984055	0.419724	0.0022617	0.00362492	0.00205706	0.00363025	0.00363728	0.00324034	0.000304422	0.0301161	0.0085848	0.00433867	0.00170376	0.00175819	0.000231657	0.000230554	0.00952455	0.00861027			0.00375763	0.00312609	0.000667952	0.00067386	0.0615034	0.0620501	0.0838187	0.101686
M01498669	0.273724	0.00168596	0.001553	0.0091021	0.00816981	0.00871676	0.0253806	0.0297236	0.000641903	0.000662639	0.00126827	0.00117797	0.0934852	0.0888383	0.157535	0.138588			0.111907	0.117521	0.107517	0.0962187	0.393258	0.00335597	0.00451475	0.0023543	0.00427117	0.00478643	0.00326074	0.000355476	0.030382	0.0059517	0.00594744	0.00127205	0.00159941	0.000211753	0.000229049	0.00929888	0.00990633	0.00112422	0.000904418	0.00319449	0.00333427	0.000591882	0.000609325	0.0699772	0.0743508	0.0851838	0.102415
M01498974	0.28569	0.000822753	0.000727134	0.00986554	0.00897133	0.00895998	0.0287387	0.0265759	0.00049341	0.000611408	0.00213894	0.0021138	0.0940382	0.0896999	0.142523	0.155812	0.0907534	0.0360766	0.118183	0.123866	0.108494	0.107153	0.439478	0.00198617	0.00277724	0.00278399	0.00389958	0.00402921	0.00364416	0.000550957	0.0399556	0.00880399	0.00937341	0.00209368	0.00180846	0.000282976	0.000298464	0.011291	0.010649	0.000986753	0.00154072	0.00383191	0.00377625	0.00076663	0.000691421	0.060159	0.0659047	0.0846396	0.112367
M01498975	0.318608	0.00171729	0.00195722	0.0109546	0.0105881	0.010532	0.0244157	0.0383199	0.000743746	0.000716116	0.00218812	0.00218208	0.0962194	0.0948454	0.163451	0.172392	0.086063	0.0509699	0.127997	0.125644	0.116643	0.0955071	0.443417	0.00132531	0.00164332	0.00162183	0.00526928	0.00513846	0.00303046	0.000401455	0.0392508	0.0061397	0.00521439	0.00274645	0.0025951	0.000225408	0.000225162	0.0095245	0.00979445	0.00181107	0.00165004	0.00342736	0.00402138	0.00073949	0.000671047	0.0738122	0.0719161	0.0969428	0.106214
M01499326	0.275452	0.000620959	0.00065808	0.00834551	0.00956316	0.0083164	0.0348684	0.0265203	0.0007063	0.000604768	0.00186974	0.00220756	0.0806452	0.0926909	0.144706	0.146804	0.08966	0.0366221	0.110613	0.110196	0.0994992	0.102241	0.410214	0.00151282	0.000641348	0.0019222	0.00443161	0.00450429	0.00278699	0.000325192	0.0323865	0.00565876	0.00566259	0.00252696	0.00215191	0.000298033	0.000271394	0.00933776	0.00925308	0.00121871	0.00127737	0.00318494	0.00369814	0.000639348	0.00063179	0.0705324	0.0716506	0.0870967	0.107054
M01499746	0.288403	0.000808624	0.00057757	0.00927761	0.00924523	0.0091096	0.0260768	0.024667	0.000682679	0.000630921	0.00152382	0.00158142	0.0918702	0.090898	0.138826	0.154576	0.085065	0.043684	0.117938	0.11846	0.0973394	0.104995	0.401581	0.00172394	0.00194443	0.00208982	0.00495167	0.00448519	0.00380171	0.000417666	0.0352894	0.00448679	0.00479357	0.00236029		0.000325076	0.00037143	0.00958375	0.00943521	0.00132536	0.00136695	0.00347029	0.00334077	0.000570989	0.000592249	0.0718912	0.0683377	0.0857299	0.117449
M01499747	0.301548	0.00183549	0.00247507	0.0100091	0.0103192	0.00824812	0.0225029	0.024929	0.000776019	0.000699666	0.00175094	0.00203286	0.0929392	0.0954897	0.15446	0.147793	0.0670615	0.042956	0.1215	0.118422	0.10606	0.102415	0.43682		0.0031715	0.00424906	0.00445325	0.00455363	0.00387504	0.000485338	0.0391181	0.00432097	0.00465715	0.00123336	0.00139802	0.000286579	0.000250702		0.0080636		0.000998161		0.00315751	0.000744759	0.000693202	0.0661503	0.0642578	0.0858035	0.121371
M01499748	0.312627	0.00135478	0.000805157	0.0105478	0.0111211	0.00822439	0.0387194	0.0317331	0.000781115	0.000760905	0.00220737	0.00207292	0.0954897	0.0984055	0.14889	0.158405	0.0885649	0.0390426	0.121632	0.125155	0.102779	0.107882	0.466685	0.00294149	0.00270587	0.00242996	0.00491467	0.00494652	0.00319171	0.000454503	0.041235	0.00608651	0.00636504	0.00268845	0.00262577	0.000277895	0.000266091	0.0103814	0.0104961	0.00112612	0.00100067	0.00350316	0.00338952	0.000670995	0.000694856	0.0665151	0.0659684	0.0961159	0.1159
M01499772	0.313241	0.00221195	0.00118049	0.0086872	0.0087063	0.0087679	0.0303598	0.0297097	0.000750927	0.000743066	0.00207974	0.00200844	0.0891116	0.09048	0.135778			0.0507827	0.123368	0.12198	0.118816	0.115535	0.47034	0.00217202	0.0024758	0.00254157	0.00437813	0.00491724	0.00372981	0.000508776	0.0413899	0.00475179	0.00643909	0.00271411	0.00256273	0.000288606	0.000306559	0.010297	0.0101419	0.00148763	0.001314	0.00359642	0.00345824	0.000797163	0.000818279	0.0639636	0.072164	0.0830284	0.126835
M01499784	0.278935	0.00224505	0.00257658	0.00903607	0.00903	0.00793405	0.0293555	0.0328675	0.000659189	0.000772371	0.00252091	0.00263364	0.086382	0.087506	0.144158	0.120825	0.0694391	0.0445065	0.109625	0.108085	0.0962214	0.100603	0.367016	0.0202926	0.0180712	0.00215093	0.00414196	0.00413624			0.0374992											0.0038521	0.00330046	0.000847835	0.000848615	0.057951	0.0590837	0.0919102
M01499788	0.28246	0.00155993	0.00369932	0.0088118	0.0088974	0.00841703	0.0234698	0.0349757	0.000613782	0.000610413	0.00181387	0.00241132	0.083149	0.0896701	0.145128	0.167828	0.0477504	0.0484288	0.124365	0.119558	0.110803	0.0925855	0.435575	0.0227937	0.00880382	0.00416153	0.00362528	0.00359581	0.00392777		0.0431154	0.00679287	0.00780079	0.00219968	0.0021008	0.000291876	0.000370021					0.00304631	0.00297975	0.000904414	0.000815267	0.0617864	0.0596125	0.0890666	0.110499
M01500196	0.301811	0.00162914	0.000669513	0.00864173	0.00868928	0.00889333	0.0342746		0.000675535	0.000717633	0.00186901	0.00174733	0.0940573	0.0852972	0.144157	0.150161	0.0976793	0.036469	0.113905	0.122511	0.104976	0.118096	0.443802	0.000765803	0.000817293	0.00278232	0.00389738	0.00431328	0.0039516	0.000637915	0.0417175	0.00703785	0.00807174	0.00223129	0.00179303	0.000161375	0.000277793	0.0111678	0.0104059	0.00114135	0.00106335	0.00360797	0.0038534	0.000822645	0.000803969	0.0659684	0.0654237	0.0815468	0.127199
M01500198	0.288612	0.00135327	0.00146343	0.0102946	0.00988352	0.00950439		0.0341576	0.000873034	0.000690287	0.00214022	0.00218919	0.0900346	0.0834696	0.169465	0.148366	0.0889361	0.0350156	0.124354	0.122783	0.106434	0.099866	0.441916	0.00213632	0.00317026	0.00230263	0.00415842	0.00470972	0.00395399	0.000562846	0.0362778	0.00805148	0.0077063	0.00249174	0.00220504	0.000266849	0.000281353	0.009266	0.00942124	0.00124065	0.00129318	0.00354049	0.00338885	0.000738094	0.00065895	0.0615089	0.071899	0.0914699	0.115436
M01500328	0.291922	0.00139724	0.00127178	0.00932037	0.00908383	0.00963172	0.0301827	0.0307763	0.000683156	0.000715411	0.00132236	0.00148334	0.0903107	0.0880606	0.143075	0.1673	0.071123	0.0442436	0.120227	0.117135	0.105001	0.106059	0.441326	0.00282106	0.00198669	0.00281118	0.00371097	0.00413316	0.00364057	0.000466303	0.0410389	0.00682281	0.0074509	0.00196042	0.00253371	0.000247095	0.000256295	0.0102725	0.0101897	0.00103286	0.00104026	0.00336235	0.00333142	0.000904733	0.000886449	0.0666976	0.067791	0.0835528	0.121933
M01500330	0.300472	0.00160588	0.00265627	0.0111191	0.0100015	0.00839579	0.0264679	0.0364553	0.000912439	0.000761949	0.00189442	0.00203908	0.0911169	0.0914987	0.165725	0.139249	0.0761731	0.0320432	0.125738	0.121013	0.0998633	0.100234	0.451729	0.00639122	0.00460461	0.00355635	0.00474646	0.00471949	0.00314095	0.000442106	0.0360608	0.0078333	0.00793697	0.00246906	0.00170829	0.000320604	0.000303226		0.0102391	0.00097113	0.00114952	0.00362758	0.00308953	0.000773874	0.000704349	0.0725431	0.0699775	0.0946044	0.114463
M01500356	0.278429	0.00224597	0.00256392	0.00784549	0.00793157	0.00800622	0.0299481	0.0328159	0.000674532	0.000653878	0.00208815	0.0025919	0.083954	0.0839464	0.140891	0.121916	0.0700033	0.0425998	0.109356	0.109776	0.0951281	0.101688	0.436643	0.0207957	0.01758	0.00393982	0.00460789	0.00449868	0.00458798	0.00058686	0.036904	0.00899643	0.0090349	0.00192819	0.00216894	0.000338074	0.000367887			0.00148768	0.000969021	0.00297251	0.00309599	0.000651918	0.000787952	0.0757574	0.0749055	0.0835528	0.122211
M01500357	0.309137	0.0015173	0.000914696	0.010268	0.0102026	0.00946067	0.0388029	0.0218119	0.000746824	0.000655401	0.00257085	0.00200063	0.0907634	0.0914835	0.159553	0.147615	0.0878367	0.0385893	0.11839	0.121282	0.109704	0.114451	0.48598	0.00587008	0.00380254	0.00377394	0.00459788	0.00500116	0.00339668	0.000621683	0.0332464	0.00836088	0.00794151	0.00211661	0.00227882	0.00026091	0.000316697	0.0109117	0.0101859	0.00138706	0.00122074	0.00340628	0.00293556	0.000970599	0.000891318	0.0612599	0.0697231	0.0972523	0.12946
M01501396	0.296644	0.00118997	0.00453155	0.0106408	0.0096263	0.00972181	0.0269087	0.0356078	0.00069065	0.00067352	0.00160234	0.0023899	0.0915783	0.0840179	0.163029	0.13729	0.0506056	0.0458886	0.120487	0.122097	0.114818	0.0956782	0.474065		0.00258722	0.00408009	0.00485222	0.00492378	0.00412537	0.000583741	0.037967		0.00765698		0.00183753	0.000317812	0.000358316		0.0105938		0.00106326		0.00334093	0.00120529	0.00102805	0.0719161	0.0718927	0.0928611	0.115626
M01501699	0.301952	0.00122282	0.00115525	0.00939326	0.00935539	0.0094084	0.0257987	0.0324576	0.000756176	0.000638178	0.00242423	0.00182135	0.0806452	0.0850131	0.158097	0.158834	0.074078	0.0502396	0.120941	0.123943	0.101338	0.100957	0.465699	0.0020381	0.0026697	0.00265206	0.00468494	0.00489899	0.00329084	0.000532635	0.041757	0.00634292	0.00634743	0.00216066	0.00235262	0.000184884	0.000294214	0.0112596	0.0116748	0.00145173	0.00104847	0.00344235	0.0031068	0.000925049	0.000901975	0.0680643	0.0694354	0.0947413	0.102788
M01502455	0.307524	0.00110032	0.0013498	0.00941187	0.00998776	0.00855359	0.0330092	0.0335046	0.00077319	0.00068152	0.00206195	0.00213364	0.0863799	0.0913245	0.139827	0.139409	0.0765454	0.042606	0.121673	0.125572	0.10886	0.090205	0.448166	0.00297557	0.00247045	0.00246451	0.00454369	0.00476202	0.00346374	0.000479506	0.0349418	0.00737959	0.00691046	0.00243821	0.00195687	0.000272127	0.00031514	0.0106902	0.0112849	0.00106127	0.00110924	0.00380015	0.00347429	0.000644331	0.000760938	0.0634263	0.0645103	0.105439	0.113714
M01502509	0.342543	0.00147725	0.00123851	0.0104263	0.0107312	0.00795204	0.0345565	0.0286533	0.000709239	0.000757905	0.00221088	0.00169005	0.0976765	0.0947608	0.146353	0.168747	0.100957	0.0429575	0.122479	0.122058	0.114444	0.1077	0.497509	0.00144165	0.00190162	0.00305328	0.00477382	0.00477806			0.0442146	0.0040636	0.00390823	0.00258978	0.00215952	0.000279968	0.000273286	0.00995751	0.0108449			0.00299833	0.00357221	0.000825133	0.000838703	0.0688887	0.0683377	0.0808228
M01504288	0.315946	0.00180872	0.00197009	0.0103001	0.0103092	0.00918411	0.0188072	0.0302965	0.000726471	0.000739971	0.00160204	0.00234137	0.0987699	0.0954925	0.169138	0.169553	0.0944076	0.0382235	0.127503	0.128061	0.11671	0.110068	0.484751	0.00295884	0.00196229	0.0030782	0.00537145	0.00549176	0.00481166	0.000958266	0.0400076	0.00503153	0.0058061	0.00238819	0.00234273	0.000236385	0.000268721	0.00954562	0.00978209	0.0014295	0.00129949	0.00352811	0.00349417	0.000850507	0.000794294	0.0776318	0.0762435	0.1045	0.130135
M01504290	0.347588	0.00199519	0.00215295	0.0105945	0.0104997	0.00837528	0.0309183	0.0336502	0.00057803	0.000776585	0.00199014	0.00198583	0.0965831	0.0925747	0.158425	0.178955	0.0878367	0.0451416	0.131254	0.127339	0.112284	0.107153	0.43578	0.0028788	0.0010593	0.00264768	0.00509912	0.00512965	0.00511147	0.000949035	0.0382388	0.00456454	0.00355053	0.00178299	0.00198049	0.000327596	0.00029131	0.0101161	0.00986113	0.0014566	0.00163078	0.00351175	0.00415831	0.000778171	0.000735045	0.074898	0.0732594	0.0972031	0.128194
M01504476	0.334712	0.0011848	0.00262948						0.000654321	0.000670609	0.00205617	0.0018415							0.119202	0.121062	0.0945786	0.100594	0.369989	0.00300466	0.0013117	0.00172466		0.0048129	0.00233684	0.000296739	0.0293204	0.00400026	0.00276723	0.0016742	0.00176977	0.000239472	0.000237849	0.00812154	0.00800107	0.00147772	0.00109156	0.00289294	0.00299353	0.000456371	0.000529227		0.0637824	0.0950379	0.0898413
M01504489	0.306299	0.00182375	0.00200145	0.0105426	0.0105314	0.00808332	0.0293147	0.0269176	0.000677901	0.000667284	0.00179787	0.00147684	0.0944222	0.0969741	0.148894	0.171892	0.0729129	0.04332	0.123211	0.120892	0.103051	0.104508	0.407351	0.00310708	0.00238663	0.00264475	0.00402408	0.00446837	0.00367698	0.000372023	0.0401648	0.00484208	0.00464875	0.00188443	0.00153156	0.000244951	0.000256391	0.00990283	0.00920463	0.00113151	0.00128112	0.0033116	0.00297586	0.000714747	0.000660055	0.0623235	0.0639636	0.0792245	0.107836
M01504779	0.305051	0.000778775	0.00149486	0.00961779	0.010061	0.00876487	0.0308375	0.0285556	0.000774836	0.000757729	0.00162407	0.00177654	0.0856492	0.0889301	0.162361	0.162916	0.0852878	0.0422279	0.120511	0.11227	0.101139	0.109887	0.397073	0.00137236	0.000588882	0.00245249	0.0041215	0.00438329	0.00320858	0.000487467	0.0357451	0.003604	0.00449189	0.00204958	0.00219204	0.000230906	0.000217357	0.00916499	0.00924783	0.00107746	0.00109475	0.00351317	0.00347151	0.000728975	0.000662352	0.0598639	0.0617768	0.0902325	0.106333
M01505258	0.285527	0.00197867	0.000264528	0.00841556	0.00936382	0.0089586	0.0298261	0.0294948	0.000571833	0.0005954	0.00189791	0.00179517	0.0780031	0.0882125	0.144559	0.149432	0.0823819	0.0465963	0.117758	0.116282	0.0991511	0.0925805	0.43255	0.000766968	0.0059359	0.00377914	0.00482567	0.00466524	0.00378056	0.000557541	0.0364825	0.0063354	0.00920925	0.00170916	0.00203251	0.000279763	0.000310028	0.00978147	0.0113208	0.00110321	0.00169572	0.00355444	0.00405658	0.000766079	0.000749347	0.0725367	0.0659932	0.095019	0.121011
M01505929	0.326695	0.000991753	0.00104781	0.0112035	0.0110566	0.0080013	0.0262707	0.0301554	0.000797758	0.000797721	0.0021891	0.00202707	0.0986792	0.0984055	0.159124	0.154798	0.0926651	0.0360404	0.124609	0.122299	0.0979136	0.100228	0.454368	0.00194633	0.000955667	0.00251301	0.00527861	0.00544171	0.00351312	0.000367359	0.0384073	0.00571292	0.00697466	0.00204917	0.00263136	0.000213673	0.000222558	0.00985197	0.008731	0.00116617	0.00117998	0.00340571	0.00414013	0.000886546	0.000752007	0.0688848	0.0696365	0.0939779	0.11877
M01508782	0.312008	0.000926546	0.00129888	0.0111027	0.00954318	0.00844253	0.0259174	0.0259845	0.000732605	0.000794936	0.00170064	0.00206697	0.0980417	0.0893005	0.151074	0.173863	0.0626922	0.0487805	0.129848	0.125311	0.0980471	0.108975	0.478534	0.00226636	0.00208113	0.00226118			0.00414567	0.00050405	0.0464773	0.00202101	0.00612426		0.00229812	0.000252993	0.000277459	0.00988924	0.00946208	0.00141332	0.00164361	0.00335966	0.00305506	0.000794196	0.000765836	0.0768129	0.0762818	0.0988366	0.12151
M01510001	0.30619	0.002212	0.00308697	0.00918303	0.00861547	0.00887571	0.025404	0.0347291	0.000728243	0.000737603	0.00201917	0.00217591	0.0903783	0.0847562	0.14979	0.172411	0.0721723	0.0487805	0.112983	0.123123	0.105695	0.10606	0.387441	0.00191048	0.00319908	0.00216125	0.00452608	0.00457187	0.00361117	0.000296497	0.0249631	0.00612158	0.00107767	0.00167026	0.00202958	0.000233576	0.000215559	0.010108	0.00812856	0.00201386	0.00124094	0.00345047	0.00335721	0.000558837	0.000553737	0.0656047	0.0663366	0.0790633	0.0969476
M01511056	0.332349	0.00142132	0.00170354	0.01172	0.0118546	0.00836976	0.0280203	0.0312171	0.000724468	0.000704649	0.00178385	0.00226493	0.0980653	0.0943151	0.162181	0.152136	0.0773581	0.0404077	0.120573	0.124272	0.107882	0.107153	0.48875	0.00470917	0.00360917	0.00261663	0.00571117	0.00556698	0.00359374	0.000588604	0.0406479	0.00597263	0.00631801	0.00222612	0.00200849	0.000304412	0.000306592		0.0110931	0.000966919	0.00110344	0.00414283	0.00390294	0.000804338	0.000732491	0.072164	0.0750797	0.0847102	0.119909
M01511058	0.319495	0.00174242	0.00174013	0.00998132	0.0110003	0.00995466	0.0322604	0.0354163	0.000761336	0.00084144	0.00184275	0.00156882	0.0918711	0.0985024	0.153795	0.174957	0.0732719	0.0476884	0.12138	0.118749	0.100967	0.0947636	0.458093	0.00407572	0.00290908	0.00302198	0.00473376	0.00472006	0.00435312	0.000322825	0.0385897	0.00664531	0.00741681	0.00221517	0.00223354	0.000328177	0.000284336	0.0101916	0.00987924	0.00238835	0.00196139	0.00357589	0.00366066	0.000957367	0.000786356	0.0689184	0.0699794	0.0841202	0.121368
M01512288	0.335922	0.00123302	0.00130918	0.00953651	0.00898966	0.00854344	0.0297263	0.032331	0.000671182	0.000726583	0.00146374	0.00174519	0.0918451	0.0891133	0.145013	0.16811	0.0789982	0.0496913	0.1316	0.127322	0.104601	0.0962187	0.443416	0.000582037	0.00068378	0.00285405	0.00506791	0.00522542	0.00366117	0.000506701	0.0403335	0.00586675	0.00493683	0.00201161	0.0016894	0.00025887	0.000280366	0.00922459	0.00949581	0.00169476	0.00167089	0.00382558	0.00361268	0.00065299	0.000756972	0.0722265	0.0705767	0.0921267	0.115218
M01512289	0.335885	0.00178385	0.00149439	0.0112439	0.0110217	0.00897272	0.0251572	0.0272407	0.000783252	0.000801392	0.00155014	0.00165755	0.0958542	0.0962194	0.152593	0.167016	0.0871982	0.04505	0.128187	0.13467	0.11262	0.114077	0.465998	0.00206666	0.00148271	0.0030887	0.00478078	0.0048891	0.00406343	0.000582134	0.0443809	0.00643862	0.00523579	0.00215381	0.00190756	0.00030073	0.000327234	0.0106303	0.00972938	0.00188581	0.00140216	0.00357784	0.00335047	0.000822975	0.000737446	0.069628	0.0670655	0.0837348
M01512450		0.00242786	0.00285175	0.00999725	0.00998859	0.00741836	0.0269378	0.0336975	0.000729862	0.000764727	0.00153727	0.00175018	0.0863812	0.0871557	0.165038	0.165109	0.0663326	0.0411358	0.14163	0.142294	0.109345	0.0954904	0.481776	0.00300547	0.00250367	0.00249079	0.00521911	0.00534102	0.00451785	0.000528541	0.0461938	0.00498339	0.00304219	0.00253667	0.0023089	0.00036791	0.000334339	0.0110674	0.0108336	0.0015331	0.00145023	0.00379511	0.00382602	0.000899646	0.000906294	0.0670615	0.0677904	0.100837	0.112074
M01512468	0.326612	0.00102591	0.000837576	0.0108973	0.0117497	0.011066	0.0262074	0.0267073	0.000605349	0.000576653	0.00202859	0.00198904	0.0936674	0.0947615	0.164375	0.161826	0.0936681	0.0382235	0.127627	0.125673	0.112256	0.108975	0.443984	0.00361172	0.00356612	0.00459669	0.00411923	0.00421618	0.00350852	0.000456141	0.0343479	0.00489595	0.00534794	0.00212545	0.00195057	0.000294869	0.000295524	0.00831587	0.0085301	0.00109719	0.00112891	0.00302	0.00315797	0.000810791	0.000784802	0.0663326	0.0692492	0.0812195	0.117358
M01512783	0.354567	0.0014036	0.00237653	0.0127588	0.0110657	0.00940942	0.035591	0.0397099	0.000846158	0.000840094	0.00189989	0.00199956	0.101692	0.0929385	0.156821	0.177912	0.0777751	0.0498739	0.134707	0.136026	0.106426	0.102066	0.362851	0.00307814	0.00462286	0.00272319	0.00403988	0.00412108	0.00336387	0.000338354	0.0307204	0.00405179	0.00203281	0.00166923	0.00174508	0.000218955	0.000195235	0.00914065	0.00952446	0.00131762	0.00128522	0.00323607	0.00324229	0.000621212	0.000587147	0.0645103	0.0645103	0.078268	0.0929449
M01514378	0.280124	0.000135331	0.00091997	0.00984726	0.00910279	0.00884079	0.0302688		0.000702012	0.000673959	0.00132813	0.00203146	0.0911169	0.0830987	0.154038	0.137046	0.0707211	0.0433261	0.115145	0.116353	0.115536	0.0976765	0.406272	0.00205678	0.000293472	0.0025068	0.00434331	0.0040966	0.00371684	0.000367489	0.0338029	0.00531649	0.00570125	0.00160119	0.00143198	0.00028637	0.000211256	0.00991864	0.00905821	0.00105433	0.001036	0.00295026	0.00325811	0.00099984	0.000803162	0.0630566	0.061959	0.0739024	0.099864
M01514675	0.336866	0.000913187	0.00166706	0.0092011	0.00905039	0.0091295	0.0375043	0.0333451	0.000880364	0.000920586	0.00159004	0.00177757	0.0852855	0.0852855	0.151524	0.185513	0.0845566	0.0436855	0.124735	0.124688	0.099864	0.10278	0.377059	0.00207376	0.00127767	0.00255709	0.00369245	0.00394895	0.00401774	0.000386539	0.0328254	0.00562789	0.00440855	0.00147023	0.0013375	0.00026217	0.000256337	0.0091417	0.0090976	0.00129054	0.00134076	0.00333268	0.00339709	0.000779347	0.000715396	0.060511	0.0617542	0.0818274	0.111447
M01514676	0.334406	0.00132846	0.000422876	0.0102283	0.00991601	0.00949233	0.0431769		0.000806425	0.000780039	0.00276842	0.0027502	0.0921286	0.0869403	0.159605	0.16573	0.0768109	0.0483254	0.120917	0.127602	0.106424	0.0994995	0.426394	0.00179163	0.0028843	0.00375368	0.004479	0.00447367	0.00396106	0.000430492	0.0368114	0.00659257	0.00806208	0.00216563	0.00238562	0.000237152	0.000328068	0.0101895		0.000910915	0.00117139	0.0029394	0.00379374	0.000787258	0.000682416	0.0687366	0.0661647	0.0780948	0.114993
M01515201	0.325974	0.0009997	0.0026752	0.0086538	0.0081158	0.0080216	0.0309606	0.0399175	0.0006418	0.0007581	0.0014454	0.0016628	0.0879145	0.0835457	0.114812	0.171096	0.0669822	0.0446469	0.126803	0.125258		0.0968332	0.500259		0.0040375	0.0032979		0.0048616	0.003624	0.0005344	0.0354523		0.0034971	0.00203987	0.0021817	0.000377836	0.00035951		0.0103647		0.0011006		0.0041005	0.000892101	0.000885465		0.0764475	0.0877721	0.116326
M01515202	0.353267	0.0007832	0.0011862	0.0101726	0.0100223	0.0099036	0.029864	0.0359337	0.0008017	0.0007622	0.0017989	0.0019467	0.0910084	0.0895522	0.170576	0.186476	0.082181	0.0524836	0.132488	0.126157	0.121405	0.102839	0.401668		0.0021923	0.0030887		0.0041918	0.0034878	0.0004152	0.0299569		0.0011547				0.0002447		0.0084752		0.0008792		0.0037596	0.00087591	0.000782081		0.0669822	0.0889301
M01515203	0.26641	0.0017687	0.0021922	0.00755446	0.00761763	0.0082903	0.0232327	0.0301609	0.0007412	0.00071	0.0015373	0.0014453	0.0848198	0.0808163	0.146517	0.178559	0.0718061	0.04565	0.114492	0.112709	0.102839	0.0824544	0.43424	0.0038267	0.0035647	0.0029368	0.0045294	0.0044063	0.0034553	0.000419	0.0300856	0.0032379	0.0040661	0.0021993	0.0020837	0.0003282	0.0003217	0.0098715	0.0080631	0.0013112	0.001415	0.0041128	0.0035921	0.0007864	0.0007453	0.0709865	0.0702594	0.0845113	0.110038
M01516092	0.322754	0.00172219	0.00199295	0.0122874	0.0106412	0.00978591	0.0275592	0.0345805	0.000751103	0.000770658	0.00184191	0.0018694	0.103524	0.0958542	0.15508	0.177504	0.0794833	0.0447776	0.125421	0.121073	0.112629	0.100228	0.390824	0.00405421	0.00275279	0.00170827	0.00435715	0.00441553	0.00340952	0.000287719	0.0279694	0.00417343	0.00558042	0.00230131	0.0014392	0.000337591	0.000336028	0.0095003	0.00917284	0.00129562	0.00131155	0.00323191	0.00359618	0.000581575	0.000618173	0.0648757	0.0652392	0.0874296	0.112989
M01516093	0.302459	0.00170806	0.00209455	0.0109378	0.00971168	0.00800934	0.0270909	0.0273801	0.000567969	0.000708364	0.00183414	0.00174107	0.089803	0.0882755	0.152847	0.157449	0.0714685	0.0539078	0.12328	0.124883	0.106911	0.102779	0.451404	0.0046763	0.00433876	0.00225971	0.00494058	0.00449183	0.00456616	0.000286832	0.0329853	0.00571087	0.00361557	0.00234552	0.00192407	0.000323159	0.000280613	0.0102693	0.00988674	0.0018571	0.00132501	0.00339309	0.0032533	0.000693561	0.000826671	0.0674348	0.0641623	0.0902113	0.115171
M01516353	0.287967	0.00333268	0.00460896	0.00979837	0.0094771	0.00718286	0.0239753	0.0312406	0.000617737	0.000607652	0.00164985	0.00177881	0.0827535	0.0857118	0.15042	0.157493	0.0554138	0.0415254	0.123139	0.124234	0.100595	0.0965838	0.431959	0.00440556	0.00548007	0.00289314	0.00542228	0.00587713	0.00417692	0.000343292	0.0402652	0.00571727		0.0020706	0.00280324	0.00023538	0.000312586	0.0100344	0.00989703			0.00372529	0.00341333	0.000791114	0.00077132	0.0739944	0.0758087	0.092471	0.102177
M01516354	0.299794	0.00167942	0.00124185	0.0112873	0.0104649	0.0076449	0.0277745	0.0280356	0.000617418	0.000646543	0.00155069	0.0020906	0.0916897	0.0849585	0.164357	0.156404	0.0390906	0.0415574	0.128905	0.131592	0.103873	0.100228	0.411165	0.00373406	0.00461787	0.00215592	0.00589406	0.00583435	0.00357451	0.000231375	0.029973	0.00508877	0.00426759	0.00188296	0.00184785	0.000203272	0.000252968	0.00908055	0.00872785			0.00358713	0.00362314	0.000759089	0.000789414	0.0721649	0.0768005	0.0994139	0.0987699
M01516356	0.269864	0.00248627	0.00283361	0.010241	0.00918858	0.00603044	0.024332	0.0251797	0.000614945	0.000580211	0.00123636	0.00140246	0.0871344	0.0867426	0.138704	0.138328	0.0455115	0.0407734	0.119191	0.120014	0.0991351	0.0962187	0.376301	0.0056012	0.00546221	0.00226989	0.00552744	0.00512809	0.00286632	0.000317221	0.0227199	0.00414068	0.00411497	0.00204326	0.00196817	0.000273693	0.000261238	0.00841225	0.0085194			0.00279893	0.0029918	0.000719816	0.000788678	0.0757175	0.075344	0.080202	0.101959
M01516802	0.329562	0.0029135	0.0038498	0.0092678	0.0094021	0.0076308	0.0442833	0.0338172	0.000738333	0.00072035	0.0019287	0.002101	0.089917	0.089553	0.154925	0.175555	0.04483	0.0488723	0.126967	0.121509	0.111394	0.0955595	0.45649	0.0014442	0.0019006	0.0039863	0.0049633	0.0046014	0.0043018	0.0005266	0.0451239	0.0057397	0.0060439	0.002346	0.0027551	0.0003158	0.0002788	0.0092774	0.0093421	0.0015015	0.0015642	0.003671	0.0033736	0.000800263	0.000836627	0.0779032	0.0735348	0.0896613	0.118584
M01516805	0.332586	0.0012753	0.0012993	0.0104775	0.0102633	0.0085158	0.0341648	0.037979	0.0007488	0.0007316	0.001885	0.0016747	0.0939213	0.0917372	0.171299	0.157945	0.0819075	0.0470159	0.125259	0.124651	0.107937	0.10648	0.523151	0.0012475	0.0015071	0.0044246	0.0046648	0.0051107	0.0043859	0.0005574	0.0454038	0.0032487	0.00186808	0.0026717	0.0026433	0.0002956	0.0003022	0.0110111	0.0105931			0.0046113	0.0046287	0.000843926	0.000865426	0.0720791	0.0739903	0.0935749	0.121133
M01516894	0.344759	0.00257416	0.00299636	0.0119601	0.0116232	0.00947847	0.0313228	0.0354052	0.00080832	0.000816569	0.00174405	0.00184864	0.0965823	0.101946	0.147866	0.175696	0.074772	0.0480649	0.127036	0.128595	0.107728	0.0952617	0.434908	0.00156502	0.00187982	0.00219557	0.00566874	0.00489482	0.00402295	0.000348686	0.03893	0.00588477	0.00362936	0.00170401	0.00182518	0.000296849	0.00040036	0.00985204	0.00947247	0.00163491	0.00107268	0.00309354	0.00292169	0.000943299	0.000805542	0.076902	0.0648757	0.082675	0.099866
M01517178	0.337365	0.00112107	0.000450346	0.0113387	0.0117808	0.00942605	0.042595	0.0331042	0.000753489	0.000674291	0.00253681	0.00169127	0.092286	0.0998354	0.16348	0.156106	0.0910398	0.0404086	0.1222	0.128389	0.0956735	0.107153	0.462748	0.00466113	0.00291489	0.00249011	0.00485295	0.0051403	0.00376084	0.000342229	0.0295239			0.00202389	0.00159303	0.000351293	0.000339422	0.0112235	0.0108603	0.00136564	0.00114048	0.00360582	0.00366964	0.000739736	0.000768277	0.066697	0.0675309	0.0951012	0.112828
M01517181	0.327022	0.00183628	0.00255199	0.0101387	0.00936211	0.00947302	0.0339801	0.0283443	0.000802296	0.000707177	0.00159095	0.00207739	0.0929401	0.0880199	0.144195	0.171666	0.0667172	0.0502366	0.128516	0.130685	0.102779	0.115374	0.457422	0.00453235	0.00383053	0.00272549	0.00475486	0.00541233	0.00449033	0.000394556	0.0305918	0.00620593	0.0052311	0.00186888	0.00212967	0.000350965	0.000373854	0.0112997	0.0107611		0.00227786	0.00375371	0.00393711	0.00060676	0.000635496	0.0755397	0.0736005	0.106067	0.117551
M01517192	0.268387	0.000733	0.0009014	0.00750549	0.00726793	0.0066303	0.0264342	0.0328517	0.0005351	0.0005694	0.0012571	0.001971	0.0798178	0.0750797	0.140961	0.137222	0.0669709	0.0417737	0.108006	0.106318	0.0878378	0.0902065	0.424035	0.00361	0.0034722	0.0036727	0.0052754	0.0050313	0.0030244	0.0004162	0.0330663	0.005718	0.004332	0.0018399	0.0014722	0.0002296	0.0002375	0.0092876	0.0090282			0.0027554	0.0029691	0.000744523	0.000763502	0.0724379	0.0658776	0.0961048	0.087836
M01517212	0.328995	0.0019177	0.001636	0.0090189	0.0094416	0.0084086	0.0384871	0.037985	0.0007144	0.0007329	0.0017251	0.0018764	0.0871071	0.0922103	0.158734	0.160319	0.0486562	0.0409538	0.130421	0.124069	0.0962187	0.102051	0.467646	0.0042873	0.0035646	0.0040584	0.0055917	0.0051251	0.0038046	0.0005844	0.0415662	0.0053449	0.004301	0.00235	0.0025883	0.0002579	0.0002347	0.0086118	0.0093449	0.0013099	0.0013965	0.0032013	0.003369	0.000913999	0.00102455	0.0748984	0.0670618	0.0791265	0.119819
M01517577	0.333534	0.00142372	0.00154079	0.0112793	0.00973543	0.00943527	0.0331779	0.0375909	0.000824789	0.000851573	0.00196627	0.00210543	0.100646	0.09077	0.154142	0.181139	0.0834656	0.0473244	0.123323	0.117487	0.103144	0.0991344	0.442525	0.000667328	0.00176189	0.00331667	0.00517635	0.00444729	0.00357912	0.000426158	0.0409605	0.0056843	0.00558807	0.00195192	0.0014303	0.000196953	0.000345156	0.0100069	0.00969832	0.00124855	0.00109206	0.0038076	0.00361433	0.000965157	0.000866491	0.0703644	0.0666555	0.0821018	0.109613
M01517578	0.342908	0.00236634	0.00184641	0.0105404	0.0103163	0.0094134	0.0348433	0.0337687	0.000634867	0.000717505	0.00198671	0.00207017	0.0965859	0.0962194	0.154725	0.170205	0.0852855	0.0447761	0.126364	0.129903	0.108611	0.106794	0.40917	0.00236288	0.00210916	0.00191164	0.00331914	0.00374632	0.00380234	0.000328405	0.0354172	0.00586107	0.00498223	0.00169797	0.00164017	0.000246977	0.000243977	0.00895645	0.0102401	0.00143823	0.00144256	0.00281658	0.0033519	0.00069291	0.000600821	0.0561904	0.0627473	0.0815395	0.106098
M01519233	0.322093	0.0029518	0.0027225	0.0087625	0.0082121	0.0075292	0.0335104	0.0375212	0.000567	0.0005937	0.0014147	0.0018045	0.082369	0.0812764	0.153286	0.15171	0.0738041	0.0442301	0.131383	0.130239	0.111344	0.0903879		0.0038754	0.0033727	0.0024823	0.0044253	0.0042718	0.0029622	0.0004806	0.0324196	0.0039003	0.00180593	0.0020645	0.0022286	0.0002825	0.0003481	0.009022	0.0085103	0.0012913		0.0032887	0.0029187	0.0006602	0.0005803	0.0647836	0.0628708	0.0771172	0.0888383
M01519310	0.306283	0.00137475	0.00221916	0.0113246	0.0115147	0.00833835	0.0242643	0.0243792	0.000670759	0.000764883	0.00166536	0.00179266	0.0896768	0.0896613	0.156186	0.155627	0.100989	0.0538782	0.13532	0.140172	0.107523	0.121016	0.423215	0.00331858	0.00189443	0.00148276		0.00559563	0.00445096	0.000243272	0.0354622	0.00314121	0.00507618	0.00197197	0.00216313	0.000392603	0.000335541	0.0106827	0.00960757	0.00110001	0.00121257	0.00295834	0.00329988	0.000647864	0.000624811		0.0743802	0.0994139	0.108854
M01519382	0.291884	0.0027094	0.0056799	0.0091281	0.0080317	0.00748253	0.0244542	0.0358117	0.000691	0.0007068	0.0012473	0.001831	0.0896583	0.0867426	0.150668	0.132897	0.0432616	0.0374054	0.11839	0.118196	0.114624	0.0943964	0.382124	0.0044189		0.0028574	0.0048349	0.0051025	0.0027136	0.000367	0.028679	0.0047779	0.0039216	0.0021948	0.0023524	0.0002729	0.0003152	0.00938391	0.0090982	0.0016679	0.0014268	0.00308214	0.00302879	0.0007676	0.0007824	0.0666993	0.0639636	0.0805651	0.103054
M01519401	0.305618	0.0024609	0.003193	0.0095872	0.0089848	0.00888305	0.0352103	0.0366708	0.0008429	0.0006921	0.0016284	0.0016821	0.0867426	0.0834624	0.160185	0.150018	0.0549277	0.0393156	0.131692	0.124002	0.0980413	0.0918469	0.440844	0.0066315	0.0046982	0.003362	0.0050934	0.0052242	0.0034614	0.0004869	0.0394076	0.0050204	0.0039965	0.0020645	0.0021047	0.0002605	0.0002868		0.0091959	0.000985	0.0014009	0.00320974	0.00297305	0.0007363	0.0006991	0.064877	0.0668951	0.0841707	0.109066
M01519412	0.28046	0.003669	0.0029016	0.0079917	0.0080756	0.0072765	0.0256553	0.032469	0.0006962	0.0006845	0.0015949	0.0017672	0.0863781	0.0845566	0.135074	0.154285	0.0554904	0.0431388	0.113833	0.113762	0.0929385	0.105148	0.380786	0.00263074	0.00511314	0.00299501	0.00441723	0.00478042	0.00296699	0.000458125	0.0302906	0.00889046	0.00403575	0.00244812	0.00213932	0.000282095	0.000336627	0.00920727	0.00858343	0.00171923	0.00133221	0.00325314	0.00299913	0.000621208	0.00061078	0.0652394	0.0676082	0.0791792	0.107517
M01522887	0.314382	0.002199	0.0019354	0.00930508	0.00882891	0.0068745	0.0369324	0.0418039	0.0007091	0.0006712	0.0019296	0.0025815	0.0953768	0.0913724	0.142878	0.157399	0.0526938	0.0399089	0.112569	0.112431	0.0959231	0.094103	0.40756	0.002803		0.0030794	0.0041579		0.0030318	0.0003264	0.0248372	0.004166		0.0024522		0.0003336		0.0082626				0.0036033		0.000819109	0.000721431	0.0662551		0.0977098	0.087914
M01522888	0.316113	0.0016698	0.0017129	0.0084602	0.0084829	0.0072706	0.0413875	0.0385743	0.0006623	0.0006435	0.0022165	0.0017042	0.0906451	0.0891882	0.130503	0.155215	0.0546057	0.0407298	0.117043	0.115245	0.094103	0.0917364	0.429967		0.0019144	0.0021622		0.0046278	0.0035756	0.00055	0.030634		0.0040526		0.0025488		0.0003039		0.0085412				0.0035004	0.000739878	0.000779162		0.0713515	0.0894006	0.0990278
M01522927	0.30938	0.0048155	0.0038169	0.0076832	0.0075794	0.00784364	0.0374305	0.032764	0.0007415	0.0007653	0.0023477		0.0840917	0.082181	0.133981	0.163087	0.0364038	0.0417316	0.11407	0.120266	0.0950131		0.418504	0.0028664	0.0023959	0.0024901		0.0040343	0.00412	0.0005998	0.039292		0.0057928		0.0020075	0.0002615	0.0002894	0.0087138	0.0080359	0.0014581	0.0015018	0.0030557	0.0030831	0.000822294	0.000880157		0.0684216	0.081283	0.108123
M01522928	0.303098	0.000312541	9.2236e-05	0.0100902	0.009672	0.0078931	0.0281877	0.0273845	0.0008289	0.0007748	0.0022502	0.0017088	0.0971969	0.0935566	0.165467	0.161085			0.123727	0.128271	0.117226	0.109392	0.446527	0.0011063	0.0010986	0.0034165	0.0040396	0.0042469	0.003253	0.0004191	0.0323681			0.0025232	0.0021795	0.0002594	0.0002729	0.008692	0.0089719	0.0009917	0.0010902	0.0035432	0.0042261	0.000851649	0.000810738	0.064798	0.0666181	0.0889301	0.120132
M01523042	0.302253	0.0020643	0.0035841	0.0090666	0.0083772	0.0071542	0.0275775	0.0394455	0.0006362	0.0006296	0.0015516	0.0018827	0.0912984	0.0888383	0.146342	0.157176	0.0347163	0.0401347	0.118266	0.114099	0.096219	0.102233	0.387797	0.0025906	0.0006024	0.0025637	0.0036061	0.0038213	0.0030461	0.0003451	0.0362706	0.006714	0.0047666	0.0022417	0.0020023	0.0002318	0.0002348	0.0079584	0.0094124	0.0011635	0.0012758	0.0035221	0.0034959	0.00075023	0.000774119	0.0612344	0.0645113	0.0815565	0.0940321
M01523043	0.3285	0.001179	0.0029944	0.0083184	0.0085015	0.0076913	0.0424432	0.0350395	0.000727	0.0007356	0.0021083	0.001718	0.0871071	0.0892946	0.145615	0.169066	0.0669709	0.0417728	0.125612	0.126865	0.0999986	0.104379	0.405631		0.002236	0.0022163		0.0039712	0.0028194	0.0003986	0.0327776		0.0059015		0.0021365		0.0002924		0.0082606		0.0014205		0.0032015	0.000668479	0.000638751		0.0637824	0.0881029	0.0878368
M01523652		0.000142	0.0001035	0.0088157	0.0087907	0.0071065	0.0371227	0.0381006	0.0007926	0.00091	0.002216	0.0026932	0.0935566	0.0939206	0.140819	0.186476	0.109761	0.0338952	0.120968	0.121809	0.0971973	0.0990175	0.474415	0.0008775	0.0009708	0.0016289	0.0037223	0.0043998	0.003749	0.00038	0.0337051	0.0075907	0.0076532	0.00201658	0.00179084	0.000302	0.0003206	0.0106782	0.0099034	0.001082	0.0012114	0.0038638	0.0038648	0.000984602	0.000961776	0.0641615	0.070441	0.09048	0.127139
[truncated: 5,432 more rows]
[truncated: 155 more columns]
