# Supplementary material for: Large-scale neuroanatomical study uncovers 198 gene associations in mouse brain morphogenesis
Source: Nat Commun. 2019 Aug 1;10:3465. doi: 10.1038/s41467-019-11431-2 (PMC6671969; doi:10.1038/s41467-019-11431-2)
Supplement: Supplementary file 10 — Supplementary Data 6 [file 41467_2019_11431_MOESM10_ESM.xlsx]

## Sheet: Supplementary Data 6
Gene_name	Project_ID	Age_weeks	Core_strain
Akt2_HET_tm1e	Sanger_WTCHG_6w	6	129/SvEv
Akt2_HOM_tm1e	Sanger_WTCHG_6w	6	129/SvEv
Ankrd13a_HOM_Gt	Sanger_WTCHG_6w	6	CBACa;129P2
Atp2b2_HET_Obv	Sanger_WTCHG_6w	6	C3Fe
Brd7_HET_tm2a	Sanger_WTCHG_6w	6	129/SvEv
Cadm1_HET_tm1.2	Sanger_WTCHG_6w	6	B6JIco;B6JTyr;129S5
Cadm1_HOM_tm1.2	Sanger_WTCHG_6w	6	B6JIco;B6JTyr;129S5
Cdh23*_HOM_v	Sanger_WTCHG_6w	6	STOCK Cdh23<v>
Cenpj_HOM_tm1a	Sanger_WTCHG_ICS_Luxol-Nissl	10	B6JTyr;B6N
Chd7_HET_tm2a	Sanger_WTCHG_6w	6	129S5;B6N
Deluca_HET_Deluca	Sanger_WTCHG_6w	6	B6JTyr;129S5
Dusp3_HOM_tm1a	Sanger_WTCHG_ICS_Luxol-Nissl	60	B6JTyr;B6N
Epc1_HET_tm1e	Sanger_WTCHG_6w	6	129/SvEv
Git2_HOM_Gt	Sanger_WTCHG_6w	6	CBACa;129P2
Grin2a_HOM_tm1	Sanger_WTCHG_6w	6	B6JIco;129P2
Grxcr1*_HOM_tde	Sanger_WTCHG_6w	6	STOCK Grxcr1<tde>
Hmx3_HOM_hx	Sanger_WTCHG_6w	6	STOCK Hmx3<hx>
Ifitm3_HOM_tm1	Sanger_WTCHG_6w	6	B6JIco;B6JTyr;129P2
Kctd10_HET_Gt	Sanger_WTCHG_6w	6	CBACa;129P2
Magi2_HET_tm1	Sanger_WTCHG_6w	6	129S5;129P2
Matn1_HOM_tm1	Sanger_WTCHG_6w	6	B6JTyr;B6;129S5
Matn3_HOM_tm1	Sanger_WTCHG_6w	6	B6JTyr;B6;129S5
Mta1_HOM_tm1a	Sanger_WTCHG_14-16w	30	129/SvEv
Mta1_HOM_tm1a	Sanger_WTCHG_6w	6	129/SvEv
Myo7a*_HOM_sh1-6J	Sanger_WTCHG_6w	6	AK;BKS
Prkab1_HET_Gt	Sanger_WTCHG_6w	6	CBACa;129P2
Rassf1_HET_tm1.2	Sanger_WTCHG_6w	6	B6JTyr;129S5
Rassf1_HOM_tm1.2	Sanger_WTCHG_6w	6	B6JTyr;129S5
Tk1_HOM_tm1	Sanger_HistologiX	7	B6N
Top3b_HOM_gt	Sanger_ICS	30	OTHER
Ube3b_HET_Gt	Sanger_WTCHG_6w	6	CBACa;129P2
Whrn*_HOM_wi	Sanger_WTCHG_6w	6	STOCK Whrn<wi>
Ywhae_HOM_tm1e	Sanger_ICS	16	129S5/SvEvBrd/Wtsi;C57BL/6NTac;C57BL/6
Wdr47_HOM_tm1a	NA	13.5	C57BL/6NTac
