# Supplementary material for: Large-scale neuroanatomical study uncovers 198 gene associations in mouse brain morphogenesis
Source: Nat Commun. 2019 Aug 1;10:3465. doi: 10.1038/s41467-019-11431-2 (PMC6671969; doi:10.1038/s41467-019-11431-2)
Supplement: Supplementary file 11 — Supplementary Data 7 [file 41467_2019_11431_MOESM11_ESM.xlsx]

## Sheet: Supplementary Data 7
Gene_name	Project_ID	Number_mice	Core_strain	Age	Parameter	Jitter	Method	Dependent.variable	Batch.included	Residual.variances.homogeneity	Genotype.contribution	Genotype.estimate	Genotype.standard.error	Genotype.p.Val	Genotype.percentage.change	Sex.estimate	Sex.standard.error	Sex.p.val	Weight.estimate	Weight.standard.error	Weight.p.val	Gp1.genotype	Gp1.Residuals.normality.test	Gp2.genotype	Gp2.Residuals.normality.test	Blups.test	Rotated.residuals.normality.test	Intercept.estimate	Intercept.standard.error	Interaction.included	Interaction.p.val	Sex.FvKO.estimate	Sex.FvKO.standard.error	Sex.FvKO.p.val	Sex.MvKO.estimate	Sex.MvKO.standard.error	Sex.MvKO.p.val	Classification.tag	Transformation	Additional.information	p	BH-p
Virma_HET_tm1a	Sanger_HistologiX	3	B6N	15.9	1_TBA	0	Mixed Model framework, linear mixed-effects model, equation withoutWeight	1_TBA	1	1	0.936092	0.000966739	0.0121783	0.936803	Female: NA, Male: 0.3%	NA	NA	NA	NA	NA	WT	NA	0.00191367	Virma_HET_tm1a	NA	0.806325	0.000243875	0.317856	0.00101104	0	NA	NA	NA	NA	NA	NA	NA	If phenotype is significant it is for the one sex tested	lambda=NA, scaleShift=NA, transformed=FALSE, code=0	{"WT_Male":495,"Virma_HET_tm1a_Male":3,"variability":0.974,"Formula":"X1_TBA ~ Genotype"}	0.936092	0.993939
Virma_HET_tm1a	Sanger_HistologiX	3	B6N	15.9	1_gcc	0	Mixed Model framework, linear mixed-effects model, equation withoutWeight	1_gcc	1	1	0.269406	-0.000764384	0.000694256	0.272189	Female: NA, Male: -7.89%	NA	NA	NA	NA	NA	WT	NA	0.0369029	Virma_HET_tm1a	NA	0.747529	0.245758	0.00968375	6.44713e-05	0	NA	NA	NA	NA	NA	NA	NA	If phenotype is significant it is for the one sex tested	lambda=NA, scaleShift=NA, transformed=FALSE, code=0	{"WT_Male":495,"Virma_HET_tm1a_Male":3,"variability":0.849,"Formula":"X1_gcc ~ Genotype"}	0.269406	0.819424
Virma_HET_tm1a	Sanger_HistologiX	3	B6N	15.9	1_Cg_Height	0	Mixed Model framework, linear mixed-effects model, equation withoutWeight	1_Cg_Height	1	1	0.69429	-0.00256692	0.00659927	0.697688	Female: NA, Male: -1.65%	NA	NA	NA	NA	NA	WT	NA	0.0963336	Virma_HET_tm1a	NA	0.0113892	0.0598422	0.155833	0.000556164	0	NA	NA	NA	NA	NA	NA	NA	If phenotype is significant it is for the one sex tested	lambda=NA, scaleShift=NA, transformed=FALSE, code=0	{"WT_Male":495,"Virma_HET_tm1a_Male":3,"variability":0.809,"Formula":"X1_Cg_Height ~ Genotype"}	0.69429	0.958432
Virma_HET_tm1a	Sanger_HistologiX	3	B6N	15.9	1_gcc_Width_T	0	Mixed Model framework, linear mixed-effects model, equation withoutWeight	1_gcc_Width_T	1	1	0.0310615	-0.0159508	0.00739597	0.0322416	Female: NA, Male: -10.05%	NA	NA	NA	NA	NA	WT	NA	0.870473	Virma_HET_tm1a	NA	0.498043	0.316883	0.15876	0.000689145	0	NA	NA	NA	NA	NA	NA	NA	If phenotype is significant it is for the one sex tested	lambda=NA, scaleShift=NA, transformed=FALSE, code=0	{"WT_Male":495,"Virma_HET_tm1a_Male":3,"variability":0.691,"Formula":"X1_gcc_Width_T ~ Genotype"}	0.0310615	0.521911
Virma_HET_tm1a	Sanger_HistologiX	3	B6N	15.9	1_gcc_Width_B	0	Mixed Model framework, linear mixed-effects model, equation withoutWeight	1_gcc_Width_B	1	1	0.025058	-0.0221004	0.00985069	0.0259869	Female: NA, Male: -29.34%	NA	NA	NA	NA	NA	WT	NA	0.00481207	Virma_HET_tm1a	NA	0.830274	0.0113692	0.0753268	0.000713626	0	NA	NA	NA	NA	NA	NA	NA	If phenotype is significant it is for the one sex tested	lambda=NA, scaleShift=NA, transformed=FALSE, code=0	{"WT_Male":495,"Virma_HET_tm1a_Male":3,"variability":0.675,"Formula":"X1_gcc_Width_B ~ Genotype"}	0.025058	0.493134
Virma_HET_tm1a	Sanger_HistologiX	3	B6N	15.9	1_gcc_Height	0	Mixed Model framework, linear mixed-effects model, equation withoutWeight	1_gcc_Height	1	1	0.138143	-0.0044299	0.00299141	0.140214	Female: NA, Male: -10.05%	NA	NA	NA	NA	NA	WT	NA	0.757888	Virma_HET_tm1a	NA	0.818363	0.248786	0.0440574	0.000270553	0	NA	NA	NA	NA	NA	NA	NA	If phenotype is significant it is for the one sex tested	lambda=NA, scaleShift=NA, transformed=FALSE, code=0	{"WT_Male":495,"Virma_HET_tm1a_Male":3,"variability":0.574,"Formula":"X1_gcc_Height ~ Genotype"}	0.138143	0.729327
Virma_HET_tm1a	Sanger_HistologiX	3	B6N	15.9	2_TBA	0	Mixed Model framework, linear mixed-effects model, equation withoutWeight	2_TBA	1	1	0.423353	0.0154093	0.0193084	0.425724	Female: NA, Male: 3.41%	NA	NA	NA	NA	NA	WT	NA	1.73918e-05	Virma_HET_tm1a	NA	0.796654	0.0018573	0.451759	0.001653	0	NA	NA	NA	NA	NA	NA	NA	If phenotype is significant it is for the one sex tested	lambda=NA, scaleShift=NA, transformed=FALSE, code=0	{"WT_Male":495,"Virma_HET_tm1a_Male":3,"variability":0.986,"Formula":"X2_TBA ~ Genotype"}	0.423353	0.883282
Virma_HET_tm1a	Sanger_HistologiX	3	B6N	15.9	2_D3V	0	Mixed Model framework, linear mixed-effects model, equation withoutWeight	2_D3V	1	1	0.0102703	0.00101389	0.00039319	0.0105932	Female: NA, Male: 38.62%	NA	NA	NA	NA	NA	WT	NA	8.38968e-07	Virma_HET_tm1a	NA	0.00114106	7.95017e-07	0.00262559	3.2938e-05	0	NA	NA	NA	NA	NA	NA	NA	If phenotype is significant it is for the one sex tested	lambda=NA, scaleShift=NA, transformed=FALSE, code=0	{"WT_Male":495,"Virma_HET_tm1a_Male":3,"variability":0.982,"Formula":"X2_D3V ~ Genotype"}	0.0102703	0.363962
Virma_HET_tm1a	Sanger_HistologiX	3	B6N	15.9	2_cc	0	Mixed Model framework, linear mixed-effects model, equation withoutWeight	2_cc	1	1	0.976215	7.86011e-05	0.002642	0.976294	Female: NA, Male: 2.16%	NA	NA	NA	NA	NA	WT	NA	7.37e-10	Virma_HET_tm1a	NA	7.37e-10	7.37e-10	0.00364264	0.000172345	0	NA	NA	NA	NA	NA	NA	NA	If phenotype is significant it is for the one sex tested	lambda=NA, scaleShift=NA, transformed=FALSE, code=0	{"WT_Male":495,"Virma_HET_tm1a_Male":3,"variability":0.946,"Formula":"X2_cc ~ Genotype"}	0.976215	0.997852
Virma_HET_tm1a	Sanger_HistologiX	3	B6N	15.9	2_dhc	0	Mixed Model framework, linear mixed-effects model, equation withoutWeight	2_dhc	1	1	0.930229	4.59469e-06	5.24882e-05	0.930327	Female: NA, Male: 1.19%	NA	NA	NA	NA	NA	WT	NA	7.41185e-07	Virma_HET_tm1a	NA	2.93703e-08	6.58599e-08	0.000387556	4.49499e-06	0	NA	NA	NA	NA	NA	NA	NA	If phenotype is significant it is for the one sex tested	lambda=NA, scaleShift=NA, transformed=FALSE, code=0	{"WT_Male":495,"Virma_HET_tm1a_Male":3,"variability":0.944,"Formula":"X2_dhc ~ Genotype"}	0.930229	0.993866
Virma_HET_tm1a	Sanger_HistologiX	3	B6N	15.9	2_RSGc_Height	0	Mixed Model framework, linear mixed-effects model, equation withoutWeight	2_RSGc_Height	1	1	0.179131	-0.00664109	0.00495424	0.181529	Female: NA, Male: -7.22%	NA	NA	NA	NA	NA	WT	NA	0.220491	Virma_HET_tm1a	NA	0.642615	0.142467	0.0920266	0.000429577	0	NA	NA	NA	NA	NA	NA	NA	If phenotype is significant it is for the one sex tested	lambda=NA, scaleShift=NA, transformed=FALSE, code=0	{"WT_Male":495,"Virma_HET_tm1a_Male":3,"variability":0.819,"Formula":"X2_RSGc_Height ~ Genotype"}	0.179131	0.765663
Virma_HET_tm1a	Sanger_HistologiX	3	B6N	15.9	2_cc_Width	0	Mixed Model framework, linear mixed-effects model, equation withoutWeight	2_cc_Width	1	1	0.952093	-0.000389414	0.00649309	0.952233	Female: NA, Male: -0.36%	NA	NA	NA	NA	NA	WT	NA	0.155934	Virma_HET_tm1a	NA	0.450069	0.0451672	0.109399	0.000447928	0	NA	NA	NA	NA	NA	NA	NA	If phenotype is significant it is for the one sex tested	lambda=NA, scaleShift=NA, transformed=FALSE, code=0	{"WT_Male":495,"Virma_HET_tm1a_Male":3,"variability":0.783,"Formula":"X2_cc_Width ~ Genotype"}	0.952093	0.995828
Virma_HET_tm1a	Sanger_HistologiX	3	B6N	15.9	2_cc_Height	0	Mixed Model framework, linear mixed-effects model, equation withoutWeight	2_cc_Height	1	1	0.0307745	0.00493471	0.00228431	0.0318686	Female: NA, Male: 17.6%	NA	NA	NA	NA	NA	WT	NA	0.0029357	Virma_HET_tm1a	NA	0.0817146	0.00198422	0.028044	0.000166771	0	NA	NA	NA	NA	NA	NA	NA	If phenotype is significant it is for the one sex tested	lambda=NA, scaleShift=NA, transformed=FALSE, code=0	{"WT_Male":495,"Virma_HET_tm1a_Male":3,"variability":0.616,"Formula":"X2_cc_Height ~ Genotype"}	0.0307745	0.519827
Virma_HET_tm1a	Sanger_HistologiX	3	B6N	15.9	3_TBA	0	Mixed Model framework, linear mixed-effects model, equation withoutWeight	3_TBA	1	1	0.742492	-0.00423584	0.0129478	0.744018	Female: NA, Male: -1.51%	NA	NA	NA	NA	NA	WT	NA	0.184793	Virma_HET_tm1a	NA	0.967258	0.146255	0.281159	0.00123392	0	NA	NA	NA	NA	NA	NA	NA	If phenotype is significant it is for the one sex tested	lambda=NA, scaleShift=NA, transformed=FALSE, code=0	{"WT_Male":495,"Virma_HET_tm1a_Male":3,"variability":0.586,"Formula":"X3_TBA ~ Genotype"}	0.742492	0.967523
Virma_HET_tm1a	Sanger_HistologiX	3	B6N	15.9	3_4V	0	Mixed Model framework, linear mixed-effects model, equation withoutWeight	3_4V	1	1	0.645012	0.000371901	0.000812617	0.647992	Female: NA, Male: 6.58%	NA	NA	NA	NA	NA	WT	NA	0.0473819	Virma_HET_tm1a	NA	0.763934	0.0644491	0.00565304	8.40129e-05	0	NA	NA	NA	NA	NA	NA	NA	If phenotype is significant it is for the one sex tested	lambda=NA, scaleShift=NA, transformed=FALSE, code=0	{"WT_Male":495,"Virma_HET_tm1a_Male":3,"variability":0.398,"Formula":"X3_4V ~ Genotype"}	0.645012	0.947423
Virma_HET_tm1a	Sanger_HistologiX	3	B6N	15.9	3_Pons	0	Mixed Model framework, linear mixed-effects model, equation withoutWeight	3_Pons	1	1	0.778423	-0.00164628	0.00587939	0.779868	Female: NA, Male: -1.6%	NA	NA	NA	NA	NA	WT	NA	0.0656968	Virma_HET_tm1a	NA	0.0749371	0.115301	0.102784	0.000572469	0	NA	NA	NA	NA	NA	NA	NA	If phenotype is significant it is for the one sex tested	lambda=NA, scaleShift=NA, transformed=FALSE, code=0	{"WT_Male":495,"Virma_HET_tm1a_Male":3,"variability":0.6,"Formula":"X3_Pons ~ Genotype"}	0.778423	0.97393
Virma_HET_tm1a	Sanger_HistologiX	3	B6N	15.9	3_IGL	0	Mixed Model framework, linear mixed-effects model, equation withoutWeight	3_IGL	1	1	0.664075	-0.00195786	0.00452526	0.665902	Female: NA, Male: -4.3%	NA	NA	NA	NA	NA	WT	NA	0.0856665	Virma_HET_tm1a	NA	0.000734892	0.201511	0.0455113	0.00039784	0	NA	NA	NA	NA	NA	NA	NA	If phenotype is significant it is for the one sex tested	lambda=NA, scaleShift=NA, transformed=FALSE, code=0	{"WT_Male":495,"Virma_HET_tm1a_Male":3,"variability":0.6,"Formula":"X3_IGL ~ Genotype"}	0.664075	0.951226
Virma_HET_tm1a	Sanger_HistologiX	3	B6N	15.9	1_LV	0	Mixed Model framework, linear mixed-effects model, equation withoutWeight	1_LV	1	1	0.00569384	0.00140563	0.000504819	0.00584518	Female: NA, Male: 75.27%	NA	NA	NA	NA	NA	WT	NA	7.37e-10	Virma_HET_tm1a	NA	0.0189428	8.32451e-10	0.00186738	4.04344e-05	0	NA	NA	NA	NA	NA	NA	NA	If phenotype is significant it is for the one sex tested	lambda=NA, scaleShift=NA, transformed=FALSE, code=0	{"WT_Male":495,"Virma_HET_tm1a_Male":3,"variability":0.996,"Formula":"X1_LV ~ Genotype"}	0.00569384	0.286208
Virma_HET_tm1a	Sanger_HistologiX	3	B6N	15.9	1_Cg	0	Mixed Model framework, linear mixed-effects model, equation withoutWeight	1_Cg	1	1	0.293046	-0.000663011	0.000632602	0.295794	Female: NA, Male: -6.49%	NA	NA	NA	NA	NA	WT	NA	0.0358942	Virma_HET_tm1a	NA	0.237409	0.134182	0.0102165	5.54248e-05	0	NA	NA	NA	NA	NA	NA	NA	If phenotype is significant it is for the one sex tested	lambda=NA, scaleShift=NA, transformed=FALSE, code=0	{"WT_Male":495,"Virma_HET_tm1a_Male":3,"variability":0.988,"Formula":"X1_Cg ~ Genotype"}	0.293046	0.829037
Virma_HET_tm1a	Sanger_HistologiX	3	B6N	15.9	1_CPu	0	Mixed Model framework, linear mixed-effects model, equation withoutWeight	1_CPu	1	1	0.051998	0.00492351	0.00253494	0.0534239	Female: NA, Male: 16.21%	NA	NA	NA	NA	NA	WT	NA	0.0216334	Virma_HET_tm1a	NA	0.889039	0.159704	0.0303762	0.000217605	0	NA	NA	NA	NA	NA	NA	NA	If phenotype is significant it is for the one sex tested	lambda=NA, scaleShift=NA, transformed=FALSE, code=0	{"WT_Male":495,"Virma_HET_tm1a_Male":3,"variability":0.974,"Formula":"X1_CPu ~ Genotype"}	0.051998	0.590243
Virma_HET_tm1a	Sanger_HistologiX	3	B6N	15.9	1_aca	0	Mixed Model framework, linear mixed-effects model, equation withoutWeight	1_aca	1	1	0.697693	1.46788e-05	3.78831e-05	0.698791	Female: NA, Male: 2.13%	NA	NA	NA	NA	NA	WT	NA	0.686071	Virma_HET_tm1a	NA	0.324507	0.856148	0.000689231	3.15109e-06	0	NA	NA	NA	NA	NA	NA	NA	If phenotype is significant it is for the one sex tested	lambda=NA, scaleShift=NA, transformed=FALSE, code=0	{"WT_Male":495,"Virma_HET_tm1a_Male":3,"variability":0.996,"Formula":"X1_aca ~ Genotype"}	0.697693	0.958633
Virma_HET_tm1a	Sanger_HistologiX	3	B6N	15.9	1_Pir	0	Mixed Model framework, linear mixed-effects model, equation withoutWeight	1_Pir	1	1	0.262069	-0.000275273	0.000246205	0.264804	Female: NA, Male: -16.97%	NA	NA	NA	NA	NA	WT	NA	0.00107533	Virma_HET_tm1a	NA	0.0291547	0.0164016	0.00162197	1.65418e-05	0	NA	NA	NA	NA	NA	NA	NA	If phenotype is significant it is for the one sex tested	lambda=NA, scaleShift=NA, transformed=FALSE, code=0	{"WT_Male":495,"Virma_HET_tm1a_Male":3,"variability":0.99,"Formula":"X1_Pir ~ Genotype"}	0.262069	0.814605
Virma_HET_tm1a	Sanger_HistologiX	3	B6N	15.9	1_Cg_Width	0	Mixed Model framework, linear mixed-effects model, equation withoutWeight	1_Cg_Width	1	1	0.69653	-0.00108709	0.00280348	0.698578	Female: NA, Male: -1.19%	NA	NA	NA	NA	NA	WT	NA	0.638828	Virma_HET_tm1a	NA	0.662196	0.917744	0.0914418	0.000238541	0	NA	NA	NA	NA	NA	NA	NA	If phenotype is significant it is for the one sex tested	lambda=NA, scaleShift=NA, transformed=FALSE, code=0	{"WT_Male":495,"Virma_HET_tm1a_Male":3,"variability":0.849,"Formula":"X1_Cg_Width ~ Genotype"}	0.69653	0.958511
Virma_HET_tm1a	Sanger_HistologiX	3	B6N	15.9	1_M1	0	Mixed Model framework, linear mixed-effects model, equation withoutWeight	1_M1	1	1	0.992739	-2.46964e-05	0.00339001	0.994194	Female: NA, Male: -0.02%	NA	NA	NA	NA	NA	WT	NA	0.00423106	Virma_HET_tm1a	NA	0.518958	0.0013925	0.124899	0.000290787	0	NA	NA	NA	NA	NA	NA	NA	If phenotype is significant it is for the one sex tested	lambda=NA, scaleShift=NA, transformed=FALSE, code=0	{"WT_Male":495,"Virma_HET_tm1a_Male":3,"variability":0.986,"Formula":"X1_M1 ~ Genotype"}	0.992739	0.999098
Virma_HET_tm1a	Sanger_HistologiX	3	B6N	15.9	1_S2	0	Mixed Model framework, linear mixed-effects model, equation withoutWeight	1_S2	1	1	0.277276	-0.00446381	0.00412143	0.280007	Female: NA, Male: -4.23%	NA	NA	NA	NA	NA	WT	NA	0.832383	Virma_HET_tm1a	NA	0.761899	0.339555	0.105532	0.000350064	0	NA	NA	NA	NA	NA	NA	NA	If phenotype is significant it is for the one sex tested	lambda=NA, scaleShift=NA, transformed=FALSE, code=0	{"WT_Male":495,"Virma_HET_tm1a_Male":3,"variability":0.867,"Formula":"X1_S2 ~ Genotype"}	0.277276	0.822665
Virma_HET_tm1a	Sanger_HistologiX	3	B6N	15.9	2_LV	0	Mixed Model framework, linear mixed-effects model, equation withoutWeight	2_LV	1	1	0.00214938	0.00330641	0.00107046	0.00227763	Female: NA, Male: 116.69%	NA	NA	NA	NA	NA	WT	NA	6.26274e-09	Virma_HET_tm1a	NA	1.32904e-08	1.58374e-09	0.00283351	9.17e-05	0	NA	NA	NA	NA	NA	NA	NA	If phenotype is significant it is for the one sex tested	lambda=NA, scaleShift=NA, transformed=FALSE, code=0	{"WT_Male":495,"Virma_HET_tm1a_Male":3,"variability":0.998,"Formula":"X2_LV ~ Genotype"}	0.00214938	0.174896
Virma_HET_tm1a	Sanger_HistologiX	3	B6N	15.9	2_RSGc	0	Mixed Model framework, linear mixed-effects model, equation withoutWeight	2_RSGc	1	1	0.0328061	-0.000729721	0.000341723	0.033874	Female: NA, Male: -15.98%	NA	NA	NA	NA	NA	WT	NA	0.04296	Virma_HET_tm1a	NA	0.257186	0.101774	0.00456713	2.96088e-05	0	NA	NA	NA	NA	NA	NA	NA	If phenotype is significant it is for the one sex tested	lambda=NA, scaleShift=NA, transformed=FALSE, code=0	{"WT_Male":495,"Virma_HET_tm1a_Male":3,"variability":0.984,"Formula":"X2_RSGc ~ Genotype"}	0.0328061	0.530278
Virma_HET_tm1a	Sanger_HistologiX	3	B6N	15.9	2_AM	0	Mixed Model framework, linear mixed-effects model, equation withoutWeight	2_AM	1	1	0.0390161	0.00196493	0.000952304	0.0402986	Female: NA, Male: 33.23%	NA	NA	NA	NA	NA	WT	NA	0.0258351	Virma_HET_tm1a	NA	0.176706	0.0475216	0.00591392	8.2854e-05	0	NA	NA	NA	NA	NA	NA	NA	If phenotype is significant it is for the one sex tested	lambda=NA, scaleShift=NA, transformed=FALSE, code=0	{"WT_Male":495,"Virma_HET_tm1a_Male":3,"variability":0.976,"Formula":"X2_AM ~ Genotype"}	0.0390161	0.559033
Virma_HET_tm1a	Sanger_HistologiX	3	B6N	15.9	2_Pir	0	Mixed Model framework, linear mixed-effects model, equation withoutWeight	2_Pir	1	1	0.479291	-0.00014014	0.000198927	0.481902	Female: NA, Male: -7.44%	NA	NA	NA	NA	NA	WT	NA	0.0582189	Virma_HET_tm1a	NA	0.000704671	0.00108275	0.00188475	1.74861e-05	0	NA	NA	NA	NA	NA	NA	NA	If phenotype is significant it is for the one sex tested	lambda=NA, scaleShift=NA, transformed=FALSE, code=0	{"WT_Male":495,"Virma_HET_tm1a_Male":3,"variability":0.99,"Formula":"X2_Pir ~ Genotype"}	0.479291	0.905804
Virma_HET_tm1a	Sanger_HistologiX	3	B6N	15.9	2_mt	0	Mixed Model framework, linear mixed-effects model, equation withoutWeight	2_mt	1	1	0.411728	2.10602e-05	2.56852e-05	0.413179	Female: NA, Male: 7.71%	NA	NA	NA	NA	NA	WT	NA	0.0455935	Virma_HET_tm1a	NA	0.000790939	0.0209838	0.000272977	2.24253e-06	0	NA	NA	NA	NA	NA	NA	NA	If phenotype is significant it is for the one sex tested	lambda=NA, scaleShift=NA, transformed=FALSE, code=0	{"WT_Male":495,"Virma_HET_tm1a_Male":3,"variability":0.968,"Formula":"X2_mt ~ Genotype"}	0.411728	0.879921
Virma_HET_tm1a	Sanger_HistologiX	3	B6N	15.9	2_ic	0	Mixed Model framework, linear mixed-effects model, equation withoutWeight	2_ic	1	1	0.315083	0.000494727	0.000493685	0.317433	Female: NA, Male: 5.02%	NA	NA	NA	NA	NA	WT	NA	0.231586	Virma_HET_tm1a	NA	0.894007	0.247924	0.00984917	4.1655e-05	0	NA	NA	NA	NA	NA	NA	NA	If phenotype is significant it is for the one sex tested	lambda=NA, scaleShift=NA, transformed=FALSE, code=0	{"WT_Male":495,"Virma_HET_tm1a_Male":3,"variability":0.976,"Formula":"X2_ic ~ Genotype"}	0.315083	0.838194
Virma_HET_tm1a	Sanger_HistologiX	3	B6N	15.9	2_opt	0	Mixed Model framework, linear mixed-effects model, equation withoutWeight	2_opt	1	1	0.384516	-0.000151311	0.000174458	0.386767	Female: NA, Male: -10.73%	NA	NA	NA	NA	NA	WT	NA	4.08366e-05	Virma_HET_tm1a	NA	0.000617778	0.00013033	0.00140984	1.45722e-05	0	NA	NA	NA	NA	NA	NA	NA	If phenotype is significant it is for the one sex tested	lambda=NA, scaleShift=NA, transformed=FALSE, code=0	{"WT_Male":495,"Virma_HET_tm1a_Male":3,"variability":0.922,"Formula":"X2_opt ~ Genotype"}	0.384516	0.869905
Virma_HET_tm1a	Sanger_HistologiX	3	B6N	15.9	2_fi	0	Mixed Model framework, linear mixed-effects model, equation withoutWeight	2_fi	1	1	0.294725	-0.000267332	0.000255891	0.297343	Female: NA, Male: -7.12%	NA	NA	NA	NA	NA	WT	NA	0.252209	Virma_HET_tm1a	NA	0.125992	0.134215	0.00375237	2.20561e-05	0	NA	NA	NA	NA	NA	NA	NA	If phenotype is significant it is for the one sex tested	lambda=NA, scaleShift=NA, transformed=FALSE, code=0	{"WT_Male":495,"Virma_HET_tm1a_Male":3,"variability":0.99,"Formula":"X2_fi ~ Genotype"}	0.294725	0.82971
Virma_HET_tm1a	Sanger_HistologiX	3	B6N	15.9	2_Hb	0	Mixed Model framework, linear mixed-effects model, equation withoutWeight	2_Hb	1	1	0.0915445	0.000141968	8.42529e-05	0.0934488	Female: NA, Male: 19.32%	NA	NA	NA	NA	NA	WT	NA	0.00974681	Virma_HET_tm1a	NA	8.84566e-05	9.09353e-06	0.000734868	7.62436e-06	0	NA	NA	NA	NA	NA	NA	NA	If phenotype is significant it is for the one sex tested	lambda=NA, scaleShift=NA, transformed=FALSE, code=0	{"WT_Male":495,"Virma_HET_tm1a_Male":3,"variability":0.99,"Formula":"X2_Hb ~ Genotype"}	0.0915445	0.673867
Virma_HET_tm1a	Sanger_HistologiX	3	B6N	15.9	2_RSGc_Width	0	Mixed Model framework, linear mixed-effects model, equation withoutWeight	2_RSGc_Width	1	1	0.10651	-0.0038214	0.0023709	0.108488	Female: NA, Male: -5.64%	NA	NA	NA	NA	NA	WT	NA	0.0237333	Virma_HET_tm1a	NA	0.983292	0.130762	0.0676972	0.00019584	0	NA	NA	NA	NA	NA	NA	NA	If phenotype is significant it is for the one sex tested	lambda=NA, scaleShift=NA, transformed=FALSE, code=0	{"WT_Male":495,"Virma_HET_tm1a_Male":3,"variability":0.853,"Formula":"X2_RSGc_Width ~ Genotype"}	0.10651	0.693101
Virma_HET_tm1a	Sanger_HistologiX	3	B6N	15.9	2_M1	0	Mixed Model framework, linear mixed-effects model, equation withoutWeight	2_M1	1	1	0.404936	-0.00354596	0.00427104	0.407337	Female: NA, Male: -4.06%	NA	NA	NA	NA	NA	WT	NA	0.0970263	Virma_HET_tm1a	NA	0.00324597	0.254629	0.0874305	0.000360552	0	NA	NA	NA	NA	NA	NA	NA	If phenotype is significant it is for the one sex tested	lambda=NA, scaleShift=NA, transformed=FALSE, code=0	{"WT_Male":495,"Virma_HET_tm1a_Male":3,"variability":0.998,"Formula":"X2_M1 ~ Genotype"}	0.404936	0.877464
Virma_HET_tm1a	Sanger_HistologiX	3	B6N	15.9	2_S2	0	Mixed Model framework, linear mixed-effects model, equation withoutWeight	2_S2	1	1	0.37165	-0.00323159	0.00362932	0.374249	Female: NA, Male: -3.56%	NA	NA	NA	NA	NA	WT	NA	0.60706	Virma_HET_tm1a	NA	0.851847	0.797604	0.0906989	0.000307369	0	NA	NA	NA	NA	NA	NA	NA	If phenotype is significant it is for the one sex tested	lambda=NA, scaleShift=NA, transformed=FALSE, code=0	{"WT_Male":495,"Virma_HET_tm1a_Male":3,"variability":0.884,"Formula":"X2_S2 ~ Genotype"}	0.37165	0.865059
Virma_HET_tm1a	Sanger_HistologiX	3	B6N	15.9	3_py	0	Mixed Model framework, linear mixed-effects model, equation withoutWeight	3_py	1	1	0.600241	-4.21784e-05	8.08025e-05	0.60241	Female: NA, Male: -5.75%	NA	NA	NA	NA	NA	WT	NA	0.0162501	Virma_HET_tm1a	NA	0.167282	0.00499519	0.000733058	7.28389e-06	0	NA	NA	NA	NA	NA	NA	NA	If phenotype is significant it is for the one sex tested	lambda=NA, scaleShift=NA, transformed=FALSE, code=0	{"WT_Male":495,"Virma_HET_tm1a_Male":3,"variability":0.697,"Formula":"X3_py ~ Genotype"}	0.600241	0.936681
Virma_HET_tm1a	Sanger_HistologiX	3	B6N	15.9	3_CN	0	Mixed Model framework, linear mixed-effects model, equation withoutWeight	3_CN	1	1	0.349502	0.000454663	0.00048761	0.352696	Female: NA, Male: 10.07%	NA	NA	NA	NA	NA	WT	NA	0.335389	Virma_HET_tm1a	NA	0.846588	0.44404	0.00451312	4.51002e-05	0	NA	NA	NA	NA	NA	NA	NA	If phenotype is significant it is for the one sex tested	lambda=NA, scaleShift=NA, transformed=FALSE, code=0	{"WT_Male":495,"Virma_HET_tm1a_Male":3,"variability":0.556,"Formula":"X3_CN ~ Genotype"}	0.349502	0.855709
Virma_HET_tm1a	Sanger_HistologiX	3	B6N	15.9	3_Lat	0	Mixed Model framework, linear mixed-effects model, equation withoutWeight	3_Lat	1	1	0.303645	0.000280164	0.000273413	0.307147	Female: NA, Male: 14.67%	NA	NA	NA	NA	NA	WT	NA	0.00509658	Virma_HET_tm1a	NA	0.238575	0.0109499	0.00191002	2.83704e-05	0	NA	NA	NA	NA	NA	NA	NA	If phenotype is significant it is for the one sex tested	lambda=NA, scaleShift=NA, transformed=FALSE, code=0	{"WT_Male":495,"Virma_HET_tm1a_Male":3,"variability":0.604,"Formula":"X3_Lat ~ Genotype"}	0.303645	0.833457
Virma_HET_tm1a	Sanger_HistologiX	3	B6N	15.9	3_IntA	0	Mixed Model framework, linear mixed-effects model, equation withoutWeight	3_IntA	1	1	0.16667	-0.000651992	0.000472704	0.169946	Female: NA, Male: -45%	NA	NA	NA	NA	NA	WT	NA	0.00476895	Virma_HET_tm1a	NA	0.0399786	0.00106443	0.00144891	4.72819e-05	0	NA	NA	NA	NA	NA	NA	NA	If phenotype is significant it is for the one sex tested	lambda=NA, scaleShift=NA, transformed=FALSE, code=0	{"WT_Male":495,"Virma_HET_tm1a_Male":3,"variability":0.526,"Formula":"X3_IntA ~ Genotype"}	0.16667	0.756817
Virma_HET_tm1a	Sanger_HistologiX	3	B6N	15.9	Body_weight	0	Mixed Model framework, linear mixed-effects model, equation withoutWeight	Body_weight	1	1	0.528485	-1.13123	1.80013	0.530406	Female: NA, Male: -3.57%	NA	NA	NA	NA	NA	WT	NA	0.00812663	Virma_HET_tm1a	NA	0.0313684	0.00102123	31.6862	0.152037	0	NA	NA	NA	NA	NA	NA	NA	If phenotype is significant it is for the one sex tested	lambda=NA, scaleShift=NA, transformed=FALSE, code=0	{"WT_Male":495,"Virma_HET_tm1a_Male":3,"variability":0.247,"Formula":"Body_weight ~ Genotype"}	0.528485	0.920639
Virma_HET_tm1a	Sanger_HistologiX	3	B6N	15.9	Brain_weight	0	Mixed Model framework, linear mixed-effects model, equation withoutWeight	Brain_weight	1	1	0.179186	-0.0168692	0.012587	0.181789	Female: NA, Male: -3.68%	NA	NA	NA	NA	NA	WT	NA	0.18383	Virma_HET_tm1a	NA	0.164502	0.138832	0.458231	0.00111773	0	NA	NA	NA	NA	NA	NA	NA	If phenotype is significant it is for the one sex tested	lambda=NA, scaleShift=NA, transformed=FALSE, code=0	{"WT_Male":495,"Virma_HET_tm1a_Male":3,"variability":0.03,"Formula":"Brain_weight ~ Genotype"}	0.179186	0.765756
1110059G10Rik_HOM_tm1a	Sanger_HistologiX	3	B6N	16.5	1_TBA	0	Mixed Model framework, linear mixed-effects model, equation withoutWeight	1_TBA	1	1	0.747713	-0.00389116	0.0121875	0.749832	Female: NA, Male: -1.22%	NA	NA	NA	NA	NA	WT	NA	0.00190923	1110059G10Rik_HOM_tm1a	NA	0.863105	0.00033123	0.317856	0.00101191	0	NA	NA	NA	NA	NA	NA	NA	If phenotype is significant it is for the one sex tested	lambda=NA, scaleShift=NA, transformed=FALSE, code=0	{"WT_Male":495,"1110059G10Rik_HOM_tm1a_Male":3,"variability":0.974,"Formula":"X1_TBA ~ Genotype"}	0.747713	0.968512
1110059G10Rik_HOM_tm1a	Sanger_HistologiX	3	B6N	16.5	1_gcc	0	Mixed Model framework, linear mixed-effects model, equation withoutWeight	1_gcc	1	1	0.123407	0.00106709	0.000693879	0.125631	Female: NA, Male: 11.02%	NA	NA	NA	NA	NA	WT	NA	0.0370902	1110059G10Rik_HOM_tm1a	NA	0.670881	0.247826	0.00968372	6.44306e-05	0	NA	NA	NA	NA	NA	NA	NA	If phenotype is significant it is for the one sex tested	lambda=NA, scaleShift=NA, transformed=FALSE, code=0	{"WT_Male":495,"1110059G10Rik_HOM_tm1a_Male":3,"variability":0.849,"Formula":"X1_gcc ~ Genotype"}	0.123407	0.715537
1110059G10Rik_HOM_tm1a	Sanger_HistologiX	3	B6N	16.5	1_Cg_Height	0	Mixed Model framework, linear mixed-effects model, equation withoutWeight	1_Cg_Height	1	1	0.643961	-0.00300736	0.00655065	0.646638	Female: NA, Male: -1.93%	NA	NA	NA	NA	NA	WT	NA	0.0953841	1110059G10Rik_HOM_tm1a	NA	0.0112863	0.0505472	0.155833	0.000551786	0	NA	NA	NA	NA	NA	NA	NA	If phenotype is significant it is for the one sex tested	lambda=NA, scaleShift=NA, transformed=FALSE, code=0	{"WT_Male":495,"1110059G10Rik_HOM_tm1a_Male":3,"variability":0.807,"Formula":"X1_Cg_Height ~ Genotype"}	0.643961	0.947423
1110059G10Rik_HOM_tm1a	Sanger_HistologiX	3	B6N	16.5	1_gcc_Width_T	0	Mixed Model framework, linear mixed-effects model, equation withoutWeight	1_gcc_Width_T	1	1	0.950711	0.000457062	0.00739411	0.950773	Female: NA, Male: 0.29%	NA	NA	NA	NA	NA	WT	NA	0.87283	1110059G10Rik_HOM_tm1a	NA	0.51377	0.318272	0.15876	0.000689212	0	NA	NA	NA	NA	NA	NA	NA	If phenotype is significant it is for the one sex tested	lambda=NA, scaleShift=NA, transformed=FALSE, code=0	{"WT_Male":495,"1110059G10Rik_HOM_tm1a_Male":3,"variability":0.689,"Formula":"X1_gcc_Width_T ~ Genotype"}	0.950711	0.995799
1110059G10Rik_HOM_tm1a	Sanger_HistologiX	3	B6N	16.5	1_gcc_Width_B	0	Mixed Model framework, linear mixed-effects model, equation withoutWeight	1_gcc_Width_B	1	1	0.0250294	0.0197986	0.00883133	0.026091	Female: NA, Male: 26.28%	NA	NA	NA	NA	NA	WT	NA	0.00484766	1110059G10Rik_HOM_tm1a	NA	0.82231	0.0111675	0.075327	0.000712411	0	NA	NA	NA	NA	NA	NA	NA	If phenotype is significant it is for the one sex tested	lambda=NA, scaleShift=NA, transformed=FALSE, code=0	{"WT_Male":495,"1110059G10Rik_HOM_tm1a_Male":3,"variability":0.675,"Formula":"X1_gcc_Width_B ~ Genotype"}	0.0250294	0.493134
1110059G10Rik_HOM_tm1a	Sanger_HistologiX	3	B6N	16.5	1_gcc_Height	0	Mixed Model framework, linear mixed-effects model, equation withoutWeight	1_gcc_Height	1	1	0.0617079	-0.00637937	0.00341624	0.0633136	Female: NA, Male: -14.48%	NA	NA	NA	NA	NA	WT	NA	0.754752	1110059G10Rik_HOM_tm1a	NA	0.703294	0.277427	0.0440568	0.000269991	0	NA	NA	NA	NA	NA	NA	NA	If phenotype is significant it is for the one sex tested	lambda=NA, scaleShift=NA, transformed=FALSE, code=0	{"WT_Male":495,"1110059G10Rik_HOM_tm1a_Male":3,"variability":0.574,"Formula":"X1_gcc_Height ~ Genotype"}	0.0617079	0.6158
1110059G10Rik_HOM_tm1a	Sanger_HistologiX	3	B6N	16.5	2_TBA	0	Mixed Model framework, linear mixed-effects model, equation withoutWeight	2_TBA	1	1	0.0163903	-0.0466645	0.0193875	0.01694	Female: NA, Male: -10.33%	NA	NA	NA	NA	NA	WT	NA	1.68996e-05	1110059G10Rik_HOM_tm1a	NA	0.818041	0.0019677	0.451759	0.00166085	0	NA	NA	NA	NA	NA	NA	NA	If phenotype is significant it is for the one sex tested	lambda=NA, scaleShift=NA, transformed=FALSE, code=0	{"WT_Male":495,"1110059G10Rik_HOM_tm1a_Male":3,"variability":0.986,"Formula":"X2_TBA ~ Genotype"}	0.0163903	0.431986
1110059G10Rik_HOM_tm1a	Sanger_HistologiX	3	B6N	16.5	2_D3V	0	Mixed Model framework, linear mixed-effects model, equation withoutWeight	2_D3V	1	1	0.0559465	0.000753755	0.000394219	0.0572153	Female: NA, Male: 28.71%	NA	NA	NA	NA	NA	WT	NA	8.66977e-07	1110059G10Rik_HOM_tm1a	NA	0.00107909	4.21304e-07	0.00262559	3.30458e-05	0	NA	NA	NA	NA	NA	NA	NA	If phenotype is significant it is for the one sex tested	lambda=NA, scaleShift=NA, transformed=FALSE, code=0	{"WT_Male":495,"1110059G10Rik_HOM_tm1a_Male":3,"variability":0.982,"Formula":"X2_D3V ~ Genotype"}	0.0559465	0.602797
1110059G10Rik_HOM_tm1a	Sanger_HistologiX	3	B6N	16.5	2_cc	0	Mixed Model framework, linear mixed-effects model, equation withoutWeight	2_cc	1	1	0.817712	-0.000496171	0.00215721	0.818308	Female: NA, Male: -13.62%	NA	NA	NA	NA	NA	WT	NA	7.37e-10	1110059G10Rik_HOM_tm1a	NA	7.37e-10	7.37e-10	0.00364264	0.000172164	0	NA	NA	NA	NA	NA	NA	NA	If phenotype is significant it is for the one sex tested	lambda=NA, scaleShift=NA, transformed=FALSE, code=0	{"WT_Male":495,"1110059G10Rik_HOM_tm1a_Male":3,"variability":0.948,"Formula":"X2_cc ~ Genotype"}	0.817712	0.980609
1110059G10Rik_HOM_tm1a	Sanger_HistologiX	3	B6N	16.5	2_dhc	0	Mixed Model framework, linear mixed-effects model, equation withoutWeight	2_dhc	1	1	0.622485	-2.57494e-05	5.26319e-05	0.625181	Female: NA, Male: -6.64%	NA	NA	NA	NA	NA	WT	NA	8.21083e-07	1110059G10Rik_HOM_tm1a	NA	4.04763e-08	5.18728e-08	0.000387551	4.51061e-06	0	NA	NA	NA	NA	NA	NA	NA	If phenotype is significant it is for the one sex tested	lambda=NA, scaleShift=NA, transformed=FALSE, code=0	{"WT_Male":495,"1110059G10Rik_HOM_tm1a_Male":3,"variability":0.944,"Formula":"X2_dhc ~ Genotype"}	0.622485	0.943201
1110059G10Rik_HOM_tm1a	Sanger_HistologiX	3	B6N	16.5	2_HP	0	Mixed Model framework, linear mixed-effects model, equation withoutWeight	2_HP	1	1	0.25587	-0.00381471	0.00336689	0.258509	Female: NA, Male: -10.23%	NA	NA	NA	NA	NA	WT	NA	0.461018	1110059G10Rik_HOM_tm1a	NA	0.483844	0.333425	0.0372825	0.000303379	0	NA	NA	NA	NA	NA	NA	NA	If phenotype is significant it is for the one sex tested	lambda=NA, scaleShift=NA, transformed=FALSE, code=0	{"WT_Male":495,"1110059G10Rik_HOM_tm1a_Male":3,"variability":0.92,"Formula":"X2_HP ~ Genotype"}	0.25587	0.810818
1110059G10Rik_HOM_tm1a	Sanger_HistologiX	3	B6N	16.5	2_RSGc_Height	0	Mixed Model framework, linear mixed-effects model, equation withoutWeight	2_RSGc_Height	1	1	0.0331122	-0.0105375	0.00494505	0.0342535	Female: NA, Male: -11.45%	NA	NA	NA	NA	NA	WT	NA	0.217463	1110059G10Rik_HOM_tm1a	NA	0.39834	0.132874	0.0920263	0.000428428	0	NA	NA	NA	NA	NA	NA	NA	If phenotype is significant it is for the one sex tested	lambda=NA, scaleShift=NA, transformed=FALSE, code=0	{"WT_Male":495,"1110059G10Rik_HOM_tm1a_Male":3,"variability":0.823,"Formula":"X2_RSGc_Height ~ Genotype"}	0.0331122	0.532211
1110059G10Rik_HOM_tm1a	Sanger_HistologiX	3	B6N	16.5	2_cc_Width	0	Mixed Model framework, linear mixed-effects model, equation withoutWeight	2_cc_Width	1	1	0.64719	-0.00248268	0.00546476	0.650071	Female: NA, Male: -2.27%	NA	NA	NA	NA	NA	WT	NA	0.156188	1110059G10Rik_HOM_tm1a	NA	0.269791	0.0292325	0.109399	0.000449243	0	NA	NA	NA	NA	NA	NA	NA	If phenotype is significant it is for the one sex tested	lambda=NA, scaleShift=NA, transformed=FALSE, code=0	{"WT_Male":495,"1110059G10Rik_HOM_tm1a_Male":3,"variability":0.783,"Formula":"X2_cc_Width ~ Genotype"}	0.64719	0.947423
1110059G10Rik_HOM_tm1a	Sanger_HistologiX	3	B6N	16.5	2_cc_Height	0	Mixed Model framework, linear mixed-effects model, equation withoutWeight	2_cc_Height	1	1	0.217351	-0.00243627	0.00197974	0.21983	Female: NA, Male: -8.69%	NA	NA	NA	NA	NA	WT	NA	0.00294727	1110059G10Rik_HOM_tm1a	NA	0.0746912	0.00219329	0.028044	0.000166743	0	NA	NA	NA	NA	NA	NA	NA	If phenotype is significant it is for the one sex tested	lambda=NA, scaleShift=NA, transformed=FALSE, code=0	{"WT_Male":495,"1110059G10Rik_HOM_tm1a_Male":3,"variability":0.616,"Formula":"X2_cc_Height ~ Genotype"}	0.217351	0.79197
1110059G10Rik_HOM_tm1a	Sanger_HistologiX	3	B6N	16.5	2_TILpy	0	Mixed Model framework, linear mixed-effects model, equation withoutWeight	2_TILpy	1	1	0.596319	-0.0201707	0.0382071	0.59811	Female: NA, Male: -3.29%	NA	NA	NA	NA	NA	WT	NA	0.42412	1110059G10Rik_HOM_tm1a	NA	0.0798199	0.4978	0.612726	0.00345319	0	NA	NA	NA	NA	NA	NA	NA	If phenotype is significant it is for the one sex tested	lambda=NA, scaleShift=NA, transformed=FALSE, code=0	{"WT_Male":495,"1110059G10Rik_HOM_tm1a_Male":3,"variability":0.904,"Formula":"X2_TILpy ~ Genotype"}	0.596319	0.935546
1110059G10Rik_HOM_tm1a	Sanger_HistologiX	3	B6N	16.5	3_TBA	0	Mixed Model framework, linear mixed-effects model, equation withoutWeight	3_TBA	1	1	0.437323	-0.0100611	0.0130011	0.440244	Female: NA, Male: -3.58%	NA	NA	NA	NA	NA	WT	NA	0.188586	1110059G10Rik_HOM_tm1a	NA	0.920654	0.108035	0.281158	0.00123998	0	NA	NA	NA	NA	NA	NA	NA	If phenotype is significant it is for the one sex tested	lambda=NA, scaleShift=NA, transformed=FALSE, code=0	{"WT_Male":495,"1110059G10Rik_HOM_tm1a_Male":3,"variability":0.586,"Formula":"X3_TBA ~ Genotype"}	0.437323	0.889183
1110059G10Rik_HOM_tm1a	Sanger_HistologiX	3	B6N	16.5	3_4V	0	Mixed Model framework, linear mixed-effects model, equation withoutWeight	3_4V	1	1	0.985888	-9.77961e-06	0.000678229	0.988518	Female: NA, Male: -0.17%	NA	NA	NA	NA	NA	WT	NA	0.0473442	1110059G10Rik_HOM_tm1a	NA	0.777844	0.0980577	0.00565237	8.37036e-05	0	NA	NA	NA	NA	NA	NA	NA	If phenotype is significant it is for the one sex tested	lambda=NA, scaleShift=NA, transformed=FALSE, code=0	{"WT_Male":495,"1110059G10Rik_HOM_tm1a_Male":3,"variability":0.4,"Formula":"X3_4V ~ Genotype"}	0.985888	0.998968
1110059G10Rik_HOM_tm1a	Sanger_HistologiX	3	B6N	16.5	3_Pons	0	Mixed Model framework, linear mixed-effects model, equation withoutWeight	3_Pons	1	1	0.586416	-0.00287068	0.00533046	0.591022	Female: NA, Male: -2.79%	NA	NA	NA	NA	NA	WT	NA	0.071808	1110059G10Rik_HOM_tm1a	NA	0.0359041	0.0774966	0.102782	0.000577106	0	NA	NA	NA	NA	NA	NA	NA	If phenotype is significant it is for the one sex tested	lambda=NA, scaleShift=NA, transformed=FALSE, code=0	{"WT_Male":495,"1110059G10Rik_HOM_tm1a_Male":3,"variability":0.602,"Formula":"X3_Pons ~ Genotype"}	0.586416	0.933111
1110059G10Rik_HOM_tm1a	Sanger_HistologiX	3	B6N	16.5	3_IGL	0	Mixed Model framework, linear mixed-effects model, equation withoutWeight	3_IGL	1	1	0.777952	-0.00106863	0.00386502	0.782562	Female: NA, Male: -2.35%	NA	NA	NA	NA	NA	WT	NA	0.0821423	1110059G10Rik_HOM_tm1a	NA	0.00074813	0.13441	0.0455101	0.000400297	0	NA	NA	NA	NA	NA	NA	NA	If phenotype is significant it is for the one sex tested	lambda=NA, scaleShift=NA, transformed=FALSE, code=0	{"WT_Male":495,"1110059G10Rik_HOM_tm1a_Male":3,"variability":0.602,"Formula":"X3_IGL ~ Genotype"}	0.777952	0.973829
1110059G10Rik_HOM_tm1a	Sanger_HistologiX	3	B6N	16.5	1_LV	0	Mixed Model framework, linear mixed-effects model, equation withoutWeight	1_LV	1	1	0.0953423	-0.000833542	0.000500389	0.0972259	Female: NA, Male: -44.64%	NA	NA	NA	NA	NA	WT	NA	7.37e-10	1110059G10Rik_HOM_tm1a	NA	0.0199047	7.37e-10	0.0018673	4.00121e-05	0	NA	NA	NA	NA	NA	NA	NA	If phenotype is significant it is for the one sex tested	lambda=NA, scaleShift=NA, transformed=FALSE, code=0	{"WT_Male":495,"1110059G10Rik_HOM_tm1a_Male":3,"variability":0.996,"Formula":"X1_LV ~ Genotype"}	0.0953423	0.679848
1110059G10Rik_HOM_tm1a	Sanger_HistologiX	3	B6N	16.5	1_Cg	0	Mixed Model framework, linear mixed-effects model, equation withoutWeight	1_Cg	1	1	0.641349	-0.000293903	0.000635614	0.644272	Female: NA, Male: -2.88%	NA	NA	NA	NA	NA	WT	NA	0.0358246	1110059G10Rik_HOM_tm1a	NA	0.246844	0.136809	0.0102165	5.57e-05	0	NA	NA	NA	NA	NA	NA	NA	If phenotype is significant it is for the one sex tested	lambda=NA, scaleShift=NA, transformed=FALSE, code=0	{"WT_Male":495,"1110059G10Rik_HOM_tm1a_Male":3,"variability":0.988,"Formula":"X1_Cg ~ Genotype"}	0.641349	0.946986
1110059G10Rik_HOM_tm1a	Sanger_HistologiX	3	B6N	16.5	1_CPu	0	Mixed Model framework, linear mixed-effects model, equation withoutWeight	1_CPu	1	1	0.718756	-0.000910457	0.00252845	0.719141	Female: NA, Male: -3%	NA	NA	NA	NA	NA	WT	NA	0.0212195	1110059G10Rik_HOM_tm1a	NA	0.882024	0.197703	0.0303763	0.000216968	0	NA	NA	NA	NA	NA	NA	NA	If phenotype is significant it is for the one sex tested	lambda=NA, scaleShift=NA, transformed=FALSE, code=0	{"WT_Male":495,"1110059G10Rik_HOM_tm1a_Male":3,"variability":0.974,"Formula":"X1_CPu ~ Genotype"}	0.718756	0.962706
1110059G10Rik_HOM_tm1a	Sanger_HistologiX	3	B6N	16.5	1_aca	0	Mixed Model framework, linear mixed-effects model, equation withoutWeight	1_aca	1	1	0.0487061	-7.46542e-05	3.78927e-05	0.0501172	Female: NA, Male: -10.83%	NA	NA	NA	NA	NA	WT	NA	0.685446	1110059G10Rik_HOM_tm1a	NA	0.369345	0.850209	0.00068923	3.15224e-06	0	NA	NA	NA	NA	NA	NA	NA	If phenotype is significant it is for the one sex tested	lambda=NA, scaleShift=NA, transformed=FALSE, code=0	{"WT_Male":495,"1110059G10Rik_HOM_tm1a_Male":3,"variability":0.996,"Formula":"X1_aca ~ Genotype"}	0.0487061	0.58117
1110059G10Rik_HOM_tm1a	Sanger_HistologiX	3	B6N	16.5	1_Pir	0	Mixed Model framework, linear mixed-effects model, equation withoutWeight	1_Pir	1	1	0.754543	-5.87602e-05	0.00018983	0.757212	Female: NA, Male: -3.62%	NA	NA	NA	NA	NA	WT	NA	0.00109876	1110059G10Rik_HOM_tm1a	NA	0.0208257	0.0107869	0.00162196	1.66333e-05	0	NA	NA	NA	NA	NA	NA	NA	If phenotype is significant it is for the one sex tested	lambda=NA, scaleShift=NA, transformed=FALSE, code=0	{"WT_Male":495,"1110059G10Rik_HOM_tm1a_Male":3,"variability":0.992,"Formula":"X1_Pir ~ Genotype"}	0.754543	0.97024
1110059G10Rik_HOM_tm1a	Sanger_HistologiX	3	B6N	16.5	1_Cg_Width	0	Mixed Model framework, linear mixed-effects model, equation withoutWeight	1_Cg_Width	1	1	0.0571685	0.00533237	0.00280474	0.058626	Female: NA, Male: 5.83%	NA	NA	NA	NA	NA	WT	NA	0.639521	1110059G10Rik_HOM_tm1a	NA	0.708281	0.924468	0.0914419	0.000238619	0	NA	NA	NA	NA	NA	NA	NA	If phenotype is significant it is for the one sex tested	lambda=NA, scaleShift=NA, transformed=FALSE, code=0	{"WT_Male":495,"1110059G10Rik_HOM_tm1a_Male":3,"variability":0.851,"Formula":"X1_Cg_Width ~ Genotype"}	0.0571685	0.605343
1110059G10Rik_HOM_tm1a	Sanger_HistologiX	3	B6N	16.5	1_M1	0	Mixed Model framework, linear mixed-effects model, equation withoutWeight	1_M1	1	1	0.430236	-0.00266207	0.00339001	0.433169	Female: NA, Male: -2.13%	NA	NA	NA	NA	NA	WT	NA	0.00406338	1110059G10Rik_HOM_tm1a	NA	0.515012	0.000906329	0.124899	0.000290627	0	NA	NA	NA	NA	NA	NA	NA	If phenotype is significant it is for the one sex tested	lambda=NA, scaleShift=NA, transformed=FALSE, code=0	{"WT_Male":495,"1110059G10Rik_HOM_tm1a_Male":3,"variability":0.986,"Formula":"X1_M1 ~ Genotype"}	0.430236	0.885659
1110059G10Rik_HOM_tm1a	Sanger_HistologiX	3	B6N	16.5	1_S2	0	Mixed Model framework, linear mixed-effects model, equation withoutWeight	1_S2	1	1	0.484574	0.00286809	0.00411251	0.486312	Female: NA, Male: 2.72%	NA	NA	NA	NA	NA	WT	NA	0.833869	1110059G10Rik_HOM_tm1a	NA	0.831451	0.431113	0.105533	0.000349167	0	NA	NA	NA	NA	NA	NA	NA	If phenotype is significant it is for the one sex tested	lambda=NA, scaleShift=NA, transformed=FALSE, code=0	{"WT_Male":495,"1110059G10Rik_HOM_tm1a_Male":3,"variability":0.865,"Formula":"X1_S2 ~ Genotype"}	0.484574	0.907358
1110059G10Rik_HOM_tm1a	Sanger_HistologiX	3	B6N	16.5	2_LV	0	Mixed Model framework, linear mixed-effects model, equation withoutWeight	2_LV	1	1	0.488505	0.000737688	0.00106938	0.491055	Female: NA, Male: 26.03%	NA	NA	NA	NA	NA	WT	NA	6.18262e-09	1110059G10Rik_HOM_tm1a	NA	1.1053e-08	1.20259e-09	0.00283346	9.15877e-05	0	NA	NA	NA	NA	NA	NA	NA	If phenotype is significant it is for the one sex tested	lambda=NA, scaleShift=NA, transformed=FALSE, code=0	{"WT_Male":495,"1110059G10Rik_HOM_tm1a_Male":3,"variability":0.998,"Formula":"X2_LV ~ Genotype"}	0.488505	0.909059
1110059G10Rik_HOM_tm1a	Sanger_HistologiX	3	B6N	16.5	2_RSGc	0	Mixed Model framework, linear mixed-effects model, equation withoutWeight	2_RSGc	1	1	0.0109741	-0.00087304	0.000342254	0.0114511	Female: NA, Male: -19.12%	NA	NA	NA	NA	NA	WT	NA	0.0433749	1110059G10Rik_HOM_tm1a	NA	0.199567	0.0894357	0.00456715	2.96615e-05	0	NA	NA	NA	NA	NA	NA	NA	If phenotype is significant it is for the one sex tested	lambda=NA, scaleShift=NA, transformed=FALSE, code=0	{"WT_Male":495,"1110059G10Rik_HOM_tm1a_Male":3,"variability":0.984,"Formula":"X2_RSGc ~ Genotype"}	0.0109741	0.377089
1110059G10Rik_HOM_tm1a	Sanger_HistologiX	3	B6N	16.5	2_AM	0	Mixed Model framework, linear mixed-effects model, equation withoutWeight	2_AM	1	1	0.297517	-0.000986213	0.000949449	0.300118	Female: NA, Male: -16.68%	NA	NA	NA	NA	NA	WT	NA	0.0258078	1110059G10Rik_HOM_tm1a	NA	0.177695	0.0360313	0.00591398	8.25568e-05	0	NA	NA	NA	NA	NA	NA	NA	If phenotype is significant it is for the one sex tested	lambda=NA, scaleShift=NA, transformed=FALSE, code=0	{"WT_Male":495,"1110059G10Rik_HOM_tm1a_Male":3,"variability":0.976,"Formula":"X2_AM ~ Genotype"}	0.297517	0.830331
1110059G10Rik_HOM_tm1a	Sanger_HistologiX	3	B6N	16.5	2_Pir	0	Mixed Model framework, linear mixed-effects model, equation withoutWeight	2_Pir	1	1	0.736704	-6.64876e-05	0.000199041	0.738678	Female: NA, Male: -3.53%	NA	NA	NA	NA	NA	WT	NA	0.0579594	1110059G10Rik_HOM_tm1a	NA	0.000746299	0.00119026	0.00188475	1.74951e-05	0	NA	NA	NA	NA	NA	NA	NA	If phenotype is significant it is for the one sex tested	lambda=NA, scaleShift=NA, transformed=FALSE, code=0	{"WT_Male":495,"1110059G10Rik_HOM_tm1a_Male":3,"variability":0.99,"Formula":"X2_Pir ~ Genotype"}	0.736704	0.966498
1110059G10Rik_HOM_tm1a	Sanger_HistologiX	3	B6N	16.5	2_mt	0	Mixed Model framework, linear mixed-effects model, equation withoutWeight	2_mt	1	1	0.266419	-2.84955e-05	2.57172e-05	0.26911	Female: NA, Male: -10.44%	NA	NA	NA	NA	NA	WT	NA	0.0456541	1110059G10Rik_HOM_tm1a	NA	0.000794461	0.019981	0.000272977	2.24543e-06	0	NA	NA	NA	NA	NA	NA	NA	If phenotype is significant it is for the one sex tested	lambda=NA, scaleShift=NA, transformed=FALSE, code=0	{"WT_Male":495,"1110059G10Rik_HOM_tm1a_Male":3,"variability":0.968,"Formula":"X2_mt ~ Genotype"}	0.266419	0.817463
1110059G10Rik_HOM_tm1a	Sanger_HistologiX	3	B6N	16.5	2_ic	0	Mixed Model framework, linear mixed-effects model, equation withoutWeight	2_ic	1	1	0.00158919	-0.00156582	0.000493609	0.00173739	Female: NA, Male: -15.9%	NA	NA	NA	NA	NA	WT	NA	0.232489	1110059G10Rik_HOM_tm1a	NA	0.902802	0.224502	0.00984917	4.1656e-05	0	NA	NA	NA	NA	NA	NA	NA	If phenotype is significant it is for the one sex tested	lambda=NA, scaleShift=NA, transformed=FALSE, code=0	{"WT_Male":495,"1110059G10Rik_HOM_tm1a_Male":3,"variability":0.976,"Formula":"X2_ic ~ Genotype"}	0.00158919	0.146407
1110059G10Rik_HOM_tm1a	Sanger_HistologiX	3	B6N	16.5	2_opt	0	Mixed Model framework, linear mixed-effects model, equation withoutWeight	2_opt	1	1	0.0458454	-0.000348303	0.000174474	0.0472046	Female: NA, Male: -24.71%	NA	NA	NA	NA	NA	WT	NA	4.08036e-05	1110059G10Rik_HOM_tm1a	NA	0.000615494	0.000145458	0.00140984	1.45722e-05	0	NA	NA	NA	NA	NA	NA	NA	If phenotype is significant it is for the one sex tested	lambda=NA, scaleShift=NA, transformed=FALSE, code=0	{"WT_Male":495,"1110059G10Rik_HOM_tm1a_Male":3,"variability":0.922,"Formula":"X2_opt ~ Genotype"}	0.0458454	0.575099
1110059G10Rik_HOM_tm1a	Sanger_HistologiX	3	B6N	16.5	2_fi	0	Mixed Model framework, linear mixed-effects model, equation withoutWeight	2_fi	1	1	0.00361529	-0.000746395	0.000255607	0.00387574	Female: NA, Male: -19.89%	NA	NA	NA	NA	NA	WT	NA	0.251574	1110059G10Rik_HOM_tm1a	NA	0.0931434	0.147107	0.00375237	2.20282e-05	0	NA	NA	NA	NA	NA	NA	NA	If phenotype is significant it is for the one sex tested	lambda=NA, scaleShift=NA, transformed=FALSE, code=0	{"WT_Male":495,"1110059G10Rik_HOM_tm1a_Male":3,"variability":0.99,"Formula":"X2_fi ~ Genotype"}	0.00361529	0.229973
1110059G10Rik_HOM_tm1a	Sanger_HistologiX	3	B6N	16.5	2_Hb	0	Mixed Model framework, linear mixed-effects model, equation withoutWeight	2_Hb	1	1	0.830514	1.9076e-05	8.94425e-05	0.831315	Female: NA, Male: 2.6%	NA	NA	NA	NA	NA	WT	NA	0.00924028	1110059G10Rik_HOM_tm1a	NA	8.55212e-05	1.27987e-05	0.000734863	7.60857e-06	0	NA	NA	NA	NA	NA	NA	NA	If phenotype is significant it is for the one sex tested	lambda=NA, scaleShift=NA, transformed=FALSE, code=0	{"WT_Male":495,"1110059G10Rik_HOM_tm1a_Male":3,"variability":0.988,"Formula":"X2_Hb ~ Genotype"}	0.830514	0.982477
1110059G10Rik_HOM_tm1a	Sanger_HistologiX	3	B6N	16.5	2_RSGc_Width	0	Mixed Model framework, linear mixed-effects model, equation withoutWeight	2_RSGc_Width	1	1	0.654594	-0.00105695	0.00237216	0.656365	Female: NA, Male: -1.56%	NA	NA	NA	NA	NA	WT	NA	0.0238123	1110059G10Rik_HOM_tm1a	NA	0.979818	0.100325	0.0676971	0.000195874	0	NA	NA	NA	NA	NA	NA	NA	If phenotype is significant it is for the one sex tested	lambda=NA, scaleShift=NA, transformed=FALSE, code=0	{"WT_Male":495,"1110059G10Rik_HOM_tm1a_Male":3,"variability":0.851,"Formula":"X2_RSGc_Width ~ Genotype"}	0.654594	0.9493
1110059G10Rik_HOM_tm1a	Sanger_HistologiX	3	B6N	16.5	2_DG	0	Mixed Model framework, linear mixed-effects model, equation withoutWeight	2_DG	1	1	0.478462	-0.00884711	0.0125265	0.480804	Female: NA, Male: -5.6%	NA	NA	NA	NA	NA	WT	NA	0.639028	1110059G10Rik_HOM_tm1a	NA	0.00120616	0.458772	0.157875	0.00114834	0	NA	NA	NA	NA	NA	NA	NA	If phenotype is significant it is for the one sex tested	lambda=NA, scaleShift=NA, transformed=FALSE, code=0	{"WT_Male":495,"1110059G10Rik_HOM_tm1a_Male":3,"variability":0.914,"Formula":"X2_DG ~ Genotype"}	0.478462	0.905554
1110059G10Rik_HOM_tm1a	Sanger_HistologiX	3	B6N	16.5	2_Mol	0	Mixed Model framework, linear mixed-effects model, equation withoutWeight	2_Mol	1	1	0.437026	0.000845664	0.00108764	0.437881	Female: NA, Male: 8.32%	NA	NA	NA	NA	NA	WT	NA	0.0135135	1110059G10Rik_HOM_tm1a	NA	0.130652	0.00944744	0.0101625	0.000106161	0	NA	NA	NA	NA	NA	NA	NA	If phenotype is significant it is for the one sex tested	lambda=NA, scaleShift=NA, transformed=FALSE, code=0	{"WT_Male":495,"1110059G10Rik_HOM_tm1a_Male":3,"variability":0.6,"Formula":"X2_Mol ~ Genotype"}	0.437026	0.888951
1110059G10Rik_HOM_tm1a	Sanger_HistologiX	3	B6N	16.5	2_Rad	0	Mixed Model framework, linear mixed-effects model, equation withoutWeight	2_Rad	1	1	0.206989	-0.0022763	0.00180975	0.210078	Female: NA, Male: -9.31%	NA	NA	NA	NA	NA	WT	NA	0.0201485	1110059G10Rik_HOM_tm1a	NA	0.0488782	0.00270059	0.0244443	0.000172856	0	NA	NA	NA	NA	NA	NA	NA	If phenotype is significant it is for the one sex tested	lambda=NA, scaleShift=NA, transformed=FALSE, code=0	{"WT_Male":495,"1110059G10Rik_HOM_tm1a_Male":3,"variability":0.681,"Formula":"X2_Rad ~ Genotype"}	0.206989	0.783619
1110059G10Rik_HOM_tm1a	Sanger_HistologiX	3	B6N	16.5	2_Or	0	Mixed Model framework, linear mixed-effects model, equation withoutWeight	2_Or	1	1	0.0283794	-0.00240649	0.0010975	0.0294276	Female: NA, Male: -14.75%	NA	NA	NA	NA	NA	WT	NA	0.602458	1110059G10Rik_HOM_tm1a	NA	0.975218	0.547683	0.0163097	9.6211e-05	0	NA	NA	NA	NA	NA	NA	NA	If phenotype is significant it is for the one sex tested	lambda=NA, scaleShift=NA, transformed=FALSE, code=0	{"WT_Male":495,"1110059G10Rik_HOM_tm1a_Male":3,"variability":0.918,"Formula":"X2_Or ~ Genotype"}	0.0283794	0.507067
1110059G10Rik_HOM_tm1a	Sanger_HistologiX	3	B6N	16.5	2_M1	0	Mixed Model framework, linear mixed-effects model, equation withoutWeight	2_M1	1	1	0.00225793	-0.0131246	0.0042775	0.00243233	Female: NA, Male: -15.01%	NA	NA	NA	NA	NA	WT	NA	0.0939407	1110059G10Rik_HOM_tm1a	NA	0.00266548	0.265667	0.0874303	0.000360785	0	NA	NA	NA	NA	NA	NA	NA	If phenotype is significant it is for the one sex tested	lambda=NA, scaleShift=NA, transformed=FALSE, code=0	{"WT_Male":495,"1110059G10Rik_HOM_tm1a_Male":3,"variability":0.998,"Formula":"X2_M1 ~ Genotype"}	0.00225793	0.179122
1110059G10Rik_HOM_tm1a	Sanger_HistologiX	3	B6N	16.5	2_S2	0	Mixed Model framework, linear mixed-effects model, equation withoutWeight	2_S2	1	1	0.189631	-0.00475322	0.00363171	0.19201	Female: NA, Male: -5.24%	NA	NA	NA	NA	NA	WT	NA	0.606497	1110059G10Rik_HOM_tm1a	NA	0.831834	0.790785	0.0906989	0.00030761	0	NA	NA	NA	NA	NA	NA	NA	If phenotype is significant it is for the one sex tested	lambda=NA, scaleShift=NA, transformed=FALSE, code=0	{"WT_Male":495,"1110059G10Rik_HOM_tm1a_Male":3,"variability":0.888,"Formula":"X2_S2 ~ Genotype"}	0.189631	0.771222
1110059G10Rik_HOM_tm1a	Sanger_HistologiX	3	B6N	16.5	3_py	0	Mixed Model framework, linear mixed-effects model, equation withoutWeight	3_py	1	1	0.112165	-0.000114118	7.19401e-05	0.114684	Female: NA, Male: -15.57%	NA	NA	NA	NA	NA	WT	NA	0.016152	1110059G10Rik_HOM_tm1a	NA	0.160734	0.00406923	0.000733042	7.28436e-06	0	NA	NA	NA	NA	NA	NA	NA	If phenotype is significant it is for the one sex tested	lambda=NA, scaleShift=NA, transformed=FALSE, code=0	{"WT_Male":495,"1110059G10Rik_HOM_tm1a_Male":3,"variability":0.699,"Formula":"X3_py ~ Genotype"}	0.112165	0.702057
1110059G10Rik_HOM_tm1a	Sanger_HistologiX	3	B6N	16.5	3_g7	0	Mixed Model framework, linear mixed-effects model, equation withoutWeight	3_g7	1	1	0.285851	4.8624e-05	4.57201e-05	0.289505	Female: NA, Male: 14.59%	NA	NA	NA	NA	NA	WT	NA	0.475008	1110059G10Rik_HOM_tm1a	NA	0.144189	0.350445	0.000333157	4.57847e-06	0	NA	NA	NA	NA	NA	NA	NA	If phenotype is significant it is for the one sex tested	lambda=NA, scaleShift=NA, transformed=FALSE, code=0	{"WT_Male":495,"1110059G10Rik_HOM_tm1a_Male":3,"variability":0.44,"Formula":"X3_g7 ~ Genotype"}	0.285851	0.826712
1110059G10Rik_HOM_tm1a	Sanger_HistologiX	3	B6N	16.5	3_CN	0	Mixed Model framework, linear mixed-effects model, equation withoutWeight	3_CN	1	1	0.0658505	-0.000965634	0.000525677	0.0683255	Female: NA, Male: -21.4%	NA	NA	NA	NA	NA	WT	NA	0.317748	1110059G10Rik_HOM_tm1a	NA	0.804539	0.338783	0.004513	4.51701e-05	0	NA	NA	NA	NA	NA	NA	NA	If phenotype is significant it is for the one sex tested	lambda=NA, scaleShift=NA, transformed=FALSE, code=0	{"WT_Male":495,"1110059G10Rik_HOM_tm1a_Male":3,"variability":0.556,"Formula":"X3_CN ~ Genotype"}	0.0658505	0.626647
1110059G10Rik_HOM_tm1a	Sanger_HistologiX	3	B6N	16.5	Body_weight	0	Mixed Model framework, linear mixed-effects model, equation withoutWeight	Body_weight	1	1	0.222982	-2.18972	1.80043	0.225247	Female: NA, Male: -6.91%	NA	NA	NA	NA	NA	WT	NA	0.00813935	1110059G10Rik_HOM_tm1a	NA	0.0330561	0.00115719	31.6862	0.152066	0	NA	NA	NA	NA	NA	NA	NA	If phenotype is significant it is for the one sex tested	lambda=NA, scaleShift=NA, transformed=FALSE, code=0	{"WT_Male":495,"1110059G10Rik_HOM_tm1a_Male":3,"variability":0.247,"Formula":"Body_weight ~ Genotype"}	0.222982	0.797491
Rgcc_HOM_tm1	Sanger_ICS	3	B6N	15.8	Body_weight	0	Mixed Model framework, linear mixed-effects model, equation withoutWeight	Body_weight	1	1	0.548293	1.64774	2.76871	0.553076	Female: NA, Male: 4.58%	NA	NA	NA	NA	NA	WT	NA	0.262884	Rgcc_HOM_tm1	NA	0.0260394	0.258916	35.956	0.488274	0	NA	NA	NA	NA	NA	NA	NA	If phenotype is significant it is for the one sex tested	lambda=NA, scaleShift=NA, transformed=FALSE, code=0	{"WT_Male":173,"Rgcc_HOM_tm1_Male":3,"variability":0.648,"Formula":"Body_weight ~ Genotype"}	0.548293	0.924479
Rgcc_HOM_tm1	Sanger_ICS	3	B6N	15.8	Brain_weight	0	Mixed Model framework, linear mixed-effects model, equation withoutWeight	Brain_weight	1	1	0.644971	0.00636876	0.0140008	0.650159	Female: NA, Male: 1.39%	NA	NA	NA	NA	NA	WT	NA	0.00220717	Rgcc_HOM_tm1	NA	0.754434	0.0671488	0.456552	0.00200343	0	NA	NA	NA	NA	NA	NA	NA	If phenotype is significant it is for the one sex tested	lambda=NA, scaleShift=NA, transformed=FALSE, code=0	{"WT_Male":173,"Rgcc_HOM_tm1_Male":3,"variability":0.085,"Formula":"Brain_weight ~ Genotype"}	0.644971	0.947423
1500011B03Rik_HOM_tm2	Sanger_ICS	3	B6N	16.1	1_TBA	0	Mixed Model framework, linear mixed-effects model, equation withoutWeight	1_TBA	1	1	0.264271	-0.0386241	0.0349515	0.273021	Female: NA, Male: -11.63%	NA	NA	NA	NA	NA	WT	NA	0.213625	1500011B03Rik_HOM_tm2	NA	0.0321747	0.0186802	0.332063	0.00420877	0	NA	NA	NA	NA	NA	NA	NA	If phenotype is significant it is for the one sex tested	lambda=NA, scaleShift=NA, transformed=FALSE, code=0	{"WT_Male":173,"1500011B03Rik_HOM_tm2_Male":3,"variability":0.869,"Formula":"X1_TBA ~ Genotype"}	0.264271	0.815715
1500011B03Rik_HOM_tm2	Sanger_ICS	3	B6N	16.1	1_gcc	0	Mixed Model framework, linear mixed-effects model, equation withoutWeight	1_gcc	1	1	0.697579	-0.00030623	0.000795291	0.701417	Female: NA, Male: -3.34%	NA	NA	NA	NA	NA	WT	NA	0.112132	1500011B03Rik_HOM_tm2	NA	0.619316	0.0968695	0.00916339	0.000110957	0	NA	NA	NA	NA	NA	NA	NA	If phenotype is significant it is for the one sex tested	lambda=NA, scaleShift=NA, transformed=FALSE, code=0	{"WT_Male":173,"1500011B03Rik_HOM_tm2_Male":3,"variability":0.892,"Formula":"X1_gcc ~ Genotype"}	0.697579	0.958633
1500011B03Rik_HOM_tm2	Sanger_ICS	3	B6N	16.1	1_Cg_Height	0	Mixed Model framework, linear mixed-effects model, equation withoutWeight	1_Cg_Height	1	1	0.328397	-0.010376	0.0107294	0.336942	Female: NA, Male: -6.62%	NA	NA	NA	NA	NA	WT	NA	0.664656	1500011B03Rik_HOM_tm2	NA	0.88492	0.609218	0.156853	0.00126737	0	NA	NA	NA	NA	NA	NA	NA	If phenotype is significant it is for the one sex tested	lambda=NA, scaleShift=NA, transformed=FALSE, code=0	{"WT_Male":173,"1500011B03Rik_HOM_tm2_Male":3,"variability":0.807,"Formula":"X1_Cg_Height ~ Genotype"}	0.328397	0.845655
1500011B03Rik_HOM_tm2	Sanger_ICS	3	B6N	16.1	1_gcc_Width_T	0	Mixed Model framework, linear mixed-effects model, equation withoutWeight	1_gcc_Width_T	1	1	0.915571	-0.0008305	0.00817784	0.919409	Female: NA, Male: -0.55%	NA	NA	NA	NA	NA	WT	NA	0.500802	1500011B03Rik_HOM_tm2	NA	0.0781654	0.806727	0.151693	0.00128876	0	NA	NA	NA	NA	NA	NA	NA	If phenotype is significant it is for the one sex tested	lambda=NA, scaleShift=NA, transformed=FALSE, code=0	{"WT_Male":173,"1500011B03Rik_HOM_tm2_Male":3,"variability":0.716,"Formula":"X1_gcc_Width_T ~ Genotype"}	0.915571	0.992531
1500011B03Rik_HOM_tm2	Sanger_ICS	3	B6N	16.1	1_gcc_Width_B	0	Mixed Model framework, linear mixed-effects model, equation withoutWeight	1_gcc_Width_B	1	1	0.761886	-0.00208237	0.00691917	0.764366	Female: NA, Male: -2.78%	NA	NA	NA	NA	NA	WT	NA	0.582277	1500011B03Rik_HOM_tm2	NA	0.665744	0.530165	0.0748586	0.000812615	0	NA	NA	NA	NA	NA	NA	NA	If phenotype is significant it is for the one sex tested	lambda=NA, scaleShift=NA, transformed=FALSE, code=0	{"WT_Male":173,"1500011B03Rik_HOM_tm2_Male":3,"variability":0.642,"Formula":"X1_gcc_Width_B ~ Genotype"}	0.761886	0.971647
1500011B03Rik_HOM_tm2	Sanger_ICS	3	B6N	16.1	1_gcc_Height	0	Mixed Model framework, linear mixed-effects model, equation withoutWeight	1_gcc_Height	1	1	0.511789	-0.00264346	0.00406193	0.517375	Female: NA, Male: -6.22%	NA	NA	NA	NA	NA	WT	NA	0.029625	1500011B03Rik_HOM_tm2	NA	0.29931	0.0145392	0.0425051	0.000526909	0	NA	NA	NA	NA	NA	NA	NA	If phenotype is significant it is for the one sex tested	lambda=NA, scaleShift=NA, transformed=FALSE, code=0	{"WT_Male":173,"1500011B03Rik_HOM_tm2_Male":3,"variability":0.472,"Formula":"X1_gcc_Height ~ Genotype"}	0.511789	0.916373
1500011B03Rik_HOM_tm2	Sanger_ICS	3	B6N	16.1	2_TBA	0	Mixed Model framework, linear mixed-effects model, equation withoutWeight	2_TBA	1	1	0.0926818	-0.0699593	0.0417871	0.0985573	Female: NA, Male: -13.71%	NA	NA	NA	NA	NA	WT	NA	0.00167881	1500011B03Rik_HOM_tm2	NA	0.0448651	0.573126	0.510245	0.00686263	0	NA	NA	NA	NA	NA	NA	NA	If phenotype is significant it is for the one sex tested	lambda=NA, scaleShift=NA, transformed=FALSE, code=0	{"WT_Male":173,"1500011B03Rik_HOM_tm2_Male":3,"variability":0.972,"Formula":"X2_TBA ~ Genotype"}	0.0926818	0.674675
1500011B03Rik_HOM_tm2	Sanger_ICS	3	B6N	16.1	2_D3V	0	Mixed Model framework, linear mixed-effects model, equation withoutWeight	2_D3V	1	1	0.147901	-0.000584942	0.00040683	0.155076	Female: NA, Male: -27.7%	NA	NA	NA	NA	NA	WT	NA	7.85034e-06	1500011B03Rik_HOM_tm2	NA	0.0180328	0.000430283	0.00211164	6.31782e-05	0	NA	NA	NA	NA	NA	NA	NA	If phenotype is significant it is for the one sex tested	lambda=NA, scaleShift=NA, transformed=FALSE, code=0	{"WT_Male":173,"1500011B03Rik_HOM_tm2_Male":3,"variability":0.932,"Formula":"X2_D3V ~ Genotype"}	0.147901	0.738437
1500011B03Rik_HOM_tm2	Sanger_ICS	3	B6N	16.1	2_cc	0	Mixed Model framework, linear mixed-effects model, equation withoutWeight	2_cc	1	1	0.300916	-0.000381504	0.000371353	0.307851	Female: NA, Male: -10.71%	NA	NA	NA	NA	NA	WT	NA	0.349908	1500011B03Rik_HOM_tm2	NA	0.416156	0.0901054	0.00356354	5.35052e-05	0	NA	NA	NA	NA	NA	NA	NA	If phenotype is significant it is for the one sex tested	lambda=NA, scaleShift=NA, transformed=FALSE, code=0	{"WT_Male":173,"1500011B03Rik_HOM_tm2_Male":3,"variability":0.915,"Formula":"X2_cc ~ Genotype"}	0.300916	0.831958
1500011B03Rik_HOM_tm2	Sanger_ICS	3	B6N	16.1	2_dhc	0	Mixed Model framework, linear mixed-effects model, equation withoutWeight	2_dhc	1	1	0.523574	2.61676e-05	4.14153e-05	0.529583	Female: NA, Male: 7.1%	NA	NA	NA	NA	NA	WT	NA	0.617133	1500011B03Rik_HOM_tm2	NA	0.399791	0.617617	0.000368472	5.90277e-06	0	NA	NA	NA	NA	NA	NA	NA	If phenotype is significant it is for the one sex tested	lambda=NA, scaleShift=NA, transformed=FALSE, code=0	{"WT_Male":173,"1500011B03Rik_HOM_tm2_Male":3,"variability":0.943,"Formula":"X2_dhc ~ Genotype"}	0.523574	0.919638
1500011B03Rik_HOM_tm2	Sanger_ICS	3	B6N	16.1	2_HP	0	Mixed Model framework, linear mixed-effects model, equation withoutWeight	2_HP	1	1	0.110618	-0.00598073	0.0037626	0.116449	Female: NA, Male: -15.37%	NA	NA	NA	NA	NA	WT	NA	0.883013	1500011B03Rik_HOM_tm2	NA	0.708711	0.714462	0.0389193	0.000516013	0	NA	NA	NA	NA	NA	NA	NA	If phenotype is significant it is for the one sex tested	lambda=NA, scaleShift=NA, transformed=FALSE, code=0	{"WT_Male":173,"1500011B03Rik_HOM_tm2_Male":3,"variability":0.932,"Formula":"X2_HP ~ Genotype"}	0.110618	0.699064
1500011B03Rik_HOM_tm2	Sanger_ICS	3	B6N	16.1	2_RSGc_Height	0	Mixed Model framework, linear mixed-effects model, equation withoutWeight	2_RSGc_Height	1	1	0.222517	-0.00729454	0.00603147	0.230573	Female: NA, Male: -7.16%	NA	NA	NA	NA	NA	WT	NA	0.124029	1500011B03Rik_HOM_tm2	NA	0.00795428	0.601843	0.101946	0.000912695	0	NA	NA	NA	NA	NA	NA	NA	If phenotype is significant it is for the one sex tested	lambda=NA, scaleShift=NA, transformed=FALSE, code=0	{"WT_Male":173,"1500011B03Rik_HOM_tm2_Male":3,"variability":0.75,"Formula":"X2_RSGc_Height ~ Genotype"}	0.222517	0.797491
1500011B03Rik_HOM_tm2	Sanger_ICS	3	B6N	16.1	2_cc_Width	0	Mixed Model framework, linear mixed-effects model, equation withoutWeight	2_cc_Width	1	1	0.668863	-0.00235781	0.0055086	0.670007	Female: NA, Male: -2.15%	NA	NA	NA	NA	NA	WT	NA	0.97736	1500011B03Rik_HOM_tm2	NA	0.929621	0.653779	0.109813	0.000834625	0	NA	NA	NA	NA	NA	NA	NA	If phenotype is significant it is for the one sex tested	lambda=NA, scaleShift=NA, transformed=FALSE, code=0	{"WT_Male":173,"1500011B03Rik_HOM_tm2_Male":3,"variability":0.602,"Formula":"X2_cc_Width ~ Genotype"}	0.668863	0.952379
1500011B03Rik_HOM_tm2	Sanger_ICS	3	B6N	16.1	2_cc_Height	0	Mixed Model framework, linear mixed-effects model, equation withoutWeight	2_cc_Height	1	1	0.675976	-0.000803552	0.00191624	0.676273	Female: NA, Male: -3.04%	NA	NA	NA	NA	NA	WT	NA	0.0601465	1500011B03Rik_HOM_tm2	NA	0.229132	0.0643977	0.0264649	0.000270092	0	NA	NA	NA	NA	NA	NA	NA	If phenotype is significant it is for the one sex tested	lambda=NA, scaleShift=NA, transformed=FALSE, code=0	{"WT_Male":173,"1500011B03Rik_HOM_tm2_Male":3,"variability":0.403,"Formula":"X2_cc_Height ~ Genotype"}	0.675976	0.954005
1500011B03Rik_HOM_tm2	Sanger_ICS	3	B6N	16.1	2_TILpy	0	Mixed Model framework, linear mixed-effects model, equation withoutWeight	2_TILpy	1	1	0.0652443	-0.0636598	0.0345742	0.0699471	Female: NA, Male: -10.29%	NA	NA	NA	NA	NA	WT	NA	0.480826	1500011B03Rik_HOM_tm2	NA	0.235467	0.591031	0.618915	0.00421149	0	NA	NA	NA	NA	NA	NA	NA	If phenotype is significant it is for the one sex tested	lambda=NA, scaleShift=NA, transformed=FALSE, code=0	{"WT_Male":173,"1500011B03Rik_HOM_tm2_Male":3,"variability":0.886,"Formula":"X2_TILpy ~ Genotype"}	0.0652443	0.62502
1500011B03Rik_HOM_tm2	Sanger_ICS	3	B6N	16.1	1_LV	0	Mixed Model framework, linear mixed-effects model, equation withoutWeight	1_LV	1	1	0.0581642	0.000659384	0.000348667	0.0627418	Female: NA, Male: 56.17%	NA	NA	NA	NA	NA	WT	NA	4.91587e-07	1500011B03Rik_HOM_tm2	NA	0.935348	8.52336e-06	0.00117381	4.93473e-05	0	NA	NA	NA	NA	NA	NA	NA	If phenotype is significant it is for the one sex tested	lambda=NA, scaleShift=NA, transformed=FALSE, code=0	{"WT_Male":173,"1500011B03Rik_HOM_tm2_Male":3,"variability":0.966,"Formula":"X1_LV ~ Genotype"}	0.0581642	0.607381
1500011B03Rik_HOM_tm2	Sanger_ICS	3	B6N	16.1	1_Cg	0	Mixed Model framework, linear mixed-effects model, equation withoutWeight	1_Cg	1	1	0.219426	-0.00155161	0.00127587	0.228404	Female: NA, Male: -14.69%	NA	NA	NA	NA	NA	WT	NA	0.0422875	1500011B03Rik_HOM_tm2	NA	0.0165924	0.591336	0.0105642	0.000157142	0	NA	NA	NA	NA	NA	NA	NA	If phenotype is significant it is for the one sex tested	lambda=NA, scaleShift=NA, transformed=FALSE, code=0	{"WT_Male":173,"1500011B03Rik_HOM_tm2_Male":3,"variability":0.892,"Formula":"X1_Cg ~ Genotype"}	0.219426	0.793527
1500011B03Rik_HOM_tm2	Sanger_ICS	3	B6N	16.1	1_CPu	0	Mixed Model framework, linear mixed-effects model, equation withoutWeight	1_CPu	1	1	0.945754	-0.000253802	0.00381469	0.947149	Female: NA, Male: -0.81%	NA	NA	NA	NA	NA	WT	NA	0.829562	1500011B03Rik_HOM_tm2	NA	0.292384	0.539409	0.0313285	0.000456567	0	NA	NA	NA	NA	NA	NA	NA	If phenotype is significant it is for the one sex tested	lambda=NA, scaleShift=NA, transformed=FALSE, code=0	{"WT_Male":173,"1500011B03Rik_HOM_tm2_Male":3,"variability":0.903,"Formula":"X1_CPu ~ Genotype"}	0.945754	0.994942
1500011B03Rik_HOM_tm2	Sanger_ICS	3	B6N	16.1	1_aca	0	Mixed Model framework, linear mixed-effects model, equation withoutWeight	1_aca	1	1	0.47641	-3.45091e-05	4.90815e-05	0.484326	Female: NA, Male: -5.52%	NA	NA	NA	NA	NA	WT	NA	0.937933	1500011B03Rik_HOM_tm2	NA	0.348201	0.341524	0.000624944	7.7663e-06	0	NA	NA	NA	NA	NA	NA	NA	If phenotype is significant it is for the one sex tested	lambda=NA, scaleShift=NA, transformed=FALSE, code=0	{"WT_Male":173,"1500011B03Rik_HOM_tm2_Male":3,"variability":0.96,"Formula":"X1_aca ~ Genotype"}	0.47641	0.904928
1500011B03Rik_HOM_tm2	Sanger_ICS	3	B6N	16.1	1_Cg_Width	0	Mixed Model framework, linear mixed-effects model, equation withoutWeight	1_Cg_Width	1	1	0.145332	-0.00889698	0.0061491	0.15246	Female: NA, Male: -9.77%	NA	NA	NA	NA	NA	WT	NA	0.0112218	1500011B03Rik_HOM_tm2	NA	0.277387	0.503536	0.0910382	0.000728209	0	NA	NA	NA	NA	NA	NA	NA	If phenotype is significant it is for the one sex tested	lambda=NA, scaleShift=NA, transformed=FALSE, code=0	{"WT_Male":173,"1500011B03Rik_HOM_tm2_Male":3,"variability":0.784,"Formula":"X1_Cg_Width ~ Genotype"}	0.145332	0.737288
1500011B03Rik_HOM_tm2	Sanger_ICS	3	B6N	16.1	1_M1	0	Mixed Model framework, linear mixed-effects model, equation withoutWeight	1_M1	1	1	0.133595	-0.00950186	0.00637285	0.140394	Female: NA, Male: -7.36%	NA	NA	NA	NA	NA	WT	NA	0.083521	1500011B03Rik_HOM_tm2	NA	0.128319	0.0305409	0.129106	0.00102145	0	NA	NA	NA	NA	NA	NA	NA	If phenotype is significant it is for the one sex tested	lambda=NA, scaleShift=NA, transformed=FALSE, code=0	{"WT_Male":173,"1500011B03Rik_HOM_tm2_Male":3,"variability":0.943,"Formula":"X1_M1 ~ Genotype"}	0.133595	0.724708
1500011B03Rik_HOM_tm2	Sanger_ICS	3	B6N	16.1	1_S2	0	Mixed Model framework, linear mixed-effects model, equation withoutWeight	1_S2	1	1	0.407898	-0.00572559	0.00699478	0.41586	Female: NA, Male: -5.22%	NA	NA	NA	NA	NA	WT	NA	0.680076	1500011B03Rik_HOM_tm2	NA	0.00625615	0.593738	0.109689	0.0008291	0	NA	NA	NA	NA	NA	NA	NA	If phenotype is significant it is for the one sex tested	lambda=NA, scaleShift=NA, transformed=FALSE, code=0	{"WT_Male":173,"1500011B03Rik_HOM_tm2_Male":3,"variability":0.784,"Formula":"X1_S2 ~ Genotype"}	0.407898	0.87854
1500011B03Rik_HOM_tm2	Sanger_ICS	3	B6N	16.1	2_LV	0	Mixed Model framework, linear mixed-effects model, equation withoutWeight	2_LV	1	1	0.653545	0.000262933	0.000590514	0.657545	Female: NA, Male: 11.56%	NA	NA	NA	NA	NA	WT	NA	0.000517691	1500011B03Rik_HOM_tm2	NA	0.498969	0.00229188	0.00227524	8.45725e-05	0	NA	NA	NA	NA	NA	NA	NA	If phenotype is significant it is for the one sex tested	lambda=NA, scaleShift=NA, transformed=FALSE, code=0	{"WT_Male":173,"1500011B03Rik_HOM_tm2_Male":3,"variability":0.955,"Formula":"X2_LV ~ Genotype"}	0.653545	0.949205
1500011B03Rik_HOM_tm2	Sanger_ICS	3	B6N	16.1	2_RSGc	0	Mixed Model framework, linear mixed-effects model, equation withoutWeight	2_RSGc	1	1	0.279439	-0.000642481	0.000599806	0.288004	Female: NA, Male: -11.62%	NA	NA	NA	NA	NA	WT	NA	0.159262	1500011B03Rik_HOM_tm2	NA	0.207384	0.336434	0.00553001	9.80374e-05	0	NA	NA	NA	NA	NA	NA	NA	If phenotype is significant it is for the one sex tested	lambda=NA, scaleShift=NA, transformed=FALSE, code=0	{"WT_Male":173,"1500011B03Rik_HOM_tm2_Male":3,"variability":0.909,"Formula":"X2_RSGc ~ Genotype"}	0.279439	0.823806
1500011B03Rik_HOM_tm2	Sanger_ICS	3	B6N	16.1	2_mt	0	Mixed Model framework, linear mixed-effects model, equation withoutWeight	2_mt	1	1	0.777691	1.10796e-05	3.97423e-05	0.781267	Female: NA, Male: 3.87%	NA	NA	NA	NA	NA	WT	NA	0.506626	1500011B03Rik_HOM_tm2	NA	0.359566	0.344741	0.000286365	6.22709e-06	0	NA	NA	NA	NA	NA	NA	NA	If phenotype is significant it is for the one sex tested	lambda=NA, scaleShift=NA, transformed=FALSE, code=0	{"WT_Male":173,"1500011B03Rik_HOM_tm2_Male":3,"variability":0.892,"Formula":"X2_mt ~ Genotype"}	0.777691	0.973759
1500011B03Rik_HOM_tm2	Sanger_ICS	3	B6N	16.1	2_ic	0	Mixed Model framework, linear mixed-effects model, equation withoutWeight	2_ic	1	1	0.214151	-0.00098961	0.000803293	0.222093	Female: NA, Male: -10.28%	NA	NA	NA	NA	NA	WT	NA	0.0064191	1500011B03Rik_HOM_tm2	NA	0.477171	0.216593	0.00963103	0.000129156	0	NA	NA	NA	NA	NA	NA	NA	If phenotype is significant it is for the one sex tested	lambda=NA, scaleShift=NA, transformed=FALSE, code=0	{"WT_Male":173,"1500011B03Rik_HOM_tm2_Male":3,"variability":0.932,"Formula":"X2_ic ~ Genotype"}	0.214151	0.790693
1500011B03Rik_HOM_tm2	Sanger_ICS	3	B6N	16.1	2_opt	0	Mixed Model framework, linear mixed-effects model, equation withoutWeight	2_opt	1	1	0.932519	2.05998e-05	0.000251693	0.935025	Female: NA, Male: 1.4%	NA	NA	NA	NA	NA	WT	NA	3.33936e-07	1500011B03Rik_HOM_tm2	NA	0.600267	3.19776e-07	0.00147612	3.74282e-05	0	NA	NA	NA	NA	NA	NA	NA	If phenotype is significant it is for the one sex tested	lambda=NA, scaleShift=NA, transformed=FALSE, code=0	{"WT_Male":173,"1500011B03Rik_HOM_tm2_Male":3,"variability":0.807,"Formula":"X2_opt ~ Genotype"}	0.932519	0.993866
1500011B03Rik_HOM_tm2	Sanger_ICS	3	B6N	16.1	2_fi	0	Mixed Model framework, linear mixed-effects model, equation withoutWeight	2_fi	1	1	0.650865	-0.000141679	0.000316589	0.655883	Female: NA, Male: -3.52%	NA	NA	NA	NA	NA	WT	NA	0.732655	1500011B03Rik_HOM_tm2	NA	0.443495	0.993619	0.0040304	4.84027e-05	0	NA	NA	NA	NA	NA	NA	NA	If phenotype is significant it is for the one sex tested	lambda=NA, scaleShift=NA, transformed=FALSE, code=0	{"WT_Male":173,"1500011B03Rik_HOM_tm2_Male":3,"variability":0.955,"Formula":"X2_fi ~ Genotype"}	0.650865	0.948512
1500011B03Rik_HOM_tm2	Sanger_ICS	3	B6N	16.1	2_Hb	0	Mixed Model framework, linear mixed-effects model, equation withoutWeight	2_Hb	1	1	0.0777033	0.000191077	0.00010869	0.0831836	Female: NA, Male: 26.39%	NA	NA	NA	NA	NA	WT	NA	0.517923	1500011B03Rik_HOM_tm2	NA	0.935843	0.650626	0.000723949	1.28187e-05	0	NA	NA	NA	NA	NA	NA	NA	If phenotype is significant it is for the one sex tested	lambda=NA, scaleShift=NA, transformed=FALSE, code=0	{"WT_Male":173,"1500011B03Rik_HOM_tm2_Male":3,"variability":0.943,"Formula":"X2_Hb ~ Genotype"}	0.0777033	0.647505
1500011B03Rik_HOM_tm2	Sanger_ICS	3	B6N	16.1	2_RSGc_Width	0	Mixed Model framework, linear mixed-effects model, equation withoutWeight	2_RSGc_Width	1	1	0.732116	-0.000891761	0.00261791	0.734396	Female: NA, Male: -1.21%	NA	NA	NA	NA	NA	WT	NA	0.268352	1500011B03Rik_HOM_tm2	NA	0.138997	0.0307357	0.0738577	0.000395066	0	NA	NA	NA	NA	NA	NA	NA	If phenotype is significant it is for the one sex tested	lambda=NA, scaleShift=NA, transformed=FALSE, code=0	{"WT_Male":173,"1500011B03Rik_HOM_tm2_Male":3,"variability":0.739,"Formula":"X2_RSGc_Width ~ Genotype"}	0.732116	0.966297
1500011B03Rik_HOM_tm2	Sanger_ICS	3	B6N	16.1	2_DG	0	Mixed Model framework, linear mixed-effects model, equation withoutWeight	2_DG	1	1	0.0472297	-0.0262549	0.0132441	0.0516023	Female: NA, Male: -17.17%	NA	NA	NA	NA	NA	WT	NA	0.201597	1500011B03Rik_HOM_tm2	NA	0.0338659	0.308337	0.152944	0.00169103	0	NA	NA	NA	NA	NA	NA	NA	If phenotype is significant it is for the one sex tested	lambda=NA, scaleShift=NA, transformed=FALSE, code=0	{"WT_Male":173,"1500011B03Rik_HOM_tm2_Male":3,"variability":0.915,"Formula":"X2_DG ~ Genotype"}	0.0472297	0.578568
1500011B03Rik_HOM_tm2	Sanger_ICS	3	B6N	16.1	2_Or	0	Mixed Model framework, linear mixed-effects model, equation withoutWeight	2_Or	1	1	0.992404	1.70008e-05	0.00126236	0.989294	Female: NA, Male: 0.11%	NA	NA	NA	NA	NA	WT	NA	0.253093	1500011B03Rik_HOM_tm2	NA	0.937032	0.564228	0.0161503	0.000188736	0	NA	NA	NA	NA	NA	NA	NA	If phenotype is significant it is for the one sex tested	lambda=NA, scaleShift=NA, transformed=FALSE, code=0	{"WT_Male":173,"1500011B03Rik_HOM_tm2_Male":3,"variability":0.943,"Formula":"X2_Or ~ Genotype"}	0.992404	0.999098
1500011B03Rik_HOM_tm2	Sanger_ICS	3	B6N	16.1	2_M1	0	Mixed Model framework, linear mixed-effects model, equation withoutWeight	2_M1	1	1	0.0771521	-0.0112636	0.00639445	0.0825902	Female: NA, Male: -11.35%	NA	NA	NA	NA	NA	WT	NA	0.853706	1500011B03Rik_HOM_tm2	NA	0.124359	0.664023	0.099254	0.00102058	0	NA	NA	NA	NA	NA	NA	NA	If phenotype is significant it is for the one sex tested	lambda=NA, scaleShift=NA, transformed=FALSE, code=0	{"WT_Male":173,"1500011B03Rik_HOM_tm2_Male":3,"variability":0.932,"Formula":"X2_M1 ~ Genotype"}	0.0771521	0.646498
1500011B03Rik_HOM_tm2	Sanger_ICS	3	B6N	16.1	2_S2	0	Mixed Model framework, linear mixed-effects model, equation withoutWeight	2_S2	1	1	0.319095	-0.00583515	0.00591521	0.327302	Female: NA, Male: -5.68%	NA	NA	NA	NA	NA	WT	NA	0.243821	1500011B03Rik_HOM_tm2	NA	0.0557008	0.306029	0.102694	0.000955417	0	NA	NA	NA	NA	NA	NA	NA	If phenotype is significant it is for the one sex tested	lambda=NA, scaleShift=NA, transformed=FALSE, code=0	{"WT_Male":173,"1500011B03Rik_HOM_tm2_Male":3,"variability":0.744,"Formula":"X2_S2 ~ Genotype"}	0.319095	0.840474
1500011B03Rik_HOM_tm2	Sanger_ICS	3	B6N	16.1	Body_weight	0	Mixed Model framework, linear mixed-effects model, equation withoutWeight	Body_weight	1	1	0.170519	-4.2841	3.14682	0.177631	Female: NA, Male: -11.91%	NA	NA	NA	NA	NA	WT	NA	0.252701	1500011B03Rik_HOM_tm2	NA	0.0389459	0.269875	35.9679	0.487522	0	NA	NA	NA	NA	NA	NA	NA	If phenotype is significant it is for the one sex tested	lambda=NA, scaleShift=NA, transformed=FALSE, code=0	{"WT_Male":173,"1500011B03Rik_HOM_tm2_Male":3,"variability":0.648,"Formula":"Body_weight ~ Genotype"}	0.170519	0.759124
1500011B03Rik_HOM_tm2	Sanger_ICS	3	B6N	16.1	Brain_weight	0	Mixed Model framework, linear mixed-effects model, equation withoutWeight	Brain_weight	1	1	0.321922	-0.0138906	0.0140933	0.327622	Female: NA, Male: -3.04%	NA	NA	NA	NA	NA	WT	NA	0.00217191	1500011B03Rik_HOM_tm2	NA	0.61888	0.0685031	0.456503	0.00198976	0	NA	NA	NA	NA	NA	NA	NA	If phenotype is significant it is for the one sex tested	lambda=NA, scaleShift=NA, transformed=FALSE, code=0	{"WT_Male":173,"1500011B03Rik_HOM_tm2_Male":3,"variability":0.085,"Formula":"Brain_weight ~ Genotype"}	0.321922	0.842058
1700001C02Rik_HOM_tm1a	Sanger_HistologiX	3	B6N	15.9	1_TBA	0	Mixed Model framework, linear mixed-effects model, equation withoutWeight	1_TBA	1	1	0.882605	0.00178851	0.0121767	0.883366	Female: NA, Male: 0.56%	NA	NA	NA	NA	NA	WT	NA	0.00191401	1700001C02Rik_HOM_tm1a	NA	0.765596	0.000219647	0.317856	0.0010109	0	NA	NA	NA	NA	NA	NA	NA	If phenotype is significant it is for the one sex tested	lambda=NA, scaleShift=NA, transformed=FALSE, code=0	{"WT_Male":495,"1700001C02Rik_HOM_tm1a_Male":3,"variability":0.974,"Formula":"X1_TBA ~ Genotype"}	0.882605	0.988732
1700001C02Rik_HOM_tm1a	Sanger_HistologiX	3	B6N	15.9	1_gcc	0	Mixed Model framework, linear mixed-effects model, equation withoutWeight	1_gcc	1	1	0.809114	-0.000168935	0.000696678	0.808647	Female: NA, Male: -1.74%	NA	NA	NA	NA	NA	WT	NA	0.0362496	1700001C02Rik_HOM_tm1a	NA	0.728639	0.222796	0.00968386	6.47183e-05	0	NA	NA	NA	NA	NA	NA	NA	If phenotype is significant it is for the one sex tested	lambda=NA, scaleShift=NA, transformed=FALSE, code=0	{"WT_Male":495,"1700001C02Rik_HOM_tm1a_Male":3,"variability":0.849,"Formula":"X1_gcc ~ Genotype"}	0.809114	0.97942
1700001C02Rik_HOM_tm1a	Sanger_HistologiX	3	B6N	15.9	1_Cg_Height	0	Mixed Model framework, linear mixed-effects model, equation withoutWeight	1_Cg_Height	1	1	0.913651	-0.000700798	0.00653294	0.914675	Female: NA, Male: -0.45%	NA	NA	NA	NA	NA	WT	NA	0.09552	1700001C02Rik_HOM_tm1a	NA	0.0105306	0.0569568	0.155833	0.000550331	0	NA	NA	NA	NA	NA	NA	NA	If phenotype is significant it is for the one sex tested	lambda=NA, scaleShift=NA, transformed=FALSE, code=0	{"WT_Male":495,"1700001C02Rik_HOM_tm1a_Male":3,"variability":0.807,"Formula":"X1_Cg_Height ~ Genotype"}	0.913651	0.992531
1700001C02Rik_HOM_tm1a	Sanger_HistologiX	3	B6N	15.9	1_gcc_Width_T	0	Mixed Model framework, linear mixed-effects model, equation withoutWeight	1_gcc_Width_T	1	1	0.798612	0.00187197	0.0073988	0.800525	Female: NA, Male: 1.18%	NA	NA	NA	NA	NA	WT	NA	0.87347	1700001C02Rik_HOM_tm1a	NA	0.557361	0.28028	0.158761	0.000689733	0	NA	NA	NA	NA	NA	NA	NA	If phenotype is significant it is for the one sex tested	lambda=NA, scaleShift=NA, transformed=FALSE, code=0	{"WT_Male":495,"1700001C02Rik_HOM_tm1a_Male":3,"variability":0.691,"Formula":"X1_gcc_Width_T ~ Genotype"}	0.798612	0.978454
1700001C02Rik_HOM_tm1a	Sanger_HistologiX	3	B6N	15.9	1_gcc_Width_B	0	Mixed Model framework, linear mixed-effects model, equation withoutWeight	PHENOjitter	1	1	0.362518	-0.00701942	0.00773334	0.365161	Female: NA, Male: -9.32%	NA	NA	NA	NA	NA	WT	NA	0.00481761	1700001C02Rik_HOM_tm1a	NA	0.815681	0.0113157	0.0753268	0.000712275	0	NA	NA	NA	NA	NA	NA	NA	If phenotype is significant it is for the one sex tested	lambda=NA, scaleShift=NA, transformed=FALSE, code=0	{"WT_Male":495,"1700001C02Rik_HOM_tm1a_Male":3,"variability":0.791,"Formula":"PHENOjitter ~ Genotype"}	0.362518	0.860958
1700001C02Rik_HOM_tm1a	Sanger_HistologiX	3	B6N	15.9	1_gcc_Height	0	Mixed Model framework, linear mixed-effects model, equation withoutWeight	1_gcc_Height	1	1	0.754967	0.000927399	0.00298469	0.756338	Female: NA, Male: 2.1%	NA	NA	NA	NA	NA	WT	NA	0.756399	1700001C02Rik_HOM_tm1a	NA	0.704219	0.287263	0.0440571	0.000269879	0	NA	NA	NA	NA	NA	NA	NA	If phenotype is significant it is for the one sex tested	lambda=NA, scaleShift=NA, transformed=FALSE, code=0	{"WT_Male":495,"1700001C02Rik_HOM_tm1a_Male":3,"variability":0.572,"Formula":"X1_gcc_Height ~ Genotype"}	0.754967	0.970254
1700001C02Rik_HOM_tm1a	Sanger_HistologiX	3	B6N	15.9	2_TBA	0	Mixed Model framework, linear mixed-effects model, equation withoutWeight	2_TBA	1	1	0.750585	0.00611273	0.019308	0.751864	Female: NA, Male: 1.35%	NA	NA	NA	NA	NA	WT	NA	1.73658e-05	1700001C02Rik_HOM_tm1a	NA	0.798453	0.00163971	0.451759	0.00165303	0	NA	NA	NA	NA	NA	NA	NA	If phenotype is significant it is for the one sex tested	lambda=NA, scaleShift=NA, transformed=FALSE, code=0	{"WT_Male":495,"1700001C02Rik_HOM_tm1a_Male":3,"variability":0.986,"Formula":"X2_TBA ~ Genotype"}	0.750585	0.968854
1700001C02Rik_HOM_tm1a	Sanger_HistologiX	3	B6N	15.9	2_D3V	0	Mixed Model framework, linear mixed-effects model, equation withoutWeight	2_D3V	1	1	0.759737	0.000120294	0.000391897	0.759179	Female: NA, Male: 4.58%	NA	NA	NA	NA	NA	WT	NA	8.11058e-07	1700001C02Rik_HOM_tm1a	NA	0.00104461	4.95543e-07	0.0026256	3.28077e-05	0	NA	NA	NA	NA	NA	NA	NA	If phenotype is significant it is for the one sex tested	lambda=NA, scaleShift=NA, transformed=FALSE, code=0	{"WT_Male":495,"1700001C02Rik_HOM_tm1a_Male":3,"variability":0.982,"Formula":"X2_D3V ~ Genotype"}	0.759737	0.97131
1700001C02Rik_HOM_tm1a	Sanger_HistologiX	3	B6N	15.9	2_cc	0	Mixed Model framework, linear mixed-effects model, equation withoutWeight	2_cc	1	1	0.993986	-1.62239e-05	0.00215718	0.994006	Female: NA, Male: -0.45%	NA	NA	NA	NA	NA	WT	NA	7.37e-10	1700001C02Rik_HOM_tm1a	NA	0	0	0.00364264	0.000172162	0	NA	NA	NA	NA	NA	NA	NA	If phenotype is significant it is for the one sex tested	lambda=NA, scaleShift=NA, transformed=FALSE, code=0	{"WT_Male":495,"1700001C02Rik_HOM_tm1a_Male":3,"variability":0.948,"Formula":"X2_cc ~ Genotype"}	0.993986	0.999098
1700001C02Rik_HOM_tm1a	Sanger_HistologiX	3	B6N	15.9	2_dhc	0	Mixed Model framework, linear mixed-effects model, equation withoutWeight	2_dhc	1	1	0.370527	-4.68786e-05	5.25003e-05	0.372912	Female: NA, Male: -12.1%	NA	NA	NA	NA	NA	WT	NA	7.18538e-07	1700001C02Rik_HOM_tm1a	NA	2.91393e-08	6.7374e-08	0.000387557	4.495e-06	0	NA	NA	NA	NA	NA	NA	NA	If phenotype is significant it is for the one sex tested	lambda=NA, scaleShift=NA, transformed=FALSE, code=0	{"WT_Male":495,"1700001C02Rik_HOM_tm1a_Male":3,"variability":0.944,"Formula":"X2_dhc ~ Genotype"}	0.370527	0.865059
1700001C02Rik_HOM_tm1a	Sanger_HistologiX	3	B6N	15.9	2_HP	0	Mixed Model framework, linear mixed-effects model, equation withoutWeight	2_HP	1	1	0.0281338	0.00742308	0.00337576	0.0289797	Female: NA, Male: 19.91%	NA	NA	NA	NA	NA	WT	NA	0.479379	1700001C02Rik_HOM_tm1a	NA	0.458203	0.313921	0.0372823	0.000304629	0	NA	NA	NA	NA	NA	NA	NA	If phenotype is significant it is for the one sex tested	lambda=NA, scaleShift=NA, transformed=FALSE, code=0	{"WT_Male":495,"1700001C02Rik_HOM_tm1a_Male":3,"variability":0.92,"Formula":"X2_HP ~ Genotype"}	0.0281338	0.507061
1700001C02Rik_HOM_tm1a	Sanger_HistologiX	3	B6N	15.9	2_RSGc_Height	0	Mixed Model framework, linear mixed-effects model, equation withoutWeight	2_RSGc_Height	1	1	0.213202	-0.00614472	0.00494632	0.215511	Female: NA, Male: -6.68%	NA	NA	NA	NA	NA	WT	NA	0.219135	1700001C02Rik_HOM_tm1a	NA	0.517043	0.12887	0.0920265	0.000428728	0	NA	NA	NA	NA	NA	NA	NA	If phenotype is significant it is for the one sex tested	lambda=NA, scaleShift=NA, transformed=FALSE, code=0	{"WT_Male":495,"1700001C02Rik_HOM_tm1a_Male":3,"variability":0.823,"Formula":"X2_RSGc_Height ~ Genotype"}	0.213202	0.789857
1700001C02Rik_HOM_tm1a	Sanger_HistologiX	3	B6N	15.9	2_cc_Width	0	Mixed Model framework, linear mixed-effects model, equation withoutWeight	2_cc_Width	1	1	0.760688	0.0016534	0.00545046	0.761919	Female: NA, Male: 1.51%	NA	NA	NA	NA	NA	WT	NA	0.15601	1700001C02Rik_HOM_tm1a	NA	0.460606	0.0462636	0.109399	0.00044777	0	NA	NA	NA	NA	NA	NA	NA	If phenotype is significant it is for the one sex tested	lambda=NA, scaleShift=NA, transformed=FALSE, code=0	{"WT_Male":495,"1700001C02Rik_HOM_tm1a_Male":3,"variability":0.783,"Formula":"X2_cc_Width ~ Genotype"}	0.760688	0.97139
1700001C02Rik_HOM_tm1a	Sanger_HistologiX	3	B6N	15.9	2_cc_Height	0	Mixed Model framework, linear mixed-effects model, equation withoutWeight	2_cc_Height	1	1	0.0942099	0.00331778	0.00198401	0.0959409	Female: NA, Male: 11.83%	NA	NA	NA	NA	NA	WT	NA	0.00300188	1700001C02Rik_HOM_tm1a	NA	0.0475192	0.00167914	0.0280439	0.000167158	0	NA	NA	NA	NA	NA	NA	NA	If phenotype is significant it is for the one sex tested	lambda=NA, scaleShift=NA, transformed=FALSE, code=0	{"WT_Male":495,"1700001C02Rik_HOM_tm1a_Male":3,"variability":0.614,"Formula":"X2_cc_Height ~ Genotype"}	0.0942099	0.678585
1700001C02Rik_HOM_tm1a	Sanger_HistologiX	3	B6N	15.9	2_TILpy	0	Mixed Model framework, linear mixed-effects model, equation withoutWeight	2_TILpy	1	1	0.0223847	0.0883209	0.0385437	0.0229387	Female: NA, Male: 14.41%	NA	NA	NA	NA	NA	WT	NA	0.444708	1700001C02Rik_HOM_tm1a	NA	0.059243	0.510993	0.612731	0.00349408	0	NA	NA	NA	NA	NA	NA	NA	If phenotype is significant it is for the one sex tested	lambda=NA, scaleShift=NA, transformed=FALSE, code=0	{"WT_Male":495,"1700001C02Rik_HOM_tm1a_Male":3,"variability":0.904,"Formula":"X2_TILpy ~ Genotype"}	0.0223847	0.478435
1700001C02Rik_HOM_tm1a	Sanger_HistologiX	3	B6N	15.9	3_TBA	0	Mixed Model framework, linear mixed-effects model, equation withoutWeight	3_TBA	1	1	0.591649	0.00614965	0.0115831	0.596274	Female: NA, Male: 2.19%	NA	NA	NA	NA	NA	WT	NA	0.20059	1700001C02Rik_HOM_tm1a	NA	0.926731	0.0993245	0.281156	0.00124716	0	NA	NA	NA	NA	NA	NA	NA	If phenotype is significant it is for the one sex tested	lambda=NA, scaleShift=NA, transformed=FALSE, code=0	{"WT_Male":495,"1700001C02Rik_HOM_tm1a_Male":3,"variability":0.588,"Formula":"X3_TBA ~ Genotype"}	0.591649	0.934707
1700001C02Rik_HOM_tm1a	Sanger_HistologiX	3	B6N	15.9	3_4V	0	Mixed Model framework, linear mixed-effects model, equation withoutWeight	3_4V	1	1	0.962084	3.16435e-05	0.00067956	0.962934	Female: NA, Male: 0.56%	NA	NA	NA	NA	NA	WT	NA	0.0474317	1700001C02Rik_HOM_tm1a	NA	0.736908	0.0439366	0.00565333	8.39931e-05	0	NA	NA	NA	NA	NA	NA	NA	If phenotype is significant it is for the one sex tested	lambda=NA, scaleShift=NA, transformed=FALSE, code=0	{"WT_Male":495,"1700001C02Rik_HOM_tm1a_Male":3,"variability":0.4,"Formula":"X3_4V ~ Genotype"}	0.962084	0.996908
1700001C02Rik_HOM_tm1a	Sanger_HistologiX	3	B6N	15.9	3_Pons	0	Mixed Model framework, linear mixed-effects model, equation withoutWeight	3_Pons	1	1	0.335109	0.00511085	0.00533269	0.339445	Female: NA, Male: 4.97%	NA	NA	NA	NA	NA	WT	NA	0.0720706	1700001C02Rik_HOM_tm1a	NA	0.0365033	0.0616585	0.102782	0.000577374	0	NA	NA	NA	NA	NA	NA	NA	If phenotype is significant it is for the one sex tested	lambda=NA, scaleShift=NA, transformed=FALSE, code=0	{"WT_Male":495,"1700001C02Rik_HOM_tm1a_Male":3,"variability":0.602,"Formula":"X3_Pons ~ Genotype"}	0.335109	0.850031
1700001C02Rik_HOM_tm1a	Sanger_HistologiX	3	B6N	15.9	3_IGL	0	Mixed Model framework, linear mixed-effects model, equation withoutWeight	3_IGL	1	1	0.0795774	-0.00669309	0.00382336	0.0821048	Female: NA, Male: -14.71%	NA	NA	NA	NA	NA	WT	NA	0.0854434	1700001C02Rik_HOM_tm1a	NA	0.000506095	0.243092	0.0455112	0.000395427	0	NA	NA	NA	NA	NA	NA	NA	If phenotype is significant it is for the one sex tested	lambda=NA, scaleShift=NA, transformed=FALSE, code=0	{"WT_Male":495,"1700001C02Rik_HOM_tm1a_Male":3,"variability":0.602,"Formula":"X3_IGL ~ Genotype"}	0.0795774	0.651713
1700001C02Rik_HOM_tm1a	Sanger_HistologiX	3	B6N	15.9	1_LV	0	Mixed Model framework, linear mixed-effects model, equation withoutWeight	1_LV	1	1	0.234072	0.000594019	0.000500386	0.236502	Female: NA, Male: 31.81%	NA	NA	NA	NA	NA	WT	NA	7.37e-10	1700001C02Rik_HOM_tm1a	NA	0.0199779	7.37e-10	0.0018673	4.00116e-05	0	NA	NA	NA	NA	NA	NA	NA	If phenotype is significant it is for the one sex tested	lambda=NA, scaleShift=NA, transformed=FALSE, code=0	{"WT_Male":495,"1700001C02Rik_HOM_tm1a_Male":3,"variability":0.996,"Formula":"X1_LV ~ Genotype"}	0.234072	0.800884
1700001C02Rik_HOM_tm1a	Sanger_HistologiX	3	B6N	15.9	1_Cg	0	Mixed Model framework, linear mixed-effects model, equation withoutWeight	1_Cg	1	1	0.845501	-0.000122761	0.000631707	0.846101	Female: NA, Male: -1.2%	NA	NA	NA	NA	NA	WT	NA	0.0359259	1700001C02Rik_HOM_tm1a	NA	0.362012	0.147032	0.0102165	5.53404e-05	0	NA	NA	NA	NA	NA	NA	NA	If phenotype is significant it is for the one sex tested	lambda=NA, scaleShift=NA, transformed=FALSE, code=0	{"WT_Male":495,"1700001C02Rik_HOM_tm1a_Male":3,"variability":0.988,"Formula":"X1_Cg ~ Genotype"}	0.845501	0.98472
1700001C02Rik_HOM_tm1a	Sanger_HistologiX	3	B6N	15.9	1_CPu	0	Mixed Model framework, linear mixed-effects model, equation withoutWeight	1_CPu	1	1	0.397486	-0.00213329	0.00252686	0.399479	Female: NA, Male: -7.02%	NA	NA	NA	NA	NA	WT	NA	0.0209253	1700001C02Rik_HOM_tm1a	NA	0.877442	0.163667	0.0303763	0.000216772	0	NA	NA	NA	NA	NA	NA	NA	If phenotype is significant it is for the one sex tested	lambda=NA, scaleShift=NA, transformed=FALSE, code=0	{"WT_Male":495,"1700001C02Rik_HOM_tm1a_Male":3,"variability":0.974,"Formula":"X1_CPu ~ Genotype"}	0.397486	0.875207
1700001C02Rik_HOM_tm1a	Sanger_HistologiX	3	B6N	15.9	1_aca	0	Mixed Model framework, linear mixed-effects model, equation withoutWeight	1_aca	1	1	0.898964	-4.84199e-06	3.79388e-05	0.898565	Female: NA, Male: -0.7%	NA	NA	NA	NA	NA	WT	NA	0.686615	1700001C02Rik_HOM_tm1a	NA	0.342865	0.883263	0.000689232	3.15534e-06	0	NA	NA	NA	NA	NA	NA	NA	If phenotype is significant it is for the one sex tested	lambda=NA, scaleShift=NA, transformed=FALSE, code=0	{"WT_Male":495,"1700001C02Rik_HOM_tm1a_Male":3,"variability":0.996,"Formula":"X1_aca ~ Genotype"}	0.898964	0.989733
1700001C02Rik_HOM_tm1a	Sanger_HistologiX	3	B6N	15.9	1_Pir	0	Mixed Model framework, linear mixed-effects model, equation withoutWeight	1_Pir	1	1	0.305823	-0.000193158	0.000188993	0.307921	Female: NA, Male: -11.91%	NA	NA	NA	NA	NA	WT	NA	0.00108006	1700001C02Rik_HOM_tm1a	NA	0.0184731	0.0174991	0.00162197	1.65499e-05	0	NA	NA	NA	NA	NA	NA	NA	If phenotype is significant it is for the one sex tested	lambda=NA, scaleShift=NA, transformed=FALSE, code=0	{"WT_Male":495,"1700001C02Rik_HOM_tm1a_Male":3,"variability":0.992,"Formula":"X1_Pir ~ Genotype"}	0.305823	0.83442
1700001C02Rik_HOM_tm1a	Sanger_HistologiX	3	B6N	15.9	1_Cg_Width	0	Mixed Model framework, linear mixed-effects model, equation withoutWeight	1_Cg_Width	1	1	0.551491	-0.00166562	0.00280394	0.553125	Female: NA, Male: -1.82%	NA	NA	NA	NA	NA	WT	NA	0.639909	1700001C02Rik_HOM_tm1a	NA	0.658341	0.920544	0.0914419	0.000238537	0	NA	NA	NA	NA	NA	NA	NA	If phenotype is significant it is for the one sex tested	lambda=NA, scaleShift=NA, transformed=FALSE, code=0	{"WT_Male":495,"1700001C02Rik_HOM_tm1a_Male":3,"variability":0.851,"Formula":"X1_Cg_Width ~ Genotype"}	0.551491	0.92488
1700001C02Rik_HOM_tm1a	Sanger_HistologiX	3	B6N	15.9	1_M1	0	Mixed Model framework, linear mixed-effects model, equation withoutWeight	1_M1	1	1	0.964021	-0.000160539	0.00339939	0.962378	Female: NA, Male: -0.13%	NA	NA	NA	NA	NA	WT	NA	0.00431189	1700001C02Rik_HOM_tm1a	NA	0.573414	0.00115575	0.124899	0.00029167	0	NA	NA	NA	NA	NA	NA	NA	If phenotype is significant it is for the one sex tested	lambda=NA, scaleShift=NA, transformed=FALSE, code=0	{"WT_Male":495,"1700001C02Rik_HOM_tm1a_Male":3,"variability":0.986,"Formula":"X1_M1 ~ Genotype"}	0.964021	0.996963
1700001C02Rik_HOM_tm1a	Sanger_HistologiX	3	B6N	15.9	1_S2	0	Mixed Model framework, linear mixed-effects model, equation withoutWeight	1_S2	1	1	0.113928	0.00650828	0.00412243	0.115885	Female: NA, Male: 6.17%	NA	NA	NA	NA	NA	WT	NA	0.834248	1700001C02Rik_HOM_tm1a	NA	0.765896	0.349091	0.105533	0.000349964	0	NA	NA	NA	NA	NA	NA	NA	If phenotype is significant it is for the one sex tested	lambda=NA, scaleShift=NA, transformed=FALSE, code=0	{"WT_Male":495,"1700001C02Rik_HOM_tm1a_Male":3,"variability":0.865,"Formula":"X1_S2 ~ Genotype"}	0.113928	0.704074
1700001C02Rik_HOM_tm1a	Sanger_HistologiX	3	B6N	15.9	2_LV	0	Mixed Model framework, linear mixed-effects model, equation withoutWeight	2_LV	1	1	0.736899	0.000359937	0.0010711	0.737169	Female: NA, Male: 12.7%	NA	NA	NA	NA	NA	WT	NA	6.31246e-09	1700001C02Rik_HOM_tm1a	NA	1.48586e-08	1.41508e-09	0.00283355	9.17672e-05	0	NA	NA	NA	NA	NA	NA	NA	If phenotype is significant it is for the one sex tested	lambda=NA, scaleShift=NA, transformed=FALSE, code=0	{"WT_Male":495,"1700001C02Rik_HOM_tm1a_Male":3,"variability":0.998,"Formula":"X2_LV ~ Genotype"}	0.736899	0.966498
1700001C02Rik_HOM_tm1a	Sanger_HistologiX	3	B6N	15.9	2_RSGc	0	Mixed Model framework, linear mixed-effects model, equation withoutWeight	2_RSGc	1	1	0.118415	-0.000532754	0.000341755	0.120517	Female: NA, Male: -11.67%	NA	NA	NA	NA	NA	WT	NA	0.0418554	1700001C02Rik_HOM_tm1a	NA	0.285677	0.0972244	0.0045671	2.95934e-05	0	NA	NA	NA	NA	NA	NA	NA	If phenotype is significant it is for the one sex tested	lambda=NA, scaleShift=NA, transformed=FALSE, code=0	{"WT_Male":495,"1700001C02Rik_HOM_tm1a_Male":3,"variability":0.984,"Formula":"X2_RSGc ~ Genotype"}	0.118415	0.708624
1700001C02Rik_HOM_tm1a	Sanger_HistologiX	3	B6N	15.9	2_AM	0	Mixed Model framework, linear mixed-effects model, equation withoutWeight	2_AM	1	1	0.294226	0.00099426	0.000949992	0.296477	Female: NA, Male: 16.81%	NA	NA	NA	NA	NA	WT	NA	0.0258103	1700001C02Rik_HOM_tm1a	NA	0.18475	0.033592	0.00591396	8.26198e-05	0	NA	NA	NA	NA	NA	NA	NA	If phenotype is significant it is for the one sex tested	lambda=NA, scaleShift=NA, transformed=FALSE, code=0	{"WT_Male":495,"1700001C02Rik_HOM_tm1a_Male":3,"variability":0.976,"Formula":"X2_AM ~ Genotype"}	0.294226	0.829288
1700001C02Rik_HOM_tm1a	Sanger_HistologiX	3	B6N	15.9	2_Pir	0	Mixed Model framework, linear mixed-effects model, equation withoutWeight	2_Pir	1	1	0.959374	1.03826e-05	0.000199212	0.958483	Female: NA, Male: 0.55%	NA	NA	NA	NA	NA	WT	NA	0.0592171	1700001C02Rik_HOM_tm1a	NA	0.000787822	0.000888636	0.00188475	1.75149e-05	0	NA	NA	NA	NA	NA	NA	NA	If phenotype is significant it is for the one sex tested	lambda=NA, scaleShift=NA, transformed=FALSE, code=0	{"WT_Male":495,"1700001C02Rik_HOM_tm1a_Male":3,"variability":0.99,"Formula":"X2_Pir ~ Genotype"}	0.959374	0.996908
1700001C02Rik_HOM_tm1a	Sanger_HistologiX	3	B6N	15.9	2_mt	0	Mixed Model framework, linear mixed-effects model, equation withoutWeight	2_mt	1	1	0.417056	-2.07058e-05	2.56102e-05	0.419716	Female: NA, Male: -7.59%	NA	NA	NA	NA	NA	WT	NA	0.0455785	1700001C02Rik_HOM_tm1a	NA	0.000746138	0.0173332	0.000272977	2.23597e-06	0	NA	NA	NA	NA	NA	NA	NA	If phenotype is significant it is for the one sex tested	lambda=NA, scaleShift=NA, transformed=FALSE, code=0	{"WT_Male":495,"1700001C02Rik_HOM_tm1a_Male":3,"variability":0.968,"Formula":"X2_mt ~ Genotype"}	0.417056	0.881555
1700001C02Rik_HOM_tm1a	Sanger_HistologiX	3	B6N	15.9	2_ic	0	Mixed Model framework, linear mixed-effects model, equation withoutWeight	2_ic	1	1	0.642561	-0.000228177	0.00049368	0.644414	Female: NA, Male: -2.32%	NA	NA	NA	NA	NA	WT	NA	0.232712	1700001C02Rik_HOM_tm1a	NA	0.912122	0.232252	0.00984917	4.16637e-05	0	NA	NA	NA	NA	NA	NA	NA	If phenotype is significant it is for the one sex tested	lambda=NA, scaleShift=NA, transformed=FALSE, code=0	{"WT_Male":495,"1700001C02Rik_HOM_tm1a_Male":3,"variability":0.976,"Formula":"X2_ic ~ Genotype"}	0.642561	0.947423
1700001C02Rik_HOM_tm1a	Sanger_HistologiX	3	B6N	15.9	2_opt	0	Mixed Model framework, linear mixed-effects model, equation withoutWeight	2_opt	1	1	0.536296	-0.000107555	0.000174439	0.538191	Female: NA, Male: -7.63%	NA	NA	NA	NA	NA	WT	NA	4.08539e-05	1700001C02Rik_HOM_tm1a	NA	0.000593583	0.000131887	0.00140984	1.45713e-05	0	NA	NA	NA	NA	NA	NA	NA	If phenotype is significant it is for the one sex tested	lambda=NA, scaleShift=NA, transformed=FALSE, code=0	{"WT_Male":495,"1700001C02Rik_HOM_tm1a_Male":3,"variability":0.922,"Formula":"X2_opt ~ Genotype"}	0.536296	0.921298
1700001C02Rik_HOM_tm1a	Sanger_HistologiX	3	B6N	15.9	2_fi	0	Mixed Model framework, linear mixed-effects model, equation withoutWeight	2_fi	1	1	0.235955	-0.000302198	0.000255587	0.238378	Female: NA, Male: -8.05%	NA	NA	NA	NA	NA	WT	NA	0.251437	1700001C02Rik_HOM_tm1a	NA	0.0966227	0.164341	0.00375236	2.20258e-05	0	NA	NA	NA	NA	NA	NA	NA	If phenotype is significant it is for the one sex tested	lambda=NA, scaleShift=NA, transformed=FALSE, code=0	{"WT_Male":495,"1700001C02Rik_HOM_tm1a_Male":3,"variability":0.99,"Formula":"X2_fi ~ Genotype"}	0.235955	0.801888
1700001C02Rik_HOM_tm1a	Sanger_HistologiX	3	B6N	15.9	2_Hb	0	Mixed Model framework, linear mixed-effects model, equation withoutWeight	2_Hb	1	1	0.858624	-1.4948e-05	8.40695e-05	0.859045	Female: NA, Male: -2.03%	NA	NA	NA	NA	NA	WT	NA	0.00936237	1700001C02Rik_HOM_tm1a	NA	8.68933e-05	9.67573e-06	0.000734864	7.60557e-06	0	NA	NA	NA	NA	NA	NA	NA	If phenotype is significant it is for the one sex tested	lambda=NA, scaleShift=NA, transformed=FALSE, code=0	{"WT_Male":495,"1700001C02Rik_HOM_tm1a_Male":3,"variability":0.99,"Formula":"X2_Hb ~ Genotype"}	0.858624	0.98644
1700001C02Rik_HOM_tm1a	Sanger_HistologiX	3	B6N	15.9	2_RSGc_Width	0	Mixed Model framework, linear mixed-effects model, equation withoutWeight	2_RSGc_Width	1	1	0.487846	-0.00164444	0.00238246	0.490804	Female: NA, Male: -2.43%	NA	NA	NA	NA	NA	WT	NA	0.0237919	1700001C02Rik_HOM_tm1a	NA	0.995248	0.0926997	0.0676971	0.000196739	0	NA	NA	NA	NA	NA	NA	NA	If phenotype is significant it is for the one sex tested	lambda=NA, scaleShift=NA, transformed=FALSE, code=0	{"WT_Male":495,"1700001C02Rik_HOM_tm1a_Male":3,"variability":0.853,"Formula":"X2_RSGc_Width ~ Genotype"}	0.487846	0.908757
1700001C02Rik_HOM_tm1a	Sanger_HistologiX	3	B6N	15.9	2_DG	0	Mixed Model framework, linear mixed-effects model, equation withoutWeight	2_DG	1	1	0.0703198	0.022654	0.0125272	0.0719842	Female: NA, Male: 14.35%	NA	NA	NA	NA	NA	WT	NA	0.647444	1700001C02Rik_HOM_tm1a	NA	0.00109931	0.481458	0.157874	0.00114894	0	NA	NA	NA	NA	NA	NA	NA	If phenotype is significant it is for the one sex tested	lambda=NA, scaleShift=NA, transformed=FALSE, code=0	{"WT_Male":495,"1700001C02Rik_HOM_tm1a_Male":3,"variability":0.914,"Formula":"X2_DG ~ Genotype"}	0.0703198	0.634777
1700001C02Rik_HOM_tm1a	Sanger_HistologiX	3	B6N	15.9	2_Mol	0	Mixed Model framework, linear mixed-effects model, equation withoutWeight	2_Mol	1	1	0.047268	0.00214868	0.0010832	0.048832	Female: NA, Male: 21.14%	NA	NA	NA	NA	NA	WT	NA	0.0126507	1700001C02Rik_HOM_tm1a	NA	0.129684	0.0124975	0.0101629	0.000105657	0	NA	NA	NA	NA	NA	NA	NA	If phenotype is significant it is for the one sex tested	lambda=NA, scaleShift=NA, transformed=FALSE, code=0	{"WT_Male":495,"1700001C02Rik_HOM_tm1a_Male":3,"variability":0.594,"Formula":"X2_Mol ~ Genotype"}	0.047268	0.578568
1700001C02Rik_HOM_tm1a	Sanger_HistologiX	3	B6N	15.9	2_Rad	0	Mixed Model framework, linear mixed-effects model, equation withoutWeight	2_Rad	1	1	0.606315	0.000927362	0.00181175	0.609371	Female: NA, Male: 3.79%	NA	NA	NA	NA	NA	WT	NA	0.0203961	1700001C02Rik_HOM_tm1a	NA	0.0687889	0.00285261	0.0244441	0.000173091	0	NA	NA	NA	NA	NA	NA	NA	If phenotype is significant it is for the one sex tested	lambda=NA, scaleShift=NA, transformed=FALSE, code=0	{"WT_Male":495,"1700001C02Rik_HOM_tm1a_Male":3,"variability":0.679,"Formula":"X2_Rad ~ Genotype"}	0.606315	0.938224
1700001C02Rik_HOM_tm1a	Sanger_HistologiX	3	B6N	15.9	2_Or	0	Mixed Model framework, linear mixed-effects model, equation withoutWeight	2_Or	1	1	0.625505	0.000533133	0.00109887	0.628065	Female: NA, Male: 3.27%	NA	NA	NA	NA	NA	WT	NA	0.598519	1700001C02Rik_HOM_tm1a	NA	0.960224	0.751036	0.0163098	9.6349e-05	0	NA	NA	NA	NA	NA	NA	NA	If phenotype is significant it is for the one sex tested	lambda=NA, scaleShift=NA, transformed=FALSE, code=0	{"WT_Male":495,"1700001C02Rik_HOM_tm1a_Male":3,"variability":0.918,"Formula":"X2_Or ~ Genotype"}	0.625505	0.944009
1700001C02Rik_HOM_tm1a	Sanger_HistologiX	3	B6N	15.9	2_M1	0	Mixed Model framework, linear mixed-effects model, equation withoutWeight	2_M1	1	1	0.198585	-0.00548456	0.00427612	0.201025	Female: NA, Male: -6.27%	NA	NA	NA	NA	NA	WT	NA	0.0979089	1700001C02Rik_HOM_tm1a	NA	0.0020846	0.241011	0.0874305	0.000361057	0	NA	NA	NA	NA	NA	NA	NA	If phenotype is significant it is for the one sex tested	lambda=NA, scaleShift=NA, transformed=FALSE, code=0	{"WT_Male":495,"1700001C02Rik_HOM_tm1a_Male":3,"variability":0.998,"Formula":"X2_M1 ~ Genotype"}	0.198585	0.776804
1700001C02Rik_HOM_tm1a	Sanger_HistologiX	3	B6N	15.9	2_S2	0	Mixed Model framework, linear mixed-effects model, equation withoutWeight	2_S2	1	1	0.304131	0.00371767	0.0036279	0.306646	Female: NA, Male: 4.1%	NA	NA	NA	NA	NA	WT	NA	0.607982	1700001C02Rik_HOM_tm1a	NA	0.866346	0.778941	0.0906988	0.000307145	0	NA	NA	NA	NA	NA	NA	NA	If phenotype is significant it is for the one sex tested	lambda=NA, scaleShift=NA, transformed=FALSE, code=0	{"WT_Male":495,"1700001C02Rik_HOM_tm1a_Male":3,"variability":0.886,"Formula":"X2_S2 ~ Genotype"}	0.304131	0.833515
1700001C02Rik_HOM_tm1a	Sanger_HistologiX	3	B6N	15.9	3_py	0	Mixed Model framework, linear mixed-effects model, equation withoutWeight	3_py	1	1	0.396444	6.05762e-05	7.17354e-05	0.399709	Female: NA, Male: 8.26%	NA	NA	NA	NA	NA	WT	NA	0.0162835	1700001C02Rik_HOM_tm1a	NA	0.249211	0.00556892	0.000733063	7.25865e-06	0	NA	NA	NA	NA	NA	NA	NA	If phenotype is significant it is for the one sex tested	lambda=NA, scaleShift=NA, transformed=FALSE, code=0	{"WT_Male":495,"1700001C02Rik_HOM_tm1a_Male":3,"variability":0.699,"Formula":"X3_py ~ Genotype"}	0.396444	0.87512
1700001C02Rik_HOM_tm1a	Sanger_HistologiX	3	B6N	15.9	3_CN	0	Mixed Model framework, linear mixed-effects model, equation withoutWeight	3_CN	1	1	0.587476	0.000225188	0.000419236	0.592012	Female: NA, Male: 4.99%	NA	NA	NA	NA	NA	WT	NA	0.339128	1700001C02Rik_HOM_tm1a	NA	0.6208	0.39196	0.00451315	4.52192e-05	0	NA	NA	NA	NA	NA	NA	NA	If phenotype is significant it is for the one sex tested	lambda=NA, scaleShift=NA, transformed=FALSE, code=0	{"WT_Male":495,"1700001C02Rik_HOM_tm1a_Male":3,"variability":0.558,"Formula":"X3_CN ~ Genotype"}	0.587476	0.933378
1700001C02Rik_HOM_tm1a	Sanger_HistologiX	3	B6N	15.9	3_Lat	0	Mixed Model framework, linear mixed-effects model, equation withoutWeight	3_Lat	1	1	0.175434	0.000369611	0.000273705	0.178908	Female: NA, Male: 19.35%	NA	NA	NA	NA	NA	WT	NA	0.00511712	1700001C02Rik_HOM_tm1a	NA	0.205367	0.00982808	0.00190998	2.84092e-05	0	NA	NA	NA	NA	NA	NA	NA	If phenotype is significant it is for the one sex tested	lambda=NA, scaleShift=NA, transformed=FALSE, code=0	{"WT_Male":495,"1700001C02Rik_HOM_tm1a_Male":3,"variability":0.604,"Formula":"X3_Lat ~ Genotype"}	0.175434	0.762557
1700001C02Rik_HOM_tm1a	Sanger_HistologiX	3	B6N	15.9	3_IntA	0	Mixed Model framework, linear mixed-effects model, equation withoutWeight	3_IntA	1	1	0.494355	0.000287092	0.00042248	0.497887	Female: NA, Male: 19.81%	NA	NA	NA	NA	NA	WT	NA	0.00464837	1700001C02Rik_HOM_tm1a	NA	0.0374967	0.000675551	0.00144896	4.72698e-05	0	NA	NA	NA	NA	NA	NA	NA	If phenotype is significant it is for the one sex tested	lambda=NA, scaleShift=NA, transformed=FALSE, code=0	{"WT_Male":495,"1700001C02Rik_HOM_tm1a_Male":3,"variability":0.528,"Formula":"X3_IntA ~ Genotype"}	0.494355	0.910383
1700001C02Rik_HOM_tm1a	Sanger_HistologiX	3	B6N	15.9	Body_weight	0	Mixed Model framework, linear mixed-effects model, equation withoutWeight	Body_weight	1	1	0.448354	1.36067	1.80013	0.450559	Female: NA, Male: 4.29%	NA	NA	NA	NA	NA	WT	NA	0.00812247	1700001C02Rik_HOM_tm1a	NA	0.0310067	0.00104966	31.6862	0.152036	0	NA	NA	NA	NA	NA	NA	NA	If phenotype is significant it is for the one sex tested	lambda=NA, scaleShift=NA, transformed=FALSE, code=0	{"WT_Male":495,"1700001C02Rik_HOM_tm1a_Male":3,"variability":0.247,"Formula":"Body_weight ~ Genotype"}	0.448354	0.89434
1700001C02Rik_HOM_tm1a	Sanger_HistologiX	3	B6N	15.9	Brain_weight	0	Mixed Model framework, linear mixed-effects model, equation withoutWeight	Brain_weight	1	1	0.441828	0.00963246	0.0125873	0.445075	Female: NA, Male: 2.1%	NA	NA	NA	NA	NA	WT	NA	0.174297	1700001C02Rik_HOM_tm1a	NA	0.154226	0.110937	0.458235	0.00112088	0	NA	NA	NA	NA	NA	NA	NA	If phenotype is significant it is for the one sex tested	lambda=NA, scaleShift=NA, transformed=FALSE, code=0	{"WT_Male":495,"1700001C02Rik_HOM_tm1a_Male":3,"variability":0.03,"Formula":"Brain_weight ~ Genotype"}	0.441828	0.892004
1700007K13Rik_HOM_tm2b	Sanger_HistologiX	2	B6N	15.9	1_TBA	0	Mixed Model framework, linear mixed-effects model, equation withoutWeight	1_TBA	1	1	0.882569	-0.00209342	0.0144827	0.885177	Female: NA, Male: -0.66%	NA	NA	NA	NA	NA	WT	NA	0.00190208	1700007K13Rik_HOM_tm2b	NA	0.838533	0.000288955	0.317855	0.00101258	0	NA	NA	NA	NA	NA	NA	NA	If phenotype is significant it is for the one sex tested	lambda=NA, scaleShift=NA, transformed=FALSE, code=0	{"WT_Male":495,"1700007K13Rik_HOM_tm2b_Male":2,"variability":0.974,"Formula":"X1_TBA ~ Genotype"}	0.882569	0.988732
1700007K13Rik_HOM_tm2b	Sanger_HistologiX	2	B6N	15.9	1_gcc	0	Mixed Model framework, linear mixed-effects model, equation withoutWeight	1_gcc	1	1	0.605924	-0.000339616	0.000659457	0.607084	Female: NA, Male: -3.51%	NA	NA	NA	NA	NA	WT	NA	0.0367931	1700007K13Rik_HOM_tm2b	NA	0.704134	0.211871	0.00968377	6.45441e-05	0	NA	NA	NA	NA	NA	NA	NA	If phenotype is significant it is for the one sex tested	lambda=NA, scaleShift=NA, transformed=FALSE, code=0	{"WT_Male":495,"1700007K13Rik_HOM_tm2b_Male":2,"variability":0.849,"Formula":"X1_gcc ~ Genotype"}	0.605924	0.938141
1700007K13Rik_HOM_tm2b	Sanger_HistologiX	2	B6N	15.9	1_Cg_Height	0	Mixed Model framework, linear mixed-effects model, equation withoutWeight	1_Cg_Height	1	1	0.578178	0.00421732	0.00754299	0.57655	Female: NA, Male: 2.71%	NA	NA	NA	NA	NA	WT	NA	0.0979172	1700007K13Rik_HOM_tm2b	NA	0.0104763	0.0719645	0.155833	0.000551001	0	NA	NA	NA	NA	NA	NA	NA	If phenotype is significant it is for the one sex tested	lambda=NA, scaleShift=NA, transformed=FALSE, code=0	{"WT_Male":495,"1700007K13Rik_HOM_tm2b_Male":2,"variability":0.809,"Formula":"X1_Cg_Height ~ Genotype"}	0.578178	0.930063
1700007K13Rik_HOM_tm2b	Sanger_HistologiX	2	B6N	15.9	1_gcc_Width_T	0	Mixed Model framework, linear mixed-effects model, equation withoutWeight	1_gcc_Width_T	1	1	0.438699	-0.00605032	0.00783083	0.440645	Female: NA, Male: -3.81%	NA	NA	NA	NA	NA	WT	NA	0.873775	1700007K13Rik_HOM_tm2b	NA	0.613224	0.330704	0.158761	0.000690559	0	NA	NA	NA	NA	NA	NA	NA	If phenotype is significant it is for the one sex tested	lambda=NA, scaleShift=NA, transformed=FALSE, code=0	{"WT_Male":495,"1700007K13Rik_HOM_tm2b_Male":2,"variability":0.688,"Formula":"X1_gcc_Width_T ~ Genotype"}	0.438699	0.890395
1700007K13Rik_HOM_tm2b	Sanger_HistologiX	2	B6N	15.9	1_gcc_Width_B	0	Mixed Model framework, linear mixed-effects model, equation withoutWeight	1_gcc_Width_B	1	1	0.606334	-0.00454748	0.00884213	0.607627	Female: NA, Male: -6.04%	NA	NA	NA	NA	NA	WT	NA	0.00483001	1700007K13Rik_HOM_tm2b	NA	0.833464	0.012735	0.0753269	0.000713584	0	NA	NA	NA	NA	NA	NA	NA	If phenotype is significant it is for the one sex tested	lambda=NA, scaleShift=NA, transformed=FALSE, code=0	{"WT_Male":495,"1700007K13Rik_HOM_tm2b_Male":2,"variability":0.676,"Formula":"X1_gcc_Width_B ~ Genotype"}	0.606334	0.938224
1700007K13Rik_HOM_tm2b	Sanger_HistologiX	2	B6N	15.9	1_gcc_Height	0	Mixed Model framework, linear mixed-effects model, equation withoutWeight	1_gcc_Height	1	1	0.783251	-0.000936341	0.00342633	0.784913	Female: NA, Male: -2.13%	NA	NA	NA	NA	NA	WT	NA	0.757533	1700007K13Rik_HOM_tm2b	NA	0.745292	0.294222	0.0440573	0.000270399	0	NA	NA	NA	NA	NA	NA	NA	If phenotype is significant it is for the one sex tested	lambda=NA, scaleShift=NA, transformed=FALSE, code=0	{"WT_Male":495,"1700007K13Rik_HOM_tm2b_Male":2,"variability":0.575,"Formula":"X1_gcc_Height ~ Genotype"}	0.783251	0.974799
1700007K13Rik_HOM_tm2b	Sanger_HistologiX	2	B6N	15.9	2_TBA	0	Mixed Model framework, linear mixed-effects model, equation withoutWeight	2_TBA	1	1	0.476899	0.0152412	0.0212682	0.474217	Female: NA, Male: 3.37%	NA	NA	NA	NA	NA	WT	NA	1.7113e-05	1700007K13Rik_HOM_tm2b	NA	0.794287	0.00237117	0.451759	0.00165595	0	NA	NA	NA	NA	NA	NA	NA	If phenotype is significant it is for the one sex tested	lambda=NA, scaleShift=NA, transformed=FALSE, code=0	{"WT_Male":495,"1700007K13Rik_HOM_tm2b_Male":2,"variability":0.986,"Formula":"X2_TBA ~ Genotype"}	0.476899	0.905027
1700007K13Rik_HOM_tm2b	Sanger_HistologiX	2	B6N	15.9	2_D3V	0	Mixed Model framework, linear mixed-effects model, equation withoutWeight	2_D3V	1	1	0.524708	-0.000289296	0.000456229	0.526542	Female: NA, Male: -11.02%	NA	NA	NA	NA	NA	WT	NA	7.75991e-07	1700007K13Rik_HOM_tm2b	NA	0.000786298	6.99923e-07	0.00262561	3.27531e-05	0	NA	NA	NA	NA	NA	NA	NA	If phenotype is significant it is for the one sex tested	lambda=NA, scaleShift=NA, transformed=FALSE, code=0	{"WT_Male":495,"1700007K13Rik_HOM_tm2b_Male":2,"variability":0.982,"Formula":"X2_D3V ~ Genotype"}	0.524708	0.919946
1700007K13Rik_HOM_tm2b	Sanger_HistologiX	2	B6N	15.9	2_cc	0	Mixed Model framework, linear mixed-effects model, equation withoutWeight	2_cc	1	1	0.913132	-0.000287603	0.00264201	0.913401	Female: NA, Male: -7.9%	NA	NA	NA	NA	NA	WT	NA	7.37e-10	1700007K13Rik_HOM_tm2b	NA	0	0	0.00364264	0.000172346	0	NA	NA	NA	NA	NA	NA	NA	If phenotype is significant it is for the one sex tested	lambda=NA, scaleShift=NA, transformed=FALSE, code=0	{"WT_Male":495,"1700007K13Rik_HOM_tm2b_Male":2,"variability":0.948,"Formula":"X2_cc ~ Genotype"}	0.913132	0.992531
1700007K13Rik_HOM_tm2b	Sanger_HistologiX	2	B6N	15.9	2_dhc	0	Mixed Model framework, linear mixed-effects model, equation withoutWeight	2_dhc	1	1	0.361141	-5.39093e-05	5.91558e-05	0.362964	Female: NA, Male: -13.91%	NA	NA	NA	NA	NA	WT	NA	7.84604e-07	1700007K13Rik_HOM_tm2b	NA	3.2749e-08	5.17824e-08	0.000387553	4.50245e-06	0	NA	NA	NA	NA	NA	NA	NA	If phenotype is significant it is for the one sex tested	lambda=NA, scaleShift=NA, transformed=FALSE, code=0	{"WT_Male":495,"1700007K13Rik_HOM_tm2b_Male":2,"variability":0.944,"Formula":"X2_dhc ~ Genotype"}	0.361141	0.860473
1700007K13Rik_HOM_tm2b	Sanger_HistologiX	2	B6N	15.9	2_HP	0	Mixed Model framework, linear mixed-effects model, equation withoutWeight	2_HP	1	1	0.36739	0.00298428	0.00330259	0.367081	Female: NA, Male: 8%	NA	NA	NA	NA	NA	WT	NA	0.476546	1700007K13Rik_HOM_tm2b	NA	0.476866	0.354106	0.0372824	0.000303923	0	NA	NA	NA	NA	NA	NA	NA	If phenotype is significant it is for the one sex tested	lambda=NA, scaleShift=NA, transformed=FALSE, code=0	{"WT_Male":495,"1700007K13Rik_HOM_tm2b_Male":2,"variability":0.92,"Formula":"X2_HP ~ Genotype"}	0.36739	0.863349
1700007K13Rik_HOM_tm2b	Sanger_HistologiX	2	B6N	15.9	2_RSGc_Height	0	Mixed Model framework, linear mixed-effects model, equation withoutWeight	2_RSGc_Height	1	1	0.750358	0.00170594	0.00535015	0.75008	Female: NA, Male: 1.85%	NA	NA	NA	NA	NA	WT	NA	0.218885	1700007K13Rik_HOM_tm2b	NA	0.538161	0.124848	0.0920265	0.000429221	0	NA	NA	NA	NA	NA	NA	NA	If phenotype is significant it is for the one sex tested	lambda=NA, scaleShift=NA, transformed=FALSE, code=0	{"WT_Male":495,"1700007K13Rik_HOM_tm2b_Male":2,"variability":0.819,"Formula":"X2_RSGc_Height ~ Genotype"}	0.750358	0.968793
1700007K13Rik_HOM_tm2b	Sanger_HistologiX	2	B6N	15.9	2_cc_Width	0	Mixed Model framework, linear mixed-effects model, equation withoutWeight	2_cc_Width	1	1	0.182941	-0.00886556	0.00664838	0.183556	Female: NA, Male: -8.1%	NA	NA	NA	NA	NA	WT	NA	0.155944	1700007K13Rik_HOM_tm2b	NA	0.326168	0.0327148	0.109399	0.000448442	0	NA	NA	NA	NA	NA	NA	NA	If phenotype is significant it is for the one sex tested	lambda=NA, scaleShift=NA, transformed=FALSE, code=0	{"WT_Male":495,"1700007K13Rik_HOM_tm2b_Male":2,"variability":0.783,"Formula":"X2_cc_Width ~ Genotype"}	0.182941	0.767347
1700007K13Rik_HOM_tm2b	Sanger_HistologiX	2	B6N	15.9	2_cc_Height	0	Mixed Model framework, linear mixed-effects model, equation withoutWeight	2_cc_Height	1	1	0.95877	0.000122526	0.0023131	0.957796	Female: NA, Male: 0.44%	NA	NA	NA	NA	NA	WT	NA	0.00298521	1700007K13Rik_HOM_tm2b	NA	0.0591666	0.00181048	0.0280439	0.000166984	0	NA	NA	NA	NA	NA	NA	NA	If phenotype is significant it is for the one sex tested	lambda=NA, scaleShift=NA, transformed=FALSE, code=0	{"WT_Male":495,"1700007K13Rik_HOM_tm2b_Male":2,"variability":0.616,"Formula":"X2_cc_Height ~ Genotype"}	0.95877	0.99678
1700007K13Rik_HOM_tm2b	Sanger_HistologiX	2	B6N	15.9	2_TILpy	0	Mixed Model framework, linear mixed-effects model, equation withoutWeight	2_TILpy	1	1	0.586638	0.0205872	0.0377961	0.586473	Female: NA, Male: 3.36%	NA	NA	NA	NA	NA	WT	NA	0.438655	1700007K13Rik_HOM_tm2b	NA	0.0638716	0.489166	0.612729	0.00345946	0	NA	NA	NA	NA	NA	NA	NA	If phenotype is significant it is for the one sex tested	lambda=NA, scaleShift=NA, transformed=FALSE, code=0	{"WT_Male":495,"1700007K13Rik_HOM_tm2b_Male":2,"variability":0.903,"Formula":"X2_TILpy ~ Genotype"}	0.586638	0.933111
1700007K13Rik_HOM_tm2b	Sanger_HistologiX	2	B6N	15.9	3_TBA	0	Mixed Model framework, linear mixed-effects model, equation withoutWeight	3_TBA	1	1	0.0964269	0.0215603	0.0127251	0.0923975	Female: NA, Male: 7.67%	NA	NA	NA	NA	NA	WT	NA	0.187591	1700007K13Rik_HOM_tm2b	NA	0.949643	0.121883	0.281158	0.00123601	0	NA	NA	NA	NA	NA	NA	NA	If phenotype is significant it is for the one sex tested	lambda=NA, scaleShift=NA, transformed=FALSE, code=0	{"WT_Male":495,"1700007K13Rik_HOM_tm2b_Male":2,"variability":0.588,"Formula":"X3_TBA ~ Genotype"}	0.0964269	0.681587
1700007K13Rik_HOM_tm2b	Sanger_HistologiX	2	B6N	15.9	3_4V	0	Mixed Model framework, linear mixed-effects model, equation withoutWeight	3_4V	1	1	0.564862	-0.000480068	0.000845396	0.571156	Female: NA, Male: -8.49%	NA	NA	NA	NA	NA	WT	NA	0.047518	1700007K13Rik_HOM_tm2b	NA	0.78526	0.0443997	0.00565368	8.44258e-05	0	NA	NA	NA	NA	NA	NA	NA	If phenotype is significant it is for the one sex tested	lambda=NA, scaleShift=NA, transformed=FALSE, code=0	{"WT_Male":495,"1700007K13Rik_HOM_tm2b_Male":2,"variability":0.398,"Formula":"X3_4V ~ Genotype"}	0.564862	0.928238
1700007K13Rik_HOM_tm2b	Sanger_HistologiX	2	B6N	15.9	3_IGL	0	Mixed Model framework, linear mixed-effects model, equation withoutWeight	3_IGL	1	1	0.537429	0.00288119	0.00465212	0.536639	Female: NA, Male: 6.33%	NA	NA	NA	NA	NA	WT	NA	0.0849873	1700007K13Rik_HOM_tm2b	NA	0.000545731	0.221359	0.0455111	0.000396386	0	NA	NA	NA	NA	NA	NA	NA	If phenotype is significant it is for the one sex tested	lambda=NA, scaleShift=NA, transformed=FALSE, code=0	{"WT_Male":495,"1700007K13Rik_HOM_tm2b_Male":2,"variability":0.602,"Formula":"X3_IGL ~ Genotype"}	0.537429	0.921548
1700007K13Rik_HOM_tm2b	Sanger_HistologiX	2	B6N	15.9	1_LV	0	Mixed Model framework, linear mixed-effects model, equation withoutWeight	1_LV	1	1	0.959687	-2.68983e-05	0.000611919	0.96497	Female: NA, Male: -1.44%	NA	NA	NA	NA	NA	WT	NA	7.37e-10	1700007K13Rik_HOM_tm2b	NA	0.0175859	7.37e-10	0.00186731	4.0071e-05	0	NA	NA	NA	NA	NA	NA	NA	If phenotype is significant it is for the one sex tested	lambda=NA, scaleShift=NA, transformed=FALSE, code=0	{"WT_Male":495,"1700007K13Rik_HOM_tm2b_Male":2,"variability":0.996,"Formula":"X1_LV ~ Genotype"}	0.959687	0.996908
1700007K13Rik_HOM_tm2b	Sanger_HistologiX	2	B6N	15.9	1_Cg	0	Mixed Model framework, linear mixed-effects model, equation withoutWeight	1_Cg	1	1	0.311061	0.000651933	0.000643335	0.311773	Female: NA, Male: 6.38%	NA	NA	NA	NA	NA	WT	NA	0.0359077	1700007K13Rik_HOM_tm2b	NA	0.274904	0.114713	0.0102165	5.54407e-05	0	NA	NA	NA	NA	NA	NA	NA	If phenotype is significant it is for the one sex tested	lambda=NA, scaleShift=NA, transformed=FALSE, code=0	{"WT_Male":495,"1700007K13Rik_HOM_tm2b_Male":2,"variability":0.988,"Formula":"X1_Cg ~ Genotype"}	0.311061	0.836367
1700007K13Rik_HOM_tm2b	Sanger_HistologiX	2	B6N	15.9	1_CPu	0	Mixed Model framework, linear mixed-effects model, equation withoutWeight	1_CPu	1	1	0.127838	-0.00427634	0.00280991	0.129214	Female: NA, Male: -14.08%	NA	NA	NA	NA	NA	WT	NA	0.0199157	1700007K13Rik_HOM_tm2b	NA	0.89394	0.192945	0.0303764	0.000217003	0	NA	NA	NA	NA	NA	NA	NA	If phenotype is significant it is for the one sex tested	lambda=NA, scaleShift=NA, transformed=FALSE, code=0	{"WT_Male":495,"1700007K13Rik_HOM_tm2b_Male":2,"variability":0.974,"Formula":"X1_CPu ~ Genotype"}	0.127838	0.71968
1700007K13Rik_HOM_tm2b	Sanger_HistologiX	2	B6N	15.9	1_aca	0	Mixed Model framework, linear mixed-effects model, equation withoutWeight	1_aca	1	1	0.802289	-1.10388e-05	4.41876e-05	0.802911	Female: NA, Male: -1.6%	NA	NA	NA	NA	NA	WT	NA	0.68466	1700007K13Rik_HOM_tm2b	NA	0.333971	0.857734	0.000689229	3.1562e-06	0	NA	NA	NA	NA	NA	NA	NA	If phenotype is significant it is for the one sex tested	lambda=NA, scaleShift=NA, transformed=FALSE, code=0	{"WT_Male":495,"1700007K13Rik_HOM_tm2b_Male":2,"variability":0.996,"Formula":"X1_aca ~ Genotype"}	0.802289	0.978881
1700007K13Rik_HOM_tm2b	Sanger_HistologiX	2	B6N	15.9	1_Pir	0	Mixed Model framework, linear mixed-effects model, equation withoutWeight	1_Pir	1	1	0.418105	0.000156519	0.000191884	0.415374	Female: NA, Male: 9.65%	NA	NA	NA	NA	NA	WT	NA	0.00107853	1700007K13Rik_HOM_tm2b	NA	0.0237482	0.00963908	0.00162197	1.65417e-05	0	NA	NA	NA	NA	NA	NA	NA	If phenotype is significant it is for the one sex tested	lambda=NA, scaleShift=NA, transformed=FALSE, code=0	{"WT_Male":495,"1700007K13Rik_HOM_tm2b_Male":2,"variability":0.992,"Formula":"X1_Pir ~ Genotype"}	0.418105	0.881909
1700007K13Rik_HOM_tm2b	Sanger_HistologiX	2	B6N	15.9	1_Cg_Width	0	Mixed Model framework, linear mixed-effects model, equation withoutWeight	1_Cg_Width	1	1	0.945289	0.000230729	0.00314052	0.941486	Female: NA, Male: 0.25%	NA	NA	NA	NA	NA	WT	NA	0.63732	1700007K13Rik_HOM_tm2b	NA	0.72785	0.941868	0.0914415	0.000238814	0	NA	NA	NA	NA	NA	NA	NA	If phenotype is significant it is for the one sex tested	lambda=NA, scaleShift=NA, transformed=FALSE, code=0	{"WT_Male":495,"1700007K13Rik_HOM_tm2b_Male":2,"variability":0.851,"Formula":"X1_Cg_Width ~ Genotype"}	0.945289	0.9949
1700007K13Rik_HOM_tm2b	Sanger_HistologiX	2	B6N	15.9	1_M1	0	Mixed Model framework, linear mixed-effects model, equation withoutWeight	1_M1	1	1	0.924639	0.000357488	0.00371159	0.923339	Female: NA, Male: 0.29%	NA	NA	NA	NA	NA	WT	NA	0.004209	1700007K13Rik_HOM_tm2b	NA	0.506939	0.00144001	0.124899	0.000290612	0	NA	NA	NA	NA	NA	NA	NA	If phenotype is significant it is for the one sex tested	lambda=NA, scaleShift=NA, transformed=FALSE, code=0	{"WT_Male":495,"1700007K13Rik_HOM_tm2b_Male":2,"variability":0.986,"Formula":"X1_M1 ~ Genotype"}	0.924639	0.993404
1700007K13Rik_HOM_tm2b	Sanger_HistologiX	2	B6N	15.9	1_S2	0	Mixed Model framework, linear mixed-effects model, equation withoutWeight	1_S2	1	1	0.870872	0.000768144	0.004679	0.869721	Female: NA, Male: 0.73%	NA	NA	NA	NA	NA	WT	NA	0.833615	1700007K13Rik_HOM_tm2b	NA	0.800432	0.330792	0.105533	0.000349663	0	NA	NA	NA	NA	NA	NA	NA	If phenotype is significant it is for the one sex tested	lambda=NA, scaleShift=NA, transformed=FALSE, code=0	{"WT_Male":495,"1700007K13Rik_HOM_tm2b_Male":2,"variability":0.867,"Formula":"X1_S2 ~ Genotype"}	0.870872	0.98721
1700007K13Rik_HOM_tm2b	Sanger_HistologiX	2	B6N	15.9	2_LV	0	Mixed Model framework, linear mixed-effects model, equation withoutWeight	2_LV	1	1	0.711337	0.000434536	0.00116593	0.709656	Female: NA, Male: 15.34%	NA	NA	NA	NA	NA	WT	NA	6.24837e-09	1700007K13Rik_HOM_tm2b	NA	1.38111e-08	1.33171e-09	0.0028335	9.17667e-05	0	NA	NA	NA	NA	NA	NA	NA	If phenotype is significant it is for the one sex tested	lambda=NA, scaleShift=NA, transformed=FALSE, code=0	{"WT_Male":495,"1700007K13Rik_HOM_tm2b_Male":2,"variability":0.998,"Formula":"X2_LV ~ Genotype"}	0.711337	0.961152
1700007K13Rik_HOM_tm2b	Sanger_HistologiX	2	B6N	15.9	2_RSGc	0	Mixed Model framework, linear mixed-effects model, equation withoutWeight	2_RSGc	1	1	0.301186	0.000380929	0.000364541	0.296958	Female: NA, Male: 8.34%	NA	NA	NA	NA	NA	WT	NA	0.0432547	1700007K13Rik_HOM_tm2b	NA	0.22582	0.0796259	0.00456714	2.96448e-05	0	NA	NA	NA	NA	NA	NA	NA	If phenotype is significant it is for the one sex tested	lambda=NA, scaleShift=NA, transformed=FALSE, code=0	{"WT_Male":495,"1700007K13Rik_HOM_tm2b_Male":2,"variability":0.984,"Formula":"X2_RSGc ~ Genotype"}	0.301186	0.832073
1700007K13Rik_HOM_tm2b	Sanger_HistologiX	2	B6N	15.9	2_AM	0	Mixed Model framework, linear mixed-effects model, equation withoutWeight	2_AM	1	1	0.816695	0.00023427	0.00100821	0.816432	Female: NA, Male: 3.96%	NA	NA	NA	NA	NA	WT	NA	0.0258156	1700007K13Rik_HOM_tm2b	NA	0.177455	0.0375331	0.00591395	8.27073e-05	0	NA	NA	NA	NA	NA	NA	NA	If phenotype is significant it is for the one sex tested	lambda=NA, scaleShift=NA, transformed=FALSE, code=0	{"WT_Male":495,"1700007K13Rik_HOM_tm2b_Male":2,"variability":0.976,"Formula":"X2_AM ~ Genotype"}	0.816695	0.980609
1700007K13Rik_HOM_tm2b	Sanger_HistologiX	2	B6N	15.9	2_Pir	0	Mixed Model framework, linear mixed-effects model, equation withoutWeight	2_Pir	1	1	0.482292	-0.000139615	0.00019903	0.483594	Female: NA, Male: -7.41%	NA	NA	NA	NA	NA	WT	NA	0.0582383	1700007K13Rik_HOM_tm2b	NA	0.000697587	0.000655421	0.00188475	1.74993e-05	0	NA	NA	NA	NA	NA	NA	NA	If phenotype is significant it is for the one sex tested	lambda=NA, scaleShift=NA, transformed=FALSE, code=0	{"WT_Male":495,"1700007K13Rik_HOM_tm2b_Male":2,"variability":0.99,"Formula":"X2_Pir ~ Genotype"}	0.482292	0.906221
1700007K13Rik_HOM_tm2b	Sanger_HistologiX	2	B6N	15.9	2_mt	0	Mixed Model framework, linear mixed-effects model, equation withoutWeight	2_mt	1	1	0.843257	5.35478e-06	2.70916e-05	0.843463	Female: NA, Male: 1.96%	NA	NA	NA	NA	NA	WT	NA	0.0448453	1700007K13Rik_HOM_tm2b	NA	0.000702781	0.021008	0.000272979	2.23853e-06	0	NA	NA	NA	NA	NA	NA	NA	If phenotype is significant it is for the one sex tested	lambda=NA, scaleShift=NA, transformed=FALSE, code=0	{"WT_Male":495,"1700007K13Rik_HOM_tm2b_Male":2,"variability":0.968,"Formula":"X2_mt ~ Genotype"}	0.843257	0.984139
1700007K13Rik_HOM_tm2b	Sanger_HistologiX	2	B6N	15.9	2_ic	0	Mixed Model framework, linear mixed-effects model, equation withoutWeight	2_ic	1	1	0.648254	-0.000259196	0.000570336	0.64986	Female: NA, Male: -2.63%	NA	NA	NA	NA	NA	WT	NA	0.234162	1700007K13Rik_HOM_tm2b	NA	0.891997	0.196514	0.00984917	4.17211e-05	0	NA	NA	NA	NA	NA	NA	NA	If phenotype is significant it is for the one sex tested	lambda=NA, scaleShift=NA, transformed=FALSE, code=0	{"WT_Male":495,"1700007K13Rik_HOM_tm2b_Male":2,"variability":0.976,"Formula":"X2_ic ~ Genotype"}	0.648254	0.94781
1700007K13Rik_HOM_tm2b	Sanger_HistologiX	2	B6N	15.9	2_opt	0	Mixed Model framework, linear mixed-effects model, equation withoutWeight	2_opt	1	1	0.530927	0.000133674	0.000213507	0.531834	Female: NA, Male: 9.48%	NA	NA	NA	NA	NA	WT	NA	4.09171e-05	1700007K13Rik_HOM_tm2b	NA	0.000618958	0.000124646	0.00140983	1.45943e-05	0	NA	NA	NA	NA	NA	NA	NA	If phenotype is significant it is for the one sex tested	lambda=NA, scaleShift=NA, transformed=FALSE, code=0	{"WT_Male":495,"1700007K13Rik_HOM_tm2b_Male":2,"variability":0.922,"Formula":"X2_opt ~ Genotype"}	0.530927	0.921111
1700007K13Rik_HOM_tm2b	Sanger_HistologiX	2	B6N	15.9	2_fi	0	Mixed Model framework, linear mixed-effects model, equation withoutWeight	2_fi	1	1	0.946866	1.84029e-05	0.00027502	0.946698	Female: NA, Male: 0.49%	NA	NA	NA	NA	NA	WT	NA	0.252467	1700007K13Rik_HOM_tm2b	NA	0.115131	0.143639	0.00375237	2.2064e-05	0	NA	NA	NA	NA	NA	NA	NA	If phenotype is significant it is for the one sex tested	lambda=NA, scaleShift=NA, transformed=FALSE, code=0	{"WT_Male":495,"1700007K13Rik_HOM_tm2b_Male":2,"variability":0.99,"Formula":"X2_fi ~ Genotype"}	0.946866	0.994942
1700007K13Rik_HOM_tm2b	Sanger_HistologiX	2	B6N	15.9	2_Hb	0	Mixed Model framework, linear mixed-effects model, equation withoutWeight	2_Hb	1	1	0.874988	-1.11819e-05	7.13384e-05	0.87556	Female: NA, Male: -1.52%	NA	NA	NA	NA	NA	WT	NA	0.00967356	1700007K13Rik_HOM_tm2b	NA	8.40363e-05	8.06123e-06	0.000734867	7.61924e-06	0	NA	NA	NA	NA	NA	NA	NA	If phenotype is significant it is for the one sex tested	lambda=NA, scaleShift=NA, transformed=FALSE, code=0	{"WT_Male":495,"1700007K13Rik_HOM_tm2b_Male":2,"variability":0.99,"Formula":"X2_Hb ~ Genotype"}	0.874988	0.987866
1700007K13Rik_HOM_tm2b	Sanger_HistologiX	2	B6N	15.9	2_RSGc_Width	0	Mixed Model framework, linear mixed-effects model, equation withoutWeight	2_RSGc_Width	1	1	0.845638	0.000582719	0.00281224	0.835999	Female: NA, Male: 0.86%	NA	NA	NA	NA	NA	WT	NA	0.0236988	1700007K13Rik_HOM_tm2b	NA	0.989808	0.0894844	0.0676972	0.000196156	0	NA	NA	NA	NA	NA	NA	NA	If phenotype is significant it is for the one sex tested	lambda=NA, scaleShift=NA, transformed=FALSE, code=0	{"WT_Male":495,"1700007K13Rik_HOM_tm2b_Male":2,"variability":0.851,"Formula":"X2_RSGc_Width ~ Genotype"}	0.845638	0.984745
1700007K13Rik_HOM_tm2b	Sanger_HistologiX	2	B6N	15.9	2_DG	0	Mixed Model framework, linear mixed-effects model, equation withoutWeight	2_DG	1	1	0.969524	-0.000423266	0.0111929	0.969866	Female: NA, Male: -0.27%	NA	NA	NA	NA	NA	WT	NA	0.651288	1700007K13Rik_HOM_tm2b	NA	0.000864345	0.431696	0.157873	0.00115075	0	NA	NA	NA	NA	NA	NA	NA	If phenotype is significant it is for the one sex tested	lambda=NA, scaleShift=NA, transformed=FALSE, code=0	{"WT_Male":495,"1700007K13Rik_HOM_tm2b_Male":2,"variability":0.913,"Formula":"X2_DG ~ Genotype"}	0.969524	0.997175
1700007K13Rik_HOM_tm2b	Sanger_HistologiX	2	B6N	15.9	2_Mol	0	Mixed Model framework, linear mixed-effects model, equation withoutWeight	2_Mol	1	1	0.660086	-0.00055653	0.00127158	0.662192	Female: NA, Male: -5.48%	NA	NA	NA	NA	NA	WT	NA	0.0128804	1700007K13Rik_HOM_tm2b	NA	0.129818	0.0106893	0.0101628	0.000105802	0	NA	NA	NA	NA	NA	NA	NA	If phenotype is significant it is for the one sex tested	lambda=NA, scaleShift=NA, transformed=FALSE, code=0	{"WT_Male":495,"1700007K13Rik_HOM_tm2b_Male":2,"variability":0.596,"Formula":"X2_Mol ~ Genotype"}	0.660086	0.95015
1700007K13Rik_HOM_tm2b	Sanger_HistologiX	2	B6N	15.9	2_Rad	0	Mixed Model framework, linear mixed-effects model, equation withoutWeight	2_Rad	1	1	0.579959	0.00115875	0.00207103	0.576505	Female: NA, Male: 4.74%	NA	NA	NA	NA	NA	WT	NA	0.0202916	1700007K13Rik_HOM_tm2b	NA	0.0640976	0.00354021	0.0244442	0.000173237	0	NA	NA	NA	NA	NA	NA	NA	If phenotype is significant it is for the one sex tested	lambda=NA, scaleShift=NA, transformed=FALSE, code=0	{"WT_Male":495,"1700007K13Rik_HOM_tm2b_Male":2,"variability":0.68,"Formula":"X2_Rad ~ Genotype"}	0.579959	0.931009
1700007K13Rik_HOM_tm2b	Sanger_HistologiX	2	B6N	15.9	2_Or	0	Mixed Model framework, linear mixed-effects model, equation withoutWeight	2_Or	1	1	0.990126	-1.28055e-05	0.00119613	0.991467	Female: NA, Male: -0.08%	NA	NA	NA	NA	NA	WT	NA	0.597755	1700007K13Rik_HOM_tm2b	NA	0.966485	0.594631	0.0163098	9.6396e-05	0	NA	NA	NA	NA	NA	NA	NA	If phenotype is significant it is for the one sex tested	lambda=NA, scaleShift=NA, transformed=FALSE, code=0	{"WT_Male":495,"1700007K13Rik_HOM_tm2b_Male":2,"variability":0.918,"Formula":"X2_Or ~ Genotype"}	0.990126	0.998968
1700007K13Rik_HOM_tm2b	Sanger_HistologiX	2	B6N	15.9	2_M1	0	Mixed Model framework, linear mixed-effects model, equation withoutWeight	2_M1	1	1	0.717167	0.00176273	0.00484552	0.716292	Female: NA, Male: 2.02%	NA	NA	NA	NA	NA	WT	NA	0.0963559	1700007K13Rik_HOM_tm2b	NA	0.00223915	0.201241	0.0874304	0.000361137	0	NA	NA	NA	NA	NA	NA	NA	If phenotype is significant it is for the one sex tested	lambda=NA, scaleShift=NA, transformed=FALSE, code=0	{"WT_Male":495,"1700007K13Rik_HOM_tm2b_Male":2,"variability":0.998,"Formula":"X2_M1 ~ Genotype"}	0.717167	0.962415
1700007K13Rik_HOM_tm2b	Sanger_HistologiX	2	B6N	15.9	2_S2	0	Mixed Model framework, linear mixed-effects model, equation withoutWeight	2_S2	1	1	0.939556	-0.000305302	0.00411852	0.940962	Female: NA, Male: -0.34%	NA	NA	NA	NA	NA	WT	NA	0.606603	1700007K13Rik_HOM_tm2b	NA	0.83546	0.822664	0.0906989	0.000307618	0	NA	NA	NA	NA	NA	NA	NA	If phenotype is significant it is for the one sex tested	lambda=NA, scaleShift=NA, transformed=FALSE, code=0	{"WT_Male":495,"1700007K13Rik_HOM_tm2b_Male":2,"variability":0.883,"Formula":"X2_S2 ~ Genotype"}	0.939556	0.994464
1700007K13Rik_HOM_tm2b	Sanger_HistologiX	2	B6N	15.9	3_py	0	Mixed Model framework, linear mixed-effects model, equation withoutWeight	3_py	1	1	0.819539	-1.82918e-05	8.12629e-05	0.82215	Female: NA, Male: -2.5%	NA	NA	NA	NA	NA	WT	NA	0.0163441	1700007K13Rik_HOM_tm2b	NA	0.195407	0.00518575	0.000733072	7.27517e-06	0	NA	NA	NA	NA	NA	NA	NA	If phenotype is significant it is for the one sex tested	lambda=NA, scaleShift=NA, transformed=FALSE, code=0	{"WT_Male":495,"1700007K13Rik_HOM_tm2b_Male":2,"variability":0.698,"Formula":"X3_py ~ Genotype"}	0.819539	0.980707
1700007K13Rik_HOM_tm2b	Sanger_HistologiX	2	B6N	15.9	3_g7	0	Mixed Model framework, linear mixed-effects model, equation withoutWeight	3_g7	1	1	0.901749	-5.78486e-06	4.70482e-05	0.902429	Female: NA, Male: -1.74%	NA	NA	NA	NA	NA	WT	NA	0.472904	1700007K13Rik_HOM_tm2b	NA	0.127829	0.447093	0.000333156	4.53517e-06	0	NA	NA	NA	NA	NA	NA	NA	If phenotype is significant it is for the one sex tested	lambda=NA, scaleShift=NA, transformed=FALSE, code=0	{"WT_Male":495,"1700007K13Rik_HOM_tm2b_Male":2,"variability":0.441,"Formula":"X3_g7 ~ Genotype"}	0.901749	0.990265
1700007K13Rik_HOM_tm2b	Sanger_HistologiX	2	B6N	15.9	3_Lat	0	Mixed Model framework, linear mixed-effects model, equation withoutWeight	3_Lat	1	1	0.0995438	-0.000564584	0.000328937	0.0881828	Female: NA, Male: -29.56%	NA	NA	NA	NA	NA	WT	NA	0.00514173	1700007K13Rik_HOM_tm2b	NA	0.172977	0.016204	0.00190995	2.84468e-05	0	NA	NA	NA	NA	NA	NA	NA	If phenotype is significant it is for the one sex tested	lambda=NA, scaleShift=NA, transformed=FALSE, code=0	{"WT_Male":495,"1700007K13Rik_HOM_tm2b_Male":2,"variability":0.604,"Formula":"X3_Lat ~ Genotype"}	0.0995438	0.686464
1700007K13Rik_HOM_tm2b	Sanger_HistologiX	2	B6N	15.9	3_IntA	0	Mixed Model framework, linear mixed-effects model, equation withoutWeight	3_IntA	1	1	0.635229	0.000222831	0.000472153	0.637843	Female: NA, Male: 15.38%	NA	NA	NA	NA	NA	WT	NA	0.00510459	1700007K13Rik_HOM_tm2b	NA	0.0229807	0.00136916	0.00144878	4.7395e-05	0	NA	NA	NA	NA	NA	NA	NA	If phenotype is significant it is for the one sex tested	lambda=NA, scaleShift=NA, transformed=FALSE, code=0	{"WT_Male":495,"1700007K13Rik_HOM_tm2b_Male":2,"variability":0.527,"Formula":"X3_IntA ~ Genotype"}	0.635229	0.946051
1700007K13Rik_HOM_tm2b	Sanger_HistologiX	2	B6N	15.9	Body_weight	0	Mixed Model framework, linear mixed-effects model, equation withoutWeight	Body_weight	1	1	0.0573481	-3.88482	2.03251	0.0569712	Female: NA, Male: -12.26%	NA	NA	NA	NA	NA	WT	NA	0.00812718	1700007K13Rik_HOM_tm2b	NA	0.0438601	0.00161137	31.6862	0.152295	0	NA	NA	NA	NA	NA	NA	NA	If phenotype is significant it is for the one sex tested	lambda=NA, scaleShift=NA, transformed=FALSE, code=0	{"WT_Male":495,"1700007K13Rik_HOM_tm2b_Male":2,"variability":0.249,"Formula":"Body_weight ~ Genotype"}	0.0573481	0.605347
1700007K13Rik_HOM_tm2b	Sanger_HistologiX	2	B6N	15.9	Brain_weight	0	Mixed Model framework, linear mixed-effects model, equation withoutWeight	Brain_weight	1	1	0.966421	0.000628344	0.0144415	0.96533	Female: NA, Male: 0.14%	NA	NA	NA	NA	NA	WT	NA	0.178	1700007K13Rik_HOM_tm2b	NA	0.183267	0.0867802	0.458234	0.00111663	0	NA	NA	NA	NA	NA	NA	NA	If phenotype is significant it is for the one sex tested	lambda=NA, scaleShift=NA, transformed=FALSE, code=0	{"WT_Male":495,"1700007K13Rik_HOM_tm2b_Male":2,"variability":0.03,"Formula":"Brain_weight ~ Genotype"}	0.966421	0.997175
1700008O03Rik_HOM_tm1a	Sanger_HistologiX	3	B6N	15.7	1_TBA	0	Mixed Model framework, linear mixed-effects model, equation withoutWeight	1_TBA	1	1	0.424479	0.00947951	0.0118552	0.424642	Female: NA, Male: 2.98%	NA	NA	NA	NA	NA	WT	NA	0.00191319	1700008O03Rik_HOM_tm1a	NA	0.777031	0.000248761	0.317857	0.00101132	0	NA	NA	NA	NA	NA	NA	NA	If phenotype is significant it is for the one sex tested	lambda=NA, scaleShift=NA, transformed=FALSE, code=0	{"WT_Male":495,"1700008O03Rik_HOM_tm1a_Male":3,"variability":0.974,"Formula":"X1_TBA ~ Genotype"}	0.424479	0.88357
1700008O03Rik_HOM_tm1a	Sanger_HistologiX	3	B6N	15.7	1_gcc	0	Mixed Model framework, linear mixed-effects model, equation withoutWeight	1_gcc	1	1	0.27344	0.000636795	0.000581757	0.274908	Female: NA, Male: 6.58%	NA	NA	NA	NA	NA	WT	NA	0.0367843	1700008O03Rik_HOM_tm1a	NA	0.736159	0.286234	0.00968209	6.44724e-05	0	NA	NA	NA	NA	NA	NA	NA	If phenotype is significant it is for the one sex tested	lambda=NA, scaleShift=NA, transformed=FALSE, code=0	{"WT_Male":495,"1700008O03Rik_HOM_tm1a_Male":3,"variability":0.849,"Formula":"X1_gcc ~ Genotype"}	0.27344	0.820636
1700008O03Rik_HOM_tm1a	Sanger_HistologiX	3	B6N	15.7	1_Cg_Height	0	Mixed Model framework, linear mixed-effects model, equation withoutWeight	1_Cg_Height	1	1	0.977554	0.000169086	0.00623022	0.978368	Female: NA, Male: 0.11%	NA	NA	NA	NA	NA	WT	NA	0.0934748	1700008O03Rik_HOM_tm1a	NA	0.0146282	0.0763725	0.155828	0.000550779	0	NA	NA	NA	NA	NA	NA	NA	If phenotype is significant it is for the one sex tested	lambda=NA, scaleShift=NA, transformed=FALSE, code=0	{"WT_Male":495,"1700008O03Rik_HOM_tm1a_Male":3,"variability":0.809,"Formula":"X1_Cg_Height ~ Genotype"}	0.977554	0.997996
1700008O03Rik_HOM_tm1a	Sanger_HistologiX	3	B6N	15.7	1_gcc_Width_T	0	Mixed Model framework, linear mixed-effects model, equation withoutWeight	1_gcc_Width_T	1	1	0.432297	0.00522405	0.00667092	0.434481	Female: NA, Male: 3.29%	NA	NA	NA	NA	NA	WT	NA	0.870531	1700008O03Rik_HOM_tm1a	NA	0.60762	0.333604	0.158752	0.000689734	0	NA	NA	NA	NA	NA	NA	NA	If phenotype is significant it is for the one sex tested	lambda=NA, scaleShift=NA, transformed=FALSE, code=0	{"WT_Male":495,"1700008O03Rik_HOM_tm1a_Male":3,"variability":0.693,"Formula":"X1_gcc_Width_T ~ Genotype"}	0.432297	0.886676
1700008O03Rik_HOM_tm1a	Sanger_HistologiX	3	B6N	15.7	1_gcc_Width_B	0	Mixed Model framework, linear mixed-effects model, equation withoutWeight	1_gcc_Width_B	1	1	0.921784	0.000702205	0.00737557	0.924248	Female: NA, Male: 0.93%	NA	NA	NA	NA	NA	WT	NA	0.00484742	1700008O03Rik_HOM_tm1a	NA	0.777088	0.00913845	0.0753352	0.000711588	0	NA	NA	NA	NA	NA	NA	NA	If phenotype is significant it is for the one sex tested	lambda=NA, scaleShift=NA, transformed=FALSE, code=0	{"WT_Male":495,"1700008O03Rik_HOM_tm1a_Male":3,"variability":0.677,"Formula":"X1_gcc_Width_B ~ Genotype"}	0.921784	0.993404
1700008O03Rik_HOM_tm1a	Sanger_HistologiX	3	B6N	15.7	1_gcc_Height	0	Mixed Model framework, linear mixed-effects model, equation withoutWeight	1_gcc_Height	1	1	0.263757	0.00318516	0.00284809	0.264721	Female: NA, Male: 7.23%	NA	NA	NA	NA	NA	WT	NA	0.758714	1700008O03Rik_HOM_tm1a	NA	0.696498	0.234652	0.044049	0.000270639	0	NA	NA	NA	NA	NA	NA	NA	If phenotype is significant it is for the one sex tested	lambda=NA, scaleShift=NA, transformed=FALSE, code=0	{"WT_Male":495,"1700008O03Rik_HOM_tm1a_Male":3,"variability":0.578,"Formula":"X1_gcc_Height ~ Genotype"}	0.263757	0.815692
1700008O03Rik_HOM_tm1a	Sanger_HistologiX	3	B6N	15.7	2_TBA	0	Mixed Model framework, linear mixed-effects model, equation withoutWeight	2_TBA	1	1	0.380563	0.0156718	0.0178638	0.381092	Female: NA, Male: 3.47%	NA	NA	NA	NA	NA	WT	NA	1.69465e-05	1700008O03Rik_HOM_tm1a	NA	0.798572	0.00180014	0.451749	0.00165328	0	NA	NA	NA	NA	NA	NA	NA	If phenotype is significant it is for the one sex tested	lambda=NA, scaleShift=NA, transformed=FALSE, code=0	{"WT_Male":495,"1700008O03Rik_HOM_tm1a_Male":3,"variability":0.986,"Formula":"X2_TBA ~ Genotype"}	0.380563	0.86871
1700008O03Rik_HOM_tm1a	Sanger_HistologiX	3	B6N	15.7	2_D3V	0	Mixed Model framework, linear mixed-effects model, equation withoutWeight	2_D3V	1	1	0.449681	0.000287853	0.000377752	0.446706	Female: NA, Male: 10.96%	NA	NA	NA	NA	NA	WT	NA	6.73881e-07	1700008O03Rik_HOM_tm1a	NA	0.0010849	9.7877e-07	0.00262605	3.28151e-05	0	NA	NA	NA	NA	NA	NA	NA	If phenotype is significant it is for the one sex tested	lambda=NA, scaleShift=NA, transformed=FALSE, code=0	{"WT_Male":495,"1700008O03Rik_HOM_tm1a_Male":3,"variability":0.982,"Formula":"X2_D3V ~ Genotype"}	0.449681	0.895266
1700008O03Rik_HOM_tm1a	Sanger_HistologiX	3	B6N	15.7	2_cc	0	Mixed Model framework, linear mixed-effects model, equation withoutWeight	2_cc	1	1	0.911977	0.000237969	0.00215726	0.912249	Female: NA, Male: 6.53%	NA	NA	NA	NA	NA	WT	NA	7.37e-10	1700008O03Rik_HOM_tm1a	NA	0	0	0.00364264	0.000172168	0	NA	NA	NA	NA	NA	NA	NA	If phenotype is significant it is for the one sex tested	lambda=NA, scaleShift=NA, transformed=FALSE, code=0	{"WT_Male":495,"1700008O03Rik_HOM_tm1a_Male":3,"variability":0.948,"Formula":"X2_cc ~ Genotype"}	0.911977	0.992531
1700008O03Rik_HOM_tm1a	Sanger_HistologiX	3	B6N	15.7	2_dhc	0	Mixed Model framework, linear mixed-effects model, equation withoutWeight	2_dhc	1	1	0.0742875	-8.796e-05	4.9308e-05	0.0755901	Female: NA, Male: -22.69%	NA	NA	NA	NA	NA	WT	NA	1.03753e-06	1700008O03Rik_HOM_tm1a	NA	4.64154e-08	6.001e-08	0.000387636	4.50386e-06	0	NA	NA	NA	NA	NA	NA	NA	If phenotype is significant it is for the one sex tested	lambda=NA, scaleShift=NA, transformed=FALSE, code=0	{"WT_Male":495,"1700008O03Rik_HOM_tm1a_Male":3,"variability":0.944,"Formula":"X2_dhc ~ Genotype"}	0.0742875	0.643354
1700008O03Rik_HOM_tm1a	Sanger_HistologiX	3	B6N	15.7	2_HP	0	Mixed Model framework, linear mixed-effects model, equation withoutWeight	2_HP	1	1	0.11188	0.00457322	0.00287949	0.113524	Female: NA, Male: 12.27%	NA	NA	NA	NA	NA	WT	NA	0.476821	1700008O03Rik_HOM_tm1a	NA	0.486614	0.399298	0.0372838	0.00030335	0	NA	NA	NA	NA	NA	NA	NA	If phenotype is significant it is for the one sex tested	lambda=NA, scaleShift=NA, transformed=FALSE, code=0	{"WT_Male":495,"1700008O03Rik_HOM_tm1a_Male":3,"variability":0.92,"Formula":"X2_HP ~ Genotype"}	0.11188	0.70106
1700008O03Rik_HOM_tm1a	Sanger_HistologiX	3	B6N	15.7	2_RSGc_Height	0	Mixed Model framework, linear mixed-effects model, equation withoutWeight	2_RSGc_Height	1	1	0.562435	-0.0026191	0.00452572	0.563263	Female: NA, Male: -2.85%	NA	NA	NA	NA	NA	WT	NA	0.228802	1700008O03Rik_HOM_tm1a	NA	0.606728	0.155545	0.0920164	0.000429582	0	NA	NA	NA	NA	NA	NA	NA	If phenotype is significant it is for the one sex tested	lambda=NA, scaleShift=NA, transformed=FALSE, code=0	{"WT_Male":495,"1700008O03Rik_HOM_tm1a_Male":3,"variability":0.823,"Formula":"X2_RSGc_Height ~ Genotype"}	0.562435	0.927699
1700008O03Rik_HOM_tm1a	Sanger_HistologiX	3	B6N	15.7	2_cc_Width	0	Mixed Model framework, linear mixed-effects model, equation withoutWeight	2_cc_Width	1	1	0.272278	0.00592562	0.00541149	0.274542	Female: NA, Male: 5.42%	NA	NA	NA	NA	NA	WT	NA	0.145628	1700008O03Rik_HOM_tm1a	NA	0.382055	0.0302088	0.109403	0.000447978	0	NA	NA	NA	NA	NA	NA	NA	If phenotype is significant it is for the one sex tested	lambda=NA, scaleShift=NA, transformed=FALSE, code=0	{"WT_Male":495,"1700008O03Rik_HOM_tm1a_Male":3,"variability":0.785,"Formula":"X2_cc_Width ~ Genotype"}	0.272278	0.820358
1700008O03Rik_HOM_tm1a	Sanger_HistologiX	3	B6N	15.7	2_cc_Height	0	Mixed Model framework, linear mixed-effects model, equation withoutWeight	2_cc_Height	1	1	0.81448	0.000445865	0.00190518	0.815146	Female: NA, Male: 1.59%	NA	NA	NA	NA	NA	WT	NA	0.00332113	1700008O03Rik_HOM_tm1a	NA	0.0427372	0.00198499	0.0280465	0.000167024	0	NA	NA	NA	NA	NA	NA	NA	If phenotype is significant it is for the one sex tested	lambda=NA, scaleShift=NA, transformed=FALSE, code=0	{"WT_Male":495,"1700008O03Rik_HOM_tm1a_Male":3,"variability":0.62,"Formula":"X2_cc_Height ~ Genotype"}	0.81448	0.980344
1700008O03Rik_HOM_tm1a	Sanger_HistologiX	3	B6N	15.7	2_TILpy	0	Mixed Model framework, linear mixed-effects model, equation withoutWeight	2_TILpy	1	1	0.105241	0.0531785	0.0328584	0.106893	Female: NA, Male: 8.68%	NA	NA	NA	NA	NA	WT	NA	0.4353	1700008O03Rik_HOM_tm1a	NA	0.0758889	0.608413	0.612739	0.003453	0	NA	NA	NA	NA	NA	NA	NA	If phenotype is significant it is for the one sex tested	lambda=NA, scaleShift=NA, transformed=FALSE, code=0	{"WT_Male":495,"1700008O03Rik_HOM_tm1a_Male":3,"variability":0.904,"Formula":"X2_TILpy ~ Genotype"}	0.105241	0.692023
1700008O03Rik_HOM_tm1a	Sanger_HistologiX	3	B6N	15.7	3_TBA	0	Mixed Model framework, linear mixed-effects model, equation withoutWeight	3_TBA	1	1	0.785689	0.00295914	0.0109563	0.787487	Female: NA, Male: 1.05%	NA	NA	NA	NA	NA	WT	NA	0.193644	1700008O03Rik_HOM_tm1a	NA	0.956585	0.15425	0.281155	0.00123323	0	NA	NA	NA	NA	NA	NA	NA	If phenotype is significant it is for the one sex tested	lambda=NA, scaleShift=NA, transformed=FALSE, code=0	{"WT_Male":495,"1700008O03Rik_HOM_tm1a_Male":3,"variability":0.588,"Formula":"X3_TBA ~ Genotype"}	0.785689	0.975476
1700008O03Rik_HOM_tm1a	Sanger_HistologiX	3	B6N	15.7	3_4V	0	Mixed Model framework, linear mixed-effects model, equation withoutWeight	3_4V	1	1	0.355865	-0.000646216	0.0006844	0.348221	Female: NA, Male: -11.43%	NA	NA	NA	NA	NA	WT	NA	0.0439093	1700008O03Rik_HOM_tm1a	NA	0.9085	0.0969229	0.0056539	8.53846e-05	0	NA	NA	NA	NA	NA	NA	NA	If phenotype is significant it is for the one sex tested	lambda=NA, scaleShift=NA, transformed=FALSE, code=0	{"WT_Male":495,"1700008O03Rik_HOM_tm1a_Male":3,"variability":0.4,"Formula":"X3_4V ~ Genotype"}	0.355865	0.859201
1700008O03Rik_HOM_tm1a	Sanger_HistologiX	3	B6N	15.7	3_Pons	0	Mixed Model framework, linear mixed-effects model, equation withoutWeight	3_Pons	1	1	0.657491	-0.00210201	0.00476744	0.659909	Female: NA, Male: -2.05%	NA	NA	NA	NA	NA	WT	NA	0.0628918	1700008O03Rik_HOM_tm1a	NA	0.0582156	0.0783533	0.102775	0.000572465	0	NA	NA	NA	NA	NA	NA	NA	If phenotype is significant it is for the one sex tested	lambda=NA, scaleShift=NA, transformed=FALSE, code=0	{"WT_Male":495,"1700008O03Rik_HOM_tm1a_Male":3,"variability":0.602,"Formula":"X3_Pons ~ Genotype"}	0.657491	0.949617
1700008O03Rik_HOM_tm1a	Sanger_HistologiX	3	B6N	15.7	3_IGL	0	Mixed Model framework, linear mixed-effects model, equation withoutWeight	3_IGL	1	1	0.197713	0.00484979	0.00377298	0.200633	Female: NA, Male: 10.65%	NA	NA	NA	NA	NA	WT	NA	0.0807	1700008O03Rik_HOM_tm1a	NA	0.000587859	0.237184	0.0455177	0.000397165	0	NA	NA	NA	NA	NA	NA	NA	If phenotype is significant it is for the one sex tested	lambda=NA, scaleShift=NA, transformed=FALSE, code=0	{"WT_Male":495,"1700008O03Rik_HOM_tm1a_Male":3,"variability":0.602,"Formula":"X3_IGL ~ Genotype"}	0.197713	0.77641
1700008O03Rik_HOM_tm1a	Sanger_HistologiX	3	B6N	15.7	1_LV	0	Mixed Model framework, linear mixed-effects model, equation withoutWeight	1_LV	1	1	0.892319	-6.47391e-05	0.000499333	0.896936	Female: NA, Male: -3.47%	NA	NA	NA	NA	NA	WT	NA	7.37e-10	1700008O03Rik_HOM_tm1a	NA	0.0294276	7.37e-10	0.00186773	4.03226e-05	0	NA	NA	NA	NA	NA	NA	NA	If phenotype is significant it is for the one sex tested	lambda=NA, scaleShift=NA, transformed=FALSE, code=0	{"WT_Male":495,"1700008O03Rik_HOM_tm1a_Male":3,"variability":0.996,"Formula":"X1_LV ~ Genotype"}	0.892319	0.989108
1700008O03Rik_HOM_tm1a	Sanger_HistologiX	3	B6N	15.7	1_Cg	0	Mixed Model framework, linear mixed-effects model, equation withoutWeight	1_Cg	1	1	0.527269	0.000349266	0.000554314	0.52916	Female: NA, Male: 3.42%	NA	NA	NA	NA	NA	WT	NA	0.0381746	1700008O03Rik_HOM_tm1a	NA	0.225765	0.116597	0.0102151	5.54946e-05	0	NA	NA	NA	NA	NA	NA	NA	If phenotype is significant it is for the one sex tested	lambda=NA, scaleShift=NA, transformed=FALSE, code=0	{"WT_Male":495,"1700008O03Rik_HOM_tm1a_Male":3,"variability":0.988,"Formula":"X1_Cg ~ Genotype"}	0.527269	0.920555
1700008O03Rik_HOM_tm1a	Sanger_HistologiX	3	B6N	15.7	1_CPu	0	Mixed Model framework, linear mixed-effects model, equation withoutWeight	1_CPu	1	1	0.132647	0.00353508	0.00234645	0.133095	Female: NA, Male: 11.64%	NA	NA	NA	NA	NA	WT	NA	0.0231183	1700008O03Rik_HOM_tm1a	NA	0.89029	0.211936	0.0303712	0.000216817	0	NA	NA	NA	NA	NA	NA	NA	If phenotype is significant it is for the one sex tested	lambda=NA, scaleShift=NA, transformed=FALSE, code=0	{"WT_Male":495,"1700008O03Rik_HOM_tm1a_Male":3,"variability":0.974,"Formula":"X1_CPu ~ Genotype"}	0.132647	0.724146
1700008O03Rik_HOM_tm1a	Sanger_HistologiX	3	B6N	15.7	1_aca	0	Mixed Model framework, linear mixed-effects model, equation withoutWeight	1_aca	1	1	0.395611	3.09296e-05	3.65119e-05	0.397652	Female: NA, Male: 4.49%	NA	NA	NA	NA	NA	WT	NA	0.700648	1700008O03Rik_HOM_tm1a	NA	0.293951	0.896728	0.000689224	3.1535e-06	0	NA	NA	NA	NA	NA	NA	NA	If phenotype is significant it is for the one sex tested	lambda=NA, scaleShift=NA, transformed=FALSE, code=0	{"WT_Male":495,"1700008O03Rik_HOM_tm1a_Male":3,"variability":0.996,"Formula":"X1_aca ~ Genotype"}	0.395611	0.874838
1700008O03Rik_HOM_tm1a	Sanger_HistologiX	3	B6N	15.7	1_Pir	0	Mixed Model framework, linear mixed-effects model, equation withoutWeight	1_Pir	1	1	0.618903	8.22719e-05	0.00016579	0.620115	Female: NA, Male: 5.07%	NA	NA	NA	NA	NA	WT	NA	0.0010574	1700008O03Rik_HOM_tm1a	NA	0.0291847	0.0121168	0.00162197	1.65156e-05	0	NA	NA	NA	NA	NA	NA	NA	If phenotype is significant it is for the one sex tested	lambda=NA, scaleShift=NA, transformed=FALSE, code=0	{"WT_Male":495,"1700008O03Rik_HOM_tm1a_Male":3,"variability":0.992,"Formula":"X1_Pir ~ Genotype"}	0.618903	0.942445
1700008O03Rik_HOM_tm1a	Sanger_HistologiX	3	B6N	15.7	1_Cg_Width	0	Mixed Model framework, linear mixed-effects model, equation withoutWeight	1_Cg_Width	1	1	0.0650128	0.00484372	0.00262576	0.066154	Female: NA, Male: 5.3%	NA	NA	NA	NA	NA	WT	NA	0.618497	1700008O03Rik_HOM_tm1a	NA	0.817191	0.958589	0.0914365	0.000238964	0	NA	NA	NA	NA	NA	NA	NA	If phenotype is significant it is for the one sex tested	lambda=NA, scaleShift=NA, transformed=FALSE, code=0	{"WT_Male":495,"1700008O03Rik_HOM_tm1a_Male":3,"variability":0.849,"Formula":"X1_Cg_Width ~ Genotype"}	0.0650128	0.62417
1700008O03Rik_HOM_tm1a	Sanger_HistologiX	3	B6N	15.7	1_M1	0	Mixed Model framework, linear mixed-effects model, equation withoutWeight	1_M1	1	1	0.722856	-0.00110624	0.00312078	0.723254	Female: NA, Male: -0.89%	NA	NA	NA	NA	NA	WT	NA	0.00402885	1700008O03Rik_HOM_tm1a	NA	0.475784	0.00079036	0.124901	0.000290176	0	NA	NA	NA	NA	NA	NA	NA	If phenotype is significant it is for the one sex tested	lambda=NA, scaleShift=NA, transformed=FALSE, code=0	{"WT_Male":495,"1700008O03Rik_HOM_tm1a_Male":3,"variability":0.986,"Formula":"X1_M1 ~ Genotype"}	0.722856	0.964034
1700008O03Rik_HOM_tm1a	Sanger_HistologiX	3	B6N	15.7	1_S2	0	Mixed Model framework, linear mixed-effects model, equation withoutWeight	1_S2	1	1	0.670261	0.00164567	0.00389051	0.672633	Female: NA, Male: 1.56%	NA	NA	NA	NA	NA	WT	NA	0.832943	1700008O03Rik_HOM_tm1a	NA	0.802176	0.383198	0.105541	0.000348961	0	NA	NA	NA	NA	NA	NA	NA	If phenotype is significant it is for the one sex tested	lambda=NA, scaleShift=NA, transformed=FALSE, code=0	{"WT_Male":495,"1700008O03Rik_HOM_tm1a_Male":3,"variability":0.867,"Formula":"X1_S2 ~ Genotype"}	0.670261	0.952696
1700008O03Rik_HOM_tm1a	Sanger_HistologiX	3	B6N	15.7	2_LV	0	Mixed Model framework, linear mixed-effects model, equation withoutWeight	2_LV	1	1	0.545635	0.00059859	0.000984393	0.543625	Female: NA, Male: 21.12%	NA	NA	NA	NA	NA	WT	NA	6.02954e-09	1700008O03Rik_HOM_tm1a	NA	1.58874e-08	1.82161e-09	0.00283433	9.16934e-05	0	NA	NA	NA	NA	NA	NA	NA	If phenotype is significant it is for the one sex tested	lambda=NA, scaleShift=NA, transformed=FALSE, code=0	{"WT_Male":495,"1700008O03Rik_HOM_tm1a_Male":3,"variability":0.998,"Formula":"X2_LV ~ Genotype"}	0.545635	0.92378
1700008O03Rik_HOM_tm1a	Sanger_HistologiX	3	B6N	15.7	2_RSGc	0	Mixed Model framework, linear mixed-effects model, equation withoutWeight	2_RSGc	1	1	0.0567592	-0.00058995	0.000309356	0.0575556	Female: NA, Male: -12.92%	NA	NA	NA	NA	NA	WT	NA	0.0440316	1700008O03Rik_HOM_tm1a	NA	0.239842	0.117834	0.00456698	2.96068e-05	0	NA	NA	NA	NA	NA	NA	NA	If phenotype is significant it is for the one sex tested	lambda=NA, scaleShift=NA, transformed=FALSE, code=0	{"WT_Male":495,"1700008O03Rik_HOM_tm1a_Male":3,"variability":0.984,"Formula":"X2_RSGc ~ Genotype"}	0.0567592	0.604424
1700008O03Rik_HOM_tm1a	Sanger_HistologiX	3	B6N	15.7	2_AM	0	Mixed Model framework, linear mixed-effects model, equation withoutWeight	2_AM	1	1	0.557775	0.000502384	0.00086035	0.559753	Female: NA, Male: 8.49%	NA	NA	NA	NA	NA	WT	NA	0.0233577	1700008O03Rik_HOM_tm1a	NA	0.158738	0.0555916	0.00591732	8.28101e-05	0	NA	NA	NA	NA	NA	NA	NA	If phenotype is significant it is for the one sex tested	lambda=NA, scaleShift=NA, transformed=FALSE, code=0	{"WT_Male":495,"1700008O03Rik_HOM_tm1a_Male":3,"variability":0.976,"Formula":"X2_AM ~ Genotype"}	0.557775	0.926285
1700008O03Rik_HOM_tm1a	Sanger_HistologiX	3	B6N	15.7	2_Pir	0	Mixed Model framework, linear mixed-effects model, equation withoutWeight	2_Pir	1	1	0.231413	0.000207345	0.000172424	0.230187	Female: NA, Male: 11%	NA	NA	NA	NA	NA	WT	NA	0.058073	1700008O03Rik_HOM_tm1a	NA	0.000543805	0.000587224	0.0018846	1.7462e-05	0	NA	NA	NA	NA	NA	NA	NA	If phenotype is significant it is for the one sex tested	lambda=NA, scaleShift=NA, transformed=FALSE, code=0	{"WT_Male":495,"1700008O03Rik_HOM_tm1a_Male":3,"variability":0.99,"Formula":"X2_Pir ~ Genotype"}	0.231413	0.799252
1700008O03Rik_HOM_tm1a	Sanger_HistologiX	3	B6N	15.7	2_mt	0	Mixed Model framework, linear mixed-effects model, equation withoutWeight	2_mt	1	1	0.603403	-1.1924e-05	2.30282e-05	0.605021	Female: NA, Male: -4.37%	NA	NA	NA	NA	NA	WT	NA	0.0439675	1700008O03Rik_HOM_tm1a	NA	0.000613923	0.0167534	0.00027295	2.23535e-06	0	NA	NA	NA	NA	NA	NA	NA	If phenotype is significant it is for the one sex tested	lambda=NA, scaleShift=NA, transformed=FALSE, code=0	{"WT_Male":495,"1700008O03Rik_HOM_tm1a_Male":3,"variability":0.968,"Formula":"X2_mt ~ Genotype"}	0.603403	0.937463
1700008O03Rik_HOM_tm1a	Sanger_HistologiX	3	B6N	15.7	2_ic	0	Mixed Model framework, linear mixed-effects model, equation withoutWeight	2_ic	1	1	0.0489406	0.0009358	0.000473787	0.049266	Female: NA, Male: 9.5%	NA	NA	NA	NA	NA	WT	NA	0.211206	1700008O03Rik_HOM_tm1a	NA	0.922838	0.220128	0.00984876	4.16579e-05	0	NA	NA	NA	NA	NA	NA	NA	If phenotype is significant it is for the one sex tested	lambda=NA, scaleShift=NA, transformed=FALSE, code=0	{"WT_Male":495,"1700008O03Rik_HOM_tm1a_Male":3,"variability":0.976,"Formula":"X2_ic ~ Genotype"}	0.0489406	0.58117
1700008O03Rik_HOM_tm1a	Sanger_HistologiX	3	B6N	15.7	2_opt	0	Mixed Model framework, linear mixed-effects model, equation withoutWeight	2_opt	1	1	0.745123	5.57615e-05	0.000172841	0.747257	Female: NA, Male: 3.95%	NA	NA	NA	NA	NA	WT	NA	4.16942e-05	1700008O03Rik_HOM_tm1a	NA	0.00059704	0.000131936	0.00140999	1.45813e-05	0	NA	NA	NA	NA	NA	NA	NA	If phenotype is significant it is for the one sex tested	lambda=NA, scaleShift=NA, transformed=FALSE, code=0	{"WT_Male":495,"1700008O03Rik_HOM_tm1a_Male":3,"variability":0.922,"Formula":"X2_opt ~ Genotype"}	0.745123	0.968056
1700008O03Rik_HOM_tm1a	Sanger_HistologiX	3	B6N	15.7	2_fi	0	Mixed Model framework, linear mixed-effects model, equation withoutWeight	2_fi	1	1	0.0357564	-0.000489331	0.000232964	0.0365928	Female: NA, Male: -13.04%	NA	NA	NA	NA	NA	WT	NA	0.252008	1700008O03Rik_HOM_tm1a	NA	0.0956095	0.114922	0.00375193	2.20388e-05	0	NA	NA	NA	NA	NA	NA	NA	If phenotype is significant it is for the one sex tested	lambda=NA, scaleShift=NA, transformed=FALSE, code=0	{"WT_Male":495,"1700008O03Rik_HOM_tm1a_Male":3,"variability":0.99,"Formula":"X2_fi ~ Genotype"}	0.0357564	0.548397
1700008O03Rik_HOM_tm1a	Sanger_HistologiX	3	B6N	15.7	2_Hb	0	Mixed Model framework, linear mixed-effects model, equation withoutWeight	2_Hb	1	1	0.997827	-2.28636e-07	6.50913e-05	0.9972	Female: NA, Male: -0.03%	NA	NA	NA	NA	NA	WT	NA	0.010316	1700008O03Rik_HOM_tm1a	NA	0.000100408	1.50817e-05	0.0007351	7.61029e-06	0	NA	NA	NA	NA	NA	NA	NA	If phenotype is significant it is for the one sex tested	lambda=NA, scaleShift=NA, transformed=FALSE, code=0	{"WT_Male":495,"1700008O03Rik_HOM_tm1a_Male":3,"variability":0.99,"Formula":"X2_Hb ~ Genotype"}	0.997827	0.999769
1700008O03Rik_HOM_tm1a	Sanger_HistologiX	3	B6N	15.7	2_RSGc_Width	0	Mixed Model framework, linear mixed-effects model, equation withoutWeight	2_RSGc_Width	1	1	0.740357	0.000759026	0.00230327	0.741994	Female: NA, Male: 1.12%	NA	NA	NA	NA	NA	WT	NA	0.024142	1700008O03Rik_HOM_tm1a	NA	0.989755	0.131723	0.0676965	0.000195973	0	NA	NA	NA	NA	NA	NA	NA	If phenotype is significant it is for the one sex tested	lambda=NA, scaleShift=NA, transformed=FALSE, code=0	{"WT_Male":495,"1700008O03Rik_HOM_tm1a_Male":3,"variability":0.853,"Formula":"X2_RSGc_Width ~ Genotype"}	0.740357	0.967358
1700008O03Rik_HOM_tm1a	Sanger_HistologiX	3	B6N	15.7	2_DG	0	Mixed Model framework, linear mixed-effects model, equation withoutWeight	2_DG	1	1	0.198562	0.0129005	0.0100481	0.20041	Female: NA, Male: 8.17%	NA	NA	NA	NA	NA	WT	NA	0.65059	1700008O03Rik_HOM_tm1a	NA	0.000995444	0.493612	0.15787	0.00114846	0	NA	NA	NA	NA	NA	NA	NA	If phenotype is significant it is for the one sex tested	lambda=NA, scaleShift=NA, transformed=FALSE, code=0	{"WT_Male":495,"1700008O03Rik_HOM_tm1a_Male":3,"variability":0.914,"Formula":"X2_DG ~ Genotype"}	0.198562	0.776804
1700008O03Rik_HOM_tm1a	Sanger_HistologiX	3	B6N	15.7	2_Mol	0	Mixed Model framework, linear mixed-effects model, equation withoutWeight	2_Mol	1	1	0.380347	0.000907118	0.00102846	0.379034	Female: NA, Male: 8.93%	NA	NA	NA	NA	NA	WT	NA	0.0129966	1700008O03Rik_HOM_tm1a	NA	0.147412	0.0118057	0.010163	0.00010566	0	NA	NA	NA	NA	NA	NA	NA	If phenotype is significant it is for the one sex tested	lambda=NA, scaleShift=NA, transformed=FALSE, code=0	{"WT_Male":495,"1700008O03Rik_HOM_tm1a_Male":3,"variability":0.6,"Formula":"X2_Mol ~ Genotype"}	0.380347	0.868595
1700008O03Rik_HOM_tm1a	Sanger_HistologiX	3	B6N	15.7	2_Rad	0	Mixed Model framework, linear mixed-effects model, equation withoutWeight	2_Rad	1	1	0.490967	0.00117856	0.00171627	0.493147	Female: NA, Male: 4.82%	NA	NA	NA	NA	NA	WT	NA	0.021107	1700008O03Rik_HOM_tm1a	NA	0.0620802	0.00313223	0.0244461	0.000173028	0	NA	NA	NA	NA	NA	NA	NA	If phenotype is significant it is for the one sex tested	lambda=NA, scaleShift=NA, transformed=FALSE, code=0	{"WT_Male":495,"1700008O03Rik_HOM_tm1a_Male":3,"variability":0.681,"Formula":"X2_Rad ~ Genotype"}	0.490967	0.909523
1700008O03Rik_HOM_tm1a	Sanger_HistologiX	3	B6N	15.7	2_Or	0	Mixed Model framework, linear mixed-effects model, equation withoutWeight	2_Or	1	1	0.028531	-0.00221412	0.00100834	0.0290254	Female: NA, Male: -13.57%	NA	NA	NA	NA	NA	WT	NA	0.588769	1700008O03Rik_HOM_tm1a	NA	0.961212	0.718087	0.0163112	9.62434e-05	0	NA	NA	NA	NA	NA	NA	NA	If phenotype is significant it is for the one sex tested	lambda=NA, scaleShift=NA, transformed=FALSE, code=0	{"WT_Male":495,"1700008O03Rik_HOM_tm1a_Male":3,"variability":0.918,"Formula":"X2_Or ~ Genotype"}	0.028531	0.507417
1700008O03Rik_HOM_tm1a	Sanger_HistologiX	3	B6N	15.7	2_M1	0	Mixed Model framework, linear mixed-effects model, equation withoutWeight	2_M1	1	1	0.350611	-0.00374874	0.00402508	0.352474	Female: NA, Male: -4.29%	NA	NA	NA	NA	NA	WT	NA	0.0954288	1700008O03Rik_HOM_tm1a	NA	0.00231206	0.250929	0.0874267	0.000360743	0	NA	NA	NA	NA	NA	NA	NA	If phenotype is significant it is for the one sex tested	lambda=NA, scaleShift=NA, transformed=FALSE, code=0	{"WT_Male":495,"1700008O03Rik_HOM_tm1a_Male":3,"variability":0.998,"Formula":"X2_M1 ~ Genotype"}	0.350611	0.855794
1700008O03Rik_HOM_tm1a	Sanger_HistologiX	3	B6N	15.7	2_S2	0	Mixed Model framework, linear mixed-effects model, equation withoutWeight	2_S2	1	1	0.885696	0.000487931	0.00342426	0.886796	Female: NA, Male: 0.54%	NA	NA	NA	NA	NA	WT	NA	0.582101	1700008O03Rik_HOM_tm1a	NA	0.83174	0.769083	0.0906952	0.000307572	0	NA	NA	NA	NA	NA	NA	NA	If phenotype is significant it is for the one sex tested	lambda=NA, scaleShift=NA, transformed=FALSE, code=0	{"WT_Male":495,"1700008O03Rik_HOM_tm1a_Male":3,"variability":0.888,"Formula":"X2_S2 ~ Genotype"}	0.885696	0.988732
1700008O03Rik_HOM_tm1a	Sanger_HistologiX	3	B6N	15.7	3_py	0	Mixed Model framework, linear mixed-effects model, equation withoutWeight	3_py	1	1	0.193834	8.6008e-05	6.6337e-05	0.196382	Female: NA, Male: 11.74%	NA	NA	NA	NA	NA	WT	NA	0.0155519	1700008O03Rik_HOM_tm1a	NA	0.141677	0.00438915	0.000732727	7.31674e-06	0	NA	NA	NA	NA	NA	NA	NA	If phenotype is significant it is for the one sex tested	lambda=NA, scaleShift=NA, transformed=FALSE, code=0	{"WT_Male":495,"1700008O03Rik_HOM_tm1a_Male":3,"variability":0.699,"Formula":"X3_py ~ Genotype"}	0.193834	0.77407
1700008O03Rik_HOM_tm1a	Sanger_HistologiX	3	B6N	15.7	3_g7	0	Mixed Model framework, linear mixed-effects model, equation withoutWeight	3_g7	1	1	0.0403994	-9.25092e-05	4.50999e-05	0.0433261	Female: NA, Male: -27.77%	NA	NA	NA	NA	NA	WT	NA	0.477974	1700008O03Rik_HOM_tm1a	NA	0.10652	0.431912	0.000333148	4.52115e-06	0	NA	NA	NA	NA	NA	NA	NA	If phenotype is significant it is for the one sex tested	lambda=NA, scaleShift=NA, transformed=FALSE, code=0	{"WT_Male":495,"1700008O03Rik_HOM_tm1a_Male":3,"variability":0.44,"Formula":"X3_g7 ~ Genotype"}	0.0403994	0.561019
1700008O03Rik_HOM_tm1a	Sanger_HistologiX	3	B6N	15.7	3_CN	0	Mixed Model framework, linear mixed-effects model, equation withoutWeight	3_CN	1	1	0.580744	-0.000229605	0.000408173	0.57471	Female: NA, Male: -5.09%	NA	NA	NA	NA	NA	WT	NA	0.35313	1700008O03Rik_HOM_tm1a	NA	0.662305	0.411122	0.00451253	4.54107e-05	0	NA	NA	NA	NA	NA	NA	NA	If phenotype is significant it is for the one sex tested	lambda=NA, scaleShift=NA, transformed=FALSE, code=0	{"WT_Male":495,"1700008O03Rik_HOM_tm1a_Male":3,"variability":0.558,"Formula":"X3_CN ~ Genotype"}	0.580744	0.931367
1700008O03Rik_HOM_tm1a	Sanger_HistologiX	3	B6N	15.7	3_Lat	0	Mixed Model framework, linear mixed-effects model, equation withoutWeight	3_Lat	1	1	0.479941	0.000187828	0.000265887	0.481038	Female: NA, Male: 9.83%	NA	NA	NA	NA	NA	WT	NA	0.00519158	1700008O03Rik_HOM_tm1a	NA	0.146017	0.0124628	0.00191028	2.84511e-05	0	NA	NA	NA	NA	NA	NA	NA	If phenotype is significant it is for the one sex tested	lambda=NA, scaleShift=NA, transformed=FALSE, code=0	{"WT_Male":495,"1700008O03Rik_HOM_tm1a_Male":3,"variability":0.604,"Formula":"X3_Lat ~ Genotype"}	0.479941	0.905907
1700008O03Rik_HOM_tm1a	Sanger_HistologiX	3	B6N	15.7	3_IntA	0	Mixed Model framework, linear mixed-effects model, equation withoutWeight	3_IntA	1	1	0.513193	0.000259657	0.000388282	0.504984	Female: NA, Male: 17.93%	NA	NA	NA	NA	NA	WT	NA	0.00420443	1700008O03Rik_HOM_tm1a	NA	0.0191583	0.00098075	0.00144851	4.72002e-05	0	NA	NA	NA	NA	NA	NA	NA	If phenotype is significant it is for the one sex tested	lambda=NA, scaleShift=NA, transformed=FALSE, code=0	{"WT_Male":495,"1700008O03Rik_HOM_tm1a_Male":3,"variability":0.528,"Formula":"X3_IntA ~ Genotype"}	0.513193	0.916933
1700008O03Rik_HOM_tm1a	Sanger_HistologiX	3	B6N	15.7	Body_weight	0	Mixed Model framework, linear mixed-effects model, equation withoutWeight	Body_weight	1	1	0.148902	-2.46354	1.69689	0.147666	Female: NA, Male: -7.77%	NA	NA	NA	NA	NA	WT	NA	0.00730756	1700008O03Rik_HOM_tm1a	NA	0.0409206	0.00188849	31.6862	0.152038	0	NA	NA	NA	NA	NA	NA	NA	If phenotype is significant it is for the one sex tested	lambda=NA, scaleShift=NA, transformed=FALSE, code=0	{"WT_Male":495,"1700008O03Rik_HOM_tm1a_Male":3,"variability":0.247,"Formula":"Body_weight ~ Genotype"}	0.148902	0.739971
1700008O03Rik_HOM_tm1a	Sanger_HistologiX	3	B6N	15.7	Brain_weight	0	Mixed Model framework, linear mixed-effects model, equation withoutWeight	Brain_weight	1	1	0.360461	-0.0109199	0.0119709	0.362543	Female: NA, Male: -2.38%	NA	NA	NA	NA	NA	WT	NA	0.179974	1700008O03Rik_HOM_tm1a	NA	0.211567	0.110925	0.458224	0.00111522	0	NA	NA	NA	NA	NA	NA	NA	If phenotype is significant it is for the one sex tested	lambda=NA, scaleShift=NA, transformed=FALSE, code=0	{"WT_Male":495,"1700008O03Rik_HOM_tm1a_Male":3,"variability":0.03,"Formula":"Brain_weight ~ Genotype"}	0.360461	0.860242
Krt88_HOM_tm1a	Sanger_HistologiX	3	B6N	16	1_TBA	0	Mixed Model framework, linear mixed-effects model, equation withoutWeight	1_TBA	1	1	0.972806	0.000396227	0.0120014	0.973687	Female: NA, Male: 0.12%	NA	NA	NA	NA	NA	WT	NA	0.0020079	Krt88 _HOM_tm1a	NA	0.900359	0.000242874	0.31785	0.00101232	0	NA	NA	NA	NA	NA	NA	NA	If phenotype is significant it is for the one sex tested	lambda=NA, scaleShift=NA, transformed=FALSE, code=0	{"WT_Male":495,"Krt88 _HOM_tm1a_Male":3,"variability":0.974,"Formula":"X1_TBA ~ Genotype"}	0.972806	0.99775
Krt88_HOM_tm1a	Sanger_HistologiX	3	B6N	16	1_gcc	0	Mixed Model framework, linear mixed-effects model, equation withoutWeight	1_gcc	1	1	0.0493814	-0.0012137	0.000617656	0.0506954	Female: NA, Male: -12.53%	NA	NA	NA	NA	NA	WT	NA	0.031719	Krt88 _HOM_tm1a	NA	0.772385	0.239557	0.00968539	6.45742e-05	0	NA	NA	NA	NA	NA	NA	NA	If phenotype is significant it is for the one sex tested	lambda=NA, scaleShift=NA, transformed=FALSE, code=0	{"WT_Male":495,"Krt88 _HOM_tm1a_Male":3,"variability":0.849,"Formula":"X1_gcc ~ Genotype"}	0.0493814	0.582016
Krt88_HOM_tm1a	Sanger_HistologiX	3	B6N	16	1_Cg_Height	0	Mixed Model framework, linear mixed-effects model, equation withoutWeight	1_Cg_Height	1	1	0.875419	-0.000985983	0.0063478	0.876679	Female: NA, Male: -0.63%	NA	NA	NA	NA	NA	WT	NA	0.0980962	Krt88 _HOM_tm1a	NA	0.0104705	0.0753302	0.155832	0.000550169	0	NA	NA	NA	NA	NA	NA	NA	If phenotype is significant it is for the one sex tested	lambda=NA, scaleShift=NA, transformed=FALSE, code=0	{"WT_Male":495,"Krt88 _HOM_tm1a_Male":3,"variability":0.809,"Formula":"X1_Cg_Height ~ Genotype"}	0.875419	0.987889
Krt88_HOM_tm1a	Sanger_HistologiX	3	B6N	16	1_gcc_Width_T	0	Mixed Model framework, linear mixed-effects model, equation withoutWeight	1_gcc_Width_T	1	1	0.415484	0.00564084	0.0069313	0.416706	Female: NA, Male: 3.55%	NA	NA	NA	NA	NA	WT	NA	0.871329	Krt88 _HOM_tm1a	NA	0.546821	0.33149	0.15876	0.000689318	0	NA	NA	NA	NA	NA	NA	NA	If phenotype is significant it is for the one sex tested	lambda=NA, scaleShift=NA, transformed=FALSE, code=0	{"WT_Male":495,"Krt88 _HOM_tm1a_Male":3,"variability":0.693,"Formula":"X1_gcc_Width_T ~ Genotype"}	0.415484	0.880843
Krt88_HOM_tm1a	Sanger_HistologiX	3	B6N	16	1_gcc_Width_B	0	Mixed Model framework, linear mixed-effects model, equation withoutWeight	1_gcc_Width_B	1	1	0.0786263	-0.0132229	0.00752545	0.0804723	Female: NA, Male: -17.55%	NA	NA	NA	NA	NA	WT	NA	0.00455149	Krt88 _HOM_tm1a	NA	0.803851	0.0122805	0.0753403	0.000716492	0	NA	NA	NA	NA	NA	NA	NA	If phenotype is significant it is for the one sex tested	lambda=NA, scaleShift=NA, transformed=FALSE, code=0	{"WT_Male":495,"Krt88 _HOM_tm1a_Male":3,"variability":0.677,"Formula":"X1_gcc_Width_B ~ Genotype"}	0.0786263	0.649457
Krt88_HOM_tm1a	Sanger_HistologiX	3	B6N	16	1_gcc_Height	0	Mixed Model framework, linear mixed-effects model, equation withoutWeight	1_gcc_Height	1	1	0.275145	-0.00315524	0.0028968	0.277331	Female: NA, Male: -7.16%	NA	NA	NA	NA	NA	WT	NA	0.756244	Krt88 _HOM_tm1a	NA	0.730025	0.294463	0.0440571	0.000269954	0	NA	NA	NA	NA	NA	NA	NA	If phenotype is significant it is for the one sex tested	lambda=NA, scaleShift=NA, transformed=FALSE, code=0	{"WT_Male":495,"Krt88 _HOM_tm1a_Male":3,"variability":0.574,"Formula":"X1_gcc_Height ~ Genotype"}	0.275145	0.821562
Krt88_HOM_tm1a	Sanger_HistologiX	3	B6N	16	2_TBA	0	Mixed Model framework, linear mixed-effects model, equation withoutWeight	2_TBA	1	1	0.988419	-0.000315162	0.0184738	0.986401	Female: NA, Male: -0.07%	NA	NA	NA	NA	NA	WT	NA	1.46026e-05	Krt88 _HOM_tm1a	NA	0.864021	0.0015409	0.451723	0.00166432	0	NA	NA	NA	NA	NA	NA	NA	If phenotype is significant it is for the one sex tested	lambda=NA, scaleShift=NA, transformed=FALSE, code=0	{"WT_Male":495,"Krt88 _HOM_tm1a_Male":3,"variability":0.986,"Formula":"X2_TBA ~ Genotype"}	0.988419	0.998968
Krt88_HOM_tm1a	Sanger_HistologiX	3	B6N	16	2_D3V	0	Mixed Model framework, linear mixed-effects model, equation withoutWeight	2_D3V	1	1	0.0217327	0.000878463	0.000382618	0.0224353	Female: NA, Male: 33.46%	NA	NA	NA	NA	NA	WT	NA	6.90795e-07	Krt88 _HOM_tm1a	NA	0.00122787	6.6248e-07	0.00262519	3.28063e-05	0	NA	NA	NA	NA	NA	NA	NA	If phenotype is significant it is for the one sex tested	lambda=NA, scaleShift=NA, transformed=FALSE, code=0	{"WT_Male":495,"Krt88 _HOM_tm1a_Male":3,"variability":0.982,"Formula":"X2_D3V ~ Genotype"}	0.0217327	0.474423
Krt88_HOM_tm1a	Sanger_HistologiX	3	B6N	16	2_cc	0	Mixed Model framework, linear mixed-effects model, equation withoutWeight	2_cc	1	1	0.85849	-0.000383818	0.00215725	0.858926	Female: NA, Male: -10.54%	NA	NA	NA	NA	NA	WT	NA	7.37e-10	Krt88 _HOM_tm1a	NA	7.37e-10	7.37e-10	0.00364264	0.000172167	0	NA	NA	NA	NA	NA	NA	NA	If phenotype is significant it is for the one sex tested	lambda=NA, scaleShift=NA, transformed=FALSE, code=0	{"WT_Male":495,"Krt88 _HOM_tm1a_Male":3,"variability":0.948,"Formula":"X2_cc ~ Genotype"}	0.85849	0.98644
Krt88_HOM_tm1a	Sanger_HistologiX	3	B6N	16	2_dhc	0	Mixed Model framework, linear mixed-effects model, equation withoutWeight	2_dhc	1	1	0.0288743	0.000110848	5.06938e-05	0.0296483	Female: NA, Male: 28.61%	NA	NA	NA	NA	NA	WT	NA	8.35239e-07	Krt88 _HOM_tm1a	NA	2.60731e-08	6.83252e-08	0.000387466	4.51853e-06	0	NA	NA	NA	NA	NA	NA	NA	If phenotype is significant it is for the one sex tested	lambda=NA, scaleShift=NA, transformed=FALSE, code=0	{"WT_Male":495,"Krt88 _HOM_tm1a_Male":3,"variability":0.944,"Formula":"X2_dhc ~ Genotype"}	0.0288743	0.508856
Krt88_HOM_tm1a	Sanger_HistologiX	3	B6N	16	2_HP	0	Mixed Model framework, linear mixed-effects model, equation withoutWeight	2_HP	1	1	0.0833714	0.00527441	0.00304724	0.0847274	Female: NA, Male: 14.15%	NA	NA	NA	NA	NA	WT	NA	0.515956	Krt88 _HOM_tm1a	NA	0.46272	0.294064	0.0372723	0.000304651	0	NA	NA	NA	NA	NA	NA	NA	If phenotype is significant it is for the one sex tested	lambda=NA, scaleShift=NA, transformed=FALSE, code=0	{"WT_Male":495,"Krt88 _HOM_tm1a_Male":3,"variability":0.92,"Formula":"X2_HP ~ Genotype"}	0.0833714	0.65943
Krt88_HOM_tm1a	Sanger_HistologiX	3	B6N	16	2_RSGc_Height	0	Mixed Model framework, linear mixed-effects model, equation withoutWeight	2_RSGc_Height	1	1	0.00998751	-0.0120944	0.00467489	0.0102	Female: NA, Male: -13.14%	NA	NA	NA	NA	NA	WT	NA	0.231462	Krt88 _HOM_tm1a	NA	0.551941	0.139533	0.092032	0.000428281	0	NA	NA	NA	NA	NA	NA	NA	If phenotype is significant it is for the one sex tested	lambda=NA, scaleShift=NA, transformed=FALSE, code=0	{"WT_Male":495,"Krt88 _HOM_tm1a_Male":3,"variability":0.823,"Formula":"X2_RSGc_Height ~ Genotype"}	0.00998751	0.359631
Krt88_HOM_tm1a	Sanger_HistologiX	3	B6N	16	2_cc_Width	0	Mixed Model framework, linear mixed-effects model, equation withoutWeight	2_cc_Width	1	1	0.805788	-0.00138226	0.00545508	0.80017	Female: NA, Male: -1.26%	NA	NA	NA	NA	NA	WT	NA	0.155177	Krt88 _HOM_tm1a	NA	0.327205	0.0270979	0.109397	0.000452194	0	NA	NA	NA	NA	NA	NA	NA	If phenotype is significant it is for the one sex tested	lambda=NA, scaleShift=NA, transformed=FALSE, code=0	{"WT_Male":495,"Krt88 _HOM_tm1a_Male":3,"variability":0.785,"Formula":"X2_cc_Width ~ Genotype"}	0.805788	0.979101
Krt88_HOM_tm1a	Sanger_HistologiX	3	B6N	16	2_cc_Height	0	Mixed Model framework, linear mixed-effects model, equation withoutWeight	2_cc_Height	1	1	0.839424	-0.000394804	0.00194858	0.839596	Female: NA, Male: -1.41%	NA	NA	NA	NA	NA	WT	NA	0.00248262	Krt88 _HOM_tm1a	NA	0.0468604	0.00215368	0.0280407	0.000168003	0	NA	NA	NA	NA	NA	NA	NA	If phenotype is significant it is for the one sex tested	lambda=NA, scaleShift=NA, transformed=FALSE, code=0	{"WT_Male":495,"Krt88 _HOM_tm1a_Male":3,"variability":0.62,"Formula":"X2_cc_Height ~ Genotype"}	0.839424	0.983802
Krt88_HOM_tm1a	Sanger_HistologiX	3	B6N	16	2_TILpy	0	Mixed Model framework, linear mixed-effects model, equation withoutWeight	2_TILpy	1	1	0.00755635	0.0929637	0.0347428	0.00797147	Female: NA, Male: 15.18%	NA	NA	NA	NA	NA	WT	NA	0.429767	Krt88 _HOM_tm1a	NA	0.0444484	0.504621	0.612605	0.00347269	0	NA	NA	NA	NA	NA	NA	NA	If phenotype is significant it is for the one sex tested	lambda=NA, scaleShift=NA, transformed=FALSE, code=0	{"WT_Male":495,"Krt88 _HOM_tm1a_Male":3,"variability":0.904,"Formula":"X2_TILpy ~ Genotype"}	0.00755635	0.322722
Krt88_HOM_tm1a	Sanger_HistologiX	3	B6N	16	3_TBA	0	Mixed Model framework, linear mixed-effects model, equation withoutWeight	3_TBA	1	1	0.739219	-0.00373384	0.0109549	0.733729	Female: NA, Male: -1.33%	NA	NA	NA	NA	NA	WT	NA	0.189596	Krt88 _HOM_tm1a	NA	0.932028	0.165404	0.281161	0.00123233	0	NA	NA	NA	NA	NA	NA	NA	If phenotype is significant it is for the one sex tested	lambda=NA, scaleShift=NA, transformed=FALSE, code=0	{"WT_Male":495,"Krt88 _HOM_tm1a_Male":3,"variability":0.588,"Formula":"X3_TBA ~ Genotype"}	0.739219	0.967235
Krt88_HOM_tm1a	Sanger_HistologiX	3	B6N	16	3_4V	0	Mixed Model framework, linear mixed-effects model, equation withoutWeight	3_4V	1	1	0.514547	-0.000493829	0.000689753	0.476337	Female: NA, Male: -8.73%	NA	NA	NA	NA	NA	WT	NA	0.0473746	Krt88 _HOM_tm1a	NA	0.818699	0.100891	0.0056551	8.66435e-05	0	NA	NA	NA	NA	NA	NA	NA	If phenotype is significant it is for the one sex tested	lambda=NA, scaleShift=NA, transformed=FALSE, code=0	{"WT_Male":495,"Krt88 _HOM_tm1a_Male":3,"variability":0.4,"Formula":"X3_4V ~ Genotype"}	0.514547	0.917484
Krt88_HOM_tm1a	Sanger_HistologiX	3	B6N	16	3_Pons	0	Mixed Model framework, linear mixed-effects model, equation withoutWeight	3_Pons	1	1	0.137387	-0.00738152	0.00495083	0.138056	Female: NA, Male: -7.18%	NA	NA	NA	NA	NA	WT	NA	0.0657995	Krt88 _HOM_tm1a	NA	0.0614569	0.0943237	0.102783	0.000572473	0	NA	NA	NA	NA	NA	NA	NA	If phenotype is significant it is for the one sex tested	lambda=NA, scaleShift=NA, transformed=FALSE, code=0	{"WT_Male":495,"Krt88 _HOM_tm1a_Male":3,"variability":0.602,"Formula":"X3_Pons ~ Genotype"}	0.137387	0.727958
Krt88_HOM_tm1a	Sanger_HistologiX	3	B6N	16	3_IGL	0	Mixed Model framework, linear mixed-effects model, equation withoutWeight	3_IGL	1	1	0.428999	-0.00298453	0.00379405	0.432737	Female: NA, Male: -6.56%	NA	NA	NA	NA	NA	WT	NA	0.0826402	Krt88 _HOM_tm1a	NA	0.00121357	0.20642	0.0455129	0.000396873	0	NA	NA	NA	NA	NA	NA	NA	If phenotype is significant it is for the one sex tested	lambda=NA, scaleShift=NA, transformed=FALSE, code=0	{"WT_Male":495,"Krt88 _HOM_tm1a_Male":3,"variability":0.602,"Formula":"X3_IGL ~ Genotype"}	0.428999	0.88509
Krt88_HOM_tm1a	Sanger_HistologiX	3	B6N	16	1_LV	0	Mixed Model framework, linear mixed-effects model, equation withoutWeight	1_LV	1	1	0.514664	-0.000324902	0.000500542	0.516806	Female: NA, Male: -17.4%	NA	NA	NA	NA	NA	WT	NA	7.37e-10	Krt88 _HOM_tm1a	NA	0.0262206	7.73979e-10	0.00186704	4.01128e-05	0	NA	NA	NA	NA	NA	NA	NA	If phenotype is significant it is for the one sex tested	lambda=NA, scaleShift=NA, transformed=FALSE, code=0	{"WT_Male":495,"Krt88 _HOM_tm1a_Male":3,"variability":0.996,"Formula":"X1_LV ~ Genotype"}	0.514664	0.917557
Krt88_HOM_tm1a	Sanger_HistologiX	3	B6N	16	1_Cg	0	Mixed Model framework, linear mixed-effects model, equation withoutWeight	1_Cg	1	1	0.550532	-0.000350071	0.000581031	0.547336	Female: NA, Male: -3.43%	NA	NA	NA	NA	NA	WT	NA	0.035593	Krt88 _HOM_tm1a	NA	0.328304	0.149068	0.0102168	5.53153e-05	0	NA	NA	NA	NA	NA	NA	NA	If phenotype is significant it is for the one sex tested	lambda=NA, scaleShift=NA, transformed=FALSE, code=0	{"WT_Male":495,"Krt88 _HOM_tm1a_Male":3,"variability":0.988,"Formula":"X1_Cg ~ Genotype"}	0.550532	0.924648
Krt88_HOM_tm1a	Sanger_HistologiX	3	B6N	16	1_CPu	0	Mixed Model framework, linear mixed-effects model, equation withoutWeight	1_CPu	1	1	0.0479156	0.00479699	0.00241679	0.0481758	Female: NA, Male: 15.79%	NA	NA	NA	NA	NA	WT	NA	0.0232106	Krt88 _HOM_tm1a	NA	0.823301	0.196582	0.0303733	0.000217611	0	NA	NA	NA	NA	NA	NA	NA	If phenotype is significant it is for the one sex tested	lambda=NA, scaleShift=NA, transformed=FALSE, code=0	{"WT_Male":495,"Krt88 _HOM_tm1a_Male":3,"variability":0.974,"Formula":"X1_CPu ~ Genotype"}	0.0479156	0.579543
Krt88_HOM_tm1a	Sanger_HistologiX	3	B6N	16	1_aca	0	Mixed Model framework, linear mixed-effects model, equation withoutWeight	1_aca	1	1	0.152131	5.30457e-05	3.70345e-05	0.153156	Female: NA, Male: 7.7%	NA	NA	NA	NA	NA	WT	NA	0.675695	Krt88 _HOM_tm1a	NA	0.292569	0.873206	0.000689212	3.15717e-06	0	NA	NA	NA	NA	NA	NA	NA	If phenotype is significant it is for the one sex tested	lambda=NA, scaleShift=NA, transformed=FALSE, code=0	{"WT_Male":495,"Krt88 _HOM_tm1a_Male":3,"variability":0.996,"Formula":"X1_aca ~ Genotype"}	0.152131	0.744126
Krt88_HOM_tm1a	Sanger_HistologiX	3	B6N	16	1_Pir	0	Mixed Model framework, linear mixed-effects model, equation withoutWeight	1_Pir	1	1	0.0600098	0.00032629	0.000173413	0.060939	Female: NA, Male: 20.12%	NA	NA	NA	NA	NA	WT	NA	0.00113298	Krt88 _HOM_tm1a	NA	0.0260334	0.0171953	0.00162186	1.65277e-05	0	NA	NA	NA	NA	NA	NA	NA	If phenotype is significant it is for the one sex tested	lambda=NA, scaleShift=NA, transformed=FALSE, code=0	{"WT_Male":495,"Krt88 _HOM_tm1a_Male":3,"variability":0.992,"Formula":"X1_Pir ~ Genotype"}	0.0600098	0.611764
Krt88_HOM_tm1a	Sanger_HistologiX	3	B6N	16	1_Cg_Width	0	Mixed Model framework, linear mixed-effects model, equation withoutWeight	1_Cg_Width	1	1	0.209689	-0.00337453	0.00269248	0.211151	Female: NA, Male: -3.69%	NA	NA	NA	NA	NA	WT	NA	0.635599	Krt88 _HOM_tm1a	NA	0.685397	0.925871	0.0914436	0.000238492	0	NA	NA	NA	NA	NA	NA	NA	If phenotype is significant it is for the one sex tested	lambda=NA, scaleShift=NA, transformed=FALSE, code=0	{"WT_Male":495,"Krt88 _HOM_tm1a_Male":3,"variability":0.851,"Formula":"X1_Cg_Width ~ Genotype"}	0.209689	0.785575
Krt88_HOM_tm1a	Sanger_HistologiX	3	B6N	16	1_M1	0	Mixed Model framework, linear mixed-effects model, equation withoutWeight	1_M1	1	1	0.524835	-0.002044	0.00321948	0.526029	Female: NA, Male: -1.64%	NA	NA	NA	NA	NA	WT	NA	0.0043192	Krt88 _HOM_tm1a	NA	0.486726	0.00079396	0.124898	0.000290235	0	NA	NA	NA	NA	NA	NA	NA	If phenotype is significant it is for the one sex tested	lambda=NA, scaleShift=NA, transformed=FALSE, code=0	{"WT_Male":495,"Krt88 _HOM_tm1a_Male":3,"variability":0.986,"Formula":"X1_M1 ~ Genotype"}	0.524835	0.919946
Krt88_HOM_tm1a	Sanger_HistologiX	3	B6N	16	1_S2	0	Mixed Model framework, linear mixed-effects model, equation withoutWeight	1_S2	1	1	0.381297	-0.00348149	0.00397493	0.381879	Female: NA, Male: -3.3%	NA	NA	NA	NA	NA	WT	NA	0.842348	Krt88 _HOM_tm1a	NA	0.864479	0.430413	0.105535	0.00034909	0	NA	NA	NA	NA	NA	NA	NA	If phenotype is significant it is for the one sex tested	lambda=NA, scaleShift=NA, transformed=FALSE, code=0	{"WT_Male":495,"Krt88 _HOM_tm1a_Male":3,"variability":0.867,"Formula":"X1_S2 ~ Genotype"}	0.381297	0.868983
Krt88_HOM_tm1a	Sanger_HistologiX	3	B6N	16	2_LV	0	Mixed Model framework, linear mixed-effects model, equation withoutWeight	2_LV	1	1	0.483274	-0.000710428	0.0010163	0.485107	Female: NA, Male: -25.09%	NA	NA	NA	NA	NA	WT	NA	5.978e-09	Krt88 _HOM_tm1a	NA	1.745e-08	1.82604e-09	0.00283204	9.18174e-05	0	NA	NA	NA	NA	NA	NA	NA	If phenotype is significant it is for the one sex tested	lambda=NA, scaleShift=NA, transformed=FALSE, code=0	{"WT_Male":495,"Krt88 _HOM_tm1a_Male":3,"variability":0.998,"Formula":"X2_LV ~ Genotype"}	0.483274	0.906467
Krt88_HOM_tm1a	Sanger_HistologiX	3	B6N	16	2_RSGc	0	Mixed Model framework, linear mixed-effects model, equation withoutWeight	2_RSGc	1	1	0.561836	-0.000190492	0.000321098	0.553499	Female: NA, Male: -4.17%	NA	NA	NA	NA	NA	WT	NA	0.0407554	Krt88 _HOM_tm1a	NA	0.214839	0.103206	0.00456753	2.95123e-05	0	NA	NA	NA	NA	NA	NA	NA	If phenotype is significant it is for the one sex tested	lambda=NA, scaleShift=NA, transformed=FALSE, code=0	{"WT_Male":495,"Krt88 _HOM_tm1a_Male":3,"variability":0.984,"Formula":"X2_RSGc ~ Genotype"}	0.561836	0.927532
Krt88_HOM_tm1a	Sanger_HistologiX	3	B6N	16	2_AM	0	Mixed Model framework, linear mixed-effects model, equation withoutWeight	2_AM	1	1	0.453279	0.000668674	0.000892509	0.454382	Female: NA, Male: 11.31%	NA	NA	NA	NA	NA	WT	NA	0.0266878	Krt88 _HOM_tm1a	NA	0.175919	0.0416933	0.00591257	8.27065e-05	0	NA	NA	NA	NA	NA	NA	NA	If phenotype is significant it is for the one sex tested	lambda=NA, scaleShift=NA, transformed=FALSE, code=0	{"WT_Male":495,"Krt88 _HOM_tm1a_Male":3,"variability":0.976,"Formula":"X2_AM ~ Genotype"}	0.453279	0.896842
Krt88_HOM_tm1a	Sanger_HistologiX	3	B6N	16	2_Pir	0	Mixed Model framework, linear mixed-effects model, equation withoutWeight	2_Pir	1	1	0.371154	0.000162287	0.000181852	0.372948	Female: NA, Male: 8.61%	NA	NA	NA	NA	NA	WT	NA	0.0512181	Krt88 _HOM_tm1a	NA	0.000621462	0.00065769	0.00188449	1.74923e-05	0	NA	NA	NA	NA	NA	NA	NA	If phenotype is significant it is for the one sex tested	lambda=NA, scaleShift=NA, transformed=FALSE, code=0	{"WT_Male":495,"Krt88 _HOM_tm1a_Male":3,"variability":0.99,"Formula":"X2_Pir ~ Genotype"}	0.371154	0.865059
Krt88_HOM_tm1a	Sanger_HistologiX	3	B6N	16	2_mt	0	Mixed Model framework, linear mixed-effects model, equation withoutWeight	2_mt	1	1	0.651619	-1.08448e-05	2.40097e-05	0.651856	Female: NA, Male: -3.97%	NA	NA	NA	NA	NA	WT	NA	0.0446927	Krt88 _HOM_tm1a	NA	0.00049101	0.0292789	0.000272913	2.24812e-06	0	NA	NA	NA	NA	NA	NA	NA	If phenotype is significant it is for the one sex tested	lambda=NA, scaleShift=NA, transformed=FALSE, code=0	{"WT_Male":495,"Krt88 _HOM_tm1a_Male":3,"variability":0.968,"Formula":"X2_mt ~ Genotype"}	0.651619	0.94881
Krt88_HOM_tm1a	Sanger_HistologiX	3	B6N	16	2_ic	0	Mixed Model framework, linear mixed-effects model, equation withoutWeight	2_ic	1	1	0.690324	-0.000223539	0.00055957	0.689853	Female: NA, Male: -2.27%	NA	NA	NA	NA	NA	WT	NA	0.239057	Krt88 _HOM_tm1a	NA	0.944578	0.255977	0.00984889	4.17632e-05	0	NA	NA	NA	NA	NA	NA	NA	If phenotype is significant it is for the one sex tested	lambda=NA, scaleShift=NA, transformed=FALSE, code=0	{"WT_Male":495,"Krt88 _HOM_tm1a_Male":3,"variability":0.974,"Formula":"X2_ic ~ Genotype"}	0.690324	0.957561
Krt88_HOM_tm1a	Sanger_HistologiX	3	B6N	16	2_opt	0	Mixed Model framework, linear mixed-effects model, equation withoutWeight	2_opt	1	1	0.5214	-0.000110848	0.000173508	0.523501	Female: NA, Male: -7.86%	NA	NA	NA	NA	NA	WT	NA	4.02104e-05	Krt88 _HOM_tm1a	NA	0.000619488	0.000135391	0.00140979	1.45787e-05	0	NA	NA	NA	NA	NA	NA	NA	If phenotype is significant it is for the one sex tested	lambda=NA, scaleShift=NA, transformed=FALSE, code=0	{"WT_Male":495,"Krt88 _HOM_tm1a_Male":3,"variability":0.922,"Formula":"X2_opt ~ Genotype"}	0.5214	0.919064
Krt88_HOM_tm1a	Sanger_HistologiX	3	B6N	16	2_fi	0	Mixed Model framework, linear mixed-effects model, equation withoutWeight	2_fi	1	1	0.409017	-0.000198783	0.000241232	0.410629	Female: NA, Male: -5.3%	NA	NA	NA	NA	NA	WT	NA	0.250992	Krt88 _HOM_tm1a	NA	0.101221	0.115621	0.00375219	2.20418e-05	0	NA	NA	NA	NA	NA	NA	NA	If phenotype is significant it is for the one sex tested	lambda=NA, scaleShift=NA, transformed=FALSE, code=0	{"WT_Male":495,"Krt88 _HOM_tm1a_Male":3,"variability":0.99,"Formula":"X2_fi ~ Genotype"}	0.409017	0.878852
Krt88_HOM_tm1a	Sanger_HistologiX	3	B6N	16	2_Hb	0	Mixed Model framework, linear mixed-effects model, equation withoutWeight	2_Hb	1	1	0.667259	3.01132e-05	7.04475e-05	0.669376	Female: NA, Male: 4.1%	NA	NA	NA	NA	NA	WT	NA	0.00900169	Krt88 _HOM_tm1a	NA	0.000112792	1.0014e-05	0.000735091	7.60817e-06	0	NA	NA	NA	NA	NA	NA	NA	If phenotype is significant it is for the one sex tested	lambda=NA, scaleShift=NA, transformed=FALSE, code=0	{"WT_Male":495,"Krt88 _HOM_tm1a_Male":3,"variability":0.99,"Formula":"X2_Hb ~ Genotype"}	0.667259	0.951757
Krt88_HOM_tm1a	Sanger_HistologiX	3	B6N	16	2_RSGc_Width	0	Mixed Model framework, linear mixed-effects model, equation withoutWeight	2_RSGc_Width	1	1	0.327645	-0.00230387	0.00233166	0.323972	Female: NA, Male: -3.4%	NA	NA	NA	NA	NA	WT	NA	0.0237514	Krt88 _HOM_tm1a	NA	0.987579	0.146264	0.0676973	0.000195851	0	NA	NA	NA	NA	NA	NA	NA	If phenotype is significant it is for the one sex tested	lambda=NA, scaleShift=NA, transformed=FALSE, code=0	{"WT_Male":495,"Krt88 _HOM_tm1a_Male":3,"variability":0.853,"Formula":"X2_RSGc_Width ~ Genotype"}	0.327645	0.845441
Krt88_HOM_tm1a	Sanger_HistologiX	3	B6N	16	2_DG	0	Mixed Model framework, linear mixed-effects model, equation withoutWeight	2_DG	1	1	0.0109778	0.027472	0.0107857	0.0114804	Female: NA, Male: 17.4%	NA	NA	NA	NA	NA	WT	NA	0.64287	Krt88 _HOM_tm1a	NA	0.00109632	0.460595	0.157881	0.00114847	0	NA	NA	NA	NA	NA	NA	NA	If phenotype is significant it is for the one sex tested	lambda=NA, scaleShift=NA, transformed=FALSE, code=0	{"WT_Male":495,"Krt88 _HOM_tm1a_Male":3,"variability":0.914,"Formula":"X2_DG ~ Genotype"}	0.0109778	0.377089
Krt88_HOM_tm1a	Sanger_HistologiX	3	B6N	16	2_Mol	0	Mixed Model framework, linear mixed-effects model, equation withoutWeight	2_Mol	1	1	0.879755	-0.000155546	0.00105383	0.882835	Female: NA, Male: -1.53%	NA	NA	NA	NA	NA	WT	NA	0.0129685	Krt88 _HOM_tm1a	NA	0.148173	0.0144681	0.0101612	0.000105796	0	NA	NA	NA	NA	NA	NA	NA	If phenotype is significant it is for the one sex tested	lambda=NA, scaleShift=NA, transformed=FALSE, code=0	{"WT_Male":495,"Krt88 _HOM_tm1a_Male":3,"variability":0.6,"Formula":"X2_Mol ~ Genotype"}	0.879755	0.988547
Krt88_HOM_tm1a	Sanger_HistologiX	3	B6N	16	2_Rad	0	Mixed Model framework, linear mixed-effects model, equation withoutWeight	2_Rad	1	1	0.93569	-0.000129374	0.00175751	0.9414	Female: NA, Male: -0.53%	NA	NA	NA	NA	NA	WT	NA	0.0164755	Krt88 _HOM_tm1a	NA	0.102381	0.00348317	0.0244425	0.000172475	0	NA	NA	NA	NA	NA	NA	NA	If phenotype is significant it is for the one sex tested	lambda=NA, scaleShift=NA, transformed=FALSE, code=0	{"WT_Male":495,"Krt88 _HOM_tm1a_Male":3,"variability":0.681,"Formula":"X2_Rad ~ Genotype"}	0.93569	0.993913
Krt88_HOM_tm1a	Sanger_HistologiX	3	B6N	16	2_Or	0	Mixed Model framework, linear mixed-effects model, equation withoutWeight	2_Or	1	1	0.871408	-0.000189976	0.00120081	0.874422	Female: NA, Male: -1.16%	NA	NA	NA	NA	NA	WT	NA	0.633419	Krt88 _HOM_tm1a	NA	0.953359	0.706397	0.0163077	9.61488e-05	0	NA	NA	NA	NA	NA	NA	NA	If phenotype is significant it is for the one sex tested	lambda=NA, scaleShift=NA, transformed=FALSE, code=0	{"WT_Male":495,"Krt88 _HOM_tm1a_Male":3,"variability":0.916,"Formula":"X2_Or ~ Genotype"}	0.871408	0.98721
Krt88_HOM_tm1a	Sanger_HistologiX	3	B6N	16	2_M1	0	Mixed Model framework, linear mixed-effects model, equation withoutWeight	2_M1	1	1	0.0285686	-0.00906904	0.00412244	0.0286265	Female: NA, Male: -10.37%	NA	NA	NA	NA	NA	WT	NA	0.09459	Krt88 _HOM_tm1a	NA	0.00340728	0.238056	0.0874323	0.000360257	0	NA	NA	NA	NA	NA	NA	NA	If phenotype is significant it is for the one sex tested	lambda=NA, scaleShift=NA, transformed=FALSE, code=0	{"WT_Male":495,"Krt88 _HOM_tm1a_Male":3,"variability":0.998,"Formula":"X2_M1 ~ Genotype"}	0.0285686	0.50771
Krt88_HOM_tm1a	Sanger_HistologiX	3	B6N	16	2_S2	0	Mixed Model framework, linear mixed-effects model, equation withoutWeight	2_S2	1	1	0.730351	0.00119672	0.00350373	0.732947	Female: NA, Male: 1.32%	NA	NA	NA	NA	NA	WT	NA	0.616132	Krt88 _HOM_tm1a	NA	0.862586	0.815356	0.0906999	0.000307035	0	NA	NA	NA	NA	NA	NA	NA	If phenotype is significant it is for the one sex tested	lambda=NA, scaleShift=NA, transformed=FALSE, code=0	{"WT_Male":495,"Krt88 _HOM_tm1a_Male":3,"variability":0.888,"Formula":"X2_S2 ~ Genotype"}	0.730351	0.965837
Krt88_HOM_tm1a	Sanger_HistologiX	3	B6N	16	3_py	0	Mixed Model framework, linear mixed-effects model, equation withoutWeight	3_py	1	1	0.533904	4.22645e-05	6.82427e-05	0.536451	Female: NA, Male: 5.77%	NA	NA	NA	NA	NA	WT	NA	0.0163898	Krt88 _HOM_tm1a	NA	0.239776	0.00471433	0.000733083	7.25766e-06	0	NA	NA	NA	NA	NA	NA	NA	If phenotype is significant it is for the one sex tested	lambda=NA, scaleShift=NA, transformed=FALSE, code=0	{"WT_Male":495,"Krt88 _HOM_tm1a_Male":3,"variability":0.699,"Formula":"X3_py ~ Genotype"}	0.533904	0.921298
Krt88_HOM_tm1a	Sanger_HistologiX	3	B6N	16	3_CN	0	Mixed Model framework, linear mixed-effects model, equation withoutWeight	3_CN	1	1	0.845109	7.63989e-05	0.00041176	0.853086	Female: NA, Male: 1.69%	NA	NA	NA	NA	NA	WT	NA	0.336837	Krt88 _HOM_tm1a	NA	0.789104	0.398493	0.00451313	4.50879e-05	0	NA	NA	NA	NA	NA	NA	NA	If phenotype is significant it is for the one sex tested	lambda=NA, scaleShift=NA, transformed=FALSE, code=0	{"WT_Male":495,"Krt88 _HOM_tm1a_Male":3,"variability":0.558,"Formula":"X3_CN ~ Genotype"}	0.845109	0.984716
Krt88_HOM_tm1a	Sanger_HistologiX	3	B6N	16	3_Lat	0	Mixed Model framework, linear mixed-effects model, equation withoutWeight	3_Lat	1	1	0.0571431	0.000514014	0.000268966	0.0579283	Female: NA, Male: 26.91%	NA	NA	NA	NA	NA	WT	NA	0.00527045	Krt88 _HOM_tm1a	NA	0.206185	0.00864048	0.00191027	2.83273e-05	0	NA	NA	NA	NA	NA	NA	NA	If phenotype is significant it is for the one sex tested	lambda=NA, scaleShift=NA, transformed=FALSE, code=0	{"WT_Male":495,"Krt88 _HOM_tm1a_Male":3,"variability":0.604,"Formula":"X3_Lat ~ Genotype"}	0.0571431	0.605343
Krt88_HOM_tm1a	Sanger_HistologiX	3	B6N	16	3_IntA	0	Mixed Model framework, linear mixed-effects model, equation withoutWeight	3_IntA	1	1	0.341207	0.000379489	0.000400406	0.345205	Female: NA, Male: 26.19%	NA	NA	NA	NA	NA	WT	NA	0.00452996	Krt88 _HOM_tm1a	NA	0.0300185	0.000812175	0.00144894	4.72959e-05	0	NA	NA	NA	NA	NA	NA	NA	If phenotype is significant it is for the one sex tested	lambda=NA, scaleShift=NA, transformed=FALSE, code=0	{"WT_Male":495,"Krt88 _HOM_tm1a_Male":3,"variability":0.528,"Formula":"X3_IntA ~ Genotype"}	0.341207	0.852885
Krt88_HOM_tm1a	Sanger_HistologiX	3	B6N	16	Body_weight	0	Mixed Model framework, linear mixed-effects model, equation withoutWeight	Body_weight	1	1	0.435164	1.35453	1.73474	0.435555	Female: NA, Male: 4.28%	NA	NA	NA	NA	NA	WT	NA	0.00848365	Krt88 _HOM_tm1a	NA	0.0341398	0.00178092	31.6848	0.152073	0	NA	NA	NA	NA	NA	NA	NA	If phenotype is significant it is for the one sex tested	lambda=NA, scaleShift=NA, transformed=FALSE, code=0	{"WT_Male":495,"Krt88 _HOM_tm1a_Male":3,"variability":0.247,"Formula":"Body_weight ~ Genotype"}	0.435164	0.888093
Krt88_HOM_tm1a	Sanger_HistologiX	3	B6N	16	Brain_weight	0	Mixed Model framework, linear mixed-effects model, equation withoutWeight	Brain_weight	1	1	0.376002	0.0108018	0.0121837	0.376162	Female: NA, Male: 2.36%	NA	NA	NA	NA	NA	WT	NA	0.182177	Krt88 _HOM_tm1a	NA	0.194003	0.0941766	0.458227	0.00111443	0	NA	NA	NA	NA	NA	NA	NA	If phenotype is significant it is for the one sex tested	lambda=NA, scaleShift=NA, transformed=FALSE, code=0	{"WT_Male":495,"Krt88 _HOM_tm1a_Male":3,"variability":0.03,"Formula":"Brain_weight ~ Genotype"}	0.376002	0.867409
1700024P04Rik_HOM_tm1b	Sanger_HistologiX	3	B6N	16.2	1_TBA	0	Mixed Model framework, linear mixed-effects model, equation withoutWeight	1_TBA	1	1	0.0312343	-0.0248934	0.0115076	0.0314087	Female: NA, Male: -7.83%	NA	NA	NA	NA	NA	WT	NA	0.00203171	1700024P04Rik_HOM_tm1b	NA	0.806704	0.000377424	0.317862	0.00100894	0	NA	NA	NA	NA	NA	NA	NA	If phenotype is significant it is for the one sex tested	lambda=NA, scaleShift=NA, transformed=FALSE, code=0	{"WT_Male":495,"1700024P04Rik_HOM_tm1b_Male":3,"variability":0.974,"Formula":"X1_TBA ~ Genotype"}	0.0312343	0.521911
1700024P04Rik_HOM_tm1b	Sanger_HistologiX	3	B6N	16.2	1_Cg_Height	0	Mixed Model framework, linear mixed-effects model, equation withoutWeight	1_Cg_Height	1	1	0.314156	-0.0061192	0.00604446	0.312266	Female: NA, Male: -3.93%	NA	NA	NA	NA	NA	WT	NA	0.0950788	1700024P04Rik_HOM_tm1b	NA	0.00400927	0.0469256	0.155849	0.000548535	0	NA	NA	NA	NA	NA	NA	NA	If phenotype is significant it is for the one sex tested	lambda=NA, scaleShift=NA, transformed=FALSE, code=0	{"WT_Male":495,"1700024P04Rik_HOM_tm1b_Male":3,"variability":0.805,"Formula":"X1_Cg_Height ~ Genotype"}	0.314156	0.837804
1700024P04Rik_HOM_tm1b	Sanger_HistologiX	3	B6N	16.2	2_TBA	0	Mixed Model framework, linear mixed-effects model, equation withoutWeight	2_TBA	1	1	0.683836	-0.00706181	0.0172824	0.683143	Female: NA, Male: -1.56%	NA	NA	NA	NA	NA	WT	NA	1.75213e-05	1700024P04Rik_HOM_tm1b	NA	0.789366	0.00187023	0.451762	0.00165149	0	NA	NA	NA	NA	NA	NA	NA	If phenotype is significant it is for the one sex tested	lambda=NA, scaleShift=NA, transformed=FALSE, code=0	{"WT_Male":495,"1700024P04Rik_HOM_tm1b_Male":3,"variability":0.986,"Formula":"X2_TBA ~ Genotype"}	0.683836	0.955847
1700024P04Rik_HOM_tm1b	Sanger_HistologiX	3	B6N	16.2	2_D3V	0	Mixed Model framework, linear mixed-effects model, equation withoutWeight	2_D3V	1	1	0.301468	-0.000374509	0.000363259	0.303468	Female: NA, Male: -14.27%	NA	NA	NA	NA	NA	WT	NA	7.35446e-07	1700024P04Rik_HOM_tm1b	NA	0.000569872	5.45269e-07	0.00262532	3.26871e-05	0	NA	NA	NA	NA	NA	NA	NA	If phenotype is significant it is for the one sex tested	lambda=NA, scaleShift=NA, transformed=FALSE, code=0	{"WT_Male":495,"1700024P04Rik_HOM_tm1b_Male":3,"variability":0.982,"Formula":"X2_D3V ~ Genotype"}	0.301468	0.832162
1700024P04Rik_HOM_tm1b	Sanger_HistologiX	3	B6N	16.2	2_cc	0	Mixed Model framework, linear mixed-effects model, equation withoutWeight	2_cc	1	1	0.942073	-0.000156419	0.0021572	0.942253	Female: NA, Male: -4.29%	NA	NA	NA	NA	NA	WT	NA	7.37e-10	1700024P04Rik_HOM_tm1b	NA	0	0	0.00364264	0.000172164	0	NA	NA	NA	NA	NA	NA	NA	If phenotype is significant it is for the one sex tested	lambda=NA, scaleShift=NA, transformed=FALSE, code=0	{"WT_Male":495,"1700024P04Rik_HOM_tm1b_Male":3,"variability":0.948,"Formula":"X2_cc ~ Genotype"}	0.942073	0.994467
1700024P04Rik_HOM_tm1b	Sanger_HistologiX	3	B6N	16.2	2_dhc	0	Mixed Model framework, linear mixed-effects model, equation withoutWeight	2_dhc	1	1	0.0566438	-9.08679e-05	4.76569e-05	0.0576477	Female: NA, Male: -23.45%	NA	NA	NA	NA	NA	WT	NA	7.08927e-07	1700024P04Rik_HOM_tm1b	NA	1.90156e-08	5.42803e-08	0.000387498	4.48803e-06	0	NA	NA	NA	NA	NA	NA	NA	If phenotype is significant it is for the one sex tested	lambda=NA, scaleShift=NA, transformed=FALSE, code=0	{"WT_Male":495,"1700024P04Rik_HOM_tm1b_Male":3,"variability":0.944,"Formula":"X2_dhc ~ Genotype"}	0.0566438	0.604403
1700024P04Rik_HOM_tm1b	Sanger_HistologiX	3	B6N	16.2	2_HP	0	Mixed Model framework, linear mixed-effects model, equation withoutWeight	2_HP	1	1	0.121968	-0.00436258	0.00282316	0.123568	Female: NA, Male: -11.7%	NA	NA	NA	NA	NA	WT	NA	0.483921	1700024P04Rik_HOM_tm1b	NA	0.449175	0.342122	0.0372766	0.000303159	0	NA	NA	NA	NA	NA	NA	NA	If phenotype is significant it is for the one sex tested	lambda=NA, scaleShift=NA, transformed=FALSE, code=0	{"WT_Male":495,"1700024P04Rik_HOM_tm1b_Male":3,"variability":0.92,"Formula":"X2_HP ~ Genotype"}	0.121968	0.713198
1700024P04Rik_HOM_tm1b	Sanger_HistologiX	3	B6N	16.2	2_RSGc_Height	0	Mixed Model framework, linear mixed-effects model, equation withoutWeight	2_RSGc_Height	1	1	0.722372	0.00154622	0.0043883	0.72485	Female: NA, Male: 1.68%	NA	NA	NA	NA	NA	WT	NA	0.227206	1700024P04Rik_HOM_tm1b	NA	0.551315	0.147706	0.0920381	0.00042811	0	NA	NA	NA	NA	NA	NA	NA	If phenotype is significant it is for the one sex tested	lambda=NA, scaleShift=NA, transformed=FALSE, code=0	{"WT_Male":495,"1700024P04Rik_HOM_tm1b_Male":3,"variability":0.819,"Formula":"X2_RSGc_Height ~ Genotype"}	0.722372	0.963764
1700024P04Rik_HOM_tm1b	Sanger_HistologiX	3	B6N	16.2	2_cc_Width	0	Mixed Model framework, linear mixed-effects model, equation withoutWeight	2_cc_Width	1	1	0.266172	-0.00590939	0.00529216	0.265203	Female: NA, Male: -5.4%	NA	NA	NA	NA	NA	WT	NA	0.155882	1700024P04Rik_HOM_tm1b	NA	0.418938	0.0455787	0.109397	0.000449291	0	NA	NA	NA	NA	NA	NA	NA	If phenotype is significant it is for the one sex tested	lambda=NA, scaleShift=NA, transformed=FALSE, code=0	{"WT_Male":495,"1700024P04Rik_HOM_tm1b_Male":3,"variability":0.783,"Formula":"X2_cc_Width ~ Genotype"}	0.266172	0.81718
1700024P04Rik_HOM_tm1b	Sanger_HistologiX	3	B6N	16.2	2_cc_Height	0	Mixed Model framework, linear mixed-effects model, equation withoutWeight	2_cc_Height	1	1	0.00598686	-0.00507487	0.00184317	0.00631169	Female: NA, Male: -18.1%	NA	NA	NA	NA	NA	WT	NA	0.00287416	1700024P04Rik_HOM_tm1b	NA	0.0620248	0.00207413	0.0280435	0.000166698	0	NA	NA	NA	NA	NA	NA	NA	If phenotype is significant it is for the one sex tested	lambda=NA, scaleShift=NA, transformed=FALSE, code=0	{"WT_Male":495,"1700024P04Rik_HOM_tm1b_Male":3,"variability":0.616,"Formula":"X2_cc_Height ~ Genotype"}	0.00598686	0.290816
1700024P04Rik_HOM_tm1b	Sanger_HistologiX	3	B6N	16.2	2_TILpy	0	Mixed Model framework, linear mixed-effects model, equation withoutWeight	2_TILpy	1	1	0.504704	-0.0214047	0.032199	0.506845	Female: NA, Male: -3.49%	NA	NA	NA	NA	NA	WT	NA	0.420408	1700024P04Rik_HOM_tm1b	NA	0.0601551	0.496022	0.612676	0.00345535	0	NA	NA	NA	NA	NA	NA	NA	If phenotype is significant it is for the one sex tested	lambda=NA, scaleShift=NA, transformed=FALSE, code=0	{"WT_Male":495,"1700024P04Rik_HOM_tm1b_Male":3,"variability":0.904,"Formula":"X2_TILpy ~ Genotype"}	0.504704	0.91449
1700024P04Rik_HOM_tm1b	Sanger_HistologiX	3	B6N	16.2	1_LV	0	Mixed Model framework, linear mixed-effects model, equation withoutWeight	1_LV	1	1	0.19745	-0.000628945	0.00048879	0.199252	Female: NA, Male: -33.69%	NA	NA	NA	NA	NA	WT	NA	7.37e-10	1700024P04Rik_HOM_tm1b	NA	0.0210852	7.37e-10	0.00186709	3.99906e-05	0	NA	NA	NA	NA	NA	NA	NA	If phenotype is significant it is for the one sex tested	lambda=NA, scaleShift=NA, transformed=FALSE, code=0	{"WT_Male":495,"1700024P04Rik_HOM_tm1b_Male":3,"variability":0.996,"Formula":"X1_LV ~ Genotype"}	0.19745	0.776213
1700024P04Rik_HOM_tm1b	Sanger_HistologiX	3	B6N	16.2	1_Cg	0	Mixed Model framework, linear mixed-effects model, equation withoutWeight	1_Cg	1	1	0.241061	-0.000636887	0.000542109	0.241078	Female: NA, Male: -6.23%	NA	NA	NA	NA	NA	WT	NA	0.0394495	1700024P04Rik_HOM_tm1b	NA	0.250743	0.127597	0.0102189	5.54718e-05	0	NA	NA	NA	NA	NA	NA	NA	If phenotype is significant it is for the one sex tested	lambda=NA, scaleShift=NA, transformed=FALSE, code=0	{"WT_Male":495,"1700024P04Rik_HOM_tm1b_Male":3,"variability":0.988,"Formula":"X1_Cg ~ Genotype"}	0.241061	0.803123
1700024P04Rik_HOM_tm1b	Sanger_HistologiX	3	B6N	16.2	1_CPu	0	Mixed Model framework, linear mixed-effects model, equation withoutWeight	1_CPu	1	1	0.0293991	-0.00494051	0.00226756	0.0302193	Female: NA, Male: -16.26%	NA	NA	NA	NA	NA	WT	NA	0.0203601	1700024P04Rik_HOM_tm1b	NA	0.902085	0.217496	0.0303752	0.000216479	0	NA	NA	NA	NA	NA	NA	NA	If phenotype is significant it is for the one sex tested	lambda=NA, scaleShift=NA, transformed=FALSE, code=0	{"WT_Male":495,"1700024P04Rik_HOM_tm1b_Male":3,"variability":0.974,"Formula":"X1_CPu ~ Genotype"}	0.0293991	0.511877
1700024P04Rik_HOM_tm1b	Sanger_HistologiX	3	B6N	16.2	1_aca	0	Mixed Model framework, linear mixed-effects model, equation withoutWeight	1_aca	1	1	0.00980381	-9.12991e-05	3.52946e-05	0.0101907	Female: NA, Male: -13.25%	NA	NA	NA	NA	NA	WT	NA	0.675478	1700024P04Rik_HOM_tm1b	NA	0.330886	0.872706	0.000689209	3.1553e-06	0	NA	NA	NA	NA	NA	NA	NA	If phenotype is significant it is for the one sex tested	lambda=NA, scaleShift=NA, transformed=FALSE, code=0	{"WT_Male":495,"1700024P04Rik_HOM_tm1b_Male":3,"variability":0.996,"Formula":"X1_aca ~ Genotype"}	0.00980381	0.357441
1700024P04Rik_HOM_tm1b	Sanger_HistologiX	3	B6N	16.2	1_Pir	0	Mixed Model framework, linear mixed-effects model, equation withoutWeight	1_Pir	1	1	0.752964	-5.10529e-05	0.000161405	0.752011	Female: NA, Male: -3.15%	NA	NA	NA	NA	NA	WT	NA	0.0010226	1700024P04Rik_HOM_tm1b	NA	0.0286901	0.0156416	0.00162226	1.64984e-05	0	NA	NA	NA	NA	NA	NA	NA	If phenotype is significant it is for the one sex tested	lambda=NA, scaleShift=NA, transformed=FALSE, code=0	{"WT_Male":495,"1700024P04Rik_HOM_tm1b_Male":3,"variability":0.992,"Formula":"X1_Pir ~ Genotype"}	0.752964	0.969973
1700024P04Rik_HOM_tm1b	Sanger_HistologiX	3	B6N	16.2	1_Cg_Width	0	Mixed Model framework, linear mixed-effects model, equation withoutWeight	1_Cg_Width	1	1	0.378041	0.00223162	0.00253746	0.379915	Female: NA, Male: 2.44%	NA	NA	NA	NA	NA	WT	NA	0.62439	1700024P04Rik_HOM_tm1b	NA	0.678308	0.930114	0.0914464	0.000238404	0	NA	NA	NA	NA	NA	NA	NA	If phenotype is significant it is for the one sex tested	lambda=NA, scaleShift=NA, transformed=FALSE, code=0	{"WT_Male":495,"1700024P04Rik_HOM_tm1b_Male":3,"variability":0.851,"Formula":"X1_Cg_Width ~ Genotype"}	0.378041	0.867527
1700024P04Rik_HOM_tm1b	Sanger_HistologiX	3	B6N	16.2	1_M1	0	Mixed Model framework, linear mixed-effects model, equation withoutWeight	1_M1	1	1	0.988905	3.83296e-05	0.00302274	0.989892	Female: NA, Male: 0.03%	NA	NA	NA	NA	NA	WT	NA	0.00397698	1700024P04Rik_HOM_tm1b	NA	0.447594	0.00128672	0.124903	0.00028992	0	NA	NA	NA	NA	NA	NA	NA	If phenotype is significant it is for the one sex tested	lambda=NA, scaleShift=NA, transformed=FALSE, code=0	{"WT_Male":495,"1700024P04Rik_HOM_tm1b_Male":3,"variability":0.986,"Formula":"X1_M1 ~ Genotype"}	0.988905	0.998968
1700024P04Rik_HOM_tm1b	Sanger_HistologiX	3	B6N	16.2	1_S2	0	Mixed Model framework, linear mixed-effects model, equation withoutWeight	1_S2	1	1	0.68419	-0.00152143	0.00376176	0.686205	Female: NA, Male: -1.44%	NA	NA	NA	NA	NA	WT	NA	0.833145	1700024P04Rik_HOM_tm1b	NA	0.76318	0.335348	0.105532	0.000349434	0	NA	NA	NA	NA	NA	NA	NA	If phenotype is significant it is for the one sex tested	lambda=NA, scaleShift=NA, transformed=FALSE, code=0	{"WT_Male":495,"1700024P04Rik_HOM_tm1b_Male":3,"variability":0.863,"Formula":"X1_S2 ~ Genotype"}	0.68419	0.955847
1700024P04Rik_HOM_tm1b	Sanger_HistologiX	3	B6N	16.2	2_LV	0	Mixed Model framework, linear mixed-effects model, equation withoutWeight	2_LV	1	1	0.345073	-0.000896199	0.000951621	0.347127	Female: NA, Male: -31.64%	NA	NA	NA	NA	NA	WT	NA	6.05389e-09	1700024P04Rik_HOM_tm1b	NA	1.29605e-08	1.43849e-09	0.00283252	9.15469e-05	0	NA	NA	NA	NA	NA	NA	NA	If phenotype is significant it is for the one sex tested	lambda=NA, scaleShift=NA, transformed=FALSE, code=0	{"WT_Male":495,"1700024P04Rik_HOM_tm1b_Male":3,"variability":0.998,"Formula":"X2_LV ~ Genotype"}	0.345073	0.854114
1700024P04Rik_HOM_tm1b	Sanger_HistologiX	3	B6N	16.2	2_RSGc	0	Mixed Model framework, linear mixed-effects model, equation withoutWeight	2_RSGc	1	1	0.0785487	0.000528251	0.000300192	0.0795692	Female: NA, Male: 11.57%	NA	NA	NA	NA	NA	WT	NA	0.0412704	1700024P04Rik_HOM_tm1b	NA	0.276126	0.0971616	0.00456746	2.95507e-05	0	NA	NA	NA	NA	NA	NA	NA	If phenotype is significant it is for the one sex tested	lambda=NA, scaleShift=NA, transformed=FALSE, code=0	{"WT_Male":495,"1700024P04Rik_HOM_tm1b_Male":3,"variability":0.984,"Formula":"X2_RSGc ~ Genotype"}	0.0785487	0.64935
1700024P04Rik_HOM_tm1b	Sanger_HistologiX	3	B6N	16.2	2_AM	0	Mixed Model framework, linear mixed-effects model, equation withoutWeight	2_AM	1	1	0.0277259	-0.00183644	0.00083372	0.0284605	Female: NA, Male: -31.05%	NA	NA	NA	NA	NA	WT	NA	0.0284356	1700024P04Rik_HOM_tm1b	NA	0.160623	0.0371885	0.00591529	8.27944e-05	0	NA	NA	NA	NA	NA	NA	NA	If phenotype is significant it is for the one sex tested	lambda=NA, scaleShift=NA, transformed=FALSE, code=0	{"WT_Male":495,"1700024P04Rik_HOM_tm1b_Male":3,"variability":0.976,"Formula":"X2_AM ~ Genotype"}	0.0277259	0.507061
1700024P04Rik_HOM_tm1b	Sanger_HistologiX	3	B6N	16.2	2_Pir	0	Mixed Model framework, linear mixed-effects model, equation withoutWeight	2_Pir	1	1	0.112293	0.000268055	0.000168981	0.113817	Female: NA, Male: 14.22%	NA	NA	NA	NA	NA	WT	NA	0.0603179	1700024P04Rik_HOM_tm1b	NA	0.000734751	0.00107862	0.00188483	1.7534e-05	0	NA	NA	NA	NA	NA	NA	NA	If phenotype is significant it is for the one sex tested	lambda=NA, scaleShift=NA, transformed=FALSE, code=0	{"WT_Male":495,"1700024P04Rik_HOM_tm1b_Male":3,"variability":0.99,"Formula":"X2_Pir ~ Genotype"}	0.112293	0.70235
1700024P04Rik_HOM_tm1b	Sanger_HistologiX	3	B6N	16.2	2_mt	0	Mixed Model framework, linear mixed-effects model, equation withoutWeight	2_mt	1	1	0.234826	3.39154e-05	2.86016e-05	0.237041	Female: NA, Male: 12.42%	NA	NA	NA	NA	NA	WT	NA	0.0461915	1700024P04Rik_HOM_tm1b	NA	0.000798615	0.019652	0.000272976	2.25133e-06	0	NA	NA	NA	NA	NA	NA	NA	If phenotype is significant it is for the one sex tested	lambda=NA, scaleShift=NA, transformed=FALSE, code=0	{"WT_Male":495,"1700024P04Rik_HOM_tm1b_Male":3,"variability":0.966,"Formula":"X2_mt ~ Genotype"}	0.234826	0.801305
1700024P04Rik_HOM_tm1b	Sanger_HistologiX	3	B6N	16.2	2_ic	0	Mixed Model framework, linear mixed-effects model, equation withoutWeight	2_ic	1	1	0.0280196	-0.00100761	0.000457571	0.0285057	Female: NA, Male: -10.23%	NA	NA	NA	NA	NA	WT	NA	0.206603	1700024P04Rik_HOM_tm1b	NA	0.869643	0.273298	0.00985044	4.17112e-05	0	NA	NA	NA	NA	NA	NA	NA	If phenotype is significant it is for the one sex tested	lambda=NA, scaleShift=NA, transformed=FALSE, code=0	{"WT_Male":495,"1700024P04Rik_HOM_tm1b_Male":3,"variability":0.976,"Formula":"X2_ic ~ Genotype"}	0.0280196	0.507061
1700024P04Rik_HOM_tm1b	Sanger_HistologiX	3	B6N	16.2	2_opt	0	Mixed Model framework, linear mixed-effects model, equation withoutWeight	2_opt	1	1	0.0644325	-0.000312041	0.00016872	0.0655859	Female: NA, Male: -22.13%	NA	NA	NA	NA	NA	WT	NA	4.08265e-05	1700024P04Rik_HOM_tm1b	NA	0.000654696	0.000142584	0.00140985	1.45648e-05	0	NA	NA	NA	NA	NA	NA	NA	If phenotype is significant it is for the one sex tested	lambda=NA, scaleShift=NA, transformed=FALSE, code=0	{"WT_Male":495,"1700024P04Rik_HOM_tm1b_Male":3,"variability":0.922,"Formula":"X2_opt ~ Genotype"}	0.0644325	0.622951
1700024P04Rik_HOM_tm1b	Sanger_HistologiX	3	B6N	16.2	2_fi	0	Mixed Model framework, linear mixed-effects model, equation withoutWeight	2_fi	1	1	0.78417	6.12543e-05	0.000225743	0.786328	Female: NA, Male: 1.63%	NA	NA	NA	NA	NA	WT	NA	0.251182	1700024P04Rik_HOM_tm1b	NA	0.130076	0.107808	0.00375262	2.19979e-05	0	NA	NA	NA	NA	NA	NA	NA	If phenotype is significant it is for the one sex tested	lambda=NA, scaleShift=NA, transformed=FALSE, code=0	{"WT_Male":495,"1700024P04Rik_HOM_tm1b_Male":3,"variability":0.99,"Formula":"X2_fi ~ Genotype"}	0.78417	0.975158
1700024P04Rik_HOM_tm1b	Sanger_HistologiX	3	B6N	16.2	2_Hb	0	Mixed Model framework, linear mixed-effects model, equation withoutWeight	2_Hb	1	1	0.195371	-8.43948e-05	6.52606e-05	0.197013	Female: NA, Male: -11.49%	NA	NA	NA	NA	NA	WT	NA	0.00723983	1700024P04Rik_HOM_tm1b	NA	6.97613e-05	1.22459e-05	0.000734547	7.59777e-06	0	NA	NA	NA	NA	NA	NA	NA	If phenotype is significant it is for the one sex tested	lambda=NA, scaleShift=NA, transformed=FALSE, code=0	{"WT_Male":495,"1700024P04Rik_HOM_tm1b_Male":3,"variability":0.99,"Formula":"X2_Hb ~ Genotype"}	0.195371	0.775221
1700024P04Rik_HOM_tm1b	Sanger_HistologiX	3	B6N	16.2	2_RSGc_Width	0	Mixed Model framework, linear mixed-effects model, equation withoutWeight	2_RSGc_Width	1	1	0.470935	0.00160815	0.0022354	0.4725	Female: NA, Male: 2.38%	NA	NA	NA	NA	NA	WT	NA	0.0236782	1700024P04Rik_HOM_tm1b	NA	0.984225	0.102034	0.0676978	0.000195916	0	NA	NA	NA	NA	NA	NA	NA	If phenotype is significant it is for the one sex tested	lambda=NA, scaleShift=NA, transformed=FALSE, code=0	{"WT_Male":495,"1700024P04Rik_HOM_tm1b_Male":3,"variability":0.849,"Formula":"X2_RSGc_Width ~ Genotype"}	0.470935	0.90283
1700024P04Rik_HOM_tm1b	Sanger_HistologiX	3	B6N	16.2	2_DG	0	Mixed Model framework, linear mixed-effects model, equation withoutWeight	2_DG	1	1	0.158969	-0.0140504	0.00998934	0.160847	Female: NA, Male: -8.9%	NA	NA	NA	NA	NA	WT	NA	0.628182	1700024P04Rik_HOM_tm1b	NA	0.00106581	0.520776	0.157863	0.00114692	0	NA	NA	NA	NA	NA	NA	NA	If phenotype is significant it is for the one sex tested	lambda=NA, scaleShift=NA, transformed=FALSE, code=0	{"WT_Male":495,"1700024P04Rik_HOM_tm1b_Male":3,"variability":0.914,"Formula":"X2_DG ~ Genotype"}	0.158969	0.751449
1700024P04Rik_HOM_tm1b	Sanger_HistologiX	3	B6N	16.2	2_Mol	0	Mixed Model framework, linear mixed-effects model, equation withoutWeight	2_Mol	1	1	0.836125	-0.000249672	0.0012207	0.838189	Female: NA, Male: -2.46%	NA	NA	NA	NA	NA	WT	NA	0.0125863	1700024P04Rik_HOM_tm1b	NA	0.134983	0.013587	0.0101628	0.000105623	0	NA	NA	NA	NA	NA	NA	NA	If phenotype is significant it is for the one sex tested	lambda=NA, scaleShift=NA, transformed=FALSE, code=0	{"WT_Male":495,"1700024P04Rik_HOM_tm1b_Male":3,"variability":0.596,"Formula":"X2_Mol ~ Genotype"}	0.836125	0.983495
1700024P04Rik_HOM_tm1b	Sanger_HistologiX	3	B6N	16.2	2_Rad	0	Mixed Model framework, linear mixed-effects model, equation withoutWeight	2_Rad	1	1	0.308037	-0.00208673	0.00204147	0.308064	Female: NA, Male: -8.54%	NA	NA	NA	NA	NA	WT	NA	0.0165775	1700024P04Rik_HOM_tm1b	NA	0.115092	0.00296839	0.0244432	0.000172213	0	NA	NA	NA	NA	NA	NA	NA	If phenotype is significant it is for the one sex tested	lambda=NA, scaleShift=NA, transformed=FALSE, code=0	{"WT_Male":495,"1700024P04Rik_HOM_tm1b_Male":3,"variability":0.679,"Formula":"X2_Rad ~ Genotype"}	0.308037	0.835505
1700024P04Rik_HOM_tm1b	Sanger_HistologiX	3	B6N	16.2	2_Or	0	Mixed Model framework, linear mixed-effects model, equation withoutWeight	2_Or	1	1	0.222615	0.00118953	0.000977165	0.224631	Female: NA, Male: 7.29%	NA	NA	NA	NA	NA	WT	NA	0.59241	1700024P04Rik_HOM_tm1b	NA	0.972765	0.639373	0.0163104	9.62668e-05	0	NA	NA	NA	NA	NA	NA	NA	If phenotype is significant it is for the one sex tested	lambda=NA, scaleShift=NA, transformed=FALSE, code=0	{"WT_Male":495,"1700024P04Rik_HOM_tm1b_Male":3,"variability":0.918,"Formula":"X2_Or ~ Genotype"}	0.222615	0.797491
1700024P04Rik_HOM_tm1b	Sanger_HistologiX	3	B6N	16.2	2_M1	0	Mixed Model framework, linear mixed-effects model, equation withoutWeight	2_M1	1	1	0.203082	0.00495767	0.0038944	0.204065	Female: NA, Male: 5.67%	NA	NA	NA	NA	NA	WT	NA	0.0906826	1700024P04Rik_HOM_tm1b	NA	0.00277101	0.19362	0.0874337	0.000359909	0	NA	NA	NA	NA	NA	NA	NA	If phenotype is significant it is for the one sex tested	lambda=NA, scaleShift=NA, transformed=FALSE, code=0	{"WT_Male":495,"1700024P04Rik_HOM_tm1b_Male":3,"variability":0.998,"Formula":"X2_M1 ~ Genotype"}	0.203082	0.780598
1700024P04Rik_HOM_tm1b	Sanger_HistologiX	3	B6N	16.2	2_S2	0	Mixed Model framework, linear mixed-effects model, equation withoutWeight	2_S2	1	1	0.506083	0.00219309	0.00330932	0.508081	Female: NA, Male: 2.42%	NA	NA	NA	NA	NA	WT	NA	0.604911	1700024P04Rik_HOM_tm1b	NA	0.868751	0.835368	0.0906983	0.000306993	0	NA	NA	NA	NA	NA	NA	NA	If phenotype is significant it is for the one sex tested	lambda=NA, scaleShift=NA, transformed=FALSE, code=0	{"WT_Male":495,"1700024P04Rik_HOM_tm1b_Male":3,"variability":0.882,"Formula":"X2_S2 ~ Genotype"}	0.506083	0.914942
1700024P04Rik_HOM_tm1b	Sanger_HistologiX	3	B6N	16.2	Body_weight	0	Mixed Model framework, linear mixed-effects model, equation withoutWeight	Body_weight	1	1	0.51024	-1.07637	1.63802	0.511641	Female: NA, Male: -3.4%	NA	NA	NA	NA	NA	WT	NA	0.00834249	1700024P04Rik_HOM_tm1b	NA	0.0412468	0.00188732	31.6834	0.152267	0	NA	NA	NA	NA	NA	NA	NA	If phenotype is significant it is for the one sex tested	lambda=NA, scaleShift=NA, transformed=FALSE, code=0	{"WT_Male":495,"1700024P04Rik_HOM_tm1b_Male":3,"variability":0.247,"Formula":"Body_weight ~ Genotype"}	0.51024	0.915884
1700024P04Rik_HOM_tm1b	Sanger_HistologiX	3	B6N	16.2	Brain_weight	0	Mixed Model framework, linear mixed-effects model, equation withoutWeight	Brain_weight	1	1	0.000104114	-0.0473766	0.0121317	0.00012144	Female: NA, Male: -10.34%	NA	NA	NA	NA	NA	WT	NA	0.213388	1700024P04Rik_HOM_tm1b	NA	0.256116	0.00872577	0.458177	0.0011967	0	NA	NA	NA	NA	NA	NA	NA	If phenotype is significant it is for the one sex tested	lambda=NA, scaleShift=NA, transformed=FALSE, code=0	{"WT_Male":495,"1700024P04Rik_HOM_tm1b_Male":3,"variability":0.032,"Formula":"Brain_weight ~ Genotype"}	0.000104114	0.021864
1700029H14Rik_HOM_tm2b	Sanger_HistologiX	3	B6N	15.8	1_TBA	0	Mixed Model framework, linear mixed-effects model, equation withoutWeight	1_TBA	1	1	0.40592	0.00997011	0.0120378	0.408271	Female: NA, Male: 3.14%	NA	NA	NA	NA	NA	WT	NA	0.00189428	1700029H14Rik_HOM_tm2b	NA	0.866224	0.000243881	0.317848	0.00101253	0	NA	NA	NA	NA	NA	NA	NA	If phenotype is significant it is for the one sex tested	lambda=NA, scaleShift=NA, transformed=FALSE, code=0	{"WT_Male":495,"1700029H14Rik_HOM_tm2b_Male":3,"variability":0.974,"Formula":"X1_TBA ~ Genotype"}	0.40592	0.877791
1700029H14Rik_HOM_tm2b	Sanger_HistologiX	3	B6N	15.8	1_gcc	0	Mixed Model framework, linear mixed-effects model, equation withoutWeight	1_gcc	1	1	0.667193	-0.000272536	0.000634251	0.667844	Female: NA, Male: -2.81%	NA	NA	NA	NA	NA	WT	NA	0.0379898	1700029H14Rik_HOM_tm2b	NA	0.662895	0.244865	0.00968403	6.44183e-05	0	NA	NA	NA	NA	NA	NA	NA	If phenotype is significant it is for the one sex tested	lambda=NA, scaleShift=NA, transformed=FALSE, code=0	{"WT_Male":495,"1700029H14Rik_HOM_tm2b_Male":3,"variability":0.849,"Formula":"X1_gcc ~ Genotype"}	0.667193	0.951757
1700029H14Rik_HOM_tm2b	Sanger_HistologiX	3	B6N	15.8	1_Cg_Height	0	Mixed Model framework, linear mixed-effects model, equation withoutWeight	1_Cg_Height	1	1	0.936301	0.000495993	0.00638125	0.938103	Female: NA, Male: 0.32%	NA	NA	NA	NA	NA	WT	NA	0.1002	1700029H14Rik_HOM_tm2b	NA	0.00919095	0.0742438	0.15584	0.000550349	0	NA	NA	NA	NA	NA	NA	NA	If phenotype is significant it is for the one sex tested	lambda=NA, scaleShift=NA, transformed=FALSE, code=0	{"WT_Male":495,"1700029H14Rik_HOM_tm2b_Male":3,"variability":0.807,"Formula":"X1_Cg_Height ~ Genotype"}	0.936301	0.993939
1700029H14Rik_HOM_tm2b	Sanger_HistologiX	3	B6N	15.8	1_gcc_Width_T	0	Mixed Model framework, linear mixed-effects model, equation withoutWeight	1_gcc_Width_T	1	1	0.749093	0.00304705	0.00957996	0.750774	Female: NA, Male: 1.92%	NA	NA	NA	NA	NA	WT	NA	0.873308	1700029H14Rik_HOM_tm2b	NA	0.547657	0.342898	0.158761	0.000690554	0	NA	NA	NA	NA	NA	NA	NA	If phenotype is significant it is for the one sex tested	lambda=NA, scaleShift=NA, transformed=FALSE, code=0	{"WT_Male":495,"1700029H14Rik_HOM_tm2b_Male":3,"variability":0.689,"Formula":"X1_gcc_Width_T ~ Genotype"}	0.749093	0.96854
1700029H14Rik_HOM_tm2b	Sanger_HistologiX	3	B6N	15.8	1_gcc_Height	0	Mixed Model framework, linear mixed-effects model, equation withoutWeight	1_gcc_Height	1	1	0.240749	0.00342676	0.00292861	0.243313	Female: NA, Male: 7.78%	NA	NA	NA	NA	NA	WT	NA	0.754856	1700029H14Rik_HOM_tm2b	NA	0.707849	0.277095	0.0440565	0.000270071	0	NA	NA	NA	NA	NA	NA	NA	If phenotype is significant it is for the one sex tested	lambda=NA, scaleShift=NA, transformed=FALSE, code=0	{"WT_Male":495,"1700029H14Rik_HOM_tm2b_Male":3,"variability":0.574,"Formula":"X1_gcc_Height ~ Genotype"}	0.240749	0.803123
1700029H14Rik_HOM_tm2b	Sanger_HistologiX	3	B6N	15.8	2_TBA	0	Mixed Model framework, linear mixed-effects model, equation withoutWeight	2_TBA	1	1	0.688826	-0.00741662	0.0185844	0.690145	Female: NA, Male: -1.64%	NA	NA	NA	NA	NA	WT	NA	1.50065e-05	1700029H14Rik_HOM_tm2b	NA	0.837652	0.0026443	0.451712	0.00165982	0	NA	NA	NA	NA	NA	NA	NA	If phenotype is significant it is for the one sex tested	lambda=NA, scaleShift=NA, transformed=FALSE, code=0	{"WT_Male":495,"1700029H14Rik_HOM_tm2b_Male":3,"variability":0.986,"Formula":"X2_TBA ~ Genotype"}	0.688826	0.957114
1700029H14Rik_HOM_tm2b	Sanger_HistologiX	3	B6N	15.8	2_D3V	0	Mixed Model framework, linear mixed-effects model, equation withoutWeight	2_D3V	1	1	0.594735	-0.000203043	0.000383372	0.5968	Female: NA, Male: -7.73%	NA	NA	NA	NA	NA	WT	NA	8.28323e-07	1700029H14Rik_HOM_tm2b	NA	0.000637827	4.19629e-07	0.00262539	3.27204e-05	0	NA	NA	NA	NA	NA	NA	NA	If phenotype is significant it is for the one sex tested	lambda=NA, scaleShift=NA, transformed=FALSE, code=0	{"WT_Male":495,"1700029H14Rik_HOM_tm2b_Male":3,"variability":0.982,"Formula":"X2_D3V ~ Genotype"}	0.594735	0.934973
1700029H14Rik_HOM_tm2b	Sanger_HistologiX	3	B6N	15.8	2_cc	0	Mixed Model framework, linear mixed-effects model, equation withoutWeight	2_cc	1	1	0.996357	9.85976e-06	0.00215723	0.996357	Female: NA, Male: 0.27%	NA	NA	NA	NA	NA	WT	NA	7.37e-10	1700029H14Rik_HOM_tm2b	NA	0	0	0.00364264	0.000172166	0	NA	NA	NA	NA	NA	NA	NA	If phenotype is significant it is for the one sex tested	lambda=NA, scaleShift=NA, transformed=FALSE, code=0	{"WT_Male":495,"1700029H14Rik_HOM_tm2b_Male":3,"variability":0.948,"Formula":"X2_cc ~ Genotype"}	0.996357	0.999496
1700029H14Rik_HOM_tm2b	Sanger_HistologiX	3	B6N	15.8	2_dhc	0	Mixed Model framework, linear mixed-effects model, equation withoutWeight	2_dhc	1	1	0.297917	-5.29882e-05	5.08796e-05	0.298623	Female: NA, Male: -13.67%	NA	NA	NA	NA	NA	WT	NA	7.38509e-07	1700029H14Rik_HOM_tm2b	NA	3.73981e-08	5.46547e-08	0.000387635	4.4982e-06	0	NA	NA	NA	NA	NA	NA	NA	If phenotype is significant it is for the one sex tested	lambda=NA, scaleShift=NA, transformed=FALSE, code=0	{"WT_Male":495,"1700029H14Rik_HOM_tm2b_Male":3,"variability":0.944,"Formula":"X2_dhc ~ Genotype"}	0.297917	0.830415
1700029H14Rik_HOM_tm2b	Sanger_HistologiX	3	B6N	15.8	2_HP	0	Mixed Model framework, linear mixed-effects model, equation withoutWeight	2_HP	1	1	0.959449	0.000159854	0.00311751	0.959147	Female: NA, Male: 0.43%	NA	NA	NA	NA	NA	WT	NA	0.468044	1700029H14Rik_HOM_tm2b	NA	0.459006	0.372071	0.0372796	0.000303421	0	NA	NA	NA	NA	NA	NA	NA	If phenotype is significant it is for the one sex tested	lambda=NA, scaleShift=NA, transformed=FALSE, code=0	{"WT_Male":495,"1700029H14Rik_HOM_tm2b_Male":3,"variability":0.92,"Formula":"X2_HP ~ Genotype"}	0.959449	0.996908
1700029H14Rik_HOM_tm2b	Sanger_HistologiX	3	B6N	15.8	2_RSGc_Height	0	Mixed Model framework, linear mixed-effects model, equation withoutWeight	2_RSGc_Height	1	1	0.312973	0.00477174	0.00471824	0.312756	Female: NA, Male: 5.18%	NA	NA	NA	NA	NA	WT	NA	0.224952	1700029H14Rik_HOM_tm2b	NA	0.561524	0.131748	0.0920408	0.000427845	0	NA	NA	NA	NA	NA	NA	NA	If phenotype is significant it is for the one sex tested	lambda=NA, scaleShift=NA, transformed=FALSE, code=0	{"WT_Male":495,"1700029H14Rik_HOM_tm2b_Male":3,"variability":0.821,"Formula":"X2_RSGc_Height ~ Genotype"}	0.312973	0.837039
1700029H14Rik_HOM_tm2b	Sanger_HistologiX	3	B6N	15.8	2_cc_Width	0	Mixed Model framework, linear mixed-effects model, equation withoutWeight	2_cc_Width	1	1	0.940385	-0.00040545	0.00544676	0.940719	Female: NA, Male: -0.37%	NA	NA	NA	NA	NA	WT	NA	0.155284	1700029H14Rik_HOM_tm2b	NA	0.321334	0.0319221	0.109395	0.000449913	0	NA	NA	NA	NA	NA	NA	NA	If phenotype is significant it is for the one sex tested	lambda=NA, scaleShift=NA, transformed=FALSE, code=0	{"WT_Male":495,"1700029H14Rik_HOM_tm2b_Male":3,"variability":0.783,"Formula":"X2_cc_Width ~ Genotype"}	0.940385	0.994467
1700029H14Rik_HOM_tm2b	Sanger_HistologiX	3	B6N	15.8	2_cc_Height	0	Mixed Model framework, linear mixed-effects model, equation withoutWeight	2_cc_Height	1	1	0.70372	0.000745228	0.0019451	0.701932	Female: NA, Male: 2.66%	NA	NA	NA	NA	NA	WT	NA	0.002786	1700029H14Rik_HOM_tm2b	NA	0.0472177	0.00243335	0.0280419	0.000166688	0	NA	NA	NA	NA	NA	NA	NA	If phenotype is significant it is for the one sex tested	lambda=NA, scaleShift=NA, transformed=FALSE, code=0	{"WT_Male":495,"1700029H14Rik_HOM_tm2b_Male":3,"variability":0.616,"Formula":"X2_cc_Height ~ Genotype"}	0.70372	0.960022
1700029H14Rik_HOM_tm2b	Sanger_HistologiX	3	B6N	15.8	2_TILpy	0	Mixed Model framework, linear mixed-effects model, equation withoutWeight	2_TILpy	1	1	0.543402	0.0215073	0.0354855	0.545032	Female: NA, Male: 3.51%	NA	NA	NA	NA	NA	WT	NA	0.438616	1700029H14Rik_HOM_tm2b	NA	0.0741708	0.627185	0.612736	0.00345319	0	NA	NA	NA	NA	NA	NA	NA	If phenotype is significant it is for the one sex tested	lambda=NA, scaleShift=NA, transformed=FALSE, code=0	{"WT_Male":495,"1700029H14Rik_HOM_tm2b_Male":3,"variability":0.904,"Formula":"X2_TILpy ~ Genotype"}	0.543402	0.923208
1700029H14Rik_HOM_tm2b	Sanger_HistologiX	3	B6N	15.8	1_LV	0	Mixed Model framework, linear mixed-effects model, equation withoutWeight	1_LV	1	1	0.815434	0.000117271	0.000499604	0.814591	Female: NA, Male: 6.28%	NA	NA	NA	NA	NA	WT	NA	7.37e-10	1700029H14Rik_HOM_tm2b	NA	0.0157097	7.37e-10	0.00186703	4.00608e-05	0	NA	NA	NA	NA	NA	NA	NA	If phenotype is significant it is for the one sex tested	lambda=NA, scaleShift=NA, transformed=FALSE, code=0	{"WT_Male":495,"1700029H14Rik_HOM_tm2b_Male":3,"variability":0.996,"Formula":"X1_LV ~ Genotype"}	0.815434	0.980527
1700029H14Rik_HOM_tm2b	Sanger_HistologiX	3	B6N	15.8	1_Cg	0	Mixed Model framework, linear mixed-effects model, equation withoutWeight	1_Cg	1	1	0.410805	-0.000481698	0.000586988	0.412567	Female: NA, Male: -4.72%	NA	NA	NA	NA	NA	WT	NA	0.0375253	1700029H14Rik_HOM_tm2b	NA	0.233429	0.118626	0.0102152	5.54287e-05	0	NA	NA	NA	NA	NA	NA	NA	If phenotype is significant it is for the one sex tested	lambda=NA, scaleShift=NA, transformed=FALSE, code=0	{"WT_Male":495,"1700029H14Rik_HOM_tm2b_Male":3,"variability":0.988,"Formula":"X1_Cg ~ Genotype"}	0.410805	0.879707
1700029H14Rik_HOM_tm2b	Sanger_HistologiX	3	B6N	15.8	1_CPu	0	Mixed Model framework, linear mixed-effects model, equation withoutWeight	1_CPu	1	1	0.12273	0.00378871	0.00245015	0.123203	Female: NA, Male: 12.47%	NA	NA	NA	NA	NA	WT	NA	0.0212381	1700029H14Rik_HOM_tm2b	NA	0.87243	0.163113	0.0303741	0.000216547	0	NA	NA	NA	NA	NA	NA	NA	If phenotype is significant it is for the one sex tested	lambda=NA, scaleShift=NA, transformed=FALSE, code=0	{"WT_Male":495,"1700029H14Rik_HOM_tm2b_Male":3,"variability":0.974,"Formula":"X1_CPu ~ Genotype"}	0.12273	0.714536
1700029H14Rik_HOM_tm2b	Sanger_HistologiX	3	B6N	15.8	1_aca	0	Mixed Model framework, linear mixed-effects model, equation withoutWeight	1_aca	1	1	0.872959	6.04368e-06	3.72595e-05	0.87126	Female: NA, Male: 0.88%	NA	NA	NA	NA	NA	WT	NA	0.679934	1700029H14Rik_HOM_tm2b	NA	0.370568	0.854348	0.000689178	3.15522e-06	0	NA	NA	NA	NA	NA	NA	NA	If phenotype is significant it is for the one sex tested	lambda=NA, scaleShift=NA, transformed=FALSE, code=0	{"WT_Male":495,"1700029H14Rik_HOM_tm2b_Male":3,"variability":0.996,"Formula":"X1_aca ~ Genotype"}	0.872959	0.987431
1700029H14Rik_HOM_tm2b	Sanger_HistologiX	3	B6N	15.8	1_Pir	0	Mixed Model framework, linear mixed-effects model, equation withoutWeight	1_Pir	1	1	0.149882	0.000253574	0.000175192	0.14891	Female: NA, Male: 15.64%	NA	NA	NA	NA	NA	WT	NA	0.00107819	1700029H14Rik_HOM_tm2b	NA	0.0205949	0.0100005	0.00162164	1.64982e-05	0	NA	NA	NA	NA	NA	NA	NA	If phenotype is significant it is for the one sex tested	lambda=NA, scaleShift=NA, transformed=FALSE, code=0	{"WT_Male":495,"1700029H14Rik_HOM_tm2b_Male":3,"variability":0.992,"Formula":"X1_Pir ~ Genotype"}	0.149882	0.741469
1700029H14Rik_HOM_tm2b	Sanger_HistologiX	3	B6N	15.8	1_Cg_Width	0	Mixed Model framework, linear mixed-effects model, equation withoutWeight	1_Cg_Width	1	1	0.541837	-0.00166296	0.00271353	0.540487	Female: NA, Male: -1.82%	NA	NA	NA	NA	NA	WT	NA	0.646158	1700029H14Rik_HOM_tm2b	NA	0.717184	0.938974	0.0914453	0.000238299	0	NA	NA	NA	NA	NA	NA	NA	If phenotype is significant it is for the one sex tested	lambda=NA, scaleShift=NA, transformed=FALSE, code=0	{"WT_Male":495,"1700029H14Rik_HOM_tm2b_Male":3,"variability":0.851,"Formula":"X1_Cg_Width ~ Genotype"}	0.541837	0.922826
1700029H14Rik_HOM_tm2b	Sanger_HistologiX	3	B6N	15.8	1_M1	0	Mixed Model framework, linear mixed-effects model, equation withoutWeight	1_M1	1	1	0.942554	-0.000249019	0.00325038	0.938987	Female: NA, Male: -0.2%	NA	NA	NA	NA	NA	WT	NA	0.00482313	1700029H14Rik_HOM_tm2b	NA	0.48313	0.00147259	0.124909	0.000290459	0	NA	NA	NA	NA	NA	NA	NA	If phenotype is significant it is for the one sex tested	lambda=NA, scaleShift=NA, transformed=FALSE, code=0	{"WT_Male":495,"1700029H14Rik_HOM_tm2b_Male":3,"variability":0.986,"Formula":"X1_M1 ~ Genotype"}	0.942554	0.994467
1700029H14Rik_HOM_tm2b	Sanger_HistologiX	3	B6N	15.8	1_S2	0	Mixed Model framework, linear mixed-effects model, equation withoutWeight	1_S2	1	1	0.0392685	0.00824345	0.00399838	0.0401868	Female: NA, Male: 7.81%	NA	NA	NA	NA	NA	WT	NA	0.833488	1700029H14Rik_HOM_tm2b	NA	0.790608	0.42985	0.105532	0.000349148	0	NA	NA	NA	NA	NA	NA	NA	If phenotype is significant it is for the one sex tested	lambda=NA, scaleShift=NA, transformed=FALSE, code=0	{"WT_Male":495,"1700029H14Rik_HOM_tm2b_Male":3,"variability":0.867,"Formula":"X1_S2 ~ Genotype"}	0.0392685	0.559033
1700029H14Rik_HOM_tm2b	Sanger_HistologiX	3	B6N	15.8	2_LV	0	Mixed Model framework, linear mixed-effects model, equation withoutWeight	2_LV	1	1	0.646191	-0.000465058	0.00102302	0.649752	Female: NA, Male: -16.42%	NA	NA	NA	NA	NA	WT	NA	6.46782e-09	1700029H14Rik_HOM_tm2b	NA	1.17213e-08	1.26613e-09	0.00283163	9.1499e-05	0	NA	NA	NA	NA	NA	NA	NA	If phenotype is significant it is for the one sex tested	lambda=NA, scaleShift=NA, transformed=FALSE, code=0	{"WT_Male":495,"1700029H14Rik_HOM_tm2b_Male":3,"variability":0.998,"Formula":"X2_LV ~ Genotype"}	0.646191	0.947423
1700029H14Rik_HOM_tm2b	Sanger_HistologiX	3	B6N	15.8	2_RSGc	0	Mixed Model framework, linear mixed-effects model, equation withoutWeight	2_RSGc	1	1	0.50607	0.000215049	0.000324575	0.508169	Female: NA, Male: 4.71%	NA	NA	NA	NA	NA	WT	NA	0.0457041	1700029H14Rik_HOM_tm2b	NA	0.236841	0.113872	0.00456833	2.96308e-05	0	NA	NA	NA	NA	NA	NA	NA	If phenotype is significant it is for the one sex tested	lambda=NA, scaleShift=NA, transformed=FALSE, code=0	{"WT_Male":495,"1700029H14Rik_HOM_tm2b_Male":3,"variability":0.984,"Formula":"X2_RSGc ~ Genotype"}	0.50607	0.914942
1700029H14Rik_HOM_tm2b	Sanger_HistologiX	3	B6N	15.8	2_AM	0	Mixed Model framework, linear mixed-effects model, equation withoutWeight	2_AM	1	1	0.145657	-0.00130765	0.000899915	0.147357	Female: NA, Male: -22.12%	NA	NA	NA	NA	NA	WT	NA	0.0260439	1700029H14Rik_HOM_tm2b	NA	0.168914	0.0460181	0.00591287	8.25787e-05	0	NA	NA	NA	NA	NA	NA	NA	If phenotype is significant it is for the one sex tested	lambda=NA, scaleShift=NA, transformed=FALSE, code=0	{"WT_Male":495,"1700029H14Rik_HOM_tm2b_Male":3,"variability":0.976,"Formula":"X2_AM ~ Genotype"}	0.145657	0.737572
1700029H14Rik_HOM_tm2b	Sanger_HistologiX	3	B6N	15.8	2_Pir	0	Mixed Model framework, linear mixed-effects model, equation withoutWeight	2_Pir	1	1	0.622448	9.03349e-05	0.000183512	0.622927	Female: NA, Male: 4.79%	NA	NA	NA	NA	NA	WT	NA	0.0549169	1700029H14Rik_HOM_tm2b	NA	0.000472429	0.00104085	0.00188415	1.75155e-05	0	NA	NA	NA	NA	NA	NA	NA	If phenotype is significant it is for the one sex tested	lambda=NA, scaleShift=NA, transformed=FALSE, code=0	{"WT_Male":495,"1700029H14Rik_HOM_tm2b_Male":3,"variability":0.99,"Formula":"X2_Pir ~ Genotype"}	0.622448	0.943201
1700029H14Rik_HOM_tm2b	Sanger_HistologiX	3	B6N	15.8	2_mt	0	Mixed Model framework, linear mixed-effects model, equation withoutWeight	2_mt	1	1	0.196829	3.16212e-05	2.4413e-05	0.196333	Female: NA, Male: 11.59%	NA	NA	NA	NA	NA	WT	NA	0.0465309	1700029H14Rik_HOM_tm2b	NA	0.000685825	0.0154389	0.000272799	2.26712e-06	0	NA	NA	NA	NA	NA	NA	NA	If phenotype is significant it is for the one sex tested	lambda=NA, scaleShift=NA, transformed=FALSE, code=0	{"WT_Male":495,"1700029H14Rik_HOM_tm2b_Male":3,"variability":0.968,"Formula":"X2_mt ~ Genotype"}	0.196829	0.775975
1700029H14Rik_HOM_tm2b	Sanger_HistologiX	3	B6N	15.8	2_ic	0	Mixed Model framework, linear mixed-effects model, equation withoutWeight	2_ic	1	1	0.197549	-0.00062156	0.000483098	0.199327	Female: NA, Male: -6.31%	NA	NA	NA	NA	NA	WT	NA	0.219898	1700029H14Rik_HOM_tm2b	NA	0.891035	0.218909	0.00984847	4.16822e-05	0	NA	NA	NA	NA	NA	NA	NA	If phenotype is significant it is for the one sex tested	lambda=NA, scaleShift=NA, transformed=FALSE, code=0	{"WT_Male":495,"1700029H14Rik_HOM_tm2b_Male":3,"variability":0.976,"Formula":"X2_ic ~ Genotype"}	0.197549	0.776268
1700029H14Rik_HOM_tm2b	Sanger_HistologiX	3	B6N	15.8	2_opt	0	Mixed Model framework, linear mixed-effects model, equation withoutWeight	2_opt	1	1	0.568334	-9.90304e-05	0.000174205	0.57023	Female: NA, Male: -7.03%	NA	NA	NA	NA	NA	WT	NA	3.95604e-05	1700029H14Rik_HOM_tm2b	NA	0.000330475	0.000112481	0.00140961	1.46525e-05	0	NA	NA	NA	NA	NA	NA	NA	If phenotype is significant it is for the one sex tested	lambda=NA, scaleShift=NA, transformed=FALSE, code=0	{"WT_Male":495,"1700029H14Rik_HOM_tm2b_Male":3,"variability":0.922,"Formula":"X2_opt ~ Genotype"}	0.568334	0.929117
1700029H14Rik_HOM_tm2b	Sanger_HistologiX	3	B6N	15.8	2_fi	0	Mixed Model framework, linear mixed-effects model, equation withoutWeight	2_fi	1	1	0.733711	8.22835e-05	0.000243644	0.73583	Female: NA, Male: 2.19%	NA	NA	NA	NA	NA	WT	NA	0.254744	1700029H14Rik_HOM_tm2b	NA	0.0889225	0.0936484	0.00375214	2.2057e-05	0	NA	NA	NA	NA	NA	NA	NA	If phenotype is significant it is for the one sex tested	lambda=NA, scaleShift=NA, transformed=FALSE, code=0	{"WT_Male":495,"1700029H14Rik_HOM_tm2b_Male":3,"variability":0.99,"Formula":"X2_fi ~ Genotype"}	0.733711	0.966306
1700029H14Rik_HOM_tm2b	Sanger_HistologiX	3	B6N	15.8	2_Hb	0	Mixed Model framework, linear mixed-effects model, equation withoutWeight	2_Hb	1	1	0.238176	-8.39481e-05	7.12948e-05	0.240004	Female: NA, Male: -11.43%	NA	NA	NA	NA	NA	WT	NA	0.00813364	1700029H14Rik_HOM_tm2b	NA	6.62952e-05	1.37936e-05	0.000734581	7.61108e-06	0	NA	NA	NA	NA	NA	NA	NA	If phenotype is significant it is for the one sex tested	lambda=NA, scaleShift=NA, transformed=FALSE, code=0	{"WT_Male":495,"1700029H14Rik_HOM_tm2b_Male":3,"variability":0.99,"Formula":"X2_Hb ~ Genotype"}	0.238176	0.8026
1700029H14Rik_HOM_tm2b	Sanger_HistologiX	3	B6N	15.8	2_RSGc_Width	0	Mixed Model framework, linear mixed-effects model, equation withoutWeight	2_RSGc_Width	1	1	0.831022	0.000487261	0.0023469	0.835679	Female: NA, Male: 0.72%	NA	NA	NA	NA	NA	WT	NA	0.0249654	1700029H14Rik_HOM_tm2b	NA	0.99009	0.0942192	0.0677024	0.000195876	0	NA	NA	NA	NA	NA	NA	NA	If phenotype is significant it is for the one sex tested	lambda=NA, scaleShift=NA, transformed=FALSE, code=0	{"WT_Male":495,"1700029H14Rik_HOM_tm2b_Male":3,"variability":0.851,"Formula":"X2_RSGc_Width ~ Genotype"}	0.831022	0.982511
1700029H14Rik_HOM_tm2b	Sanger_HistologiX	3	B6N	15.8	2_DG	0	Mixed Model framework, linear mixed-effects model, equation withoutWeight	2_DG	1	1	0.246666	-0.0128552	0.0111179	0.248711	Female: NA, Male: -8.14%	NA	NA	NA	NA	NA	WT	NA	0.658688	1700029H14Rik_HOM_tm2b	NA	0.000878651	0.445864	0.157848	0.00114871	0	NA	NA	NA	NA	NA	NA	NA	If phenotype is significant it is for the one sex tested	lambda=NA, scaleShift=NA, transformed=FALSE, code=0	{"WT_Male":495,"1700029H14Rik_HOM_tm2b_Male":3,"variability":0.914,"Formula":"X2_DG ~ Genotype"}	0.246666	0.806135
1700029H14Rik_HOM_tm2b	Sanger_HistologiX	3	B6N	15.8	2_Mol	0	Mixed Model framework, linear mixed-effects model, equation withoutWeight	2_Mol	1	1	0.836246	0.000253719	0.00121083	0.834283	Female: NA, Male: 2.5%	NA	NA	NA	NA	NA	WT	NA	0.0126794	1700029H14Rik_HOM_tm2b	NA	0.104767	0.0121861	0.0101615	0.000105614	0	NA	NA	NA	NA	NA	NA	NA	If phenotype is significant it is for the one sex tested	lambda=NA, scaleShift=NA, transformed=FALSE, code=0	{"WT_Male":495,"1700029H14Rik_HOM_tm2b_Male":3,"variability":0.598,"Formula":"X2_Mol ~ Genotype"}	0.836246	0.983495
1700029H14Rik_HOM_tm2b	Sanger_HistologiX	3	B6N	15.8	2_Rad	0	Mixed Model framework, linear mixed-effects model, equation withoutWeight	2_Rad	1	1	0.513534	0.00132364	0.00202032	0.513196	Female: NA, Male: 5.41%	NA	NA	NA	NA	NA	WT	NA	0.0211437	1700029H14Rik_HOM_tm2b	NA	0.0453605	0.00248587	0.0244478	0.000174482	0	NA	NA	NA	NA	NA	NA	NA	If phenotype is significant it is for the one sex tested	lambda=NA, scaleShift=NA, transformed=FALSE, code=0	{"WT_Male":495,"1700029H14Rik_HOM_tm2b_Male":3,"variability":0.679,"Formula":"X2_Rad ~ Genotype"}	0.513534	0.916937
1700029H14Rik_HOM_tm2b	Sanger_HistologiX	3	B6N	15.8	2_Or	0	Mixed Model framework, linear mixed-effects model, equation withoutWeight	2_Or	1	1	0.128137	0.00160986	0.00105918	0.129795	Female: NA, Male: 9.87%	NA	NA	NA	NA	NA	WT	NA	0.598049	1700029H14Rik_HOM_tm2b	NA	0.964839	0.615955	0.0163094	9.62419e-05	0	NA	NA	NA	NA	NA	NA	NA	If phenotype is significant it is for the one sex tested	lambda=NA, scaleShift=NA, transformed=FALSE, code=0	{"WT_Male":495,"1700029H14Rik_HOM_tm2b_Male":3,"variability":0.916,"Formula":"X2_Or ~ Genotype"}	0.128137	0.720223
1700029H14Rik_HOM_tm2b	Sanger_HistologiX	3	B6N	15.8	2_M1	0	Mixed Model framework, linear mixed-effects model, equation withoutWeight	2_M1	1	1	0.968865	-0.000174952	0.00414891	0.966395	Female: NA, Male: -0.2%	NA	NA	NA	NA	NA	WT	NA	0.0980371	1700029H14Rik_HOM_tm2b	NA	0.00304773	0.240407	0.0874357	0.000360492	0	NA	NA	NA	NA	NA	NA	NA	If phenotype is significant it is for the one sex tested	lambda=NA, scaleShift=NA, transformed=FALSE, code=0	{"WT_Male":495,"1700029H14Rik_HOM_tm2b_Male":3,"variability":0.998,"Formula":"X2_M1 ~ Genotype"}	0.968865	0.997175
1700029H14Rik_HOM_tm2b	Sanger_HistologiX	3	B6N	15.8	2_S2	0	Mixed Model framework, linear mixed-effects model, equation withoutWeight	2_S2	1	1	0.79187	0.000919242	0.00352533	0.794478	Female: NA, Male: 1.01%	NA	NA	NA	NA	NA	WT	NA	0.601858	1700029H14Rik_HOM_tm2b	NA	0.859059	0.756965	0.0906999	0.000307084	0	NA	NA	NA	NA	NA	NA	NA	If phenotype is significant it is for the one sex tested	lambda=NA, scaleShift=NA, transformed=FALSE, code=0	{"WT_Male":495,"1700029H14Rik_HOM_tm2b_Male":3,"variability":0.884,"Formula":"X2_S2 ~ Genotype"}	0.79187	0.977166
1700029H14Rik_HOM_tm2b	Sanger_HistologiX	3	B6N	15.8	Body_weight	0	Mixed Model framework, linear mixed-effects model, equation withoutWeight	Body_weight	1	1	0.445928	1.339	1.75088	0.445052	Female: NA, Male: 4.23%	NA	NA	NA	NA	NA	WT	NA	0.00782524	1700029H14Rik_HOM_tm2b	NA	0.0645636	0.0016534	31.6809	0.152567	0	NA	NA	NA	NA	NA	NA	NA	If phenotype is significant it is for the one sex tested	lambda=NA, scaleShift=NA, transformed=FALSE, code=0	{"WT_Male":495,"1700029H14Rik_HOM_tm2b_Male":3,"variability":0.247,"Formula":"Body_weight ~ Genotype"}	0.445928	0.893378
1700029H14Rik_HOM_tm2b	Sanger_HistologiX	3	B6N	15.8	Brain_weight	0	Mixed Model framework, linear mixed-effects model, equation withoutWeight	Brain_weight	1	1	0.777904	0.00343832	0.0122657	0.779465	Female: NA, Male: 0.75%	NA	NA	NA	NA	NA	WT	NA	0.182801	1700029H14Rik_HOM_tm2b	NA	0.185481	0.14525	0.458218	0.00111736	0	NA	NA	NA	NA	NA	NA	NA	If phenotype is significant it is for the one sex tested	lambda=NA, scaleShift=NA, transformed=FALSE, code=0	{"WT_Male":495,"1700029H14Rik_HOM_tm2b_Male":3,"variability":0.03,"Formula":"Brain_weight ~ Genotype"}	0.777904	0.973829
1700034J05Rik_HOM_tm1a	Sanger_HistologiX	3	B6N	16	1_TBA	0	Mixed Model framework, linear mixed-effects model, equation withoutWeight	1_TBA	1	1	0.350465	0.0132348	0.0142017	0.352433	Female: NA, Male: 4.16%	NA	NA	NA	NA	NA	WT	NA	0.00193075	1700034J05Rik_HOM_tm1a	NA	0.740577	0.000240423	0.317856	0.00101105	0	NA	NA	NA	NA	NA	NA	NA	If phenotype is significant it is for the one sex tested	lambda=NA, scaleShift=NA, transformed=FALSE, code=0	{"WT_Male":495,"1700034J05Rik_HOM_tm1a_Male":3,"variability":0.972,"Formula":"X1_TBA ~ Genotype"}	0.350465	0.855737
1700034J05Rik_HOM_tm1a	Sanger_HistologiX	3	B6N	16	2_TBA	0	Mixed Model framework, linear mixed-effects model, equation withoutWeight	2_TBA	1	1	0.256458	0.021903	0.0193365	0.2586	Female: NA, Male: 4.85%	NA	NA	NA	NA	NA	WT	NA	1.73804e-05	1700034J05Rik_HOM_tm1a	NA	0.764402	0.00151345	0.451759	0.00165543	0	NA	NA	NA	NA	NA	NA	NA	If phenotype is significant it is for the one sex tested	lambda=NA, scaleShift=NA, transformed=FALSE, code=0	{"WT_Male":495,"1700034J05Rik_HOM_tm1a_Male":3,"variability":0.986,"Formula":"X2_TBA ~ Genotype"}	0.256458	0.811232
1700034J05Rik_HOM_tm1a	Sanger_HistologiX	3	B6N	16	2_D3V	0	Mixed Model framework, linear mixed-effects model, equation withoutWeight	2_D3V	1	1	0.124905	-0.000598698	0.000390824	0.127035	Female: NA, Male: -22.8%	NA	NA	NA	NA	NA	WT	NA	7.94719e-07	1700034J05Rik_HOM_tm1a	NA	0.000531962	4.50103e-07	0.0026256	3.27045e-05	0	NA	NA	NA	NA	NA	NA	NA	If phenotype is significant it is for the one sex tested	lambda=NA, scaleShift=NA, transformed=FALSE, code=0	{"WT_Male":495,"1700034J05Rik_HOM_tm1a_Male":3,"variability":0.982,"Formula":"X2_D3V ~ Genotype"}	0.124905	0.715749
1700034J05Rik_HOM_tm1a	Sanger_HistologiX	3	B6N	16	2_cc	0	Mixed Model framework, linear mixed-effects model, equation withoutWeight	2_cc	1	1	0.953785	-0.000152788	0.00264201	0.953938	Female: NA, Male: -4.19%	NA	NA	NA	NA	NA	WT	NA	7.37e-10	1700034J05Rik_HOM_tm1a	NA	0	0	0.00364264	0.000172345	0	NA	NA	NA	NA	NA	NA	NA	If phenotype is significant it is for the one sex tested	lambda=NA, scaleShift=NA, transformed=FALSE, code=0	{"WT_Male":495,"1700034J05Rik_HOM_tm1a_Male":3,"variability":0.946,"Formula":"X2_cc ~ Genotype"}	0.953785	0.995864
1700034J05Rik_HOM_tm1a	Sanger_HistologiX	3	B6N	16	2_dhc	0	Mixed Model framework, linear mixed-effects model, equation withoutWeight	2_dhc	1	1	0.520933	4.2887e-05	6.70613e-05	0.523179	Female: NA, Male: 11.07%	NA	NA	NA	NA	NA	WT	NA	8.05306e-07	1700034J05Rik_HOM_tm1a	NA	3.11215e-08	6.38244e-08	0.000387552	4.50232e-06	0	NA	NA	NA	NA	NA	NA	NA	If phenotype is significant it is for the one sex tested	lambda=NA, scaleShift=NA, transformed=FALSE, code=0	{"WT_Male":495,"1700034J05Rik_HOM_tm1a_Male":3,"variability":0.942,"Formula":"X2_dhc ~ Genotype"}	0.520933	0.918654
1700034J05Rik_HOM_tm1a	Sanger_HistologiX	3	B6N	16	2_RSGc_Height	0	Mixed Model framework, linear mixed-effects model, equation withoutWeight	2_RSGc_Height	1	1	0.146178	0.00717397	0.00494617	0.148429	Female: NA, Male: 7.8%	NA	NA	NA	NA	NA	WT	NA	0.216487	1700034J05Rik_HOM_tm1a	NA	0.402294	0.111222	0.0920262	0.000428423	0	NA	NA	NA	NA	NA	NA	NA	If phenotype is significant it is for the one sex tested	lambda=NA, scaleShift=NA, transformed=FALSE, code=0	{"WT_Male":495,"1700034J05Rik_HOM_tm1a_Male":3,"variability":0.823,"Formula":"X2_RSGc_Height ~ Genotype"}	0.146178	0.737612
1700034J05Rik_HOM_tm1a	Sanger_HistologiX	3	B6N	16	2_cc_Width	0	Mixed Model framework, linear mixed-effects model, equation withoutWeight	2_cc_Width	1	1	0.309309	0.00686381	0.00677417	0.312104	Female: NA, Male: 6.27%	NA	NA	NA	NA	NA	WT	NA	0.15597	1700034J05Rik_HOM_tm1a	NA	0.390492	0.0333723	0.109399	0.000448449	0	NA	NA	NA	NA	NA	NA	NA	If phenotype is significant it is for the one sex tested	lambda=NA, scaleShift=NA, transformed=FALSE, code=0	{"WT_Male":495,"1700034J05Rik_HOM_tm1a_Male":3,"variability":0.783,"Formula":"X2_cc_Width ~ Genotype"}	0.309309	0.835921
1700034J05Rik_HOM_tm1a	Sanger_HistologiX	3	B6N	16	2_cc_Height	0	Mixed Model framework, linear mixed-effects model, equation withoutWeight	2_cc_Height	1	1	0.369297	0.0017736	0.00197989	0.371366	Female: NA, Male: 6.32%	NA	NA	NA	NA	NA	WT	NA	0.00296538	1700034J05Rik_HOM_tm1a	NA	0.0686197	0.00205685	0.028044	0.000166774	0	NA	NA	NA	NA	NA	NA	NA	If phenotype is significant it is for the one sex tested	lambda=NA, scaleShift=NA, transformed=FALSE, code=0	{"WT_Male":495,"1700034J05Rik_HOM_tm1a_Male":3,"variability":0.62,"Formula":"X2_cc_Height ~ Genotype"}	0.369297	0.864687
1700034J05Rik_HOM_tm1a	Sanger_HistologiX	3	B6N	16	3_TBA	0	Mixed Model framework, linear mixed-effects model, equation withoutWeight	3_TBA	1	1	0.823017	0.00258238	0.0114926	0.822524	Female: NA, Male: 0.92%	NA	NA	NA	NA	NA	WT	NA	0.190016	1700034J05Rik_HOM_tm1a	NA	0.946556	0.112211	0.281158	0.00123628	0	NA	NA	NA	NA	NA	NA	NA	If phenotype is significant it is for the one sex tested	lambda=NA, scaleShift=NA, transformed=FALSE, code=0	{"WT_Male":495,"1700034J05Rik_HOM_tm1a_Male":3,"variability":0.588,"Formula":"X3_TBA ~ Genotype"}	0.823017	0.981321
1700034J05Rik_HOM_tm1a	Sanger_HistologiX	3	B6N	16	1_LV	0	Mixed Model framework, linear mixed-effects model, equation withoutWeight	1_LV	1	1	0.511995	-0.000329235	0.000501954	0.512592	Female: NA, Male: -17.63%	NA	NA	NA	NA	NA	WT	NA	7.37e-10	1700034J05Rik_HOM_tm1a	NA	0.0174417	7.37e-10	0.00186725	4.00941e-05	0	NA	NA	NA	NA	NA	NA	NA	If phenotype is significant it is for the one sex tested	lambda=NA, scaleShift=NA, transformed=FALSE, code=0	{"WT_Male":495,"1700034J05Rik_HOM_tm1a_Male":3,"variability":0.996,"Formula":"X1_LV ~ Genotype"}	0.511995	0.916502
1700034J05Rik_HOM_tm1a	Sanger_HistologiX	3	B6N	16	1_aca	0	Mixed Model framework, linear mixed-effects model, equation withoutWeight	1_aca	1	1	0.269334	4.17428e-05	3.78852e-05	0.271782	Female: NA, Male: 6.06%	NA	NA	NA	NA	NA	WT	NA	0.686016	1700034J05Rik_HOM_tm1a	NA	0.334405	0.869202	0.000689231	3.1513e-06	0	NA	NA	NA	NA	NA	NA	NA	If phenotype is significant it is for the one sex tested	lambda=NA, scaleShift=NA, transformed=FALSE, code=0	{"WT_Male":495,"1700034J05Rik_HOM_tm1a_Male":3,"variability":0.996,"Formula":"X1_aca ~ Genotype"}	0.269334	0.819424
1700034J05Rik_HOM_tm1a	Sanger_HistologiX	3	B6N	16	2_LV	0	Mixed Model framework, linear mixed-effects model, equation withoutWeight	2_LV	1	1	0.329146	-0.00104047	0.00106943	0.331698	Female: NA, Male: -36.72%	NA	NA	NA	NA	NA	WT	NA	5.9965e-09	1700034J05Rik_HOM_tm1a	NA	1.15889e-08	1.50518e-09	0.00283333	9.15453e-05	0	NA	NA	NA	NA	NA	NA	NA	If phenotype is significant it is for the one sex tested	lambda=NA, scaleShift=NA, transformed=FALSE, code=0	{"WT_Male":495,"1700034J05Rik_HOM_tm1a_Male":3,"variability":0.998,"Formula":"X2_LV ~ Genotype"}	0.329146	0.846025
1700034J05Rik_HOM_tm1a	Sanger_HistologiX	3	B6N	16	2_RSGc	0	Mixed Model framework, linear mixed-effects model, equation withoutWeight	2_RSGc	1	1	0.611047	0.000173485	0.000341812	0.612301	Female: NA, Male: 3.8%	NA	NA	NA	NA	NA	WT	NA	0.0430067	1700034J05Rik_HOM_tm1a	NA	0.242399	0.0999152	0.00456714	2.96173e-05	0	NA	NA	NA	NA	NA	NA	NA	If phenotype is significant it is for the one sex tested	lambda=NA, scaleShift=NA, transformed=FALSE, code=0	{"WT_Male":495,"1700034J05Rik_HOM_tm1a_Male":3,"variability":0.984,"Formula":"X2_RSGc ~ Genotype"}	0.611047	0.939754
1700034J05Rik_HOM_tm1a	Sanger_HistologiX	3	B6N	16	2_AM	0	Mixed Model framework, linear mixed-effects model, equation withoutWeight	2_AM	1	1	0.954759	5.98457e-05	0.00105669	0.954889	Female: NA, Male: 1.01%	NA	NA	NA	NA	NA	WT	NA	0.0258135	1700034J05Rik_HOM_tm1a	NA	0.176282	0.0332856	0.005914	8.25755e-05	0	NA	NA	NA	NA	NA	NA	NA	If phenotype is significant it is for the one sex tested	lambda=NA, scaleShift=NA, transformed=FALSE, code=0	{"WT_Male":495,"1700034J05Rik_HOM_tm1a_Male":3,"variability":0.974,"Formula":"X2_AM ~ Genotype"}	0.954759	0.996202
1700034J05Rik_HOM_tm1a	Sanger_HistologiX	3	B6N	16	2_Pir	0	Mixed Model framework, linear mixed-effects model, equation withoutWeight	2_Pir	1	1	0.928939	-1.77181e-05	0.000198777	0.929058	Female: NA, Male: -0.94%	NA	NA	NA	NA	NA	WT	NA	0.0570292	1700034J05Rik_HOM_tm1a	NA	0.000665978	0.0010747	0.00188475	1.74683e-05	0	NA	NA	NA	NA	NA	NA	NA	If phenotype is significant it is for the one sex tested	lambda=NA, scaleShift=NA, transformed=FALSE, code=0	{"WT_Male":495,"1700034J05Rik_HOM_tm1a_Male":3,"variability":0.99,"Formula":"X2_Pir ~ Genotype"}	0.928939	0.993488
1700034J05Rik_HOM_tm1a	Sanger_HistologiX	3	B6N	16	2_mt	0	Mixed Model framework, linear mixed-effects model, equation withoutWeight	2_mt	1	1	0.772699	8.19404e-06	2.84385e-05	0.773528	Female: NA, Male: 3%	NA	NA	NA	NA	NA	WT	NA	0.0451831	1700034J05Rik_HOM_tm1a	NA	0.000665267	0.017239	0.000272978	2.23518e-06	0	NA	NA	NA	NA	NA	NA	NA	If phenotype is significant it is for the one sex tested	lambda=NA, scaleShift=NA, transformed=FALSE, code=0	{"WT_Male":495,"1700034J05Rik_HOM_tm1a_Male":3,"variability":0.966,"Formula":"X2_mt ~ Genotype"}	0.772699	0.972932
1700034J05Rik_HOM_tm1a	Sanger_HistologiX	3	B6N	16	2_ic	0	Mixed Model framework, linear mixed-effects model, equation withoutWeight	2_ic	1	1	0.5557	0.000291259	0.000494578	0.556552	Female: NA, Male: 2.96%	NA	NA	NA	NA	NA	WT	NA	0.234359	1700034J05Rik_HOM_tm1a	NA	0.87775	0.241541	0.00984917	4.17502e-05	0	NA	NA	NA	NA	NA	NA	NA	If phenotype is significant it is for the one sex tested	lambda=NA, scaleShift=NA, transformed=FALSE, code=0	{"WT_Male":495,"1700034J05Rik_HOM_tm1a_Male":3,"variability":0.976,"Formula":"X2_ic ~ Genotype"}	0.5557	0.925802
1700034J05Rik_HOM_tm1a	Sanger_HistologiX	3	B6N	16	2_opt	0	Mixed Model framework, linear mixed-effects model, equation withoutWeight	2_opt	1	1	0.675655	7.27112e-05	0.00017507	0.67833	Female: NA, Male: 5.16%	NA	NA	NA	NA	NA	WT	NA	4.08011e-05	1700034J05Rik_HOM_tm1a	NA	0.000655302	0.000136451	0.00140984	1.46218e-05	0	NA	NA	NA	NA	NA	NA	NA	If phenotype is significant it is for the one sex tested	lambda=NA, scaleShift=NA, transformed=FALSE, code=0	{"WT_Male":495,"1700034J05Rik_HOM_tm1a_Male":3,"variability":0.922,"Formula":"X2_opt ~ Genotype"}	0.675655	0.954005
1700034J05Rik_HOM_tm1a	Sanger_HistologiX	3	B6N	16	2_fi	0	Mixed Model framework, linear mixed-effects model, equation withoutWeight	2_fi	1	1	0.597549	0.000134407	0.000255734	0.599731	Female: NA, Male: 3.58%	NA	NA	NA	NA	NA	WT	NA	0.251832	1700034J05Rik_HOM_tm1a	NA	0.106198	0.145095	0.00375237	2.20404e-05	0	NA	NA	NA	NA	NA	NA	NA	If phenotype is significant it is for the one sex tested	lambda=NA, scaleShift=NA, transformed=FALSE, code=0	{"WT_Male":495,"1700034J05Rik_HOM_tm1a_Male":3,"variability":0.99,"Formula":"X2_fi ~ Genotype"}	0.597549	0.93575
1700034J05Rik_HOM_tm1a	Sanger_HistologiX	3	B6N	16	2_Hb	0	Mixed Model framework, linear mixed-effects model, equation withoutWeight	2_Hb	1	1	0.775407	2.39391e-05	8.41034e-05	0.776197	Female: NA, Male: 3.26%	NA	NA	NA	NA	NA	WT	NA	0.00950366	1700034J05Rik_HOM_tm1a	NA	8.41463e-05	1.03388e-05	0.000734865	7.60944e-06	0	NA	NA	NA	NA	NA	NA	NA	If phenotype is significant it is for the one sex tested	lambda=NA, scaleShift=NA, transformed=FALSE, code=0	{"WT_Male":495,"1700034J05Rik_HOM_tm1a_Male":3,"variability":0.99,"Formula":"X2_Hb ~ Genotype"}	0.775407	0.973365
1700034J05Rik_HOM_tm1a	Sanger_HistologiX	3	B6N	16	2_RSGc_Width	0	Mixed Model framework, linear mixed-effects model, equation withoutWeight	2_RSGc_Width	1	1	0.444991	-0.00180907	0.00237944	0.447921	Female: NA, Male: -2.67%	NA	NA	NA	NA	NA	WT	NA	0.0236003	1700034J05Rik_HOM_tm1a	NA	0.995028	0.0778923	0.0676974	0.000196695	0	NA	NA	NA	NA	NA	NA	NA	If phenotype is significant it is for the one sex tested	lambda=NA, scaleShift=NA, transformed=FALSE, code=0	{"WT_Male":495,"1700034J05Rik_HOM_tm1a_Male":3,"variability":0.849,"Formula":"X2_RSGc_Width ~ Genotype"}	0.444991	0.89307
1700034J05Rik_HOM_tm1a	Sanger_HistologiX	3	B6N	16	2_DG	0	Mixed Model framework, linear mixed-effects model, equation withoutWeight	2_DG	1	1	0.257682	-0.0152025	0.013464	0.260142	Female: NA, Male: -9.63%	NA	NA	NA	NA	NA	WT	NA	0.649566	1700034J05Rik_HOM_tm1a	NA	0.000705502	0.360054	0.157874	0.00115255	0	NA	NA	NA	NA	NA	NA	NA	If phenotype is significant it is for the one sex tested	lambda=NA, scaleShift=NA, transformed=FALSE, code=0	{"WT_Male":495,"1700034J05Rik_HOM_tm1a_Male":3,"variability":0.912,"Formula":"X2_DG ~ Genotype"}	0.257682	0.811869
1700034J05Rik_HOM_tm1a	Sanger_HistologiX	3	B6N	16	2_M1	0	Mixed Model framework, linear mixed-effects model, equation withoutWeight	2_M1	1	1	0.351138	0.00397635	0.00427626	0.353493	Female: NA, Male: 4.55%	NA	NA	NA	NA	NA	WT	NA	0.0926858	1700034J05Rik_HOM_tm1a	NA	0.00331401	0.233804	0.0874302	0.000360508	0	NA	NA	NA	NA	NA	NA	NA	If phenotype is significant it is for the one sex tested	lambda=NA, scaleShift=NA, transformed=FALSE, code=0	{"WT_Male":495,"1700034J05Rik_HOM_tm1a_Male":3,"variability":0.998,"Formula":"X2_M1 ~ Genotype"}	0.351138	0.856489
1700034J05Rik_HOM_tm1a	Sanger_HistologiX	3	B6N	16	2_S2	0	Mixed Model framework, linear mixed-effects model, equation withoutWeight	2_S2	1	1	0.851155	0.00067886	0.00362902	0.851788	Female: NA, Male: 0.75%	NA	NA	NA	NA	NA	WT	NA	0.608881	1700034J05Rik_HOM_tm1a	NA	0.870565	0.773011	0.0906986	0.000307129	0	NA	NA	NA	NA	NA	NA	NA	If phenotype is significant it is for the one sex tested	lambda=NA, scaleShift=NA, transformed=FALSE, code=0	{"WT_Male":495,"1700034J05Rik_HOM_tm1a_Male":3,"variability":0.886,"Formula":"X2_S2 ~ Genotype"}	0.851155	0.985777
1700034J05Rik_HOM_tm1a	Sanger_HistologiX	3	B6N	16	3_py	0	Mixed Model framework, linear mixed-effects model, equation withoutWeight	3_py	1	1	0.422769	5.72653e-05	7.17841e-05	0.426224	Female: NA, Male: 7.81%	NA	NA	NA	NA	NA	WT	NA	0.0162318	1700034J05Rik_HOM_tm1a	NA	0.207063	0.00663736	0.000733055	7.26563e-06	0	NA	NA	NA	NA	NA	NA	NA	If phenotype is significant it is for the one sex tested	lambda=NA, scaleShift=NA, transformed=FALSE, code=0	{"WT_Male":495,"1700034J05Rik_HOM_tm1a_Male":3,"variability":0.699,"Formula":"X3_py ~ Genotype"}	0.422769	0.883282
1700034J05Rik_HOM_tm1a	Sanger_HistologiX	3	B6N	16	3_CN	0	Mixed Model framework, linear mixed-effects model, equation withoutWeight	3_CN	1	1	0.210014	0.000610232	0.000488111	0.213286	Female: NA, Male: 13.52%	NA	NA	NA	NA	NA	WT	NA	0.335813	1700034J05Rik_HOM_tm1a	NA	0.690909	0.363206	0.00451312	4.51541e-05	0	NA	NA	NA	NA	NA	NA	NA	If phenotype is significant it is for the one sex tested	lambda=NA, scaleShift=NA, transformed=FALSE, code=0	{"WT_Male":495,"1700034J05Rik_HOM_tm1a_Male":3,"variability":0.556,"Formula":"X3_CN ~ Genotype"}	0.210014	0.786144
1700034J05Rik_HOM_tm1a	Sanger_HistologiX	3	B6N	16	Body_weight	0	Mixed Model framework, linear mixed-effects model, equation withoutWeight	Body_weight	1	1	0.192102	-2.34401	1.80087	0.194461	Female: NA, Male: -7.4%	NA	NA	NA	NA	NA	WT	NA	0.00804212	1700034J05Rik_HOM_tm1a	NA	0.0332732	0.00177718	31.6861	0.152075	0	NA	NA	NA	NA	NA	NA	NA	If phenotype is significant it is for the one sex tested	lambda=NA, scaleShift=NA, transformed=FALSE, code=0	{"WT_Male":495,"1700034J05Rik_HOM_tm1a_Male":3,"variability":0.249,"Formula":"Body_weight ~ Genotype"}	0.192102	0.772758
1700034J05Rik_HOM_tm1a	Sanger_HistologiX	3	B6N	16	Brain_weight	0	Mixed Model framework, linear mixed-effects model, equation withoutWeight	Brain_weight	1	1	0.800956	0.00317381	0.0125566	0.800729	Female: NA, Male: 0.69%	NA	NA	NA	NA	NA	WT	NA	0.178442	1700034J05Rik_HOM_tm1a	NA	0.161995	0.105058	0.458234	0.0011174	0	NA	NA	NA	NA	NA	NA	NA	If phenotype is significant it is for the one sex tested	lambda=NA, scaleShift=NA, transformed=FALSE, code=0	{"WT_Male":495,"1700034J05Rik_HOM_tm1a_Male":3,"variability":0.03,"Formula":"Brain_weight ~ Genotype"}	0.800956	0.978807
Cldn34b2_HEMI_tm1a	Sanger_HistologiX	3	B6N	16.2	1_TBA	0	Mixed Model framework, linear mixed-effects model, equation withoutWeight	1_TBA	1	1	0.666602	0.00522577	0.0120492	0.664851	Female: NA, Male: 1.64%	NA	NA	NA	NA	NA	WT	NA	0.00188112	Cldn34b2 _HEMI_tm1a	NA	0.771575	0.000425095	0.317861	0.00101225	0	NA	NA	NA	NA	NA	NA	NA	If phenotype is significant it is for the one sex tested	lambda=NA, scaleShift=NA, transformed=FALSE, code=0	{"WT_Male":495,"Cldn34b2 _HEMI_tm1a_Male":3,"variability":0.974,"Formula":"X1_TBA ~ Genotype"}	0.666602	0.951739
Cldn34b2_HEMI_tm1a	Sanger_HistologiX	3	B6N	16.2	1_gcc	0	Mixed Model framework, linear mixed-effects model, equation withoutWeight	1_gcc	1	1	0.769619	-0.00018269	0.000623803	0.769907	Female: NA, Male: -1.89%	NA	NA	NA	NA	NA	WT	NA	0.038465	Cldn34b2 _HEMI_tm1a	NA	0.747551	0.239812	0.00968589	6.45318e-05	0	NA	NA	NA	NA	NA	NA	NA	If phenotype is significant it is for the one sex tested	lambda=NA, scaleShift=NA, transformed=FALSE, code=0	{"WT_Male":495,"Cldn34b2 _HEMI_tm1a_Male":3,"variability":0.849,"Formula":"X1_gcc ~ Genotype"}	0.769619	0.97231
Cldn34b2_HEMI_tm1a	Sanger_HistologiX	3	B6N	16.2	1_Cg_Height	0	Mixed Model framework, linear mixed-effects model, equation withoutWeight	1_Cg_Height	1	1	0.245283	-0.00745931	0.00639621	0.244552	Female: NA, Male: -4.79%	NA	NA	NA	NA	NA	WT	NA	0.109322	Cldn34b2 _HEMI_tm1a	NA	0.0157113	0.0670112	0.155851	0.000551761	0	NA	NA	NA	NA	NA	NA	NA	If phenotype is significant it is for the one sex tested	lambda=NA, scaleShift=NA, transformed=FALSE, code=0	{"WT_Male":495,"Cldn34b2 _HEMI_tm1a_Male":3,"variability":0.811,"Formula":"X1_Cg_Height ~ Genotype"}	0.245283	0.804368
Cldn34b2_HEMI_tm1a	Sanger_HistologiX	3	B6N	16.2	1_gcc_Width_T	0	Mixed Model framework, linear mixed-effects model, equation withoutWeight	1_gcc_Width_T	1	1	0.790848	0.00185072	0.00699991	0.791747	Female: NA, Male: 1.17%	NA	NA	NA	NA	NA	WT	NA	0.883365	Cldn34b2 _HEMI_tm1a	NA	0.618563	0.361	0.158783	0.000691811	0	NA	NA	NA	NA	NA	NA	NA	If phenotype is significant it is for the one sex tested	lambda=NA, scaleShift=NA, transformed=FALSE, code=0	{"WT_Male":495,"Cldn34b2 _HEMI_tm1a_Male":3,"variability":0.691,"Formula":"X1_gcc_Width_T ~ Genotype"}	0.790848	0.976841
Cldn34b2_HEMI_tm1a	Sanger_HistologiX	3	B6N	16.2	1_gcc_Width_B	0	Mixed Model framework, linear mixed-effects model, equation withoutWeight	1_gcc_Width_B	1	1	0.37875	-0.00664138	0.00753574	0.379231	Female: NA, Male: -8.82%	NA	NA	NA	NA	NA	WT	NA	0.00530398	Cldn34b2 _HEMI_tm1a	NA	0.81438	0.013231	0.0753396	0.000712893	0	NA	NA	NA	NA	NA	NA	NA	If phenotype is significant it is for the one sex tested	lambda=NA, scaleShift=NA, transformed=FALSE, code=0	{"WT_Male":495,"Cldn34b2 _HEMI_tm1a_Male":3,"variability":0.675,"Formula":"X1_gcc_Width_B ~ Genotype"}	0.37875	0.867589
Cldn34b2_HEMI_tm1a	Sanger_HistologiX	3	B6N	16.2	1_gcc_Height	0	Mixed Model framework, linear mixed-effects model, equation withoutWeight	1_gcc_Height	1	1	0.781211	-0.000807084	0.00293723	0.783763	Female: NA, Male: -1.83%	NA	NA	NA	NA	NA	WT	NA	0.74683	Cldn34b2 _HEMI_tm1a	NA	0.704731	0.235859	0.0440532	0.000269907	0	NA	NA	NA	NA	NA	NA	NA	If phenotype is significant it is for the one sex tested	lambda=NA, scaleShift=NA, transformed=FALSE, code=0	{"WT_Male":495,"Cldn34b2 _HEMI_tm1a_Male":3,"variability":0.576,"Formula":"X1_gcc_Height ~ Genotype"}	0.781211	0.974462
Cldn34b2_HEMI_tm1a	Sanger_HistologiX	3	B6N	16.2	2_TBA	0	Mixed Model framework, linear mixed-effects model, equation withoutWeight	2_TBA	1	1	0.166329	0.0258105	0.0185499	0.165226	Female: NA, Male: 5.71%	NA	NA	NA	NA	NA	WT	NA	1.63194e-05	Cldn34b2 _HEMI_tm1a	NA	0.838595	0.00244845	0.451728	0.00165148	0	NA	NA	NA	NA	NA	NA	NA	If phenotype is significant it is for the one sex tested	lambda=NA, scaleShift=NA, transformed=FALSE, code=0	{"WT_Male":495,"Cldn34b2 _HEMI_tm1a_Male":3,"variability":0.986,"Formula":"X2_TBA ~ Genotype"}	0.166329	0.756193
Cldn34b2_HEMI_tm1a	Sanger_HistologiX	3	B6N	16.2	2_D3V	0	Mixed Model framework, linear mixed-effects model, equation withoutWeight	2_D3V	1	1	0.857185	-8.86803e-05	0.000495053	0.858004	Female: NA, Male: -3.38%	NA	NA	NA	NA	NA	WT	NA	8.07395e-07	Cldn34b2 _HEMI_tm1a	NA	0.000649741	4.74257e-07	0.0026256	3.27623e-05	0	NA	NA	NA	NA	NA	NA	NA	If phenotype is significant it is for the one sex tested	lambda=NA, scaleShift=NA, transformed=FALSE, code=0	{"WT_Male":495,"Cldn34b2 _HEMI_tm1a_Male":3,"variability":0.98,"Formula":"X2_D3V ~ Genotype"}	0.857185	0.98644
Cldn34b2_HEMI_tm1a	Sanger_HistologiX	3	B6N	16.2	2_cc	0	Mixed Model framework, linear mixed-effects model, equation withoutWeight	2_cc	1	1	0.971489	7.69362e-05	0.00215719	0.971577	Female: NA, Male: 2.11%	NA	NA	NA	NA	NA	WT	NA	7.37e-10	Cldn34b2 _HEMI_tm1a	NA	0	0	0.00364264	0.000172163	0	NA	NA	NA	NA	NA	NA	NA	If phenotype is significant it is for the one sex tested	lambda=NA, scaleShift=NA, transformed=FALSE, code=0	{"WT_Male":495,"Cldn34b2 _HEMI_tm1a_Male":3,"variability":0.948,"Formula":"X2_cc ~ Genotype"}	0.971489	0.997308
Cldn34b2_HEMI_tm1a	Sanger_HistologiX	3	B6N	16.2	2_dhc	0	Mixed Model framework, linear mixed-effects model, equation withoutWeight	2_dhc	1	1	0.06829	9.2779e-05	5.08928e-05	0.06943	Female: NA, Male: 23.94%	NA	NA	NA	NA	NA	WT	NA	7.25902e-07	Cldn34b2 _HEMI_tm1a	NA	2.88928e-08	4.17122e-08	0.000387545	4.49578e-06	0	NA	NA	NA	NA	NA	NA	NA	If phenotype is significant it is for the one sex tested	lambda=NA, scaleShift=NA, transformed=FALSE, code=0	{"WT_Male":495,"Cldn34b2 _HEMI_tm1a_Male":3,"variability":0.944,"Formula":"X2_dhc ~ Genotype"}	0.06829	0.63046
Cldn34b2_HEMI_tm1a	Sanger_HistologiX	3	B6N	16.2	2_HP	0	Mixed Model framework, linear mixed-effects model, equation withoutWeight	2_HP	1	1	0.261097	0.00345716	0.00307611	0.262162	Female: NA, Male: 9.27%	NA	NA	NA	NA	NA	WT	NA	0.474322	Cldn34b2 _HEMI_tm1a	NA	0.499103	0.315624	0.0372843	0.000303442	0	NA	NA	NA	NA	NA	NA	NA	If phenotype is significant it is for the one sex tested	lambda=NA, scaleShift=NA, transformed=FALSE, code=0	{"WT_Male":495,"Cldn34b2 _HEMI_tm1a_Male":3,"variability":0.92,"Formula":"X2_HP ~ Genotype"}	0.261097	0.813876
Cldn34b2_HEMI_tm1a	Sanger_HistologiX	3	B6N	16.2	2_RSGc_Height	0	Mixed Model framework, linear mixed-effects model, equation withoutWeight	2_RSGc_Height	1	1	0.933965	0.000374871	0.00471717	0.936718	Female: NA, Male: 0.41%	NA	NA	NA	NA	NA	WT	NA	0.229162	Cldn34b2 _HEMI_tm1a	NA	0.523438	0.131104	0.0920386	0.000428841	0	NA	NA	NA	NA	NA	NA	NA	If phenotype is significant it is for the one sex tested	lambda=NA, scaleShift=NA, transformed=FALSE, code=0	{"WT_Male":495,"Cldn34b2 _HEMI_tm1a_Male":3,"variability":0.821,"Formula":"X2_RSGc_Height ~ Genotype"}	0.933965	0.993913
Cldn34b2_HEMI_tm1a	Sanger_HistologiX	3	B6N	16.2	2_cc_Width	0	Mixed Model framework, linear mixed-effects model, equation withoutWeight	2_cc_Width	1	1	0.592464	0.00292672	0.00544186	0.591171	Female: NA, Male: 2.68%	NA	NA	NA	NA	NA	WT	NA	0.15685	Cldn34b2 _HEMI_tm1a	NA	0.37552	0.0463133	0.109401	0.00044897	0	NA	NA	NA	NA	NA	NA	NA	If phenotype is significant it is for the one sex tested	lambda=NA, scaleShift=NA, transformed=FALSE, code=0	{"WT_Male":495,"Cldn34b2 _HEMI_tm1a_Male":3,"variability":0.783,"Formula":"X2_cc_Width ~ Genotype"}	0.592464	0.934707
Cldn34b2_HEMI_tm1a	Sanger_HistologiX	3	B6N	16.2	2_cc_Height	0	Mixed Model framework, linear mixed-effects model, equation withoutWeight	2_cc_Height	1	1	0.33608	0.00187021	0.00194839	0.338002	Female: NA, Male: 6.67%	NA	NA	NA	NA	NA	WT	NA	0.00344561	Cldn34b2 _HEMI_tm1a	NA	0.071452	0.00330378	0.0280477	0.000167627	0	NA	NA	NA	NA	NA	NA	NA	If phenotype is significant it is for the one sex tested	lambda=NA, scaleShift=NA, transformed=FALSE, code=0	{"WT_Male":495,"Cldn34b2 _HEMI_tm1a_Male":3,"variability":0.618,"Formula":"X2_cc_Height ~ Genotype"}	0.33608	0.850094
Cldn34b2_HEMI_tm1a	Sanger_HistologiX	3	B6N	16.2	2_TILpy	0	Mixed Model framework, linear mixed-effects model, equation withoutWeight	2_TILpy	1	1	0.278048	0.0381167	0.035119	0.278857	Female: NA, Male: 6.22%	NA	NA	NA	NA	NA	WT	NA	0.429494	Cldn34b2 _HEMI_tm1a	NA	0.0730358	0.406909	0.612728	0.00345314	0	NA	NA	NA	NA	NA	NA	NA	If phenotype is significant it is for the one sex tested	lambda=NA, scaleShift=NA, transformed=FALSE, code=0	{"WT_Male":495,"Cldn34b2 _HEMI_tm1a_Male":3,"variability":0.904,"Formula":"X2_TILpy ~ Genotype"}	0.278048	0.823055
Cldn34b2_HEMI_tm1a	Sanger_HistologiX	3	B6N	16.2	3_TBA	0	Mixed Model framework, linear mixed-effects model, equation withoutWeight	3_TBA	1	1	0.991169	0.000156526	0.0124732	0.990005	Female: NA, Male: 0.06%	NA	NA	NA	NA	NA	WT	NA	0.193599	Cldn34b2 _HEMI_tm1a	NA	0.950229	0.149475	0.281143	0.0012338	0	NA	NA	NA	NA	NA	NA	NA	If phenotype is significant it is for the one sex tested	lambda=NA, scaleShift=NA, transformed=FALSE, code=0	{"WT_Male":495,"Cldn34b2 _HEMI_tm1a_Male":3,"variability":0.586,"Formula":"X3_TBA ~ Genotype"}	0.991169	0.998968
Cldn34b2_HEMI_tm1a	Sanger_HistologiX	3	B6N	16.2	3_4V	0	Mixed Model framework, linear mixed-effects model, equation withoutWeight	3_4V	1	1	0.73846	0.000280209	0.000811839	0.731	Female: NA, Male: 4.96%	NA	NA	NA	NA	NA	WT	NA	0.0469982	Cldn34b2 _HEMI_tm1a	NA	0.719085	0.0836269	0.00565434	8.48046e-05	0	NA	NA	NA	NA	NA	NA	NA	If phenotype is significant it is for the one sex tested	lambda=NA, scaleShift=NA, transformed=FALSE, code=0	{"WT_Male":495,"Cldn34b2 _HEMI_tm1a_Male":3,"variability":0.398,"Formula":"X3_4V ~ Genotype"}	0.73846	0.967038
Cldn34b2_HEMI_tm1a	Sanger_HistologiX	3	B6N	16.2	3_Pons	0	Mixed Model framework, linear mixed-effects model, equation withoutWeight	3_Pons	1	1	0.683121	-0.00209081	0.00514004	0.684754	Female: NA, Male: -2.03%	NA	NA	NA	NA	NA	WT	NA	0.063947	Cldn34b2 _HEMI_tm1a	NA	0.0521235	0.0958254	0.102791	0.000573333	0	NA	NA	NA	NA	NA	NA	NA	If phenotype is significant it is for the one sex tested	lambda=NA, scaleShift=NA, transformed=FALSE, code=0	{"WT_Male":495,"Cldn34b2 _HEMI_tm1a_Male":3,"variability":0.602,"Formula":"X3_Pons ~ Genotype"}	0.683121	0.955808
Cldn34b2_HEMI_tm1a	Sanger_HistologiX	3	B6N	16.2	3_IGL	0	Mixed Model framework, linear mixed-effects model, equation withoutWeight	3_IGL	1	1	0.629953	-0.00182826	0.00381792	0.632734	Female: NA, Male: -4.02%	NA	NA	NA	NA	NA	WT	NA	0.0850439	Cldn34b2 _HEMI_tm1a	NA	0.000459526	0.216512	0.045511	0.000395796	0	NA	NA	NA	NA	NA	NA	NA	If phenotype is significant it is for the one sex tested	lambda=NA, scaleShift=NA, transformed=FALSE, code=0	{"WT_Male":495,"Cldn34b2 _HEMI_tm1a_Male":3,"variability":0.602,"Formula":"X3_IGL ~ Genotype"}	0.629953	0.9449
Cldn34b2_HEMI_tm1a	Sanger_HistologiX	3	B6N	16.2	1_LV	0	Mixed Model framework, linear mixed-effects model, equation withoutWeight	1_LV	1	1	0.428578	0.000396758	0.000498867	0.427102	Female: NA, Male: 21.25%	NA	NA	NA	NA	NA	WT	NA	7.37e-10	Cldn34b2 _HEMI_tm1a	NA	0.0138771	7.37e-10	0.00186716	3.99726e-05	0	NA	NA	NA	NA	NA	NA	NA	If phenotype is significant it is for the one sex tested	lambda=NA, scaleShift=NA, transformed=FALSE, code=0	{"WT_Male":495,"Cldn34b2 _HEMI_tm1a_Male":3,"variability":0.996,"Formula":"X1_LV ~ Genotype"}	0.428578	0.884753
Cldn34b2_HEMI_tm1a	Sanger_HistologiX	3	B6N	16.2	1_Cg	0	Mixed Model framework, linear mixed-effects model, equation withoutWeight	1_Cg	1	1	0.369126	-0.000529571	0.000588175	0.368712	Female: NA, Male: -5.18%	NA	NA	NA	NA	NA	WT	NA	0.0310867	Cldn34b2 _HEMI_tm1a	NA	0.258161	0.0891256	0.0102188	5.55029e-05	0	NA	NA	NA	NA	NA	NA	NA	If phenotype is significant it is for the one sex tested	lambda=NA, scaleShift=NA, transformed=FALSE, code=0	{"WT_Male":495,"Cldn34b2 _HEMI_tm1a_Male":3,"variability":0.988,"Formula":"X1_Cg ~ Genotype"}	0.369126	0.864562
Cldn34b2_HEMI_tm1a	Sanger_HistologiX	3	B6N	16.2	1_CPu	0	Mixed Model framework, linear mixed-effects model, equation withoutWeight	1_CPu	1	1	0.885049	0.000356018	0.00245085	0.884612	Female: NA, Male: 1.17%	NA	NA	NA	NA	NA	WT	NA	0.0210075	Cldn34b2 _HEMI_tm1a	NA	0.894466	0.155447	0.0303774	0.000216776	0	NA	NA	NA	NA	NA	NA	NA	If phenotype is significant it is for the one sex tested	lambda=NA, scaleShift=NA, transformed=FALSE, code=0	{"WT_Male":495,"Cldn34b2 _HEMI_tm1a_Male":3,"variability":0.974,"Formula":"X1_CPu ~ Genotype"}	0.885049	0.988732
Cldn34b2_HEMI_tm1a	Sanger_HistologiX	3	B6N	16.2	1_aca	0	Mixed Model framework, linear mixed-effects model, equation withoutWeight	1_aca	1	1	0.0151681	9.03798e-05	3.71914e-05	0.0157176	Female: NA, Male: 13.11%	NA	NA	NA	NA	NA	WT	NA	0.693542	Cldn34b2 _HEMI_tm1a	NA	0.384518	0.875503	0.000689253	3.15433e-06	0	NA	NA	NA	NA	NA	NA	NA	If phenotype is significant it is for the one sex tested	lambda=NA, scaleShift=NA, transformed=FALSE, code=0	{"WT_Male":495,"Cldn34b2 _HEMI_tm1a_Male":3,"variability":0.996,"Formula":"X1_aca ~ Genotype"}	0.0151681	0.421395
Cldn34b2_HEMI_tm1a	Sanger_HistologiX	3	B6N	16.2	1_Pir	0	Mixed Model framework, linear mixed-effects model, equation withoutWeight	1_Pir	1	1	0.177233	-0.000240632	0.000177737	0.176877	Female: NA, Male: -14.83%	NA	NA	NA	NA	NA	WT	NA	0.00104995	Cldn34b2 _HEMI_tm1a	NA	0.0240332	0.0156506	0.00162256	1.65416e-05	0	NA	NA	NA	NA	NA	NA	NA	If phenotype is significant it is for the one sex tested	lambda=NA, scaleShift=NA, transformed=FALSE, code=0	{"WT_Male":495,"Cldn34b2 _HEMI_tm1a_Male":3,"variability":0.992,"Formula":"X1_Pir ~ Genotype"}	0.177233	0.7637
Cldn34b2_HEMI_tm1a	Sanger_HistologiX	3	B6N	16.2	1_Cg_Width	0	Mixed Model framework, linear mixed-effects model, equation withoutWeight	1_Cg_Width	1	1	0.347388	-0.00256195	0.00271894	0.346884	Female: NA, Male: -2.8%	NA	NA	NA	NA	NA	WT	NA	0.641986	Cldn34b2 _HEMI_tm1a	NA	0.795772	0.947389	0.09145	0.000239075	0	NA	NA	NA	NA	NA	NA	NA	If phenotype is significant it is for the one sex tested	lambda=NA, scaleShift=NA, transformed=FALSE, code=0	{"WT_Male":495,"Cldn34b2 _HEMI_tm1a_Male":3,"variability":0.851,"Formula":"X1_Cg_Width ~ Genotype"}	0.347388	0.854915
Cldn34b2_HEMI_tm1a	Sanger_HistologiX	3	B6N	16.2	1_M1	0	Mixed Model framework, linear mixed-effects model, equation withoutWeight	1_M1	1	1	0.686627	0.00130023	0.00324846	0.689274	Female: NA, Male: 1.04%	NA	NA	NA	NA	NA	WT	NA	0.00390645	Cldn34b2 _HEMI_tm1a	NA	0.499083	0.0011695	0.124904	0.000290014	0	NA	NA	NA	NA	NA	NA	NA	If phenotype is significant it is for the one sex tested	lambda=NA, scaleShift=NA, transformed=FALSE, code=0	{"WT_Male":495,"Cldn34b2 _HEMI_tm1a_Male":3,"variability":0.986,"Formula":"X1_M1 ~ Genotype"}	0.686627	0.956064
Cldn34b2_HEMI_tm1a	Sanger_HistologiX	3	B6N	16.2	1_S2	0	Mixed Model framework, linear mixed-effects model, equation withoutWeight	1_S2	1	1	0.685722	-0.00162954	0.00403161	0.686389	Female: NA, Male: -1.54%	NA	NA	NA	NA	NA	WT	NA	0.817921	Cldn34b2 _HEMI_tm1a	NA	0.827044	0.298487	0.105537	0.000349636	0	NA	NA	NA	NA	NA	NA	NA	If phenotype is significant it is for the one sex tested	lambda=NA, scaleShift=NA, transformed=FALSE, code=0	{"WT_Male":495,"Cldn34b2 _HEMI_tm1a_Male":3,"variability":0.865,"Formula":"X1_S2 ~ Genotype"}	0.685722	0.95605
Cldn34b2_HEMI_tm1a	Sanger_HistologiX	3	B6N	16.2	2_LV	0	Mixed Model framework, linear mixed-effects model, equation withoutWeight	2_LV	1	1	0.294028	0.00108111	0.00102359	0.291785	Female: NA, Male: 38.19%	NA	NA	NA	NA	NA	WT	NA	6.51924e-09	Cldn34b2 _HEMI_tm1a	NA	1.20818e-08	1.47191e-09	0.00283108	9.15715e-05	0	NA	NA	NA	NA	NA	NA	NA	If phenotype is significant it is for the one sex tested	lambda=NA, scaleShift=NA, transformed=FALSE, code=0	{"WT_Male":495,"Cldn34b2 _HEMI_tm1a_Male":3,"variability":0.998,"Formula":"X2_LV ~ Genotype"}	0.294028	0.829255
Cldn34b2_HEMI_tm1a	Sanger_HistologiX	3	B6N	16.2	2_RSGc	0	Mixed Model framework, linear mixed-effects model, equation withoutWeight	2_RSGc	1	1	0.948178	2.1467e-05	0.000324279	0.947267	Female: NA, Male: 0.47%	NA	NA	NA	NA	NA	WT	NA	0.0420475	Cldn34b2 _HEMI_tm1a	NA	0.262882	0.091131	0.00456715	2.95952e-05	0	NA	NA	NA	NA	NA	NA	NA	If phenotype is significant it is for the one sex tested	lambda=NA, scaleShift=NA, transformed=FALSE, code=0	{"WT_Male":495,"Cldn34b2 _HEMI_tm1a_Male":3,"variability":0.984,"Formula":"X2_RSGc ~ Genotype"}	0.948178	0.995337
Cldn34b2_HEMI_tm1a	Sanger_HistologiX	3	B6N	16.2	2_AM	0	Mixed Model framework, linear mixed-effects model, equation withoutWeight	2_AM	1	1	0.550399	0.000541867	0.000908762	0.551493	Female: NA, Male: 9.16%	NA	NA	NA	NA	NA	WT	NA	0.0258182	Cldn34b2 _HEMI_tm1a	NA	0.176703	0.0354434	0.00591392	8.25721e-05	0	NA	NA	NA	NA	NA	NA	NA	If phenotype is significant it is for the one sex tested	lambda=NA, scaleShift=NA, transformed=FALSE, code=0	{"WT_Male":495,"Cldn34b2 _HEMI_tm1a_Male":3,"variability":0.976,"Formula":"X2_AM ~ Genotype"}	0.550399	0.924638
Cldn34b2_HEMI_tm1a	Sanger_HistologiX	3	B6N	16.2	2_Pir	0	Mixed Model framework, linear mixed-effects model, equation withoutWeight	2_Pir	1	1	0.26402	0.000204534	0.00018321	0.265222	Female: NA, Male: 10.85%	NA	NA	NA	NA	NA	WT	NA	0.0575087	Cldn34b2 _HEMI_tm1a	NA	0.000765881	0.00080206	0.00188481	1.74702e-05	0	NA	NA	NA	NA	NA	NA	NA	If phenotype is significant it is for the one sex tested	lambda=NA, scaleShift=NA, transformed=FALSE, code=0	{"WT_Male":495,"Cldn34b2 _HEMI_tm1a_Male":3,"variability":0.99,"Formula":"X2_Pir ~ Genotype"}	0.26402	0.815692
Cldn34b2_HEMI_tm1a	Sanger_HistologiX	3	B6N	16.2	2_mt	0	Mixed Model framework, linear mixed-effects model, equation withoutWeight	2_mt	1	1	0.497026	1.65389e-05	2.41597e-05	0.494204	Female: NA, Male: 6.06%	NA	NA	NA	NA	NA	WT	NA	0.0492364	Cldn34b2 _HEMI_tm1a	NA	0.000465906	0.0116223	0.000272929	2.23289e-06	0	NA	NA	NA	NA	NA	NA	NA	If phenotype is significant it is for the one sex tested	lambda=NA, scaleShift=NA, transformed=FALSE, code=0	{"WT_Male":495,"Cldn34b2 _HEMI_tm1a_Male":3,"variability":0.968,"Formula":"X2_mt ~ Genotype"}	0.497026	0.911375
Cldn34b2_HEMI_tm1a	Sanger_HistologiX	3	B6N	16.2	2_ic	0	Mixed Model framework, linear mixed-effects model, equation withoutWeight	2_ic	1	1	0.282146	0.000520634	0.000483061	0.28209	Female: NA, Male: 5.29%	NA	NA	NA	NA	NA	WT	NA	0.231806	Cldn34b2 _HEMI_tm1a	NA	0.909052	0.248308	0.00984892	4.16447e-05	0	NA	NA	NA	NA	NA	NA	NA	If phenotype is significant it is for the one sex tested	lambda=NA, scaleShift=NA, transformed=FALSE, code=0	{"WT_Male":495,"Cldn34b2 _HEMI_tm1a_Male":3,"variability":0.976,"Formula":"X2_ic ~ Genotype"}	0.282146	0.825226
Cldn34b2_HEMI_tm1a	Sanger_HistologiX	3	B6N	16.2	2_opt	0	Mixed Model framework, linear mixed-effects model, equation withoutWeight	2_opt	1	1	0.67197	-7.28432e-05	0.00017369	0.675297	Female: NA, Male: -5.17%	NA	NA	NA	NA	NA	WT	NA	4.05787e-05	Cldn34b2 _HEMI_tm1a	NA	0.000689764	0.0001245	0.00140985	1.45873e-05	0	NA	NA	NA	NA	NA	NA	NA	If phenotype is significant it is for the one sex tested	lambda=NA, scaleShift=NA, transformed=FALSE, code=0	{"WT_Male":495,"Cldn34b2 _HEMI_tm1a_Male":3,"variability":0.922,"Formula":"X2_opt ~ Genotype"}	0.67197	0.95298
Cldn34b2_HEMI_tm1a	Sanger_HistologiX	3	B6N	16.2	2_fi	0	Mixed Model framework, linear mixed-effects model, equation withoutWeight	2_fi	1	1	0.761269	-7.35438e-05	0.000243393	0.762756	Female: NA, Male: -1.96%	NA	NA	NA	NA	NA	WT	NA	0.251752	Cldn34b2 _HEMI_tm1a	NA	0.114318	0.11257	0.00375254	2.20429e-05	0	NA	NA	NA	NA	NA	NA	NA	If phenotype is significant it is for the one sex tested	lambda=NA, scaleShift=NA, transformed=FALSE, code=0	{"WT_Male":495,"Cldn34b2 _HEMI_tm1a_Male":3,"variability":0.99,"Formula":"X2_fi ~ Genotype"}	0.761269	0.97139
Cldn34b2_HEMI_tm1a	Sanger_HistologiX	3	B6N	16.2	2_Hb	0	Mixed Model framework, linear mixed-effects model, equation withoutWeight	2_Hb	1	1	0.0106289	0.000181762	7.10146e-05	0.011008	Female: NA, Male: 24.73%	NA	NA	NA	NA	NA	WT	NA	0.00964502	Cldn34b2 _HEMI_tm1a	NA	9.50399e-05	1.12835e-05	0.0007349	7.6022e-06	0	NA	NA	NA	NA	NA	NA	NA	If phenotype is significant it is for the one sex tested	lambda=NA, scaleShift=NA, transformed=FALSE, code=0	{"WT_Male":495,"Cldn34b2 _HEMI_tm1a_Male":3,"variability":0.99,"Formula":"X2_Hb ~ Genotype"}	0.0106289	0.37147
Cldn34b2_HEMI_tm1a	Sanger_HistologiX	3	B6N	16.2	2_RSGc_Width	0	Mixed Model framework, linear mixed-effects model, equation withoutWeight	2_RSGc_Width	1	1	0.595161	-0.00123669	0.00234071	0.597684	Female: NA, Male: -1.83%	NA	NA	NA	NA	NA	WT	NA	0.0236583	Cldn34b2 _HEMI_tm1a	NA	0.986894	0.112648	0.067695	0.000195912	0	NA	NA	NA	NA	NA	NA	NA	If phenotype is significant it is for the one sex tested	lambda=NA, scaleShift=NA, transformed=FALSE, code=0	{"WT_Male":495,"Cldn34b2 _HEMI_tm1a_Male":3,"variability":0.853,"Formula":"X2_RSGc_Width ~ Genotype"}	0.595161	0.935067
Cldn34b2_HEMI_tm1a	Sanger_HistologiX	3	B6N	16.2	2_DG	0	Mixed Model framework, linear mixed-effects model, equation withoutWeight	2_DG	1	1	0.212944	0.0136362	0.0109401	0.213802	Female: NA, Male: 8.64%	NA	NA	NA	NA	NA	WT	NA	0.6382	Cldn34b2 _HEMI_tm1a	NA	0.000978569	0.341014	0.157872	0.00114794	0	NA	NA	NA	NA	NA	NA	NA	If phenotype is significant it is for the one sex tested	lambda=NA, scaleShift=NA, transformed=FALSE, code=0	{"WT_Male":495,"Cldn34b2 _HEMI_tm1a_Male":3,"variability":0.914,"Formula":"X2_DG ~ Genotype"}	0.212944	0.789578
Cldn34b2_HEMI_tm1a	Sanger_HistologiX	3	B6N	16.2	2_Mol	0	Mixed Model framework, linear mixed-effects model, equation withoutWeight	2_Mol	1	1	0.828171	0.000238721	0.00107193	0.82404	Female: NA, Male: 2.35%	NA	NA	NA	NA	NA	WT	NA	0.0114505	Cldn34b2 _HEMI_tm1a	NA	0.108592	0.0100972	0.0101634	0.000105512	0	NA	NA	NA	NA	NA	NA	NA	If phenotype is significant it is for the one sex tested	lambda=NA, scaleShift=NA, transformed=FALSE, code=0	{"WT_Male":495,"Cldn34b2 _HEMI_tm1a_Male":3,"variability":0.598,"Formula":"X2_Mol ~ Genotype"}	0.828171	0.982236
Cldn34b2_HEMI_tm1a	Sanger_HistologiX	3	B6N	16.2	2_Rad	0	Mixed Model framework, linear mixed-effects model, equation withoutWeight	2_Rad	1	1	0.575007	0.000990525	0.00176381	0.575091	Female: NA, Male: 4.05%	NA	NA	NA	NA	NA	WT	NA	0.02025	Cldn34b2 _HEMI_tm1a	NA	0.0555158	0.00388154	0.0244442	0.000172924	0	NA	NA	NA	NA	NA	NA	NA	If phenotype is significant it is for the one sex tested	lambda=NA, scaleShift=NA, transformed=FALSE, code=0	{"WT_Male":495,"Cldn34b2 _HEMI_tm1a_Male":3,"variability":0.681,"Formula":"X2_Rad ~ Genotype"}	0.575007	0.929945
Cldn34b2_HEMI_tm1a	Sanger_HistologiX	3	B6N	16.2	2_Or	0	Mixed Model framework, linear mixed-effects model, equation withoutWeight	2_Or	1	1	0.727292	-0.000366162	0.00105154	0.727972	Female: NA, Male: -2.25%	NA	NA	NA	NA	NA	WT	NA	0.579999	Cldn34b2 _HEMI_tm1a	NA	0.969746	0.62989	0.0163077	9.6507e-05	0	NA	NA	NA	NA	NA	NA	NA	If phenotype is significant it is for the one sex tested	lambda=NA, scaleShift=NA, transformed=FALSE, code=0	{"WT_Male":495,"Cldn34b2 _HEMI_tm1a_Male":3,"variability":0.918,"Formula":"X2_Or ~ Genotype"}	0.727292	0.965444
Cldn34b2_HEMI_tm1a	Sanger_HistologiX	3	B6N	16.2	2_M1	0	Mixed Model framework, linear mixed-effects model, equation withoutWeight	2_M1	1	1	0.550598	-0.00247204	0.00414989	0.551862	Female: NA, Male: -2.83%	NA	NA	NA	NA	NA	WT	NA	0.0958205	Cldn34b2 _HEMI_tm1a	NA	0.00260684	0.216833	0.0874334	0.000360776	0	NA	NA	NA	NA	NA	NA	NA	If phenotype is significant it is for the one sex tested	lambda=NA, scaleShift=NA, transformed=FALSE, code=0	{"WT_Male":495,"Cldn34b2 _HEMI_tm1a_Male":3,"variability":0.998,"Formula":"X2_M1 ~ Genotype"}	0.550598	0.924648
Cldn34b2_HEMI_tm1a	Sanger_HistologiX	3	B6N	16.2	2_S2	0	Mixed Model framework, linear mixed-effects model, equation withoutWeight	2_S2	1	1	0.407925	0.00294533	0.00354765	0.407137	Female: NA, Male: 3.25%	NA	NA	NA	NA	NA	WT	NA	0.614987	Cldn34b2 _HEMI_tm1a	NA	0.81715	0.792885	0.0906968	0.000306995	0	NA	NA	NA	NA	NA	NA	NA	If phenotype is significant it is for the one sex tested	lambda=NA, scaleShift=NA, transformed=FALSE, code=0	{"WT_Male":495,"Cldn34b2 _HEMI_tm1a_Male":3,"variability":0.888,"Formula":"X2_S2 ~ Genotype"}	0.407925	0.87854
Cldn34b2_HEMI_tm1a	Sanger_HistologiX	3	B6N	16.2	3_py	0	Mixed Model framework, linear mixed-effects model, equation withoutWeight	3_py	1	1	0.608756	-3.52993e-05	6.94251e-05	0.611733	Female: NA, Male: -4.81%	NA	NA	NA	NA	NA	WT	NA	0.0167082	Cldn34b2 _HEMI_tm1a	NA	0.25701	0.00399131	0.000733153	7.27851e-06	0	NA	NA	NA	NA	NA	NA	NA	If phenotype is significant it is for the one sex tested	lambda=NA, scaleShift=NA, transformed=FALSE, code=0	{"WT_Male":495,"Cldn34b2 _HEMI_tm1a_Male":3,"variability":0.699,"Formula":"X3_py ~ Genotype"}	0.608756	0.938749
Cldn34b2_HEMI_tm1a	Sanger_HistologiX	3	B6N	16.2	3_CN	0	Mixed Model framework, linear mixed-effects model, equation withoutWeight	3_CN	1	1	0.722503	0.000185264	0.000525838	0.725123	Female: NA, Male: 4.1%	NA	NA	NA	NA	NA	WT	NA	0.339214	Cldn34b2 _HEMI_tm1a	NA	0.787969	0.424987	0.00451315	4.52031e-05	0	NA	NA	NA	NA	NA	NA	NA	If phenotype is significant it is for the one sex tested	lambda=NA, scaleShift=NA, transformed=FALSE, code=0	{"WT_Male":495,"Cldn34b2 _HEMI_tm1a_Male":3,"variability":0.556,"Formula":"X3_CN ~ Genotype"}	0.722503	0.963855
Cldn34b2_HEMI_tm1a	Sanger_HistologiX	3	B6N	16.2	3_Lat	0	Mixed Model framework, linear mixed-effects model, equation withoutWeight	3_Lat	1	1	0.708942	9.99685e-05	0.000271006	0.712745	Female: NA, Male: 5.23%	NA	NA	NA	NA	NA	WT	NA	0.00549113	Cldn34b2 _HEMI_tm1a	NA	0.175527	0.0137491	0.00191035	2.84056e-05	0	NA	NA	NA	NA	NA	NA	NA	If phenotype is significant it is for the one sex tested	lambda=NA, scaleShift=NA, transformed=FALSE, code=0	{"WT_Male":495,"Cldn34b2 _HEMI_tm1a_Male":3,"variability":0.604,"Formula":"X3_Lat ~ Genotype"}	0.708942	0.961044
Cldn34b2_HEMI_tm1a	Sanger_HistologiX	3	B6N	16.2	Body_weight	0	Mixed Model framework, linear mixed-effects model, equation withoutWeight	Body_weight	1	1	0.587695	0.965637	1.74804	0.581104	Female: NA, Male: 3.05%	NA	NA	NA	NA	NA	WT	NA	0.00660494	Cldn34b2 _HEMI_tm1a	NA	0.0514462	0.00162288	31.68	0.151882	0	NA	NA	NA	NA	NA	NA	NA	If phenotype is significant it is for the one sex tested	lambda=NA, scaleShift=NA, transformed=FALSE, code=0	{"WT_Male":495,"Cldn34b2 _HEMI_tm1a_Male":3,"variability":0.247,"Formula":"Body_weight ~ Genotype"}	0.587695	0.933444
Cldn34b2_HEMI_tm1a	Sanger_HistologiX	3	B6N	16.2	Brain_weight	0	Mixed Model framework, linear mixed-effects model, equation withoutWeight	PHENOjitter	1	1	0.884335	0.00181394	0.0122395	0.882302	Female: NA, Male: 0.4%	NA	NA	NA	NA	NA	WT	NA	0.17795	Cldn34b2 _HEMI_tm1a	NA	0.210135	0.0729888	0.458234	0.00111492	0	NA	NA	NA	NA	NA	NA	NA	If phenotype is significant it is for the one sex tested	lambda=NA, scaleShift=NA, transformed=FALSE, code=0	{"WT_Male":495,"Cldn34b2 _HEMI_tm1a_Male":3,"variability":0.886,"Formula":"PHENOjitter ~ Genotype"}	0.884335	0.988732
Bpifa3_HOM_tm1a	Sanger_WTCHG_14-16w	3	B6JTyr;B6N	15.7	2_TBA	0	Mixed Model framework, linear mixed-effects model, equation withoutWeight	2_TBA	1	1	0.213982	0.01582	0.01276	0.219124	Female: NA, Male: 3.03%	NA	NA	NA	NA	NA	WT	NA	0.0492877	Bpifa3_HOM_tm1a	NA	0.610847	0.0790178	0.522025	0.00238509	0	NA	NA	NA	NA	NA	NA	NA	If phenotype is significant it is for the one sex tested	lambda=NA, scaleShift=NA, transformed=FALSE, code=0	{"WT_Male":204,"Bpifa3_HOM_tm1a_Male":3,"variability":0.681,"Formula":"X2_TBA ~ Genotype"}	0.213982	0.790693
Bpifa3_HOM_tm1a	Sanger_WTCHG_14-16w	3	B6JTyr;B6N	15.7	2_D3V	0	Mixed Model framework, linear mixed-effects model, equation withoutWeight	2_D3V	1	1	0.742653	-0.000248645	0.000778416	0.750121	Female: NA, Male: -9.31%	NA	NA	NA	NA	NA	WT	NA	7.37e-10	Bpifa3_HOM_tm1a	NA	1.9824e-07	7.37e-10	0.00267169	8.94062e-05	0	NA	NA	NA	NA	NA	NA	NA	If phenotype is significant it is for the one sex tested	lambda=NA, scaleShift=NA, transformed=FALSE, code=0	{"WT_Male":204,"Bpifa3_HOM_tm1a_Male":3,"variability":0.787,"Formula":"X2_D3V ~ Genotype"}	0.742653	0.96754
Bpifa3_HOM_tm1a	Sanger_WTCHG_14-16w	3	B6JTyr;B6N	15.7	2_cc	0	Mixed Model framework, linear mixed-effects model, equation withoutWeight	2_cc	1	1	0.505648	0.000255444	0.000388713	0.513727	Female: NA, Male: 6.08%	NA	NA	NA	NA	NA	WT	NA	0.246021	Bpifa3_HOM_tm1a	NA	0.19977	0.294803	0.00419969	5.52724e-05	0	NA	NA	NA	NA	NA	NA	NA	If phenotype is significant it is for the one sex tested	lambda=NA, scaleShift=NA, transformed=FALSE, code=0	{"WT_Male":204,"Bpifa3_HOM_tm1a_Male":3,"variability":0.604,"Formula":"X2_cc ~ Genotype"}	0.505648	0.914811
Bpifa3_HOM_tm1a	Sanger_WTCHG_14-16w	3	B6JTyr;B6N	15.7	2_dhc	0	Mixed Model framework, linear mixed-effects model, equation withoutWeight	2_dhc	1	1	0.885598	1.087e-05	7.68904e-05	0.888146	Female: NA, Male: 2.16%	NA	NA	NA	NA	NA	WT	NA	0.0389002	Bpifa3_HOM_tm1a	NA	0.304678	0.273976	0.000503734	1.09738e-05	0	NA	NA	NA	NA	NA	NA	NA	If phenotype is significant it is for the one sex tested	lambda=NA, scaleShift=NA, transformed=FALSE, code=0	{"WT_Male":204,"Bpifa3_HOM_tm1a_Male":3,"variability":0.551,"Formula":"X2_dhc ~ Genotype"}	0.885598	0.988732
Bpifa3_HOM_tm1a	Sanger_WTCHG_14-16w	3	B6JTyr;B6N	15.7	2_HP	0	Mixed Model framework, linear mixed-effects model, equation withoutWeight	2_HP	1	1	0.0720433	0.00508637	0.00281315	0.0759667	Female: NA, Male: 13.34%	NA	NA	NA	NA	NA	WT	NA	0.00708464	Bpifa3_HOM_tm1a	NA	0.255204	0.0204262	0.0381228	0.000535468	0	NA	NA	NA	NA	NA	NA	NA	If phenotype is significant it is for the one sex tested	lambda=NA, scaleShift=NA, transformed=FALSE, code=0	{"WT_Male":204,"Bpifa3_HOM_tm1a_Male":3,"variability":0.589,"Formula":"X2_HP ~ Genotype"}	0.0720433	0.637924
Bpifa3_HOM_tm1a	Sanger_WTCHG_14-16w	3	B6JTyr;B6N	15.7	2_RSGc_Height	0	Mixed Model framework, linear mixed-effects model, equation withoutWeight	2_RSGc_Height	1	1	0.733389	0.00131428	0.00369011	0.722534	Female: NA, Male: 1.33%	NA	NA	NA	NA	NA	WT	NA	0.401691	Bpifa3_HOM_tm1a	NA	0.907413	0.31122	0.0985314	0.000511233	0	NA	NA	NA	NA	NA	NA	NA	If phenotype is significant it is for the one sex tested	lambda=NA, scaleShift=NA, transformed=FALSE, code=0	{"WT_Male":204,"Bpifa3_HOM_tm1a_Male":3,"variability":0.734,"Formula":"X2_RSGc_Height ~ Genotype"}	0.733389	0.966306
Bpifa3_HOM_tm1a	Sanger_WTCHG_14-16w	3	B6JTyr;B6N	15.7	2_cc_Width	0	Mixed Model framework, linear mixed-effects model, equation withoutWeight	2_cc_Width	1	1	0.824573	0.00130318	0.00600118	0.828758	Female: NA, Male: 1.04%	NA	NA	NA	NA	NA	WT	NA	0.781575	Bpifa3_HOM_tm1a	NA	0.838459	0.425083	0.124725	0.00078874	0	NA	NA	NA	NA	NA	NA	NA	If phenotype is significant it is for the one sex tested	lambda=NA, scaleShift=NA, transformed=FALSE, code=0	{"WT_Male":204,"Bpifa3_HOM_tm1a_Male":3,"variability":0.633,"Formula":"X2_cc_Width ~ Genotype"}	0.824573	0.981438
Bpifa3_HOM_tm1a	Sanger_WTCHG_14-16w	3	B6JTyr;B6N	15.7	2_cc_Height	0	Mixed Model framework, linear mixed-effects model, equation withoutWeight	2_cc_Height	1	1	0.34976	0.00217373	0.0023328	0.354781	Female: NA, Male: 6.96%	NA	NA	NA	NA	NA	WT	NA	0.446741	Bpifa3_HOM_tm1a	NA	0.2597	0.358968	0.0312524	0.000299678	0	NA	NA	NA	NA	NA	NA	NA	If phenotype is significant it is for the one sex tested	lambda=NA, scaleShift=NA, transformed=FALSE, code=0	{"WT_Male":204,"Bpifa3_HOM_tm1a_Male":3,"variability":0.546,"Formula":"X2_cc_Height ~ Genotype"}	0.34976	0.855709
Bpifa3_HOM_tm1a	Sanger_WTCHG_14-16w	3	B6JTyr;B6N	15.7	2_TILpy	0	Mixed Model framework, linear mixed-effects model, equation withoutWeight	2_TILpy	1	1	0.243619	0.0384702	0.0326318	0.243245	Female: NA, Male: 6.11%	NA	NA	NA	NA	NA	WT	NA	0.475904	Bpifa3_HOM_tm1a	NA	0.4972	0.24492	0.629862	0.00562663	0	NA	NA	NA	NA	NA	NA	NA	If phenotype is significant it is for the one sex tested	lambda=NA, scaleShift=NA, transformed=FALSE, code=0	{"WT_Male":204,"Bpifa3_HOM_tm1a_Male":3,"variability":0.604,"Formula":"X2_TILpy ~ Genotype"}	0.243619	0.803361
Bpifa3_HOM_tm1a	Sanger_WTCHG_14-16w	3	B6JTyr;B6N	15.7	2_LV	0	Mixed Model framework, linear mixed-effects model, equation withoutWeight	2_LV	1	1	0.734321	-0.000636514	0.00188692	0.736645	Female: NA, Male: -26.46%	NA	NA	NA	NA	NA	WT	NA	7.37e-10	Bpifa3_HOM_tm1a	NA	7.37e-10	7.37e-10	0.00240585	0.000257573	0	NA	NA	NA	NA	NA	NA	NA	If phenotype is significant it is for the one sex tested	lambda=NA, scaleShift=NA, transformed=FALSE, code=0	{"WT_Male":204,"Bpifa3_HOM_tm1a_Male":3,"variability":0.783,"Formula":"X2_LV ~ Genotype"}	0.734321	0.966407
Bpifa3_HOM_tm1a	Sanger_WTCHG_14-16w	3	B6JTyr;B6N	15.7	2_RSGc	0	Mixed Model framework, linear mixed-effects model, equation withoutWeight	2_RSGc	1	1	0.65004	0.000227672	0.00050333	0.652095	Female: NA, Male: 4.19%	NA	NA	NA	NA	NA	WT	NA	0.0356053	Bpifa3_HOM_tm1a	NA	0.219195	0.00616432	0.00543225	6.84261e-05	0	NA	NA	NA	NA	NA	NA	NA	If phenotype is significant it is for the one sex tested	lambda=NA, scaleShift=NA, transformed=FALSE, code=0	{"WT_Male":204,"Bpifa3_HOM_tm1a_Male":3,"variability":0.783,"Formula":"X2_RSGc ~ Genotype"}	0.65004	0.948367
Bpifa3_HOM_tm1a	Sanger_WTCHG_14-16w	3	B6JTyr;B6N	15.7	2_AM	0	Mixed Model framework, linear mixed-effects model, equation withoutWeight	2_AM	1	1	0.203555	-0.00129758	0.00100943	0.202931	Female: NA, Male: -29.3%	NA	NA	NA	NA	NA	WT	NA	0.00822911	Bpifa3_HOM_tm1a	NA	0.0413797	0.0543068	0.00442818	0.000198581	0	NA	NA	NA	NA	NA	NA	NA	If phenotype is significant it is for the one sex tested	lambda=NA, scaleShift=NA, transformed=FALSE, code=0	{"WT_Male":204,"Bpifa3_HOM_tm1a_Male":3,"variability":0.652,"Formula":"X2_AM ~ Genotype"}	0.203555	0.780867
Bpifa3_HOM_tm1a	Sanger_WTCHG_14-16w	3	B6JTyr;B6N	15.7	2_Pir	0	Mixed Model framework, linear mixed-effects model, equation withoutWeight	2_Pir	1	1	0.367779	-0.000240553	0.000269011	0.373593	Female: NA, Male: -7.65%	NA	NA	NA	NA	NA	WT	NA	0.0277503	Bpifa3_HOM_tm1a	NA	0.310291	0.0822609	0.00314267	4.28261e-05	0	NA	NA	NA	NA	NA	NA	NA	If phenotype is significant it is for the one sex tested	lambda=NA, scaleShift=NA, transformed=FALSE, code=0	{"WT_Male":204,"Bpifa3_HOM_tm1a_Male":3,"variability":0.768,"Formula":"X2_Pir ~ Genotype"}	0.367779	0.863696
Bpifa3_HOM_tm1a	Sanger_WTCHG_14-16w	3	B6JTyr;B6N	15.7	2_mt	0	Mixed Model framework, linear mixed-effects model, equation withoutWeight	2_mt	1	1	0.053871	-7.13752e-05	3.5662e-05	0.0513971	Female: NA, Male: -18.28%	NA	NA	NA	NA	NA	WT	NA	0.215078	Bpifa3_HOM_tm1a	NA	0.936613	0.224214	0.000390456	6.99454e-06	0	NA	NA	NA	NA	NA	NA	NA	If phenotype is significant it is for the one sex tested	lambda=NA, scaleShift=NA, transformed=FALSE, code=0	{"WT_Male":204,"Bpifa3_HOM_tm1a_Male":3,"variability":0.502,"Formula":"X2_mt ~ Genotype"}	0.053871	0.596199
Bpifa3_HOM_tm1a	Sanger_WTCHG_14-16w	3	B6JTyr;B6N	15.7	2_ic	0	Mixed Model framework, linear mixed-effects model, equation withoutWeight	2_ic	1	1	0.486278	0.000552688	0.000802466	0.493114	Female: NA, Male: 5.05%	NA	NA	NA	NA	NA	WT	NA	0.287003	Bpifa3_HOM_tm1a	NA	0.0415017	0.362756	0.010944	0.000126815	0	NA	NA	NA	NA	NA	NA	NA	If phenotype is significant it is for the one sex tested	lambda=NA, scaleShift=NA, transformed=FALSE, code=0	{"WT_Male":204,"Bpifa3_HOM_tm1a_Male":3,"variability":0.686,"Formula":"X2_ic ~ Genotype"}	0.486278	0.908241
Bpifa3_HOM_tm1a	Sanger_WTCHG_14-16w	3	B6JTyr;B6N	15.7	2_opt	0	Mixed Model framework, linear mixed-effects model, equation withoutWeight	2_opt	1	1	0.732565	-8.19848e-05	0.000240355	0.734353	Female: NA, Male: -4.01%	NA	NA	NA	NA	NA	WT	NA	0.00735618	Bpifa3_HOM_tm1a	NA	0.47195	0.00198252	0.00204346	4.85121e-05	0	NA	NA	NA	NA	NA	NA	NA	If phenotype is significant it is for the one sex tested	lambda=NA, scaleShift=NA, transformed=FALSE, code=0	{"WT_Male":204,"Bpifa3_HOM_tm1a_Male":3,"variability":0.541,"Formula":"X2_opt ~ Genotype"}	0.732565	0.966306
Bpifa3_HOM_tm1a	Sanger_WTCHG_14-16w	3	B6JTyr;B6N	15.7	2_fi	0	Mixed Model framework, linear mixed-effects model, equation withoutWeight	2_fi	1	1	0.750303	-8.6988e-05	0.000273772	0.751578	Female: NA, Male: -1.99%	NA	NA	NA	NA	NA	WT	NA	0.0197552	Bpifa3_HOM_tm1a	NA	0.585287	0.0200732	0.00436397	4.2186e-05	0	NA	NA	NA	NA	NA	NA	NA	If phenotype is significant it is for the one sex tested	lambda=NA, scaleShift=NA, transformed=FALSE, code=0	{"WT_Male":204,"Bpifa3_HOM_tm1a_Male":3,"variability":0.696,"Formula":"X2_fi ~ Genotype"}	0.750303	0.968793
Bpifa3_HOM_tm1a	Sanger_WTCHG_14-16w	3	B6JTyr;B6N	15.7	2_Hb	0	Mixed Model framework, linear mixed-effects model, equation withoutWeight	2_Hb	1	1	0.681759	3.04791e-05	7.54611e-05	0.687162	Female: NA, Male: 3.94%	NA	NA	NA	NA	NA	WT	NA	0.831165	Bpifa3_HOM_tm1a	NA	0.297505	0.580639	0.000772742	1.05784e-05	0	NA	NA	NA	NA	NA	NA	NA	If phenotype is significant it is for the one sex tested	lambda=NA, scaleShift=NA, transformed=FALSE, code=0	{"WT_Male":204,"Bpifa3_HOM_tm1a_Male":3,"variability":0.812,"Formula":"X2_Hb ~ Genotype"}	0.681759	0.955278
Bpifa3_HOM_tm1a	Sanger_WTCHG_14-16w	3	B6JTyr;B6N	15.7	2_RSGc_Width	0	Mixed Model framework, linear mixed-effects model, equation withoutWeight	2_RSGc_Width	1	1	0.354001	0.00200991	0.00217616	0.358082	Female: NA, Male: 2.88%	NA	NA	NA	NA	NA	WT	NA	0.215535	Bpifa3_HOM_tm1a	NA	0.965294	0.602373	0.0697353	0.000360112	0	NA	NA	NA	NA	NA	NA	NA	If phenotype is significant it is for the one sex tested	lambda=NA, scaleShift=NA, transformed=FALSE, code=0	{"WT_Male":204,"Bpifa3_HOM_tm1a_Male":3,"variability":0.768,"Formula":"X2_RSGc_Width ~ Genotype"}	0.354001	0.858287
Bpifa3_HOM_tm1a	Sanger_WTCHG_14-16w	3	B6JTyr;B6N	15.7	2_DG	0	Mixed Model framework, linear mixed-effects model, equation withoutWeight	2_DG	1	1	0.305521	0.0127924	0.0122326	0.300247	Female: NA, Male: 8.09%	NA	NA	NA	NA	NA	WT	NA	0.338436	Bpifa3_HOM_tm1a	NA	0.765656	0.354044	0.158056	0.00167628	0	NA	NA	NA	NA	NA	NA	NA	If phenotype is significant it is for the one sex tested	lambda=NA, scaleShift=NA, transformed=FALSE, code=0	{"WT_Male":204,"Bpifa3_HOM_tm1a_Male":3,"variability":0.585,"Formula":"X2_DG ~ Genotype"}	0.305521	0.83421
Bpifa3_HOM_tm1a	Sanger_WTCHG_14-16w	3	B6JTyr;B6N	15.7	2_Mol	0	Mixed Model framework, linear mixed-effects model, equation withoutWeight	2_Mol	1	1	0.781959	-0.000251106	0.000885653	0.778273	Female: NA, Male: -2.43%	NA	NA	NA	NA	NA	WT	NA	0.59988	Bpifa3_HOM_tm1a	NA	0.375719	0.582967	0.0103182	0.00017838	0	NA	NA	NA	NA	NA	NA	NA	If phenotype is significant it is for the one sex tested	lambda=NA, scaleShift=NA, transformed=FALSE, code=0	{"WT_Male":204,"Bpifa3_HOM_tm1a_Male":3,"variability":0.435,"Formula":"X2_Mol ~ Genotype"}	0.781959	0.97451
Bpifa3_HOM_tm1a	Sanger_WTCHG_14-16w	3	B6JTyr;B6N	15.7	2_Rad	0	Mixed Model framework, linear mixed-effects model, equation withoutWeight	2_Rad	1	1	0.167621	0.00260297	0.00188015	0.174094	Female: NA, Male: 10.57%	NA	NA	NA	NA	NA	WT	NA	0.681816	Bpifa3_HOM_tm1a	NA	0.195594	0.485516	0.0246261	0.000395792	0	NA	NA	NA	NA	NA	NA	NA	If phenotype is significant it is for the one sex tested	lambda=NA, scaleShift=NA, transformed=FALSE, code=0	{"WT_Male":204,"Bpifa3_HOM_tm1a_Male":3,"variability":0.459,"Formula":"X2_Rad ~ Genotype"}	0.167621	0.757231
Bpifa3_HOM_tm1a	Sanger_WTCHG_14-16w	3	B6JTyr;B6N	15.7	2_Or	0	Mixed Model framework, linear mixed-effects model, equation withoutWeight	2_Or	1	1	0.384094	0.000947947	0.00106633	0.377504	Female: NA, Male: 6.3%	NA	NA	NA	NA	NA	WT	NA	0.318063	Bpifa3_HOM_tm1a	NA	0.933723	0.19646	0.0150373	0.000174057	0	NA	NA	NA	NA	NA	NA	NA	If phenotype is significant it is for the one sex tested	lambda=NA, scaleShift=NA, transformed=FALSE, code=0	{"WT_Male":204,"Bpifa3_HOM_tm1a_Male":3,"variability":0.618,"Formula":"X2_Or ~ Genotype"}	0.384094	0.869905
Bpifa3_HOM_tm1a	Sanger_WTCHG_14-16w	3	B6JTyr;B6N	15.7	2_M1	0	Mixed Model framework, linear mixed-effects model, equation withoutWeight	2_M1	1	1	0.317945	0.00532866	0.00537036	0.323899	Female: NA, Male: 5.48%	NA	NA	NA	NA	NA	WT	NA	0.670915	Bpifa3_HOM_tm1a	NA	0.198618	0.415788	0.0971809	0.000656536	0	NA	NA	NA	NA	NA	NA	NA	If phenotype is significant it is for the one sex tested	lambda=NA, scaleShift=NA, transformed=FALSE, code=0	{"WT_Male":204,"Bpifa3_HOM_tm1a_Male":3,"variability":0.754,"Formula":"X2_M1 ~ Genotype"}	0.317945	0.84013
Bpifa3_HOM_tm1a	Sanger_WTCHG_14-16w	3	B6JTyr;B6N	15.7	2_S2	0	Mixed Model framework, linear mixed-effects model, equation withoutWeight	2_S2	1	1	0.494683	0.0020897	0.00305978	0.496607	Female: NA, Male: 1.94%	NA	NA	NA	NA	NA	WT	NA	0.644246	Bpifa3_HOM_tm1a	NA	0.180483	0.866328	0.107972	0.000553994	0	NA	NA	NA	NA	NA	NA	NA	If phenotype is significant it is for the one sex tested	lambda=NA, scaleShift=NA, transformed=FALSE, code=0	{"WT_Male":204,"Bpifa3_HOM_tm1a_Male":3,"variability":0.657,"Formula":"X2_S2 ~ Genotype"}	0.494683	0.910383
Bpifa3_HOM_tm1a	Sanger_WTCHG_14-16w	3	B6JTyr;B6N	15.7	Body_weight	0	Mixed Model framework, linear mixed-effects model, equation withoutWeight	Body_weight	1	1	0.523648	1.40445	2.217	0.527509	Female: NA, Male: 3.62%	NA	NA	NA	NA	NA	WT	NA	0.490108	Bpifa3_HOM_tm1a	NA	0.55425	0.195712	38.8275	0.355326	0	NA	NA	NA	NA	NA	NA	NA	If phenotype is significant it is for the one sex tested	lambda=NA, scaleShift=NA, transformed=FALSE, code=0	{"WT_Male":204,"Bpifa3_HOM_tm1a_Male":3,"variability":0.565,"Formula":"Body_weight ~ Genotype"}	0.523648	0.919638
Bpifa3_HOM_tm1a	Sanger_WTCHG_14-16w	3	B6JTyr;B6N	15.7	Brain_weight	0	Mixed Model framework, linear mixed-effects model, equation withoutWeight	Brain_weight	1	1	0.228087	0.0156565	0.0129956	0.230453	Female: NA, Male: 3.4%	NA	NA	NA	NA	NA	WT	NA	0.136795	Bpifa3_HOM_tm1a	NA	0.317368	0.413738	0.460065	0.00216766	0	NA	NA	NA	NA	NA	NA	NA	If phenotype is significant it is for the one sex tested	lambda=NA, scaleShift=NA, transformed=FALSE, code=0	{"WT_Male":204,"Bpifa3_HOM_tm1a_Male":3,"variability":0.068,"Formula":"Brain_weight ~ Genotype"}	0.228087	0.79874
1700067K01Rik_HET_tm2a	Sanger_HistologiX	3	B6N	16.2	1_TBA	0	Mixed Model framework, linear mixed-effects model, equation withoutWeight	1_TBA	1	1	0.869244	-0.00198436	0.0118644	0.867296	Female: NA, Male: -0.62%	NA	NA	NA	NA	NA	WT	NA	0.00197754	1700067K01Rik_HET_tm2a	NA	0.781168	0.000308287	0.317859	0.00101059	0	NA	NA	NA	NA	NA	NA	NA	If phenotype is significant it is for the one sex tested	lambda=NA, scaleShift=NA, transformed=FALSE, code=0	{"WT_Male":495,"1700067K01Rik_HET_tm2a_Male":3,"variability":0.974,"Formula":"X1_TBA ~ Genotype"}	0.869244	0.98721
1700067K01Rik_HET_tm2a	Sanger_HistologiX	3	B6N	16.2	1_gcc	0	Mixed Model framework, linear mixed-effects model, equation withoutWeight	1_gcc	1	1	0.917847	5.91223e-05	0.000581751	0.919146	Female: NA, Male: 0.61%	NA	NA	NA	NA	NA	WT	NA	0.0430834	1700067K01Rik_HET_tm2a	NA	0.690237	0.21506	0.009686	6.45005e-05	0	NA	NA	NA	NA	NA	NA	NA	If phenotype is significant it is for the one sex tested	lambda=NA, scaleShift=NA, transformed=FALSE, code=0	{"WT_Male":495,"1700067K01Rik_HET_tm2a_Male":3,"variability":0.849,"Formula":"X1_gcc ~ Genotype"}	0.917847	0.992897
1700067K01Rik_HET_tm2a	Sanger_HistologiX	3	B6N	16.2	1_Cg_Height	0	Mixed Model framework, linear mixed-effects model, equation withoutWeight	1_Cg_Height	1	1	0.32145	-0.00617408	0.00624088	0.323398	Female: NA, Male: -3.96%	NA	NA	NA	NA	NA	WT	NA	0.0989185	1700067K01Rik_HET_tm2a	NA	0.00761025	0.0643446	0.155844	0.000551935	0	NA	NA	NA	NA	NA	NA	NA	If phenotype is significant it is for the one sex tested	lambda=NA, scaleShift=NA, transformed=FALSE, code=0	{"WT_Male":495,"1700067K01Rik_HET_tm2a_Male":3,"variability":0.809,"Formula":"X1_Cg_Height ~ Genotype"}	0.32145	0.84191
1700067K01Rik_HET_tm2a	Sanger_HistologiX	3	B6N	16.2	1_gcc_Width_T	0	Mixed Model framework, linear mixed-effects model, equation withoutWeight	1_gcc_Width_T	1	1	0.607379	-0.00341896	0.00666135	0.608334	Female: NA, Male: -2.15%	NA	NA	NA	NA	NA	WT	NA	0.873569	1700067K01Rik_HET_tm2a	NA	0.54789	0.282719	0.158761	0.000689314	0	NA	NA	NA	NA	NA	NA	NA	If phenotype is significant it is for the one sex tested	lambda=NA, scaleShift=NA, transformed=FALSE, code=0	{"WT_Male":495,"1700067K01Rik_HET_tm2a_Male":3,"variability":0.691,"Formula":"X1_gcc_Width_T ~ Genotype"}	0.607379	0.938467
1700067K01Rik_HET_tm2a	Sanger_HistologiX	3	B6N	16.2	1_gcc_Width_B	0	Mixed Model framework, linear mixed-effects model, equation withoutWeight	1_gcc_Width_B	1	1	0.227183	0.00891462	0.00734906	0.226587	Female: NA, Male: 11.83%	NA	NA	NA	NA	NA	WT	NA	0.00530774	1700067K01Rik_HET_tm2a	NA	0.786903	0.0149198	0.0753469	0.000710878	0	NA	NA	NA	NA	NA	NA	NA	If phenotype is significant it is for the one sex tested	lambda=NA, scaleShift=NA, transformed=FALSE, code=0	{"WT_Male":495,"1700067K01Rik_HET_tm2a_Male":3,"variability":0.677,"Formula":"X1_gcc_Width_B ~ Genotype"}	0.227183	0.79874
1700067K01Rik_HET_tm2a	Sanger_HistologiX	3	B6N	16.2	1_gcc_Height	0	Mixed Model framework, linear mixed-effects model, equation withoutWeight	1_gcc_Height	1	1	0.204011	-0.00359612	0.0028365	0.206299	Female: NA, Male: -8.16%	NA	NA	NA	NA	NA	WT	NA	0.756813	1700067K01Rik_HET_tm2a	NA	0.736769	0.285562	0.0440575	0.000269991	0	NA	NA	NA	NA	NA	NA	NA	If phenotype is significant it is for the one sex tested	lambda=NA, scaleShift=NA, transformed=FALSE, code=0	{"WT_Male":495,"1700067K01Rik_HET_tm2a_Male":3,"variability":0.576,"Formula":"X1_gcc_Height ~ Genotype"}	0.204011	0.780965
1700067K01Rik_HET_tm2a	Sanger_HistologiX	3	B6N	16.2	2_TBA	0	Mixed Model framework, linear mixed-effects model, equation withoutWeight	2_TBA	1	1	0.652062	0.00802973	0.0179064	0.654197	Female: NA, Male: 1.78%	NA	NA	NA	NA	NA	WT	NA	1.63977e-05	1700067K01Rik_HET_tm2a	NA	0.838266	0.00255906	0.45173	0.00165882	0	NA	NA	NA	NA	NA	NA	NA	If phenotype is significant it is for the one sex tested	lambda=NA, scaleShift=NA, transformed=FALSE, code=0	{"WT_Male":495,"1700067K01Rik_HET_tm2a_Male":3,"variability":0.986,"Formula":"X2_TBA ~ Genotype"}	0.652062	0.948885
1700067K01Rik_HET_tm2a	Sanger_HistologiX	3	B6N	16.2	2_D3V	0	Mixed Model framework, linear mixed-effects model, equation withoutWeight	2_D3V	1	1	0.526019	0.0002376	0.000375731	0.527675	Female: NA, Male: 9.05%	NA	NA	NA	NA	NA	WT	NA	7.66073e-07	1700067K01Rik_HET_tm2a	NA	0.000744007	3.77881e-07	0.00262534	3.27321e-05	0	NA	NA	NA	NA	NA	NA	NA	If phenotype is significant it is for the one sex tested	lambda=NA, scaleShift=NA, transformed=FALSE, code=0	{"WT_Male":495,"1700067K01Rik_HET_tm2a_Male":3,"variability":0.982,"Formula":"X2_D3V ~ Genotype"}	0.526019	0.92023
1700067K01Rik_HET_tm2a	Sanger_HistologiX	3	B6N	16.2	2_cc	0	Mixed Model framework, linear mixed-effects model, equation withoutWeight	2_cc	1	1	0.879311	-0.000326865	0.00215721	0.879683	Female: NA, Male: -8.97%	NA	NA	NA	NA	NA	WT	NA	7.37e-10	1700067K01Rik_HET_tm2a	NA	0	0	0.00364264	0.000172164	0	NA	NA	NA	NA	NA	NA	NA	If phenotype is significant it is for the one sex tested	lambda=NA, scaleShift=NA, transformed=FALSE, code=0	{"WT_Male":495,"1700067K01Rik_HET_tm2a_Male":3,"variability":0.948,"Formula":"X2_cc ~ Genotype"}	0.879311	0.988547
1700067K01Rik_HET_tm2a	Sanger_HistologiX	3	B6N	16.2	2_dhc	0	Mixed Model framework, linear mixed-effects model, equation withoutWeight	2_dhc	1	1	0.268118	-5.453e-05	4.93088e-05	0.269782	Female: NA, Male: -14.07%	NA	NA	NA	NA	NA	WT	NA	7.49913e-07	1700067K01Rik_HET_tm2a	NA	3.09665e-08	5.10048e-08	0.000387555	4.49623e-06	0	NA	NA	NA	NA	NA	NA	NA	If phenotype is significant it is for the one sex tested	lambda=NA, scaleShift=NA, transformed=FALSE, code=0	{"WT_Male":495,"1700067K01Rik_HET_tm2a_Male":3,"variability":0.944,"Formula":"X2_dhc ~ Genotype"}	0.268118	0.818739
1700067K01Rik_HET_tm2a	Sanger_HistologiX	3	B6N	16.2	2_HP	0	Mixed Model framework, linear mixed-effects model, equation withoutWeight	2_HP	1	1	0.606873	0.0014791	0.00288428	0.608541	Female: NA, Male: 3.97%	NA	NA	NA	NA	NA	WT	NA	0.479665	1700067K01Rik_HET_tm2a	NA	0.51673	0.306789	0.0372867	0.000303179	0	NA	NA	NA	NA	NA	NA	NA	If phenotype is significant it is for the one sex tested	lambda=NA, scaleShift=NA, transformed=FALSE, code=0	{"WT_Male":495,"1700067K01Rik_HET_tm2a_Male":3,"variability":0.92,"Formula":"X2_HP ~ Genotype"}	0.606873	0.93831
1700067K01Rik_HET_tm2a	Sanger_HistologiX	3	B6N	16.2	2_RSGc_Height	0	Mixed Model framework, linear mixed-effects model, equation withoutWeight	2_RSGc_Height	1	1	0.985014	-7.13331e-05	0.00451632	0.98741	Female: NA, Male: -0.08%	NA	NA	NA	NA	NA	WT	NA	0.22746	1700067K01Rik_HET_tm2a	NA	0.561074	0.145493	0.0920212	0.000428293	0	NA	NA	NA	NA	NA	NA	NA	If phenotype is significant it is for the one sex tested	lambda=NA, scaleShift=NA, transformed=FALSE, code=0	{"WT_Male":495,"1700067K01Rik_HET_tm2a_Male":3,"variability":0.819,"Formula":"X2_RSGc_Height ~ Genotype"}	0.985014	0.998968
1700067K01Rik_HET_tm2a	Sanger_HistologiX	3	B6N	16.2	2_cc_Width	0	Mixed Model framework, linear mixed-effects model, equation withoutWeight	2_cc_Width	1	1	0.807644	0.00132081	0.00545502	0.808875	Female: NA, Male: 1.21%	NA	NA	NA	NA	NA	WT	NA	0.152782	1700067K01Rik_HET_tm2a	NA	0.245068	0.0275725	0.109396	0.000450487	0	NA	NA	NA	NA	NA	NA	NA	If phenotype is significant it is for the one sex tested	lambda=NA, scaleShift=NA, transformed=FALSE, code=0	{"WT_Male":495,"1700067K01Rik_HET_tm2a_Male":3,"variability":0.785,"Formula":"X2_cc_Width ~ Genotype"}	0.807644	0.979148
1700067K01Rik_HET_tm2a	Sanger_HistologiX	3	B6N	16.2	2_cc_Height	0	Mixed Model framework, linear mixed-effects model, equation withoutWeight	2_cc_Height	1	1	0.671008	-0.000817712	0.00190604	0.668266	Female: NA, Male: -2.92%	NA	NA	NA	NA	NA	WT	NA	0.00323442	1700067K01Rik_HET_tm2a	NA	0.0461164	0.00161881	0.0280423	0.000167158	0	NA	NA	NA	NA	NA	NA	NA	If phenotype is significant it is for the one sex tested	lambda=NA, scaleShift=NA, transformed=FALSE, code=0	{"WT_Male":495,"1700067K01Rik_HET_tm2a_Male":3,"variability":0.616,"Formula":"X2_cc_Height ~ Genotype"}	0.671008	0.952696
1700067K01Rik_HET_tm2a	Sanger_HistologiX	3	B6N	16.2	2_TILpy	0	Mixed Model framework, linear mixed-effects model, equation withoutWeight	2_TILpy	1	1	0.314088	0.0331766	0.0329117	0.314449	Female: NA, Male: 5.41%	NA	NA	NA	NA	NA	WT	NA	0.426029	1700067K01Rik_HET_tm2a	NA	0.0770663	0.50252	0.612819	0.00344991	0	NA	NA	NA	NA	NA	NA	NA	If phenotype is significant it is for the one sex tested	lambda=NA, scaleShift=NA, transformed=FALSE, code=0	{"WT_Male":495,"1700067K01Rik_HET_tm2a_Male":3,"variability":0.904,"Formula":"X2_TILpy ~ Genotype"}	0.314088	0.837696
1700067K01Rik_HET_tm2a	Sanger_HistologiX	3	B6N	16.2	3_TBA	0	Mixed Model framework, linear mixed-effects model, equation withoutWeight	3_TBA	1	1	0.947953	-0.000663178	0.0106648	0.950504	Female: NA, Male: -0.24%	NA	NA	NA	NA	NA	WT	NA	0.18393	1700067K01Rik_HET_tm2a	NA	0.958982	0.13679	0.28113	0.00123348	0	NA	NA	NA	NA	NA	NA	NA	If phenotype is significant it is for the one sex tested	lambda=NA, scaleShift=NA, transformed=FALSE, code=0	{"WT_Male":495,"1700067K01Rik_HET_tm2a_Male":3,"variability":0.588,"Formula":"X3_TBA ~ Genotype"}	0.947953	0.995242
1700067K01Rik_HET_tm2a	Sanger_HistologiX	3	B6N	16.2	3_4V	0	Mixed Model framework, linear mixed-effects model, equation withoutWeight	3_4V	1	1	0.0922384	0.00122736	0.00067375	0.0726557	Female: NA, Male: 21.71%	NA	NA	NA	NA	NA	WT	NA	0.047556	1700067K01Rik_HET_tm2a	NA	0.808194	0.069092	0.00565232	8.35023e-05	0	NA	NA	NA	NA	NA	NA	NA	If phenotype is significant it is for the one sex tested	lambda=NA, scaleShift=NA, transformed=FALSE, code=0	{"WT_Male":495,"1700067K01Rik_HET_tm2a_Male":3,"variability":0.4,"Formula":"X3_4V ~ Genotype"}	0.0922384	0.674535
1700067K01Rik_HET_tm2a	Sanger_HistologiX	3	B6N	16.2	3_Pons	0	Mixed Model framework, linear mixed-effects model, equation withoutWeight	3_Pons	1	1	0.753845	0.00148779	0.00475506	0.754799	Female: NA, Male: 1.45%	NA	NA	NA	NA	NA	WT	NA	0.0656358	1700067K01Rik_HET_tm2a	NA	0.0430579	0.121933	0.102769	0.000573254	0	NA	NA	NA	NA	NA	NA	NA	If phenotype is significant it is for the one sex tested	lambda=NA, scaleShift=NA, transformed=FALSE, code=0	{"WT_Male":495,"1700067K01Rik_HET_tm2a_Male":3,"variability":0.602,"Formula":"X3_Pons ~ Genotype"}	0.753845	0.970068
1700067K01Rik_HET_tm2a	Sanger_HistologiX	3	B6N	16.2	3_IGL	0	Mixed Model framework, linear mixed-effects model, equation withoutWeight	3_IGL	1	1	0.630415	0.00179735	0.00375965	0.633302	Female: NA, Male: 3.95%	NA	NA	NA	NA	NA	WT	NA	0.0880835	1700067K01Rik_HET_tm2a	NA	0.000547556	0.240153	0.0455129	0.000395559	0	NA	NA	NA	NA	NA	NA	NA	If phenotype is significant it is for the one sex tested	lambda=NA, scaleShift=NA, transformed=FALSE, code=0	{"WT_Male":495,"1700067K01Rik_HET_tm2a_Male":3,"variability":0.602,"Formula":"X3_IGL ~ Genotype"}	0.630415	0.945066
1700067K01Rik_HET_tm2a	Sanger_HistologiX	3	B6N	16.2	1_LV	0	Mixed Model framework, linear mixed-effects model, equation withoutWeight	1_LV	1	1	0.585773	-0.000269755	0.000497995	0.588469	Female: NA, Male: -14.44%	NA	NA	NA	NA	NA	WT	NA	7.37e-10	1700067K01Rik_HET_tm2a	NA	0.02693	7.37e-10	0.00186755	4.01613e-05	0	NA	NA	NA	NA	NA	NA	NA	If phenotype is significant it is for the one sex tested	lambda=NA, scaleShift=NA, transformed=FALSE, code=0	{"WT_Male":495,"1700067K01Rik_HET_tm2a_Male":3,"variability":0.996,"Formula":"X1_LV ~ Genotype"}	0.585773	0.933054
1700067K01Rik_HET_tm2a	Sanger_HistologiX	3	B6N	16.2	1_Cg	0	Mixed Model framework, linear mixed-effects model, equation withoutWeight	1_Cg	1	1	0.936115	-4.55812e-05	0.000554899	0.934592	Female: NA, Male: -0.45%	NA	NA	NA	NA	NA	WT	NA	0.0361214	1700067K01Rik_HET_tm2a	NA	0.310392	0.129574	0.0102179	5.53716e-05	0	NA	NA	NA	NA	NA	NA	NA	If phenotype is significant it is for the one sex tested	lambda=NA, scaleShift=NA, transformed=FALSE, code=0	{"WT_Male":495,"1700067K01Rik_HET_tm2a_Male":3,"variability":0.988,"Formula":"X1_Cg ~ Genotype"}	0.936115	0.993939
1700067K01Rik_HET_tm2a	Sanger_HistologiX	3	B6N	16.2	1_CPu	0	Mixed Model framework, linear mixed-effects model, equation withoutWeight	1_CPu	1	1	0.00335989	-0.00691872	0.00235305	0.0035638	Female: NA, Male: -22.78%	NA	NA	NA	NA	NA	WT	NA	0.0194586	1700067K01Rik_HET_tm2a	NA	0.888701	0.180134	0.0303771	0.000216734	0	NA	NA	NA	NA	NA	NA	NA	If phenotype is significant it is for the one sex tested	lambda=NA, scaleShift=NA, transformed=FALSE, code=0	{"WT_Male":495,"1700067K01Rik_HET_tm2a_Male":3,"variability":0.974,"Formula":"X1_CPu ~ Genotype"}	0.00335989	0.222166
1700067K01Rik_HET_tm2a	Sanger_HistologiX	3	B6N	16.2	1_aca	0	Mixed Model framework, linear mixed-effects model, equation withoutWeight	1_aca	1	1	0.143246	-5.33171e-05	3.63896e-05	0.143988	Female: NA, Male: -7.74%	NA	NA	NA	NA	NA	WT	NA	0.685026	1700067K01Rik_HET_tm2a	NA	0.314832	0.869701	0.000689226	3.15241e-06	0	NA	NA	NA	NA	NA	NA	NA	If phenotype is significant it is for the one sex tested	lambda=NA, scaleShift=NA, transformed=FALSE, code=0	{"WT_Male":495,"1700067K01Rik_HET_tm2a_Male":3,"variability":0.996,"Formula":"X1_aca ~ Genotype"}	0.143246	0.73658
1700067K01Rik_HET_tm2a	Sanger_HistologiX	3	B6N	16.2	1_Pir	0	Mixed Model framework, linear mixed-effects model, equation withoutWeight	1_Pir	1	1	0.992609	-1.46029e-06	0.000165638	0.992972	Female: NA, Male: -0.09%	NA	NA	NA	NA	NA	WT	NA	0.00108468	1700067K01Rik_HET_tm2a	NA	0.0280706	0.013532	0.00162187	1.65153e-05	0	NA	NA	NA	NA	NA	NA	NA	If phenotype is significant it is for the one sex tested	lambda=NA, scaleShift=NA, transformed=FALSE, code=0	{"WT_Male":495,"1700067K01Rik_HET_tm2a_Male":3,"variability":0.992,"Formula":"X1_Pir ~ Genotype"}	0.992609	0.999098
1700067K01Rik_HET_tm2a	Sanger_HistologiX	3	B6N	16.2	1_Cg_Width	0	Mixed Model framework, linear mixed-effects model, equation withoutWeight	1_Cg_Width	1	1	0.421247	0.00210451	0.00262305	0.423062	Female: NA, Male: 2.3%	NA	NA	NA	NA	NA	WT	NA	0.655458	1700067K01Rik_HET_tm2a	NA	0.754103	0.920767	0.0914455	0.00023863	0	NA	NA	NA	NA	NA	NA	NA	If phenotype is significant it is for the one sex tested	lambda=NA, scaleShift=NA, transformed=FALSE, code=0	{"WT_Male":495,"1700067K01Rik_HET_tm2a_Male":3,"variability":0.851,"Formula":"X1_Cg_Width ~ Genotype"}	0.421247	0.882817
1700067K01Rik_HET_tm2a	Sanger_HistologiX	3	B6N	16.2	1_M1	0	Mixed Model framework, linear mixed-effects model, equation withoutWeight	1_M1	1	1	0.766184	-0.000937835	0.00313202	0.764834	Female: NA, Male: -0.75%	NA	NA	NA	NA	NA	WT	NA	0.00410076	1700067K01Rik_HET_tm2a	NA	0.488466	0.000970475	0.124907	0.000290213	0	NA	NA	NA	NA	NA	NA	NA	If phenotype is significant it is for the one sex tested	lambda=NA, scaleShift=NA, transformed=FALSE, code=0	{"WT_Male":495,"1700067K01Rik_HET_tm2a_Male":3,"variability":0.986,"Formula":"X1_M1 ~ Genotype"}	0.766184	0.971902
1700067K01Rik_HET_tm2a	Sanger_HistologiX	3	B6N	16.2	1_S2	0	Mixed Model framework, linear mixed-effects model, equation withoutWeight	1_S2	1	1	0.373395	0.00349621	0.00390045	0.370853	Female: NA, Male: 3.31%	NA	NA	NA	NA	NA	WT	NA	0.851847	1700067K01Rik_HET_tm2a	NA	0.821989	0.304431	0.105544	0.000347609	0	NA	NA	NA	NA	NA	NA	NA	If phenotype is significant it is for the one sex tested	lambda=NA, scaleShift=NA, transformed=FALSE, code=0	{"WT_Male":495,"1700067K01Rik_HET_tm2a_Male":3,"variability":0.867,"Formula":"X1_S2 ~ Genotype"}	0.373395	0.865743
1700067K01Rik_HET_tm2a	Sanger_HistologiX	3	B6N	16.2	2_LV	0	Mixed Model framework, linear mixed-effects model, equation withoutWeight	2_LV	1	1	0.800759	0.000252274	0.0009828	0.797607	Female: NA, Male: 8.91%	NA	NA	NA	NA	NA	WT	NA	6.39382e-09	1700067K01Rik_HET_tm2a	NA	1.1325e-08	1.48745e-09	0.00283186	9.15309e-05	0	NA	NA	NA	NA	NA	NA	NA	If phenotype is significant it is for the one sex tested	lambda=NA, scaleShift=NA, transformed=FALSE, code=0	{"WT_Male":495,"1700067K01Rik_HET_tm2a_Male":3,"variability":0.998,"Formula":"X2_LV ~ Genotype"}	0.800759	0.978789
1700067K01Rik_HET_tm2a	Sanger_HistologiX	3	B6N	16.2	2_RSGc	0	Mixed Model framework, linear mixed-effects model, equation withoutWeight	2_RSGc	1	1	0.366788	0.000278766	0.000309543	0.368601	Female: NA, Male: 6.1%	NA	NA	NA	NA	NA	WT	NA	0.048301	1700067K01Rik_HET_tm2a	NA	0.235879	0.104465	0.0045676	2.9616e-05	0	NA	NA	NA	NA	NA	NA	NA	If phenotype is significant it is for the one sex tested	lambda=NA, scaleShift=NA, transformed=FALSE, code=0	{"WT_Male":495,"1700067K01Rik_HET_tm2a_Male":3,"variability":0.984,"Formula":"X2_RSGc ~ Genotype"}	0.366788	0.863282
1700067K01Rik_HET_tm2a	Sanger_HistologiX	3	B6N	16.2	2_AM	0	Mixed Model framework, linear mixed-effects model, equation withoutWeight	2_AM	1	1	0.874806	0.000133665	0.000856637	0.876121	Female: NA, Male: 2.26%	NA	NA	NA	NA	NA	WT	NA	0.0257528	1700067K01Rik_HET_tm2a	NA	0.178887	0.0315158	0.005914	8.2577e-05	0	NA	NA	NA	NA	NA	NA	NA	If phenotype is significant it is for the one sex tested	lambda=NA, scaleShift=NA, transformed=FALSE, code=0	{"WT_Male":495,"1700067K01Rik_HET_tm2a_Male":3,"variability":0.976,"Formula":"X2_AM ~ Genotype"}	0.874806	0.987866
1700067K01Rik_HET_tm2a	Sanger_HistologiX	3	B6N	16.2	2_Pir	0	Mixed Model framework, linear mixed-effects model, equation withoutWeight	2_Pir	1	1	0.944807	1.15894e-05	0.000172614	0.946518	Female: NA, Male: 0.61%	NA	NA	NA	NA	NA	WT	NA	0.0568249	1700067K01Rik_HET_tm2a	NA	0.000718821	0.00106283	0.00188476	1.74689e-05	0	NA	NA	NA	NA	NA	NA	NA	If phenotype is significant it is for the one sex tested	lambda=NA, scaleShift=NA, transformed=FALSE, code=0	{"WT_Male":495,"1700067K01Rik_HET_tm2a_Male":3,"variability":0.99,"Formula":"X2_Pir ~ Genotype"}	0.944807	0.9949
1700067K01Rik_HET_tm2a	Sanger_HistologiX	3	B6N	16.2	2_mt	0	Mixed Model framework, linear mixed-effects model, equation withoutWeight	2_mt	1	1	0.894295	3.03801e-06	2.29982e-05	0.895005	Female: NA, Male: 1.11%	NA	NA	NA	NA	NA	WT	NA	0.0458489	1700067K01Rik_HET_tm2a	NA	0.000682843	0.0144824	0.000272979	2.23489e-06	0	NA	NA	NA	NA	NA	NA	NA	If phenotype is significant it is for the one sex tested	lambda=NA, scaleShift=NA, transformed=FALSE, code=0	{"WT_Male":495,"1700067K01Rik_HET_tm2a_Male":3,"variability":0.968,"Formula":"X2_mt ~ Genotype"}	0.894295	0.989164
1700067K01Rik_HET_tm2a	Sanger_HistologiX	3	B6N	16.2	2_ic	0	Mixed Model framework, linear mixed-effects model, equation withoutWeight	2_ic	1	1	0.448609	0.000356215	0.000471528	0.450636	Female: NA, Male: 3.62%	NA	NA	NA	NA	NA	WT	NA	0.231951	1700067K01Rik_HET_tm2a	NA	0.893984	0.233161	0.00984916	4.16682e-05	0	NA	NA	NA	NA	NA	NA	NA	If phenotype is significant it is for the one sex tested	lambda=NA, scaleShift=NA, transformed=FALSE, code=0	{"WT_Male":495,"1700067K01Rik_HET_tm2a_Male":3,"variability":0.976,"Formula":"X2_ic ~ Genotype"}	0.448609	0.894354
1700067K01Rik_HET_tm2a	Sanger_HistologiX	3	B6N	16.2	2_opt	0	Mixed Model framework, linear mixed-effects model, equation withoutWeight	2_opt	1	1	0.715924	6.29358e-05	0.000172987	0.716304	Female: NA, Male: 4.46%	NA	NA	NA	NA	NA	WT	NA	3.92364e-05	1700067K01Rik_HET_tm2a	NA	0.000583568	0.000105928	0.0014098	1.45775e-05	0	NA	NA	NA	NA	NA	NA	NA	If phenotype is significant it is for the one sex tested	lambda=NA, scaleShift=NA, transformed=FALSE, code=0	{"WT_Male":495,"1700067K01Rik_HET_tm2a_Male":3,"variability":0.922,"Formula":"X2_opt ~ Genotype"}	0.715924	0.962289
1700067K01Rik_HET_tm2a	Sanger_HistologiX	3	B6N	16.2	2_fi	0	Mixed Model framework, linear mixed-effects model, equation withoutWeight	2_fi	1	1	0.965562	-1.00504e-05	0.000232733	0.965586	Female: NA, Male: -0.27%	NA	NA	NA	NA	NA	WT	NA	0.252408	1700067K01Rik_HET_tm2a	NA	0.0988363	0.155816	0.00375228	2.20326e-05	0	NA	NA	NA	NA	NA	NA	NA	If phenotype is significant it is for the one sex tested	lambda=NA, scaleShift=NA, transformed=FALSE, code=0	{"WT_Male":495,"1700067K01Rik_HET_tm2a_Male":3,"variability":0.99,"Formula":"X2_fi ~ Genotype"}	0.965562	0.997175
1700067K01Rik_HET_tm2a	Sanger_HistologiX	3	B6N	16.2	2_Hb	0	Mixed Model framework, linear mixed-effects model, equation withoutWeight	2_Hb	1	1	0.366034	5.87073e-05	6.50586e-05	0.367633	Female: NA, Male: 7.99%	NA	NA	NA	NA	NA	WT	NA	0.0103344	1700067K01Rik_HET_tm2a	NA	6.44056e-05	1.02564e-05	0.000734725	7.60737e-06	0	NA	NA	NA	NA	NA	NA	NA	If phenotype is significant it is for the one sex tested	lambda=NA, scaleShift=NA, transformed=FALSE, code=0	{"WT_Male":495,"1700067K01Rik_HET_tm2a_Male":3,"variability":0.99,"Formula":"X2_Hb ~ Genotype"}	0.366034	0.863167
1700067K01Rik_HET_tm2a	Sanger_HistologiX	3	B6N	16.2	2_RSGc_Width	0	Mixed Model framework, linear mixed-effects model, equation withoutWeight	2_RSGc_Width	1	1	0.321291	0.00227902	0.00230365	0.323373	Female: NA, Male: 3.37%	NA	NA	NA	NA	NA	WT	NA	0.0241924	1700067K01Rik_HET_tm2a	NA	0.990679	0.122277	0.0676962	0.000196034	0	NA	NA	NA	NA	NA	NA	NA	If phenotype is significant it is for the one sex tested	lambda=NA, scaleShift=NA, transformed=FALSE, code=0	{"WT_Male":495,"1700067K01Rik_HET_tm2a_Male":3,"variability":0.851,"Formula":"X2_RSGc_Width ~ Genotype"}	0.321291	0.841752
1700067K01Rik_HET_tm2a	Sanger_HistologiX	3	B6N	16.2	2_DG	0	Mixed Model framework, linear mixed-effects model, equation withoutWeight	2_DG	1	1	0.836129	0.00243816	0.0118529	0.837196	Female: NA, Male: 1.54%	NA	NA	NA	NA	NA	WT	NA	0.650115	1700067K01Rik_HET_tm2a	NA	0.000863211	0.413344	0.157874	0.00115074	0	NA	NA	NA	NA	NA	NA	NA	If phenotype is significant it is for the one sex tested	lambda=NA, scaleShift=NA, transformed=FALSE, code=0	{"WT_Male":495,"1700067K01Rik_HET_tm2a_Male":3,"variability":0.912,"Formula":"X2_DG ~ Genotype"}	0.836129	0.983495
1700067K01Rik_HET_tm2a	Sanger_HistologiX	3	B6N	16.2	2_Mol	0	Mixed Model framework, linear mixed-effects model, equation withoutWeight	2_Mol	1	1	0.348626	-0.000963021	0.00102879	0.350586	Female: NA, Male: -9.48%	NA	NA	NA	NA	NA	WT	NA	0.0125544	1700067K01Rik_HET_tm2a	NA	0.140766	0.016606	0.0101633	0.000105601	0	NA	NA	NA	NA	NA	NA	NA	If phenotype is significant it is for the one sex tested	lambda=NA, scaleShift=NA, transformed=FALSE, code=0	{"WT_Male":495,"1700067K01Rik_HET_tm2a_Male":3,"variability":0.596,"Formula":"X2_Mol ~ Genotype"}	0.348626	0.855559
1700067K01Rik_HET_tm2a	Sanger_HistologiX	3	B6N	16.2	2_Rad	0	Mixed Model framework, linear mixed-effects model, equation withoutWeight	2_Rad	1	1	0.554737	0.00100898	0.00171725	0.557558	Female: NA, Male: 4.13%	NA	NA	NA	NA	NA	WT	NA	0.0205898	1700067K01Rik_HET_tm2a	NA	0.0519016	0.00304004	0.0244471	0.000172907	0	NA	NA	NA	NA	NA	NA	NA	If phenotype is significant it is for the one sex tested	lambda=NA, scaleShift=NA, transformed=FALSE, code=0	{"WT_Male":495,"1700067K01Rik_HET_tm2a_Male":3,"variability":0.681,"Formula":"X2_Rad ~ Genotype"}	0.554737	0.925413
1700067K01Rik_HET_tm2a	Sanger_HistologiX	3	B6N	16.2	2_Or	0	Mixed Model framework, linear mixed-effects model, equation withoutWeight	2_Or	1	1	0.331023	-0.000980667	0.00100852	0.3318	Female: NA, Male: -6.01%	NA	NA	NA	NA	NA	WT	NA	0.603935	1700067K01Rik_HET_tm2a	NA	0.9729	0.66484	0.0163099	9.62337e-05	0	NA	NA	NA	NA	NA	NA	NA	If phenotype is significant it is for the one sex tested	lambda=NA, scaleShift=NA, transformed=FALSE, code=0	{"WT_Male":495,"1700067K01Rik_HET_tm2a_Male":3,"variability":0.918,"Formula":"X2_Or ~ Genotype"}	0.331023	0.84656
1700067K01Rik_HET_tm2a	Sanger_HistologiX	3	B6N	16.2	2_M1	0	Mixed Model framework, linear mixed-effects model, equation withoutWeight	2_M1	1	1	0.813296	-0.000942096	0.0040254	0.815126	Female: NA, Male: -1.08%	NA	NA	NA	NA	NA	WT	NA	0.09841	1700067K01Rik_HET_tm2a	NA	0.00239756	0.246561	0.0874262	0.000360571	0	NA	NA	NA	NA	NA	NA	NA	If phenotype is significant it is for the one sex tested	lambda=NA, scaleShift=NA, transformed=FALSE, code=0	{"WT_Male":495,"1700067K01Rik_HET_tm2a_Male":3,"variability":0.998,"Formula":"X2_M1 ~ Genotype"}	0.813296	0.980094
1700067K01Rik_HET_tm2a	Sanger_HistologiX	3	B6N	16.2	2_S2	0	Mixed Model framework, linear mixed-effects model, equation withoutWeight	2_S2	1	1	0.65282	-0.0015693	0.00342528	0.647206	Female: NA, Male: -1.73%	NA	NA	NA	NA	NA	WT	NA	0.617068	1700067K01Rik_HET_tm2a	NA	0.856521	0.777773	0.0906999	0.000306984	0	NA	NA	NA	NA	NA	NA	NA	If phenotype is significant it is for the one sex tested	lambda=NA, scaleShift=NA, transformed=FALSE, code=0	{"WT_Male":495,"1700067K01Rik_HET_tm2a_Male":3,"variability":0.888,"Formula":"X2_S2 ~ Genotype"}	0.65282	0.949004
1700067K01Rik_HET_tm2a	Sanger_HistologiX	3	B6N	16.2	3_py	0	Mixed Model framework, linear mixed-effects model, equation withoutWeight	3_py	1	1	0.359759	-6.04646e-05	6.62418e-05	0.362524	Female: NA, Male: -8.25%	NA	NA	NA	NA	NA	WT	NA	0.0141233	1700067K01Rik_HET_tm2a	NA	0.202917	0.00372797	0.000732904	7.26857e-06	0	NA	NA	NA	NA	NA	NA	NA	If phenotype is significant it is for the one sex tested	lambda=NA, scaleShift=NA, transformed=FALSE, code=0	{"WT_Male":495,"1700067K01Rik_HET_tm2a_Male":3,"variability":0.699,"Formula":"X3_py ~ Genotype"}	0.359759	0.859697
1700067K01Rik_HET_tm2a	Sanger_HistologiX	3	B6N	16.2	3_g7	0	Mixed Model framework, linear mixed-effects model, equation withoutWeight	3_g7	1	1	0.296025	4.87218e-05	4.66562e-05	0.299286	Female: NA, Male: 14.62%	NA	NA	NA	NA	NA	WT	NA	0.475535	1700067K01Rik_HET_tm2a	NA	0.127123	0.367277	0.000333158	4.53489e-06	0	NA	NA	NA	NA	NA	NA	NA	If phenotype is significant it is for the one sex tested	lambda=NA, scaleShift=NA, transformed=FALSE, code=0	{"WT_Male":495,"1700067K01Rik_HET_tm2a_Male":3,"variability":0.44,"Formula":"X3_g7 ~ Genotype"}	0.296025	0.830136
1700067K01Rik_HET_tm2a	Sanger_HistologiX	3	B6N	16.2	3_CN	0	Mixed Model framework, linear mixed-effects model, equation withoutWeight	3_CN	1	1	0.323096	-0.000415373	0.000407171	0.309512	Female: NA, Male: -9.2%	NA	NA	NA	NA	NA	WT	NA	0.349228	1700067K01Rik_HET_tm2a	NA	0.765366	0.372192	0.00451289	4.52881e-05	0	NA	NA	NA	NA	NA	NA	NA	If phenotype is significant it is for the one sex tested	lambda=NA, scaleShift=NA, transformed=FALSE, code=0	{"WT_Male":495,"1700067K01Rik_HET_tm2a_Male":3,"variability":0.558,"Formula":"X3_CN ~ Genotype"}	0.323096	0.842883
1700067K01Rik_HET_tm2a	Sanger_HistologiX	3	B6N	16.2	3_Lat	0	Mixed Model framework, linear mixed-effects model, equation withoutWeight	3_Lat	1	1	0.000324535	-0.001145	0.000316158	0.000402344	Female: NA, Male: -59.95%	NA	NA	NA	NA	NA	WT	NA	0.0052606	1700067K01Rik_HET_tm2a	NA	0.171944	0.0105548	0.00190987	2.8422e-05	0	NA	NA	NA	NA	NA	NA	NA	If phenotype is significant it is for the one sex tested	lambda=NA, scaleShift=NA, transformed=FALSE, code=0	{"WT_Male":495,"1700067K01Rik_HET_tm2a_Male":3,"variability":0.602,"Formula":"X3_Lat ~ Genotype"}	0.000324535	0.0525005
1700067K01Rik_HET_tm2a	Sanger_HistologiX	3	B6N	16.2	3_IntA	0	Mixed Model framework, linear mixed-effects model, equation withoutWeight	3_IntA	1	1	0.742083	0.000147101	0.00045083	0.744794	Female: NA, Male: 10.15%	NA	NA	NA	NA	NA	WT	NA	0.00477375	1700067K01Rik_HET_tm2a	NA	0.0312802	0.00136595	0.00144902	4.72822e-05	0	NA	NA	NA	NA	NA	NA	NA	If phenotype is significant it is for the one sex tested	lambda=NA, scaleShift=NA, transformed=FALSE, code=0	{"WT_Male":495,"1700067K01Rik_HET_tm2a_Male":3,"variability":0.526,"Formula":"X3_IntA ~ Genotype"}	0.742083	0.967452
1700067K01Rik_HET_tm2a	Sanger_HistologiX	3	B6N	16.2	Body_weight	0	Mixed Model framework, linear mixed-effects model, equation withoutWeight	Body_weight	1	1	0.309263	-1.72211	1.69525	0.310569	Female: NA, Male: -5.44%	NA	NA	NA	NA	NA	WT	NA	0.0090445	1700067K01Rik_HET_tm2a	NA	0.0490243	0.00211439	31.6829	0.152496	0	NA	NA	NA	NA	NA	NA	NA	If phenotype is significant it is for the one sex tested	lambda=NA, scaleShift=NA, transformed=FALSE, code=0	{"WT_Male":495,"1700067K01Rik_HET_tm2a_Male":3,"variability":0.247,"Formula":"Body_weight ~ Genotype"}	0.309263	0.835921
1700067K01Rik_HET_tm2a	Sanger_HistologiX	3	B6N	16.2	Brain_weight	0	Mixed Model framework, linear mixed-effects model, equation withoutWeight	Brain_weight	1	1	0.25421	0.0135922	0.0119476	0.25636	Female: NA, Male: 2.97%	NA	NA	NA	NA	NA	WT	NA	0.176203	1700067K01Rik_HET_tm2a	NA	0.236792	0.111345	0.458242	0.00111492	0	NA	NA	NA	NA	NA	NA	NA	If phenotype is significant it is for the one sex tested	lambda=NA, scaleShift=NA, transformed=FALSE, code=0	{"WT_Male":495,"1700067K01Rik_HET_tm2a_Male":3,"variability":0.03,"Formula":"Brain_weight ~ Genotype"}	0.25421	0.810517
Lrmda_HOM_tm1e	Sanger_HistologiX	3	B6N	16.1	1_TBA	0	Mixed Model framework, linear mixed-effects model, equation withoutWeight	1_TBA	1	1	0.16856	-0.016302	0.0118599	0.170416	Female: NA, Male: -5.13%	NA	NA	NA	NA	NA	WT	NA	0.0017757	Lrmda_HOM_tm1e	NA	0.781077	0.000300042	0.317864	0.00101258	0	NA	NA	NA	NA	NA	NA	NA	If phenotype is significant it is for the one sex tested	lambda=NA, scaleShift=NA, transformed=FALSE, code=0	{"WT_Male":495,"Lrmda_HOM_tm1e_Male":3,"variability":0.974,"Formula":"X1_TBA ~ Genotype"}	0.16856	0.757829
Lrmda_HOM_tm1e	Sanger_HistologiX	3	B6N	16.1	1_gcc	0	Mixed Model framework, linear mixed-effects model, equation withoutWeight	1_gcc	1	1	0.0929442	-0.000985909	0.000582818	0.0921595	Female: NA, Male: -10.18%	NA	NA	NA	NA	NA	WT	NA	0.0351539	Lrmda_HOM_tm1e	NA	0.641957	0.285324	0.00968733	6.45908e-05	0	NA	NA	NA	NA	NA	NA	NA	If phenotype is significant it is for the one sex tested	lambda=NA, scaleShift=NA, transformed=FALSE, code=0	{"WT_Male":495,"Lrmda_HOM_tm1e_Male":3,"variability":0.849,"Formula":"X1_gcc ~ Genotype"}	0.0929442	0.674772
Lrmda_HOM_tm1e	Sanger_HistologiX	3	B6N	16.1	1_Cg_Height	0	Mixed Model framework, linear mixed-effects model, equation withoutWeight	1_Cg_Height	1	1	0.00581904	-0.0173042	0.00623456	0.00589358	Female: NA, Male: -11.1%	NA	NA	NA	NA	NA	WT	NA	0.0989269	Lrmda_HOM_tm1e	NA	0.00679589	0.0902965	0.155843	0.000549785	0	NA	NA	NA	NA	NA	NA	NA	If phenotype is significant it is for the one sex tested	lambda=NA, scaleShift=NA, transformed=FALSE, code=0	{"WT_Male":495,"Lrmda_HOM_tm1e_Male":3,"variability":0.811,"Formula":"X1_Cg_Height ~ Genotype"}	0.00581904	0.287603
Lrmda_HOM_tm1e	Sanger_HistologiX	3	B6N	16.1	1_gcc_Width_T	0	Mixed Model framework, linear mixed-effects model, equation withoutWeight	1_gcc_Width_T	1	1	0.283291	-0.00715495	0.00667851	0.285295	Female: NA, Male: -4.51%	NA	NA	NA	NA	NA	WT	NA	0.862799	Lrmda_HOM_tm1e	NA	0.73401	0.333117	0.158787	0.0006923	0	NA	NA	NA	NA	NA	NA	NA	If phenotype is significant it is for the one sex tested	lambda=NA, scaleShift=NA, transformed=FALSE, code=0	{"WT_Male":495,"Lrmda_HOM_tm1e_Male":3,"variability":0.693,"Formula":"X1_gcc_Width_T ~ Genotype"}	0.283291	0.82576
Lrmda_HOM_tm1e	Sanger_HistologiX	3	B6N	16.1	1_gcc_Width_B	0	Mixed Model framework, linear mixed-effects model, equation withoutWeight	1_gcc_Width_B	1	1	0.0321511	-0.0157162	0.00732819	0.03322	Female: NA, Male: -20.87%	NA	NA	NA	NA	NA	WT	NA	0.00507688	Lrmda_HOM_tm1e	NA	0.828935	0.0119598	0.0753218	0.000712813	0	NA	NA	NA	NA	NA	NA	NA	If phenotype is significant it is for the one sex tested	lambda=NA, scaleShift=NA, transformed=FALSE, code=0	{"WT_Male":495,"Lrmda_HOM_tm1e_Male":3,"variability":0.675,"Formula":"X1_gcc_Width_B ~ Genotype"}	0.0321511	0.528236
Lrmda_HOM_tm1e	Sanger_HistologiX	3	B6N	16.1	1_gcc_Height	0	Mixed Model framework, linear mixed-effects model, equation withoutWeight	1_gcc_Height	1	1	0.663075	0.00122961	0.00284017	0.665514	Female: NA, Male: 2.79%	NA	NA	NA	NA	NA	WT	NA	0.723169	Lrmda_HOM_tm1e	NA	0.760202	0.270864	0.0440618	0.000269946	0	NA	NA	NA	NA	NA	NA	NA	If phenotype is significant it is for the one sex tested	lambda=NA, scaleShift=NA, transformed=FALSE, code=0	{"WT_Male":495,"Lrmda_HOM_tm1e_Male":3,"variability":0.576,"Formula":"X1_gcc_Height ~ Genotype"}	0.663075	0.950942
Lrmda_HOM_tm1e	Sanger_HistologiX	3	B6N	16.1	2_TBA	0	Mixed Model framework, linear mixed-effects model, equation withoutWeight	2_TBA	1	1	0.123309	-0.0277191	0.0179281	0.123225	Female: NA, Male: -6.14%	NA	NA	NA	NA	NA	WT	NA	1.69276e-05	Lrmda_HOM_tm1e	NA	0.799878	0.00131845	0.451809	0.001655	0	NA	NA	NA	NA	NA	NA	NA	If phenotype is significant it is for the one sex tested	lambda=NA, scaleShift=NA, transformed=FALSE, code=0	{"WT_Male":495,"Lrmda_HOM_tm1e_Male":3,"variability":0.986,"Formula":"X2_TBA ~ Genotype"}	0.123309	0.715512
Lrmda_HOM_tm1e	Sanger_HistologiX	3	B6N	16.1	2_D3V	0	Mixed Model framework, linear mixed-effects model, equation withoutWeight	2_D3V	1	1	0.761469	0.000115162	0.000375727	0.759454	Female: NA, Male: 4.39%	NA	NA	NA	NA	NA	WT	NA	7.89043e-07	Lrmda_HOM_tm1e	NA	0.000607766	4.59395e-07	0.00262509	3.27023e-05	0	NA	NA	NA	NA	NA	NA	NA	If phenotype is significant it is for the one sex tested	lambda=NA, scaleShift=NA, transformed=FALSE, code=0	{"WT_Male":495,"Lrmda_HOM_tm1e_Male":3,"variability":0.982,"Formula":"X2_D3V ~ Genotype"}	0.761469	0.971477
Lrmda_HOM_tm1e	Sanger_HistologiX	3	B6N	16.1	2_cc	0	Mixed Model framework, linear mixed-effects model, equation withoutWeight	2_cc	1	1	0.872888	-0.000344401	0.00215718	0.87328	Female: NA, Male: -9.45%	NA	NA	NA	NA	NA	WT	NA	7.37e-10	Lrmda_HOM_tm1e	NA	0	0	0.00364264	0.000172162	0	NA	NA	NA	NA	NA	NA	NA	If phenotype is significant it is for the one sex tested	lambda=NA, scaleShift=NA, transformed=FALSE, code=0	{"WT_Male":495,"Lrmda_HOM_tm1e_Male":3,"variability":0.948,"Formula":"X2_cc ~ Genotype"}	0.872888	0.987397
Lrmda_HOM_tm1e	Sanger_HistologiX	3	B6N	16.1	2_dhc	0	Mixed Model framework, linear mixed-effects model, equation withoutWeight	2_dhc	1	1	0.441358	-3.7841e-05	4.92553e-05	0.443018	Female: NA, Male: -9.76%	NA	NA	NA	NA	NA	WT	NA	7.88023e-07	Lrmda_HOM_tm1e	NA	3.11761e-08	5.61673e-08	0.000387554	4.49598e-06	0	NA	NA	NA	NA	NA	NA	NA	If phenotype is significant it is for the one sex tested	lambda=NA, scaleShift=NA, transformed=FALSE, code=0	{"WT_Male":495,"Lrmda_HOM_tm1e_Male":3,"variability":0.944,"Formula":"X2_dhc ~ Genotype"}	0.441358	0.891831
Lrmda_HOM_tm1e	Sanger_HistologiX	3	B6N	16.1	2_HP	0	Mixed Model framework, linear mixed-effects model, equation withoutWeight	2_HP	1	1	0.233708	-0.00347677	0.00289116	0.230307	Female: NA, Male: -9.32%	NA	NA	NA	NA	NA	WT	NA	0.458815	Lrmda_HOM_tm1e	NA	0.545781	0.271516	0.0372892	0.000303077	0	NA	NA	NA	NA	NA	NA	NA	If phenotype is significant it is for the one sex tested	lambda=NA, scaleShift=NA, transformed=FALSE, code=0	{"WT_Male":495,"Lrmda_HOM_tm1e_Male":3,"variability":0.92,"Formula":"X2_HP ~ Genotype"}	0.233708	0.800884
Lrmda_HOM_tm1e	Sanger_HistologiX	3	B6N	16.1	2_RSGc_Height	0	Mixed Model framework, linear mixed-effects model, equation withoutWeight	2_RSGc_Height	1	1	0.209026	-0.00569987	0.00454035	0.210421	Female: NA, Male: -6.19%	NA	NA	NA	NA	NA	WT	NA	0.258353	Lrmda_HOM_tm1e	NA	0.521696	0.159112	0.0920499	0.000432526	0	NA	NA	NA	NA	NA	NA	NA	If phenotype is significant it is for the one sex tested	lambda=NA, scaleShift=NA, transformed=FALSE, code=0	{"WT_Male":495,"Lrmda_HOM_tm1e_Male":3,"variability":0.823,"Formula":"X2_RSGc_Height ~ Genotype"}	0.209026	0.785023
Lrmda_HOM_tm1e	Sanger_HistologiX	3	B6N	16.1	2_cc_Width	0	Mixed Model framework, linear mixed-effects model, equation withoutWeight	2_cc_Width	1	1	0.172569	-0.00739547	0.00540717	0.172601	Female: NA, Male: -6.76%	NA	NA	NA	NA	NA	WT	NA	0.156099	Lrmda_HOM_tm1e	NA	0.284763	0.0297223	0.109395	0.000446521	0	NA	NA	NA	NA	NA	NA	NA	If phenotype is significant it is for the one sex tested	lambda=NA, scaleShift=NA, transformed=FALSE, code=0	{"WT_Male":495,"Lrmda_HOM_tm1e_Male":3,"variability":0.785,"Formula":"X2_cc_Width ~ Genotype"}	0.172569	0.760204
Lrmda_HOM_tm1e	Sanger_HistologiX	3	B6N	16.1	2_cc_Height	0	Mixed Model framework, linear mixed-effects model, equation withoutWeight	2_cc_Height	1	1	0.969565	-7.69917e-05	0.00190279	0.967755	Female: NA, Male: -0.27%	NA	NA	NA	NA	NA	WT	NA	0.00299098	Lrmda_HOM_tm1e	NA	0.0683147	0.00194527	0.0280437	0.000166785	0	NA	NA	NA	NA	NA	NA	NA	If phenotype is significant it is for the one sex tested	lambda=NA, scaleShift=NA, transformed=FALSE, code=0	{"WT_Male":495,"Lrmda_HOM_tm1e_Male":3,"variability":0.616,"Formula":"X2_cc_Height ~ Genotype"}	0.969565	0.997175
Lrmda_HOM_tm1e	Sanger_HistologiX	3	B6N	16.1	2_TILpy	0	Mixed Model framework, linear mixed-effects model, equation withoutWeight	2_TILpy	1	1	0.629728	-0.0170026	0.0348144	0.625731	Female: NA, Male: -2.77%	NA	NA	NA	NA	NA	WT	NA	0.425413	Lrmda_HOM_tm1e	NA	0.0739508	0.525168	0.612729	0.00345371	0	NA	NA	NA	NA	NA	NA	NA	If phenotype is significant it is for the one sex tested	lambda=NA, scaleShift=NA, transformed=FALSE, code=0	{"WT_Male":495,"Lrmda_HOM_tm1e_Male":3,"variability":0.904,"Formula":"X2_TILpy ~ Genotype"}	0.629728	0.944891
Lrmda_HOM_tm1e	Sanger_HistologiX	3	B6N	16.1	3_TBA	0	Mixed Model framework, linear mixed-effects model, equation withoutWeight	3_TBA	1	1	0.275678	-0.012003	0.0109972	0.276917	Female: NA, Male: -4.27%	NA	NA	NA	NA	NA	WT	NA	0.184562	Lrmda_HOM_tm1e	NA	0.905464	0.112528	0.281186	0.00123546	0	NA	NA	NA	NA	NA	NA	NA	If phenotype is significant it is for the one sex tested	lambda=NA, scaleShift=NA, transformed=FALSE, code=0	{"WT_Male":495,"Lrmda_HOM_tm1e_Male":3,"variability":0.588,"Formula":"X3_TBA ~ Genotype"}	0.275678	0.82182
Lrmda_HOM_tm1e	Sanger_HistologiX	3	B6N	16.1	3_4V	0	Mixed Model framework, linear mixed-effects model, equation withoutWeight	3_4V	1	1	0.182616	-0.000942179	0.000679557	0.169885	Female: NA, Male: -16.66%	NA	NA	NA	NA	NA	WT	NA	0.0470326	Lrmda_HOM_tm1e	NA	0.757771	0.0443448	0.00565433	8.46116e-05	0	NA	NA	NA	NA	NA	NA	NA	If phenotype is significant it is for the one sex tested	lambda=NA, scaleShift=NA, transformed=FALSE, code=0	{"WT_Male":495,"Lrmda_HOM_tm1e_Male":3,"variability":0.4,"Formula":"X3_4V ~ Genotype"}	0.182616	0.767224
Lrmda_HOM_tm1e	Sanger_HistologiX	3	B6N	16.1	3_Pons	0	Mixed Model framework, linear mixed-effects model, equation withoutWeight	3_Pons	1	1	0.488484	-0.00328766	0.00475902	0.490734	Female: NA, Male: -3.2%	NA	NA	NA	NA	NA	WT	NA	0.0665631	Lrmda_HOM_tm1e	NA	0.0651153	0.0943341	0.102785	0.000572255	0	NA	NA	NA	NA	NA	NA	NA	If phenotype is significant it is for the one sex tested	lambda=NA, scaleShift=NA, transformed=FALSE, code=0	{"WT_Male":495,"Lrmda_HOM_tm1e_Male":3,"variability":0.602,"Formula":"X3_Pons ~ Genotype"}	0.488484	0.909059
Lrmda_HOM_tm1e	Sanger_HistologiX	3	B6N	16.1	3_IGL	0	Mixed Model framework, linear mixed-effects model, equation withoutWeight	3_IGL	1	1	0.239775	-0.005238	0.00446797	0.24293	Female: NA, Male: -11.51%	NA	NA	NA	NA	NA	WT	NA	0.0862955	Lrmda_HOM_tm1e	NA	0.000498296	0.238604	0.045511	0.000395765	0	NA	NA	NA	NA	NA	NA	NA	If phenotype is significant it is for the one sex tested	lambda=NA, scaleShift=NA, transformed=FALSE, code=0	{"WT_Male":495,"Lrmda_HOM_tm1e_Male":3,"variability":0.6,"Formula":"X3_IGL ~ Genotype"}	0.239775	0.802826
Lrmda_HOM_tm1e	Sanger_HistologiX	3	B6N	16.1	1_LV	0	Mixed Model framework, linear mixed-effects model, equation withoutWeight	1_LV	1	1	0.757537	0.000155689	0.000497432	0.754525	Female: NA, Male: 8.34%	NA	NA	NA	NA	NA	WT	NA	7.37e-10	Lrmda_HOM_tm1e	NA	0.0177671	7.37e-10	0.00186726	4.00065e-05	0	NA	NA	NA	NA	NA	NA	NA	If phenotype is significant it is for the one sex tested	lambda=NA, scaleShift=NA, transformed=FALSE, code=0	{"WT_Male":495,"Lrmda_HOM_tm1e_Male":3,"variability":0.996,"Formula":"X1_LV ~ Genotype"}	0.757537	0.971037
Lrmda_HOM_tm1e	Sanger_HistologiX	3	B6N	16.1	1_Cg	0	Mixed Model framework, linear mixed-effects model, equation withoutWeight	1_Cg	1	1	0.0124834	-0.00139067	0.000554185	0.0126666	Female: NA, Male: -13.61%	NA	NA	NA	NA	NA	WT	NA	0.0348476	Lrmda_HOM_tm1e	NA	0.30937	0.140541	0.0102173	5.53341e-05	0	NA	NA	NA	NA	NA	NA	NA	If phenotype is significant it is for the one sex tested	lambda=NA, scaleShift=NA, transformed=FALSE, code=0	{"WT_Male":495,"Lrmda_HOM_tm1e_Male":3,"variability":0.988,"Formula":"X1_Cg ~ Genotype"}	0.0124834	0.390736
Lrmda_HOM_tm1e	Sanger_HistologiX	3	B6N	16.1	1_CPu	0	Mixed Model framework, linear mixed-effects model, equation withoutWeight	1_CPu	1	1	0.275425	-0.0025506	0.00234322	0.277348	Female: NA, Male: -8.4%	NA	NA	NA	NA	NA	WT	NA	0.02178	Lrmda_HOM_tm1e	NA	0.890817	0.197135	0.0303775	0.000216791	0	NA	NA	NA	NA	NA	NA	NA	If phenotype is significant it is for the one sex tested	lambda=NA, scaleShift=NA, transformed=FALSE, code=0	{"WT_Male":495,"Lrmda_HOM_tm1e_Male":3,"variability":0.974,"Formula":"X1_CPu ~ Genotype"}	0.275425	0.821704
Lrmda_HOM_tm1e	Sanger_HistologiX	3	B6N	16.1	1_aca	0	Mixed Model framework, linear mixed-effects model, equation withoutWeight	1_aca	1	1	0.278552	3.97946e-05	3.64039e-05	0.275265	Female: NA, Male: 5.77%	NA	NA	NA	NA	NA	WT	NA	0.685256	Lrmda_HOM_tm1e	NA	0.344981	0.869399	0.000689234	3.15285e-06	0	NA	NA	NA	NA	NA	NA	NA	If phenotype is significant it is for the one sex tested	lambda=NA, scaleShift=NA, transformed=FALSE, code=0	{"WT_Male":495,"Lrmda_HOM_tm1e_Male":3,"variability":0.996,"Formula":"X1_aca ~ Genotype"}	0.278552	0.823309
Lrmda_HOM_tm1e	Sanger_HistologiX	3	B6N	16.1	1_Pir	0	Mixed Model framework, linear mixed-effects model, equation withoutWeight	1_Pir	1	1	0.128223	-0.000263633	0.000173478	0.129726	Female: NA, Male: -16.25%	NA	NA	NA	NA	NA	WT	NA	0.00109833	Lrmda_HOM_tm1e	NA	0.027819	0.0162026	0.00162217	1.65416e-05	0	NA	NA	NA	NA	NA	NA	NA	If phenotype is significant it is for the one sex tested	lambda=NA, scaleShift=NA, transformed=FALSE, code=0	{"WT_Male":495,"Lrmda_HOM_tm1e_Male":3,"variability":0.992,"Formula":"X1_Pir ~ Genotype"}	0.128223	0.720353
Lrmda_HOM_tm1e	Sanger_HistologiX	3	B6N	16.1	1_Cg_Width	0	Mixed Model framework, linear mixed-effects model, equation withoutWeight	1_Cg_Width	1	1	0.537491	-0.00161376	0.00262366	0.539008	Female: NA, Male: -1.76%	NA	NA	NA	NA	NA	WT	NA	0.670592	Lrmda_HOM_tm1e	NA	0.771873	0.93518	0.0914448	0.000238688	0	NA	NA	NA	NA	NA	NA	NA	If phenotype is significant it is for the one sex tested	lambda=NA, scaleShift=NA, transformed=FALSE, code=0	{"WT_Male":495,"Lrmda_HOM_tm1e_Male":3,"variability":0.851,"Formula":"X1_Cg_Width ~ Genotype"}	0.537491	0.921548
Lrmda_HOM_tm1e	Sanger_HistologiX	3	B6N	16.1	1_M1	0	Mixed Model framework, linear mixed-effects model, equation withoutWeight	1_M1	1	1	0.769014	-0.000925232	0.00312799	0.767612	Female: NA, Male: -0.74%	NA	NA	NA	NA	NA	WT	NA	0.00438152	Lrmda_HOM_tm1e	NA	0.486931	0.00103359	0.124906	0.000290263	0	NA	NA	NA	NA	NA	NA	NA	If phenotype is significant it is for the one sex tested	lambda=NA, scaleShift=NA, transformed=FALSE, code=0	{"WT_Male":495,"Lrmda_HOM_tm1e_Male":3,"variability":0.986,"Formula":"X1_M1 ~ Genotype"}	0.769014	0.972221
Lrmda_HOM_tm1e	Sanger_HistologiX	3	B6N	16.1	1_S2	0	Mixed Model framework, linear mixed-effects model, equation withoutWeight	1_S2	1	1	0.896699	-0.000502516	0.00388973	0.897302	Female: NA, Male: -0.48%	NA	NA	NA	NA	NA	WT	NA	0.830009	Lrmda_HOM_tm1e	NA	0.825582	0.343771	0.105536	0.000349375	0	NA	NA	NA	NA	NA	NA	NA	If phenotype is significant it is for the one sex tested	lambda=NA, scaleShift=NA, transformed=FALSE, code=0	{"WT_Male":495,"Lrmda_HOM_tm1e_Male":3,"variability":0.867,"Formula":"X1_S2 ~ Genotype"}	0.896699	0.989678
Lrmda_HOM_tm1e	Sanger_HistologiX	3	B6N	16.1	2_LV	0	Mixed Model framework, linear mixed-effects model, equation withoutWeight	2_LV	1	1	0.0384191	0.00204501	0.000981926	0.0381876	Female: NA, Male: 72.18%	NA	NA	NA	NA	NA	WT	NA	6.30406e-09	Lrmda_HOM_tm1e	NA	1.17879e-08	1.32696e-09	0.00283326	9.16087e-05	0	NA	NA	NA	NA	NA	NA	NA	If phenotype is significant it is for the one sex tested	lambda=NA, scaleShift=NA, transformed=FALSE, code=0	{"WT_Male":495,"Lrmda_HOM_tm1e_Male":3,"variability":0.998,"Formula":"X2_LV ~ Genotype"}	0.0384191	0.558201
Lrmda_HOM_tm1e	Sanger_HistologiX	3	B6N	16.1	2_RSGc	0	Mixed Model framework, linear mixed-effects model, equation withoutWeight	2_RSGc	1	1	0.213923	-0.000385216	0.000310183	0.215328	Female: NA, Male: -8.43%	NA	NA	NA	NA	NA	WT	NA	0.0534655	Lrmda_HOM_tm1e	NA	0.177639	0.0778396	0.00456837	2.97477e-05	0	NA	NA	NA	NA	NA	NA	NA	If phenotype is significant it is for the one sex tested	lambda=NA, scaleShift=NA, transformed=FALSE, code=0	{"WT_Male":495,"Lrmda_HOM_tm1e_Male":3,"variability":0.984,"Formula":"X2_RSGc ~ Genotype"}	0.213923	0.790693
Lrmda_HOM_tm1e	Sanger_HistologiX	3	B6N	16.1	2_AM	0	Mixed Model framework, linear mixed-effects model, equation withoutWeight	2_AM	1	1	0.301375	-0.000888423	0.000857322	0.300997	Female: NA, Male: -15.02%	NA	NA	NA	NA	NA	WT	NA	0.026068	Lrmda_HOM_tm1e	NA	0.189059	0.041031	0.00591431	8.25577e-05	0	NA	NA	NA	NA	NA	NA	NA	If phenotype is significant it is for the one sex tested	lambda=NA, scaleShift=NA, transformed=FALSE, code=0	{"WT_Male":495,"Lrmda_HOM_tm1e_Male":3,"variability":0.976,"Formula":"X2_AM ~ Genotype"}	0.301375	0.832126
Lrmda_HOM_tm1e	Sanger_HistologiX	3	B6N	16.1	2_Pir	0	Mixed Model framework, linear mixed-effects model, equation withoutWeight	2_Pir	1	1	0.622666	-8.45408e-05	0.000172489	0.624435	Female: NA, Male: -4.48%	NA	NA	NA	NA	NA	WT	NA	0.0590055	Lrmda_HOM_tm1e	NA	0.00107551	0.00113049	0.00188512	1.75046e-05	0	NA	NA	NA	NA	NA	NA	NA	If phenotype is significant it is for the one sex tested	lambda=NA, scaleShift=NA, transformed=FALSE, code=0	{"WT_Male":495,"Lrmda_HOM_tm1e_Male":3,"variability":0.99,"Formula":"X2_Pir ~ Genotype"}	0.622666	0.943267
Lrmda_HOM_tm1e	Sanger_HistologiX	3	B6N	16.1	2_mt	0	Mixed Model framework, linear mixed-effects model, equation withoutWeight	2_mt	1	1	0.266291	-2.55849e-05	2.30352e-05	0.267687	Female: NA, Male: -9.37%	NA	NA	NA	NA	NA	WT	NA	0.0493572	Lrmda_HOM_tm1e	NA	0.000523872	0.0165001	0.00027294	2.23751e-06	0	NA	NA	NA	NA	NA	NA	NA	If phenotype is significant it is for the one sex tested	lambda=NA, scaleShift=NA, transformed=FALSE, code=0	{"WT_Male":495,"Lrmda_HOM_tm1e_Male":3,"variability":0.968,"Formula":"X2_mt ~ Genotype"}	0.266291	0.817277
Lrmda_HOM_tm1e	Sanger_HistologiX	3	B6N	16.1	2_ic	0	Mixed Model framework, linear mixed-effects model, equation withoutWeight	2_ic	1	1	0.933417	-3.97336e-05	0.000472494	0.933044	Female: NA, Male: -0.4%	NA	NA	NA	NA	NA	WT	NA	0.257931	Lrmda_HOM_tm1e	NA	0.884222	0.257315	0.00984987	4.17219e-05	0	NA	NA	NA	NA	NA	NA	NA	If phenotype is significant it is for the one sex tested	lambda=NA, scaleShift=NA, transformed=FALSE, code=0	{"WT_Male":495,"Lrmda_HOM_tm1e_Male":3,"variability":0.976,"Formula":"X2_ic ~ Genotype"}	0.933417	0.993913
Lrmda_HOM_tm1e	Sanger_HistologiX	3	B6N	16.1	2_opt	0	Mixed Model framework, linear mixed-effects model, equation withoutWeight	2_opt	1	1	0.607144	8.82021e-05	0.000172526	0.609639	Female: NA, Male: 6.26%	NA	NA	NA	NA	NA	WT	NA	4.08342e-05	Lrmda_HOM_tm1e	NA	0.000677403	0.000130113	0.00140986	1.45706e-05	0	NA	NA	NA	NA	NA	NA	NA	If phenotype is significant it is for the one sex tested	lambda=NA, scaleShift=NA, transformed=FALSE, code=0	{"WT_Male":495,"Lrmda_HOM_tm1e_Male":3,"variability":0.922,"Formula":"X2_opt ~ Genotype"}	0.607144	0.938315
Lrmda_HOM_tm1e	Sanger_HistologiX	3	B6N	16.1	2_fi	0	Mixed Model framework, linear mixed-effects model, equation withoutWeight	2_fi	1	1	0.165955	-0.000322076	0.000232796	0.167621	Female: NA, Male: -8.58%	NA	NA	NA	NA	NA	WT	NA	0.253204	Lrmda_HOM_tm1e	NA	0.0946592	0.124832	0.00375226	2.20286e-05	0	NA	NA	NA	NA	NA	NA	NA	If phenotype is significant it is for the one sex tested	lambda=NA, scaleShift=NA, transformed=FALSE, code=0	{"WT_Male":495,"Lrmda_HOM_tm1e_Male":3,"variability":0.99,"Formula":"X2_fi ~ Genotype"}	0.165955	0.756193
Lrmda_HOM_tm1e	Sanger_HistologiX	3	B6N	16.1	2_Hb	0	Mixed Model framework, linear mixed-effects model, equation withoutWeight	2_Hb	1	1	0.0647003	-0.00012026	6.50402e-05	0.065511	Female: NA, Male: -16.36%	NA	NA	NA	NA	NA	WT	NA	0.00916154	Lrmda_HOM_tm1e	NA	0.000100606	1.10208e-05	0.000735006	7.60503e-06	0	NA	NA	NA	NA	NA	NA	NA	If phenotype is significant it is for the one sex tested	lambda=NA, scaleShift=NA, transformed=FALSE, code=0	{"WT_Male":495,"Lrmda_HOM_tm1e_Male":3,"variability":0.99,"Formula":"X2_Hb ~ Genotype"}	0.0647003	0.623784
Lrmda_HOM_tm1e	Sanger_HistologiX	3	B6N	16.1	2_RSGc_Width	0	Mixed Model framework, linear mixed-effects model, equation withoutWeight	2_RSGc_Width	1	1	0.29509	-0.00241302	0.00230984	0.297083	Female: NA, Male: -3.56%	NA	NA	NA	NA	NA	WT	NA	0.0212299	Lrmda_HOM_tm1e	NA	0.992621	0.0809482	0.0677014	0.00019706	0	NA	NA	NA	NA	NA	NA	NA	If phenotype is significant it is for the one sex tested	lambda=NA, scaleShift=NA, transformed=FALSE, code=0	{"WT_Male":495,"Lrmda_HOM_tm1e_Male":3,"variability":0.853,"Formula":"X2_RSGc_Width ~ Genotype"}	0.29509	0.82971
Lrmda_HOM_tm1e	Sanger_HistologiX	3	B6N	16.1	2_DG	0	Mixed Model framework, linear mixed-effects model, equation withoutWeight	2_DG	1	1	0.0830953	-0.0176031	0.0100664	0.0816072	Female: NA, Male: -11.15%	NA	NA	NA	NA	NA	WT	NA	0.619085	Lrmda_HOM_tm1e	NA	0.00111812	0.451521	0.157899	0.00114748	0	NA	NA	NA	NA	NA	NA	NA	If phenotype is significant it is for the one sex tested	lambda=NA, scaleShift=NA, transformed=FALSE, code=0	{"WT_Male":495,"Lrmda_HOM_tm1e_Male":3,"variability":0.914,"Formula":"X2_DG ~ Genotype"}	0.0830953	0.65859
Lrmda_HOM_tm1e	Sanger_HistologiX	3	B6N	16.1	2_Mol	0	Mixed Model framework, linear mixed-effects model, equation withoutWeight	2_Mol	1	1	0.951495	6.11001e-05	0.00103329	0.952918	Female: NA, Male: 0.6%	NA	NA	NA	NA	NA	WT	NA	0.0120641	Lrmda_HOM_tm1e	NA	0.141585	0.0167556	0.0101651	0.000105655	0	NA	NA	NA	NA	NA	NA	NA	If phenotype is significant it is for the one sex tested	lambda=NA, scaleShift=NA, transformed=FALSE, code=0	{"WT_Male":495,"Lrmda_HOM_tm1e_Male":3,"variability":0.6,"Formula":"X2_Mol ~ Genotype"}	0.951495	0.995799
Lrmda_HOM_tm1e	Sanger_HistologiX	3	B6N	16.1	2_Rad	0	Mixed Model framework, linear mixed-effects model, equation withoutWeight	2_Rad	1	1	0.630368	0.000821951	0.00171856	0.633025	Female: NA, Male: 3.36%	NA	NA	NA	NA	NA	WT	NA	0.0181633	Lrmda_HOM_tm1e	NA	0.0599775	0.00457578	0.0244481	0.000173094	0	NA	NA	NA	NA	NA	NA	NA	If phenotype is significant it is for the one sex tested	lambda=NA, scaleShift=NA, transformed=FALSE, code=0	{"WT_Male":495,"Lrmda_HOM_tm1e_Male":3,"variability":0.679,"Formula":"X2_Rad ~ Genotype"}	0.630368	0.945066
Lrmda_HOM_tm1e	Sanger_HistologiX	3	B6N	16.1	2_Or	0	Mixed Model framework, linear mixed-effects model, equation withoutWeight	2_Or	1	1	0.499473	-0.000678501	0.00100795	0.501473	Female: NA, Male: -4.16%	NA	NA	NA	NA	NA	WT	NA	0.596877	Lrmda_HOM_tm1e	NA	0.974526	0.639937	0.0163104	9.62921e-05	0	NA	NA	NA	NA	NA	NA	NA	If phenotype is significant it is for the one sex tested	lambda=NA, scaleShift=NA, transformed=FALSE, code=0	{"WT_Male":495,"Lrmda_HOM_tm1e_Male":3,"variability":0.918,"Formula":"X2_Or ~ Genotype"}	0.499473	0.912323
Lrmda_HOM_tm1e	Sanger_HistologiX	3	B6N	16.1	2_M1	0	Mixed Model framework, linear mixed-effects model, equation withoutWeight	2_M1	1	1	0.0159062	-0.00972676	0.00402936	0.0164191	Female: NA, Male: -11.12%	NA	NA	NA	NA	NA	WT	NA	0.096607	Lrmda_HOM_tm1e	NA	0.00184901	0.198969	0.087438	0.00036124	0	NA	NA	NA	NA	NA	NA	NA	If phenotype is significant it is for the one sex tested	lambda=NA, scaleShift=NA, transformed=FALSE, code=0	{"WT_Male":495,"Lrmda_HOM_tm1e_Male":3,"variability":0.998,"Formula":"X2_M1 ~ Genotype"}	0.0159062	0.429013
Lrmda_HOM_tm1e	Sanger_HistologiX	3	B6N	16.1	2_S2	0	Mixed Model framework, linear mixed-effects model, equation withoutWeight	2_S2	1	1	0.209699	-0.00429655	0.00342393	0.210599	Female: NA, Male: -4.74%	NA	NA	NA	NA	NA	WT	NA	0.557087	Lrmda_HOM_tm1e	NA	0.842461	0.782966	0.0907031	0.000307269	0	NA	NA	NA	NA	NA	NA	NA	If phenotype is significant it is for the one sex tested	lambda=NA, scaleShift=NA, transformed=FALSE, code=0	{"WT_Male":495,"Lrmda_HOM_tm1e_Male":3,"variability":0.886,"Formula":"X2_S2 ~ Genotype"}	0.209699	0.785575
Lrmda_HOM_tm1e	Sanger_HistologiX	3	B6N	16.1	3_py	0	Mixed Model framework, linear mixed-effects model, equation withoutWeight	3_py	1	1	0.433367	-5.16406e-05	6.61699e-05	0.436123	Female: NA, Male: -7.04%	NA	NA	NA	NA	NA	WT	NA	0.0164599	Lrmda_HOM_tm1e	NA	0.231564	0.00445921	0.000733116	7.26385e-06	0	NA	NA	NA	NA	NA	NA	NA	If phenotype is significant it is for the one sex tested	lambda=NA, scaleShift=NA, transformed=FALSE, code=0	{"WT_Male":495,"Lrmda_HOM_tm1e_Male":3,"variability":0.699,"Formula":"X3_py ~ Genotype"}	0.433367	0.886993
Lrmda_HOM_tm1e	Sanger_HistologiX	3	B6N	16.1	3_g7	0	Mixed Model framework, linear mixed-effects model, equation withoutWeight	3_g7	1	1	0.516687	2.90609e-05	4.49948e-05	0.520101	Female: NA, Male: 8.72%	NA	NA	NA	NA	NA	WT	NA	0.472025	Lrmda_HOM_tm1e	NA	0.154393	0.422108	0.000333181	4.51462e-06	0	NA	NA	NA	NA	NA	NA	NA	If phenotype is significant it is for the one sex tested	lambda=NA, scaleShift=NA, transformed=FALSE, code=0	{"WT_Male":495,"Lrmda_HOM_tm1e_Male":3,"variability":0.44,"Formula":"X3_g7 ~ Genotype"}	0.516687	0.917871
Lrmda_HOM_tm1e	Sanger_HistologiX	3	B6N	16.1	3_CN	0	Mixed Model framework, linear mixed-effects model, equation withoutWeight	3_CN	1	1	0.551482	0.000242759	0.000410045	0.554836	Female: NA, Male: 5.38%	NA	NA	NA	NA	NA	WT	NA	0.366769	Lrmda_HOM_tm1e	NA	0.580495	0.388132	0.0045146	4.54753e-05	0	NA	NA	NA	NA	NA	NA	NA	If phenotype is significant it is for the one sex tested	lambda=NA, scaleShift=NA, transformed=FALSE, code=0	{"WT_Male":495,"Lrmda_HOM_tm1e_Male":3,"variability":0.558,"Formula":"X3_CN ~ Genotype"}	0.551482	0.92488
Lrmda_HOM_tm1e	Sanger_HistologiX	3	B6N	16.1	Body_weight	0	Mixed Model framework, linear mixed-effects model, equation withoutWeight	Body_weight	1	1	0.174157	2.3181	1.69779	0.173223	Female: NA, Male: 7.32%	NA	NA	NA	NA	NA	WT	NA	0.00745596	Lrmda_HOM_tm1e	NA	0.0407395	0.00220244	31.6866	0.152234	0	NA	NA	NA	NA	NA	NA	NA	If phenotype is significant it is for the one sex tested	lambda=NA, scaleShift=NA, transformed=FALSE, code=0	{"WT_Male":495,"Lrmda_HOM_tm1e_Male":3,"variability":0.247,"Formula":"Body_weight ~ Genotype"}	0.174157	0.761399
Lrmda_HOM_tm1e	Sanger_HistologiX	3	B6N	16.1	Brain_weight	0	Mixed Model framework, linear mixed-effects model, equation withoutWeight	Brain_weight	1	1	0.687125	0.00480444	0.0119707	0.688507	Female: NA, Male: 1.05%	NA	NA	NA	NA	NA	WT	NA	0.179657	Lrmda_HOM_tm1e	NA	0.218948	0.129658	0.45824	0.00111529	0	NA	NA	NA	NA	NA	NA	NA	If phenotype is significant it is for the one sex tested	lambda=NA, scaleShift=NA, transformed=FALSE, code=0	{"WT_Male":495,"Lrmda_HOM_tm1e_Male":3,"variability":0.03,"Formula":"Brain_weight ~ Genotype"}	0.687125	0.956157
1700123O20Rik_HOM_tm1a	Sanger_HistologiX	3	B6N	16.1	1_TBA	0	Mixed Model framework, linear mixed-effects model, equation withoutWeight	1_TBA	1	1	0.671331	-0.00491293	0.0116096	0.672502	Female: NA, Male: -1.55%	NA	NA	NA	NA	NA	WT	NA	0.00188876	1700123O20Rik_HOM_tm1a	NA	0.848837	0.000229252	0.317855	0.00101199	0	NA	NA	NA	NA	NA	NA	NA	If phenotype is significant it is for the one sex tested	lambda=NA, scaleShift=NA, transformed=FALSE, code=0	{"WT_Male":495,"1700123O20Rik_HOM_tm1a_Male":3,"variability":0.974,"Formula":"X1_TBA ~ Genotype"}	0.671331	0.952873
1700123O20Rik_HOM_tm1a	Sanger_HistologiX	3	B6N	16.1	1_gcc	0	Mixed Model framework, linear mixed-effects model, equation withoutWeight	1_gcc	1	1	0.00440655	-0.00151738	0.000522976	0.0040972	Female: NA, Male: -15.67%	NA	NA	NA	NA	NA	WT	NA	0.0426422	1700123O20Rik_HOM_tm1a	NA	0.74227	0.23827	0.00968369	6.45803e-05	0	NA	NA	NA	NA	NA	NA	NA	If phenotype is significant it is for the one sex tested	lambda=NA, scaleShift=NA, transformed=FALSE, code=0	{"WT_Male":495,"1700123O20Rik_HOM_tm1a_Male":3,"variability":0.849,"Formula":"X1_gcc ~ Genotype"}	0.00440655	0.253847
1700123O20Rik_HOM_tm1a	Sanger_HistologiX	3	B6N	16.1	1_Cg_Height	0	Mixed Model framework, linear mixed-effects model, equation withoutWeight	1_Cg_Height	1	1	0.731093	-0.00210777	0.0060584	0.728177	Female: NA, Male: -1.35%	NA	NA	NA	NA	NA	WT	NA	0.111684	1700123O20Rik_HOM_tm1a	NA	0.0110041	0.107457	0.155833	0.000550162	0	NA	NA	NA	NA	NA	NA	NA	If phenotype is significant it is for the one sex tested	lambda=NA, scaleShift=NA, transformed=FALSE, code=0	{"WT_Male":495,"1700123O20Rik_HOM_tm1a_Male":3,"variability":0.811,"Formula":"X1_Cg_Height ~ Genotype"}	0.731093	0.965951
1700123O20Rik_HOM_tm1a	Sanger_HistologiX	3	B6N	16.1	1_gcc_Width_T	0	Mixed Model framework, linear mixed-effects model, equation withoutWeight	1_gcc_Width_T	1	1	0.000337693	-0.0226312	0.00622709	0.000353169	Female: NA, Male: -14.25%	NA	NA	NA	NA	NA	WT	NA	0.875474	1700123O20Rik_HOM_tm1a	NA	0.698365	0.3451	0.158761	0.000692399	0	NA	NA	NA	NA	NA	NA	NA	If phenotype is significant it is for the one sex tested	lambda=NA, scaleShift=NA, transformed=FALSE, code=0	{"WT_Male":495,"1700123O20Rik_HOM_tm1a_Male":3,"variability":0.693,"Formula":"X1_gcc_Width_T ~ Genotype"}	0.000337693	0.0534199
1700123O20Rik_HOM_tm1a	Sanger_HistologiX	3	B6N	16.1	1_gcc_Width_B	0	Mixed Model framework, linear mixed-effects model, equation withoutWeight	1_gcc_Width_B	1	1	0.592288	0.00383631	0.00719283	0.594395	Female: NA, Male: 5.09%	NA	NA	NA	NA	NA	WT	NA	0.00513553	1700123O20Rik_HOM_tm1a	NA	0.849333	0.013099	0.0753272	0.000711022	0	NA	NA	NA	NA	NA	NA	NA	If phenotype is significant it is for the one sex tested	lambda=NA, scaleShift=NA, transformed=FALSE, code=0	{"WT_Male":495,"1700123O20Rik_HOM_tm1a_Male":3,"variability":0.675,"Formula":"X1_gcc_Width_B ~ Genotype"}	0.592288	0.934707
1700123O20Rik_HOM_tm1a	Sanger_HistologiX	3	B6N	16.1	1_gcc_Height	0	Mixed Model framework, linear mixed-effects model, equation withoutWeight	1_gcc_Height	1	1	0.00184996	-0.00875204	0.00277938	0.00188096	Female: NA, Male: -19.86%	NA	NA	NA	NA	NA	WT	NA	0.770744	1700123O20Rik_HOM_tm1a	NA	0.626929	0.266236	0.0440589	0.000270531	0	NA	NA	NA	NA	NA	NA	NA	If phenotype is significant it is for the one sex tested	lambda=NA, scaleShift=NA, transformed=FALSE, code=0	{"WT_Male":495,"1700123O20Rik_HOM_tm1a_Male":3,"variability":0.576,"Formula":"X1_gcc_Height ~ Genotype"}	0.00184996	0.160586
1700123O20Rik_HOM_tm1a	Sanger_HistologiX	3	B6N	16.1	2_TBA	0	Mixed Model framework, linear mixed-effects model, equation withoutWeight	2_TBA	1	1	0.04332	-0.0343052	0.016954	0.043993	Female: NA, Male: -7.59%	NA	NA	NA	NA	NA	WT	NA	2.1479e-05	1700123O20Rik_HOM_tm1a	NA	0.73604	0.00190434	0.451759	0.00165192	0	NA	NA	NA	NA	NA	NA	NA	If phenotype is significant it is for the one sex tested	lambda=NA, scaleShift=NA, transformed=FALSE, code=0	{"WT_Male":495,"1700123O20Rik_HOM_tm1a_Male":3,"variability":0.986,"Formula":"X2_TBA ~ Genotype"}	0.04332	0.567491
1700123O20Rik_HOM_tm1a	Sanger_HistologiX	3	B6N	16.1	2_D3V	0	Mixed Model framework, linear mixed-effects model, equation withoutWeight	2_D3V	1	1	0.599689	-0.000191227	0.000365176	0.600939	Female: NA, Male: -7.28%	NA	NA	NA	NA	NA	WT	NA	6.84253e-07	1700123O20Rik_HOM_tm1a	NA	0.00083763	5.47316e-07	0.00262562	3.25728e-05	0	NA	NA	NA	NA	NA	NA	NA	If phenotype is significant it is for the one sex tested	lambda=NA, scaleShift=NA, transformed=FALSE, code=0	{"WT_Male":495,"1700123O20Rik_HOM_tm1a_Male":3,"variability":0.982,"Formula":"X2_D3V ~ Genotype"}	0.599689	0.936403
1700123O20Rik_HOM_tm1a	Sanger_HistologiX	3	B6N	16.1	2_cc	0	Mixed Model framework, linear mixed-effects model, equation withoutWeight	2_cc	1	1	0.863419	-0.000370305	0.0021572	0.86384	Female: NA, Male: -10.17%	NA	NA	NA	NA	NA	WT	NA	7.37e-10	1700123O20Rik_HOM_tm1a	NA	7.37e-10	7.37e-10	0.00364264	0.000172163	0	NA	NA	NA	NA	NA	NA	NA	If phenotype is significant it is for the one sex tested	lambda=NA, scaleShift=NA, transformed=FALSE, code=0	{"WT_Male":495,"1700123O20Rik_HOM_tm1a_Male":3,"variability":0.948,"Formula":"X2_cc ~ Genotype"}	0.863419	0.986943
1700123O20Rik_HOM_tm1a	Sanger_HistologiX	3	B6N	16.1	2_dhc	0	Mixed Model framework, linear mixed-effects model, equation withoutWeight	2_dhc	1	1	0.436942	-3.65542e-05	4.70857e-05	0.438245	Female: NA, Male: -9.43%	NA	NA	NA	NA	NA	WT	NA	8.09862e-07	1700123O20Rik_HOM_tm1a	NA	3.32564e-08	6.22938e-08	0.000387551	4.49894e-06	0	NA	NA	NA	NA	NA	NA	NA	If phenotype is significant it is for the one sex tested	lambda=NA, scaleShift=NA, transformed=FALSE, code=0	{"WT_Male":495,"1700123O20Rik_HOM_tm1a_Male":3,"variability":0.944,"Formula":"X2_dhc ~ Genotype"}	0.436942	0.888891
1700123O20Rik_HOM_tm1a	Sanger_HistologiX	3	B6N	16.1	2_HP	0	Mixed Model framework, linear mixed-effects model, equation withoutWeight	2_HP	1	1	0.0202432	-0.00616128	0.00261696	0.0193381	Female: NA, Male: -16.53%	NA	NA	NA	NA	NA	WT	NA	0.509138	1700123O20Rik_HOM_tm1a	NA	0.441034	0.292321	0.0372824	0.000303491	0	NA	NA	NA	NA	NA	NA	NA	If phenotype is significant it is for the one sex tested	lambda=NA, scaleShift=NA, transformed=FALSE, code=0	{"WT_Male":495,"1700123O20Rik_HOM_tm1a_Male":3,"variability":0.92,"Formula":"X2_HP ~ Genotype"}	0.0202432	0.463785
1700123O20Rik_HOM_tm1a	Sanger_HistologiX	3	B6N	16.1	2_RSGc_Height	0	Mixed Model framework, linear mixed-effects model, equation withoutWeight	2_RSGc_Height	1	1	0.367556	-0.00383378	0.00426057	0.369008	Female: NA, Male: -4.17%	NA	NA	NA	NA	NA	WT	NA	0.2285	1700123O20Rik_HOM_tm1a	NA	0.529567	0.136972	0.0920263	0.000429026	0	NA	NA	NA	NA	NA	NA	NA	If phenotype is significant it is for the one sex tested	lambda=NA, scaleShift=NA, transformed=FALSE, code=0	{"WT_Male":495,"1700123O20Rik_HOM_tm1a_Male":3,"variability":0.823,"Formula":"X2_RSGc_Height ~ Genotype"}	0.367556	0.863411
1700123O20Rik_HOM_tm1a	Sanger_HistologiX	3	B6N	16.1	2_cc_Width	0	Mixed Model framework, linear mixed-effects model, equation withoutWeight	2_cc_Width	1	1	0.83338	0.00114722	0.00537562	0.831176	Female: NA, Male: 1.05%	NA	NA	NA	NA	NA	WT	NA	0.153134	1700123O20Rik_HOM_tm1a	NA	0.374901	0.0283081	0.109399	0.000446783	0	NA	NA	NA	NA	NA	NA	NA	If phenotype is significant it is for the one sex tested	lambda=NA, scaleShift=NA, transformed=FALSE, code=0	{"WT_Male":495,"1700123O20Rik_HOM_tm1a_Male":3,"variability":0.783,"Formula":"X2_cc_Width ~ Genotype"}	0.83338	0.982952
1700123O20Rik_HOM_tm1a	Sanger_HistologiX	3	B6N	16.1	2_cc_Height	0	Mixed Model framework, linear mixed-effects model, equation withoutWeight	2_cc_Height	1	1	0.917044	0.000188038	0.00185089	0.919157	Female: NA, Male: 0.67%	NA	NA	NA	NA	NA	WT	NA	0.00266192	1700123O20Rik_HOM_tm1a	NA	0.0591853	0.00138548	0.028044	0.000166865	0	NA	NA	NA	NA	NA	NA	NA	If phenotype is significant it is for the one sex tested	lambda=NA, scaleShift=NA, transformed=FALSE, code=0	{"WT_Male":495,"1700123O20Rik_HOM_tm1a_Male":3,"variability":0.614,"Formula":"X2_cc_Height ~ Genotype"}	0.917044	0.992665
1700123O20Rik_HOM_tm1a	Sanger_HistologiX	3	B6N	16.1	2_TILpy	0	Mixed Model framework, linear mixed-effects model, equation withoutWeight	2_TILpy	1	1	0.0117983	-0.0763451	0.0299026	0.0112959	Female: NA, Male: -12.46%	NA	NA	NA	NA	NA	WT	NA	0.44948	1700123O20Rik_HOM_tm1a	NA	0.062601	0.584603	0.612729	0.00345796	0	NA	NA	NA	NA	NA	NA	NA	If phenotype is significant it is for the one sex tested	lambda=NA, scaleShift=NA, transformed=FALSE, code=0	{"WT_Male":495,"1700123O20Rik_HOM_tm1a_Male":3,"variability":0.904,"Formula":"X2_TILpy ~ Genotype"}	0.0117983	0.387468
1700123O20Rik_HOM_tm1a	Sanger_HistologiX	3	B6N	16.1	3_TBA	0	Mixed Model framework, linear mixed-effects model, equation withoutWeight	3_TBA	1	1	0.287717	0.0107315	0.0100967	0.289632	Female: NA, Male: 3.82%	NA	NA	NA	NA	NA	WT	NA	0.206157	1700123O20Rik_HOM_tm1a	NA	0.931275	0.13968	0.281157	0.00123678	0	NA	NA	NA	NA	NA	NA	NA	If phenotype is significant it is for the one sex tested	lambda=NA, scaleShift=NA, transformed=FALSE, code=0	{"WT_Male":495,"1700123O20Rik_HOM_tm1a_Male":3,"variability":0.588,"Formula":"X3_TBA ~ Genotype"}	0.287717	0.827354
1700123O20Rik_HOM_tm1a	Sanger_HistologiX	3	B6N	16.1	3_4V	0	Mixed Model framework, linear mixed-effects model, equation withoutWeight	3_4V	1	1	0.554862	-0.000393976	0.000672913	0.560032	Female: NA, Male: -6.97%	NA	NA	NA	NA	NA	WT	NA	0.0488876	1700123O20Rik_HOM_tm1a	NA	0.845982	0.0657567	0.005653	8.42752e-05	0	NA	NA	NA	NA	NA	NA	NA	If phenotype is significant it is for the one sex tested	lambda=NA, scaleShift=NA, transformed=FALSE, code=0	{"WT_Male":495,"1700123O20Rik_HOM_tm1a_Male":3,"variability":0.4,"Formula":"X3_4V ~ Genotype"}	0.554862	0.925433
1700123O20Rik_HOM_tm1a	Sanger_HistologiX	3	B6N	16.1	3_Pons	0	Mixed Model framework, linear mixed-effects model, equation withoutWeight	3_Pons	1	1	0.84856	-0.000855952	0.00452407	0.850189	Female: NA, Male: -0.83%	NA	NA	NA	NA	NA	WT	NA	0.0715897	1700123O20Rik_HOM_tm1a	NA	0.046491	0.109614	0.102781	0.000574412	0	NA	NA	NA	NA	NA	NA	NA	If phenotype is significant it is for the one sex tested	lambda=NA, scaleShift=NA, transformed=FALSE, code=0	{"WT_Male":495,"1700123O20Rik_HOM_tm1a_Male":3,"variability":0.602,"Formula":"X3_Pons ~ Genotype"}	0.84856	0.985236
1700123O20Rik_HOM_tm1a	Sanger_HistologiX	3	B6N	16.1	3_IGL	0	Mixed Model framework, linear mixed-effects model, equation withoutWeight	3_IGL	1	1	0.971027	0.000138297	0.00370597	0.970281	Female: NA, Male: 0.3%	NA	NA	NA	NA	NA	WT	NA	0.0660144	1700123O20Rik_HOM_tm1a	NA	0.000544904	0.14779	0.0455094	0.000398501	0	NA	NA	NA	NA	NA	NA	NA	If phenotype is significant it is for the one sex tested	lambda=NA, scaleShift=NA, transformed=FALSE, code=0	{"WT_Male":495,"1700123O20Rik_HOM_tm1a_Male":3,"variability":0.602,"Formula":"X3_IGL ~ Genotype"}	0.971027	0.997302
1700123O20Rik_HOM_tm1a	Sanger_HistologiX	3	B6N	16.1	1_LV	0	Mixed Model framework, linear mixed-effects model, equation withoutWeight	1_LV	1	1	0.248643	-0.000572763	0.000494648	0.24788	Female: NA, Male: -30.67%	NA	NA	NA	NA	NA	WT	NA	7.37e-10	1700123O20Rik_HOM_tm1a	NA	0.0175044	7.37e-10	0.00186731	4.00292e-05	0	NA	NA	NA	NA	NA	NA	NA	If phenotype is significant it is for the one sex tested	lambda=NA, scaleShift=NA, transformed=FALSE, code=0	{"WT_Male":495,"1700123O20Rik_HOM_tm1a_Male":3,"variability":0.996,"Formula":"X1_LV ~ Genotype"}	0.248643	0.806932
1700123O20Rik_HOM_tm1a	Sanger_HistologiX	3	B6N	16.1	1_Cg	0	Mixed Model framework, linear mixed-effects model, equation withoutWeight	1_Cg	1	1	0.459431	-0.000379807	0.000511821	0.458675	Female: NA, Male: -3.72%	NA	NA	NA	NA	NA	WT	NA	0.0485998	1700123O20Rik_HOM_tm1a	NA	0.283985	0.146565	0.0102165	5.54986e-05	0	NA	NA	NA	NA	NA	NA	NA	If phenotype is significant it is for the one sex tested	lambda=NA, scaleShift=NA, transformed=FALSE, code=0	{"WT_Male":495,"1700123O20Rik_HOM_tm1a_Male":3,"variability":0.988,"Formula":"X1_Cg ~ Genotype"}	0.459431	0.899541
1700123O20Rik_HOM_tm1a	Sanger_HistologiX	3	B6N	16.1	1_CPu	0	Mixed Model framework, linear mixed-effects model, equation withoutWeight	1_CPu	1	1	0.499839	0.00150038	0.00222456	0.500595	Female: NA, Male: 4.94%	NA	NA	NA	NA	NA	WT	NA	0.0215867	1700123O20Rik_HOM_tm1a	NA	0.891742	0.177829	0.0303763	0.000216869	0	NA	NA	NA	NA	NA	NA	NA	If phenotype is significant it is for the one sex tested	lambda=NA, scaleShift=NA, transformed=FALSE, code=0	{"WT_Male":495,"1700123O20Rik_HOM_tm1a_Male":3,"variability":0.974,"Formula":"X1_CPu ~ Genotype"}	0.499839	0.912509
1700123O20Rik_HOM_tm1a	Sanger_HistologiX	3	B6N	16.1	1_aca	0	Mixed Model framework, linear mixed-effects model, equation withoutWeight	1_aca	1	1	0.741095	1.17917e-05	3.5327e-05	0.738788	Female: NA, Male: 1.71%	NA	NA	NA	NA	NA	WT	NA	0.674577	1700123O20Rik_HOM_tm1a	NA	0.307209	0.856628	0.00068923	3.15339e-06	0	NA	NA	NA	NA	NA	NA	NA	If phenotype is significant it is for the one sex tested	lambda=NA, scaleShift=NA, transformed=FALSE, code=0	{"WT_Male":495,"1700123O20Rik_HOM_tm1a_Male":3,"variability":0.996,"Formula":"X1_aca ~ Genotype"}	0.741095	0.967364
1700123O20Rik_HOM_tm1a	Sanger_HistologiX	3	B6N	16.1	1_Pir	0	Mixed Model framework, linear mixed-effects model, equation withoutWeight	1_Pir	1	1	0.279053	0.00016468	0.000152304	0.280514	Female: NA, Male: 10.15%	NA	NA	NA	NA	NA	WT	NA	0.00101801	1700123O20Rik_HOM_tm1a	NA	0.023448	0.0102792	0.00162197	1.65438e-05	0	NA	NA	NA	NA	NA	NA	NA	If phenotype is significant it is for the one sex tested	lambda=NA, scaleShift=NA, transformed=FALSE, code=0	{"WT_Male":495,"1700123O20Rik_HOM_tm1a_Male":3,"variability":0.992,"Formula":"X1_Pir ~ Genotype"}	0.279053	0.823693
1700123O20Rik_HOM_tm1a	Sanger_HistologiX	3	B6N	16.1	1_Cg_Width	0	Mixed Model framework, linear mixed-effects model, equation withoutWeight	1_Cg_Width	1	1	0.401285	-0.00210948	0.00250474	0.400406	Female: NA, Male: -2.31%	NA	NA	NA	NA	NA	WT	NA	0.63477	1700123O20Rik_HOM_tm1a	NA	0.753994	0.912001	0.0914423	0.000238309	0	NA	NA	NA	NA	NA	NA	NA	If phenotype is significant it is for the one sex tested	lambda=NA, scaleShift=NA, transformed=FALSE, code=0	{"WT_Male":495,"1700123O20Rik_HOM_tm1a_Male":3,"variability":0.849,"Formula":"X1_Cg_Width ~ Genotype"}	0.401285	0.876551
1700123O20Rik_HOM_tm1a	Sanger_HistologiX	3	B6N	16.1	1_M1	0	Mixed Model framework, linear mixed-effects model, equation withoutWeight	1_M1	1	1	0.102758	-0.0048364	0.00295433	0.102755	Female: NA, Male: -3.87%	NA	NA	NA	NA	NA	WT	NA	0.00427192	1700123O20Rik_HOM_tm1a	NA	0.508976	0.000956938	0.124899	0.000290446	0	NA	NA	NA	NA	NA	NA	NA	If phenotype is significant it is for the one sex tested	lambda=NA, scaleShift=NA, transformed=FALSE, code=0	{"WT_Male":495,"1700123O20Rik_HOM_tm1a_Male":3,"variability":0.986,"Formula":"X1_M1 ~ Genotype"}	0.102758	0.689373
1700123O20Rik_HOM_tm1a	Sanger_HistologiX	3	B6N	16.1	1_S2	0	Mixed Model framework, linear mixed-effects model, equation withoutWeight	1_S2	1	1	0.0269358	-0.00834532	0.00373478	0.0262604	Female: NA, Male: -7.91%	NA	NA	NA	NA	NA	WT	NA	0.824679	1700123O20Rik_HOM_tm1a	NA	0.800821	0.343589	0.105533	0.000349459	0	NA	NA	NA	NA	NA	NA	NA	If phenotype is significant it is for the one sex tested	lambda=NA, scaleShift=NA, transformed=FALSE, code=0	{"WT_Male":495,"1700123O20Rik_HOM_tm1a_Male":3,"variability":0.867,"Formula":"X1_S2 ~ Genotype"}	0.0269358	0.504873
1700123O20Rik_HOM_tm1a	Sanger_HistologiX	3	B6N	16.1	2_LV	0	Mixed Model framework, linear mixed-effects model, equation withoutWeight	2_LV	1	1	0.523436	0.000592439	0.000927575	0.523539	Female: NA, Male: 20.91%	NA	NA	NA	NA	NA	WT	NA	5.75555e-09	1700123O20Rik_HOM_tm1a	NA	1.1975e-08	1.28691e-09	0.00283332	9.1497e-05	0	NA	NA	NA	NA	NA	NA	NA	If phenotype is significant it is for the one sex tested	lambda=NA, scaleShift=NA, transformed=FALSE, code=0	{"WT_Male":495,"1700123O20Rik_HOM_tm1a_Male":3,"variability":0.998,"Formula":"X2_LV ~ Genotype"}	0.523436	0.919638
1700123O20Rik_HOM_tm1a	Sanger_HistologiX	3	B6N	16.1	2_RSGc	0	Mixed Model framework, linear mixed-effects model, equation withoutWeight	2_RSGc	1	1	0.191725	-0.000377792	0.000289653	0.193217	Female: NA, Male: -8.27%	NA	NA	NA	NA	NA	WT	NA	0.0460801	1700123O20Rik_HOM_tm1a	NA	0.216786	0.110689	0.00456714	2.96372e-05	0	NA	NA	NA	NA	NA	NA	NA	If phenotype is significant it is for the one sex tested	lambda=NA, scaleShift=NA, transformed=FALSE, code=0	{"WT_Male":495,"1700123O20Rik_HOM_tm1a_Male":3,"variability":0.984,"Formula":"X2_RSGc ~ Genotype"}	0.191725	0.772434
1700123O20Rik_HOM_tm1a	Sanger_HistologiX	3	B6N	16.1	2_AM	0	Mixed Model framework, linear mixed-effects model, equation withoutWeight	2_AM	1	1	0.601021	-0.000427034	0.000809659	0.598329	Female: NA, Male: -7.22%	NA	NA	NA	NA	NA	WT	NA	0.0247514	1700123O20Rik_HOM_tm1a	NA	0.156289	0.0361343	0.00591357	8.27646e-05	0	NA	NA	NA	NA	NA	NA	NA	If phenotype is significant it is for the one sex tested	lambda=NA, scaleShift=NA, transformed=FALSE, code=0	{"WT_Male":495,"1700123O20Rik_HOM_tm1a_Male":3,"variability":0.976,"Formula":"X2_AM ~ Genotype"}	0.601021	0.936886
1700123O20Rik_HOM_tm1a	Sanger_HistologiX	3	B6N	16.1	2_Pir	0	Mixed Model framework, linear mixed-effects model, equation withoutWeight	2_Pir	1	1	0.012054	-0.000398343	0.000157554	0.0120155	Female: NA, Male: -21.14%	NA	NA	NA	NA	NA	WT	NA	0.0602764	1700123O20Rik_HOM_tm1a	NA	0.000636321	0.00122832	0.00188475	1.75005e-05	0	NA	NA	NA	NA	NA	NA	NA	If phenotype is significant it is for the one sex tested	lambda=NA, scaleShift=NA, transformed=FALSE, code=0	{"WT_Male":495,"1700123O20Rik_HOM_tm1a_Male":3,"variability":0.99,"Formula":"X2_Pir ~ Genotype"}	0.012054	0.387468
1700123O20Rik_HOM_tm1a	Sanger_HistologiX	3	B6N	16.1	2_mt	0	Mixed Model framework, linear mixed-effects model, equation withoutWeight	2_mt	1	1	0.0477781	-4.24132e-05	2.14299e-05	0.0488061	Female: NA, Male: -15.54%	NA	NA	NA	NA	NA	WT	NA	0.043605	1700123O20Rik_HOM_tm1a	NA	0.000653885	0.0146135	0.000272977	2.23689e-06	0	NA	NA	NA	NA	NA	NA	NA	If phenotype is significant it is for the one sex tested	lambda=NA, scaleShift=NA, transformed=FALSE, code=0	{"WT_Male":495,"1700123O20Rik_HOM_tm1a_Male":3,"variability":0.968,"Formula":"X2_mt ~ Genotype"}	0.0477781	0.579442
1700123O20Rik_HOM_tm1a	Sanger_HistologiX	3	B6N	16.1	2_ic	0	Mixed Model framework, linear mixed-effects model, equation withoutWeight	2_ic	1	1	0.978135	1.1944e-05	0.000459815	0.979296	Female: NA, Male: 0.12%	NA	NA	NA	NA	NA	WT	NA	0.178147	1700123O20Rik_HOM_tm1a	NA	0.877199	0.190784	0.00984889	4.16518e-05	0	NA	NA	NA	NA	NA	NA	NA	If phenotype is significant it is for the one sex tested	lambda=NA, scaleShift=NA, transformed=FALSE, code=0	{"WT_Male":495,"1700123O20Rik_HOM_tm1a_Male":3,"variability":0.976,"Formula":"X2_ic ~ Genotype"}	0.978135	0.99804
1700123O20Rik_HOM_tm1a	Sanger_HistologiX	3	B6N	16.1	2_opt	0	Mixed Model framework, linear mixed-effects model, equation withoutWeight	2_opt	1	1	0.215681	-0.000212896	0.000171147	0.214692	Female: NA, Male: -15.1%	NA	NA	NA	NA	NA	WT	NA	3.70581e-05	1700123O20Rik_HOM_tm1a	NA	0.00102006	0.00011967	0.00140986	1.45432e-05	0	NA	NA	NA	NA	NA	NA	NA	If phenotype is significant it is for the one sex tested	lambda=NA, scaleShift=NA, transformed=FALSE, code=0	{"WT_Male":495,"1700123O20Rik_HOM_tm1a_Male":3,"variability":0.922,"Formula":"X2_opt ~ Genotype"}	0.215681	0.790835
1700123O20Rik_HOM_tm1a	Sanger_HistologiX	3	B6N	16.1	2_fi	0	Mixed Model framework, linear mixed-effects model, equation withoutWeight	2_fi	1	1	0.408003	-0.000180358	0.000218375	0.409563	Female: NA, Male: -4.81%	NA	NA	NA	NA	NA	WT	NA	0.241254	1700123O20Rik_HOM_tm1a	NA	0.104538	0.144488	0.00375237	2.20468e-05	0	NA	NA	NA	NA	NA	NA	NA	If phenotype is significant it is for the one sex tested	lambda=NA, scaleShift=NA, transformed=FALSE, code=0	{"WT_Male":495,"1700123O20Rik_HOM_tm1a_Male":3,"variability":0.99,"Formula":"X2_fi ~ Genotype"}	0.408003	0.878606
1700123O20Rik_HOM_tm1a	Sanger_HistologiX	3	B6N	16.1	2_Hb	0	Mixed Model framework, linear mixed-effects model, equation withoutWeight	2_Hb	1	1	0.00502912	-0.000158999	5.62834e-05	0.00506732	Female: NA, Male: -21.64%	NA	NA	NA	NA	NA	WT	NA	0.00806184	1700123O20Rik_HOM_tm1a	NA	9.45846e-05	1.15348e-05	0.000734867	7.61443e-06	0	NA	NA	NA	NA	NA	NA	NA	If phenotype is significant it is for the one sex tested	lambda=NA, scaleShift=NA, transformed=FALSE, code=0	{"WT_Male":495,"1700123O20Rik_HOM_tm1a_Male":3,"variability":0.99,"Formula":"X2_Hb ~ Genotype"}	0.00502912	0.270286
1700123O20Rik_HOM_tm1a	Sanger_HistologiX	3	B6N	16.1	2_RSGc_Width	0	Mixed Model framework, linear mixed-effects model, equation withoutWeight	2_RSGc_Width	1	1	0.365347	-0.00203609	0.00225414	0.367164	Female: NA, Male: -3.01%	NA	NA	NA	NA	NA	WT	NA	0.021904	1700123O20Rik_HOM_tm1a	NA	0.992751	0.103718	0.0676973	0.000196248	0	NA	NA	NA	NA	NA	NA	NA	If phenotype is significant it is for the one sex tested	lambda=NA, scaleShift=NA, transformed=FALSE, code=0	{"WT_Male":495,"1700123O20Rik_HOM_tm1a_Male":3,"variability":0.851,"Formula":"X2_RSGc_Width ~ Genotype"}	0.365347	0.862887
1700123O20Rik_HOM_tm1a	Sanger_HistologiX	3	B6N	16.1	2_DG	0	Mixed Model framework, linear mixed-effects model, equation withoutWeight	2_DG	1	1	0.0275445	-0.0196407	0.00883052	0.027052	Female: NA, Male: -12.44%	NA	NA	NA	NA	NA	WT	NA	0.662299	1700123O20Rik_HOM_tm1a	NA	0.00091223	0.478188	0.157873	0.00115076	0	NA	NA	NA	NA	NA	NA	NA	If phenotype is significant it is for the one sex tested	lambda=NA, scaleShift=NA, transformed=FALSE, code=0	{"WT_Male":495,"1700123O20Rik_HOM_tm1a_Male":3,"variability":0.914,"Formula":"X2_DG ~ Genotype"}	0.0275445	0.506933
1700123O20Rik_HOM_tm1a	Sanger_HistologiX	3	B6N	16.1	2_Mol	0	Mixed Model framework, linear mixed-effects model, equation withoutWeight	2_Mol	1	1	0.671981	-0.000422938	0.000998933	0.672552	Female: NA, Male: -4.16%	NA	NA	NA	NA	NA	WT	NA	0.00983239	1700123O20Rik_HOM_tm1a	NA	0.160389	0.0101864	0.0101642	0.000105334	0	NA	NA	NA	NA	NA	NA	NA	If phenotype is significant it is for the one sex tested	lambda=NA, scaleShift=NA, transformed=FALSE, code=0	{"WT_Male":495,"1700123O20Rik_HOM_tm1a_Male":3,"variability":0.598,"Formula":"X2_Mol ~ Genotype"}	0.671981	0.95298
1700123O20Rik_HOM_tm1a	Sanger_HistologiX	3	B6N	16.1	2_Rad	0	Mixed Model framework, linear mixed-effects model, equation withoutWeight	2_Rad	1	1	0.468508	-0.00119806	0.00165035	0.468802	Female: NA, Male: -4.9%	NA	NA	NA	NA	NA	WT	NA	0.019879	1700123O20Rik_HOM_tm1a	NA	0.0608605	0.00291877	0.024444	0.000173096	0	NA	NA	NA	NA	NA	NA	NA	If phenotype is significant it is for the one sex tested	lambda=NA, scaleShift=NA, transformed=FALSE, code=0	{"WT_Male":495,"1700123O20Rik_HOM_tm1a_Male":3,"variability":0.681,"Formula":"X2_Rad ~ Genotype"}	0.468508	0.90283
1700123O20Rik_HOM_tm1a	Sanger_HistologiX	3	B6N	16.1	2_Or	0	Mixed Model framework, linear mixed-effects model, equation withoutWeight	2_Or	1	1	0.889872	0.000132973	0.000954768	0.889347	Female: NA, Male: 0.82%	NA	NA	NA	NA	NA	WT	NA	0.617277	1700123O20Rik_HOM_tm1a	NA	0.973451	0.661441	0.0163096	9.62611e-05	0	NA	NA	NA	NA	NA	NA	NA	If phenotype is significant it is for the one sex tested	lambda=NA, scaleShift=NA, transformed=FALSE, code=0	{"WT_Male":495,"1700123O20Rik_HOM_tm1a_Male":3,"variability":0.918,"Formula":"X2_Or ~ Genotype"}	0.889872	0.989107
1700123O20Rik_HOM_tm1a	Sanger_HistologiX	3	B6N	16.1	2_M1	0	Mixed Model framework, linear mixed-effects model, equation withoutWeight	2_M1	1	1	0.691283	-0.00152661	0.00385932	0.692726	Female: NA, Male: -1.75%	NA	NA	NA	NA	NA	WT	NA	0.0964589	1700123O20Rik_HOM_tm1a	NA	0.00240095	0.196826	0.0874305	0.00036113	0	NA	NA	NA	NA	NA	NA	NA	If phenotype is significant it is for the one sex tested	lambda=NA, scaleShift=NA, transformed=FALSE, code=0	{"WT_Male":495,"1700123O20Rik_HOM_tm1a_Male":3,"variability":0.998,"Formula":"X2_M1 ~ Genotype"}	0.691283	0.957892
1700123O20Rik_HOM_tm1a	Sanger_HistologiX	3	B6N	16.1	2_S2	0	Mixed Model framework, linear mixed-effects model, equation withoutWeight	2_S2	1	1	0.0100128	-0.0084898	0.00328668	0.0103087	Female: NA, Male: -9.36%	NA	NA	NA	NA	NA	WT	NA	0.605469	1700123O20Rik_HOM_tm1a	NA	0.837522	0.785312	0.0906988	0.000307446	0	NA	NA	NA	NA	NA	NA	NA	If phenotype is significant it is for the one sex tested	lambda=NA, scaleShift=NA, transformed=FALSE, code=0	{"WT_Male":495,"1700123O20Rik_HOM_tm1a_Male":3,"variability":0.886,"Formula":"X2_S2 ~ Genotype"}	0.0100128	0.359631
1700123O20Rik_HOM_tm1a	Sanger_HistologiX	3	B6N	16.1	3_py	0	Mixed Model framework, linear mixed-effects model, equation withoutWeight	3_py	1	1	0.0826443	0.000108861	6.25554e-05	0.0834461	Female: NA, Male: 14.85%	NA	NA	NA	NA	NA	WT	NA	0.0166113	1700123O20Rik_HOM_tm1a	NA	0.244526	0.00322533	0.000733055	7.28245e-06	0	NA	NA	NA	NA	NA	NA	NA	If phenotype is significant it is for the one sex tested	lambda=NA, scaleShift=NA, transformed=FALSE, code=0	{"WT_Male":495,"1700123O20Rik_HOM_tm1a_Male":3,"variability":0.699,"Formula":"X3_py ~ Genotype"}	0.0826443	0.657942
1700123O20Rik_HOM_tm1a	Sanger_HistologiX	3	B6N	16.1	3_g7	0	Mixed Model framework, linear mixed-effects model, equation withoutWeight	3_g7	1	1	0.649649	-2.01834e-05	4.47044e-05	0.652776	Female: NA, Male: -6.06%	NA	NA	NA	NA	NA	WT	NA	0.471841	1700123O20Rik_HOM_tm1a	NA	0.136144	0.405746	0.000333168	4.53456e-06	0	NA	NA	NA	NA	NA	NA	NA	If phenotype is significant it is for the one sex tested	lambda=NA, scaleShift=NA, transformed=FALSE, code=0	{"WT_Male":495,"1700123O20Rik_HOM_tm1a_Male":3,"variability":0.44,"Formula":"X3_g7 ~ Genotype"}	0.649649	0.948367
1700123O20Rik_HOM_tm1a	Sanger_HistologiX	3	B6N	16.1	3_CN	0	Mixed Model framework, linear mixed-effects model, equation withoutWeight	3_CN	1	1	0.357702	-0.000368418	0.000402049	0.361129	Female: NA, Male: -8.16%	NA	NA	NA	NA	NA	WT	NA	0.339956	1700123O20Rik_HOM_tm1a	NA	0.491001	0.426126	0.00451303	4.52106e-05	0	NA	NA	NA	NA	NA	NA	NA	If phenotype is significant it is for the one sex tested	lambda=NA, scaleShift=NA, transformed=FALSE, code=0	{"WT_Male":495,"1700123O20Rik_HOM_tm1a_Male":3,"variability":0.558,"Formula":"X3_CN ~ Genotype"}	0.357702	0.859606
1700123O20Rik_HOM_tm1a	Sanger_HistologiX	3	B6N	16.1	3_Lat	0	Mixed Model framework, linear mixed-effects model, equation withoutWeight	3_Lat	1	1	0.32451	0.000255768	0.000259702	0.326292	Female: NA, Male: 13.39%	NA	NA	NA	NA	NA	WT	NA	0.00515311	1700123O20Rik_HOM_tm1a	NA	0.180734	0.0105009	0.00190987	2.84909e-05	0	NA	NA	NA	NA	NA	NA	NA	If phenotype is significant it is for the one sex tested	lambda=NA, scaleShift=NA, transformed=FALSE, code=0	{"WT_Male":495,"1700123O20Rik_HOM_tm1a_Male":3,"variability":0.604,"Formula":"X3_Lat ~ Genotype"}	0.32451	0.843825
1700123O20Rik_HOM_tm1a	Sanger_HistologiX	3	B6N	16.1	3_IntA	0	Mixed Model framework, linear mixed-effects model, equation withoutWeight	3_IntA	1	1	0.761321	0.000109884	0.00036301	0.76265	Female: NA, Male: 7.58%	NA	NA	NA	NA	NA	WT	NA	0.00507221	1700123O20Rik_HOM_tm1a	NA	0.0262972	0.000780513	0.00144875	4.74696e-05	0	NA	NA	NA	NA	NA	NA	NA	If phenotype is significant it is for the one sex tested	lambda=NA, scaleShift=NA, transformed=FALSE, code=0	{"WT_Male":495,"1700123O20Rik_HOM_tm1a_Male":3,"variability":0.528,"Formula":"X3_IntA ~ Genotype"}	0.761321	0.971422
1700123O20Rik_HOM_tm1a	Sanger_HistologiX	3	B6N	16.1	Body_weight	0	Mixed Model framework, linear mixed-effects model, equation withoutWeight	Body_weight	1	1	0.580129	0.893254	1.61935	0.581647	Female: NA, Male: 2.82%	NA	NA	NA	NA	NA	WT	NA	0.0082139	1700123O20Rik_HOM_tm1a	NA	0.0440605	0.00167182	31.6862	0.152216	0	NA	NA	NA	NA	NA	NA	NA	If phenotype is significant it is for the one sex tested	lambda=NA, scaleShift=NA, transformed=FALSE, code=0	{"WT_Male":495,"1700123O20Rik_HOM_tm1a_Male":3,"variability":0.247,"Formula":"Body_weight ~ Genotype"}	0.580129	0.931095
1700123O20Rik_HOM_tm1a	Sanger_HistologiX	3	B6N	16.1	Brain_weight	0	Mixed Model framework, linear mixed-effects model, equation withoutWeight	Brain_weight	1	1	0.215396	-0.0143075	0.0115661	0.21724	Female: NA, Male: -3.12%	NA	NA	NA	NA	NA	WT	NA	0.177404	1700123O20Rik_HOM_tm1a	NA	0.17615	0.101756	0.458231	0.0011108	0	NA	NA	NA	NA	NA	NA	NA	If phenotype is significant it is for the one sex tested	lambda=NA, scaleShift=NA, transformed=FALSE, code=0	{"WT_Male":495,"1700123O20Rik_HOM_tm1a_Male":3,"variability":0.03,"Formula":"Brain_weight ~ Genotype"}	0.215396	0.790835
Slc23a4_HOM_tm1a	Sanger_WTCHG_14-16w	3	B6N	16	2_TBA	0	Mixed Model framework, linear mixed-effects model, equation withoutWeight	2_TBA	1	1	0.878193	-0.00215	0.0149178	0.885812	Female: NA, Male: -0.41%	NA	NA	NA	NA	NA	WT	NA	0.0297948	Slc23a4 _HOM_tm1a	NA	0.702206	0.0425795	0.522068	0.00236532	0	NA	NA	NA	NA	NA	NA	NA	If phenotype is significant it is for the one sex tested	lambda=NA, scaleShift=NA, transformed=FALSE, code=0	{"WT_Male":204,"Slc23a4 _HOM_tm1a_Male":3,"variability":0.681,"Formula":"X2_TBA ~ Genotype"}	0.878193	0.988347
Slc23a4_HOM_tm1a	Sanger_WTCHG_14-16w	3	B6N	16	2_D3V	0	Mixed Model framework, linear mixed-effects model, equation withoutWeight	2_D3V	1	1	0.23282	-0.000776184	0.000656018	0.239724	Female: NA, Male: -29.05%	NA	NA	NA	NA	NA	WT	NA	7.37e-10	Slc23a4 _HOM_tm1a	NA	2.00193e-07	7.37e-10	0.0026717	8.93977e-05	0	NA	NA	NA	NA	NA	NA	NA	If phenotype is significant it is for the one sex tested	lambda=NA, scaleShift=NA, transformed=FALSE, code=0	{"WT_Male":204,"Slc23a4 _HOM_tm1a_Male":3,"variability":0.792,"Formula":"X2_D3V ~ Genotype"}	0.23282	0.800349
Slc23a4_HOM_tm1a	Sanger_WTCHG_14-16w	3	B6N	16	2_cc	0	Mixed Model framework, linear mixed-effects model, equation withoutWeight	2_cc	1	1	0.547173	-0.000192535	0.000323538	0.554096	Female: NA, Male: -4.58%	NA	NA	NA	NA	NA	WT	NA	0.253797	Slc23a4 _HOM_tm1a	NA	0.201726	0.370049	0.00419989	5.52781e-05	0	NA	NA	NA	NA	NA	NA	NA	If phenotype is significant it is for the one sex tested	lambda=NA, scaleShift=NA, transformed=FALSE, code=0	{"WT_Male":204,"Slc23a4 _HOM_tm1a_Male":3,"variability":0.609,"Formula":"X2_cc ~ Genotype"}	0.547173	0.924155
Slc23a4_HOM_tm1a	Sanger_WTCHG_14-16w	3	B6N	16	2_dhc	0	Mixed Model framework, linear mixed-effects model, equation withoutWeight	2_dhc	1	1	0.651121	-2.85809e-05	6.48507e-05	0.661279	Female: NA, Male: -5.67%	NA	NA	NA	NA	NA	WT	NA	0.0377644	Slc23a4 _HOM_tm1a	NA	0.306075	0.150143	0.000503647	1.09621e-05	0	NA	NA	NA	NA	NA	NA	NA	If phenotype is significant it is for the one sex tested	lambda=NA, scaleShift=NA, transformed=FALSE, code=0	{"WT_Male":204,"Slc23a4 _HOM_tm1a_Male":3,"variability":0.556,"Formula":"X2_dhc ~ Genotype"}	0.651121	0.948557
Slc23a4_HOM_tm1a	Sanger_WTCHG_14-16w	3	B6N	16	2_HP	0	Mixed Model framework, linear mixed-effects model, equation withoutWeight	2_HP	1	1	0.487674	-0.00249086	0.00362064	0.49437	Female: NA, Male: -6.53%	NA	NA	NA	NA	NA	WT	NA	0.00841277	Slc23a4 _HOM_tm1a	NA	0.245392	0.0118193	0.03813	0.000536204	0	NA	NA	NA	NA	NA	NA	NA	If phenotype is significant it is for the one sex tested	lambda=NA, scaleShift=NA, transformed=FALSE, code=0	{"WT_Male":204,"Slc23a4 _HOM_tm1a_Male":3,"variability":0.585,"Formula":"X2_HP ~ Genotype"}	0.487674	0.908757
Slc23a4_HOM_tm1a	Sanger_WTCHG_14-16w	3	B6N	16	2_RSGc_Height	0	Mixed Model framework, linear mixed-effects model, equation withoutWeight	2_RSGc_Height	1	1	0.910512	-0.000354993	0.00372832	0.924351	Female: NA, Male: -0.36%	NA	NA	NA	NA	NA	WT	NA	0.394782	Slc23a4 _HOM_tm1a	NA	0.842671	0.39308	0.0985339	0.000508439	0	NA	NA	NA	NA	NA	NA	NA	If phenotype is significant it is for the one sex tested	lambda=NA, scaleShift=NA, transformed=FALSE, code=0	{"WT_Male":204,"Slc23a4 _HOM_tm1a_Male":3,"variability":0.734,"Formula":"X2_RSGc_Height ~ Genotype"}	0.910512	0.992352
Slc23a4_HOM_tm1a	Sanger_WTCHG_14-16w	3	B6N	16	2_cc_Width	0	Mixed Model framework, linear mixed-effects model, equation withoutWeight	2_cc_Width	1	1	0.396325	-0.00443669	0.00516486	0.393396	Female: NA, Male: -3.56%	NA	NA	NA	NA	NA	WT	NA	0.796335	Slc23a4 _HOM_tm1a	NA	0.84555	0.420346	0.124723	0.000788226	0	NA	NA	NA	NA	NA	NA	NA	If phenotype is significant it is for the one sex tested	lambda=NA, scaleShift=NA, transformed=FALSE, code=0	{"WT_Male":204,"Slc23a4 _HOM_tm1a_Male":3,"variability":0.628,"Formula":"X2_cc_Width ~ Genotype"}	0.396325	0.875084
Slc23a4_HOM_tm1a	Sanger_WTCHG_14-16w	3	B6N	16	2_cc_Height	0	Mixed Model framework, linear mixed-effects model, equation withoutWeight	2_cc_Height	1	1	0.243392	-0.00231348	0.00199803	0.250963	Female: NA, Male: -7.4%	NA	NA	NA	NA	NA	WT	NA	0.468731	Slc23a4 _HOM_tm1a	NA	0.255359	0.33705	0.0312549	0.000299794	0	NA	NA	NA	NA	NA	NA	NA	If phenotype is significant it is for the one sex tested	lambda=NA, scaleShift=NA, transformed=FALSE, code=0	{"WT_Male":204,"Slc23a4 _HOM_tm1a_Male":3,"variability":0.541,"Formula":"X2_cc_Height ~ Genotype"}	0.243392	0.803361
Slc23a4_HOM_tm1a	Sanger_WTCHG_14-16w	3	B6N	16	2_LV	0	Mixed Model framework, linear mixed-effects model, equation withoutWeight	2_LV	1	1	0.384343	-0.0016322	0.0018858	0.38903	Female: NA, Male: -67.84%	NA	NA	NA	NA	NA	WT	NA	7.37e-10	Slc23a4 _HOM_tm1a	NA	7.37e-10	7.37e-10	0.00240585	0.000257421	0	NA	NA	NA	NA	NA	NA	NA	If phenotype is significant it is for the one sex tested	lambda=NA, scaleShift=NA, transformed=FALSE, code=0	{"WT_Male":204,"Slc23a4 _HOM_tm1a_Male":3,"variability":0.783,"Formula":"X2_LV ~ Genotype"}	0.384343	0.869905
Slc23a4_HOM_tm1a	Sanger_WTCHG_14-16w	3	B6N	16	2_RSGc	0	Mixed Model framework, linear mixed-effects model, equation withoutWeight	2_RSGc	1	1	0.0462575	0.000909616	0.00045577	0.0488834	Female: NA, Male: 16.74%	NA	NA	NA	NA	NA	WT	NA	0.0347418	Slc23a4 _HOM_tm1a	NA	0.219989	0.00725562	0.00543218	6.84277e-05	0	NA	NA	NA	NA	NA	NA	NA	If phenotype is significant it is for the one sex tested	lambda=NA, scaleShift=NA, transformed=FALSE, code=0	{"WT_Male":204,"Slc23a4 _HOM_tm1a_Male":3,"variability":0.787,"Formula":"X2_RSGc ~ Genotype"}	0.0462575	0.57604
Slc23a4_HOM_tm1a	Sanger_WTCHG_14-16w	3	B6N	16	2_Pir	0	Mixed Model framework, linear mixed-effects model, equation withoutWeight	2_Pir	1	1	0.41127	-0.000282733	0.000345111	0.41483	Female: NA, Male: -9%	NA	NA	NA	NA	NA	WT	NA	0.0267909	Slc23a4 _HOM_tm1a	NA	0.363188	0.042902	0.00314291	4.29643e-05	0	NA	NA	NA	NA	NA	NA	NA	If phenotype is significant it is for the one sex tested	lambda=NA, scaleShift=NA, transformed=FALSE, code=0	{"WT_Male":204,"Slc23a4 _HOM_tm1a_Male":3,"variability":0.763,"Formula":"X2_Pir ~ Genotype"}	0.41127	0.879877
Slc23a4_HOM_tm1a	Sanger_WTCHG_14-16w	3	B6N	16	2_mt	0	Mixed Model framework, linear mixed-effects model, equation withoutWeight	2_mt	1	1	0.358422	-4.27123e-05	4.71512e-05	0.369945	Female: NA, Male: -10.95%	NA	NA	NA	NA	NA	WT	NA	0.2986	Slc23a4 _HOM_tm1a	NA	0.849945	0.281839	0.000390213	6.99557e-06	0	NA	NA	NA	NA	NA	NA	NA	If phenotype is significant it is for the one sex tested	lambda=NA, scaleShift=NA, transformed=FALSE, code=0	{"WT_Male":204,"Slc23a4 _HOM_tm1a_Male":3,"variability":0.498,"Formula":"X2_mt ~ Genotype"}	0.358422	0.859606
Slc23a4_HOM_tm1a	Sanger_WTCHG_14-16w	3	B6N	16	2_Hb	0	Mixed Model framework, linear mixed-effects model, equation withoutWeight	2_Hb	1	1	0.137538	0.000116503	7.89507e-05	0.143245	Female: NA, Male: 15.08%	NA	NA	NA	NA	NA	WT	NA	0.79477	Slc23a4 _HOM_tm1a	NA	0.320362	0.540397	0.000772656	1.0656e-05	0	NA	NA	NA	NA	NA	NA	NA	If phenotype is significant it is for the one sex tested	lambda=NA, scaleShift=NA, transformed=FALSE, code=0	{"WT_Male":204,"Slc23a4 _HOM_tm1a_Male":3,"variability":0.812,"Formula":"X2_Hb ~ Genotype"}	0.137538	0.728113
Slc23a4_HOM_tm1a	Sanger_WTCHG_14-16w	3	B6N	16	2_RSGc_Width	0	Mixed Model framework, linear mixed-effects model, equation withoutWeight	2_RSGc_Width	1	1	0.00332609	0.00737987	0.00246351	0.00350984	Female: NA, Male: 10.58%	NA	NA	NA	NA	NA	WT	NA	0.209436	Slc23a4 _HOM_tm1a	NA	0.966281	0.458739	0.0697354	0.000360446	0	NA	NA	NA	NA	NA	NA	NA	If phenotype is significant it is for the one sex tested	lambda=NA, scaleShift=NA, transformed=FALSE, code=0	{"WT_Male":204,"Slc23a4 _HOM_tm1a_Male":3,"variability":0.768,"Formula":"X2_RSGc_Width ~ Genotype"}	0.00332609	0.221234
Slc23a4_HOM_tm1a	Sanger_WTCHG_14-16w	3	B6N	16	2_Mol	0	Mixed Model framework, linear mixed-effects model, equation withoutWeight	2_Mol	1	1	0.83357	0.000227803	0.00109788	0.836732	Female: NA, Male: 2.21%	NA	NA	NA	NA	NA	WT	NA	0.58452	Slc23a4 _HOM_tm1a	NA	0.341093	0.533728	0.0103202	0.000179106	0	NA	NA	NA	NA	NA	NA	NA	If phenotype is significant it is for the one sex tested	lambda=NA, scaleShift=NA, transformed=FALSE, code=0	{"WT_Male":204,"Slc23a4 _HOM_tm1a_Male":3,"variability":0.425,"Formula":"X2_Mol ~ Genotype"}	0.83357	0.982952
Slc23a4_HOM_tm1a	Sanger_WTCHG_14-16w	3	B6N	16	2_Or	0	Mixed Model framework, linear mixed-effects model, equation withoutWeight	2_Or	1	1	0.71618	0.000388405	0.00112302	0.730641	Female: NA, Male: 2.58%	NA	NA	NA	NA	NA	WT	NA	0.310746	Slc23a4 _HOM_tm1a	NA	0.944532	0.334654	0.0150377	0.000172522	0	NA	NA	NA	NA	NA	NA	NA	If phenotype is significant it is for the one sex tested	lambda=NA, scaleShift=NA, transformed=FALSE, code=0	{"WT_Male":204,"Slc23a4 _HOM_tm1a_Male":3,"variability":0.618,"Formula":"X2_Or ~ Genotype"}	0.71618	0.962289
Slc23a4_HOM_tm1a	Sanger_WTCHG_14-16w	3	B6N	16	2_M1	0	Mixed Model framework, linear mixed-effects model, equation withoutWeight	2_M1	1	1	0.285508	0.00506776	0.00473334	0.287322	Female: NA, Male: 5.21%	NA	NA	NA	NA	NA	WT	NA	0.652014	Slc23a4 _HOM_tm1a	NA	0.217827	0.305737	0.0971822	0.000658837	0	NA	NA	NA	NA	NA	NA	NA	If phenotype is significant it is for the one sex tested	lambda=NA, scaleShift=NA, transformed=FALSE, code=0	{"WT_Male":204,"Slc23a4 _HOM_tm1a_Male":3,"variability":0.758,"Formula":"X2_M1 ~ Genotype"}	0.285508	0.826514
Slc23a4_HOM_tm1a	Sanger_WTCHG_14-16w	3	B6N	16	2_S2	0	Mixed Model framework, linear mixed-effects model, equation withoutWeight	2_S2	1	1	0.517056	-0.00228298	0.00352639	0.519228	Female: NA, Male: -2.11%	NA	NA	NA	NA	NA	WT	NA	0.650864	Slc23a4 _HOM_tm1a	NA	0.177637	0.855721	0.107969	0.000555243	0	NA	NA	NA	NA	NA	NA	NA	If phenotype is significant it is for the one sex tested	lambda=NA, scaleShift=NA, transformed=FALSE, code=0	{"WT_Male":204,"Slc23a4 _HOM_tm1a_Male":3,"variability":0.652,"Formula":"X2_S2 ~ Genotype"}	0.517056	0.917871
Slc23a4_HOM_tm1a	Sanger_WTCHG_14-16w	3	B6N	16	Body_weight	0	Mixed Model framework, linear mixed-effects model, equation withoutWeight	Body_weight	1	1	0.182816	-3.38899	2.53382	0.183359	Female: NA, Male: -8.73%	NA	NA	NA	NA	NA	WT	NA	0.492878	Slc23a4 _HOM_tm1a	NA	0.546163	0.0901346	38.8255	0.35633	0	NA	NA	NA	NA	NA	NA	NA	If phenotype is significant it is for the one sex tested	lambda=NA, scaleShift=NA, transformed=FALSE, code=0	{"WT_Male":204,"Slc23a4 _HOM_tm1a_Male":3,"variability":0.57,"Formula":"Body_weight ~ Genotype"}	0.182816	0.767255
Slc23a4_HOM_tm1a	Sanger_WTCHG_14-16w	3	B6N	16	Brain_weight	0	Mixed Model framework, linear mixed-effects model, equation withoutWeight	Brain_weight	1	1	0.17753	-0.0200594	0.0149162	0.180994	Female: NA, Male: -4.36%	NA	NA	NA	NA	NA	WT	NA	0.170679	Slc23a4 _HOM_tm1a	NA	0.211299	0.369424	0.460126	0.00219066	0	NA	NA	NA	NA	NA	NA	NA	If phenotype is significant it is for the one sex tested	lambda=NA, scaleShift=NA, transformed=FALSE, code=0	{"WT_Male":204,"Slc23a4 _HOM_tm1a_Male":3,"variability":0.068,"Formula":"Brain_weight ~ Genotype"}	0.17753	0.763746
2010300C02Rik_HOM_tm1b	Sanger_HistologiX	3	B6N	15.8	1_TBA	0	Mixed Model framework, linear mixed-effects model, equation withoutWeight	1_TBA	1	1	0.446017	0.00906697	0.0118777	0.445917	Female: NA, Male: 2.85%	NA	NA	NA	NA	NA	WT	NA	0.00205148	2010300C02Rik_HOM_tm1b	NA	0.779416	0.000283143	0.317867	0.00101393	0	NA	NA	NA	NA	NA	NA	NA	If phenotype is significant it is for the one sex tested	lambda=NA, scaleShift=NA, transformed=FALSE, code=0	{"WT_Male":495,"2010300C02Rik_HOM_tm1b_Male":3,"variability":0.974,"Formula":"X1_TBA ~ Genotype"}	0.446017	0.893407
2010300C02Rik_HOM_tm1b	Sanger_HistologiX	3	B6N	15.8	1_gcc	0	Mixed Model framework, linear mixed-effects model, equation withoutWeight	1_gcc	1	1	0.992807	5.47532e-06	0.000580776	0.992487	Female: NA, Male: 0.06%	NA	NA	NA	NA	NA	WT	NA	0.0362367	2010300C02Rik_HOM_tm1b	NA	0.645335	0.262681	0.00968351	6.4413e-05	0	NA	NA	NA	NA	NA	NA	NA	If phenotype is significant it is for the one sex tested	lambda=NA, scaleShift=NA, transformed=FALSE, code=0	{"WT_Male":495,"2010300C02Rik_HOM_tm1b_Male":3,"variability":0.849,"Formula":"X1_gcc ~ Genotype"}	0.992807	0.999098
2010300C02Rik_HOM_tm1b	Sanger_HistologiX	3	B6N	15.8	1_Cg_Height	0	Mixed Model framework, linear mixed-effects model, equation withoutWeight	1_Cg_Height	1	1	0.389141	-0.00535698	0.00623794	0.391221	Female: NA, Male: -3.44%	NA	NA	NA	NA	NA	WT	NA	0.0962888	2010300C02Rik_HOM_tm1b	NA	0.00952526	0.0635516	0.155834	0.000550279	0	NA	NA	NA	NA	NA	NA	NA	If phenotype is significant it is for the one sex tested	lambda=NA, scaleShift=NA, transformed=FALSE, code=0	{"WT_Male":495,"2010300C02Rik_HOM_tm1b_Male":3,"variability":0.811,"Formula":"X1_Cg_Height ~ Genotype"}	0.389141	0.872642
2010300C02Rik_HOM_tm1b	Sanger_HistologiX	3	B6N	15.8	1_gcc_Width_T	0	Mixed Model framework, linear mixed-effects model, equation withoutWeight	1_gcc_Width_T	1	1	0.979784	-0.000207533	0.00778506	0.978759	Female: NA, Male: -0.13%	NA	NA	NA	NA	NA	WT	NA	0.849255	2010300C02Rik_HOM_tm1b	NA	0.565552	0.330342	0.158774	0.000689919	0	NA	NA	NA	NA	NA	NA	NA	If phenotype is significant it is for the one sex tested	lambda=NA, scaleShift=NA, transformed=FALSE, code=0	{"WT_Male":495,"2010300C02Rik_HOM_tm1b_Male":3,"variability":0.691,"Formula":"X1_gcc_Width_T ~ Genotype"}	0.979784	0.998186
2010300C02Rik_HOM_tm1b	Sanger_HistologiX	3	B6N	15.8	1_gcc_Width_B	0	Mixed Model framework, linear mixed-effects model, equation withoutWeight	1_gcc_Width_B	1	1	0.29403	0.00906403	0.00861035	0.293792	Female: NA, Male: 12.03%	NA	NA	NA	NA	NA	WT	NA	0.00440131	2010300C02Rik_HOM_tm1b	NA	0.886804	0.0125515	0.0753173	0.000712255	0	NA	NA	NA	NA	NA	NA	NA	If phenotype is significant it is for the one sex tested	lambda=NA, scaleShift=NA, transformed=FALSE, code=0	{"WT_Male":495,"2010300C02Rik_HOM_tm1b_Male":3,"variability":0.673,"Formula":"X1_gcc_Width_B ~ Genotype"}	0.29403	0.829255
2010300C02Rik_HOM_tm1b	Sanger_HistologiX	3	B6N	15.8	1_gcc_Height	0	Mixed Model framework, linear mixed-effects model, equation withoutWeight	1_gcc_Height	1	1	0.670982	-0.00120352	0.0028393	0.672096	Female: NA, Male: -2.73%	NA	NA	NA	NA	NA	WT	NA	0.766166	2010300C02Rik_HOM_tm1b	NA	0.813025	0.272174	0.044062	0.000270419	0	NA	NA	NA	NA	NA	NA	NA	If phenotype is significant it is for the one sex tested	lambda=NA, scaleShift=NA, transformed=FALSE, code=0	{"WT_Male":495,"2010300C02Rik_HOM_tm1b_Male":3,"variability":0.574,"Formula":"X1_gcc_Height ~ Genotype"}	0.670982	0.952696
2010300C02Rik_HOM_tm1b	Sanger_HistologiX	3	B6N	15.8	2_TBA	0	Mixed Model framework, linear mixed-effects model, equation withoutWeight	2_TBA	1	1	0.168593	0.0245954	0.0178651	0.169717	Female: NA, Male: 5.44%	NA	NA	NA	NA	NA	WT	NA	1.62541e-05	2010300C02Rik_HOM_tm1b	NA	0.79777	0.00193693	0.451743	0.00165356	0	NA	NA	NA	NA	NA	NA	NA	If phenotype is significant it is for the one sex tested	lambda=NA, scaleShift=NA, transformed=FALSE, code=0	{"WT_Male":495,"2010300C02Rik_HOM_tm1b_Male":3,"variability":0.986,"Formula":"X2_TBA ~ Genotype"}	0.168593	0.757829
2010300C02Rik_HOM_tm1b	Sanger_HistologiX	3	B6N	15.8	2_D3V	0	Mixed Model framework, linear mixed-effects model, equation withoutWeight	2_D3V	1	1	0.856401	-6.66686e-05	0.000375521	0.859218	Female: NA, Male: -2.54%	NA	NA	NA	NA	NA	WT	NA	8.38245e-07	2010300C02Rik_HOM_tm1b	NA	0.000620809	5.53128e-07	0.00262511	3.26876e-05	0	NA	NA	NA	NA	NA	NA	NA	If phenotype is significant it is for the one sex tested	lambda=NA, scaleShift=NA, transformed=FALSE, code=0	{"WT_Male":495,"2010300C02Rik_HOM_tm1b_Male":3,"variability":0.982,"Formula":"X2_D3V ~ Genotype"}	0.856401	0.986427
2010300C02Rik_HOM_tm1b	Sanger_HistologiX	3	B6N	15.8	2_cc	0	Mixed Model framework, linear mixed-effects model, equation withoutWeight	2_cc	1	1	0.913819	-0.000232963	0.0021572	0.914086	Female: NA, Male: -6.4%	NA	NA	NA	NA	NA	WT	NA	7.37e-10	2010300C02Rik_HOM_tm1b	NA	7.37e-10	7.37e-10	0.00364264	0.000172164	0	NA	NA	NA	NA	NA	NA	NA	If phenotype is significant it is for the one sex tested	lambda=NA, scaleShift=NA, transformed=FALSE, code=0	{"WT_Male":495,"2010300C02Rik_HOM_tm1b_Male":3,"variability":0.948,"Formula":"X2_cc ~ Genotype"}	0.913819	0.992531
2010300C02Rik_HOM_tm1b	Sanger_HistologiX	3	B6N	15.8	2_dhc	0	Mixed Model framework, linear mixed-effects model, equation withoutWeight	2_dhc	1	1	0.405153	4.10761e-05	4.92852e-05	0.405352	Female: NA, Male: 10.6%	NA	NA	NA	NA	NA	WT	NA	7.33639e-07	2010300C02Rik_HOM_tm1b	NA	2.64379e-08	4.96096e-08	0.000387532	4.49525e-06	0	NA	NA	NA	NA	NA	NA	NA	If phenotype is significant it is for the one sex tested	lambda=NA, scaleShift=NA, transformed=FALSE, code=0	{"WT_Male":495,"2010300C02Rik_HOM_tm1b_Male":3,"variability":0.944,"Formula":"X2_dhc ~ Genotype"}	0.405153	0.877464
2010300C02Rik_HOM_tm1b	Sanger_HistologiX	3	B6N	15.8	2_HP	0	Mixed Model framework, linear mixed-effects model, equation withoutWeight	2_HP	1	1	0.246737	0.00333714	0.00288401	0.248347	Female: NA, Male: 8.95%	NA	NA	NA	NA	NA	WT	NA	0.477793	2010300C02Rik_HOM_tm1b	NA	0.555625	0.299859	0.0372923	0.000304163	0	NA	NA	NA	NA	NA	NA	NA	If phenotype is significant it is for the one sex tested	lambda=NA, scaleShift=NA, transformed=FALSE, code=0	{"WT_Male":495,"2010300C02Rik_HOM_tm1b_Male":3,"variability":0.92,"Formula":"X2_HP ~ Genotype"}	0.246737	0.806135
2010300C02Rik_HOM_tm1b	Sanger_HistologiX	3	B6N	15.8	2_RSGc_Height	0	Mixed Model framework, linear mixed-effects model, equation withoutWeight	2_RSGc_Height	1	1	0.806822	-0.00110384	0.00451415	0.807007	Female: NA, Male: -1.2%	NA	NA	NA	NA	NA	WT	NA	0.220112	2010300C02Rik_HOM_tm1b	NA	0.469807	0.130958	0.0920272	0.000428574	0	NA	NA	NA	NA	NA	NA	NA	If phenotype is significant it is for the one sex tested	lambda=NA, scaleShift=NA, transformed=FALSE, code=0	{"WT_Male":495,"2010300C02Rik_HOM_tm1b_Male":3,"variability":0.821,"Formula":"X2_RSGc_Height ~ Genotype"}	0.806822	0.97912
2010300C02Rik_HOM_tm1b	Sanger_HistologiX	3	B6N	15.8	2_cc_Width	0	Mixed Model framework, linear mixed-effects model, equation withoutWeight	2_cc_Width	1	1	0.676911	-0.00225437	0.00540551	0.676991	Female: NA, Male: -2.06%	NA	NA	NA	NA	NA	WT	NA	0.15574	2010300C02Rik_HOM_tm1b	NA	0.336531	0.0343705	0.109398	0.000448026	0	NA	NA	NA	NA	NA	NA	NA	If phenotype is significant it is for the one sex tested	lambda=NA, scaleShift=NA, transformed=FALSE, code=0	{"WT_Male":495,"2010300C02Rik_HOM_tm1b_Male":3,"variability":0.781,"Formula":"X2_cc_Width ~ Genotype"}	0.676911	0.954512
2010300C02Rik_HOM_tm1b	Sanger_HistologiX	3	B6N	15.8	2_cc_Height	0	Mixed Model framework, linear mixed-effects model, equation withoutWeight	2_cc_Height	1	1	0.747593	0.000614969	0.00191182	0.747961	Female: NA, Male: 2.19%	NA	NA	NA	NA	NA	WT	NA	0.00256508	2010300C02Rik_HOM_tm1b	NA	0.0559951	0.00163121	0.0280483	0.000167688	0	NA	NA	NA	NA	NA	NA	NA	If phenotype is significant it is for the one sex tested	lambda=NA, scaleShift=NA, transformed=FALSE, code=0	{"WT_Male":495,"2010300C02Rik_HOM_tm1b_Male":3,"variability":0.616,"Formula":"X2_cc_Height ~ Genotype"}	0.747593	0.968512
2010300C02Rik_HOM_tm1b	Sanger_HistologiX	3	B6N	15.8	2_TILpy	0	Mixed Model framework, linear mixed-effects model, equation withoutWeight	2_TILpy	1	1	0.575026	0.0184878	0.0329543	0.575315	Female: NA, Male: 3.02%	NA	NA	NA	NA	NA	WT	NA	0.460145	2010300C02Rik_HOM_tm1b	NA	0.0848619	0.566549	0.612848	0.00346609	0	NA	NA	NA	NA	NA	NA	NA	If phenotype is significant it is for the one sex tested	lambda=NA, scaleShift=NA, transformed=FALSE, code=0	{"WT_Male":495,"2010300C02Rik_HOM_tm1b_Male":3,"variability":0.904,"Formula":"X2_TILpy ~ Genotype"}	0.575026	0.929945
2010300C02Rik_HOM_tm1b	Sanger_HistologiX	3	B6N	15.8	3_TBA	0	Mixed Model framework, linear mixed-effects model, equation withoutWeight	3_TBA	1	1	0.611237	0.0055571	0.0106662	0.603177	Female: NA, Male: 1.98%	NA	NA	NA	NA	NA	WT	NA	0.171941	2010300C02Rik_HOM_tm1b	NA	0.950278	0.125576	0.281138	0.00123037	0	NA	NA	NA	NA	NA	NA	NA	If phenotype is significant it is for the one sex tested	lambda=NA, scaleShift=NA, transformed=FALSE, code=0	{"WT_Male":495,"2010300C02Rik_HOM_tm1b_Male":3,"variability":0.588,"Formula":"X3_TBA ~ Genotype"}	0.611237	0.939873
2010300C02Rik_HOM_tm1b	Sanger_HistologiX	3	B6N	15.8	3_4V	0	Mixed Model framework, linear mixed-effects model, equation withoutWeight	3_4V	1	1	0.92212	7.95809e-05	0.000812434	0.922245	Female: NA, Male: 1.41%	NA	NA	NA	NA	NA	WT	NA	0.0463641	2010300C02Rik_HOM_tm1b	NA	0.85739	0.0776132	0.00565359	8.43094e-05	0	NA	NA	NA	NA	NA	NA	NA	If phenotype is significant it is for the one sex tested	lambda=NA, scaleShift=NA, transformed=FALSE, code=0	{"WT_Male":495,"2010300C02Rik_HOM_tm1b_Male":3,"variability":0.398,"Formula":"X3_4V ~ Genotype"}	0.92212	0.993404
2010300C02Rik_HOM_tm1b	Sanger_HistologiX	3	B6N	15.8	3_Pons	0	Mixed Model framework, linear mixed-effects model, equation withoutWeight	3_Pons	1	1	0.871656	0.000788135	0.00475039	0.86845	Female: NA, Male: 0.77%	NA	NA	NA	NA	NA	WT	NA	0.0672164	2010300C02Rik_HOM_tm1b	NA	0.0608437	0.139966	0.102781	0.000572048	0	NA	NA	NA	NA	NA	NA	NA	If phenotype is significant it is for the one sex tested	lambda=NA, scaleShift=NA, transformed=FALSE, code=0	{"WT_Male":495,"2010300C02Rik_HOM_tm1b_Male":3,"variability":0.602,"Formula":"X3_Pons ~ Genotype"}	0.871656	0.98721
2010300C02Rik_HOM_tm1b	Sanger_HistologiX	3	B6N	15.8	3_IGL	0	Mixed Model framework, linear mixed-effects model, equation withoutWeight	3_IGL	1	1	0.952962	-0.000197853	0.00375873	0.95809	Female: NA, Male: -0.43%	NA	NA	NA	NA	NA	WT	NA	0.0861485	2010300C02Rik_HOM_tm1b	NA	0.000497603	0.21378	0.0455113	0.000395526	0	NA	NA	NA	NA	NA	NA	NA	If phenotype is significant it is for the one sex tested	lambda=NA, scaleShift=NA, transformed=FALSE, code=0	{"WT_Male":495,"2010300C02Rik_HOM_tm1b_Male":3,"variability":0.602,"Formula":"X3_IGL ~ Genotype"}	0.952962	0.995828
2010300C02Rik_HOM_tm1b	Sanger_HistologiX	3	B6N	15.8	1_LV	0	Mixed Model framework, linear mixed-effects model, equation withoutWeight	1_LV	1	1	0.722734	0.000177518	0.000498213	0.721878	Female: NA, Male: 9.51%	NA	NA	NA	NA	NA	WT	NA	7.37e-10	2010300C02Rik_HOM_tm1b	NA	0.0154792	7.37e-10	0.00186708	3.99903e-05	0	NA	NA	NA	NA	NA	NA	NA	If phenotype is significant it is for the one sex tested	lambda=NA, scaleShift=NA, transformed=FALSE, code=0	{"WT_Male":495,"2010300C02Rik_HOM_tm1b_Male":3,"variability":0.996,"Formula":"X1_LV ~ Genotype"}	0.722734	0.963967
2010300C02Rik_HOM_tm1b	Sanger_HistologiX	3	B6N	15.8	1_Cg	0	Mixed Model framework, linear mixed-effects model, equation withoutWeight	1_Cg	1	1	0.90272	6.82353e-05	0.000557537	0.902682	Female: NA, Male: 0.67%	NA	NA	NA	NA	NA	WT	NA	0.0272372	2010300C02Rik_HOM_tm1b	NA	0.295239	0.11221	0.0102199	5.59626e-05	0	NA	NA	NA	NA	NA	NA	NA	If phenotype is significant it is for the one sex tested	lambda=NA, scaleShift=NA, transformed=FALSE, code=0	{"WT_Male":495,"2010300C02Rik_HOM_tm1b_Male":3,"variability":0.988,"Formula":"X1_Cg ~ Genotype"}	0.90272	0.990474
2010300C02Rik_HOM_tm1b	Sanger_HistologiX	3	B6N	15.8	1_CPu	0	Mixed Model framework, linear mixed-effects model, equation withoutWeight	1_CPu	1	1	0.296171	-0.00245617	0.00234967	0.296812	Female: NA, Male: -8.08%	NA	NA	NA	NA	NA	WT	NA	0.019051	2010300C02Rik_HOM_tm1b	NA	0.919487	0.210062	0.0303803	0.000216782	0	NA	NA	NA	NA	NA	NA	NA	If phenotype is significant it is for the one sex tested	lambda=NA, scaleShift=NA, transformed=FALSE, code=0	{"WT_Male":495,"2010300C02Rik_HOM_tm1b_Male":3,"variability":0.974,"Formula":"X1_CPu ~ Genotype"}	0.296171	0.83014
2010300C02Rik_HOM_tm1b	Sanger_HistologiX	3	B6N	15.8	1_aca	0	Mixed Model framework, linear mixed-effects model, equation withoutWeight	1_aca	1	1	0.705677	-1.37076e-05	3.64539e-05	0.707181	Female: NA, Male: -1.99%	NA	NA	NA	NA	NA	WT	NA	0.705791	2010300C02Rik_HOM_tm1b	NA	0.331458	0.907896	0.000689285	3.1622e-06	0	NA	NA	NA	NA	NA	NA	NA	If phenotype is significant it is for the one sex tested	lambda=NA, scaleShift=NA, transformed=FALSE, code=0	{"WT_Male":495,"2010300C02Rik_HOM_tm1b_Male":3,"variability":0.996,"Formula":"X1_aca ~ Genotype"}	0.705677	0.960322
2010300C02Rik_HOM_tm1b	Sanger_HistologiX	3	B6N	15.8	1_Pir	0	Mixed Model framework, linear mixed-effects model, equation withoutWeight	1_Pir	1	1	0.0618146	-0.000309603	0.000165592	0.0625803	Female: NA, Male: -19.09%	NA	NA	NA	NA	NA	WT	NA	0.0010913	2010300C02Rik_HOM_tm1b	NA	0.0278395	0.0142517	0.00162188	1.65189e-05	0	NA	NA	NA	NA	NA	NA	NA	If phenotype is significant it is for the one sex tested	lambda=NA, scaleShift=NA, transformed=FALSE, code=0	{"WT_Male":495,"2010300C02Rik_HOM_tm1b_Male":3,"variability":0.992,"Formula":"X1_Pir ~ Genotype"}	0.0618146	0.6158
2010300C02Rik_HOM_tm1b	Sanger_HistologiX	3	B6N	15.8	1_Cg_Width	0	Mixed Model framework, linear mixed-effects model, equation withoutWeight	1_Cg_Width	1	1	0.416331	0.00212914	0.00262169	0.41742	Female: NA, Male: 2.33%	NA	NA	NA	NA	NA	WT	NA	0.621802	2010300C02Rik_HOM_tm1b	NA	0.758044	0.901642	0.0914441	0.000238647	0	NA	NA	NA	NA	NA	NA	NA	If phenotype is significant it is for the one sex tested	lambda=NA, scaleShift=NA, transformed=FALSE, code=0	{"WT_Male":495,"2010300C02Rik_HOM_tm1b_Male":3,"variability":0.849,"Formula":"X1_Cg_Width ~ Genotype"}	0.416331	0.881151
2010300C02Rik_HOM_tm1b	Sanger_HistologiX	3	B6N	15.8	1_M1	0	Mixed Model framework, linear mixed-effects model, equation withoutWeight	1_M1	1	1	0.25333	0.0035913	0.00313954	0.253659	Female: NA, Male: 2.88%	NA	NA	NA	NA	NA	WT	NA	0.00412294	2010300C02Rik_HOM_tm1b	NA	0.412752	0.00103502	0.124912	0.000293703	0	NA	NA	NA	NA	NA	NA	NA	If phenotype is significant it is for the one sex tested	lambda=NA, scaleShift=NA, transformed=FALSE, code=0	{"WT_Male":495,"2010300C02Rik_HOM_tm1b_Male":3,"variability":0.986,"Formula":"X1_M1 ~ Genotype"}	0.25333	0.809326
2010300C02Rik_HOM_tm1b	Sanger_HistologiX	3	B6N	15.8	1_S2	0	Mixed Model framework, linear mixed-effects model, equation withoutWeight	1_S2	1	1	0.963546	0.000187154	0.00388493	0.961613	Female: NA, Male: 0.18%	NA	NA	NA	NA	NA	WT	NA	0.831672	2010300C02Rik_HOM_tm1b	NA	0.764236	0.405243	0.10553	0.00034903	0	NA	NA	NA	NA	NA	NA	NA	If phenotype is significant it is for the one sex tested	lambda=NA, scaleShift=NA, transformed=FALSE, code=0	{"WT_Male":495,"2010300C02Rik_HOM_tm1b_Male":3,"variability":0.867,"Formula":"X1_S2 ~ Genotype"}	0.963546	0.996908
2010300C02Rik_HOM_tm1b	Sanger_HistologiX	3	B6N	15.8	2_LV	0	Mixed Model framework, linear mixed-effects model, equation withoutWeight	2_LV	1	1	0.949575	6.72982e-05	0.00098696	0.945685	Female: NA, Male: 2.38%	NA	NA	NA	NA	NA	WT	NA	5.77128e-09	2010300C02Rik_HOM_tm1b	NA	1.34468e-08	1.48618e-09	0.00283015	9.14284e-05	0	NA	NA	NA	NA	NA	NA	NA	If phenotype is significant it is for the one sex tested	lambda=NA, scaleShift=NA, transformed=FALSE, code=0	{"WT_Male":495,"2010300C02Rik_HOM_tm1b_Male":3,"variability":0.998,"Formula":"X2_LV ~ Genotype"}	0.949575	0.995575
2010300C02Rik_HOM_tm1b	Sanger_HistologiX	3	B6N	15.8	2_RSGc	0	Mixed Model framework, linear mixed-effects model, equation withoutWeight	2_RSGc	1	1	0.753442	-9.69697e-05	0.000310293	0.754889	Female: NA, Male: -2.12%	NA	NA	NA	NA	NA	WT	NA	0.0414232	2010300C02Rik_HOM_tm1b	NA	0.229022	0.079826	0.00456658	2.96039e-05	0	NA	NA	NA	NA	NA	NA	NA	If phenotype is significant it is for the one sex tested	lambda=NA, scaleShift=NA, transformed=FALSE, code=0	{"WT_Male":495,"2010300C02Rik_HOM_tm1b_Male":3,"variability":0.984,"Formula":"X2_RSGc ~ Genotype"}	0.753442	0.97
2010300C02Rik_HOM_tm1b	Sanger_HistologiX	3	B6N	15.8	2_AM	0	Mixed Model framework, linear mixed-effects model, equation withoutWeight	2_AM	1	1	0.849694	-0.000162256	0.000857974	0.850145	Female: NA, Male: -2.74%	NA	NA	NA	NA	NA	WT	NA	0.0255245	2010300C02Rik_HOM_tm1b	NA	0.182586	0.0410353	0.00591433	8.25779e-05	0	NA	NA	NA	NA	NA	NA	NA	If phenotype is significant it is for the one sex tested	lambda=NA, scaleShift=NA, transformed=FALSE, code=0	{"WT_Male":495,"2010300C02Rik_HOM_tm1b_Male":3,"variability":0.976,"Formula":"X2_AM ~ Genotype"}	0.849694	0.985463
2010300C02Rik_HOM_tm1b	Sanger_HistologiX	3	B6N	15.8	2_Pir	0	Mixed Model framework, linear mixed-effects model, equation withoutWeight	2_Pir	1	1	0.828102	3.76657e-05	0.00017308	0.827885	Female: NA, Male: 2%	NA	NA	NA	NA	NA	WT	NA	0.0564704	2010300C02Rik_HOM_tm1b	NA	0.000949854	0.00179342	0.00188502	1.74859e-05	0	NA	NA	NA	NA	NA	NA	NA	If phenotype is significant it is for the one sex tested	lambda=NA, scaleShift=NA, transformed=FALSE, code=0	{"WT_Male":495,"2010300C02Rik_HOM_tm1b_Male":3,"variability":0.99,"Formula":"X2_Pir ~ Genotype"}	0.828102	0.982236
2010300C02Rik_HOM_tm1b	Sanger_HistologiX	3	B6N	15.8	2_mt	0	Mixed Model framework, linear mixed-effects model, equation withoutWeight	2_mt	1	1	0.439976	1.78126e-05	2.30349e-05	0.440025	Female: NA, Male: 6.53%	NA	NA	NA	NA	NA	WT	NA	0.0479564	2010300C02Rik_HOM_tm1b	NA	0.000589162	0.0184753	0.000272946	2.23497e-06	0	NA	NA	NA	NA	NA	NA	NA	If phenotype is significant it is for the one sex tested	lambda=NA, scaleShift=NA, transformed=FALSE, code=0	{"WT_Male":495,"2010300C02Rik_HOM_tm1b_Male":3,"variability":0.968,"Formula":"X2_mt ~ Genotype"}	0.439976	0.891108
2010300C02Rik_HOM_tm1b	Sanger_HistologiX	3	B6N	15.8	2_ic	0	Mixed Model framework, linear mixed-effects model, equation withoutWeight	2_ic	1	1	0.488979	0.000326853	0.000471371	0.488647	Female: NA, Male: 3.32%	NA	NA	NA	NA	NA	WT	NA	0.242929	2010300C02Rik_HOM_tm1b	NA	0.901702	0.215935	0.00984868	4.16568e-05	0	NA	NA	NA	NA	NA	NA	NA	If phenotype is significant it is for the one sex tested	lambda=NA, scaleShift=NA, transformed=FALSE, code=0	{"WT_Male":495,"2010300C02Rik_HOM_tm1b_Male":3,"variability":0.976,"Formula":"X2_ic ~ Genotype"}	0.488979	0.909105
2010300C02Rik_HOM_tm1b	Sanger_HistologiX	3	B6N	15.8	2_opt	0	Mixed Model framework, linear mixed-effects model, equation withoutWeight	2_opt	1	1	0.960783	9.29328e-06	0.000172623	0.957109	Female: NA, Male: 0.66%	NA	NA	NA	NA	NA	WT	NA	4.07541e-05	2010300C02Rik_HOM_tm1b	NA	0.00077345	0.000124974	0.00140986	1.45855e-05	0	NA	NA	NA	NA	NA	NA	NA	If phenotype is significant it is for the one sex tested	lambda=NA, scaleShift=NA, transformed=FALSE, code=0	{"WT_Male":495,"2010300C02Rik_HOM_tm1b_Male":3,"variability":0.922,"Formula":"X2_opt ~ Genotype"}	0.960783	0.996908
2010300C02Rik_HOM_tm1b	Sanger_HistologiX	3	B6N	15.8	2_fi	0	Mixed Model framework, linear mixed-effects model, equation withoutWeight	2_fi	1	1	0.377605	-0.000207045	0.000232793	0.374562	Female: NA, Male: -5.52%	NA	NA	NA	NA	NA	WT	NA	0.253996	2010300C02Rik_HOM_tm1b	NA	0.141825	0.132144	0.00375265	2.20102e-05	0	NA	NA	NA	NA	NA	NA	NA	If phenotype is significant it is for the one sex tested	lambda=NA, scaleShift=NA, transformed=FALSE, code=0	{"WT_Male":495,"2010300C02Rik_HOM_tm1b_Male":3,"variability":0.99,"Formula":"X2_fi ~ Genotype"}	0.377605	0.867527
2010300C02Rik_HOM_tm1b	Sanger_HistologiX	3	B6N	15.8	2_Hb	0	Mixed Model framework, linear mixed-effects model, equation withoutWeight	2_Hb	1	1	0.997111	2.10416e-07	6.54775e-05	0.997438	Female: NA, Male: 0.03%	NA	NA	NA	NA	NA	WT	NA	0.00833547	2010300C02Rik_HOM_tm1b	NA	7.83153e-05	4.71937e-06	0.000734792	7.60357e-06	0	NA	NA	NA	NA	NA	NA	NA	If phenotype is significant it is for the one sex tested	lambda=NA, scaleShift=NA, transformed=FALSE, code=0	{"WT_Male":495,"2010300C02Rik_HOM_tm1b_Male":3,"variability":0.99,"Formula":"X2_Hb ~ Genotype"}	0.997111	0.999668
2010300C02Rik_HOM_tm1b	Sanger_HistologiX	3	B6N	15.8	2_RSGc_Width	0	Mixed Model framework, linear mixed-effects model, equation withoutWeight	2_RSGc_Width	1	1	0.675822	-0.000960785	0.00230748	0.677454	Female: NA, Male: -1.42%	NA	NA	NA	NA	NA	WT	NA	0.0233266	2010300C02Rik_HOM_tm1b	NA	0.989792	0.0829061	0.0676944	0.000196083	0	NA	NA	NA	NA	NA	NA	NA	If phenotype is significant it is for the one sex tested	lambda=NA, scaleShift=NA, transformed=FALSE, code=0	{"WT_Male":495,"2010300C02Rik_HOM_tm1b_Male":3,"variability":0.849,"Formula":"X2_RSGc_Width ~ Genotype"}	0.675822	0.954005
2010300C02Rik_HOM_tm1b	Sanger_HistologiX	3	B6N	15.8	2_DG	0	Mixed Model framework, linear mixed-effects model, equation withoutWeight	2_DG	1	1	0.309091	0.0102227	0.0100676	0.310921	Female: NA, Male: 6.47%	NA	NA	NA	NA	NA	WT	NA	0.618926	2010300C02Rik_HOM_tm1b	NA	0.000986523	0.377142	0.157911	0.00115008	0	NA	NA	NA	NA	NA	NA	NA	If phenotype is significant it is for the one sex tested	lambda=NA, scaleShift=NA, transformed=FALSE, code=0	{"WT_Male":495,"2010300C02Rik_HOM_tm1b_Male":3,"variability":0.914,"Formula":"X2_DG ~ Genotype"}	0.309091	0.835921
2010300C02Rik_HOM_tm1b	Sanger_HistologiX	3	B6N	15.8	2_Mol	0	Mixed Model framework, linear mixed-effects model, equation withoutWeight	2_Mol	1	1	0.564363	0.000705781	0.00122289	0.564625	Female: NA, Male: 6.95%	NA	NA	NA	NA	NA	WT	NA	0.0121118	2010300C02Rik_HOM_tm1b	NA	0.120967	0.0106551	0.0101619	0.000105754	0	NA	NA	NA	NA	NA	NA	NA	If phenotype is significant it is for the one sex tested	lambda=NA, scaleShift=NA, transformed=FALSE, code=0	{"WT_Male":495,"2010300C02Rik_HOM_tm1b_Male":3,"variability":0.598,"Formula":"X2_Mol ~ Genotype"}	0.564363	0.92813
2010300C02Rik_HOM_tm1b	Sanger_HistologiX	3	B6N	15.8	2_Rad	0	Mixed Model framework, linear mixed-effects model, equation withoutWeight	2_Rad	1	1	0.736525	0.000679014	0.00201711	0.736787	Female: NA, Male: 2.78%	NA	NA	NA	NA	NA	WT	NA	0.021485	2010300C02Rik_HOM_tm1b	NA	0.045261	0.00301678	0.0244466	0.000173403	0	NA	NA	NA	NA	NA	NA	NA	If phenotype is significant it is for the one sex tested	lambda=NA, scaleShift=NA, transformed=FALSE, code=0	{"WT_Male":495,"2010300C02Rik_HOM_tm1b_Male":3,"variability":0.679,"Formula":"X2_Rad ~ Genotype"}	0.736525	0.966498
2010300C02Rik_HOM_tm1b	Sanger_HistologiX	3	B6N	15.8	2_Or	0	Mixed Model framework, linear mixed-effects model, equation withoutWeight	2_Or	1	1	0.199697	0.00129908	0.00101318	0.200968	Female: NA, Male: 7.97%	NA	NA	NA	NA	NA	WT	NA	0.610173	2010300C02Rik_HOM_tm1b	NA	0.966458	0.600838	0.0163077	9.62844e-05	0	NA	NA	NA	NA	NA	NA	NA	If phenotype is significant it is for the one sex tested	lambda=NA, scaleShift=NA, transformed=FALSE, code=0	{"WT_Male":495,"2010300C02Rik_HOM_tm1b_Male":3,"variability":0.918,"Formula":"X2_Or ~ Genotype"}	0.199697	0.777731
2010300C02Rik_HOM_tm1b	Sanger_HistologiX	3	B6N	15.8	2_M1	0	Mixed Model framework, linear mixed-effects model, equation withoutWeight	2_M1	1	1	0.53829	0.00246764	0.0040244	0.54026	Female: NA, Male: 2.82%	NA	NA	NA	NA	NA	WT	NA	0.0966686	2010300C02Rik_HOM_tm1b	NA	0.00230691	0.257267	0.0874283	0.000360853	0	NA	NA	NA	NA	NA	NA	NA	If phenotype is significant it is for the one sex tested	lambda=NA, scaleShift=NA, transformed=FALSE, code=0	{"WT_Male":495,"2010300C02Rik_HOM_tm1b_Male":3,"variability":0.998,"Formula":"X2_M1 ~ Genotype"}	0.53829	0.921726
2010300C02Rik_HOM_tm1b	Sanger_HistologiX	3	B6N	15.8	2_S2	0	Mixed Model framework, linear mixed-effects model, equation withoutWeight	2_S2	1	1	0.848258	0.000764937	0.00401521	0.849051	Female: NA, Male: 0.84%	NA	NA	NA	NA	NA	WT	NA	0.60683	2010300C02Rik_HOM_tm1b	NA	0.856976	0.822295	0.0906986	0.000307293	0	NA	NA	NA	NA	NA	NA	NA	If phenotype is significant it is for the one sex tested	lambda=NA, scaleShift=NA, transformed=FALSE, code=0	{"WT_Male":495,"2010300C02Rik_HOM_tm1b_Male":3,"variability":0.886,"Formula":"X2_S2 ~ Genotype"}	0.848258	0.985232
[truncated: 56,934 more rows]
