# Supplementary material for: Large-scale neuroanatomical study uncovers 198 gene associations in mouse brain morphogenesis
Source: Nat Commun. 2019 Aug 1;10:3465. doi: 10.1038/s41467-019-11431-2 (PMC6671969; doi:10.1038/s41467-019-11431-2)
Supplement: Supplementary file 12 — Supplementary Data 8 [file 41467_2019_11431_MOESM12_ESM.xlsx]

## Sheet: Supplementary Data 8
Parameter	Description	Parental MP Term	Directional MP Terms
1_TBA	Total brain area, Striatum	abnormal brain morphology [MP:0002152]	megacephaly [MP:0000434] & microcephaly [MP:0000433]
1_LV	Lateral ventricles, Striatum	abnormal lateral ventricle morphology [MP:0000823]	enlarged lateral ventricle [MP:0008535] & small lateral ventricle [MP:0013908]
1_Cg	Cingulate cortex	abnormal cingulate gyrus morphology [MP:0004167]	decreased cingulate cortex size [MP:0012474] & increased cingulate cortex size [MP:0012473]
1_Cg_Width	Cingulate cortex, Width	abnormal cingulate gyrus morphology [MP:0004167]	decreased cingulate cortex size [MP:0012474] & increased cingulate cortex size [MP:0012473]
1_Cg_Height	Cingulate cortex, Height	abnormal cingulate gyrus morphology [MP:0004167]	decreased cingulate cortex size [MP:0012474] & increased cingulate cortex size [MP:0012473]
1_gcc	Genu of the corpus callosum	abnormal corpus callosum morphology [MP:0000780]	decreased corpus callosum size [MP:0000781], increased corpus callosum size [MP:0012443]
1_gcc_Width_T	Genu of the corpus callosum, Width, Top	abnormal corpus callosum morphology [MP:0000780]	decreased corpus callosum size [MP:0000781], increased corpus callosum size [MP:0012443]
1_gcc_Width_B	Genu of the corpus callosum, Width, Bottom	abnormal corpus callosum morphology [MP:0000780]	decreased corpus callosum size [MP:0000781], increased corpus callosum size [MP:0012443]
1_gcc_Height	Genu of the corpus callosum, Height	abnormal corpus callosum morphology [MP:0000780]	decreased corpus callosum size [MP:0000781], increased corpus callosum size [MP:0012443]
1_Cpu	Caudate putamen	abnormal striatum morphology [MP:0004077]	decreased striatum area [MP:0012468] & increased striatum area [MP:0012467]
1_aca	Anterior commissure, anterior part	abnormal anterior commissure morphology [MP:0008225]	decreased anterior commissure size [MP:0008226] & increased anterior commissure size [MP:0008228]
1_Pir	Piriform cortex, Striatum	abnormal piriform cortex morphology [MP:0010009]	decreased piriform cortex size [MP:0012476] & increased piriform cortex size [MP:0012475]
1_M1	Primary motor cortex, Striatum	abnormal primary motor cortex morphology [MP:0012448]	decreased primary motor cortex size [MP:0012450] & increased primary motor cortex size [MP:0012449]
1_S2	Secondary somatosensory cortex, Striatum	abnormal secondary somatosensory cortex morphology [MP:0000863]	decreased secondary somatosensory cortex size [MP:0012478] & increased secondary somatosensory cortex size [MP:0012477]
2_TBA	Total brain area, Hippocampus	abnormal brain morphology [MP:0002152]	megacephaly [MP:0000434] & microcephaly [MP:0000433]
2_LV	Lateral ventricles, Hippocampus	abnormal lateral ventricle morphology [MP:0000823]	enlarged lateral ventricle [MP:0008535] & small lateral ventricle [MP:0013908]
2_D3V	Dorsal third ventricle	abnormal third ventricle morphology [MP:0000826]	small third ventricle [MP:0013909] & enlarged third ventricle [MP:0008536]
2_RSGc	Retrosplenial granular cortex, c region	abnormal retrosplenial granular cortex morphology [MP:0012451]	decreased retrosplenial granular cortex size[MP:0012453] & increased retrosplenial granular cortex size [MP:0012452]
2_RSGc_Width	Retrosplenial granular cortex, c region, Width	abnormal retrosplenial granular cortex morphology [MP:0012451]	decreased retrosplenial granular cortex size[MP:0012453] & increased retrosplenial granular cortex size [MP:0012452]
2_RSGc_Height	Retrosplenial granular cortex, c region, Height	abnormal retrosplenial granular cortex morphology [MP:0012451]	decreased retrosplenial granular cortex size[MP:0012453] & increased retrosplenial granular cortex size [MP:0012452]
2_cc	Corpus callosum	abnormal corpus callosum morphology [MP:0000780]	decreased corpus callosum size [MP:0000781], increased corpus callosum size [MP:0012443]
2_cc_Width	Corpus callosum, Width	abnormal corpus callosum morphology [MP:0000780]	decreased corpus callosum size [MP:0000781], increased corpus callosum size [MP:0012443]
2_cc_Height	Corpus callosum, Height	abnormal corpus callosum morphology [MP:0000780]	decreased corpus callosum size [MP:0000781], increased corpus callosum size [MP:0012443]
2_dhc	Dorsal hippocampal commissure	abnormal hippocampal commissure morphology [MP:0008221]	decreased hippocampal commissure size [MP:0008222] & increased hippocampal commissure size [MP:0008224]
2_AM	Amygdaloid nucleus	abnormal amygdala morphology [MP:0000818]	decreased amygdala size [MP:0012480] & increased amygdala size [MP:0012479]
2_Pir	Piriform cortex, Hippocampus	abnormal piriform cortex morphology [MP:0010009]	decreased piriform cortex size [MP:0012476] & increased piriform cortex size [MP:0012475]
2_ic	Internal capsule	abnormal brain internal capsule morphology [MP:0008128]	decreased brain internal capsule size [MP:0012462] & increased brain internal capsule size [MP:0012461]
2_opt	Optic tract	abnormal optic tract morphology [MP:0004267]	decreased optic tract size [MP:0012464] & increased optic tract size [MP:0012463]
2_mt	Mammillothalamic tract	abnormal mammillothalamic tract morphology [MP:0012454]	decreased mammillothalamic tract size [MP:0012456] & increased mammillothalamic tract size [MP:0012455]
2_fi	Fimbria of the hippocampus	abnormal hippocampal fimbria morphology [MP:0003005]	decreased hippocampal fimbria size [MP:0012466] & increased hippocampal fimbria size [MP:0012465]
2_Hb	Habenular nucleus	abnormal habenula morphology [MP:0004082]	decreased habenula size [MP:0012482] & increased habenula size [MP:0012481]
2_HP	Hippocampus	abnormal hippocampus size [MP:0008281]	enlarged hippocampus [MP:0008282] & small hippocampus [MP:0008283]
2_TILpy	Total internal length of pyramidal cells	abnormal hippocampus pyramidal cell morphology [MP:0009940]	decreased hippocampus pyramidal cell length [MP:0012458] & increased hippocampus pyramidal cell length [MP:0012457]
2_DG	Dentate gyrus	abnormal dentate gyrus morphology [MP:0000812]	decreased dentate gyrus size [MP:0012460] & increased dentate gyrus size [MP:0012459]
2_Mol	Molecular layer of the hippocampus	abnormal hippocampus molecular cell layer [MP:0008286]	thick hippocampus molecular cell layer [MP:0011152] & thin hippocampus molecular cell layer [MP:0012444]
2_Rad	Radiatum layer of the hippocampus	abnormal hippocampus stratum radiatum morphology [MP:0011151]	thick hippocampus stratum radiatum [MP:0011154] & thin hippocampus stratum radiatum [MP:0012445]
2_Or	Oriens layer of the hippocampus	abnormal hippocampus stratum oriens morphology [MP:0011150]	thick hippocampus stratum oriens [MP:0011153] & thin hippocampus stratum oriens [MP:0012446]
2_M1	Primary motor cortex, Hippocampus	abnormal primary motor cortex morphology [MP:0012448]	decreased primary motor cortex size [MP:0012450] & increased primary motor cortex size [MP:0012449]
2_S2	Secondary somatosensory cortex, Hippocampus	abnormal secondary somatosensory cortex morphology [MP:0000863]	decreased secondary somatosensory cortex size [MP:0012478] & increased secondary somatosensory cortex size [MP:0012477]
3_Folia	Number of cerebellar folia	abnormal cerebellar foliation [MP:0000857]	reduced cerebellar foliation [MP:0009719]
3_TBA	Total brain area, Cerebellum	abnormal brain morphology [MP:0002152]	megacephaly [MP:0000434] & microcephaly [MP:0000433]
3_4V	Fourth ventricle	abnormal fourth ventricle morphology [MP:0000828]	small fourth ventricle [MP:0013910] & enlarged fourth ventricle [MP:0008534]
3_Pons	Pons	abnormal pons morphology [MP:0000848]	dilated Pons size & enlarged Pons size
3_py	Pyramidal tract	abnormal corticospinal tract morphology [MP:0002878]	decreased corticospinal tract size [MP:0012484] & increased corticospinal tract size [MP:0012483]
3_g7	Genu of the facial nerve	abnormal facial nerve morphology [MP:0001071]	decreased genu of the facial nerve size [MP:0012470] & increased genu of the facial nerve size [MP:0012469]
3_CN	Cochlear Nucleus	abnormal cochlear nucleus morphology [MP:0006333]	increased cochlear nucleus size [MP:0012485] & decreased cochlear nucleus size [MP:0012486]
3_Lat	Lateral cerebellar nucleus	abnormal cerebellum dentate nucleus morphology [MP:0009980]	decreased cerebellum dentate nucleus size [MP:0012488] & increased cerebellum dentate nucleus size [MP:0012487]
3_IntA	Interposed cerebellar nucleus, anterior part	abnormal cerebellum interpositus nucleus morphology [MP:0009984]	decreased cerebellum interpositus nucleus size [MP:0012472] & increased cerebellum interpositus nucleus size [MP:0012471]
3_IGL	Internal granular layer, Cerebellum	abnormal cerebellar granule layer [MP:0000886]	thin cerebellar granule layer [MP:0006099] & thick cerebellar granule layer [MP:0012447]
4_TB_area	Total brain area	abnormal brain morphology [MP:0002152]	megacephaly [MP:0000434] & microcephaly [MP:0000433]
4_TC_area	Total cerebellar area	abnormal cerebellum morphology [MP:0000849]	enlarged cerebellum [MP:0008914] & small cerebellum [MP:0000852]
4_LV_area	Lateral ventricle area	abnormal lateral ventricle morphology [MP:0000823]	enlarged lateral ventricles [MP:0008535] & dilated lateral ventricles [MP:0000825] & absent lateral ventricles [MP:0012680] & small lateral ventricles [MP:0013908]
4_cc_area	Corpus callosum area	abnormal corpus callosum morphology [MP:0000780]	decreased corpus callosum size [MP:0000781], increased corpus callosum size [MP:0012443] & absent corpus callosum [MP:0002196]
4_TCTX_area	Total cortical area	abnormal cerebral cortex morphology [MP:0000788]	thickened cerebral cortex [MP:0000789] & thin cerebral cortex [MP:0006254]
4_TTh_area	Total thalamic area	abnormal thalamus size [MP:0020525]	enlarged thalamus [MP:0020526] & small thalamus [MP:0020527]
4_CPu_area	Caudate putamen area	abnormal striatum morphology [MP:0004077]	decreased striatum area [MP:0012468] & increased striatum area [MP:0012467]
4_HP_area	Hippocampus area	abnormal hippocampus size [MP:0008281]	enlarged hippocampus [MP:0008282] & small hippocampus [MP:0008283]
4_TILpy_area	Area of pyramidal cells of the hippocampus	abnormal hippocampus pyramidal cell morphology [MP:0009940]	decreased hippocampus pyramidal cell length [MP:0012458], increased hippocampus pyramidal cell length [MP:0012457] & ectopic hippocampus pyramidal cells [MP:0010011]
4_DG_area	Dentate gyrus area	abnormal dentate gyrus morphology [MP:0000812]	decreased dentate gyrus size [MP:0012460] & increased dentate gyrus size [MP:0012459]
4_fi_area	Area of the fimbria of the hippocampus	abnormal hippocampal fimbria morphology [MP:0003005]	decreased hippocampal fimbria size [MP:0012466] & increased hippocampal fimbria size [MP:0012465]
4_aca_area	Anterior commissure area	abnormal anterior commissure morphology [MP:0008225]	decreased anterior commissure size [MP:0008226] & increased anterior commissure size [MP:0008228]
4_sm_area	Stria medullaris area	abnormal stria medullaris morphology [MP:0020552] & abnormal stria medullaris size [MP:0020553]	decreased stria medullaris size [MP:0020554] & increased stria medullaris size [MP:0020555]
4_f_area	Fornix area	abnormal hippocampal fornix morphology [MP:0003006] & abnormal hippocampal fornix size [MP:0020544]	decreased hippocampal fornix size [MP:0020545] & increased hippocampal fornix size [MP:0020546]
4_och_area	Optic chiasm area	abnormal optic chiasm morphology [MP:0009770] & abnormal optic chiasm size [MP:0020547]	decreased optic chiasm size [MP:0020548] & increased optic chiasm size [MP:0020549]
4_VMHvl_area	Area of ventromedial nucleus of the hypothalamus	abnormal ventromedial hypothalamic nucleus morphology [MP:0020556] & abnormal ventromedial hypothalamic nucleus size [MP:0020557]	decreased ventromedial hypothalamic nucleus size [MP:0020558] & increased ventromedial hypothalamic nucleus size [MP:0020559]
4_Pn_area	Pontine nuclei area	abnormal pontine nuclei morphology [MP:0020560] & abnormal pontine nuclei size [MP:0020561]	decreased pontine nuclei size [MP:0020562] & increased pontine nuclei size [MP:0020563]
4_SN_area	Substantia nigra area	abnormal substantia nigra morphology [MP:0000836] & abnormal substantia nigra size [MP:0020541]	decrased substantia nigra size [MP:0020543] & increased substantia nigra size [MP:0020542]
4_fp_area	Area of fibre of pons	abnormal pontocerebellar fibers morphology [MP:0020564] & abnormal pontocerebellar fibers size [MP:0020565]	decreased pontocerebellar fibers size [MP:0020566] & increased pontocerebellar fibers size [MP:0020567]
4_Cg_area	Cingulate cortex area	abnormal cingulate gyrus morphology [MP:0004167]	decreased cingulate cortex size [MP:0012474] & increased cingulate cortex size [MP:0012473]
4_DS_area	Dorsal subiculum area	abnormal subiculum morphology [MP:0008287] & abnormal subiculum size [MP:0020535]	decreased subiculum size [MP:0020537] & increased subiculum size [MP:0020536]
4_InfC_area	Inferior colliculus area	abnormal inferior colliculus morphology [MP:0000776]	decreased inferior colliculus size [MP:0009038] & increased inferior colliculus size [MP:0000777]
4_SupC_area	Superior colliculus area	abnormal superior colliculus morphology [MP:0000904]	decreased superior colliculus size [MP:0002892] & increased superior colliculus size [MP:0000905]
4_Med_area	Area of the medial cerebellar nucleus	abnormal cerebellum fastigial nucleus morphology [MP:0009983] & abnormal cerebellum fastigial nucleus size [MP:0020538]	decreased cerebellum fastigial nucleus size [MP:0020540] & increased cerebellum fastigial nucleus size [MP:0020539]
4_TILpy_length	Total internal length of pyramidal cell layer of the hippocampus	abnormal hippocampus pyramidal cell morphology [MP:0009940]	decreased hippocampus pyramidal cell length [MP:0012458] & increased hippocampus pyramidal cell length [MP:0012457]
4_DG_length	Dentate gyrus length	abnormal dentate gyrus morphology [MP:0000812]	decreased dentate gyrus size [MP:0012460] & increased dentate gyrus size [MP:0012459]
4_cc_length	Total outer length of the corpus callosum	abnormal corpus callosum morphology [MP:0000780]	decreased corpus callosum size [MP:0000781], increased corpus callosum size [MP:0012443] & absent corpus callosum [MP:0002196]
4_Mol_length	Length of the molecular layer of the hippocampus	abnormal hippocampus molecular cell layer [MP:0008286]	thick hippocampus molecular cell layer [MP:0011152] & thin hippocampus molecular cell layer [MP:0012444]
4_Rad_length	Length of the radiatum layer of the hippocampus	abnormal hippocampus stratum radiatum morphology [MP:0011151]	thick hippocampus stratum radiatum [MP:0011154] & thin hippocampus stratum radiatum [MP:0012445]
4_Or_length	Length of the oriens layer of the hippocampus	abnormal hippocampus stratum oriens morphology [MP:0011150]	thick hippocampus stratum oriens [MP:0011153] & thin hippocampus stratum oriens [MP:0012446]
4_cc_height	Corpus callosum thickness	abnormal corpus callosum morphology [MP:0000780]	decreased corpus callosum size [MP:0000781], increased corpus callosum size [MP:0012443] & absent corpus callosum [MP:0002196]
4_M2_length	Length of the secondary motor cortex	abnormal premotor cortex morphology [MP:0020568] & abnormal premotor cortex size [MP:0020569]	decreased premotor cortex size [MP:0020570] & increased premotor cortex size [MP:0020571]
4_M1_length	Length of the primary motor cortex	abnormal primary motor cortex morphology [MP:0012448]	decreased primary motor cortex size [MP:0012450] & increased primary motor cortex size [MP:0012449]
4_Cg_height	Height of the cingulate cortex	abnormal cingulate gyrus morphology [MP:0004167]	decreased cingulate cortex size [MP:0012474] & increased cingulate cortex size [MP:0012473]
4_TB_width	Width of the total brain	abnormal brain morphology [MP:0002152]	megacephaly [MP:0000434] & microcephaly [MP:0000433]
4_TB_height_CS1	Height of the total brain at CS1 (coronal critical section 1)	abnormal brain morphology [MP:0002152]	megacephaly [MP:0000434] & microcephaly [MP:0000433]
4_TB_height_CS2	Height of the total brain at CS2 (coronal critical section 2)	abnormal brain morphology [MP:0002152]	megacephaly [MP:0000434] & microcephaly [MP:0000433]
4_Pons_height	Height of the pons	abnormal pons morphology [MP:0000848] & abnormal pons size [MP:0020532]	decreased pons size [MP:0020533] & increased pons size [MP:0020534]
4_IGL_area	Area of the internal granular layer of the cerebellum	abnormal cerebellar granule layer [MP:0000886]	thin cerebellar granule layer [MP:0006099] & thick cerebellar granule layer [MP:0012447]
4_Folia	Number of folia	abnormal cerebellar foliation [MP:0000857]	reduced cerebellar foliation [MP:0009719] & increased cerebellar foliation [MP:0020531]
