# Supplementary material for: Large-scale neuroanatomical study uncovers 198 gene associations in mouse brain morphogenesis
Source: Nat Commun. 2019 Aug 1;10:3465. doi: 10.1038/s41467-019-11431-2 (PMC6671969; doi:10.1038/s41467-019-11431-2)
Supplement: Supplementary file 14 — Supplementary Data 10 [file 41467_2019_11431_MOESM14_ESM.xlsx]

## Sheet: Supplementary Data 10
Gene_name	Category	P-value threshold	1_TBA	1_LV	1_Cg	1_Cg_Width	1_Cg_Height	1_gcc	1_gcc_Width_T	1_gcc_Width_B	1_gcc_Height	1_CPu	1_aca	1_Pir	1_M1	1_S2	2_TBA	2_LV	2_D3V	2_RSGc	2_RSGc_Width	2_RSGc_Height	2_cc	2_cc_Width	2_cc_Height	2_dhc	2_AM	2_Pir	2_ic	2_opt	2_mt	2_fi	2_Hb	2_HP	2_TILpy	2_DG	2_Mol	2_Rad	2_Or	2_M1	2_S2	3_TBA	3_4V	3_Pons	3_py	3_g7	3_CN	3_Lat	3_IntA
(Cfh-ZI)_HOM_NA	% change	NA
1110059G10Rik_HOM_tm1a	% change	NA	-1.22	-44.64	-2.88	5.83	-1.93	11.02	0.29	26.28	-14.48	-3	-10.83	-3.62	-2.13	2.72	-10.33	26.03	28.71	-19.12	-1.56	-11.45	-13.62	-2.27	-8.69	-6.64	-16.68	-3.53	-15.9	-24.71	-10.44	-19.89	2.6	-10.23	-3.29	-5.6	8.32	-9.31	-14.75	-15.01	-5.24	-3.58	-0.17	-2.79	-15.57	14.59	-21.4	NA	NA
1500011B03Rik_HOM_tm2	% change	NA	-11.63	56.17	-14.69	-9.77	-6.62	-3.34	-0.55	-2.78	-6.22	-0.81	-5.52	NA	-7.36	-5.22	-13.71	11.56	-27.7	-11.62	-1.21	-7.16	-10.71	-2.15	-3.04	7.1	NA	NA	-10.28	1.4	3.87	-3.52	26.39	-15.37	-10.29	-17.17	NA	NA	0.11	-11.35	-5.68	NA	NA	NA	NA	NA	NA	NA	NA
1700001C02Rik_HOM_tm1a	% change	NA	0.56	31.81	-1.2	-1.82	-0.45	-1.74	1.18	-9.32	2.1	-7.02	-0.7	-11.91	-0.13	6.17	1.35	12.7	4.58	-11.67	-2.43	-6.68	-0.45	1.51	11.83	-12.1	16.81	0.55	-2.32	-7.63	-7.59	-8.05	-2.03	19.91	14.41	14.35	21.14	3.79	3.27	-6.27	4.1	2.19	0.56	4.97	8.26	NA	4.99	19.35	19.81
1700007K13Rik_HOM_tm2b	% change	NA	-0.66	-1.44	6.38	0.25	2.71	-3.51	-3.81	-6.04	-2.13	-14.08	-1.6	9.65	0.29	0.73	3.37	15.34	-11.02	8.34	0.86	1.85	-7.9	-8.1	0.44	-13.91	3.96	-7.41	-2.63	9.48	1.96	0.49	-1.52	8	3.36	-0.27	-5.48	4.74	-0.08	2.02	-0.34	7.67	-8.49	NA	-2.5	-1.74	NA	-29.56	15.38
1700008O03Rik_HOM_tm1a	% change	NA	2.98	-3.47	3.42	5.3	0.11	6.58	3.29	0.93	7.23	11.64	4.49	5.07	-0.89	1.56	3.47	21.12	10.96	-12.92	1.12	-2.85	6.53	5.42	1.59	-22.69	8.49	11	9.5	3.95	-4.37	-13.04	-0.03	12.27	8.68	8.17	8.93	4.82	-13.57	-4.29	0.54	1.05	-11.43	-2.05	11.74	-27.77	-5.09	9.83	17.93
1700024P04Rik_HOM_tm1b	% change	NA	-7.83	-33.69	-6.23	2.44	-3.93	NA	NA	NA	NA	-16.26	-13.25	-3.15	0.03	-1.44	-1.56	-31.64	-14.27	11.57	2.38	1.68	-4.29	-5.4	-18.1	-23.45	-31.05	14.22	-10.23	-22.13	12.42	1.63	-11.49	-11.7	-3.49	-8.9	-2.46	-8.54	7.29	5.67	2.42	NA	NA	NA	NA	NA	NA	NA	NA
1700029H14Rik_HOM_tm2b	% change	NA	3.14	6.28	-4.72	-1.82	0.32	-2.81	1.92	NA	7.78	12.47	0.88	15.64	-0.2	7.81	-1.64	-16.42	-7.73	4.71	0.72	5.18	0.27	-0.37	2.66	-13.67	-22.12	4.79	-6.31	-7.03	11.59	2.19	-11.43	0.43	3.51	-8.14	2.5	5.41	9.87	-0.2	1.01	NA	NA	NA	NA	NA	NA	NA	NA
1700034J05Rik_HOM_tm1a	% change	NA	4.16	-17.63	NA	NA	NA	NA	NA	NA	NA	NA	6.06	NA	NA	NA	4.85	-36.72	-22.8	3.8	-2.67	7.8	-4.19	6.27	6.32	11.07	1.01	-0.94	2.96	5.16	3	3.58	3.26	NA	NA	-9.63	NA	NA	NA	4.55	0.75	0.92	NA	NA	7.81	NA	13.52	NA	NA
1700067K01Rik_HET_tm2a	% change	NA	-0.62	-14.44	-0.45	2.3	-3.96	0.61	-2.15	11.83	-8.16	-22.78	-7.74	-0.09	-0.75	3.31	1.78	8.91	9.05	6.1	3.37	-0.08	-8.97	1.21	-2.92	-14.07	2.26	0.61	3.62	4.46	1.11	-0.27	7.99	3.97	5.41	1.54	-9.48	4.13	-6.01	-1.08	-1.73	-0.24	21.71	1.45	-8.25	14.62	-9.2	-59.95	10.15
1700123O20Rik_HOM_tm1a	% change	NA	-1.55	-30.67	-3.72	-2.31	-1.35	-15.67	-14.25	5.09	-19.86	4.94	1.71	10.15	-3.87	-7.91	-7.59	20.91	-7.28	-8.27	-3.01	-4.17	-10.17	1.05	0.67	-9.43	-7.22	-21.14	0.12	-15.1	-15.54	-4.81	-21.64	-16.53	-12.46	-12.44	-4.16	-4.9	0.82	-1.75	-9.36	3.82	-6.97	-0.83	14.85	-6.06	-8.16	13.39	7.58
1810043G02Rik_HOM_tm1b	% change	NA
2010300C02Rik_HOM_tm1b	% change	NA	2.85	9.51	0.67	2.33	-3.44	0.06	-0.13	12.03	-2.73	-8.08	-1.99	-19.09	2.88	0.18	5.44	2.38	-2.54	-2.12	-1.42	-1.2	-6.4	-2.06	2.19	10.6	-2.74	2	3.32	0.66	6.53	-5.52	0.03	8.95	3.02	6.47	6.95	2.78	7.97	2.82	0.84	1.98	1.41	0.77	-8.6	3.95	-5.29	11.02	17.5
2210016L21Rik_HOM_tm1a	% change	NA	NA	NA	NA	NA	NA	NA	NA	NA	NA	NA	NA	NA	NA	NA	-1.46	-38.53	-8.62	NA	6.39	-4.86	-2.26	-6.45	-9.57	-5.46	35.59	NA	-10.52	6.75	-9.87	-10.34	-6.02	0.89	5.95	9.24	-11.13	0.23	-10.47	-1.11	0.25	NA	NA	NA	NA	NA	NA	NA	NA
2310007B03Rik_HOM_tm1a	% change	NA	NA	NA	NA	NA	NA	NA	NA	NA	NA	NA	NA	NA	NA	NA	4.23	39.73	-14.3	-3.09	1.99	3.36	3.57	2.41	5.02	18.62	48.39	-5.01	NA	5.81	18.61	5.6	-3.26	9.17	4.8	10.21	1.3	0.56	3.86	0.72	0.98	NA	NA	NA	NA	NA	NA	NA	NA
2310057J18Rik_HOM_tm1a	% change	NA	-1.83	2.91	1.52	0.35	2.96	11.16	-3.58	-11.19	-2.1	-0.41	-9.45	-3.1	-8.39	-0.13	3.02	52.67	17.86	4.71	4.86	0.42	-1.51	-2.79	3.95	-5.97	NA	2.22	-19.58	NA	NA	-2.33	-4.3	-0.73	-2.47	1.92	-6.47	7.35	2.3	-0.88	-5.64	NA	NA	NA	NA	NA	NA	NA	NA
2610318N02Rik_HOM_tm1b	% change	NA	-1.13	-43.22	-3.76	0.29	-2.76	-2.64	8.06	16.3	-7.51	-16.43	7.14	22.19	-1.72	-2.56	-9.04	-27.48	-19.52	-6.6	-2.25	-4.01	-13.85	-3.3	-17.13	-17.07	-13.3	6.43	-7.07	-0.55	5.29	-3.67	0.62	-20.69	-15.16	1.72	-1.68	-7.79	-12.76	-3.11	-5.6	-1.89	-25.25	-4.04	-5.51	NA	1.47	NA	NA
2610509F24Rik_HOM_tm1.1	% change	NA
2810001G20Rik_HOM_tm1.1	% change	NA
2810468N07Rik_HOM_tm1.1	% change	NA
3110001I22Rik_HOM_tm1a	% change	NA	NA	NA	NA	NA	NA	NA	NA	NA	NA	NA	NA	NA	NA	NA	1.22	-29.35	8.11	1.44	-2	-2.32	6.25	1.04	11.15	3.35	NA	12.01	8.93	2.81	-3.16	5.44	14.71	NA	NA	NA	NA	NA	NA	1.04	5.26	NA	NA	NA	NA	NA	NA	NA	NA
3110035E14Rik_HOM_tm1a	% change	NA	-1.02	-38.55	-0.38	0.51	4.53	1.66	-3.16	13.03	-4.61	-2.88	0.08	5.17	-1.46	-3.12	3.22	-16.48	3.56	10.45	3.47	5.19	-12.97	-3.14	-8.54	-24.36	-10.38	-1.73	-2.53	-4.22	5.37	-0.98	-21.31	-6.28	-5.25	2.38	-12.85	-1.24	-3.58	5.12	-1.33	-4.61	-13.03	-2.06	8.91	NA	2.62	27.75	34.36
3110035E14Rik_HOM_tm1b	% change	NA	-6.24	-16.66	-6.46	-3.73	-9.99	-15.27	7.34	4.99	-7.55	0.32	5.43	11.39	-7.92	-4.52	5.49	37.18	-5.81	-0.89	0.62	-3.46	4.45	4.71	-10.98	16.08	-28.79	11.6	-2.14	-13.67	8.15	-2.99	-5.39	-9.81	-1.82	1.85	-17.28	-2.43	0.75	4.34	1.35	-0.02	11.7	-0.62	3.71	NA	9.73	NA	NA
3300002A11Rik_HOM_tm1a	% change	NA	5.58	2.34	3.74	2.59	-3.68	1.39	4.81	5.01	9.98	6.32	-1.02	8.14	4.03	5.19	4.53	-13.52	4.71	9.52	2.85	1.72	8.74	10.48	10.48	28.47	-16.26	8.7	3.33	-10.11	15.59	2.12	7.3	6.31	5.97	1.05	-12.82	-3	7.82	4.44	2.14	-0.73	NA	-4.99	-3.01	13.87	9.12	-12.17	NA
3830406C13Rik_HOM_tm1b	% change	NA	-7.52	9.97	NA	NA	NA	NA	NA	NA	NA	NA	-3.96	0.53	-2.55	-3.99	-7.85	-22.86	-8.41	-8.82	-1.32	-4.77	-18.04	-4.79	-10.21	-12.86	-9.75	4.6	-1.52	-9.13	-12.85	-10.31	-10.19	-11.82	-6.47	-14.25	-14.95	-19.06	-6.07	-3.64	-0.45	NA	NA	NA	NA	NA	NA	NA	NA
3830417A13Rik_HEMI_tm1a	% change	NA	1.84	-16.82	10.54	NA	-1.19	NA	8.32	16.94	NA	6.49	5.18	-19.4	2	6.37	-0.8	-10.87	-11.41	5.46	-1.13	4.8	-2.99	1.99	5.02	2.91	-7.7	2.73	-0.84	-1.09	-0.61	-15.24	-19.15	-0.01	2.2	-2.81	-4.95	10.57	-6.73	-4.26	4.4	9.82	25.46	7.81	-4.46	4.94	0.5	NA	27.09
4921536K21Rik_HOM_tm1a	% change	NA	-5.52	-47.58	-6.24	-2.79	-0.99	0.74	1.13	21.21	-9.01	12.42	1.97	27.28	-1.27	4.44	-0.11	-56.96	-23.25	-2.9	-0.82	1.64	5.69	5.32	9.35	33.83	24.79	12.67	1.23	-13.1	-10.66	-7.41	22.08	6.89	6.67	14.36	5.38	1.13	-2.83	-4.48	2.57	-3.03	-13.31	-8.61	-0.92	-31.77	9.09	2.37	58.2
4930404H24Rik_HOM_tm1a	% change	NA	-2.59	19.34	-2.33	-0.89	0.79	6.08	NA	NA	4.23	-9.03	-11.68	1.3	-0.61	-0.18	0.97	35.42	8.11	13.46	4.92	12.18	-8.42	-4.76	-13.51	NA	-6.02	10.9	-6.07	-5.48	-11.4	11.34	-7.76	-14.99	-7.95	-17.86	NA	NA	1.53	2.69	3.15	NA	NA	NA	NA	NA	NA	NA	NA
4930449E01Rik_HOM_tm1a	% change	NA	0.96	-38.01	-7	-0.65	0.04	0.5	-3.62	8.29	-3.26	8.89	-1.58	-6.44	-2.28	-5.07	2.86	-40.55	-10.91	-8.84	-3.97	-3.81	-4.48	0.5	-7.91	26.63	-6.13	9.68	6.45	-7.81	4.4	11.16	10.97	2.64	1	7.17	-17.19	3.53	6.1	3.06	-0.28	-6.04	-15.63	-9.81	-8.05	15.62	-10.4	-9.3	75.71
4930502E18Rik_HEMI_em1	% change	NA
4930590J08Rik_HOM_tm1a	% change	NA	-2.08	6.82	-6.1	-2.04	-1.05	12.79	1.23	5.23	8.35	-8.96	-0.93	16.2	-5.49	-4.73	2.62	11.86	2.65	4.68	-1.56	2.31	10.02	3.7	0.87	16.31	-10.11	5.43	-0.31	-3.82	1.45	0.08	-2.3	3.3	3.84	-4.7	NA	NA	1.48	0.18	-3.74	NA	NA	NA	NA	NA	NA	NA	NA
4930591A17Rik_HOM_tm1a	% change	NA	1.31	11.94	-4.92	-4.32	3.97	-2.27	-8.75	-10.35	3.14	-11.23	0.47	16.16	1.9	5.92	3.49	1.85	-11.13	-2.99	-3.73	1.82	-16.97	-8.1	-9.41	6.19	-11.59	9.53	-1.6	3.71	1	4.42	6.37	16.16	7.01	9.74	-5.72	12.15	7.87	-3.26	0.83	NA	NA	NA	2.23	15.92	NA	NA	NA
4931429L15Rik_HOM_tm1a	% change	NA	-5.08	-2.66	-4.88	-1.82	-3.51	2.4	2.6	3.85	8.78	-15.05	3.51	-18.76	-2.62	-0.44	0.49	-17.8	-3.13	-0.86	-1.56	-5.48	-5.34	0.41	2.62	-18.26	-3.84	-3.95	2.5	0.08	4.21	-1.08	-3.38	-5.9	-2.57	-3.12	-9.73	12.35	-0.81	-0.65	2.99	NA	NA	NA	1.87	-15.7	NA	18.63	NA
4932414N04Rik_HOM_tm1a	% change	NA	NA	-35.64	6.38	0.31	9.59	NA	3.83	NA	NA	5.96	-17.95	4.11	6.24	3.52	-1.82	-69.71	-4.06	-6.97	-1.42	7.46	-1.28	-3.56	-9.13	5.15	-2.05	-1.81	-3.86	NA	2.61	-11.66	-2.7	-3.98	-0.62	5.51	12.58	-18.6	4.12	4.44	0.52	NA	NA	NA	NA	NA	NA	NA	NA
4932431P20Rik_HOM_em1	% change	NA	-0.54	2.67	-1.53	-4.05	-2.31	11.94	NA	NA	14.98	3.8	-4.27	-0.19	2.57	3.49	2.67	-20.09	-11.72	5.97	2.25	3.7	1.72	-1.34	-1.23	-8.58	-28.01	-1.04	-4.07	-3.02	-22.46	16.83	-8.57	1.85	2.27	-8.74	NA	NA	-7.58	-1.42	-2.38	NA	NA	NA	NA	NA	NA	NA	NA
4932438H23Rik_HOM_tm1a	% change	NA	4.57	-3.21	0.28	-1.26	0.05	-3.56	-1.11	-20.79	-1.53	3.02	3.11	4.99	1.31	-9.15	4.24	-23.52	1.64	4.71	-2.44	1.15	-4.29	1.97	0.1	10.91	4.55	-14.21	7.6	-5.55	-5.51	2.46	-2.91	-2.17	-4.44	0.76	NA	6.26	5.1	4.51	-5.94	2.68	NA	NA	NA	NA	NA	18.95	-47.49
4933402N03Rik_HOM_tm2a	% change	NA	-0.24	25.17	-5.67	0.24	-7.3	-4.02	0.62	-4.04	0.75	-6.9	-1.59	4.51	1.93	0.26	-1.7	5.6	18.39	-2.75	-1.48	-7.58	16.79	10.59	16.47	13.07	-9	3.58	-4.72	0.25	6.71	-12.48	-6.5	10.68	3.12	1.85	10.51	0.87	0.76	-6.38	-0.5	-3.56	-6.64	2.22	-9.48	7.23	-4.24	-0.8	-21.68
4933425L06Rik_HOM_tm1a	% change	NA	NA	NA	NA	NA	NA	NA	NA	NA	NA	NA	NA	NA	NA	NA	-8.37	-84.17	-16.29	-8.57	-5.29	2.64	-1.4	-4.52	36.62	8.7	-40.47	14.92	1.93	NA	20.03	-4.69	-10.2	NA	NA	NA	NA	NA	NA	-5.95	-3.36	NA	NA	NA	NA	NA	NA	NA	NA
4933434E20Rik_HET_tm1a	% change	NA	-1.72	-2.38	-2.57	2.65	-1.96	NA	NA	NA	NA	-2.7	0.15	-3.71	-0.9	-6.16	-4.94	1.08	-6.7	-0.95	3.17	1.55	-14.81	0.25	0.31	-8.32	-5.21	-23.89	-1.82	-1.1	4.38	-3.04	9.29	-1.87	5.56	-8.36	NA	NA	-10.15	-2.64	-7.44	-4.23	NA	-0.69	1.4	NA	-5.94	NA	NA
5330434G04Rik_HEMI_em1	% change	NA
8030411F24Rik_HOM_tm2b	% change	NA
9130011E15Rik_HET_tm1a	% change	NA	-1.82	-25.82	2.36	-2.28	-0.05	8.37	-0.23	9.08	1.26	-6.38	-5.39	-12.89	1.49	2.67	-6.93	-45.84	-13.87	-8.99	-5.67	-1.1	-1.12	-1.39	4.52	-13.62	-4.84	0.86	1.69	-3.46	-6.9	-9.08	-16.68	-3.78	4.98	-1.99	5.34	-0.67	-7.64	-5.55	-5	1.48	26.69	2.09	7	6.35	4.48	17.69	7.93
9330182L06Rik_HOM_tm1a	% change	NA	-6.06	-23.98	0.96	-3.58	-1.41	NA	NA	NA	NA	-6.17	-5.49	-5.37	-0.19	3.38	0.79	-4.49	-4.75	7.35	-1.66	6.36	1.6	3.72	3.64	-1.74	-34.18	14.57	-8.09	-22.89	-26.86	9.82	-9.93	4.13	0.95	-6.34	NA	NA	NA	5.14	2.88	NA	NA	NA	NA	NA	NA	NA	NA
A430005L14Rik_HOM_tm1a	% change	NA	-0.78	31.5	-16.16	-2.52	-6.32	-23.35	2.75	-32.5	-7.04	18.93	-1.03	11.91	-2.95	-4.57	-12.18	-32.37	-8.97	-15.87	-6.45	-7.82	-19.49	-16.88	-12.7	-4.05	-1.57	12.97	-13.97	-6.37	-3.71	-10.58	-3.67	-7.4	2.03	-12.51	2.56	-2.64	-2.9	-12.19	-8.83	-9.04	NA	-11.59	NA	NA	-22.07	NA	NA
A430078G23Rik_HOM_tm1a	% change	NA	10.58	-47.6	9.02	2.29	-2.56	1.52	NA	NA	-5.42	4.24	9.16	25.16	3	-1.31	6.86	-17.85	-30.63	NA	NA	NA	-16.1	15.36	-8.05	-24.55	NA	7.84	2.05	-6.96	21.95	7.4	-2.22	-15	-10.73	-7.38	NA	-24.83	-6.04	15.09	0.86	NA	NA	NA	NA	NA	NA	NA	NA
A730017C20Rik_HOM_tm1b	% change	NA	-0.32	-27.12	-2.91	-3.67	-3.8	-3.92	NA	3.05	-2.68	2.54	-4.27	8.83	0.52	0.72	-6.73	-11.55	-19.7	-4	1.87	-5.94	-18.65	-2.55	-7.03	-12.71	-12.51	-15.54	-8.77	-8.86	-14.32	-6.76	-15.46	-14.69	-8.12	-9.2	6.13	-4.21	8.59	0.56	-3.77	NA	NA	NA	NA	NA	NA	NA	NA
A830019P07Rik_HOM_tm1a	% change	NA	7.46	-20.35	3.9	2.88	2.65	-2.92	-3.1	4.75	2.06	5.95	8.37	9.06	5.17	2.76	1.07	26.85	31.14	5.22	2.76	-1.49	-13.56	-2.14	-7.27	-11.07	-3.13	16.17	-0.75	-10.47	-8.66	-6.96	-5.07	-7.95	-3.33	-6.96	NA	NA	1.45	2.95	-5.94	6.47	-7.5	5.9	5.01	NA	10.32	-22.59	NA
A830031A19Rik_HOM_tm1b	% change	NA
Bclaf3_HEMI_em1	% change	NA
A930004D18Rik_HOM_tm1a	% change	NA
Abca4_HET_tm1a	% change	NA	-2.35	17.81	-9.51	-3.26	-1.43	-3.83	-4.05	-6.11	2.75	4.25	-9.77	4.27	-4.65	-2.41	-13	6.69	-25.83	-17.04	-7.15	-6.93	-19.17	-9.43	-15.39	-18.25	1.44	-14.44	-1.25	-13.13	-11.82	-8.41	-13.09	-12.23	-10.09	-7.07	NA	-21.75	0.74	-8.35	-4.99	NA	NA	NA	NA	NA	NA	NA	NA
Abca4_HOM_tm1a	% change	NA	0.72	-8.57	-2.72	-4.12	-3.24	-10.72	-7.31	-12.73	-15.21	3.1	-3.93	-1.96	1.23	6.51	-5.75	-16.78	-20.92	-10.71	0.78	-0.89	-8.81	-2.1	1.34	-19.76	-14.57	8.35	-9.77	NA	-15.53	-1.04	-14.1	-7.58	-5.36	-6.09	6.77	3.52	-13.81	-2.06	-6.19	NA	NA	NA	NA	NA	NA	NA	NA
Abcb6_HOM_tm1a	% change	NA	2.01	101.48	1.81	3.27	0.43	9.04	13.93	-11.44	5.8	36.01	3.2	18.06	1.63	0.76	-1.4	40.68	-14.49	-1.6	-0.98	5.95	-0.66	0.48	8.53	13.83	-25.43	-14.08	-5.02	-5.46	2.4	-10.54	22.39	12.12	7.89	-2.2	-4.7	1.06	-11.22	-4.25	-0.93	-2.14	22.42	0.03	-10.66	NA	1.64	19.04	-8.77
Abcd1_HEMI_tm1a	% change	NA	NA	NA	NA	NA	NA	NA	NA	NA	NA	NA	NA	NA	NA	NA	0.86	1.02	-4.7	4.1	5.09	1.7	-9.31	0.46	-3.53	17.48	17.08	-12.57	1.38	-1.05	-4.22	-5.42	2.18	-7.52	-5.09	5.54	18.72	-4.16	5.43	5.15	1.2	NA	NA	NA	NA	NA	NA	NA	NA
Abhd14a_HOM_tm2a	% change	NA	2.42	12.26	-0.52	-4.6	-6.53	1.65	0.58	3.81	3.02	4.33	-3.58	-12.21	-6.58	-8.04	2.49	20.72	14.37	-14.41	-4.51	-10.35	-15.03	NA	-9.57	-21.58	7.32	-9.69	3.91	2.73	-3.15	6.43	0.82	-2.17	-2.1	-2.36	-13.48	-5.83	3.62	-9.65	-2.22	NA	NA	NA	NA	NA	NA	NA	NA
Abhd16a_HOM_tm1a	% change	NA
Abhd17a_HOM_tm1a	% change	NA	-7.06	-39.08	-2.15	3.84	-1.59	-10.93	-2.23	8.39	-13.75	-3.52	-18.79	-5.2	-2.82	-0.4	-7.73	-41.04	-1.35	0.9	-2.3	0.23	-18.63	-9.23	-16.99	15.77	-4.46	-11.95	-11.99	-16.33	-6.61	-23.37	28.98	-5.19	1.44	4.1	-2.25	-0.92	-10.21	-2.22	-1.79	0.73	-6.01	-0.71	3.15	NA	6.72	26.01	47.56
Abhd5_HOM_tm1a	% change	NA	NA	NA	NA	NA	NA	NA	NA	NA	NA	NA	NA	NA	NA	NA	-3.55	-18.83	-3.37	5.85	3.12	3.73	10.13	-3.1	-11.36	13.52	-20.63	-29.32	NA	NA	-11.36	0.96	-3.97	3.29	-10.4	-5.11	-11.5	17.49	NA	-0.58	-5.7	NA	NA	NA	NA	NA	NA	NA	NA
Abtb2_HOM_tm1a	% change	NA	-7.12	-31.23	-6.22	0.63	0.22	-6.16	-1.91	-4.24	3.6	-1.39	1.26	-20.53	-5.26	-2.99	-5.31	-16.99	-0.88	-8.56	3.32	-13.05	-10.16	-2.69	-0.57	-0.57	6.06	-17.39	-6.03	-11.11	-11.98	-10.7	-7.35	0.31	-0.91	4.15	-13.85	4.77	2.55	-3.3	-6.69	-1.69	6.59	-1.68	8.68	NA	-10.95	16.22	-27.46
Acaa1a_HOM_tm1a	% change	NA	-2.4	-11.27	0.56	1.57	-0.69	-1.47	0.12	-7.13	-0.1	0.42	7.55	-4.77	0.03	4.15	-2.84	2.27	-0.88	-3.93	-1.15	-12.3	-8.81	-6.52	-2.47	-5.45	-1.65	8.72	1.22	13.28	2.73	-0.73	-8.27	-0.82	1.5	-5.44	-7.97	3.21	12.15	-6.27	-2.26	-2.43	NA	-12.01	-9.1	NA	NA	2.32	NA
Acbd5_HOM_tm1b	% change	NA	4.77	103.44	1.95	2.79	2.86	6.66	8.24	0.44	13.31	-7.97	-7.9	-7.38	6.98	3.29	5.99	24.52	6.52	21.88	8.35	9.39	2.45	-4.16	0.3	-10.18	-12.38	-0.18	6.28	-7.25	4.24	15.48	-3.15	6.07	5.86	-8.35	-1.76	16.75	13.64	6.29	2.02	NA	NA	NA	NA	NA	NA	NA	NA
Acer1_HOM_tm1a	% change	NA	-3.48	-31.2	6.83	-1.16	2.59	11.55	-5.03	7.78	-4.75	1.72	2.31	-8.71	-1.3	2.31	1.57	0.52	43.9	-2.93	1.18	-3.05	4	1.3	-0.62	13.24	21.67	11.98	-0.42	-1.52	-4.43	0.19	14.99	10.5	8.8	10.07	5.22	-1.65	-3.75	-7.08	2.17	-6.29	-22.57	-4.31	-3.79	NA	-9.27	-14.99	NA
Acot5_HOM_tm1a	% change	NA	5.59	-42.01	-6.04	-4.41	-0.17	-3.85	10.62	7.11	4.42	29.38	22.87	36.96	-0.33	-3.21	-11.08	-29.18	20.18	-9.17	-5.03	-13.11	9.52	3.49	0.37	5.41	4.38	-2.39	-1.98	-16.42	-0.75	-10.3	0.85	-6.61	1.94	10.11	-2.83	-6.74	-8.07	-10.87	-6.97	-6.81	-3.29	-10.64	-18.89	NA	18.03	-20.1	-51.66
Acot6_HOM_tm1a	% change	NA	NA	NA	NA	NA	NA	NA	NA	NA	NA	NA	NA	NA	NA	NA	-3.61	-54.18	-14.73	-2.68	-4.65	-15.88	1.87	-5.04	-3.53	16.46	-48.65	0.84	-4.51	NA	15.37	-11.71	10.9	39.65	NA	NA	NA	NA	NA	-7.21	3.3	NA	NA	NA	NA	NA	NA	NA	NA
Acsl4_HEMI_tm1a	% change	NA	-16.64	-43.17	-8.59	-4.85	1.51	NA	-10.1	NA	NA	-13.77	-18.09	-7.83	-4.56	-0.65	-10.68	-45.28	-11.93	-4.15	-4.39	-0.05	-10.54	-1.32	-8.53	-20.61	27.58	3.79	-4.1	-9.62	11.13	-23.86	0.7	-27.32	NA	5.55	-2.57	-14.67	-23.79	0.26	-2.18	NA	NA	NA	NA	NA	NA	NA	NA
Actl10_HOM_tm1a	% change	NA	8.02	-13.12	9.99	2.57	-5.28	0.18	-6.88	10.37	1.86	11.45	-1.23	-4.68	1.34	-1.61	3.24	-20.66	-19.75	10.45	2.47	7.74	-13.1	-1.65	-10.82	-10.55	-6.35	-7.62	-1.3	-9.87	-4.7	1.54	-2.64	-2.57	-1.55	-0.12	NA	NA	6.22	4.55	-0.49	NA	NA	NA	NA	NA	NA	NA	NA
Actn4_HET_tm1a	% change	NA	-0.24	49.64	-2.36	1.86	-10.79	-8.27	-7.19	-12.36	1.49	4.72	-14.65	-0.87	0.13	-4.47	-12.28	45.06	20.21	-12.78	-2.65	-9.22	-4.24	-1.51	6.26	9.41	28.02	5.34	-14.12	NA	-18.37	-11.87	-13.23	-19.38	-9.63	-15.66	NA	NA	-2.6	-3.15	-5.2	NA	NA	NA	NA	NA	NA	NA	NA
Actr6_HET_tm1a	% change	NA	13.28	33.77	19.46	5.19	10.86	10.57	5	-2.38	10.77	-5.34	15.5	-12.4	8.14	10	20.57	41.33	39.41	NA	1.69	3.24	10.57	-1.87	19.06	2.01	NA	-22.52	20.01	14.88	14.55	13.45	17.86	17.31	7.73	9.64	NA	NA	19.7	6.65	12.68	NA	NA	NA	NA	NA	NA	NA	NA
Adal_HOM_tm1a	% change	NA	-10.15	-49.63	-8.8	-7.21	1.03	NA	NA	NA	NA	-17.33	-16.1	-10.8	0.68	-0.55	0.34	-7.18	-10.54	12.53	1.74	12.91	-7.58	-5.91	-13.37	1.47	-9.32	9	-10.26	-7.54	5.23	4.18	-12.5	NA	NA	NA	NA	NA	NA	9.85	-4.15	NA	NA	NA	NA	NA	NA	NA	NA
Adam17_HET_tm1a	% change	NA	NA	NA	NA	NA	NA	NA	NA	NA	NA	NA	NA	NA	NA	NA	-4.07	44.77	62.03	NA	NA	-11.06	NA	NA	NA	NA	-4.74	NA	NA	NA	NA	NA	-6.45	NA	NA	NA	NA	NA	NA	NA	-2.99	NA	NA	NA	NA	NA	NA	NA	NA
Adam3_HOM_tm1	% change	NA	-14.37	-51.04	3.06	0.09	2.23	NA	NA	NA	NA	NA	-17.01	NA	-0.39	3.42	-3.22	-43.41	-23.12	3.84	3.33	1.85	-6.42	2.96	-6.45	-15.43	12.92	-8.81	1.71	-24.95	-21.91	-2.14	9.78	-11.96	-7.89	-4.09	-11.26	-8.22	-11.58	-0.91	1.32	NA	NA	NA	NA	NA	NA	NA	NA
Adamts19_HOM_tm4a	% change	NA	0.21	10.33	1.24	-2.98	-2.26	-2.39	-3.59	-20.72	4.37	2.87	-5.79	-1.58	4.14	-0.96	0.86	22.94	-12.66	5.14	-4.7	-0.33	-11.15	-10.58	-8.65	-17.36	13.4	-4.3	0.82	2.05	-10.94	-6.96	-3.69	-1.92	-2.55	-1.77	-11.89	-4.73	1.26	1.3	-3.55	1.48	-1.22	-0.96	7	6.73	-9.88	-38.48	15.94
Adamts3_HET_tm1b	% change	NA	-11.18	4.33	-7.41	0.42	-10.64	NA	NA	NA	NA	-13.6	-10.69	-0.95	-3.68	2.77	-5.69	31.75	-4.07	-1.32	2.07	-3.55	-3.82	-4.15	-4.8	-4.93	7.38	-0.72	-11.49	8.68	-22.77	-2.35	-1.01	-1.78	0.59	-1.03	NA	NA	17.43	-1.89	0.75	NA	NA	NA	NA	NA	NA	NA	NA
Adap1_HOM_tm1a	% change	NA	-7.03	1.46	-4.95	0.56	-4.47	-18.82	-5.87	2.14	-16.16	-1.55	-11.09	17.01	-4.08	-4.7	-6.08	-31.67	7.29	2.72	-2.88	0.51	-23.18	-9.76	-15.75	-20.84	-21.45	-12.19	-11.86	-9.73	-8.28	-16.98	5.91	-5.44	-1.63	1.47	5.17	1.98	9.82	-4.38	-5.78	-7.47	4.9	-10.02	-1.18	NA	2.22	-5.2	-23.9
Adar_HET_tm1a	% change	NA	NA	NA	NA	NA	NA	NA	NA	NA	NA	NA	NA	NA	NA	NA	3.11	0.22	35.99	24.1	5.49	0.19	4.64	7.26	-10.87	NA	36.54	-11.42	21.77	2.63	18.43	6.9	-1.25	3.45	0.74	9.72	6.7	-1.58	-3.69	1.95	0.22	NA	NA	NA	NA	NA	NA	NA	NA
Adcy2_HOM_tm1a	% change	NA	-5.24	68.23	-7.69	-0.26	-4.63	-18.46	-3.05	-32.18	-13.01	-9.77	-6.15	-0.13	-3.55	1.89	-4.89	40.97	42.64	-2.85	-4.14	-3.97	11.31	-0.19	-9.93	-11.61	4.18	-2.4	-0.93	-11.64	14.46	-2.57	1.3	-17.21	-9.82	-12.93	-8.86	-10.94	-4.33	-8.37	-4.16	-8.98	-11.32	NA	-31.19	NA	19.95	-44.61	-55.16
Adcy3_HET_tm1a	% change	NA
Adcy9_HET_tm1b	% change	NA	3.93	10.91	2.51	0.91	-0.47	NA	NA	NA	NA	NA	-0.44	-12.48	-1.19	NA	-2.34	-15.12	-1.85	-7.3	-4.61	-5.31	-10.91	0.62	8.39	7.08	-4.94	-5.62	-0.2	3.49	-4.85	6.88	-0.14	-8.11	-6.93	-5.83	NA	NA	1.19	1.53	-2.96	NA	NA	NA	-3.32	-10.18	NA	NA	NA
Adgrb1_HOM_tm2a	% change	NA	-4.57	52.75	-4.27	-3.8	-0.75	-14.66	-3.76	-33.63	-8.16	7.38	-16.47	7.9	NA	2.34	-6.63	99.53	-25.26	-3.08	-4.75	-3.85	-9.82	-2.72	9.83	-13.32	10.78	6.7	-11.52	-9.42	-25.51	-13.93	-5	1.24	2.36	0.15	-7.69	6.55	-3.14	-5.24	-2.11	-11.42	-23.53	-9.2	10.55	NA	-17.42	-37.51	NA
Adgrd1_HOM_tm1b	% change	NA	-4.27	-6.35	-2.75	-0.52	2.79	-21.67	-7.43	-4.71	-15.44	3.86	3.32	-13.93	-2.15	-3.93	-4.98	-8.82	-11.2	-6.33	-0.37	-1.04	-13.66	-7.62	-9.59	-19.54	-18.76	3.21	-5.82	-10.15	3.41	0.02	-6.8	-20.68	-12.9	-17.65	12.94	-11.45	10.87	-4.85	0.72	-2.7	7.03	-2.93	12.17	-5.72	-3.58	6.96	-50.47
Adpgk_HOM_tm2a	% change	NA	-0.87	4.78	-0.22	0.68	2.15	2.11	2.6	-11.55	2.85	10.84	-10.12	-4.86	2.19	-6.82	-3.85	-9.76	-15.91	0.57	0.98	3.5	-3.56	-1.55	7.08	25.08	-11.76	-4.04	-4.4	NA	3.04	6.8	4.71	-7.13	-6.35	-6.16	-2.84	2.58	1.85	2.01	1.44	-3.56	-9.67	0.59	2.28	NA	-2.07	14.3	38.18
Adprhl2_HOM_em1	% change	NA
Aff3_HET_tm1a	% change	NA	-15.14	-12.93	-9.07	-2.31	-10.44	-3.59	4.47	NA	-13.5	4.25	-13.37	3.93	-9.25	1.73	-14.89	50.89	-0.35	-0.48	1.29	-1.1	19.45	-0.27	-11.74	-26.4	NA	NA	-13.99	-20.02	-9.97	-8.98	13.97	-14.81	-8.05	-6.23	NA	NA	-6.12	-9.76	-2.02	NA	NA	NA	NA	NA	NA	NA	NA
Aff3_HOM_tm1a	% change	NA	-0.3	155.72	NA	-4.31	1.09	-14.75	-4.46	-47.05	-15.53	-8.62	-12.5	-8.56	-0.7	3.79	-7.38	82.21	-3.14	1.92	3.27	5.74	6.57	-5.12	-1.61	-1.17	19.25	-5.06	-7.16	-12.8	-8.64	1.56	-16.73	-9.2	-8.5	-8.54	-21.05	5.06	0.19	-2.37	-5.39	NA	NA	NA	NA	NA	NA	NA	NA
Agap1_HOM_tm1a	% change	NA	-4.13	-34.82	4.33	2.02	-0.72	1.14	-0.77	8.15	-5.15	-6.16	-5.82	2.63	1.48	0.95	-6.77	-5.33	-17.92	9.56	0.53	2.47	6.54	2.57	4.54	8.7	8.32	11.83	-12.19	NA	-10.41	-0.3	-2.39	-4.72	-1.86	-2.63	16	-2.31	-7.54	1.26	-2.6	-3.79	NA	-1.45	-4.86	NA	6.6	-32.46	-25.23
Agbl5_HOM_em1	% change	NA
Ago1_HOM_tm1a	% change	NA	NA	NA	NA	NA	NA	NA	NA	NA	NA	NA	NA	NA	NA	NA	0.24	2.6	-0.89	11.14	3.1	10.23	-10.99	-2.63	-2.41	NA	46.27	8.01	-2.88	-20.94	-0.66	1.02	10.05	-6.39	-1.58	-19.78	NA	0.87	-11.28	12.92	-0.08	NA	NA	NA	NA	NA	NA	NA	NA
Ago3_HOM_tm1a	% change	NA	-8.39	14.58	-9.47	0.2	-4.92	-1.46	-1.24	-9.46	-3.54	-11.2	-1.61	-12	-4.59	6.82	-13.54	45.38	18.25	-19.39	-5.61	-18.13	-9.92	-2.52	-0.91	-13.03	-9.26	-16.67	-11.7	-18.75	-16.03	-13.8	-0.03	-10.73	-7.5	-2.66	-6.49	5.65	2.64	-9.44	-13.5	NA	NA	NA	-3.75	NA	-15.03	-34.7	-36.91
Agpat3_HET_tm1a	% change	NA	NA	NA	NA	NA	NA	NA	NA	NA	NA	NA	NA	NA	NA	NA	-4.05	-54.28	-27.71	-5.63	-3.7	-2.11	6.45	0.95	27.88	-38.02	NA	NA	NA	NA	NA	NA	-19.85	NA	NA	NA	NA	NA	NA	-4.12	4.04	NA	NA	NA	NA	NA	NA	NA	NA
Ahcyl1_HOM_tm1a	% change	NA	3.21	-63.68	5.34	3.26	0.04	0.61	NA	NA	-15.45	-5.45	1.19	7.15	2.48	1.54	0.48	-30.95	3.62	5.86	2.36	5.55	-8.62	7.47	-10.02	-7.94	0.16	-2.44	0.38	-8.86	1.25	-9.1	-19.16	-22.06	-12.73	-7.57	NA	NA	-2.94	10.23	-2.01	-1.31	18.41	7.56	9.34	NA	20.9	NA	-1.52
Aicda_HOM_tm1b	% change	NA	-1.05	26.22	-8.4	-5.94	1.73	5.73	NA	NA	8.36	-8.79	-0.17	8.55	0.88	-0.72	6.45	36.89	-13.52	14.88	4.79	9.03	9.02	9.49	-6.44	21.61	-1.55	4.9	3.36	5.11	0.85	8.92	-5.17	-13.28	-8.37	-12.57	6.78	-7.9	10.95	13.44	9.34	NA	NA	NA	NA	NA	NA	NA	NA
Akap9_HET_tm1a	% change	NA	NA	NA	NA	NA	NA	NA	NA	NA	NA	NA	NA	NA	NA	NA	6.69	-23.95	21.59	13.3	6.71	-1.6	-39.65	-52.67	-40.78	-57.24	4.79	NA	7.98	11.63	2.24	1.56	NA	NA	NA	NA	NA	NA	NA	-4.87	NA	NA	NA	NA	NA	NA	NA	NA	NA
Akr1c20_HOM_tm1a	% change	NA
Akt2_HET_tm1e	% change	NA	NA	NA	NA	NA	NA	NA	NA	NA	NA	NA	NA	NA	NA	NA	-15.31	-14.06	8.74	20.36	10.18	4.04	NA	17.13	-1.55	NA	-55.37	-40.41	NA	8.62	NA	-13.79	-35.63	-25.56	-12.3	-21.96	NA	NA	NA	-3.28	-12.16	NA	NA	NA	NA	NA	NA	NA	NA
Akt2_HOM_tm1e	% change	NA	NA	NA	NA	NA	NA	NA	NA	NA	NA	NA	NA	NA	NA	NA	-18.39	-47.14	-19.4	30.74	18.04	-4.69	-100	-41.52	-43.44	-100	NA	-30.26	NA	-31.31	NA	-7.26	-32.76	-21.41	-4.84	-24.7	NA	NA	NA	1.18	-16.32	NA	NA	NA	NA	NA	NA	NA	NA
Aldh16a1_HOM_tm1a	% change	NA	-15.95	-7.25	-8.36	-0.42	-8.78	-2.46	4.52	-4.54	-4.36	-4.84	-4.47	NA	-7.9	-1.95	-15.23	-31.75	-17.5	-14.06	-9.69	-2.5	0.86	-8.81	6.26	-21.32	-13.07	-22.44	-9.35	-23.09	2.74	-0.33	0.26	-10.58	-8.16	-15.9	NA	NA	7.01	-3.76	-6.93	NA	NA	NA	NA	NA	NA	NA	NA
Aldh18a1_HET_tm1a	% change	NA	-4.48	21.93	-14.94	-2.4	-16	-14.06	-1.47	3.74	-11.15	3.52	-15.11	1.43	-7.89	-7.49	-14.12	23.69	-6.16	-18.5	-7.61	-15.81	-8.11	-6.71	5.86	18.94	-30.15	-16.74	-14.62	-11.66	NA	-15.89	-13.7	-6.04	0.64	-5.79	-1.37	0.88	1.15	-15.03	-6.65	NA	NA	NA	NA	NA	NA	NA	NA
Aldh1b1_HOM_tm2a	% change	NA	-1.19	-1.28	-8.57	-5.96	-3.95	-3.85	-1.07	-6.32	9.81	1.44	5.77	-13.22	-0.3	2.33	-4.61	-26.45	8.17	-14.65	-9.68	-9.06	9.12	3.41	22.92	10.87	-7.65	-12.52	-2.49	3.58	-5.83	-2.17	10.07	9.18	12.08	6.72	NA	3.03	-4.93	-8.18	-4.78	-0.95	15.55	5.56	12.91	NA	-2.3	NA	NA
Aldh2_HOM_tm1a	% change	NA	-2.82	-29.46	-9.04	-8.03	-8.34	-13.45	NA	NA	NA	-3.72	-11.76	-2.08	0.03	1.68	-1.79	-47.7	2.99	2.53	-6.21	NA	-15.29	-0.13	-6.79	-7.13	NA	-9.32	-25.52	NA	-18.54	-15.29	-5.18	-15.05	-8.73	-2.32	-9.86	-10.66	-3.09	2.04	-0.91	NA	NA	NA	NA	NA	NA	NA	NA
Aldh3b1_HOM_tm1b	% change	NA	-2.17	13.67	7.65	-0.64	-2.98	-2.99	0.32	1.28	-6.55	4.06	-3.82	15.59	-1.43	-0.3	-1.13	118.34	49.24	17.55	9.55	-2.64	-5.01	6.17	-3.16	-21.38	4.15	7.64	-3.73	-12.47	-4.1	-3.06	8.57	6.46	2.68	8.77	-13.25	-4.82	-11.26	-5.03	2.59	3.81	1.89	-2.59	10.57	4.37	-9.29	4.76	-13.36
Alg13_HEMI_tm1a	% change	NA	-11.84	-8.11	7.57	12.29	-8.32	-9.56	0.16	12.47	-2.84	-9.57	-13.3	-9.44	-6.72	-4.06	-4.18	-13.11	-13.21	-1.77	-1.3	-4.15	8.89	-1.5	-4.17	0.11	2.37	1.43	-5.1	-16.28	-23.58	5.92	-9.98	-9.99	-7.52	-17.32	NA	NA	-0.01	-2.86	3.53	NA	NA	NA	NA	NA	NA	NA	NA
Alox12e_HOM_tm1b	% change	NA	0.52	-57.26	10.86	2.92	3.92	-2.56	-3.41	26.95	-7.48	10.7	-6.33	-2.35	-1.47	-0.98	2.79	2.23	16.4	0.28	7.95	0.82	-12.67	-1.5	-8.61	-2.47	-1.79	6.51	-10.26	-11.56	-9.99	-16.23	13.65	10.87	9.62	10.16	12.34	-3.58	-7.02	2.81	5.99	9.32	0.71	-2.81	-7.59	-20.88	-12.01	-28.51	NA
Alpk1_HOM_em1	% change	NA	-1.52	-9.42	-5.53	-1.59	0.75	17.36	-0.38	-9.05	9.2	-5.61	1.35	-6.37	2.22	-2.25	2.05	-0.69	-8.56	2.53	1.79	2.58	10.41	7.7	-3.92	-11.3	2.26	1.43	-2.59	-0.89	-0.82	13.29	-4.86	3.25	-4.96	-3.4	NA	NA	6.79	6.15	4.69	NA	NA	NA	NA	NA	NA	NA	NA
Amfr_HET_tm1a	% change	NA	NA	NA	NA	NA	NA	NA	NA	NA	NA	NA	NA	NA	NA	NA	NA	54.8	9.91	4.83	-1.44	-0.27	-8.02	0.37	23.59	NA	20.24	NA	6.07	NA	21.85	3.83	-5.96	NA	NA	NA	NA	NA	NA	6.2	3.74	NA	NA	NA	NA	NA	NA	NA	NA
Amotl1_HOM_tm1a	% change	NA	-7.01	39.64	-2.54	-5.82	-2.75	-7.49	2.96	NA	-0.3	-6.12	-3.79	-1.33	-0.44	-8.79	-1.64	-9.94	-0.02	-5.52	-1.68	-1.05	NA	-5.48	-7.12	NA	-19.93	-17.91	-1.15	-16.51	NA	NA	NA	NA	NA	NA	NA	NA	NA	NA	NA	NA	NA	NA	NA	NA	NA	NA	NA
Ampd3_HOM_tm2a	% change	NA	NA	NA	NA	NA	NA	NA	NA	NA	NA	NA	NA	NA	NA	NA	-7.57	-12.93	7.17	-9.76	-6.58	-9.98	-13.22	-8.78	-9.82	-7.97	2.9	-4.28	-7.73	13.09	1.37	-10.69	-13.33	-3.71	NA	NA	NA	NA	NA	-1.26	-4.59	NA	NA	NA	NA	NA	NA	NA	NA
Amz2_HOM_tm1e	% change	NA	-4.09	-49.69	8.83	0.13	-0.63	4.42	-3.01	27.25	1.22	-15.32	-10.29	-11.64	0.81	2.71	-1.04	-32.76	-2.19	-9.32	-4.56	-9.56	-7.36	-6.24	-4.39	-14.91	-6.27	-3.41	2.58	4.4	-11.15	0.52	-0.84	0.82	3.18	-3.68	-11.22	5.96	4.68	-3.57	-1.2	2.44	8.28	5.04	-0.45	1.11	-7.66	-19.38	0.73
Ankhd1_HOM_tm1a	% change	NA
Ankrd13a_HOM_Gt	% change	NA	NA	NA	NA	NA	NA	NA	NA	NA	NA	NA	NA	NA	NA	NA	-5.75	34.34	-10.9	11.75	1.83	20.33	6.5	NA	7.12	NA	-45.28	-31.6	NA	NA	NA	NA	-19.91	-2.2	18.09	-16.4	NA	NA	NA	7.23	-5.9	NA	NA	NA	NA	NA	NA	NA	NA
Ankrd13d_HOM_tm1a	% change	NA	3.12	-10.4	-0.96	1.09	-0.17	4.32	-3.52	4.94	8.5	5.81	-3.78	-5.93	-2.07	-3.8	3.93	3.02	14.69	-7.84	-3.91	-3.99	-3.98	4.17	-1.85	4.84	15.73	-11.34	1.25	-6.84	3.88	-3.8	12.29	2.84	3.43	3.46	-2.69	2.05	7.22	-2.6	-1.34	NA	0.4	NA	4.43	-4.05	NA	0.69	NA
Ankrd6_HOM_tm1b	% change	NA	-2.74	40.49	-2.03	-4.55	-3.19	-2.19	-2.78	-16.03	13.56	3.41	-1.73	-7.27	-2.91	-5.05	-0.71	42.76	31.48	-2.4	-3.4	-8.26	-10.29	1.56	-3.65	-11.01	14.8	8.44	-3.45	-4.8	-10.32	-11.66	1.38	-2.55	-1.76	0.91	-10.71	0.86	-11.74	-5.56	-3.75	1.21	-2.9	-0.72	15.52	9.52	3.85	7.98	-12.18
Ankrd9_HOM_tm1	% change	NA	6.41	-3.91	2.46	5.05	-0.9	-2.68	10.65	12.01	4.52	14.71	9.86	25.29	-0.5	-1.05	-5.74	-39.11	-0.44	-8.64	-5.48	-11.09	1.32	-1.41	10.06	-2.65	-6.51	-10.86	-1.26	-7.41	-5.39	-9.45	6.33	2.43	6.94	12.01	-14.89	-5.41	4.98	-6.58	-2.15	-2.92	-1.31	0.77	-9.21	NA	-7.48	17.14	NA
Anks1b_HOM_tm1a	% change	NA	1.47	-14.04	1.27	1.59	4.33	4.16	14.63	15.88	-0.69	-1.18	5.01	17.82	2.13	1.49	-2.04	-90.87	-9.06	9.22	5.81	6.3	27.94	11.38	22.68	91.41	-16.93	8.96	3.69	-0.78	-4.04	-3.3	-9.18	1.38	3.61	-2.43	5.7	8.21	-5.28	-0.53	-1.29	0.41	-1.27	2.33	-8.18	5.34	-9.01	-6.36	-10.59
Anks4b_HOM_tm2a	% change	NA	NA	NA	NA	NA	NA	NA	NA	NA	NA	NA	NA	NA	NA	NA	5.16	20.19	7.59	9.76	5.15	4.46	-3.98	-9.32	9.11	9.64	24.16	-11.04	-1.55	-27.34	3.95	12.54	-1.78	NA	NA	NA	NA	NA	NA	5.67	3.59	NA	NA	NA	NA	NA	NA	NA	NA
Anks6_HET_tm1b	% change	NA	1.75	18.55	-5.46	-2.06	-4	4.46	1.79	-5.14	7.97	3.23	-7.73	-9.46	-2.99	-2.09	0.98	-25.1	-9.41	-3.31	-1.35	-1.85	-14.55	-8.71	-12.87	-19.95	-18.02	-8.96	-0.95	-2.35	5.6	9.08	-15.87	-0.77	-0.49	2.42	-13.39	9.36	11.02	-5.35	-3.46	-6.3	NA	NA	-5.78	-15.25	NA	-10.64	-17.66
Ano10_HOM_tm1a	% change	NA	-6.65	-7.94	-12.79	-1.74	-4.89	-3.54	-1.88	1.29	-7.25	0.47	-5.73	-1.68	-3.21	-0.91	-2.66	25.42	11.89	-4.99	-1.01	-5.19	-9.28	4.31	-2.91	-4.33	-0.52	9.73	-1.13	-18.08	6.84	1.07	37.89	NA	NA	NA	NA	NA	NA	-0.97	0.12	-1.06	-11.54	-5	-6.78	NA	-2.02	-4.22	-24.51
Anp32e_HOM_tm1e	% change	NA	-13.13	-45.34	-8.98	-5.71	-2.65	NA	-1.87	NA	12.54	-17.9	-2.53	-5.99	-5.43	0.34	-1.98	-41.58	-9.41	0.35	-2.23	-2.55	-14.01	-0.78	-15.71	-29.09	-15.61	-0.39	-5.56	NA	-5.79	-11.44	5.99	-20.54	-10.27	-14.01	NA	-19.74	-8.04	-0.7	1.13	-8.25	-19.5	-27.94	-3.88	NA	NA	NA	NA
Anxa6_HOM_tm1a	% change	NA	NA	NA	NA	NA	NA	NA	NA	NA	NA	NA	NA	NA	NA	NA	-0.83	19.23	-7.04	-7.97	-7.75	-8.77	-5.21	-15.47	20.85	4.6	24.86	-24.68	2.07	-11.14	33.28	-3.57	-4.44	12.47	NA	NA	NA	NA	NA	-7.01	-8.61	NA	NA	NA	NA	NA	NA	NA	NA
Anxa8_HOM_em1	% change	NA
Anxa9_HOM_tm1b	% change	NA	5.21	22	-5.32	-0.93	0.15	-11.99	8.49	1.73	2.54	17.31	5.36	6.5	-0.87	-1.31	-1.77	-4.02	20.82	14.2	1.37	0.95	1.94	-1.29	-4.44	19.78	2.73	20.65	-2.98	17.2	-7.98	-3.34	17.87	-8.25	-1.95	-1.58	-6.86	6.12	8.1	-1.88	0.72	-1.89	22.68	5.2	-5.19	NA	8.85	3.98	NA
Ap2a2_HET_em1	% change	NA	8.79	37.77	4.72	2.55	-1.96	15.15	10.72	-10.93	9.31	8.43	17.47	-3.67	1.62	1.37	9.63	80.45	8.05	5.85	4.79	3.59	3.79	18.14	16.06	15.1	8.06	9.8	8.81	-14.73	4.83	14	1.86	-1.13	-3.86	2.71	NA	-11.3	NA	9.06	4.44	NA	NA	NA	NA	NA	NA	NA	NA
Ap2a2_HET_Tm1b	% change	NA	0.84	-8.82	-6.87	0.48	-0.12	-15.76	-6.69	-14	-1.89	10.08	-5.29	6.41	1.5	-0.18	3.53	-15.05	6.53	-12.16	-0.23	1.18	0.01	4.79	9.8	10.08	4.71	1.8	-8.39	-9.83	-4.13	-19.21	-5.35	14.67	2.72	10.47	12.76	-0.9	-4.33	1.61	1.13	-4.22	1.7	2.23	18.95	10.86	NA	-48.77	NA
Ap4e1_HOM_tm1a	% change	NA	NA	NA	NA	NA	NA	NA	NA	NA	NA	NA	NA	NA	NA	NA	-1.41	108.49	23.37	-1.99	1.92	-4.04	-21.46	-17.13	-19.74	-0.67	22.58	-6.66	-5.54	NA	-23.51	-9.82	-11.8	-0.01	-4.91	1.35	NA	12.61	0.88	-8.93	-1.65	NA	NA	NA	NA	NA	NA	NA	NA
Ap4e1_HOM_tm1b	% change	NA	NA	14.87	-7.34	-5.44	-8.97	-22.13	-15.8	-19.56	-13.56	-9.13	-33.51	-19.16	-5.8	-0.44	2.19	57.91	52.9	2.49	1.33	-3.05	-12.75	-10.12	-5.11	38.77	-18.4	-7.54	-11.64	-25.79	-39.94	-20.76	24.11	7.81	7.08	-3.99	NA	16.85	-10.62	-10.49	-2.41	2.62	-5.7	3.99	-13.25	-4.2	5.58	10.08	18.5
Ap4m1_HOM_tm1b	% change	NA	-4.37	46.91	NA	NA	NA	NA	NA	NA	NA	NA	-28.73	-11.96	NA	NA	-5.83	29.42	13.95	7.49	0.54	8.76	-36.08	-16.97	-24.86	-7.67	-17.86	-2.82	-19.46	-16.94	-22.6	-27.24	10.49	-16.38	-8.01	-11.48	-14.53	3.62	-11.04	-7.13	-2.95	NA	NA	NA	NA	NA	NA	NA	NA
Apip_HOM_tm1b	% change	NA	-6.37	22.57	-10.74	-3.89	-7.35	-5.77	-1.1	-12.45	-2.15	-4.29	-5.84	-10.33	-1.46	-4.57	0.12	23.9	30.8	-9.13	-2.93	-9.56	-18.62	-7.19	-7.58	-4.38	2.37	-7.4	-0.42	-10.57	-0.83	6.71	14.62	8.21	2.9	4.09	-8.82	6.42	6.09	-5.4	-3.2	3.13	NA	3.99	-0.82	NA	13	6.79	-28.18
Apoe_HET_tm1Unc	% change	NA	NA	NA	NA	NA	NA	NA	NA	NA	NA	NA	NA	NA	NA	NA	-5.4	44.8	-12.32	-11.98	-2.24	-10.88	NA	NA	NA	NA	-10.58	0.34	-8.06	1.33	-11.58	-11.91	-6.54	0.56	0.41	-12.49	NA	NA	NA	-6.25	-0.35	NA	NA	NA	NA	NA	NA	NA	NA
Apol7a_HOM_tm1a	% change	NA	3.35	22.35	11.51	1.12	4.98	8.42	-4.26	3.13	-0.65	2.88	0.31	5.48	4.39	-1.25	-1.23	43.3	-1.96	-1.97	-2.26	1.97	-5.99	-5.94	-11.58	-2.92	30.78	-6.79	-0.44	-11.25	-11.32	-8.14	19.28	2.77	-1.32	10.47	6.12	10.58	8.08	-0.94	-2.03	0.45	0.31	-1.39	6.54	NA	15.91	3.86	11.54
Apol9b_HOM_tm2a	% change	NA	0.89	29.86	-2.72	-3.61	2.28	1.99	-2.54	-14.97	4.06	-5.27	4.82	2.46	0.14	-4.1	6.52	47.21	16.29	5.12	4.78	4.28	14.03	12.18	5.9	8.48	12.1	-1.42	-0.11	5.1	-1.1	10.56	9.9	-0.77	-4.68	2.47	NA	NA	12.68	6.51	1.2	NA	NA	NA	NA	NA	NA	NA	NA
Apoo_HEMI_tm1b	% change	NA	0.06	-43.86	-3.85	4.43	-4.49	12.04	12.19	2.38	4.28	17.74	10.53	0.91	-4.45	-4.13	5.84	-6.84	0.47	-1.41	0.51	2.8	-17.27	-2.92	-9.63	-11.78	38.82	2.22	9.93	4.64	7.46	11.87	18.04	0.93	-0.29	5.82	-10.76	-5.43	4.21	2.81	3.35	0.09	14.15	-2.85	10.63	-4.54	6.27	16.74	15.87
Apool_HEMI_tm1a	% change	NA	-3.47	-50.68	1.76	-0.8	-1.72	-1.77	-8.44	10.63	-14.25	7.79	0.03	19.73	-1.06	-0.98	2.46	30.35	24.77	0.06	-0.12	2.29	-6.79	-3.66	1.06	31.02	-10.23	9.12	8.51	-8.97	-1.63	3.07	9.03	9.42	5.63	7.78	14.94	8.77	-5.64	-4.49	5.09	1.06	0.58	-3.31	-2.05	NA	-3.24	21.74	47.8
Appl2_HOM_tm1a	% change	NA	NA	NA	NA	NA	NA	NA	NA	NA	NA	NA	NA	NA	NA	NA	1.08	-50.53	-22.6	14.4	6.33	1.12	1.29	5.61	2.69	16.29	11.16	3.69	7.58	13.62	19.25	-14.97	6.33	-0.1	-0.09	3.48	2.29	-7.23	-4.63	2.92	0.46	NA	NA	NA	NA	NA	NA	NA	NA
Appl2_HOM_tm1a	% change	NA	NA	NA	NA	NA	NA	NA	NA	NA	NA	NA	NA	NA	NA	NA	3.83	-28.74	-15.66	30.35	10.98	5.22	1.83	-8.66	-1.53	-16.88	39.74	56.21	29.12	-7.49	-5.85	13.67	20.96	28.27	3.78	-2.1	-3.91	18.52	NA	7.86	6.6	NA	NA	NA	NA	NA	NA	NA	NA
Arap2_HOM_tm2b	% change	NA	-5.03	-16.63	-8.45	-4.35	2.48	NA	NA	NA	NA	-8.78	-7.23	-3.56	3.7	-2.17	0.64	-11.91	4.88	17.23	3.92	11.36	3.52	-1.4	-10.33	-15.78	-31.83	34.72	-4.62	-2.18	4.16	-0.9	-12.17	NA	NA	NA	NA	NA	NA	7.87	2.9	NA	NA	NA	NA	NA	NA	NA	NA
Arhgap17_HOM_tm1b	% change	NA	-5.1	67.12	-8.94	-4	-6.82	4.47	8.58	2.4	12.87	-10.38	-8.49	-6.88	-5.31	-1.81	-6.97	37.65	0.79	3.81	0.22	1.25	-10.7	0.94	-9.47	-30.88	-10.85	3.91	-3.74	-1.56	-21.8	2.58	-26.95	-26.02	-8.86	-12.09	NA	NA	22.29	5.43	-2.81	NA	NA	NA	NA	NA	NA	NA	NA
Arhgap18_HOM_tm1a	% change	NA	NA	NA	NA	NA	NA	NA	NA	NA	NA	NA	NA	NA	NA	NA	7.38	-28.7	-7.99	19.42	NA	NA	NA	NA	NA	NA	-33.52	0.92	7.99	-9.37	-5.93	-0.48	2.1	NA	NA	NA	NA	NA	NA	9.29	3.93	NA	NA	NA	NA	NA	NA	NA	NA
Arhgap22_HOM_tm1a	% change	NA	-4.67	-15.45	0.95	1.56	-4.48	-9.87	2.67	-0.79	-4.52	-3.72	2.32	-2.23	-1.08	0.72	-3.42	-27.56	-24.08	-4.93	-3.13	-1.37	-9.89	0.37	0.79	-22.58	-5.34	-6.01	-6.62	-2.17	-0.98	-6.78	-7.01	-4.23	-3.57	0.89	-6.26	-1.91	-0.85	-5.33	2.5	-1.56	9.25	NA	15.13	-14.35	3.71	-2.42	-0.38
Arhgap25_HOM_tm1a	% change	NA	6.62	-13.15	6.31	3.15	2.33	3.31	1.72	18.53	3.93	1.16	4.4	7.41	6.52	3.01	5.93	-15.17	-5.8	8.67	3.22	10.34	6.88	2.87	10.68	6.87	NA	2.62	-13.54	11.92	28.47	4.09	-5.85	4.4	3.55	-5.66	NA	0.29	11.2	4.39	3.24	NA	NA	NA	NA	NA	NA	NA	NA
Arhgap30_HOM_tm1a	% change	NA
Arhgef1_HOM_tm1a	% change	NA	-10.09	-9.56	-11.63	-4.06	-3.15	NA	NA	NA	NA	-12.19	-14.53	-5.77	-5.49	-1.72	-6.14	1.24	-8.44	5.82	3.28	5.27	-7.99	4	0.06	-0.24	-16.65	-14.37	-13.57	-17.02	-9.4	-5.98	-20.53	-6.07	-4.9	-1.78	NA	NA	3.99	7.32	-1.83	NA	NA	NA	NA	NA	NA	NA	NA
Arhgef38_HOM_tm1a	% change	NA	-6.84	-16.44	-7.57	-2.56	-4.06	1.73	-2.62	10.99	-6.28	2.22	9.31	-16.26	-2.45	1.51	-4.92	-13.58	2.41	-13.69	-4.83	-7.69	-6.5	1.74	-1.41	26.26	17.52	4.55	-3.78	-9.7	-8.58	-11.03	5.29	-5.81	-0.93	-0.06	-10.18	-2.39	-7.6	-6.82	-2.9	-4.37	-30.98	-11.85	-8.1	NA	-4.85	-3.2	-45.86
Arhgef7_HET_tm1a	% change	NA	-10.1	-44.3	-15.06	-5.96	3.69	NA	-8.73	NA	NA	-9.16	-11.97	-17.82	-4.57	NA	-1.59	24.19	-12.27	1.75	-3.9	2.43	5.38	-5.68	-5.62	-23.74	19.97	-2.93	-7.69	-23.8	-2.94	4.1	-0.68	-11.74	-9.43	-10.55	NA	NA	-0.88	0.77	-3.47	NA	NA	NA	NA	NA	NA	NA	NA
Arid1b_HET_tm1b	% change	NA	-4.23	-6.11	5.71	-2.95	-2.22	-1.59	-3.12	-22.27	6.17	1.31	-15.12	-14.29	-2.1	-5.66	-6.46	-1.86	-9.45	-5.4	-0.85	-1.74	-8.4	2.61	5.27	-6.98	-12.66	-14.45	-6.3	-11.04	3.47	0.76	-9.49	-2.33	-5.73	-4.12	-14.73	2.49	-3.25	-6.41	-1.17	NA	NA	NA	-18.88	NA	NA	NA	NA
Arid2_HET_tm1a	% change	NA	NA	NA	NA	NA	NA	NA	NA	NA	NA	NA	NA	NA	NA	NA	3.64	20.28	25.73	18.26	7.59	-3.26	8.04	9.3	12.27	18.51	-47.91	10.43	-9.7	-11.86	NA	14.72	0.3	12.81	13.72	-2.74	10.06	14.53	-1.04	-0.78	1.31	NA	NA	NA	NA	NA	NA	NA	NA
Arid4a_HOM_tm1a	% change	NA	-10.3	31.76	-5.65	-4.07	NA	-18.46	-15.62	-4.34	-7.63	NA	-19.37	-18.95	-14.58	1.31	-5.15	-30.84	-16.31	5.89	1.05	3.07	-26.54	-8.21	-13.85	-22.82	NA	0.48	NA	NA	NA	-15.13	7.6	4.13	6.72	NA	NA	1.49	-10.68	-1.47	-1.47	NA	NA	NA	NA	NA	NA	NA	NA
Arl4d_HOM_tm1a	% change	NA	NA	NA	NA	NA	NA	NA	NA	NA	NA	NA	NA	NA	NA	NA	-15.13	-46.7	-51.9	-14.99	-7.58	-19.03	-2.03	4.19	-10.99	-33.33	-13.58	-21.26	-16.42	-8.56	-4.59	-14.73	-19.81	-23.19	-13.46	-8.96	3.14	-19.74	-9.95	-6.43	-5.05	NA	NA	NA	NA	NA	NA	NA	NA
Armc7_HET_tm1.1	% change	NA	2.63	17.98	9.35	-0.02	5.37	6.63	-1.26	3.41	5.57	-3.81	4.08	-14.6	5.22	0.88	2.93	37.6	23.63	-18.38	-0.15	-12.49	4.22	8.94	14.31	21.35	-8.7	0.18	4.14	9.05	-7.98	-4.6	-12.75	14.57	4.23	9.24	30.13	12.3	0.3	-2.04	2.79	4.08	-1.9	8	0.33	-0.3	-0.34	16.7	-25.25
Arpc1b_HOM_tm1a	% change	NA	-6.25	-23.76	-6.36	-3.28	-2.85	-1.75	-7.56	-2.83	-1.21	-7.13	-2.82	-12.26	-0.98	-1.63	-10.3	2.33	-19.21	6.88	-1.72	2.77	-14.1	-8.74	-7.31	-21.01	5.21	-12.82	-7.98	NA	-8.69	-4.91	-15.39	-6.61	3.05	-11.36	NA	NA	0.93	-4.13	NA	NA	NA	NA	NA	NA	NA	NA	NA
Arpc1b_HOM_tm1a	% change	NA
Arpc2_HET_tm1a	% change	NA	-4.09	114.79	1.18	-2.35	2.97	-2.15	7.8	-20.48	-6.68	-2.79	-7.14	3.64	-3.7	-0.24	-3.73	129.99	65.73	5.41	3.32	10.96	0.97	-1.66	-1.25	11.67	NA	-11.01	NA	NA	NA	1.22	8.51	-21.85	-9.87	-23.39	-12.69	12.22	-8.23	-3.96	-7.25	NA	NA	NA	NA	NA	NA	NA	NA
Arpc3_HET_tm1a	% change	NA	1.84	-2.97	4.22	1.17	-1.08	0.7	-6.93	-4.33	-13.17	-6.38	-1.02	-0.1	4.26	2.6	2.04	3.41	23.73	7.43	2.43	2.99	7.95	NA	10.79	7.86	11.18	1.42	3.04	-1.56	-11.15	-7.15	1.7	-4.31	0.65	-4.78	3.43	9.46	-14.02	0.55	5.49	2.53	-12.43	1.67	0.34	20.95	-8.6	NA	-9.84
Arpin_HOM_tm1b	% change	NA	-0.75	18.69	0.3	-1.45	7.91	5.45	3.17	-6.08	8.38	-4.42	-8.99	-5.7	5.59	2.58	-2.46	-16.89	-15.46	4.11	-3.25	8.44	-12.71	-0.06	-15.43	-14.75	-19.55	-0.02	-11.08	-6.01	-4.71	2.48	-13.81	-7.97	-4.26	-1.25	NA	NA	12.81	3.79	0.9	NA	NA	NA	NA	NA	NA	NA	NA
Arrdc5_HOM_tm1b	% change	NA	-4.29	-10.85	-3.67	-6.03	4.17	6.63	NA	NA	-0.16	-7.38	-3.52	-14.72	3.55	8.56	-3.47	-18.74	NA	-4.57	-2.99	4.77	NA	NA	NA	NA	-14.03	-3.84	-6.86	2.32	1.71	0.79	-8.6	NA	NA	NA	NA	NA	NA	-2.71	-5.45	NA	NA	NA	NA	NA	NA	NA	NA
Arsg_HOM_tm1a	% change	NA	0.11	1.13	1.86	2.46	-3.88	1.77	5.06	2.6	4.68	-10.41	1.75	-3.2	-0.59	0.75	-1.9	56.36	10.03	5.53	6.61	-1.84	-8.92	7.77	-4.44	-6.57	-8.94	-8.23	0.02	-13.95	-7.3	-7.03	-7.72	-10.87	-10.07	-6.9	-12.71	-11.01	-7.94	2.6	-1.61	0.99	9.86	2.17	-8.09	NA	17.37	6.96	-12.55
Art4_HOM_tm1a	% change	NA	-2.27	-11.57	-0.84	0.15	0.05	-3.2	0.95	-3.38	-8.15	4.99	-6.05	-4.28	-2.1	-3.99	-2.24	26.5	-8	0.46	0.16	5.79	4.85	0.78	4.89	18.18	18.57	14.91	-4.72	-7.88	-13.73	-2.77	1.21	4.74	7.21	6.4	8.25	-3.09	-6.43	-2.66	1.39	-8.59	18.36	-7.35	-3.33	NA	2	13.23	23.33
Arvcf_HOM_tm1a	% change	NA	NA	NA	4.84	4.34	-6.57	NA	-6.82	NA	NA	-25.68	-5.04	-1.72	-2.61	NA	-1.32	102.62	23.86	27.62	4.26	9.98	NA	0.08	NA	NA	6.34	-22.65	6.98	-21.04	-15.5	5.66	19.1	13.47	6.22	-11.12	-2.76	NA	-6.32	-0.12	4.86	NA	NA	NA	NA	NA	NA	NA	NA
Aspm_HOM_tm1a	% change	NA	-13.11	3.57	-12.96	-9.48	-2.99	-7.41	-22.47	-17.48	-14.57	-16.05	-13.4	-16.08	-4.44	0.53	-11.78	47.18	21.5	-18.51	-5.11	-22.06	4.18	5.97	4.45	5.7	-1	-9.76	-14.57	-9.64	-34.67	-22.81	-4.75	-9.32	-3.32	-12.85	9.09	-4.01	-0.67	-10.84	-3.21	-8.99	-22.56	-6.52	-12.57	-7.15	-10.12	-16.4	-56.9
Aste1_HOM_tm1a	% change	NA	NA	NA	NA	NA	NA	NA	NA	NA	NA	NA	NA	NA	NA	NA	-8.07	-23.21	-7.05	-18.34	-2.93	-11.92	NA	NA	NA	NA	-18.58	-42.52	NA	NA	NA	-5.3	-12.43	1.26	2.24	13.01	NA	9.83	NA	-6.12	-7.1	NA	NA	NA	NA	NA	NA	NA	NA
Asxl1_HET_tm1a	% change	NA	NA	NA	NA	NA	NA	NA	NA	NA	NA	NA	NA	NA	NA	NA	NA	-44.31	24.78	-4.66	-5.22	1.54	-0.37	-7.63	-12.3	-20.81	NA	6.81	NA	NA	NA	-14.99	NA	-16.78	-6.06	-16.03	NA	-3.73	-7.78	4.02	-2.23	NA	NA	NA	NA	NA	NA	NA	NA
Asxl1_HET_tm1a	% change	NA	NA	NA	NA	NA	NA	NA	NA	NA	NA	NA	NA	NA	NA	NA	0.18	-17.92	-22.32	17.23	7.35	4.37	5.73	-5.6	5.65	-37.51	3.63	8.84	-0.45	-9.44	17.44	10.48	11.86	22.4	5.05	9.68	-12.01	NA	NA	2.86	-2.99	NA	NA	NA	NA	NA	NA	NA	NA
Asxl3_HOM_em1	% change	NA
Atad3a_HET_tm1a	% change	NA	-5.44	108.94	-8.27	-1.89	-4.88	-4.97	-0.14	-32.51	5.48	-16.14	-9.62	-14.59	-3.47	7.58	-4.84	215.89	6.24	-6.92	3.48	-3.37	NA	NA	NA	NA	-24.19	-2.2	0.79	-16.82	0.45	-6.2	-1.6	-8.38	-4.09	-17.89	NA	11.79	11.83	-8.17	-2.21	-1.42	NA	NA	-2.13	NA	NA	NA	NA
Atg16l1_HET_tm1a	% change	NA	-3.76	24.25	5.06	5.6	0.67	4.53	3.71	-15.88	24.38	-36.82	3.98	-14.35	-4.78	-0.22	-3.47	NA	20.97	-2.72	-2.05	1.27	-1.41	-2.72	7.49	16.83	NA	-4.22	NA	NA	NA	9.07	-0.18	-8.71	-3.65	-8.76	NA	0.13	-5.74	4.73	-7.47	NA	NA	NA	NA	NA	NA	NA	NA
Atg16l2_HOM_tm1a	% change	NA	0.7	24.33	-2.49	0.75	-4.68	NA	NA	NA	NA	-10.75	-0.78	-20.5	-2.08	3.37	4.07	36.22	0.54	0.83	-0.32	2.03	1.95	8.32	15.95	13.05	-8.06	-5.29	0.12	-6.28	-0.17	6.36	-0.61	1.33	1.23	-1.92	-14.75	0.81	-1.99	-2.13	2.23	6.08	NA	NA	11.44	NA	-0.69	NA	NA
Atp11a_HET_tm1a	% change	NA	6.48	-41.81	1.72	1.83	-1.19	-2.73	1.14	12.21	-2.57	5.83	2	10.78	2.19	2.84	6.09	-36.29	-19.31	3.17	2.54	-5.36	0.97	5.86	17.96	-6.2	-8.79	6.78	2.92	4.01	12.19	1.24	7.81	8.63	3.9	4.28	-2.46	1.77	12.73	-4.72	6.01	-2.22	1.8	1.39	-3.6	9.92	6.02	21.73	-18.12
Atp2b2_HET_Obv	% change	NA	NA	NA	NA	NA	NA	NA	NA	NA	NA	NA	NA	NA	NA	NA	0.33	-4.92	-23.33	17.56	8.6	9.25	NA	NA	NA	NA	-9.14	9.46	NA	NA	-3.37	-9.24	-8.87	-11.14	-8.14	-2.89	NA	NA	6.7	11.42	6.47	NA	NA	NA	NA	NA	NA	NA	NA
Atp5a1_HET_tm1a	% change	NA	NA	NA	NA	NA	NA	NA	NA	NA	NA	NA	NA	NA	NA	NA	2.17	44.05	29.18	3.57	7.27	-1.85	8.23	2.71	10.38	15.86	NA	6.4	-11.5	-7.61	NA	1.45	0.2	7.87	5.51	-4.15	4.85	16.24	1.4	3.83	1.37	NA	NA	NA	NA	NA	NA	NA	NA
Atp5e_HET_tm1b	% change	NA	2.54	-28.11	1.96	2.74	5.43	-0.42	NA	NA	NA	-2.91	0.01	-8.61	2.51	-0.85	0.85	-9.11	9.05	-5.48	-2.67	-1.81	-9.44	NA	-3.56	-21.03	-22.35	-0.08	-10.62	-17.35	-8.59	7.61	2.14	-15.19	-11.53	-6.89	4	-3.03	-5.09	-0.83	-3.19	NA	NA	NA	NA	NA	NA	NA	NA
Atp5f1_HET_tm1b	% change	NA	-6.73	-12.13	-5.12	0.81	-2.18	NA	NA	NA	NA	-9.08	-5.02	-11.66	-1.54	-0.95	-3.18	-24.29	1.33	-13.32	3.74	4.06	-17.88	-3.36	-5.99	0.39	-13.07	6.32	-5.71	-11.28	10.76	-4.8	-6.09	NA	NA	NA	NA	NA	NA	0.64	-5.56	-7.71	-22.18	-9.06	-5.3	NA	NA	NA	NA
Atp8b2_HET_tm1a	% change	NA	5.11	68.18	3.21	1.11	-8.39	-8.21	9.6	-21.49	7.82	11.29	16.25	11.12	0.09	-1.44	-7.83	21.38	7.12	-2.27	-3.29	-10.58	3.64	-2.18	3.14	-15.49	-7.18	-13.89	0.7	-19.1	15.12	-18.78	12.65	-7.63	-3.67	-4.77	-7.29	2	4.33	-8.47	-5.08	-0.38	1.82	-3.37	-11.79	11.55	NA	-18.96	NA
Atp8b2_HOM_tm1a	% change	NA	-3.98	-33.35	-10.31	-2.75	-2.05	NA	NA	NA	NA	NA	-14.53	-11.27	-2.96	-4.6	1.88	-17.28	22.61	4.93	4.19	-0.06	-0.5	-10.32	-6.9	20.23	-19.84	0.15	5.32	-24.22	1.82	3.04	26.3	-12.41	-2.15	-10.12	-0.9	-2.67	5.83	0.76	-0.23	NA	-37.91	-5.26	-20.89	NA	NA	-1.44	NA
Atpaf2_HET_tm1a	% change	NA	NA	NA	NA	NA	NA	NA	NA	NA	NA	NA	NA	NA	NA	NA	1.46	-39.95	-1.73	14.9	7.15	0.7	3.61	6.09	6.34	-26.29	3.21	-15.76	15.11	NA	13.1	-0.97	-5.75	5.52	6.31	10.71	14.8	8.44	6.41	-3.14	0.42	NA	NA	NA	NA	NA	NA	NA	NA
Atpif1_HOM_tm1a	% change	NA	NA	NA	NA	NA	NA	NA	NA	NA	NA	NA	NA	NA	NA	NA	-5.12	-29.93	9.65	18.33	10.83	10.92	16.46	-2.02	-6.43	-11.37	16.98	15.29	NA	-15.99	-11.38	-12.21	-4.86	-3.42	6.97	-12.02	NA	NA	-0.05	-1.48	-0.36	NA	NA	NA	NA	NA	NA	NA	NA
Atxn10_HET_tm1b	% change	NA	1.16	-56.1	0.8	0.14	-2.36	5.58	3.4	16.24	11.83	7.83	-2.16	-9.46	2.72	-4.64	-0.69	-76.46	-21.2	2.91	-2.49	4.01	-0.51	3.66	11.31	26.86	-0.1	9.82	-0.58	-7.97	22.02	4.58	-4.86	NA	NA	NA	NA	NA	NA	-4.85	-3.35	NA	NA	NA	-4.24	NA	11.71	8.73	20.5
Atxn3_HOM_tm1a	% change	NA	8.28	-5.95	2.11	3.46	-4.32	3.16	-0.87	6.82	3.51	13.29	-6.19	8.64	3.04	-2.17	6.8	-26.61	-19.72	-7.94	0.97	-5.28	-5.73	3.34	5.35	9.55	-12.23	-3.82	-0.25	-0.76	-12.32	4.84	10.86	11.68	-2.34	0.03	-0.81	3.49	-0.69	2.76	4.76	4.99	10.42	7.52	4.01	NA	13.34	20.05	10.7
Auts2_HET_em1	% change	NA
B230312C02Rik_HOM_tm1.1	% change	NA
B9d2_HET_tm1a	% change	NA	2.43	5.75	-1.8	-1.03	-0.94	-2.1	-9.41	-2.34	1.86	23.12	5.55	7.94	-1.12	-4.31	5.77	23.37	8.86	-1.13	2.16	4.66	-4.39	0.43	4.12	4.84	35.04	11.4	8.07	-12.96	11.8	3.1	18.82	11.95	1.59	6.45	-2.59	10.41	4.59	0.54	-1.87	2.78	NA	3.71	23.88	-0.94	NA	NA	NA
Bach2_HOM_tm1a	% change	NA	-8.79	6.35	-12.31	-3.03	-2.79	-8.48	-2.12	-1.86	-2.98	-7.16	-12.85	22.7	-6.13	-2.2	-6.5	11.84	23.68	-8.58	-3.95	-8.54	24.84	15.91	20.16	42.28	20.1	-12.75	-5.46	2.53	-6.74	-22.27	-0.97	-13.74	0.06	-11.21	1.27	-3.74	-8.73	-6.11	0.08	-2.69	1.62	-7.13	-8.38	3.02	-7.51	-22.9	13.82
Bap1_HET_tm1a	% change	NA	-3.9	-7.37	-0.67	0.61	-8.44	2.43	-1.61	13.73	-5.04	8.68	-1.39	-6.15	-0.56	2.93	-1.15	44.74	26.93	-1.67	3.83	-2.06	-8.43	0.83	6.34	16.73	25.65	-0.94	2.61	-2.69	-5.08	3.51	13.4	-0.66	-2.81	-4.27	-6.56	-1.58	-8.87	-5.06	-1.26	-0.04	12.03	1.88	19.81	NA	NA	13.63	53.98
Barhl1_HET_tm1	% change	NA	-0.1	-51.71	0.33	1.06	4.27	-2.36	NA	NA	7.06	-3.31	0.81	3.41	4.08	2.13	-1.9	-36.32	-12.7	-3.23	1.62	-1.47	-8	0.06	-10.06	-7.78	0.93	-1.11	-1.46	8.29	-1.77	2.61	-6.17	-2.79	1.72	-1.97	NA	NA	-4.55	1.1	-1.06	NA	NA	NA	NA	NA	NA	NA	NA
Baz1b_HET_tm2a	% change	NA	NA	NA	NA	NA	NA	NA	NA	NA	NA	NA	NA	NA	NA	NA	-5.1	51.34	7.83	-3.18	2.37	0.32	-13.72	-10.07	10.06	NA	-4.03	-53.44	-3.07	-15.95	-7	-12.38	-17.15	-13.81	-6.61	-11.28	NA	NA	NA	-4.41	2.96	NA	NA	NA	NA	NA	NA	NA	NA
Baz2b_HOM_em1	% change	NA
Bbs2_HET_em1	% change	NA
Bbx_HOM_tm1a	% change	NA	NA	NA	NA	NA	NA	NA	NA	NA	NA	NA	NA	NA	NA	NA	-21.7	-18.82	-44.16	-5.54	-4.49	-5.91	-7.03	-6.68	-21.94	-5.49	-32.38	-35.59	-15.63	-12.62	-21.1	-22.64	-34.62	-28.41	-15.29	-22.44	NA	NA	NA	-7.56	-7.13	NA	NA	NA	NA	NA	NA	NA	NA
Bdh2_HOM_tm1a	% change	NA	-2.18	17.46	-8.11	-1.97	4.41	0.79	5.39	1.03	-0.65	-4.81	0.07	-4.12	-2.58	-0.8	-4.88	-0.5	-0.96	-14.69	-4.26	-7.43	10.15	4.9	14.17	5.43	-14.42	-0.38	-6.28	-17.08	15.12	-7.59	-3.53	16.07	11.17	NA	2.09	10.92	6.91	-12.91	-3.97	NA	NA	NA	NA	NA	NA	NA	NA
Begain_HOM_tm1b	% change	NA
Bgn_HEMI_tm1.1	% change	NA
Bhlhe40_HOM_tm1b	% change	NA	-7.35	5.55	NA	NA	NA	NA	NA	NA	NA	NA	-15.94	-10.23	-1.24	0.41	3.76	19.66	-4.35	23.86	6.18	10.01	-7.73	0.2	0.16	-10.66	-6.6	14.15	-3.82	0.04	15.4	-8.04	8.2	-3.19	-5.29	-13.2	NA	-15.87	11.07	11.49	2.13	NA	NA	NA	NA	NA	NA	NA	NA
Bin2_HOM_em1	% change	NA
Bivm_HOM_tm1b	% change	NA	-0.65	-29.18	8.98	2.84	10.43	NA	NA	NA	NA	0.72	-7.09	-11.68	4.18	6.39	6.34	-18.24	-0.88	11.57	3.51	10.69	-11.74	-2.06	-9.03	-1.97	NA	12.7	5.57	-17.85	3.96	8.26	-2.79	4.39	3.53	-5.05	-3.18	11.08	-3.58	3.02	1.33	4.38	NA	NA	-5.28	NA	NA	NA	NA
Blzf1_HOM_tm1a	% change	NA	-17.38	26.48	-9.02	-7.45	-1.21	2.72	-6.77	-20.88	4.06	-26.68	-16.43	-18	2.43	-2.76	-18.02	25.98	-31.26	-16.86	-5.75	-1.27	NA	0.98	-5.66	-3.6	-7.86	-13.24	-16.54	-10.51	-18.66	-15.4	-29.62	-23.87	-10.86	-12.28	-10.96	-14.06	-14.95	-10.78	-6.04	NA	NA	NA	NA	NA	NA	NA	NA
Bnip2_HOM_tm1b	% change	NA	7.33	28.9	1.57	-3.5	-4.8	NA	NA	NA	NA	19.91	2.87	-9.79	-0.25	-0.06	-0.67	-13.43	-10.07	-3.38	-1.02	-4.92	-15.33	-0.92	-10.61	-15.73	-14.8	-4.22	0.52	-9.47	-8.11	0.61	5.85	-1.83	1.17	3.2	NA	-2.21	1.25	-7.6	3.32	NA	NA	NA	NA	NA	NA	5.66	9.82
Bola3_HET_tm1b	% change	NA
Bpgm_HOM_tm1a	% change	NA	3.62	56.88	0.4	0.23	-0.84	NA	NA	NA	NA	14.42	0.71	-20.84	-0.03	NA	-1.5	-22.57	-1.92	1.34	-1.59	3.64	-10.29	-3.14	3.23	3.87	-5.56	-9.32	-3.42	-4.51	1.13	6.16	-14.03	0.76	-1.43	-5.95	-3.34	0.68	0.41	-4.23	-5.2	NA	NA	NA	NA	NA	NA	NA	NA
Bpifa3_HOM_tm1a	% change	NA	NA	NA	NA	NA	NA	NA	NA	NA	NA	NA	NA	NA	NA	NA	3.03	-26.46	-9.31	4.19	2.88	1.33	6.08	1.04	6.96	2.16	-29.3	-7.65	5.05	-4.01	-18.28	-1.99	3.94	13.34	6.11	8.09	-2.43	10.57	6.3	5.48	1.94	NA	NA	NA	NA	NA	NA	NA	NA
Bpifb1_HOM_tm1e	% change	NA	5.59	0.59	7.85	1.75	2.32	8.48	2.67	3.81	10.01	-0.9	-12.64	-17.02	2.54	3.53	2.13	-37.05	-31	1.37	0.59	-6.87	-8.78	-12.59	1.74	-19.06	-17.41	-8.38	0.73	-7.15	1.45	-5.74	-1	12.37	10.53	10.44	-2.79	2.63	-3.65	-7.08	2.97	4.16	-0.81	3.28	-3.33	2.39	20.73	-22.24	26.66
Bpifb5_HOM_tm2a	% change	NA	0.43	74.06	-13.5	0.16	-8.33	-7.43	1.8	-16	10.04	3.98	-0.14	9.89	-2.72	-1.13	-12.98	51.59	-7.58	-11.27	-3.03	-8.02	3.75	1.44	8.43	15.24	-19.37	3.47	-9.82	-7.9	12.65	-13.84	-12.87	-7.38	-1.52	-4.99	1.51	5.31	8.63	-11.1	-5.29	-4.94	10.01	-5.36	-6.61	NA	-21.47	-7.43	NA
Brcc3_HEMI_em1	% change	NA
Brd2_HET_em1	% change	NA	-1.01	-8.77	5.56	-2.99	1.96	NA	NA	NA	NA	-4.83	1.5	-2.49	-0.96	1.36	4.4	-24.7	-29.35	7.22	2.8	9.53	0.32	4.29	10.48	14.13	-19.33	3.8	-2.26	-5.09	3.06	14.72	-7.01	-7.19	-2.17	-3.1	NA	NA	0.87	7.28	1.44	NA	NA	NA	NA	NA	NA	NA	NA
Brd7_HET_tm2a	% change	NA	NA	NA	NA	NA	NA	NA	NA	NA	NA	NA	NA	NA	NA	NA	5.83	3.31	-19.32	15.52	NA	NA	NA	NA	NA	NA	NA	4.4	NA	NA	NA	-6.97	0.78	NA	NA	NA	NA	NA	NA	-19.78	5.05	NA	NA	NA	NA	NA	NA	NA	NA
Brd8_HET_tm1a	% change	NA	NA	NA	NA	NA	NA	NA	NA	NA	NA	NA	NA	NA	NA	NA	-5.34	23.82	-16.54	-2.08	-6.34	-5.96	-4.57	-11.31	4.93	-8.67	-12.95	-3.3	-10.99	4.9	-1.16	0.07	5.11	-15.39	-2.14	-9.3	-19.96	20.88	NA	-1.16	-5	NA	NA	NA	NA	NA	NA	NA	NA
Brdt_HOM_tm1a	% change	NA	NA	NA	NA	NA	NA	NA	NA	NA	NA	NA	NA	NA	NA	NA	-2.46	10.12	23.37	0.21	-1.16	-8.38	NA	1.56	5	21.87	3.97	-66.26	4.7	5.98	6.3	-11.09	9	-2.99	-3.65	5.25	-16.9	1.3	NA	-8.18	-9.72	NA	NA	NA	NA	NA	NA	NA	NA
Brpf3_HET_tm1a	% change	NA	NA	NA	NA	NA	NA	NA	NA	NA	NA	NA	NA	NA	NA	NA	-1	3.16	-5.56	4.33	4.04	-3.95	1.65	-2.2	-4.81	-0.67	-31.59	NA	-9.48	7.75	-9.45	4.83	-1.46	NA	NA	NA	NA	NA	NA	-2.67	0.73	NA	NA	NA	NA	NA	NA	NA	NA
Brpf3_HET_tm1a	% change	NA	NA	NA	NA	NA	NA	NA	NA	NA	NA	NA	NA	NA	NA	NA	NA	NA	NA	NA	NA	-8.6	NA	NA	NA	NA	NA	NA	NA	NA	NA	NA	-9.63	NA	NA	NA	NA	NA	NA	NA	-6.39	NA	NA	NA	NA	NA	NA	NA	NA
Btbd11_HOM_tm1a	% change	NA	0.46	-47.88	-0.16	2.71	-0.77	-8.59	-0.38	2	NA	4.54	2.69	-21.95	1.56	-5.11	-1.14	-34.1	-31.14	-2.49	NA	-4.93	-13.68	3.22	-5.63	12.63	5.67	-9.7	-11.68	-14.18	-7.56	-13.55	2.14	-21.63	6.66	-2.35	2.94	-21.63	-3.33	2.6	6.76	NA	NA	NA	NA	NA	NA	NA	NA
Btn2a2_HOM_em1	% change	NA
Btnl2_HOM_em1	% change	NA
C2cd4b_HOM_em1	% change	NA
C8g_HOM_em1	% change	NA
Cabp1_HOM_tm1a	% change	NA	-1.73	12.45	-7.1	-3.05	-9.54	-7.99	-6.54	-8.53	-6.5	-3.84	5.73	3.73	-3.71	-5.98	0.75	33.4	7.6	-11.98	-4.59	-1.77	-4.24	8.53	0.82	-4.23	7.49	-1.38	5.96	-12.76	2.8	-5.65	-10.28	-9.75	-8.75	-1.42	-16.89	-9.35	2.72	0.52	-9.63	-3.22	-2.38	6.69	4.73	NA	NA	4.99	-15.55
Cadm1_HET_tm1.2	% change	NA	NA	NA	NA	NA	NA	NA	NA	NA	NA	NA	NA	NA	NA	NA	-1.14	-51.4	-32.37	NA	NA	NA	NA	NA	NA	NA	NA	NA	NA	NA	NA	NA	NA	NA	NA	NA	NA	NA	NA	NA	NA	NA	NA	NA	NA	NA	NA	NA	NA
Cadm1_HOM_tm1.2	% change	NA	NA	NA	NA	NA	NA	NA	NA	NA	NA	NA	NA	NA	NA	NA	0.47	-21.16	-37.77	NA	NA	NA	NA	NA	NA	NA	NA	NA	NA	NA	NA	NA	NA	NA	NA	NA	NA	NA	NA	NA	NA	NA	NA	NA	NA	NA	NA	NA	NA
Cadm1_HOM_tm1a	% change	NA	NA	NA	NA	NA	NA	NA	NA	NA	NA	NA	NA	NA	NA	NA	15.06	-26.45	1.04	23.99	13.97	2.67	23.41	1.43	14.24	22.88	NA	-11.92	6.58	NA	NA	14.57	30.76	6.99	-14.89	-1.35	-14.14	23.67	NA	8.03	9.44	NA	NA	NA	NA	NA	NA	NA	NA
Calcoco2_HOM_tm1	% change	NA	-6.78	-36.46	-5.84	-2.03	6.95	-2.4	-4.02	-24.32	4.86	-8.01	-0.56	-14.42	-3.56	0.99	0.1	14.73	-14.73	-1.31	-5.32	-5.63	-4.68	0.68	-0.57	-2.5	23.1	-6.38	1.27	-22.16	-8.18	-3.17	-22.72	-7.61	-5.85	-3.42	NA	-4.81	7.2	2.69	4.26	NA	NA	NA	NA	NA	NA	NA	NA
Camkmt_HOM_tm1b	% change	NA	3.18	0.98	-1.36	-0.85	-2.03	0.81	NA	NA	1.86	14.49	1.91	1.58	1.36	-4.01	0.93	-49.53	-17.56	14.24	3.57	2.67	-4.68	3.41	14.08	4.79	-13.41	-7.58	0.27	-13.67	8.06	4.52	-16.8	6.64	4.84	-9.21	-6.26	9.45	1.13	3.07	1.54	NA	18.74	6.44	12.86	-16.1	NA	9.22	-26.14
Camsap3_HET_tm1a	% change	NA
Camsap3_HOM_tm1a	% change	NA	-15.94	-44.07	-8.4	-12.22	1.03	-53.01	-30.53	-50.36	-39.71	-24.51	-71.25	-21.34	3.01	-2.21	-11.06	-42.68	-43.96	0.22	2.18	-2.42	-45.48	-21.39	-32.19	-22.84	-13.45	-5.75	-22.88	-19.95	-5.95	-11.04	-2.05	-16.87	-12.61	-20.68	NA	NA	-17.4	-0.86	1.97	-8.71	NA	NA	2.66	NA	NA	NA	NA
Cand2_HOM_tm1a	% change	NA	1.86	125.67	-5.74	-3.07	-5.41	-17.7	-8.95	-35.63	-6.22	-8.16	-7.59	5.19	3.03	-4.66	-5.45	106.32	35.77	1.98	-2.17	-3.03	-12.31	0.97	-2.79	8.36	-8.54	-8.23	-6.26	-19.7	-0.73	-15.52	2.52	-20.83	-14.22	-20.2	NA	11.11	11.96	0.91	-8.71	-3.65	-19.03	2.01	4.69	NA	12.92	-7.28	NA
Capn11_HOM_tm1b	% change	NA	-7.08	19.67	-8.21	-5.86	-0.17	NA	NA	NA	NA	-5.92	-3.03	-3.78	-4.29	-3.43	0.78	-8.99	-12.53	7.75	-2.27	10.52	5.05	1.33	2.82	-3.72	-28.69	-2.68	0.46	-4.71	-6.12	8.33	-8.89	-1.26	-2.61	-6.9	NA	NA	14.26	-0.34	-0.21	NA	NA	NA	NA	NA	NA	NA	NA
Caprin2_HOM_tm1a	% change	NA	-7.49	11.52	-5.91	-1.95	-7.85	-9.94	2.97	3.18	0.31	-3.64	-5.56	-12.24	-9.04	-5.59	-18.36	-14.01	-14.39	-13.5	-6.24	-9.63	-10.62	-6.65	-0.14	-3.23	-51.71	-11.39	-11.71	15.26	-17.59	-20.66	-31.64	-23.64	-4.88	-3.12	-8.55	-7.61	-10.11	-15.18	-9.48	NA	NA	NA	NA	NA	NA	NA	NA
Capza2_HET_tm1b	% change	NA	3.48	47.06	-1.61	-1.76	-2.32	13.36	1.46	-2.03	8.64	-4.61	-0.07	2.78	2.2	NA	11.07	23.31	6.07	9.44	5.67	7.56	18.14	10.57	10.32	-5.19	8.38	28.27	-7.29	-11.52	15.79	16.84	-9.15	7.74	2.97	-4.51	NA	NA	10.95	9.88	8.12	NA	NA	NA	NA	NA	NA	NA	NA
Capzb_HET_tm1a	% change	NA	NA	NA	NA	NA	NA	NA	NA	NA	NA	NA	NA	NA	NA	NA	-2.43	18.24	2.95	-16.39	-7.89	-8.53	5.27	11.57	27.88	NA	6.72	3.39	-4.13	35.68	18.9	2.38	-17.82	7.03	5.96	5.22	-16.46	14.33	NA	-0.25	-1.57	NA	NA	NA	NA	NA	NA	NA	NA
Card9_HOM_tm1a	% change	NA	-7.77	-27.52	-2.94	-4.53	0.61	-8.19	-1.89	5.48	-9.93	-8.85	-2.04	-14.35	-3.12	-3.03	-7.63	-19.27	-10.68	-14.72	-5.53	-11.9	-13.53	-3.98	-5.66	9.27	3.57	14.19	-1.02	-7.34	-6.54	-4.33	-11.35	-1.98	-5.07	1.14	3.59	-4.23	-13.51	-8.99	-7.99	0.85	17.61	-2.04	-2.21	-11.25	-7.24	-6.6	-0.5
Carmil1_HOM_tm1a	% change	NA	NA	NA	NA	NA	NA	NA	NA	NA	NA	NA	NA	NA	NA	NA	4.45	-40.82	-8.96	3.22	2.42	-1.35	2.64	-4.11	7.08	4.34	58.43	-6.29	11.26	12.11	12.24	5.42	-1.56	NA	NA	NA	NA	NA	NA	-1.99	-0.44	NA	NA	NA	NA	NA	NA	NA	NA
Casc4_HOM_tm2b	% change	NA	-2.17	-7.26	-1.36	-2.01	-2.74	-0.28	-0.57	4.3	4.68	-7.38	-0.44	-20.94	-1.17	-4.86	4.44	12.26	3.83	-4.76	-3.1	1.6	-6.37	-3.84	1.78	-0.42	-8.21	12.24	-2.78	12.1	9.35	0.57	2.18	-3.87	-3.51	-3.68	-11.37	-0.39	7.97	-1.6	-1.58	-8.08	NA	NA	-7.66	10.56	NA	10.4	-43.37
Casp12_HOM_tm1a	% change	NA	0.65	28.29	2.66	-0.23	-1.72	NA	NA	NA	NA	-12.67	-7.04	-9.23	-0.89	1.16	1.17	46.89	14.47	-1.24	1.83	-0.17	-6.68	-6.57	-7.38	-1.22	-12.93	-12.89	-0.17	1.5	2.03	-10.25	1.16	-14.23	-8.5	1.15	-6.32	4.4	-5.86	-1.46	-4.71	-4.45	-5.49	-1.42	-2.35	NA	9.91	14.25	-29.05
Catip_HOM_tm1b	% change	NA	2.1	137.62	-3.11	-2.48	-4.99	4.08	2.83	-48.25	18.69	-4.55	3.3	-14.59	2.9	-1.74	5.53	122.42	50.33	-8.78	-2.41	-2.21	-0.19	3.65	11.94	-7.85	-5.38	5.43	5.97	0.42	0.91	-0.51	3.68	5.44	0.82	2.18	7.68	15.4	-2.35	-2.61	-2.18	2.15	NA	NA	11.52	-0.08	NA	29.81	-21.62
Catspere2_HOM_tm1b	% change	NA	0.89	30.47	-3.62	0.44	0.21	0.87	7.19	4.35	5.02	-1.46	-0.29	-7.45	2.33	2.28	8.79	11.85	-1.14	7.8	1.39	7.03	2.76	2.83	3.27	-3.52	5.64	10.66	1.01	9.25	5.49	16.07	-6.1	-0.55	0.41	3.34	NA	NA	-3.27	8.71	7.47	NA	NA	NA	NA	NA	NA	NA	NA
Cbr2_HOM_tm1b	% change	NA	-7.78	-37.46	-0.28	-0.26	-6.62	NA	NA	NA	NA	-12.76	-7.39	-15.31	-2.16	-4.87	-5.72	-50.64	-21.99	-8.47	-2.76	-8.7	-12.89	-6.49	-4.53	-5.84	-22.67	1.46	-6.34	-16.96	3.63	-9.26	-15.14	-14.11	-5.5	-3.01	NA	-16.14	2.05	-3.68	-3.1	NA	NA	NA	NA	NA	NA	NA	NA
Cbx1_HET_tm1a	% change	NA	NA	NA	NA	NA	NA	NA	NA	NA	NA	NA	NA	NA	NA	NA	NA	-48.61	7.14	13.36	8.87	-2.83	-7.5	-11.7	-9.87	2.41	-25.83	6.96	-18.26	-21.48	NA	-4.54	-8.64	1.42	4.69	-5.63	4.53	11.5	16.18	NA	-2.47	NA	NA	NA	NA	NA	NA	NA	NA
Cbx5_HOM_tm1a	% change	NA	5.75	131.96	0.6	-2.05	1.7	-3.6	4.17	-9.32	0.34	-4.27	-11.35	-15.31	6.01	8.24	6.62	93.04	19	7.81	4.79	4.25	48.54	18.09	29.61	-1.62	NA	-21.26	-1.15	-22.83	-9.71	7.18	2.31	11.65	4.02	-2.88	-12.97	10.92	1.81	-0.1	-4	NA	NA	NA	NA	NA	NA	NA	NA
Cbx6_HOM_tm1a	% change	NA	-13.98	25.35	-27.53	-2.6	-7.95	-26.6	0.21	-1.77	-18.88	-20.46	-75.24	NA	-8.96	2.19	-11.56	34.87	14.87	1.5	6.69	-0.34	0.6	-7.58	8.35	4.9	NA	-9.52	-33.89	NA	NA	2.88	-12.43	-27.21	-10.51	-34.07	NA	NA	-8.12	0.31	-10.15	NA	NA	NA	NA	NA	NA	NA	NA
Cbx7_HOM_tm1a	% change	NA	NA	NA	NA	NA	NA	NA	NA	NA	NA	NA	NA	NA	NA	NA	-9.26	-15.1	-30.43	0.46	2.22	9.92	-12.26	NA	10.33	-24.82	-12.43	-6.52	-7.24	NA	10.5	-2.33	-17.02	-31.08	-13.14	0.5	NA	NA	NA	4.45	-1.19	NA	NA	NA	NA	NA	NA	NA	NA
Cc2d1b_HOM_tm1a	% change	NA	NA	NA	NA	NA	NA	NA	NA	NA	NA	NA	NA	NA	NA	NA	2.65	-25.13	7.04	-24.92	0.36	-7.74	NA	NA	NA	NA	-33.19	-4.6	NA	1.17	NA	8.72	-0.32	NA	-3.06	-0.26	4.17	8.19	NA	-9.39	NA	NA	NA	NA	NA	NA	NA	NA	NA
Cc2d2a_HET_tm1a	% change	NA	-2.1	-35.59	-5.4	-3.12	-2.81	NA	NA	NA	NA	2.45	3.35	-15.84	1.26	-0.76	-7.59	-0.56	-6.05	-16.12	-4.06	-6.65	8.1	2	10.11	8.4	-12.7	1.26	-3.1	0.54	-6.54	-16.41	12.15	-4.83	-0.27	-9.68	-23.3	1.16	-5.48	-2.64	2.49	NA	NA	NA	NA	NA	NA	NA	NA
Ccdc106_HOM_tm1a	% change	NA	-8.52	-9.03	-3.41	-3.49	-4.95	NA	-4.02	NA	-19.34	-17.07	-11.73	5	-0.71	1.72	-8.19	-6.32	-17.44	-2.85	-3.11	-10.05	4.56	-4.94	-4.09	-5.29	-14.9	-24.48	-12.82	-26.61	-25.92	-15.34	-24.49	-24.37	-8.85	-21.43	15.38	-13.11	-5.61	-4.66	-6.71	NA	NA	NA	NA	NA	NA	NA	NA
Ccdc122_HET_tm1a	% change	NA	3.19	-8.67	-8.26	-1.5	-4.95	-10.18	2.5	0.21	5.92	1.18	4.61	-6.3	0.71	-3.67	-2.88	-57.82	21.25	-1.4	1.64	-1.13	4.42	5.82	10.18	26.45	-3.75	-6.11	-6.72	0.88	8.66	-7.81	0.11	9.58	9.87	0.67	1.55	8.12	1.18	-9.58	-0.59	3.02	17.4	4.54	2.71	4.13	3.35	3.23	-55.32
Ccdc122_HOM_tm1a	% change	NA	-0.55	-12.98	-2.38	-2.36	-0.92	5.34	4.58	-6.9	6.76	-7.89	9.83	-13.71	1.33	4.82	3.7	66.24	36.7	0.5	4.23	3.96	4.71	7.39	14.01	1.15	-2.8	-6.16	-2.1	-2.02	-4.22	-7.18	1.61	3.83	2.1	4.14	-7.99	1.9	2.16	3.34	-0.64	2.43	11.53	0.73	7.1	12.45	6.39	14.04	-14.09
Ccdc127_HOM_tm1b	% change	NA	-12.51	-2.38	-16.49	-6.88	-11.05	NA	NA	NA	NA	-16.17	-18.96	-24.32	-5.21	-6.36	-8.53	-21.26	-14.04	-9.49	-3.32	-4.68	-20.37	-1.34	-23.34	-10.42	-15.54	-2.56	-15	-12.32	5.13	11.13	-8.06	-12.88	-5.39	-17.24	2.89	-10.99	5.83	1.2	-9	-8.81	-11.66	-1.51	-1.53	NA	-11.97	NA	30.65
Ccdc134_HET_tm1a	% change	NA	2.5	-17.17	-4.02	-1.24	0.73	0.9	1.13	-5.24	5.03	0.01	3.72	-6.7	0.64	4.58	1.94	-22.63	10.42	-13.58	-5.8	-7.3	-9.36	-0.82	-1.1	3.86	-16.09	-15.54	1.59	-4.57	17.37	4.03	4.78	14.66	7.92	9.29	-3.49	5.59	6.44	-1.51	-3.66	NA	NA	NA	7.52	11.01	NA	-3.21	69.24
Ccdc137_HET_tm1a	% change	NA	NA	NA	NA	NA	NA	NA	NA	NA	NA	NA	NA	NA	NA	NA	NA	-47.62	-13.85	-3.83	-1.29	0.95	NA	4.83	-12.29	NA	NA	NA	-10.31	NA	NA	-1.82	0.5	NA	NA	NA	NA	NA	NA	NA	-8.96	NA	NA	NA	NA	NA	NA	NA	NA
Ccdc159_HOM_tm1a	% change	NA	-1.04	3.57	1.13	2.3	0.68	-11.74	-3.08	-4.01	-14.65	14.33	4.83	-5.11	-1.29	-1.86	-3.65	42.67	11.42	-2.87	-6.5	-3.72	-6.59	-0.45	3.26	0.11	0.04	6.04	-1.44	-17.9	-12.44	-12.74	1.94	-0.97	-2.48	4.28	-11.18	3.46	-7.69	-4.17	-2.26	0.47	-8.96	-2.25	10.52	4.72	-19.5	3.12	12.39
Ccdc160_HEMI_tm1a	% change	NA	-2.18	-10.76	0.67	0.22	1.62	NA	NA	NA	NA	-10.61	-0.09	10.98	-2.76	0.51	2.7	40.27	4.4	-1.59	-3.52	5.16	-5.69	-9.62	-4.43	2.83	3.07	-1.25	1.28	-7.23	-9.01	1.87	5.72	-6.33	-8.94	-6.29	NA	NA	-0.05	1.27	1.73	-6.21	-11.72	-3.7	-15.08	NA	-7.02	9.06	-13.69
Ccdc18_HOM_tm1a	% change	NA	-1.12	20.44	-1.36	-2.82	6.94	6.75	-4.18	-4.12	5.34	-2.35	2.4	-18.68	2.06	4.72	0.97	116.42	4.42	-10.46	-0.82	-2.45	39.05	3.17	33.6	71.91	44.42	-2.96	3.92	6.53	-11.17	-15.03	5.53	22	13.43	9.47	10.44	4.24	-4.46	-12.83	-5.17	5.71	6.59	3.57	-14.18	-17.49	6.29	12.39	26.22
Ccdc24_HOM_tm1a	% change	NA	-2.55	6.72	-2.23	-1.84	-6.61	-14.36	2.26	-24.28	-6.14	11.43	11.38	35.85	-0.7	-0.71	3.88	8.2	5.23	1.54	1.98	-4.32	-0.54	3.6	4.51	27.04	16.98	7.78	6.45	-7.89	2.11	-12.04	10.52	9.27	5.16	12.82	11.02	2.72	0.36	1.8	4.53	-0.09	-10.82	-6.59	4.55	-2.43	1.89	1.9	-52.04
Ccdc6_HET_em1	% change	NA	-1.8	-19.17	-1.61	-4.71	-1.48	NA	NA	NA	NA	-11.83	-5.14	-11.98	0.03	4.23	-0.84	32.62	10.58	0.48	-1.79	11.1	6.13	4.39	-1.26	-15.28	-8.69	27.6	-3.63	2.73	-11.08	-2.25	-7.68	-19.1	-14.3	-13.2	NA	NA	-2.68	6.21	-6.37	NA	NA	NA	NA	NA	NA	NA	NA
Ccdc69_HOM_tm1b	% change	NA	-8.37	1.5	-9.14	-2.24	-3.5	-10.41	-9.72	-18.95	6.94	-8.67	-3.95	-5.58	-2.23	0.75	-2.76	18.86	1.56	4.98	2.69	-7.33	5.26	3.19	5.2	1.75	3.08	-1.24	-0.1	-6.04	-15.1	3.29	-10.95	3.82	2.69	1.93	NA	5.69	-3.18	2	0.84	-7.82	NA	NA	NA	NA	NA	NA	NA
Ccdc77_HOM_tm1a	% change	NA	3.21	21.25	6.38	2.36	7.52	-0.02	-1.34	-13.7	5.6	8.41	7.67	0.13	0.98	-3.94	-2.26	54.12	30.75	6.38	2.12	3.78	-7.17	2.27	-6.6	-21.23	-15.41	1.07	1.12	NA	27.08	1.35	-2.83	-12.26	-7.89	-9.05	NA	NA	2.69	8.49	3.97	NA	NA	NA	NA	NA	NA	NA	NA
Ccl22_HET_tm1a	% change	NA	0.57	-6.43	-4.62	-1.95	0.83	-10.75	-7.8	-16.9	-10.76	-24.46	-7.43	5.38	-5.46	3.84	1.13	15.77	25.4	6.24	4.02	-2.43	2.78	6.77	17.15	36.45	22.83	3.97	5.6	-7.73	-4.03	-3.24	6.51	12.73	12.61	NA	11.04	11.2	-0.29	-0.98	-1.48	-1.81	-1.26	5.55	-7.59	NA	14.92	NA	NA
Cd160_HOM_em1	% change	NA
Cd300c_HOM_em1	% change	NA
Cd300ld_HOM_em1	% change	NA
Cd300ld2_HOM_em1	% change	NA
Cd300lg_HOM_tm1a	% change	NA	4.45	23.81	-5.12	1.16	-0.62	-11.34	1.87	-14.6	-10.92	11.78	7.66	14.61	-1.13	-1.96	-3.59	-4.75	-9.33	-10.26	0.58	-6.4	-4.78	2.06	-5.69	-14.97	5.83	2.1	0.39	-7.31	-6.52	-6.12	-1.68	-5.57	-5.84	1.31	-11.69	1.53	-8.89	-3.47	-2.93	4.93	NA	6.53	9.45	15.99	-8.49	20.65	NA
Cd55b_HOM_tm1a	% change	NA	-4.99	-10.32	-13.57	-2.91	-9.83	-15.71	10.6	18.36	-1.67	-5.04	0.08	15.5	-3.13	-0.1	-4.44	-14.71	-34.56	-14.12	-2.97	-5.74	2.03	5.85	-8.16	-10.6	8.37	-9.64	1.22	-11.59	10.54	-1.78	2.09	-13.28	-4.73	-0.98	-13.1	-7.46	0.94	-1.99	0.25	-0.18	-3.97	2.48	9.91	NA	5.49	NA	NA
Cd96_HOM_em1	% change	NA
Cdc6_HET_tm1a	% change	NA	-6.55	-44.84	-3.32	-2.13	-7.32	NA	NA	NA	NA	-4.58	-11.64	NA	-2.48	NA	-6.61	39.63	-27.96	1.22	8.41	-2.64	-1.64	25.71	-9.43	4.38	-41.02	-22.09	NA	-37.77	-14.32	-2.84	-2.75	-23.37	-8.55	0.31	16.51	-28.13	-15.1	10.35	-0.55	NA	NA	NA	NA	NA	NA	NA	NA
Cdca8_HET_tm1a	% change	NA	-9.73	-3.71	-6.61	-3.14	2.82	-7.79	0.66	-7.62	2.49	15.23	-13.34	2.45	-1.3	1.11	-5.39	16.61	-40.15	-7.99	-1.06	-1.21	0.75	NA	-0.27	10.71	26.55	4.59	-13.6	-19.94	0.84	-2.55	5.57	-10.38	-12.3	-1.44	-1.11	-11.5	-6.55	2.18	2.62	NA	NA	NA	NA	NA	NA	NA	NA
Cdh1_HET_tm1a	% change	NA	NA	NA	NA	NA	NA	NA	NA	NA	NA	NA	NA	NA	NA	NA	-0.64	-10.25	-22.84	17.89	6.3	8.87	-3.7	-1.11	-7.73	-11.74	-28.82	-9.5	1.07	3.69	4.51	2.91	-12.54	NA	NA	NA	NA	NA	NA	8.56	-8.06	NA	NA	NA	NA	NA	NA	NA	NA
Cdh19_HOM_tm1a	% change	NA	-2.64	-34.16	0.55	2.34	2.4	-13.78	NA	5.35	NA	4.74	-1.88	-5.29	-2.34	-5.7	5.23	22.32	27.87	-0.45	4.05	1.05	-7.94	-1.55	4.69	8.46	18.87	9.81	-7.9	-11.92	-16.52	-1.47	11.55	10.53	9.19	5.07	16.5	9.48	-1.34	-4.17	1.54	-1.07	NA	-1.52	-7.49	8.9	8.76	11.15	7.92
Cdh23_HOM/HET_v	% change	NA	NA	NA	NA	NA	NA	NA	NA	NA	NA	NA	NA	NA	NA	NA	-4.02	34.19	8.33	-4.55	-2.23	-3.79	NA	-4.17	15.9	NA	-10.17	1.27	-6.65	27.92	-13.07	26.98	NA	2.44	-2.57	-6.88	NA	NA	NA	-4.43	1.6	NA	NA	NA	NA	NA	NA	NA	NA
Cdh23_HOM_tm2b	% change	NA
Cdk14_HOM_tm1a	% change	NA	-2.69	1.18	-5.89	-2.51	-10.09	-19.49	-13.09	-11.92	-18.63	-0.76	-14.09	-13.22	-3.22	4.27	-0.59	85.28	-2.78	-1.18	-4.75	-0.01	-12.96	-5.21	-4.21	-15.81	11.6	0.89	-5.27	-11.06	-14.38	-21.79	-3.74	-7.52	-3.46	-3.51	-8.82	-9.99	-13.3	-5.16	-1.56	-7.33	11.42	-0.83	-17.77	NA	-7.39	-31.63	12.45
Cdk5rap2_HOM_tm1a	% change	NA	NA	NA	NA	NA	NA	NA	NA	NA	NA	NA	NA	NA	NA	NA	-28.84	-35.92	-31.09	-43.16	-14.74	-42.38	1.5	8.61	7.94	7.58	-28.29	-16.06	-30.62	-4.74	NA	-6.97	-55.14	-17.05	-12.35	-19.23	-1.57	-16.21	2.8	-24.24	-7.09	NA	NA	NA	NA	NA	NA	NA	NA
Cdkal1_HOM_tm2a	% change	NA	-4.9	-11.8	8.96	-0.39	2.1	-9.78	-3.97	-4.74	-5.49	-6.82	-2.09	5.62	-2.53	1.36	-1.41	52.24	2.44	14.87	-1.5	1.25	-16.48	3.53	-15.83	-19.64	-6.7	-0.45	-5.44	1.42	-17.73	-15.59	-15.06	-4.26	-3.31	-2.38	-18.91	-4.86	-15.11	1.22	-3.79	2.21	25.11	-2.92	7.09	-15.67	-6.32	-31.7	NA
Cdkn2a_HOM_tm1a	% change	NA	-2.69	-19.21	-2.68	-2.58	1.06	NA	-0.78	NA	NA	-4.83	7.55	0.84	-2.29	6.67	-4.06	31.15	-18.13	-7.32	-3.74	-7.63	11.61	-1.63	-9.04	10.42	-29.58	-20.98	5.37	-19.83	3.7	-13.49	12.7	-6.02	-4.83	9.34	10.29	-2.17	NA	NA	-0.2	NA	NA	NA	NA	NA	NA	NA	NA
Cdkn2aipnl_HOM_tm1b	% change	NA	-0.83	16.95	-5.22	0.17	-3.81	-7.58	6.48	-2.29	8.52	7.79	-0.71	-2.47	-2.07	-1.02	0.41	6.65	23.18	8.7	2.55	3.49	0.18	2.81	0.01	12.1	-3.9	25.1	-0.18	-7.99	9.95	-0.53	-1.7	6.82	3.08	-3.73	18.66	3.75	7.81	3.62	2.07	-2.84	23.12	2.87	5.53	19.48	-4.04	-39.16	NA
Cds2_HET_tm1a	% change	NA	NA	NA	NA	NA	NA	NA	NA	NA	NA	NA	NA	NA	NA	NA	-0.72	-4.88	4.99	20.91	7.84	5.31	2.26	0.94	-0.4	22.26	-17.11	-7.47	-3.03	NA	23.47	13.16	1.49	-10.75	-15.63	6.93	-6.46	15.31	NA	6.85	2.44	NA	NA	NA	NA	NA	NA	NA	NA
Cdyl_HET_em1	% change	NA
Ceacam11_HOM_em1	% change	NA
Ceacam12_HOM_em1	% change	NA
Ceacam13_HOM_em1	% change	NA
Ceacam14_HOM_em1	% change	NA
Ceacam15_HOM_em1	% change	NA
Ceacam3_HOM_em1	% change	NA
Celf2_HET_tm1b	% change	NA
Celf4_HET_tm1a	% change	NA	6.07	53.63	8.22	0.34	2.33	12.5	11.54	-0.06	16.17	9.16	8.54	4.06	1.1	-0.35	2.35	46.07	16.09	-1.21	-2.91	-1.14	14.57	13.68	20.16	-0.56	-21.7	-15.42	11.91	-5.2	25.37	7.65	10.62	3.68	3.67	-1.37	-1.12	2.25	-2.27	-4.93	-1.4	-2.91	NA	NA	4.72	NA	-4.22	-26.2	40.35
Cenpj_HET_tm1a	% change	NA	NA	NA	NA	NA	NA	NA	NA	NA	NA	NA	NA	NA	NA	NA	3.07	-21.79	13.87	-6.48	3.07	-8.1	-2.98	9.47	-3.61	-2.22	21.13	-14.18	-3.47	14.9	5.69	3.83	-0.26	-0.34	-1.58	-2.82	11.89	0.18	6.14	-6.72	-1.46	NA	NA	NA	NA	NA	NA	NA	NA
Cenpj_HOM_tm1a	% change	NA	-10.03	148.98	-9.89	-3.13	-2.67	-7.79	NA	NA	NA	-13.59	1.1	-23.97	-11.17	-0.61	-11.28	70.36	12	-5.64	-4.53	0.43	-9.09	10.24	6.84	11.82	-9.85	-23.39	4.97	-35.63	NA	-3.1	1.83	-24.09	-7.02	-11.81	-0.26	-23.52	-4.06	-1.05	0.93	NA	NA	NA	NA	NA	NA	NA	NA
Cenpj_HOM_tm1a	% change	NA	NA	NA	NA	NA	NA	NA	NA	NA	NA	NA	NA	NA	NA	NA	-1.67	43.69	18.65	6.51	3.75	0.91	-14.75	-1.37	-1.47	-13.7	9.89	-3.8	6.54	12.17	25.63	11.2	6.11	-3.46	-6.13	-3.94	7.11	0.98	-2.31	2.85	-3.8	NA	NA	NA	NA	NA	NA	NA	NA
Cenpj_HOM_tm1a	% change	NA	-12.69	-41.02	-20.96	-0.82	-10.52	-22.93	5.23	-20.39	26.04	-7.4	-16.17	-16.91	-3.49	-6.81	-12.26	10.23	-15.72	-7.12	-2.96	-4.46	-14.3	-7.17	-3.18	14.04	-57.16	-27.9	-20.58	2.25	25.34	-7.78	9.82	-28.98	-10.97	-18.11	-16.99	7.94	6.59	0.27	-0.32	NA	NA	NA	NA	NA	NA	NA	NA
Cenpl_HET_tm1b	% change	NA	2.52	0.82	-2.62	-3.2	1.17	11.95	NA	NA	9.73	-3.96	1.53	-2.36	-3.28	0.31	-5.22	16.53	-0.2	-1.46	-0.76	1.64	0.09	-4.45	-2.57	5.71	-24.02	-2.84	-4.06	-18.59	-6.13	-8.13	-3.48	-6.72	-1.94	-0.6	NA	NA	-3.22	1.02	-6.93	NA	NA	NA	NA	NA	NA	NA	NA
Cep120_HET_tm1b	% change	NA
Cep250_HOM_tm1a	% change	NA	-0.92	42.13	-0.32	0.01	0.87	-0.05	-0.04	-12.61	11.98	-5.91	-12.31	-3.34	2.19	-4.36	-0.99	31.74	14.28	1.25	0.08	2.52	-16.53	-5.37	-0.29	-16.32	-0.17	-26.17	-9.43	-6.66	-5.87	-5.51	6.63	-1.7	-2.82	-2.09	-2.15	1.99	-10.08	-0.83	1.96	-4.45	0.13	-3.53	-0.06	27.15	NA	NA	NA
Cep41_HOM_tm1a	% change	NA	19.02	727.73	-22.42	-10.66	-14.44	NA	NA	NA	NA	22.57	-3.26	3.21	-6.03	1.82	NA	NA	54	-14.86	-6.11	-11.48	NA	NA	NA	NA	NA	-10.24	NA	NA	NA	NA	20.59	NA	NA	NA	NA	NA	NA	-14.63	NA	NA	NA	NA	NA	NA	NA	NA	NA
Cep72_HOM_em1	% change	NA
Cfap36_HOM_tm1a	% change	NA	NA	NA	NA	NA	NA	NA	NA	NA	NA	NA	NA	NA	NA	NA	-4.4	127.28	41.27	-20.62	-5.59	-20.81	2.4	-1.26	7.35	7.65	-36.6	3.41	NA	NA	-16.14	-17.91	16.12	4.53	-6.54	-9.86	-5.32	2.75	-8.19	-17.49	-4.66	NA	NA	NA	NA	NA	NA	NA	NA
Cfap44_HOM_tm1a	% change	NA
Cfap53_HET_em1	% change	NA	1.51	3.16	0.61	4.41	-5.14	4.56	NA	NA	10.18	18.78	2.61	-6.69	1.35	-5.01	4.31	-7.95	5.1	0.21	-0.29	-4.02	-5.65	8.24	4.17	-22.53	-20.95	-15.69	-0.79	-4.3	-4.73	7.69	5.99	-3	0.59	-0.5	NA	NA	-4.37	5.01	-0.64	NA	NA	NA	NA	NA	NA	NA	NA
Cfap61_HOM_tm2a	% change	NA	-8.58	136.43	0.18	-0.29	-3.55	-6.87	1.95	35.05	9.7	-44.25	-0.28	1.62	1.09	6.91	-11.42	637.36	61.7	-9.32	-4.23	-11.43	70.99	28.99	95.76	7.93	NA	-28.43	NA	NA	-8.15	-8.29	4.84	-9.15	1.56	-7.96	15.36	1.11	16.81	-15.92	-15.9	6.06	48.58	8.05	-4.13	NA	11.65	-23.96	30.4
Cfh_HOM_tm1a	% change	NA	-8.57	-33.32	-3.02	-2.77	-1.32	NA	-5.99	NA	NA	2.17	-10.48	-4.98	-3.57	4.85	-2.9	-4.25	-14.24	-0.37	1.11	0.71	-15.26	4.9	-11.7	13.33	11.63	-21.99	4.06	-15.81	22.89	-11.11	-12.63	-19.53	-9.95	-6	-21.41	-20.38	-4.23	-1.88	0.5	NA	NA	NA	NA	NA	NA	NA	NA
Cgrrf1_HOM_tm1b	% change	NA	-5.37	65.68	-11.14	-7.98	-2.93	-14.39	-4.17	-28.33	-6.22	-10.64	-1	1.55	-5.1	-3.47	-0.15	65.88	-6.64	5.28	2.56	-1.29	-7.65	-3.43	-7.98	-0.17	-14.77	-1.17	-0.91	-13.32	-1.76	-4.18	-2.97	NA	NA	NA	NA	NA	NA	2.78	0.76	NA	NA	NA	NA	NA	NA	NA	NA
Chd7_HET_tm2a	% change	NA	NA	NA	NA	NA	NA	NA	NA	NA	NA	NA	NA	NA	NA	NA	6.31	154.24	152.09	114.88	42.98	6.41	-100	-100	-100	-100	-50.36	-12.55	-29.02	NA	91.31	23.39	48.09	NA	NA	NA	NA	NA	NA	-0.73	-4.18	NA	NA	NA	NA	NA	NA	NA	NA
Chd9_HOM_tm1a	% change	NA	-3.31	59.09	0.36	-1.93	3.69	-9.51	-7.92	-6.17	-9.24	0.69	-0.75	-6.99	0.56	-0.79	0.65	55.35	10.01	7.56	4.05	-4.86	2.46	3.57	12.68	0.93	29.36	2.52	-1.71	20.3	-4.02	-6.97	20.77	6.43	4.18	-0.98	4.47	14.76	0.35	-3.3	0.88	2.62	4.82	-0.56	5.24	6.23	0.57	-6.17	-23.75
Chia1_HOM_tm1a	% change	NA	-0.08	71.46	-11.2	-5.5	0.7	-6.33	-0.86	-27.91	6.08	-1.16	-4.37	-0.29	1.78	-3.6	3.31	46.52	27.03	4.86	6.31	3.27	0.05	-1.52	-4.14	-15.49	-30.52	-0.37	-8.28	-3.94	5.51	5.76	-10.35	-2.32	-4.81	-11.16	NA	14.72	23.43	-3.01	1.78	NA	NA	NA	NA	NA	NA	NA	NA
Chil4_HOM_tm1b	% change	NA	6.23	-16.7	1.23	-1.31	1.03	7.41	-0.87	-14.11	3.19	3.46	1.37	3.94	-0.35	-1.81	2.83	24.44	5.86	3.42	1.56	-0.6	-1.69	11.48	-0.03	-28.63	-26.18	3.4	-3.65	-4.38	4.73	6.14	-15.1	-7.62	-8.46	-6.19	NA	NA	1.94	0.55	-3.69	NA	NA	NA	NA	NA	NA	NA	NA
Chka_HET_tm2a	% change	NA	3.81	-52.16	7.02	-3.3	7.24	NA	NA	NA	NA	9.54	-5.65	-4.23	5.06	-0.4	3.23	-20.5	-5.2	7.15	4.66	3.75	-6.77	6.67	-1	-20.64	-14.04	3.12	-3.91	7.04	-14.03	5.9	-5.42	-1.64	-1.22	-6.25	NA	NA	-3.51	7.23	0.78	NA	NA	NA	NA	NA	NA	NA	NA
Chmp6_HET_tm1b	% change	NA	-0.43	17.09	-2.3	2.11	-1.93	4.97	4.77	2.77	4.88	-0.47	-4.58	6.02	-1.99	2.95	-0.32	-22.88	-3.21	3.98	1.17	10.6	-4.37	-1.21	-4.77	-2.4	-3.09	31.66	-2.52	1.42	23.41	7.9	-7.49	-6.7	3.33	-11.39	-2.24	-6.1	-0.54	4.73	5.5	NA	NA	NA	NA	NA	NA	NA	NA
Chst11_HET_tm1a	% change	NA	2.52	-24.93	3.17	-0.47	-0.5	5.42	2.23	9.83	-1.33	-19.98	7.98	-7.81	2.69	2.57	6.93	-50.73	7.73	-2.84	-7.44	-3.12	5.29	-4.05	12.46	8.02	-3.93	-5.53	5.65	0.2	7.07	5.83	18.81	6.3	9.19	4.53	1.99	2.01	-9.92	-0.24	2.88	3.11	-3.77	2.42	-10.45	NA	-10.21	NA	76.4
Chtop_HET_tm1a	% change	NA	-0.77	2.52	0.48	-2.4	4.09	-3.29	1.69	-15.3	9.6	1.66	-6.95	-4.57	-0.56	0.52	-1.23	-5.24	-0.23	-1.72	-4.73	-1.1	-4.3	0.47	14.4	-19.7	-0.37	-11.22	-0.09	-6.36	1.08	-11.3	14.06	0.34	4.47	-8.61	-4.98	11.27	-10.08	1.26	-5.8	5.8	-6.85	6.01	8.11	NA	22.44	10.3	26.13
Cir1_HET_tm3a	% change	NA	6.28	24.32	10.11	4.24	1.49	13.92	10.96	3.4	10.17	-1.65	12.51	-0.9	5.93	6.36	5.52	-20.7	13.25	1.23	-1.07	0.24	-1.96	-3	23.8	11.83	24.85	-20.52	13.13	-17.96	-7.53	-2.57	16.18	16.78	13.74	14.62	6.2	11.37	-4.08	-4.52	2.95	8.27	22.41	11.21	21.41	NA	7.22	-2.06	37.78
Cish_HOM_tm1a	% change	NA	NA	NA	NA	NA	NA	NA	NA	NA	NA	NA	NA	NA	NA	NA	NA	NA	NA	NA	NA	NA	NA	NA	NA	NA	NA	NA	NA	NA	NA	NA	NA	NA	NA	NA	NA	NA	NA	NA	NA	NA	NA	NA	NA	NA	NA	NA	NA
Cit_HET_tm1a	% change	NA	NA	NA	NA	NA	NA	NA	NA	NA	NA	NA	NA	NA	NA	NA	7.36	-33.85	-9.2	13.94	13.13	5.4	17.93	5.23	-6.76	28.56	9.94	-5.55	2.14	25.22	11.21	10.91	9.49	10.14	-11.53	7.86	NA	NA	NA	8.38	14.81	NA	NA	NA	NA	NA	NA	NA	NA
Cldn16_HOM_tm1a	% change	NA	NA	NA	NA	NA	NA	NA	NA	NA	NA	NA	NA	NA	NA	NA	2.23	-33.71	2.54	17.79	11.67	6.99	5.32	5.72	-0.99	19.32	-13.44	-17.81	-7.09	-4.05	-11.59	-7.8	1.88	-18.61	-10.24	3.43	12.71	-8.82	3.96	7.56	0.09	NA	NA	NA	NA	NA	NA	NA	NA
Cldn34b2_HEMI_tm1a	% change	NA	1.64	21.25	-5.18	-2.8	-4.79	-1.89	1.17	-8.82	-1.83	1.17	13.11	-14.83	1.04	-1.54	5.71	38.19	-3.38	0.47	-1.83	0.41	2.11	2.68	6.67	23.94	9.16	10.85	5.29	-5.17	6.06	-1.96	24.73	9.27	6.22	8.64	2.35	4.05	-2.25	-2.83	3.25	0.06	4.96	-2.03	-4.81	NA	4.1	5.23	NA
Clec4a3_HOM_tm1b	% change	NA
Clic3_HET_em1	% change	NA
Clk1_HOM_tm1a	% change	NA	-5.51	-56.5	-15.34	0.98	-7.15	-6.63	-0.2	8.09	-7.5	3.68	-14.36	24.84	1.24	5.66	2.1	-31.76	0.4	17.36	5.12	5.82	-9.53	0.88	-12.41	-18.07	-14.13	22.41	-1.36	-12.83	NA	-10.9	7.35	-12.09	-9.45	-15.82	NA	NA	12.27	12.82	1.8	NA	NA	NA	NA	NA	NA	NA	NA
Clpp_HOM_tm1a	% change	NA	-2.51	-44.97	-8.58	-6.19	-8.51	NA	NA	NA	NA	NA	-5.77	-10.9	-0.7	3.81	-5.79	1.5	-2.52	2.91	-2.04	1.18	-15.61	-3.88	-3.26	-12.56	-19.63	0.76	-13.4	-18.14	1.39	-8.21	-14.45	-15.64	-10.03	-12.06	-17.2	-4.34	4.23	2.82	-5.22	NA	-7	-3.2	-7.66	NA	1.84	NA	NA
Cluap1_HET_tm1a	% change	NA	NA	NA	NA	NA	NA	NA	NA	NA	NA	NA	NA	NA	NA	NA	NA	12.14	-14.57	5.43	NA	NA	NA	-6.3	NA	NA	0.26	NA	-3.25	-5.44	NA	6.16	12.26	NA	NA	NA	NA	NA	NA	-0.25	NA	NA	NA	NA	NA	NA	NA	NA	NA
Cluster5N1_HOM_tm1	% change	NA	-7.5	-22.83	-9.83	-3.88	-6.21	NA	NA	NA	NA	-0.53	-7.72	-2.01	-3.11	3.94	-5.63	-6.31	-19	-11.69	-4.67	-9.35	-10.34	6.68	2.32	-14.54	-13.56	0.03	-1.99	-25.76	-14.43	-3.03	-2.5	1.88	4.72	-5.51	NA	NA	-4.76	-6.89	-0.82	-4.27	5.27	2.5	1.95	NA	-1.23	NA	NA
ClusterXN1_HEMI_tm1	% change	NA	3.89	63.19	0.83	-1.81	4.67	8.76	NA	NA	5.15	-0.47	5.19	-9.48	2.77	4.56	-1.07	116.08	49.78	7.44	2.87	4.43	-0.57	8.26	2.53	14.85	NA	4.56	NA	NA	NA	2.29	-1.02	0.49	-0.75	-5.36	NA	NA	13.9	1.48	-5.1	NA	NA	NA	NA	NA	NA	NA	NA
Cmbl_HOM_tm1b	% change	NA	-3.09	-3.37	-3.3	-3.04	-2	-7.87	NA	NA	1.42	-8.09	-2.67	-1.16	-3.71	2.32	1.45	8.09	-2.92	10.42	6.2	4.59	-4.05	4.8	-1.4	-7.21	-5.75	9.41	3.4	-4.92	8.93	6.46	-1.78	-5.07	-2.12	-1.62	NA	NA	-1.16	5.83	-1.3	NA	NA	NA	NA	NA	NA	NA	NA
Cmip_HET_tm1a	% change	NA	-4.8	8.95	-9.77	-3.71	-11.19	-15.69	-5.06	-11.41	-8.01	-16.48	-1.49	-10.33	-1.29	-0.54	0.8	78.13	26.21	-3.72	1.71	-0.36	-18.51	-5.49	-10.82	-17.04	2.54	-2.68	-4.27	-9.29	-5.09	-2.1	-2.85	-7.73	-6.25	-3.06	NA	NA	14.45	-1.32	-3.66	-0.46	NA	NA	-4.87	11.11	-7.26	NA	NA
Cmtm4_HOM_tm1a	% change	NA	-1.51	22.02	0.87	-2	-5.55	-3.05	-2.22	-10.42	-0.08	2.14	-1.72	-14.53	-2.67	1.63	2.91	30.38	-8.12	23.72	2.88	1.87	3.71	-4.14	2.25	-13.12	41.55	-10.58	6.12	0.2	-5.86	6.01	2.9	6.97	0.86	8.29	NA	NA	-1.03	-1.58	1.45	NA	NA	NA	NA	NA	NA	NA	NA
Cmtm5_HOM_tm1a	% change	NA	3	-9.03	2.79	0.91	-0.87	3.27	0.04	7.71	-5.43	7.26	-4.32	-2.73	0.42	3.87	8.22	7.66	6.31	-5.25	2.91	-4.85	3.44	-1.3	7.31	5.97	34.71	-27.6	10.3	-2.85	-5.65	3.6	16.54	14.83	11.46	13.94	-3	5.25	-8.53	-2.78	2.55	0.11	27.77	0.76	-4.56	NA	7.48	28.84	41.31
Cmtm6_HOM_tm1a	% change	NA	10.85	4.86	1.84	0.58	-3.87	NA	NA	NA	NA	4.64	0.13	-17.36	0.3	-1.2	3.6	47.84	3.86	3.51	3.34	0.09	-11.51	-2.47	-5.39	-20.02	-8.96	-4.92	-5.57	5.11	-3.87	-7.23	-1.99	-9.65	-5.4	-4.99	-9.12	-8.17	-6.22	6.6	0.6	-1.53	29.21	-0.43	9.29	NA	NA	3.66	-28.53
Cnbd1_HOM_tm1b	% change	NA	0.23	93.36	-7.73	-1.23	-7.72	-1.28	9.88	-13.49	1.87	1.75	9.03	1.11	-3.07	-0.46	0.89	22.92	-5.52	4	0.13	-5.76	15.52	-1.45	4.18	13.35	-8.14	4.17	3.27	-0.97	4.31	-5.5	-6.33	13.84	9.44	11.01	6.71	4.17	1.56	-6.12	-2.39	-9.03	1.46	-10.96	0.48	NA	NA	-34.77	NA
Cnih3_HOM_tm1a	% change	NA
Cnot4_HET_tm1b	% change	NA	-2.54	70.03	-9.64	-6.28	0.87	NA	NA	NA	NA	5.21	-3.66	-9.05	2.08	2.91	-1.33	13.22	-17.5	12.21	0.67	4.19	-1.76	2.31	3.16	-1.92	-6.91	-17.92	-1.69	-1.96	-5.92	0.56	-11.06	-14.76	-8.78	-16.55	-3.18	-16.96	15.32	7.57	-1.52	NA	NA	NA	NA	NA	NA	NA	NA
Cnot6_HOM_tm1a	% change	NA	0.15	-7.61	-19.78	0.51	4.51	3.35	5.71	-15.2	13.67	-3.06	-1.96	5.58	8.57	1.19	0.62	31.93	-16.65	18.35	5.44	NA	-6.62	-3.36	-10.69	-27.74	NA	-25.5	-5.51	-6.33	NA	8.62	NA	-13.79	-8.2	-18.14	NA	NA	-0.99	6.14	6.56	NA	NA	NA	NA	NA	NA	NA	NA
Cnot9_HET_tm1a	% change	NA	7	2.9	12.81	6.76	11.78	7.1	4.24	-14.7	3.35	16.87	6.43	1.92	6.01	3.56	10.9	13.24	-0.08	4.93	8.89	-7.18	0.17	3.43	-5.5	5.82	17.25	10.31	13.07	22.42	-13.45	1.54	-10.08	16.82	6.74	18.74	NA	-0.25	-8.78	0.66	8.1	NA	NA	6.18	-10.24	NA	NA	NA	NA
Cntfr_HET_tm1a	% change	NA	NA	NA	NA	NA	NA	NA	NA	NA	NA	NA	NA	NA	NA	NA	NA	-1.33	-7.41	2.74	1.7	13.23	NA	-2.64	36.69	NA	NA	NA	6.01	NA	28.82	6.19	-2.23	NA	NA	NA	NA	NA	NA	0.75	NA	NA	NA	NA	NA	NA	NA	NA	NA
Cntn6_HOM_em1	% change	NA
Cog2_HET_tm1a	% change	NA	NA	NA	NA	NA	NA	NA	NA	NA	NA	NA	NA	NA	NA	NA	-7.05	88.92	-0.56	12.04	9.57	-2.91	-12.56	-6.35	9.95	-4.97	28.25	-41.35	-8.59	-14.67	7.89	4.3	-8.57	-3.41	-17.31	-7.68	NA	NA	NA	-4.48	-9.27	NA	NA	NA	NA	NA	NA	NA	NA
Cog6_HOM_tm1a	% change	NA	0.27	19.33	-7.78	-7.13	-8.84	NA	NA	NA	NA	-7.52	-0.76	-8.09	4.95	4.02	4.71	35.94	-1.81	6.5	2.1	3.13	10.46	7.54	3.65	-12.31	24.62	-7.21	1.68	12.08	-6.48	7.36	3.03	-5.8	-5.14	-5.55	NA	NA	10.34	5.49	9.2	NA	NA	NA	NA	NA	NA	NA	NA
Col24a1_HOM_tm1b	% change	NA	2.48	29.43	1.43	-3.24	3.79	1.19	-0.57	-5.11	7.69	-13.5	-1.96	-7.9	2.26	-1.66	-4.93	11.02	-13.55	-6.82	-4.47	-10.47	-7.24	-0.56	8.05	-4.95	-3.3	-10.17	-5.7	6.33	-4.07	-1.33	-10.82	-3.57	-4.61	-4.49	-13.25	5.91	3.22	-1.49	-8.18	NA	NA	1.99	6.15	-11.27	16.89	NA	NA
Col4a2_HET_em1	% change	NA
Col4a3bp_HET_tm1a	% change	NA	-3.81	-11.93	1.79	-1.74	-0.73	-3.01	1.82	11.4	-4.8	-1.45	10.01	7.46	-1.66	-4.89	-0.93	12.06	47.68	2.67	-2.64	-10.8	-6.7	3.96	2.26	-15.23	22	-8.12	0.48	-21.72	3.61	-8.29	1.32	-2.82	2.46	1.73	-3.96	-8.15	-11.48	-1.26	2.66	5.41	9.61	5.13	10.69	NA	11.32	19.52	-12.58
Commd10_HET_tm1a	% change	NA	-0.5	54.71	-6.64	0.36	-6.68	-17.1	-3.39	0.04	-17.45	2.18	-1.38	9.39	-4.42	-7.42	0.16	51.11	14.09	-14.56	-1.55	-5.66	-11.21	-5.24	-0.61	-11.83	30.3	-15.85	-1.93	-19.08	-1.32	-7.5	3.27	3.02	4.26	8.39	-3.89	10.9	6.21	-5.79	-6.55	NA	1.94	NA	-15.17	NA	NA	NA	-38.96
Copg1_HET_tm1a	% change	NA	NA	NA	NA	NA	NA	NA	NA	NA	NA	NA	NA	NA	NA	NA	-5.97	-3.93	-7.09	2.29	2.93	-7.3	-5.53	-5.85	0.03	-1.76	12.24	-19.92	-4.3	-27.71	NA	-5.49	-1.26	-10.93	-5.88	-6.84	0.52	-3.28	-9.59	1.13	-2.33	NA	NA	NA	NA	NA	NA	NA	NA
Coq4_HET_tm1a	% change	NA	0.88	-18.67	2.47	1.64	-1.25	-0.68	-2.06	-7.16	4.7	2.99	-7.12	9.47	0.07	-2.46	-0.88	47.79	-10	5.59	5.7	8.03	-11.5	2.09	-8.77	-14.67	28.97	-7	-7.02	-8	-5.36	1.59	-17.19	-8.17	-5.48	-8.2	-10.6	-0.39	-3.57	0.38	5.59	-0.59	-1.78	NA	8.55	-2.53	NA	16.47	-14.17
Coq9_HOM_tm1a	% change	NA	NA	NA	NA	NA	NA	NA	NA	NA	NA	NA	NA	NA	NA	NA	-4.83	-5.15	-18.99	-7.6	-2.1	-0.75	-9.47	-6.4	-8.66	-5.3	NA	4.32	NA	8.66	-17.81	-12.51	-1.42	13.91	-2.6	-2.4	-10.21	9.95	2.95	-5.97	-2.18	NA	NA	NA	NA	NA	NA	NA	NA
Coro1c_HET_tm1a	% change	NA	1.59	54.65	-3.67	-1	-0.96	0.99	-1.79	-10.91	-3.11	-1.18	7.66	-1.61	0.61	1.05	4.87	84.83	32	-0.9	1.05	0.25	0.5	4.82	2.1	-2.66	18.93	-0.13	0.14	6.56	-6.51	-1.65	1.75	7.63	2.46	-2.72	-8.69	13.37	22.4	-3.15	0.55	6.2	NA	NA	4.7	13.25	NA	-33.34	NA
Coro6_HOM_tm1e	% change	NA	-1.2	-0.44	-4.61	-2.2	-5.04	-5.07	-2.01	2.34	-3.46	-14.13	6.06	-7.38	-1.07	1.14	-6.52	-11.79	-6.62	-0.51	-3.98	-8.88	-10.45	-2.94	5.74	-11.85	1.05	-15.04	0.51	-12.65	-14.25	-8.45	-5.01	-5.06	1.31	-7.33	-18.44	5.35	-1.22	-9.45	-2.84	NA	-8.91	-7.83	-17.29	NA	-17.83	NA	-14.2
Cox6a1_HET_tm1	% change	NA	-8.36	-10.89	-10.78	-4.41	-7.16	-10.73	-3.05	-4	-5.88	-8.1	-10.37	3.3	-5.04	-4.91	-16.72	-30.01	-40.7	-9.8	-2.91	-13.62	-19.87	-0.5	5.7	-24.78	-10.72	-9.11	-11.96	-4.38	-13.92	-11.7	-23.7	-16.21	-7.32	-7.61	NA	-16.43	-19.34	-9.01	-5.9	NA	NA	NA	NA	NA	NA	NA	NA
Cpgi1230_HOM_tm1.1	% change	NA
Cpgi13101_HOM_tm1.1	% change	NA
Cpgi13569_HOM_tm1.1	% change	NA
Cpgi13569_HOM_tm1.1	% change	NA
Cpgi15342_HOM_tm1.1	% change	NA
Cpgi15344_HOM_tm1.1	% change	NA
Cpgi15497_HOM_tm1.1	% change	NA
Cpgi399_HOM_tm1.1	% change	NA
Cpgi5176_HOM_tm1.1	% change	NA
Cpgi5563_HOM_tm1.1	% change	NA
Cpgi81_HOM_tm1.1	% change	NA	-6.45	14.59	-7.29	-8.4	2.04	7.37	-9.63	-5.98	6.99	-16.25	-15.85	-13.83	-3.04	-6.47	9.36	43.76	8.69	6.18	-2.2	5.95	13.77	13.59	5.69	23.76	-12.39	23.85	3.41	2.59	-10.55	8.15	0.6	-4.79	-7.08	-8.99	NA	NA	3.08	9.1	5.72	NA	NA	NA	NA	NA	NA	NA	NA
Cpsf3_HET_tm1a	% change	NA	4.01	1.09	-3.46	0.7	1.09	-5.64	-7.38	10.3	-10.48	10.41	-3.35	8.62	-1.4	1.09	-3.87	-13.19	-7.48	-0.85	-1.48	4.6	-14.88	-8.1	3.54	-3.66	-15	-0.03	-10.95	-8.13	-2.89	-3.46	-3.81	6.4	5.03	2.71	-10.54	-1.48	-2.72	0.01	NA	2.19	NA	NA	3.92	-18.7	3.86	-6.01	NA
Cpsf3_HET_tm1b	% change	NA	-3.43	8.21	-11.55	-3.93	-4.93	-8.52	1.11	-5.4	-1.97	4.06	-5.43	3.09	-5.15	-2.38	-5.81	-15.22	3.45	4.59	-2.13	-3.83	7.13	-5.59	-7.53	-15.88	-11.84	-3.29	-3.33	-18.15	-7.41	-12.74	-0.33	-7.2	-0.85	1.76	-13.57	1.55	-6.94	-3.29	-5.37	-3.01	-6.26	NA	-7.77	6.06	2.82	-11.62	NA
Cpt2_HET_tm1b	% change	NA	-1.57	-35.64	2.71	2.81	-1.08	0.14	6.85	20.49	-5.94	-1.7	-4.76	-0.59	1.62	2.82	-4.74	-56.16	-23.68	-4.28	-0.28	-2	-11.7	0.58	0.3	-14.36	7.75	-15.85	1.69	-0.85	6.95	-6.64	-7.41	6.57	7.42	10.77	0.64	1.04	-9.77	-6.44	3.05	-0.37	20.87	1.36	-20.62	-20.19	-2.27	20.68	59.93
Crb2_HET_tm1a	% change	NA	-2.02	-13.4	-6.01	-2.85	1.2	-1.08	-1.49	7.71	6.18	3.93	2.51	22.9	-0.47	-0.59	4.26	28.19	16.86	-1.49	-1.09	1.9	-5.25	-3.67	-1.94	20.51	11.54	18.16	12.43	-13.79	-6.36	-6.01	24.44	15.53	11.38	14.74	4.19	4.74	-0.77	-3.14	4.69	-0.66	-8.67	-5.15	-1.65	2.93	5.16	15.56	-30.75
Creb3l1_HET_tm1e	% change	NA	3.75	1.77	2.47	-1.75	-0.91	-1.08	9.1	-7.69	12.99	10.11	5.49	13.4	0.22	2.19	0.44	-2.6	-4.17	-7.05	0.7	-2.81	-1.62	-0.19	1.38	11.32	1.79	3.36	-1.16	1.37	7.29	-9.23	-15.55	5.17	6.23	8.12	6.46	5.33	-1.92	-2.49	5.38	-3.22	3.29	0.82	-11.6	4.07	6.91	-1.5	6.51
Crim1_HET_em1	% change	NA	-7.03	-30.93	-0.18	-5.16	3.51	NA	NA	NA	NA	-16.22	-9.6	-13.19	-3.78	-0.55	5.14	0.44	10.89	13.77	2.17	9.62	-0.76	2.5	-16.72	-16.04	-24.26	26.59	-0.66	-0.63	-12.88	9.93	-0.57	2.12	0.28	-2.24	NA	NA	0.26	7.44	1.62	NA	NA	NA	NA	NA	NA	NA	NA
Crip1_HOM_em1	% change	NA
Crip2_HOM_tm1a	% change	NA
Crlf3_HOM_em1	% change	NA	-8.39	14.25	-2.62	-0.86	-6.57	NA	NA	NA	NA	NA	-14.47	-17.82	-4.28	-7.33	1.6	118.45	2.55	11.32	7.05	0.63	-20.23	-1.36	-21.71	-31.86	-19.06	19.63	-12.15	-17.04	-1.01	-15.3	-2.15	-19.12	-16.17	-8.1	NA	NA	-9.51	8.51	-5.34	NA	NA	NA	NA	NA	NA	NA	NA
Crlf3_HOM_em1	% change	NA	NA	NA	NA	NA	NA	NA	NA	NA	NA	NA	NA	NA	NA	NA	NA	NA	NA	NA	NA	NA	NA	NA	NA	NA	NA	NA	NA	NA	NA	NA	NA	NA	NA	NA	NA	NA	NA	NA	NA	NA	NA	NA	NA	NA	NA	NA	NA
Crlf3_HOM_em1	% change	NA	NA	23.47	0.59	0.89	9.29	19.75	2.72	-2.37	5.89	4.16	3.25	NA	3.86	-0.69	1.54	-29.95	49.78	-9.69	-4.29	-16.43	NA	NA	NA	NA	-20.46	-10.65	NA	NA	NA	-7.74	8.82	NA	NA	NA	NA	NA	NA	-4.41	-2.39	NA	NA	NA	NA	NA	NA	NA	NA
Crlf3_HOM_em1	% change	NA	NA	NA	NA	NA	NA	NA	NA	NA	NA	NA	NA	NA	NA	NA	-3.79	-17.73	-4.56	11.67	5.99	-0.8	12.83	-3.56	-8.49	NA	11.28	-8.72	-7.53	-5.74	11.19	1.31	5.25	-4.2	-17.03	-2.93	-15.59	22.76	NA	-1.44	-1.76	NA	NA	NA	NA	NA	NA	NA	NA
Crlf3_HOM_em1	% change	NA	4	14.21	1.8	3.19	0.12	-2.71	-1.1	11.37	-7.98	-1.75	-3.43	-1.69	-0.37	-6.25	1.28	39.45	15.2	2.56	3.09	-2.26	-12.72	1	-11.26	-11.4	18.15	1.41	0.33	-5.8	-3.85	1.72	6.79	0.78	-1.99	-0.34	NA	NA	12.34	-0.47	0.85	0.43	17.97	0.71	-13.53	NA	1.59	NA	NA
Crls1_HET_tm1a	% change	NA	5.82	-20.93	15.53	0.13	10.5	5.32	-0.84	-7.11	10.43	-0.95	5.98	6.18	4.33	-5.55	3.7	-22.57	-7.18	12.82	4.91	8.59	1.89	4.01	-1.82	0.32	-10.2	-11.31	-1.08	1.68	-5.57	6.43	-6.89	-3.48	-3.05	-1.84	NA	NA	8.85	10.83	4.6	NA	NA	NA	NA	NA	NA	NA	NA
Cryab_HOM_tm1a	% change	NA
Csmd1_HOM_em1	% change	NA	-4.29	-33.03	0.49	NA	-2.04	NA	NA	NA	NA	-5.09	0.19	-14.37	-2.94	-6.3	3.08	25.02	-1.28	12.62	7.67	9.55	7.91	13.56	-4.46	5.52	0.99	-10.72	-1.5	-6.34	-5.97	7.79	0.67	-9.4	-3.91	-6.62	NA	NA	-8.87	10.33	NA	NA	NA	NA	NA	NA	NA	NA	NA
Csnk1g3_HOM_tm1a	% change	NA	11.18	81.68	NA	0.84	3.86	11.46	13.36	-15.84	24.12	5.62	9.45	1.48	4.65	7.37	11.27	18.34	25.1	1.19	2.45	2.86	17.28	14.17	16.81	7.97	1.35	7.04	11.07	17.36	25.04	17.06	8.24	7.33	NA	NA	NA	NA	NA	1.5	1.72	NA	NA	NA	NA	NA	NA	NA	NA
Ctcf_HET_tm1a	% change	NA	-6.14	-24.54	-0.95	-0.43	-1.78	-10.15	-6.7	-9.56	-1.19	9.89	-22.88	-16.22	1.87	-0.96	-1.19	8.45	-11.42	-0.05	1.85	-8.39	-10.69	-5.25	-10.85	-3.61	-25.8	-8.01	-12.78	-13.31	16.54	-14.43	-7.78	-26.46	-16.64	-3.72	-11.46	-31.66	-5.76	-2.49	-7.33	NA	NA	NA	NA	NA	NA	NA	NA
Ctnnal1_HOM_tm1e	% change	NA	NA	NA	NA	NA	NA	NA	NA	NA	NA	NA	NA	NA	NA	NA	-5.47	-8.43	-13.11	-14.48	0.57	-7.78	-6.83	-6.87	20.73	NA	-13.6	2.42	-18.3	-10.51	-5.58	-11.59	-17.35	-9.99	-13.94	-14.3	NA	NA	NA	-4.45	0.29	NA	NA	NA	NA	NA	NA	NA	NA
Ctr9_HET_tm1b	% change	NA	-9.64	-31.5	-9.79	-8.15	-4.89	-2.34	-9.62	0.53	-6.7	-9.25	1.37	-6.09	-3.38	-0.24	-2.94	0.69	-3.79	-4.19	-4.39	-2.28	-5.9	-1.84	6.7	17.87	10.05	-4.58	0.72	-5.89	9.62	-3.86	10.93	1.07	1.37	-1.17	0.18	-2.69	-7.52	-2	-6.4	0.56	NA	8.74	-15.32	-1.33	13.02	NA	NA
Cttnbp2_HOM_tm1b	% change	NA	3.29	-49	4.57	1.96	-3.87	NA	NA	NA	NA	-8.53	-5.84	-15.91	-2.81	-7.98	NA	-9.75	2.01	16.85	0.21	11.96	-15.19	-14.99	-5.95	14.94	NA	NA	NA	NA	NA	-8.25	-19.91	-4.92	-2.59	-7.97	-15.52	2.12	6.83	1.4	-8.76	-3.38	-9.22	NA	-5.35	-20.13	NA	NA	NA
Cutal_HOM_tm1a	% change	NA	5.78	-9.33	4.3	-0.24	3.04	-1.31	1.08	-6.56	6.41	4.67	-1.32	-1.07	1.99	-3.83	-7.52	-22.74	-18.2	1.46	-0.8	3.53	-6.49	2.59	2.93	15.15	-1.24	-16.13	-8.94	2.46	-1.94	-2.83	-1.57	-8.03	-2.24	-3.71	3.74	-5.61	-1.13	-0.69	-1.76	0.71	NA	11.55	-4.91	2.94	2.49	NA	NA
Cxcr1_HOM_tm1a	% change	NA	2.8	-27.8	2.47	1.64	5.76	NA	NA	NA	NA	-1.4	12.32	9.54	-2.03	1.61	3.96	-24.88	-34.61	-0.85	0.17	0.86	-12.32	4.23	2.91	NA	8.37	0.37	-2.15	-1.61	11.21	3.3	12.38	-3.5	-0.31	-3.34	4.59	-9.69	-6.89	5.5	7.3	-7.49	-8.91	-3.12	-4.91	NA	-14.38	-19.2	37.47
Cxcr2_HET_tm1a	% change	NA	6.42	4.15	14.33	-0.59	-2.16	12.27	5.35	9.6	12.31	13.53	1.98	-7.17	3.25	0.71	8.34	-17.28	2.89	8.56	3.27	2.86	5.92	4.25	12.24	1.51	-13.39	-5.99	2.21	-3.66	-10	7.4	9.26	12.6	7.99	3.05	17.19	9.1	3.05	6.62	4.66	4	NA	NA	14.96	NA	4.31	NA	NA
Cxcr2_HOM_tm1a	% change	NA	-0.13	-52.85	2.89	3.27	5.2	18.11	2.29	NA	NA	2.17	0.36	-4.66	5.83	4	2.67	-57.4	-9.74	2.28	2.12	-6.43	3.05	7.08	7.28	35.35	-8.44	-30.87	2.76	1.68	6.55	3.15	9.38	9.81	10.8	10.2	10.35	3.59	-1.88	-5.97	7.42	2.03	-2.35	5.65	17.12	NA	10.51	6.97	50.19
Cyb561_HOM_tm1a	% change	NA	NA	NA	NA	NA	NA	NA	NA	NA	NA	NA	NA	NA	NA	NA	-1.26	-15.32	4.35	1.9	NA	-6.82	-10.95	-1.49	-2.46	3.9	57.08	-10.53	5.89	NA	-2.33	0.14	-12.36	8.57	4.47	3.4	-6.33	13.2	15.79	-7.84	-3.32	NA	NA	NA	NA	NA	NA	NA	NA
Cyba_HOM_tm1a	% change	NA	-0.14	-26.03	2.61	-1.58	-5.35	-9.77	-3.44	-6.72	-1.16	6.41	-0.62	0.69	-0.8	-2.84	2.53	-51.23	19.4	12.73	3.63	-1.41	-0.76	10.13	4.23	14.44	15.41	20.76	4.47	-2.55	11.89	2.77	5.15	3.31	6.32	1.55	-10.11	5.69	-3.77	0.1	2.32	-0.66	-20.17	-0.64	15.36	NA	2.25	NA	NA
Cybc1_HOM_tm1a	% change	NA	3.07	10.13	12.05	4.22	14.39	4.08	0.13	NA	-10.17	-4.39	8.5	-0.29	3.29	-0.16	-1.77	-65.32	-11.99	-3.81	-2.64	-4.2	-1.99	2.15	-3.8	-6.41	4.57	8.37	NA	NA	NA	-1.47	-1.39	-5.79	-0.69	-3.33	NA	-28.11	-8.83	3.98	6.28	NA	4.04	-1.21	NA	NA	-12.17	NA	NA
Cyfip1_HET_tm2a	% change	NA	-1.45	4.61	-0.65	-2.01	-1.55	-4.66	-3.64	2.12	-10.67	-9.94	-4.08	-2.59	-1.51	-7.7	1.38	-14.05	-2.33	-2.74	-1.82	-8.59	-0.69	-1.33	4.92	-8.04	37.77	3.29	-5.33	9.64	-3.61	-4.07	8.47	18.49	4.24	9.89	-2.85	8.55	-6.34	0.94	NA	NA	NA	NA	NA	NA	NA	NA	NA
Cyfip2_HET_tm1a	% change	NA	-5.84	-30.18	-5	-2.98	-3.25	0.44	-0.25	-12.42	3.77	2.26	-10.02	-7.73	-1.28	-8.71	1.14	34.75	5.59	-3.41	2.69	-0.63	-34.44	-10.86	-14.57	-8.87	-3.35	-5.84	-2.73	-2.57	-7.39	-2.31	12.51	-16.65	-8.08	-9.13	NA	1.46	1.47	-0.29	2.15	-5.61	-22.58	-4.34	-3.61	NA	NA	-20.07	NA
Cyp11a1_HET_tm1b	% change	NA
Cyp20a1_HOM_tm1a	% change	NA	-1.81	-25.2	8.65	1.78	4.12	-3.77	3.47	NA	-14.91	-1.79	9.7	24.04	-0.91	7.36	1.22	21.42	6.09	-0.44	-3.3	-1.77	-0.97	3.99	7.74	2.44	-14.19	-0.29	-3.64	2.78	-5.25	-7.96	1.23	4	-0.32	-1.6	-2.87	7.82	-15.31	-1.47	2.54	6.54	-6.89	-0.26	7.31	-20.56	-13.56	-22.68	-47.71
Cyp2b13_HOM_tm1b	% change	NA	0.76	-26.47	8.49	3.93	3.66	NA	NA	NA	NA	-6.01	-0.79	-6.64	2.13	1.35	-6.79	-58.19	-17.42	-0.28	-7.71	-1.28	-18.39	-3.28	13.62	0.98	-17.63	-3.99	-2.23	-0.89	6.36	2.88	0.67	-9.98	-5.31	-5.67	-10.21	-12.04	4.66	-1.11	1.97	-1.34	NA	NA	NA	NA	-6.41	NA	NA
Cyp2r1_HOM_tm1b	% change	NA	-0.09	34.97	4.48	1.96	2.79	3.51	-3.53	-8.93	4.23	-4.84	0.67	4.31	-2.3	-2.97	3.16	13.61	28.72	-5.06	0.35	-8.48	5.65	0.21	6.89	12.79	0.74	2.79	2.89	6.14	-14.27	-0.99	7.25	10.56	7.85	9.41	6.34	1.65	-12.95	-3.27	5.2	-3.25	-4.19	-3.58	12.77	8.49	-11.23	-41.2	18.9
Cyp3a11_HOM_tm1a	% change	NA	-2.61	19.65	-1.55	-2.94	-7.51	-13.39	-3.94	-14.46	0.33	-1.02	5.39	-3.68	-2.66	-5.12	-2.32	48.38	10.92	8.14	1.14	-0.91	-11.85	-5.96	-6.23	-4.02	12.12	5.61	5.91	7.94	3.2	-7.65	-5.86	-4.09	-4.31	-5.37	-13.76	5.8	8.36	-5.6	-5.95	-2.97	-10.51	-7.19	-12.63	-1.94	-2.75	-37.97	NA
Cyp4f18_HOM_em1	% change	NA
D630023F18Rik_HOM_tm1b	% change	NA	6.46	5.99	9.51	2.84	2.4	4.16	7.27	2.46	5.26	12.54	7.84	5.3	2.63	-1.59	4.79	-6.7	-3.85	7.83	8.99	3.6	15.33	1.62	6.69	4.51	33.73	-1.18	7.9	NA	-2.95	-1.5	-0.79	11.37	7.72	10.97	9.45	3.74	10.56	3.9	5.41	2.86	3.45	0.26	1.28	-7.01	-1.3	5.35	13.98
D6Wsu163e_HOM_tm1b	% change	NA	-1.9	-31.79	0.82	2.48	-1.16	-5.79	-2.22	3.37	-11.1	-8.83	-18.88	1.5	1.18	1.78	-3.88	-29.33	-19.01	4.85	0.27	6.91	-8.47	0.71	-10.83	-8.94	-11.96	3.42	-11.67	-12.58	9.69	3.5	-9.24	-21.82	-10.7	-4.45	-3.06	-12.62	0.02	6.03	4.15	-6.04	NA	-5.06	-13.07	NA	-8.05	NA	NA
D7Ertd443e_HOM_tm2a	% change	NA	-3.02	22.37	-10.45	-4.41	-9.3	4.34	-2.99	-11.08	1.4	-7.3	-1.42	-12.19	-3.72	0.22	1.5	35.64	8.69	-1.04	-0.73	-2.23	-1.44	-1.27	12.85	-11.51	-11.15	-5.24	3.72	0.01	7.04	6.31	-4.19	2.08	-2.56	-5.71	NA	-2.52	5.16	-3.9	-4.63	NA	NA	NA	NA	NA	NA	2.99	-33.75
D930028M14Rik_HET_tm1a	% change	NA	-2.71	34.4	-6.6	-2.6	-6.08	9.37	5.56	1.25	14.72	-7.26	-3.05	-8.98	-2.15	1.43	-3.16	-0.68	-1.35	-3.73	-2.09	-0.33	0.27	-2.31	2.26	-7.54	-4.69	7.45	-3.44	-8.06	10.29	10.13	-11.66	-16.36	-7.16	-12.73	12.95	-7.95	1.32	-4.24	2.17	-7.69	NA	NA	9.85	NA	NA	NA	NA
Daam2_HOM_tm1a	% change	NA	-17.95	-56.47	-17.73	-9.19	-6.86	-10.8	5.55	10.87	-1.67	-13.42	-21.42	-1.11	-10.85	-10.19	-13.78	-52.61	-36.58	-15.02	-2.62	-9.74	-25.68	-6.5	-13.13	-8.72	23.11	-8.29	-11.78	-21.92	-14.32	-17.58	0.8	-3.88	1.55	8.25	-15.46	-8.34	-13.6	-15.31	-5.43	-11.12	-7.16	-7.39	-11.13	4.28	-9.31	14.73	5.61
Dact3_HOM_tm1b	% change	NA	-5.88	-45.33	-9.56	-3.61	-7.97	NA	NA	NA	NA	-12.19	-11.9	-8.27	-2.53	-3.08	-7.54	-18.01	-38.76	-15.31	-1.38	-15.1	-19.91	0.22	1.92	-25.8	-18.42	-14.79	-15.18	-31.93	-9.96	-2.14	-21.38	-16.3	-12.22	-7.44	NA	1.46	5.83	0.89	-5.25	NA	NA	-4.47	NA	-16.97	1.01	NA	NA
Dap_HOM_tm1a	% change	NA	-6.87	-1.42	-10.24	-1.4	-8.02	-1.34	2.49	7.71	4.24	-1.14	1.01	-7.28	-1.84	-2.66	-7.64	16.56	2.38	-12.37	-4.46	-4.31	-8.42	-2.15	8.89	25.18	7.3	-10.34	1.61	8.47	-10.3	-10.46	18.14	-0.19	4.61	1.33	4.54	6.48	-7.01	-10.07	-7.15	-5.3	17.3	-6.7	7.64	NA	-8.95	-0.79	9.12
Dapk2_HOM_tm1b	% change	NA	-1.5	-24.53	-7.5	-2.91	0.74	-0.7	9.04	0.63	7.06	-16.49	-1.7	1.98	-0.31	-1.32	2.73	-24.44	-15.42	13.1	4.12	13.42	8.36	2.04	-3.29	1.97	-1.44	9.25	0.42	3.26	0.19	13.07	3.31	4.16	4.55	4.94	NA	NA	10.56	9.3	1.81	NA	NA	NA	NA	NA	NA	NA	NA
Dars2_HET_tm1a	% change	NA	1.17	-13.85	-0.16	-2.32	6.06	6.15	5	-24.96	7.92	-1.49	-8.19	12.27	2.62	5.47	2.5	23.71	10.6	17.91	1.32	2.96	-7.26	-4.64	-2.1	-17.4	35.31	6.75	-5.37	-18.78	-7.81	-2.1	-7.17	9.62	3.05	5.01	NA	16.94	-4.91	0.61	3.99	NA	NA	NA	NA	NA	NA	NA	NA
Dbn1_HET_tm1a	% change	NA	-6.16	-2.21	-9.22	-4.37	-1.63	-12.45	-0.57	-2.69	0.2	-12.99	-10.3	10.87	-4.69	-15.19	-9.92	-4.8	5.44	-8.41	1.69	-4.87	-0.83	6.54	0.59	9.84	-17.01	-27.9	0.64	-0.78	8.33	-2.04	-1.76	-3.95	-10.18	2.73	5.63	6.06	-10.52	-1.9	-0.34	NA	NA	NA	NA	NA	NA	NA	NA
Dbn1_HET_tm1b	% change	NA	-4.08	39.62	-5.92	0.17	-5.29	-18.37	-8.76	8.5	-8.1	-2.5	-60.67	6.51	-3.7	-10	-9.08	23.47	0.64	7.43	6.45	-1.07	-15.58	-7.17	-2.09	4.22	-5.79	4.13	-5.01	-32.89	0.2	-7.54	-5.83	-19.58	-12	-17.14	-21.26	-18.38	-2.06	3	-7.23	-0.89	NA	NA	-10.11	-10.42	-2.26	-26.31	-43.37
Dcaf11_HOM_tm1a	% change	NA	0.52	8.06	-2.21	0.27	-4.91	-3.11	-1.8	-4.21	-3.72	1.85	-7.61	4.76	-0.14	-2.43	-2.35	-22.37	-8.79	-1.18	-1.11	1.71	-10.55	-5.15	4.82	-6.17	3.89	5.92	-1.27	-5.01	10.13	4.27	-6.98	-3.87	-5.39	-6.16	-0.7	7.79	-3.44	1.55	0.11	-1.92	14.93	0.17	-7.37	-8.43	6.43	8.47	75
Dcbld2_HOM_tm1a	% change	NA	-4.78	-17.75	-8.81	-3.59	-0.69	-4.43	-2.63	8.29	-10.48	-7.92	0.62	-5.78	-2.39	3.16	-7.74	-51.43	-21.57	-11.17	-2.16	-11.17	2.08	6.6	8.34	-8.53	0.12	-18.27	-6.28	-18.22	-2.69	-3.45	4.93	-6.49	2.4	1.49	-2.01	-2.82	-1.91	-1.85	-1.51	-4.45	-3.07	-4.88	5.67	-6.88	-5.56	-11.55	NA
Dcdc2b_HOM_tm1b	% change	NA	-0.44	7.76	-7.6	-4.9	-5.24	-8.48	-6.27	-21.94	-5.95	4.74	-3.29	-3.2	-3.94	-3.93	-3.09	-2.31	-6.49	-5.91	-4.9	-6.4	-20.21	-9.42	-9.64	-13.31	-0.41	0.63	-5.23	4.07	6.51	-6.86	-4.7	-4.44	-4.94	-5.23	-3.89	-0.04	4.75	-3.42	-3.32	NA	NA	-2.55	-13.28	-14.32	NA	3.26	NA
Dcdc2c_HOM_tm1a	% change	NA	-8.27	-20.92	-8.38	-1.55	-1.86	-6.51	-9.54	NA	-14.41	-2.63	-10.68	13.68	-6.76	0.76	-6.96	2.34	0.44	-16.65	-3.79	-8.57	-24.87	-7.17	-13.82	-12.4	29.4	-21.94	0.76	-7.86	9.87	0.13	17.7	-8.88	-6.89	0.52	5.72	-9.49	-11.42	-7.5	-6.26	-5.23	-11.35	-2.89	-13.27	NA	-0.68	24.27	1.57
Dclk1_HET_tm1a	% change	NA	0.72	0.93	-6.13	3.41	-4.49	-18.45	-9.26	NA	-10.61	5.21	-8.83	-9.38	-6.17	-6.2	-3.85	-60.85	-34.83	-15.01	0.84	-10.43	NA	NA	NA	NA	-0.56	-1.13	-8.81	-15.5	-10.65	-13.23	-6.24	NA	NA	NA	NA	NA	NA	-6.12	-0.54	NA	NA	NA	NA	NA	NA	NA	NA
Dcn_HOM_em1	% change	NA	-3.99	-9.21	-8.99	-4.46	-5.99	11.28	2.38	-4.69	8.36	-9.59	-6.59	-5.37	-1.2	1.9	-5.43	-2.18	-11.66	-11.79	-1.38	-6.11	11.59	-0.17	-2.94	10.52	-4.75	5.06	-2.09	-2.84	-8.89	13.19	-5.81	NA	NA	NA	NA	NA	NA	-4.46	-1.34	NA	NA	NA	NA	NA	NA	NA	NA
Dctn1_HET_tm1a	% change	NA	-3.54	-5.72	-2.36	-0.98	-2.1	-19.74	-11.02	12.3	NA	4.01	-4.83	-5.28	-3.69	-2.85	-0.77	12.27	6.79	3.6	4.42	-1.45	-12.25	-2.15	-11.11	-6.45	-5.78	-3.59	-2.91	0.31	10.54	-0.99	3.71	-6.06	-1.9	1.73	NA	6.98	-7.01	1.97	2.44	-3.83	-7.01	-6.22	11.58	14.17	1.15	-7.86	9.33
Dctn4_HET_em1	% change	NA	-0.26	20.27	0.77	-2.2	6.51	7.19	-2.67	-20.45	12.92	-4.5	-3.52	-3.74	-2.92	-4.65	-4.64	47.54	8.48	-1.78	-1.81	2.14	-5.03	8.34	11.23	-20.67	6.78	-3.8	-8.44	-3.18	-5.98	-3.77	-6.56	-7.39	-8.26	-2.11	NA	NA	-3.47	-2.05	-4.02	NA	NA	NA	NA	NA	NA	NA	NA
Dctn5_HET_tm2a	% change	NA	NA	NA	NA	NA	NA	NA	NA	NA	NA	NA	NA	NA	NA	NA	-1.16	74.09	23.81	5.08	0.65	-2.59	-0.64	-5.23	-6.72	13.38	-46.97	-13.74	6.58	-0.69	8.87	-3.07	15.64	14.88	-6.34	9.87	-12.07	25.73	NA	-7.62	-5.13	NA	NA	NA	NA	NA	NA	NA	NA
Dcun1d3_HOM_em1	% change	NA
Dcx_HEMI_tm1a	% change	NA	-6.69	-0.6	2.94	-0.62	-3.05	-9.24	-10.47	-3.23	-23.43	-26.84	-28.97	-2.74	-0.78	8.96	-0.06	19.49	-13.18	7.28	2.83	6.73	-6.15	-11.49	5.58	27.75	2.87	-18.51	-11.04	-16.65	-29.38	-18.86	-7.93	4.34	5.56	9.86	-11.69	6.48	-3.52	4.12	9.1	-1.54	23.33	5.26	-13.19	NA	-9.59	-7.62	-8.13
Ddah1_HOM_tm2a	% change	NA	-2.69	61.54	-4.44	0.19	0.55	-0.58	-1.9	-34.68	13.87	0.31	-6.16	-2.76	-0.47	8.83	2.91	-17.72	6.69	0.99	-0.19	0.29	-3.35	-0.57	9.01	14.42	2.43	-6	1.83	-4.53	-13.96	4.93	8.42	2.23	5.6	-5.9	-9.85	9.18	6.91	-1.7	1.23	3.41	NA	8.23	10.02	2.03	13.6	-1.66	NA
Ddhd1_HOM_tm1a	% change	NA	-2.3	-31.74	5.39	3.96	-3.61	-16.14	-13.04	8.41	-21.97	0.29	-6.26	18.9	-3.28	-3.85	-3.53	55	26.06	5.87	-3.08	-5.27	-12	0.18	-7.17	-2.01	-0.26	6.19	-2.75	NA	8.38	-17.89	4.69	-10.15	-5.3	-4.68	-10.36	0.07	-10.35	NA	-8.39	-2.31	-9.25	1.09	9.17	-9.52	-7.59	-11.19	-2.5
Ddx23_HET_em1	% change	NA
Ddx27_HET_tm1a	% change	NA	NA	NA	NA	NA	NA	NA	NA	NA	NA	NA	NA	NA	NA	NA	2.54	43.58	9.08	-8.72	-4.53	-6.8	NA	NA	NA	NA	-16.38	-33.24	NA	-10.1	19.55	3.83	0.15	NA	NA	NA	NA	NA	NA	-2.38	-3.94	NA	NA	NA	NA	NA	NA	NA	NA
Ddx42_HET_tm1b	% change	NA	-0.88	46.51	-14.11	-5.53	-9.85	-9.68	8.98	-35.89	3.99	23.68	8.38	7.44	-6.25	-4.44	8.75	38.13	5.42	-11.73	-5.48	-4.46	-11.89	2.83	5.33	17.26	-7.15	4.14	6.26	18.85	5.98	6.39	20.94	-1.39	-4.28	2.31	-14.03	-0.64	-1.78	-1.5	6.12	-2.02	-15.54	-3.57	-5.57	-19.95	7.52	13.22	31.35
Ddx51_HET_tm1a	% change	NA	3.16	-27.28	-1.41	6.46	-4.83	2.76	2.51	11.74	-11.23	8.65	4.28	12.36	2.04	5.27	8.58	22.89	16.62	-5.52	1.25	-3.11	-4.77	3.87	3.15	1.32	19.78	2.45	4.37	-5.65	15.88	9.6	11.35	2.9	-0.51	1.86	-22.26	8.04	4.22	3.95	0.71	1.51	4.6	7.52	7.59	7.56	-1.53	20.38	92.2
Ddx55_HET_tm1a	% change	NA	2.02	58.23	6.51	3.13	4.91	-9.07	-2.31	-10.95	-2.13	-4.56	-8.33	5.84	4.71	4.58	0.87	27.92	7.76	-7.28	-3.33	2.15	4.44	0.89	11.06	4.75	-0.48	-3.66	7.47	-10.61	-3.28	-1.85	0.14	3.57	-2.08	-6.33	-21.12	16.89	10.67	-3.14	-0.37	-0.74	-7.87	0.09	-7.07	NA	4.28	10.82	-37.63
Ddx56_HET_tm1e	% change	NA
Def6_HOM_tm1a	% change	NA	4.31	4.36	2.45	2.2	6.6	-2.78	-3.48	10.35	-10.36	-7.64	8.82	-11.49	4.89	-2.47	-6.79	-6.38	-19.47	-19	-7.35	-0.14	-16.11	-10.19	-5.97	2.26	-22.17	-9.36	-0.38	-4.3	7.71	0.13	-22.65	-13.19	-8.53	-13.23	NA	-11.13	10.07	-2.19	-11.7	NA	29.13	9.4	-5.98	NA	5.78	24.61	12.63
Defb14_HOM_tm1b	% change	NA	-1.78	45.84	-10.99	1.36	-9.58	-0.79	7.49	-11.48	-1.54	14.05	-1.1	-8.87	-2.28	-3.56	-5.01	2.95	-13.82	-1.67	4.64	-9.37	-0.03	2.82	6.43	6.82	-1.22	-30.1	-4.47	-15.62	10.38	-1.45	-1.84	-12.75	-8.71	-7.4	2.43	0.54	-11.6	-5.43	-3.38	-1.89	-3.06	2.55	13.9	16.08	0.77	4.49	-10.71
Defb22_HOM_tm1a	% change	NA	-2.34	4.85	9.2	1.96	0.32	-4.36	-8.72	5.96	-0.81	-4.64	5.65	-0.39	-3.35	0.24	0.28	26.8	20.07	11.39	0.24	-6.73	5.8	0.23	-2.27	7.9	7.82	-7.17	-9.05	-23.86	-13.47	-4.99	0.95	11.62	14.17	10.67	-0.33	-0.44	-4.77	-5.21	-1.78	-0.75	4.8	-3.59	2.85	-14.2	-7.68	-12.6	NA
Defb30_HOM_tm2b	% change	NA	2.2	10.12	7.33	1.04	-5.35	-9.72	-0.8	-0.54	-13.12	10.06	-3.28	-12.82	-1.13	-1.69	-3.04	-0.09	-8.37	-8.6	-2.61	-8.07	-22.66	-5.3	-17.16	-18	13.79	-7.59	-5.72	NA	-12.96	-5.13	-10.45	-19.17	-13.3	-4.39	-25.56	-30.33	-5.05	2.91	-0.47	NA	NA	NA	NA	NA	NA	NA	NA
Deluca_HET_Deluca	% change	NA	NA	NA	NA	NA	NA	NA	NA	NA	NA	NA	NA	NA	NA	NA	24.07	11.73	22.34	15.93	6.46	2.22	22.88	29.87	28.61	23.1	57.99	34.95	7.81	42.8	12.41	15	27.59	NA	NA	NA	NA	NA	NA	17.23	12.93	NA	NA	NA	NA	NA	NA	NA	NA
Dennd1b_HOM_tm1a	% change	NA	3.28	5.49	6.13	2.05	3.82	-2.25	4.72	3.58	-9.24	2.47	2.58	-2.21	3.88	6.58	6.08	-7.42	6.84	-8.4	-4.47	-5.58	11.2	9.79	14.53	6.66	12.91	-5.32	-0.08	-14.15	-6.62	9.05	3.05	10.02	0.31	5.44	7.14	7.35	-1.71	1.01	7.34	12.37	10	11.04	9.7	11.7	NA	14.88	-0.76
Dennd1c_HOM_tm1a	% change	NA	-1.94	27.87	-0.78	-4.39	-2.79	-10.22	-4.11	-23.74	-9.47	-7.14	-3.63	-15.9	-2.65	-5.74	3.48	31.54	36.2	-7.58	0.33	-3.72	-7.75	3.86	2.66	1.97	-4.05	3.42	0.31	-4.73	5.53	-4.01	7.25	-1.51	0.36	-1.14	-0.82	-1.77	6.48	0.76	-0.92	NA	NA	NA	-18.49	NA	NA	NA	NA
Dennd1c_HOM_tm1b	% change	NA	-4.41	-17.56	-4.86	-0.99	-3.67	0.27	3.96	5.55	-8.43	4.51	6.25	8.16	-1.66	-6.94	0.39	-45.92	9.72	1.2	-1.01	-4.7	8.62	-0.96	-4.47	0.92	10.96	-8.31	2.86	-17.52	-4.98	-8.5	12.7	3.72	6.14	4.95	-2.83	0.35	6.73	-2.66	2.02	-7.86	NA	-8.61	-15.23	NA	2.59	-20.45	NA
Dennd4c_HET_tm1b	% change	NA	1.72	-5.81	1.62	0.84	-2.32	1.12	1.25	9.34	0.92	-7.74	6.9	-10.05	-1.73	-0.82	2.12	2.59	-3.57	-8.37	-2.86	-0.25	-7.02	3.76	10.16	-7.11	11	2.05	-5.22	-6.76	0.01	2.97	1.37	1.34	0.3	5.59	NA	NA	NA	-1.25	-1.32	NA	NA	NA	NA	NA	NA	NA	NA
Denr_HET_tm1b	% change	NA	2.75	-16.7	10.37	3.52	2.6	NA	-1.52	0.47	-6.8	7.44	-12.28	4.83	3.99	6.62	2.22	0.51	-15.59	12.99	1.55	7.09	3.58	2.82	6.25	-4.18	-0.8	1.32	-1.96	-12.79	0.21	-7.78	-17.44	-1.97	0.42	-6.6	-15.13	11.25	8.61	5.77	4.59	-3.59	NA	NA	0.46	-16.46	NA	NA	NA
Deptor_HOM_tm1b	% change	NA
Dffb_HOM_em2	% change	NA	3.28	-50.81	2.71	-0.33	3.53	NA	NA	NA	NA	8.1	-19.46	-0.51	2.01	0.09	0.72	-14.82	-20.95	NA	1.19	-0.57	-15.91	-2.74	-18.73	-33.53	-15.13	0.54	-7.35	-2.77	3.02	-3.84	-13.32	-10.38	-6.27	-5.45	NA	NA	11.07	8.8	6.76	NA	NA	NA	NA	NA	NA	NA	NA
Dfna5_HOM_tm1b	% change	NA	-3.68	-10.53	NA	NA	NA	NA	NA	NA	NA	NA	-0.29	-9.46	-3.18	-0.88	0.06	10.6	-18.87	6.97	-0.32	-2.96	-8.84	-6.39	2.65	-24.88	-29.78	17.38	-0.33	-2.75	-4.74	0.67	-16.96	-4.6	-1.08	-8.85	NA	NA	-15.1	5.49	-2.1	NA	NA	NA	NA	NA	NA	NA	NA
Dhcr24_HET_tm1a	% change	NA	NA	NA	NA	NA	NA	NA	NA	NA	NA	NA	NA	NA	NA	NA	-1.84	-21.75	-11.57	22.07	8.69	4.63	15.09	-1.97	28.12	10.96	-38.18	-15.27	5.31	NA	23.07	-2.08	-0.98	4.39	-6.2	4.01	-0.57	26.18	NA	-0.51	2.79	NA	NA	NA	NA	NA	NA	NA	NA
Dhodh_HET_tm1b	% change	NA	2.74	4.56	-4.49	-0.95	3.48	-4.7	-0.91	-1.32	4.78	9.11	-7.83	9.75	-0.19	-7.21	-4.71	3.72	-5.84	-4.36	-1.63	-1.71	-5.55	-2.86	-6.13	-10.3	-6.07	-8.89	-4.05	0.21	-8.37	-0.4	-3.92	-6	-3.45	-7.76	-4.64	10.12	-4.28	-3.53	-1	6.86	25.47	6.42	5.11	NA	21.65	30.63	57.69
Dhps_HET_tm2a	% change	NA	-6.47	12.51	-9.16	-1.14	-5.34	NA	NA	NA	NA	-15.84	-4.58	6.46	-5.61	3.34	2.45	35.68	-5.27	9.61	5.04	0.57	6.43	3.28	-9.47	-8.66	3.45	9.18	-0.5	0.69	0.92	8.06	-1.65	-6.28	-3.89	2.83	NA	NA	10.81	3.05	6.82	NA	NA	NA	NA	NA	NA	NA	NA
Dhrs2_HOM_tm1a	% change	NA	-6.55	-38.61	-4.02	-0.16	-0.5	4.71	1.42	3.67	-2.29	-12.29	-10.89	-2.16	-4.56	3.1	-1.61	-31.07	-12.26	-7.84	4.47	-5.87	-11.31	-2.92	0.24	-21.92	-10.99	-13.73	1.17	-10.14	-12.58	0.34	-8.29	5.55	3.34	7.4	-15.12	4.95	11.74	-4.78	0.09	0.98	-10.53	-4.33	-0.09	-1.19	15.84	-19.35	NA
Dhrs7c_HOM_em1	% change	NA
Dhx33_HET_tm1b	% change	NA	-0.48	-14.31	4.01	1.58	-3.05	-0.01	2.31	12.38	-1.61	-2.45	4.36	-18.01	-1.68	-3.11	-2.72	-24.42	3.66	-6.23	-4.59	0.27	-15.54	-1.41	-8.25	-8.06	-3.15	-13.79	-4.7	-2.08	6.8	-6.75	-10.79	-0.45	-2.63	1.71	-1.14	-4.49	9.01	2	-2.1	NA	NA	NA	NA	NA	NA	NA	NA
Dhx35_HET_tm1b	% change	NA	5.26	47	-4.89	-2.14	-5.32	7.58	7.08	-21.22	17.07	8.99	5.62	-6.02	3.85	-2.06	0.11	9.48	-11.93	-1.93	-2.99	NA	NA	NA	NA	NA	-15.34	4.67	-5.81	12.71	4.11	6.42	-17.54	-4.92	NA	NA	NA	NA	NA	-1.51	1.36	NA	NA	NA	NA	NA	NA	NA	NA
Dip2a_HOM_tm2b	% change	NA	-3.53	-17.73	-5.56	1.78	-7.91	-4.24	0.73	16.88	NA	-5.58	-2.98	-5.66	-3.04	0.33	0.09	29.67	19.12	-5.4	-1.84	-9.31	-8.74	3.08	-0.44	7.25	-8.37	-5.43	0.44	-14.11	5.25	-0.39	24.76	0.04	-0.74	-2.01	-4.18	6.02	-5.43	3.8	1.81	-0.53	16.47	3.26	-12.02	6.77	-2.08	-15.85	34.52
Dip2b_HET_tm1a	% change	NA	NA	NA	NA	NA	NA	NA	NA	NA	NA	NA	NA	NA	NA	NA	-4.04	24.69	-6.52	21.89	7.23	4.15	-12.93	-4.24	-6.58	-24.59	NA	-15.74	2.85	NA	NA	6.15	-12.72	-8.46	NA	-4.58	NA	NA	4.31	-1.86	0.02	NA	NA	NA	NA	NA	NA	NA	NA
Dlg2_HOM_tm1	% change	NA	NA	NA	NA	NA	NA	NA	NA	NA	NA	NA	NA	NA	NA	NA	6.16	-36.77	-0.6	19.86	5.86	2.43	-3.65	-6.33	-5.67	2.17	-57.32	-20.25	-1.11	-15.04	NA	4.48	10.41	12.27	-3.41	8.37	3.83	3.45	8.69	4.29	4.82	NA	NA	NA	NA	NA	NA	NA	NA
Dlg2_HOM_tm1a	% change	NA	-18.02	-39.44	-13.28	-1.67	-6.64	-7.47	-0.52	-0.71	-8.32	34.6	-3.76	NA	-8.7	NA	-7.75	-31.48	-39.17	-16.86	-5.08	-4.87	-18.45	1.68	-11.8	-18.32	-16.81	-1.87	-5.68	-17.89	-20.85	-6.55	-14.89	-23.09	-8.46	-14.02	NA	NA	2.8	6.69	2.16	NA	NA	NA	NA	NA	NA	NA	NA
Dlg3_HEMI_tm1a	% change	NA	-15.75	-2	-8.49	-0.87	-8.44	-29.37	-21.22	-1.2	NA	-19.43	-36.81	-19.54	-9.67	-9.45	-9.94	32.14	10.31	-1.67	10.05	-8.11	-11.59	-5.68	-10.57	26.27	6.72	-13.42	-12.57	-27.97	-26.65	-9.82	-1.14	-25.38	NA	NA	NA	NA	NA	-9.32	-5.51	-7.81	NA	-6.79	-23.37	-15.84	-7.76	-54.01	NA
Dlg4_HOM_tm1e	% change	NA	-6.11	-57.91	-11.25	1.83	-10.19	5.26	1.65	11.3	-3.13	-16.25	-20.38	4.02	-4.22	1.93	-3.06	-46.15	10.57	-22	-6.9	-11.04	-18.72	-11.72	-5.47	20.85	-1.96	9.87	-5.34	-7.21	-9.24	-7.08	8.47	7.09	6.29	8.54	0.15	-2.19	-7.63	-12.75	-2.32	-6.02	5.89	-8.81	18.8	NA	-7.04	-6.21	17.96
Dlgap4_HET_tm1b	% change	NA
Dlk1_HOM_em1	% change	NA	3.88	38.43	10.38	2.42	5.58	NA	NA	NA	NA	-3.34	-3.45	-0.4	4.21	-0.27	-2.31	-11.87	-6.51	11.55	4.26	8.99	3.5	5.53	4.47	13.37	-8.81	-3.83	-5.5	0.97	13.6	6.87	-13.4	-6.03	-5.75	-12.38	NA	NA	-1.46	5.48	-3.51	NA	NA	NA	NA	NA	NA	NA	NA
Dmgdh_HOM_tm1a	% change	NA	6.04	48.92	-0.12	3.15	3.5	7.46	-0.68	-11.47	14.43	-2.34	-1.27	-14.98	2.4	4.32	-0.66	-7.74	-21.76	-11.24	-5.53	-2.93	-4.32	-1	1.13	1.59	-4.16	-12.27	-1.28	19.38	1.47	0.65	-11.54	-2.93	-1.16	2.4	-6.83	-0.74	7.36	-4.82	-4.49	-1.52	NA	3.71	-4.66	-0.94	12.78	0.47	-34.55
Dmxl2_HET_tm1a	% change	NA	9.42	30.58	NA	1.69	5.04	-8.76	2.64	-3.92	-4.86	6.41	6.02	2.8	3.72	5.23	8.64	6.48	2.8	28.57	8.47	5.18	6.22	-1.01	12.17	0.12	35.77	-13.93	6.58	-4.29	6.96	11.12	22.96	20.68	9.36	15.05	NA	NA	7.56	4.24	11.73	NA	NA	NA	NA	NA	NA	NA	NA
Dnah17_HOM_tm1e	% change	NA	-3.03	-5.31	-1.35	-6.38	3.11	-1.69	-0.67	-10.87	11.75	-6.82	-2.53	-8.81	-0.64	-3.33	-1.72	42.18	14.18	-0.68	-5.11	8.34	8.52	9.18	7.59	-0.67	-5.36	1.24	-5.74	1.08	-21.98	1.77	-4.99	-0.89	-4.53	-8.88	NA	NA	-2.93	-2.58	-4.15	NA	NA	NA	NA	NA	NA	NA	NA
Dnajc8_HET_tm1b	% change	NA	4.35	12.11	1.92	-3.73	6.15	NA	NA	NA	NA	6.9	-0.96	6.09	-0.62	2.47	1.25	-4.66	-11.39	2.43	3	-2.71	-7.98	6.47	10.42	-11.51	-12.38	10.88	-4.52	-4.47	10.53	1.25	1.46	7.29	6.55	7.03	NA	1.76	2.28	2.82	5.91	NA	NA	NA	NA	NA	NA	NA	NA
Dnase1l2_HOM_tm1.1	% change	NA	NA	NA	NA	NA	NA	NA	NA	NA	NA	NA	NA	NA	NA	NA	0.65	-17.44	1.29	0.53	2.79	1.95	2.56	0.63	0.87	-6.08	-46.34	0.4	12.77	-11.4	-20.54	-8.57	3.5	9.15	7.2	1.07	NA	6.15	6.64	-1.49	2.21	NA	NA	NA	NA	NA	NA	NA	NA
Dnase1l2_HOM_tm1.1	% change	NA	-4.54	-72.01	-0.31	1.58	1.03	14.09	5.84	10.7	3.48	-11.96	1.46	8.12	-1.09	0.39	-4.21	-56.42	-13.38	-2.2	-3.17	-0.49	-10.26	-0.82	-1.72	-0.27	-17.83	-0.38	-4.74	-0.54	-17.88	-10.15	12.48	18.23	9.57	15.1	-2.67	-1.48	-4.22	-1.53	5.4	0.1	-30.83	-5.28	3.07	-17.46	5.72	-31.55	-5.5
Dnmt3a_HOM_tm1a	% change	NA	4.68	-2.29	2.45	2.12	3.42	-4.11	1.7	-3.62	-1.1	14.17	6.52	7.8	0.08	2.47	2.71	10.33	27.4	3.8	5.42	3.58	-0.48	6.41	1.01	7.29	-19.19	7.75	3.47	-4.81	14.16	7.52	4.11	-5.97	-1.53	-9.11	18.05	-0.55	-3.75	5.69	1.22	-0.92	10.92	5.48	-3.02	10.39	11.29	-33.21	-39.64
Dnpep_HOM_tm1e	% change	NA	9.03	12.72	-2.99	-0.48	-3.92	3.51	4.63	-1.72	14.44	5.66	7.56	-1.36	2.94	-4.2	4.62	9.63	15.38	-0.7	1.47	3.1	-6.19	-4.72	4.82	-5.13	-3.84	4.53	5.54	-1.91	11.23	6.2	-4.46	4.11	1.87	-7.48	-14.19	6.89	-4.02	-1.32	-5.35	11.22	NA	13.7	3.5	13.72	9.43	23.17	-3.77
Donson_HET_tm1a	% change	NA	-3.97	151.65	-12.67	-2.96	0.5	-7.69	1.78	-46.25	1.76	-1.23	-4.48	-12.58	-3.41	1.24	-4.43	33.31	32.36	-17.07	-8	-11.71	-3.39	-2.41	6.13	7.45	-16.3	-7.42	-8.78	-26.04	-2.51	-11.18	8.17	11.21	15.57	2.73	9.3	8.15	-13.18	-8.74	-8.28	NA	NA	NA	NA	NA	NA	NA	NA
Dopey2_HOM_tm1a	% change	NA	-5.25	-8.9	-6.41	-1.07	1.78	0.96	-6.81	2.41	8.24	-0.62	-8.26	-18.78	-2.3	-1.96	3.01	1.25	13.93	5.87	4.1	3.74	-2.48	-2.42	1.78	15.49	-10.75	-3.58	-6.54	-13.2	-14.66	1.87	3.15	6.42	6.52	-13.42	NA	NA	7.35	1.57	-5.4	NA	NA	NA	NA	NA	NA	NA	NA
Dot1l_HET_tm1a	% change	NA	NA	NA	NA	NA	NA	NA	NA	NA	NA	NA	NA	NA	NA	NA	0.19	-50.61	-4.25	-16.81	5.13	6.8	-5.15	-3.9	1.02	NA	33.8	11.39	-0.33	4.97	10.58	4.77	-3.07	-5.36	-6.47	4.09	NA	NA	NA	2.15	5.47	NA	NA	NA	NA	NA	NA	NA	NA
Dph2_HET_tm2	% change	NA	3.48	-51.12	5.1	-3.6	1.19	0.49	-1.24	-2.74	3.59	-2.73	-4.52	18.81	-1.49	-3.45	-0.99	-13.07	-20.31	4.15	0.51	-1.07	-10.21	-6.44	-7.1	-5.53	27.67	0.15	6.05	-15.44	10.83	-2.79	-17.28	-3.82	-5.44	-16.25	NA	-9.04	7.62	1.36	-1.81	NA	NA	NA	NA	NA	NA	NA	NA
Dph6_HOM_tm1a	% change	NA	2.12	-19.3	-1.39	-1.2	-2.55	5.53	-3.78	-1.21	10.48	16.13	4.95	-1.48	-2.84	-7.61	-5.5	-18.86	0.81	-8.15	-5.98	-4.8	-5.16	-1.69	-4.76	6.06	-10.92	-6.53	-4.66	-10.12	4.83	10.7	8.55	-19.91	-12.25	-12.2	-6.1	-11.95	-3.74	-1.2	-3.78	0.03	5.78	-0.34	2.04	-15.47	-10.58	-4.45	-17.93
Dpm1_HET_tm1b	% change	NA	-0.19	23.71	1.49	0.17	0.39	-1.08	-0.62	3.21	-8.3	7.35	0.17	-3.35	-1.54	-1.34	-4.03	41.61	7.87	-7.03	-3.08	-9.1	-14.83	-8.04	-11.59	-4.59	14.18	-10.17	-6.6	-4.41	-2.75	3.71	-5.76	-14.57	-12.08	-6.3	-2.9	-4.39	1.62	-5.57	-1.53	1.84	10.53	-2.29	8.57	NA	19.02	3.06	79.11
Dppa1_HOM_tm1a	% change	NA	-7.08	-20.79	0.32	2.46	-3.54	-4.22	-12.25	-31.23	-1.13	1.78	-1.32	3.16	-3.1	-5.3	1.92	47.63	-2.43	-2.51	-4.17	-0.99	-13.03	-3.39	-3.83	-1.16	-2.92	-0.2	-3.15	-1.07	-4.26	-8.37	-6.57	-1.92	-2.43	-3.89	NA	NA	7.57	-7.26	-7.59	-7.94	-28.03	2.73	-6.25	NA	NA	-25.05	-27.14
Dpy30_HET_tm1a	% change	NA	1.78	-25.97	-10.71	-0.55	-5.35	-11.13	4.28	6.9	-5.5	13.42	-5.46	11.67	-1.23	-4.18	2.75	-11.9	-20.6	7.69	5.18	2.19	-2.12	-1.78	-5.8	-6.11	-23.41	14.54	-5.2	-9.49	16.84	-6.58	-8.56	-11.64	-8.86	-2.78	-17.67	-14.59	16.11	5.81	7.53	1.18	14.51	3.62	6.69	NA	-10.75	6.74	-16.53
Dsc2_HOM_tm1e	% change	NA	-5.42	-54.85	-6.23	-0.65	-3.88	-11.26	-7.59	17.84	-5.49	-2.5	-9.37	-7.33	-0.7	-3.17	-5.11	-37.48	-29.82	-14.32	1.06	-8.94	-15.4	-7.15	-7.92	-14.94	0.55	-14.46	-2.37	-7.6	-21.61	-9.13	-11.64	-4.86	-3.01	5.68	-7.48	-4.54	6.66	-5.66	-2.61	-10.97	-30.96	-11.32	-17.8	-22.23	-20.38	-24.45	-51.1
Dscc1_HET_tm1a	% change	NA	-6.58	1.86	NA	NA	NA	NA	NA	NA	NA	-1.51	2.39	-4.05	NA	-10.87	-3.81	-8.9	-3.31	NA	-4.92	-8.93	NA	NA	NA	NA	-31.18	NA	3.15	-16.31	-1.29	8.82	-1.7	-2.16	NA	NA	30.22	-18.1	-21.44	3.31	-4.81	NA	NA	NA	NA	NA	NA	NA	NA
Dscc1_HOM_tm1a	% change	NA	1.54	56.69	6.36	0.03	4.22	12.04	1.54	-28.21	18.16	3.9	-12.2	-20.38	5.91	1.22	-4.86	28.07	28.26	-3.98	3.19	-6.57	9.13	7.09	17.5	-3.05	0.33	-25.18	-0.6	-14.43	-6.55	-1.92	-10.11	-10.52	-3.54	4.35	-0.01	6.62	-2.61	-3.07	-4.61	NA	NA	NA	NA	NA	NA	NA	NA
Dsg1b_HOM_tm1a	% change	NA	5.81	-29.56	9.35	5.99	2.56	13.9	2.73	25.1	-3.01	16.32	10.23	12.11	5.52	4.36	7.55	-36.89	12.05	4.03	2.75	-2.64	11.18	9.85	17.18	10.56	0.42	24.79	6.75	2.8	14.31	-4.06	15.34	20.08	14.98	21.14	3.37	0.69	-2.86	-4.91	3.43	4.08	-9.87	1.83	10.26	7.67	5.43	-19.92	-34.23
Duoxa2_HOM_tm1b	% change	NA	-15.78	-68.05	NA	-3.61	-5	NA	NA	NA	NA	-19.31	NA	0.58	-5.9	-7.66	-6.35	-57.09	-47.09	1	1.67	2.22	-35.58	-13.44	-49.97	-22.33	-6.99	9.33	-28.1	-3.1	-11.08	-10.13	-14.53	-5.18	1.69	-15.66	-18.42	-28.07	-17.74	5.54	4.4	NA	NA	NA	NA	NA	NA	NA	NA
Dusp1_HOM_tm1	% change	NA	8.15	7.85	2.87	1.86	7.56	-0.25	1.01	1.37	8.67	11.07	-0.75	17.01	7.8	6.69	3.58	-26.37	-21.86	4.36	3.59	6.91	2.97	2.14	7.98	3	-19.22	6.61	-11.02	-4.56	8.05	1.44	-8.35	4.14	1.85	-7.56	NA	7.06	9.38	7.17	7.46	NA	NA	NA	NA	NA	NA	NA	NA
Dusp26_HOM_tm1a	% change	NA	-9.49	-10.66	-10.37	-2.31	-6.21	-14.61	-6.96	-9.15	-13.17	-6.8	-15.07	-15.8	-12.71	-5.21	-5.23	9.38	5.72	4.45	0.42	-9.86	-26.02	-4.33	-14.28	4.78	28.67	-10.75	-11.1	NA	NA	-2.08	-15.63	-12.07	-5.26	-0.71	-10.56	-10.88	0.88	-7.52	-1.85	NA	NA	NA	NA	NA	NA	NA	NA
Dusp3_HOM_tm1a	% change	NA	NA	NA	NA	NA	NA	NA	NA	NA	NA	NA	NA	NA	NA	NA	19.24	11.06	14.22	20.41	5.91	8.88	11.81	-12.14	-10.3	26.37	NA	56.01	-10.89	NA	NA	8.31	9.39	37.23	3.37	4.26	NA	NA	NA	4.73	7.21	NA	NA	NA	NA	NA	NA	NA	NA
Dusp3_HOM_tm1a	% change	NA	-3.17	-54.72	2.11	2.65	0.78	-7.74	-12.12	18.16	-9.34	-1.75	-4.84	-1.69	-6.41	5.49	6.04	-41.05	-27.33	1.22	3.72	9.17	-7.35	-5.98	-6.58	-17.3	NA	24.92	-6.09	-5.03	12.01	-5	18.35	15.88	7.73	3.15	4.55	-5.96	-0.87	2.51	6.01	NA	NA	NA	NA	NA	NA	NA	NA
Dusp3_HOM_tm1b	% change	NA	-8.57	23.77	-7.56	-3.33	-2.06	-5.07	-4.69	1.14	-10.08	-2.05	-1.43	0.39	-5.24	-2.74	-6.11	1.17	10.67	-7.75	-4.79	-5.4	-5.66	-5.18	-6.37	-5.82	15.54	-1.53	-10.9	NA	-9.1	-6.64	11.18	-1.62	-0.79	2.13	14.15	-5.05	-3.65	-4.38	-7.5	NA	NA	NA	NA	NA	NA	NA	NA
Dusp4_HOM_tm1a	% change	NA	17.54	-25.73	11.65	6.04	10.39	4.43	1.91	20.87	4.27	23.44	8.89	26.5	3.7	-0.7	7.07	-28.84	-4.48	7.26	5.2	4.71	19.31	8.94	-6.29	17.69	37	-7.54	11.05	2.02	-6.31	3.54	21.03	9.05	-5.65	16.97	3.8	-0.24	-3.05	11.53	7.12	NA	NA	NA	NA	NA	NA	NA	NA
Dusp5_HOM_tm1a	% change	NA	-1.67	40.32	-1.85	-0.77	-4.26	-4.3	1.72	-21.51	-1.02	-0.8	1.26	-10.06	-0.53	-1.68	-2.88	101.32	30.64	-1.43	-0.36	-0.87	-23.76	4.08	6.62	7.22	-4.84	-8.72	-1.77	-4.44	12.13	-6.2	-7.16	-0.06	2.85	4.3	11.79	-11.16	-1.1	-4.08	-6.34	-4.66	-18.23	-5.4	0.36	NA	8.82	-13.42	NA
Dync1i2_HET_tm1a	% change	NA	4.07	1.83	-2.77	3.39	2.92	-2.59	-2.3	NA	NA	15.49	-8.39	9.43	4.39	-1.29	2.26	26.18	18.69	7.25	5.65	0.3	7.72	3.36	4.48	20.84	-30.1	24.86	-7.81	-17.36	NA	2.19	9.53	4.44	2.58	-3.23	NA	0.8	-8.01	2.78	-1.68	NA	NA	NA	NA	NA	NA	NA	NA
Dynll1_HET_tm1	% change	NA	5.67	-27.88	6.53	5.12	6.15	16.62	4.33	12.99	6.44	3.77	-2.8	4.73	3.53	-4.07	5.49	8.11	9.56	-5.99	-1.4	-2.88	-11.17	-2.48	-3.66	5.49	-17.56	0.64	3.26	8.4	2.42	-12.07	8.98	-0.56	-0.99	3.61	4.44	7.34	-0.14	0.43	0.14	10.67	-7.99	6.15	1.76	-5.22	NA	6.44	60.69
Dynlrb1_HET_tm1a	% change	NA	-0.68	-9.47	-7.74	0.71	-7.53	1.42	1.05	8.65	2.71	2.04	-8.64	5.7	-4.85	-4.96	-0.79	4.77	3.06	-4.01	0.45	-14.75	-11.55	3.37	7.91	-5.95	-11.12	4.53	3.4	6.56	1.64	-6.2	-3.99	8.42	2.74	7.07	-8.59	-1.4	-2.65	-2.95	3.11	6.13	12.07	6.05	5.58	6.63	6.55	-0.16	32.98
Dynlrb2_HET_tm1a	% change	NA	2.16	48.17	0.04	-2.66	1.21	0.17	-6.87	-19.59	6.97	33.09	1.61	-8.45	4.16	2.9	-3.46	54.5	8.72	-1.28	1.16	-3.63	6.83	-1.32	8.32	1.14	-8.07	-11.96	0.35	-10.02	0.66	-10.08	-3.71	-2.84	5.06	0.84	-3.01	-0.13	-11.2	-6.92	-5.15	1.22	14.22	1.63	-7.14	-4.96	-14.04	NA	-9.45
Ears2_HET_tm1a	% change	NA	3.4	-53.59	-1.91	-0.14	1.66	-13.87	-7.71	16.68	-23.39	5.58	-12.13	8.04	-2.87	2.61	3.84	-20.77	-17.38	11.42	3.75	-2.6	-7.54	-0.06	-5.47	-7.81	10.54	1.22	6.61	-12.45	5.57	-4.18	-5.26	-8.08	-7.51	-3.91	NA	-23.93	-6.17	13.18	6.98	NA	NA	NA	NA	NA	NA	NA	NA
Eci3_HOM_tm1b	% change	NA	-2.01	-3.99	0.17	2.34	-1.82	0.09	-4.2	15.3	-6.57	-0.79	0.15	3.06	-1.11	0.26	0.69	-13.47	32.03	-11.26	-2.36	-10.76	-7.8	2.85	3.17	-9.58	-21.33	9.02	-11.5	-19.3	2.93	-12.77	6.35	-0.59	-0.53	-5.97	11.67	4.7	-5.81	-3.28	2.52	-5.28	-11.38	-7.64	-0.9	2.23	-12.89	-2.18	18.11
Edc4_HET_tm1a	% change	NA	-3.3	-26.03	-10.29	-4.63	-3.99	-8.4	-2.9	2.14	-7.93	12.29	1.28	-9.42	NA	-3.61	-9.99	-37.12	6.57	-12.32	4.56	-11.85	-6.32	4.11	-7.7	16.02	-4.66	18.1	-3.92	-26.92	6.41	-5.88	-19.75	-3.76	3.21	7.63	-13.25	-11.01	-6.3	-12.31	-6.03	0.01	-27.89	-3.69	-15.91	-9.19	-1.74	11.16	17.42
Eef1akmt1_HOM_tm1a	% change	NA	-4.57	-8.74	-16.73	-6.85	-11.36	-6.72	-2.46	-11.39	-5.59	7.24	-16.02	2.24	-1.63	-4.21	-7.13	116.35	-1.77	-13.64	-5.01	4.68	-9.08	-0.54	-4.13	-6.28	3.73	9.49	-13.76	-14.91	-20.18	-12.4	6.6	-0.63	1.06	-2.94	19.42	-6.63	-13.53	-7.36	-1.86	-8.2	-2.19	-6.71	-4.49	-13.32	-17.32	-5.34	-31.91
Efna1_HOM_tm1a	% change	NA	NA	NA	NA	NA	NA	NA	NA	NA	NA	NA	NA	NA	NA	NA	-4.28	0.03	18.63	-14.72	-6.33	-8.46	NA	NA	NA	NA	-27.58	-38.62	0.77	NA	-14.32	-4.04	-5.04	NA	NA	NA	NA	NA	NA	-8.11	-5.05	NA	NA	NA	NA	NA	NA	NA	NA
Egfr_HET_tm1a	% change	NA	-6.91	-15.41	3.4	-3.39	-9.08	NA	2.38	NA	NA	-4.22	-2.01	20.17	-1.27	-3.89	0.6	8.98	1.41	7.12	3.07	-8.16	7.17	11.46	13.14	9.14	58.46	8.75	4.77	24.3	15.92	2.43	11.37	16.02	-2.52	NA	13.4	16.14	-14.57	-7.69	3.02	NA	NA	NA	NA	NA	NA	NA	NA
Ehbp1l1_HET_tm1a	% change	NA	7.13	-8.17	1.53	7.4	-0.83	1.94	7.81	17.9	-1.21	10.91	5.23	-2.95	1.41	5.23	9.12	-46.43	18.51	6.67	3.12	-0.57	1.49	2.42	-3.36	-0.41	6.91	22	4.62	NA	-3.13	-2.2	18.13	15.38	10.61	10.06	-5.8	-4.86	-0.54	5.14	9.52	-0.6	-2.46	NA	-3.21	NA	-13.14	-8.02	-16.03
Ehd1_HET_tm1a	% change	NA	NA	NA	NA	NA	NA	NA	NA	NA	NA	NA	NA	NA	NA	NA	-1.16	-6.44	-9.08	14.47	6.91	3.08	10.74	6.7	9.66	3.81	-1.33	-4.81	4.35	2.73	-0.21	6.23	-4.4	-7.13	-6.63	-4.07	NA	NA	-2.7	3.04	-2.09	NA	NA	NA	NA	NA	NA	NA	NA
Ehmt1_HET_tm1b	% change	NA
Eif2b2_HET_tm2a	% change	NA	-1.18	10.15	3.04	-0.65	8.79	6.4	2.66	-6.22	-17.68	-8.29	-1.19	-6.22	3.41	-0.27	0.06	33.52	3.39	-6.64	-1.04	-3.68	5.36	6.52	13.38	-10.37	NA	-9.82	NA	NA	NA	-2.6	-0.49	6.24	-0.98	-0.35	NA	8.45	7.63	-8.22	-1.57	NA	NA	NA	NA	NA	NA	NA	NA
Eif2s3x_HEMI_NA	% change	NA
Eif3h_HET_tm1a	% change	NA	-2.96	68.14	-4.44	-0.6	1.62	-4.02	-3.92	-14.49	7.34	-2.29	-0.84	13.37	-2.43	5.26	-4.32	242.06	52.43	-9.49	-3.84	-2.66	-2.33	1.24	0.98	9.17	6.11	-6.64	-6.96	-6.14	7.97	-2.2	-12.17	-7.16	-3.58	-5.14	1.91	-0.11	8.42	-9.26	-2.7	NA	NA	NA	-10.15	NA	NA	NA	NA
Eif4e3_HOM_tm1a	% change	NA	NA	NA	NA	NA	NA	NA	NA	NA	NA	NA	NA	NA	NA	NA	13.65	-27.22	-0.6	20.62	11.18	6.52	3.65	-0.88	-18.62	20.43	-11.87	-31.49	13.78	1.12	23.58	4.04	-4.78	5.77	-11.63	4.39	NA	22.55	NA	1.69	7.3	NA	NA	NA	NA	NA	NA	NA	NA
Elac2_HET_tm1b	% change	NA	-4.51	9.77	-8.06	0.13	-5.62	4.17	9.04	6.44	5.88	-11.72	-9.78	-16.78	-1.39	0.72	-0.28	-17.17	-12.94	3.96	2.32	5.81	-0.65	0.35	-3.3	-8.76	-21.62	3.05	0.41	-0.23	-1.75	-1.66	-4.07	0.89	2.44	-9.89	-9.82	9.77	6.68	0.34	1.7	NA	NA	NA	NA	NA	NA	NA	NA
Elk4_HOM_tm1a	% change	NA	2.4	-16.06	16.15	1.78	4.1	NA	12.48	1.2	-9.45	-0.99	-3.44	-1.48	-0.19	-3.46	8.22	10.62	-5.67	26.6	8.82	13.88	11.41	11.1	0.42	4.48	-5.93	3.65	10.44	-4.25	-35.55	-0.78	11.59	4.32	-1.07	0.17	NA	-6.07	0.87	12.27	3.15	-3.57	NA	-2.63	-34.7	NA	NA	NA	NA
Ell2_HOM_tm1a	% change	NA	1.72	1.66	8.78	1.47	6.21	4.19	-4.25	0.78	5.48	-3.24	5.95	-8.7	2.87	-1.72	-1.22	34	4.09	-1.37	-1.45	7.36	-2.32	4.97	6.6	9.4	3.11	-2.17	-0.27	-0.11	-19.48	-9.94	-7.83	-6	-4.88	-4.51	NA	NA	10.54	2.62	-0.7	NA	NA	NA	10.84	NA	NA	NA	NA
Ell2_HOM_tm1b	% change	NA	-0.61	-53.88	9.83	4.75	-0.66	1.11	-0.81	NA	-17.02	6.89	-12.48	4.9	-0.62	-0.21	4.84	-1.68	6.76	6.87	-0.27	-0.64	-9.88	-4.11	-3.24	1.23	33.85	-1.67	-5.09	-19.85	-8.27	-8.47	16.58	9.37	3.46	8.06	-5.78	2.04	-0.9	5.79	8.23	6.77	5.7	3.57	1.82	NA	4.06	22.52	21.56
Elmo1_HOM_tm1a	% change	NA	-5.87	3.28	11.78	-2.57	-0.83	-8.56	-4.93	-19.88	-0.17	7.55	5.59	3.62	-1.11	1.54	0.34	5.57	5.52	-4.8	-0.96	-3.1	-5.74	-5.34	12.58	15.53	-3.42	-8.69	5.64	6.46	-0.71	-12.11	26.76	6.56	2.4	8.59	24.25	10.84	-4.9	-0.11	-2.25	-8.32	-4.43	-5.04	-8.42	0.06	4.76	-0.61	9.72
Emcn_HOM_em1	% change	NA
Eml1_HOM_em1	% change	NA
Enc1_HOM_tm1a	% change	NA	-13.14	116.27	-8.15	-2.21	-1.27	NA	-16.95	-24.58	-7.54	-15.23	-35.51	-19.63	-6.91	-2.59	-1.39	66.21	19.74	2.42	5.71	-6.89	1.11	-3.36	5.79	40.46	18.33	15.26	-6.78	0.4	-8.98	-14.85	18.47	10.48	11.42	6.37	1.66	-1.41	-13.79	-11.03	-0.27	3.65	38.64	11.43	-17.78	4.92	20.83	13.17	40.24
Endou_HOM_tm1	% change	NA	0.32	37.44	1.09	-0.4	-2.73	-3.9	-4.54	-6.19	-2.81	-0.61	-5.89	-8.46	2.18	0.03	2.17	38.12	7.41	-1.69	-2.01	0.2	-6.73	0.58	0.31	-9.96	5.47	-9.26	1.24	7.1	12.45	-1.05	-4.74	-2.96	-4.02	-6.18	-12.95	6.1	9.09	0.7	-6.97	3.33	19.6	-3.21	0.66	10.52	NA	-9.79	-6.81
mir34a_HOM_tm1	% change	NA
Entpd1_HOM_tm1a	% change	NA	-11.24	5.98	-9.26	-3.82	-4.71	-4.74	-4.71	5.81	-8.47	-23.98	-6.83	-6.23	-4.93	1.58	-6.56	-17.5	-9.01	2.98	-2.07	0.12	1.16	10.99	-4.74	13.12	56.56	-3.89	0.77	-0.42	-1.15	0.16	19.86	-5.6	-10.16	3.46	16.26	-9.24	-22.61	-0.9	-2.82	NA	NA	NA	NA	NA	NA	NA	NA
Entpd6_HOM_tm1a	% change	NA	-2.24	-11.58	1.81	0.85	-4.64	-9.62	-1.66	0.74	6.17	1.28	3.01	19.34	-1	-2.13	-4.43	22.33	-17.55	0.55	-4.15	3.73	4.68	4.16	-2.55	-6.61	-3.12	10.55	3.49	-6.44	13.17	-7.36	-6.11	-13.23	-7.1	-8.07	24.59	-5.76	1.19	0.08	-0.19	0.85	-17.71	1.05	-6.87	NA	7.11	-3.02	-67.36
Epc1_HET_tm1e	% change	NA	NA	NA	NA	NA	NA	NA	NA	NA	NA	NA	NA	NA	NA	NA	1.25	112.25	126.08	NA	NA	0.76	-100	NA	-100	NA	12.77	2.15	NA	30.37	12.78	-9.74	20.39	NA	NA	NA	NA	NA	NA	4.05	-1.19	NA	NA	NA	NA	NA	NA	NA	NA
Epc2_HET_tm1e	% change	NA	NA	NA	NA	NA	NA	NA	NA	NA	NA	NA	NA	NA	NA	NA	-4.35	NA	NA	-13.86	-0.87	-8.89	-24.29	16.07	19.73	NA	13.65	11.37	9.33	-17.88	NA	NA	7.74	-42.81	NA	NA	NA	NA	NA	-5.42	-5.08	NA	NA	NA	NA	NA	NA	NA	NA
Eps15_HOM_tm1a	% change	NA	NA	NA	NA	NA	NA	NA	NA	NA	NA	NA	NA	NA	NA	NA	-0.05	30.71	30.56	12.78	7.43	0.06	10.56	3.86	11.63	-14.47	22.09	NA	-14.21	-0.24	-0.73	3.09	5.55	NA	NA	NA	12.55	1.06	-0.18	-1.63	-4.21	NA	NA	NA	NA	NA	NA	NA	NA
Erlin2_HOM_tm1a	% change	NA	-3.65	1.44	-3.88	-0.2	-5.96	-12.54	-6.39	-7.97	-7.76	0.87	-11.13	-5.12	-2.03	1.28	-0.38	10.73	1.29	-1.76	1.18	-9.93	-16.91	-4.81	-3.37	-2.83	26.8	-13.68	-4.87	-12.14	-8.97	-2.7	15.76	2.24	2.04	2.31	-6.92	-2.23	-0.93	-9.26	-0.46	-5.4	10.26	-2.87	-10.08	6.48	-7.53	-17.38	6.2
Ermap_HOM_em1	% change	NA
Erp44_HET_tm1a	% change	NA	-9.01	-73.3	-2.82	0.26	-2.99	NA	NA	NA	NA	13.91	-10.6	-2.53	-5.22	-0.88	1.71	-21.45	-25.95	-7.07	-3.99	-8.38	-21.04	-14.05	-18.35	-14.8	29.76	-0.49	-1.29	-25.83	-12.5	-12.71	-12.27	NA	NA	NA	NA	NA	-1.62	2.74	-5.09	-0.69	NA	-3.19	1.34	-17.58	NA	20	-47.6
Esco1_HOM_tm1	% change	NA	-9.96	-2.89	-13.19	-2.04	-12.96	-9.66	-1.49	11.07	6.77	-2.77	-13.53	21.43	-10.94	-9.72	-11.56	25.32	-23.3	-3.37	3.68	-3.03	-25.82	-6.76	-20.11	-25.97	28.36	7.24	1.82	-5.24	14.19	-10.09	15.13	-3.19	-11.47	-5.4	28.18	-0.09	-7.96	-5.15	0.02	NA	NA	NA	NA	NA	NA	NA	NA
Esco2_HET_tm1a	% change	NA	-7.33	NA	-17.89	-8.47	-7.02	-7	-1.89	-14.92	-4.67	-15.45	-10.4	6.18	-3.01	-0.03	-3.96	44.88	12.7	-8.03	-2.64	-7.96	-4.9	-1.14	13.71	13.9	-23.52	-15.27	-9.57	-3.29	-25.65	-5.34	-7.98	-8.44	0.65	-1.8	-1.71	2.51	-8.98	-6.64	1.78	NA	NA	NA	NA	NA	NA	NA	NA
Espn_HOM_tm1a	% change	NA	-3.06	-13.58	-1.46	3.02	-0.01	5.55	-1.53	-2.08	3.53	-8.73	-3.83	4.5	-2.04	-3.08	0.1	35.73	9.56	-3.32	-4.48	-1.89	-18.38	-1.14	-13.65	-8.53	-1.91	-17.2	7.58	-12.11	-4.31	5.48	-14.18	NA	NA	8.95	3.36	-2.46	3.4	-2.79	-2.4	NA	NA	NA	NA	NA	NA	NA	NA
Etv3_HOM_em1	% change	NA
Evi5_HOM_tm1a	% change	NA	-1.39	6.57	0.23	2.61	2.44	6.44	2.65	-9.72	7.44	3.42	-10.73	0.43	-0.62	0.34	-1.21	-34.76	-9.23	8.83	3.34	10.06	-5.31	-2.45	-4.39	-6.1	-7.04	3.34	-3.48	-8.93	8.97	3.88	6.43	-3.39	-2.6	0.85	-9.89	-1.18	-4.27	-2.36	-2.57	2.14	19.02	4.59	-3.04	-3.78	7.88	-12.96	9.68
Exo5_HOM_em1	% change	NA
Exoc3_HET_tm2b	% change	NA
Exoc3l2_HET_tm1b	% change	NA	-0.12	1.09	-8.25	-1.81	-4.93	-10.42	5.45	1.3	0.05	0.54	0.6	-1.98	-0.42	-1.67	3.33	-27.63	-3.27	-5.13	-0.25	-1.64	11.47	4.14	5.67	15.73	-5.11	8.19	0.6	5.54	7.37	3.72	5.95	9.87	6.33	10.11	-13.29	6.62	-2.61	-0.47	0.4	2.76	-18.31	4.27	5.48	-9.05	-8.51	NA	NA
Exoc3l2_HOM_tm1a	% change	NA	15.75	-4.48	NA	-2.26	4.97	5.18	-2.61	7.35	9.11	-6.32	12.8	NA	2	4.82	7.02	13.18	8.94	-4.67	4.5	NA	17.03	9.12	12.89	4.3	14.16	-10.06	-0.03	-4.54	12.47	10.11	4.85	9.09	1.02	6.72	NA	NA	-0.55	5.07	-0.09	NA	NA	NA	NA	NA	NA	NA	NA
Exosc9_HET_tm1b	% change	NA	2.32	18.05	0.52	-3.2	-3.91	NA	NA	NA	NA	10.66	-4.21	0.36	-0.99	1.99	-0.16	14.8	-7.56	5.6	0.18	3.85	-12.22	-2.05	-8.44	-16.61	5.31	2.17	-2.15	-10.93	-0.09	-0.12	-2.41	-4.64	-3.8	3.06	-7.42	-6.45	2.62	5.11	-2.05	NA	NA	NA	NA	NA	NA	NA	NA
Ezh2_HET_tm1a	% change	NA	-9.63	-27.34	-9.75	-4.45	-9.13	-12.58	-3.64	-10.5	-5.59	-10.5	-13.18	-15.14	-5.63	-0.88	-7.59	-27.92	-24.68	1.49	-0.18	-2.75	-8.95	-5.12	-11.65	2.82	-34.58	-6.07	-3.85	-4.57	1.37	-7.95	-5.94	-18.78	-11.13	-12.94	NA	-18.16	-17.72	1.61	-2.33	NA	NA	NA	NA	NA	NA	NA	NA
Ezr_HET_tm2a	% change	NA	-9.53	-22.84	7.43	7.83	3.84	0.47	-6.15	2.26	0.46	-6.24	-2.15	0.49	1.24	6.32	2.49	-53.33	-9.25	10.15	-3.82	6.96	4.23	-1.12	8.78	10.65	NA	-15.13	-3.5	-6.19	10.56	-6.41	-1.17	11.64	11.75	-3.07	NA	12.84	11.76	4.23	4.31	NA	NA	NA	NA	NA	NA	NA	NA
F730043M19Rik_HOM_tm1.1	% change	NA
Fads3_HOM_tm1b	% change	NA	1.23	-33.26	2.99	0.14	6.03	8.4	9.4	1.55	18.93	2.55	-3.43	12.48	1.3	1.68	6.22	-21.09	5.59	8.01	3	9.29	5.87	4.67	5.77	10.62	12.76	19.17	6.25	-9.55	-5.36	14.07	4.14	-1.3	-0.63	3.71	NA	NA	9.52	9.82	0.84	NA	NA	NA	NA	NA	NA	NA	NA
Fahd2a_HOM_tm1a	% change	NA	7.08	9.4	-4.9	-0.63	0.84	9.65	6.43	3.46	9.58	8.38	-1.15	-23.21	3.93	3.78	-6.11	-11.33	-15.11	-10.38	-4.77	-4.65	0.93	-3.47	0.92	-10.43	-23.06	2.8	-20.3	-24.51	-21.61	-7.87	-2.55	1.69	-6.89	2.33	-8.06	9.56	3.67	-4.91	-4.9	NA	NA	NA	NA	NA	NA	NA	NA
Fam104a_HOM_tm2a	% change	NA	NA	NA	NA	NA	NA	NA	NA	NA	NA	NA	NA	NA	NA	NA	-11.35	2.67	7.23	3.97	7.69	-12.89	-20.58	-17.13	-30.3	-16.25	-7.25	-29.43	-6.36	-25.59	-4	-8.46	12.08	-23.86	-11.74	-12.1	NA	NA	NA	0.2	-9.72	NA	NA	NA	NA	NA	NA	NA	NA
Fam107b_HOM_tm1a	% change	NA	NA	NA	NA	NA	NA	NA	NA	NA	NA	NA	NA	NA	NA	NA	-3.34	3.53	-12.75	8.97	-1.52	10.8	-6.99	0.08	-19.73	25.22	13.05	-22.94	-6.83	-18.01	2.15	-0.19	9.92	-12.51	-18.49	-3.26	NA	NA	NA	8.24	-4.15	NA	NA	NA	NA	NA	NA	NA	NA
Fam122c_HEMI_tm1b	% change	NA	0.63	-14.09	2.23	0.2	-3.85	-0.84	-3.63	1.47	-0.6	-0.06	-6.67	-19.12	-2.62	-2.48	-7.8	-34.79	-38.91	-11.48	-2.85	-5.57	-18.2	-11.5	-9.44	-19.75	0.43	-16.78	-5.54	-12.1	-4.58	-10.85	-22.29	-16.78	-9.03	-6.71	-16.79	-1.57	6.19	-3.33	-10.03	NA	NA	NA	NA	NA	NA	NA	NA
Fam13a_HOM_em1	% change	NA
Fam160a1_HET_tm1b	% change	NA	1.3	-15.18	12.36	2.26	10.34	NA	NA	NA	NA	-9.07	0.55	8.56	4.65	-0.55	5.92	-48.34	-28.42	10.62	1.11	4.2	9.19	5.82	10.71	1.72	-9.63	0.39	5.57	-6.86	3.02	10.11	-8.69	6.51	1.27	2.37	NA	NA	3.55	7.05	5.38	NA	NA	NA	NA	NA	NA	NA	NA
Fam163a_HOM_tm2b	% change	NA	-2.09	-44.79	-3.74	-1.6	1.47	9.09	NA	NA	0.09	-1.58	0.11	9.41	2.02	4.66	-0.73	-20.99	-15.8	9.54	3.83	1.68	-2.41	1.77	-3.89	-8.73	-14.66	14.61	-5.32	-18.51	2.56	3.53	-7.32	-7.72	-1.23	-3.88	-13.2	-13.8	-6.37	6.58	4.95	NA	NA	NA	NA	NA	NA	NA	NA
Fam175b_HOM_tm1a	% change	NA	2.86	9.91	3	-0.62	5.32	NA	NA	NA	NA	-2.22	-8.57	-16.31	1.48	-3.26	0.61	28.17	35.06	7.53	-2.65	14.76	-14.96	-2.98	-10.9	-20.13	-13.03	-11.83	-3.33	-5.3	-16.62	-9.09	-8.3	-23.28	-16.59	-16.98	NA	-16.98	-6.54	14.93	-1.1	-5.25	11.19	1.08	-0.22	26.3	0.78	6.22	NA
Fam212b_HOM_tm1a	% change	NA	-8.49	-17.94	-12.75	-4.22	-2.4	NA	NA	NA	NA	-10.68	-7.15	-8.92	-3.6	-3.19	-2.69	-19.35	-3.83	10.57	4.88	2.83	-3.94	-1.29	-10.77	7.91	-18.83	-11.41	-6.66	10.83	-9.21	7.29	-6.42	-10.23	-1.78	-9.72	-13.94	-19	0.96	4.47	1.34	NA	NA	NA	NA	NA	NA	NA	NA
Fam213b_HOM_tm1b	% change	NA
Fam46c_HET_tm1b	% change	NA	0.79	24.82	-2	-2.15	-0.01	-4.41	-2.72	-6.36	-2.02	13.26	3.89	-9.59	1.1	0.3	-0.4	-12.5	-15.28	-9.75	-5.37	-1.45	-9.38	2.5	0.32	-2.85	23.02	-4.25	-2.71	5.88	-12.82	2.99	-2.31	-2.05	-0.46	3.59	-3.15	-6.01	-2.28	-0.17	1.46	-0.82	-1.32	6.79	-0.73	NA	13.09	-12.28	21.94
Fam47e_HOM_tm1a	% change	NA	5.7	-24.83	11.8	4.56	2.18	2.98	NA	NA	5.18	8.84	4.75	16.98	4.08	NA	-2.53	-31.48	17.68	5.82	6.93	-0.08	0.4	0.8	-17.07	2.47	-12.39	-2.55	2.8	-1.26	-15.08	3.13	-12.52	-5.34	0.2	-0.43	NA	NA	-5.76	-1.34	2.03	NA	NA	NA	NA	NA	NA	NA	NA
Fam69a_HOM_tm1a	% change	NA	-2.51	40.04	-2.86	-3.38	2.65	5.41	2.75	-14.32	7.83	-5.57	-5.17	4.45	-2.82	3.91	1.87	246.4	12.25	6.57	0.1	2.71	-2.78	0.05	6.38	19.22	-30.25	-4.19	7.24	9.05	-6.53	9.91	11.75	14.45	9.48	-2.07	-15.1	11.69	2.87	-11.19	-1.58	8.27	-9.66	-1.76	-6.23	NA	-6.48	18.13	13.39
Fam71b_HOM_tm1a	% change	NA	6.14	25.33	4.29	3.61	-0.71	11.65	NA	NA	-0.49	-7.07	9.24	1.29	0.45	NA	4.31	-23.38	5.13	2.87	-1.58	1.62	14.54	-3.63	10.54	11.93	-1.24	10.08	2.13	7.81	11.72	23.21	13.35	NA	NA	NA	NA	NA	NA	2.86	3.02	NA	NA	NA	NA	NA	NA	NA	NA
Fam92a_HOM_tm1b	% change	NA	2.16	19.93	-6.88	-6.08	-0.13	7.48	NA	NA	16.16	-4.07	3.66	-1.79	0.02	2.4	8.52	19.9	15.18	7.09	5.15	4.85	17.42	15.97	18.01	26.94	-19.13	15.27	9.02	-3.89	11.2	18.86	6.68	7.1	2.97	4.29	-6.78	11.16	-4.67	8.42	1.39	NA	NA	NA	NA	NA	NA	NA	NA
Fam96a_HOM_tm2a	% change	NA	4.96	-26.96	13.59	8.29	3.83	7.28	5.99	10.82	NA	5.84	2.59	-9.78	1.6	8.44	1.56	-11.02	0.27	-1.7	1.55	-4.18	-3.98	-5.82	-8.43	-11.04	-36.57	2.75	-10.3	-24.05	9.28	1.69	11.05	1.53	-1.57	-4.49	NA	NA	9.95	2.48	1.43	NA	NA	NA	NA	NA	NA	NA	NA
Fanci_HET_tm1a	% change	NA	0.02	-21.47	2.41	3.2	0.4	2.59	6.24	2.04	14.39	7.8	6.62	-14.5	0.37	1.08	6.16	14.97	13.7	1.52	-4.04	-0.35	4.37	6.54	3.05	-1.42	2.07	5.84	5.64	-1.34	4.83	7.56	16.04	7.53	-0.92	6.53	12.71	2.01	7.08	-0.12	4.45	6.92	0.12	6.49	-10.64	NA	16.52	11.4	-9
Farp2_HOM_tm1a	% change	NA	NA	NA	NA	NA	NA	NA	NA	NA	NA	NA	NA	NA	NA	NA	-1.14	-2.64	1.71	8.18	4.47	-2.31	-1.75	2.08	1.69	-5.76	15.24	-4.76	-4.71	-7.32	-6.41	0.81	-3.03	3.95	5.1	6.43	8.27	3.13	7.85	-0.31	-1.72	NA	NA	NA	NA	NA	NA	NA	NA
Farp2_HOM_tm1a	% change	NA	NA	NA	NA	NA	NA	NA	NA	NA	NA	NA	NA	NA	NA	NA	3.97	-21.52	-17.76	18.31	3.35	7.98	-5.83	-8.68	-4.52	6.62	66.09	4.84	14.05	-6.84	13.88	13.02	3.59	2.87	-7.96	-0.31	NA	NA	NA	12.6	NA	NA	NA	NA	NA	NA	NA	NA	NA
Farsa_HET_tm2a	% change	NA	-14.49	-4.53	-12.66	-5.27	-6.33	-7.63	-5.39	-18.94	-10.07	-4.79	-11.65	-4.5	-5.65	-7.42	-15.42	22.63	-24.89	-14.8	-5.75	-9.11	6.62	-9.96	-7.38	-7.33	NA	NA	-16.38	-5.14	-28.14	-2.57	-19.59	-8.87	-7.73	-7.4	NA	NA	-5.64	-13.08	-7.77	NA	NA	NA	NA	NA	NA	NA	NA
Fbf1_HOM_tm1a	% change	NA	-4.87	57.22	-3.81	-4.24	-1.17	-4.97	-11.08	-2.07	-15.4	-7.85	-0.93	2.11	-0.73	0.24	0.7	30.47	9.57	7.52	5.3	-0.25	5.27	6.58	-4.49	20.69	-26.44	18.45	-0.46	9.96	11.21	1.31	19.98	-2.9	2.09	0.59	-9.74	9.18	-5.96	-1.42	-4.32	-6.81	5.83	-1.79	-0.88	-8.79	-0.7	NA	NA
Fbxl7_HOM_tm1a	% change	NA	0.94	-34.2	3.79	0.11	2.97	3.65	-2.51	-3.6	12.62	-5.55	-1.15	5.77	3.47	3.76	2.4	-52.98	-30.67	5.37	-0.25	7.84	13.27	-4.02	13.83	12.04	-18.96	-6.48	3.51	-10.25	2.07	-8.67	-19.72	9.13	6.07	2.28	NA	NA	-1.89	6.56	4.54	NA	NA	NA	NA	NA	NA	NA	NA
Fbxo33_HOM_tm1b	% change	NA	-0.11	-15.41	-2.71	-1.61	5.74	0.62	-1.56	13.33	5.46	0.72	0.59	-13.14	2.92	0.17	1.36	28.28	7.13	-5.2	-2.15	-2.95	-5.6	-4.2	-1.5	-5.51	-8.54	6.87	-0.51	-7.15	8.19	3.18	12.73	-7.49	-3.34	-3.17	1.78	2.82	6.33	-3.71	-1.24	5.55	23.82	9.02	9.57	18.56	7.83	15.32	14.24
Fbxo47_HET_tm1a	% change	NA	NA	NA	0.61	NA	2.49	5.32	-4.41	NA	NA	NA	-6.11	-14.86	0.18	NA	-6.12	7.13	-10.39	-6.42	-0.64	NA	7.5	-3.08	-3.37	-28.62	NA	NA	-7.76	-20.79	-9.32	-7.56	4.7	-9.57	-7.08	-2.3	NA	NA	3.14	-2.94	-1.91	NA	NA	NA	NA	NA	NA	NA	NA
Fbxo47_HOM_tm1a	% change	NA	-2.05	495.04	-13.54	-4.47	-12.49	-23.91	-14.5	NA	-31.69	2.56	-3	-2.65	-8.9	-4.64	-2.85	23.82	-13.48	-11.64	-4.38	-3.56	10.25	-0.43	6.39	12.02	NA	-13.38	-2.7	-18.2	-26.46	5.42	-22.29	-5.96	-0.83	-12.56	NA	NA	11.72	-3.22	4.62	NA	NA	NA	NA	NA	NA	NA	NA
Fbxo7_HOM_tm1a	% change	NA	-3.73	-20.03	-6.86	-0.65	-8.55	-4.57	-2.43	-7.98	0.07	-5.57	-3.96	-6.49	-1.26	-7.44	-3.04	55.36	3.79	-7.83	-0.46	-10.26	-10.48	-1.72	-1.85	-0.51	-2.69	4.15	-1.09	-7.19	-1.44	-3.78	0.56	-10.03	-8.78	-6	NA	5.89	8.62	-3.05	-1.06	-5.62	-18.93	-6.67	-13.76	NA	-13.59	-17.79	-59.56
Fbxw26_HOM_tm1b	% change	NA	-0.34	-22.61	11.93	2.19	0.1	-8.13	1.15	5.95	-5.65	6.81	2.26	3.19	-1.02	-1.04	4.37	26.92	-15.97	-2.83	8.93	1.31	-12.36	1.51	-1.21	23.14	6.72	11.72	4.55	-4.24	6.04	-4.01	2.49	5.94	6.04	9.23	-6.66	-5.46	-3.45	3.97	3.27	4.2	15.45	4.01	17.15	-15.73	0.76	23.15	42.35
Fcho2_HET_tm1b	% change	NA
Fdft1_HET_tm1a	% change	NA	-2.72	-31.1	-4.03	-1.28	-2.46	2.03	1.75	10.86	4.56	6.29	-12.78	-0.47	-0.91	-2.69	2.04	-63.75	-2.37	-8.17	-3.89	-4.81	-0.28	0.13	2.08	26.72	-6.29	-3.75	8.27	3.86	13.88	3.05	15.47	17.66	12.68	13.87	-0.81	8.12	8.35	-3.84	6.24	4.77	NA	4.2	9.1	-1.17	18.32	11.54	-19.21
Fes_HOM_tm1b	% change	NA
Fgd4_HOM_tm1a	% change	NA
Fgfbp1_HOM_em1	% change	NA
Fggy_HOM_tm1a	% change	NA	1.68	-7.97	3.89	3.73	-4.81	6.27	-0.37	-4.84	4.91	-0.03	-2.05	-2.31	-0.14	-5.63	3.87	-18.83	-6.05	9.21	4.82	1.34	-13.41	-5.14	-16.15	-10.1	-4.66	1.48	-0.27	-5.76	2.22	6.8	NA	-4.21	-2.24	-4.32	NA	NA	-0.91	5.08	-0.96	2.17	0.82	-2.35	-16.05	NA	-0.52	11.09	-31.96
Fignl1_HET_em1	% change	NA
Fkbp3_HOM_tm2a	% change	NA	-9.5	7.72	-4.94	-7.4	-0.84	NA	NA	NA	NA	-7.27	-17.85	-14.58	-1.55	-4.44	-2.39	-0.19	7.08	2.03	-4.39	6.92	-5.53	-5.05	-8.98	-9.91	-37.29	4.32	-6.13	-14.67	-11.39	7.29	-14.94	-9.71	-7.93	-15.97	NA	NA	-2.03	-0.32	-7.39	NA	NA	NA	NA	NA	NA	NA	NA
Fkbp7_HOM_tm2a	% change	NA	NA	NA	NA	NA	NA	NA	NA	NA	NA	NA	NA	NA	NA	NA	2.32	-43.16	27.1	13.17	7.4	6.92	1	6.83	10.96	NA	-3.76	7.55	-3.92	-1.2	1.78	-7.94	-18.2	-1.69	6.07	-1.26	-9.61	1.13	16.52	0.32	1.47	NA	NA	NA	NA	NA	NA	NA	NA
Flvcr2_HET_tm1a	% change	NA
Fnip2_HOM_tm1a	% change	NA	4.83	-41.21	0.7	-0.03	NA	NA	NA	NA	NA	16.81	-0.89	-16.22	0.94	4.23	-1.8	-20.14	-18.43	-0.9	-5.95	-1.34	-10.9	-3.38	3.88	-17.26	5.85	-1.03	-7.58	1.61	2.46	-1.36	-2.28	-16.59	-4.94	-8.65	NA	NA	-7.27	4.75	6.56	NA	NA	NA	6.41	NA	NA	NA	NA
Frmd7_HEMI_tm1a	% change	NA	1.42	-16.68	4.18	4.45	2.38	-19.44	-1.17	5.06	-11.79	18.23	14.84	15.59	-1.97	-4.49	2.46	15.96	-0.08	22.63	7.63	7.72	-11.73	1.1	-8.58	1.26	3.06	17.09	0.58	-3.07	-6.78	-6.44	7.07	-4.75	-6.38	3.83	2.73	-8.77	-7.76	7.74	7.26	-3.45	-6.02	-11.33	0.4	-1.51	NA	-22.25	NA
Frrs1_HET_tm1a	% change	NA	-1.13	-54.95	-3.95	-0.41	4.45	-1.74	-12.29	19.81	-13	1.23	-0.77	13.76	-0.49	-2.92	-6.36	-6.36	43.75	-5.13	-0.93	-8	-5.35	3.04	-4.84	6.71	1.43	2.77	-0.42	NA	-7.44	-5.6	-5.11	2	-8.93	0.93	-7.19	-3.17	-2.81	-2.02	-8.52	-1.69	0.92	5.37	17.3	-14.79	11.61	-19.56	NA
Fryl_HET_tm1a	% change	NA	NA	-23.6	-10.88	-8.02	3.84	2	-3.44	-20.27	13.11	-1.86	-0.78	-7.14	-4.21	-5.67	-6.28	-9.41	-3.37	-10.46	-1.03	-6.54	11.45	5.92	10.05	23.85	10.06	-10.39	-0.83	2.89	-10.59	-0.1	16.11	6.84	0.99	11.68	7.98	13.23	2.85	-1.53	-1.65	NA	NA	NA	NA	NA	NA	NA	NA
Fryl_HET_tm1b	% change	NA	-1.54	-20.48	-0.35	0.16	7.04	4.82	4.44	-11.46	5.47	-3.31	-5.42	2.53	-2.31	-3.34	3.07	-0.01	7.32	12.33	2.17	13.6	0.15	2.55	-1.97	-6.95	-5.99	2.3	-2.54	-6.5	-1.74	5.05	0.07	-10.29	-9.62	-9.78	NA	NA	9.95	12.97	-1.21	NA	NA	NA	NA	NA	NA	NA	NA
Fto_HOM_tm1a	% change	NA	NA	NA	NA	NA	NA	NA	NA	NA	NA	NA	NA	NA	NA	NA	-0.73	117.37	44.47	16.38	2.48	7.51	-10.87	-10.94	-17.75	10.9	-24.55	-3.11	-12.9	-24.78	10.87	5.3	2.16	-4.12	-16.16	-5.1	NA	NA	NA	-1.62	-1.54	NA	NA	NA	NA	NA	NA	NA	NA
Fundc1_HEMI_tm1a	% change	NA	NA	NA	NA	NA	NA	NA	NA	NA	NA	NA	NA	NA	NA	NA	0.63	-62.73	-9.31	11.27	2.69	-5.88	-2.41	7.93	1.79	-11.58	-56.58	1.79	-6.48	2.51	NA	9.03	2.91	NA	NA	NA	NA	NA	NA	0.28	0.57	NA	NA	NA	NA	NA	NA	NA	NA
Fundc1_HEMI_tm1c	% change	NA	-16.44	-5.64	2.59	-6.46	-10.03	-6.97	2.36	4.93	-1.76	-25.61	-23.76	-6.28	-2.14	-0.56	-8.39	-5.3	-29.61	5.53	0.03	-1.03	-1.8	-5.15	4.36	0.54	26.7	-9.68	-9.01	-20.31	0.12	-4.22	-6.75	-9.13	-6.01	-12.91	NA	NA	-2.64	-3.04	-0.61	NA	NA	NA	NA	NA	NA	NA	NA
Fut2_HOM_em1	% change	NA
Fut8_HET_em1	% change	NA
Fxyd3_HOM_tm1a	% change	NA	5.46	19.49	1.5	-3.26	3.57	10.32	8.16	-1.69	12.95	18.38	5.12	-3.81	2.15	-3.14	-1.22	-21.59	19.19	-7.15	-4.92	-1.53	-4.29	-0.17	10.34	4.23	-3.58	-8.95	-2.22	0.73	5.42	-1.88	-0.18	4.36	-0.94	3.82	-2.98	8.98	4.62	-1.88	-5.41	NA	NA	NA	10.61	-0.37	NA	NA	NA
Fyn_HET_tm1a	% change	NA	-3.07	-16.31	-2.04	-5.09	-1.4	NA	-10.9	-15.06	NA	3.11	-9.4	-14.53	-1.83	-9.39	-5.57	33.95	-24.05	-0.54	4.4	-1.72	-17.79	-7.16	-15.27	-23.79	5.02	-3.23	-8.46	-28.26	-16.27	-13.14	6.18	-13.49	-8.19	-8.44	-19.88	-13.44	-10.75	-5.39	-7.81	-6.11	16.11	-6.48	-15.45	NA	7.32	0.12	-27.64
Fzd6_HOM_tm2a	% change	NA	-0.75	-17.56	5.84	3.05	2.35	1.39	0.86	13.89	-2.9	6.9	3.54	1.26	2.5	-0.83	1.11	16.36	21.01	8.68	2.76	-0.16	-14.82	-0.55	-9.42	-5.64	23.03	2.67	1.94	-12.78	-6.37	4.47	-23.17	-2.09	0.81	0.68	-5.77	-6.28	-7.33	2.17	-1.72	2.56	12.11	5.37	11.38	NA	20.53	26.41	48.94
G3bp2_HET_tm1a	% change	NA	-2.65	-21.04	2.18	-3.36	2.23	4.39	-1.26	13.47	-5.41	-7.85	3.25	-3.69	0.96	-0.15	0.51	14.71	4.21	4.3	4.96	-4.96	-0.87	1.27	1.88	-4.96	19.77	17	-1.38	7.48	5.96	1.31	-9.26	7.09	2.91	9.08	31.37	4.79	-2.05	-1.63	-1.16	3.17	-8.89	-9.74	-12.33	-12.06	-4.66	-0.98	-10.62
Galnt18_HOM_tm1b	% change	NA	3.54	-25.6	NA	NA	NA	NA	NA	NA	NA	NA	1.64	NA	-1.29	NA	0.14	-28.64	-32.89	-0.33	-4.84	NA	-19.87	-2.24	-5.14	-19.01	-4.09	-3.21	-4.09	-1.04	9.18	-0.39	-0.38	-13.01	-10.71	-9.94	-23.16	-2.1	1.39	3.11	-0.42	NA	NA	NA	NA	NA	NA	NA	NA
Galntl5_HOM_tm1b	% change	NA	8.46	10.35	5.73	4.78	3.62	NA	NA	NA	NA	6.69	4.01	-9.17	-3.06	1.12	4.69	56	-20.88	6.44	-0.9	-1.2	-0.13	1.55	13.35	3.41	-6.99	4.62	1.17	-11.7	11.09	0.94	-7.6	-4.93	-2.49	-6.29	-2.26	1.45	9.72	3.63	0.26	NA	NA	NA	NA	NA	NA	NA	NA
Gap43_HET_tm1a	% change	NA	NA	NA	NA	NA	NA	NA	NA	NA	NA	NA	NA	NA	NA	NA	0.67	2.6	2.97	8.01	3.29	1.24	1.72	1	-4.46	-11.92	-60.49	-16.23	-5.64	9.84	12.24	7.2	-0.13	9.58	0.58	20.32	-16.5	1.92	NA	-1.98	-9.77	NA	NA	NA	NA	NA	NA	NA	NA
Gas2l2_HOM_tm1a	% change	NA
Gatc_HET_tm1a	% change	NA	NA	NA	NA	NA	NA	NA	NA	NA	NA	NA	NA	NA	NA	NA	-6.53	NA	34.4	-14.25	-3.14	-0.86	NA	NA	NA	NA	NA	-4.87	NA	NA	NA	NA	-11.46	9.03	5.86	-8.7	-11.92	36.38	NA	-4.72	-6.18	NA	NA	NA	NA	NA	NA	NA	NA
Gba2_HOM_tm1a	% change	NA	-8.88	-74.83	-7.5	0.5	-10.63	NA	NA	NA	NA	-15.83	-7.89	-1.48	-11.01	NA	-12.04	-64.92	-16.79	2.29	-0.64	3.59	-21.99	-7.54	-20.2	2.03	-53.2	1.92	-14.73	NA	12.44	-15.7	4.41	-32.17	-15.33	-17.9	NA	-32.07	-14.04	2.49	-6.18	NA	NA	NA	NA	NA	NA	NA	NA
Gbe1_HET_tm1a	% change	NA	NA	NA	NA	NA	NA	NA	NA	NA	NA	NA	NA	NA	NA	NA	5.59	18.87	24.75	4.04	3.15	-3.29	11.5	2.49	3.47	1.63	-58.23	11.94	-6.31	-13.89	NA	10.15	4.04	6.25	6.43	-5.98	-2.19	16.06	-2.11	2.98	9.05	NA	NA	NA	NA	NA	NA	NA	NA
Gbf1_HET_tm1a	% change	NA	7.69	39.78	7.9	6.51	3.78	1.38	-2.79	2	-5	-1.65	5.6	-0.18	4.78	NA	10.55	0.08	-18.35	9.55	6.22	4.58	11.76	-1.04	0.64	-9.1	18.94	1.63	10.89	-7.59	19.52	12.15	-12.49	12.17	7.79	-1.73	NA	NA	1.44	4.57	5.41	NA	NA	NA	NA	NA	NA	NA	NA
Gbp3_HOM_tm1b	% change	NA
Gbp4_HOM_em1	% change	NA
Gbp5_HOM_em1	% change	NA	5.93	34.15	9.84	-1.16	4.77	10.66	0.2	0.87	6.71	0.55	-0.12	-3.01	1.05	-3.31	8.02	-39.25	0.52	8.89	1.68	11.06	6.94	4.75	4.83	-4.53	-13.62	-3.81	3.23	-0.15	4.24	27	-2.34	7.58	1.73	-13.44	NA	NA	4.37	3.52	5.99	NA	NA	NA	NA	NA	NA	NA	NA
Gclc_HOM_tm1a	% change	NA	NA	NA	NA	NA	NA	NA	NA	NA	NA	NA	NA	NA	NA	NA	-1.92	52.12	24.16	-6.48	-2.97	3.77	-15.19	1.33	-0.38	NA	30.78	7.82	2.46	-4.83	NA	2.87	0.25	NA	NA	NA	NA	NA	NA	4.09	3.66	NA	NA	NA	NA	NA	NA	NA	NA
Gda_HOM_tm1a	% change	NA	5.85	16.66	7.82	0.64	1.7	7.07	7.66	3.53	5.9	4.34	-0.34	-13.73	2.44	0.87	7.11	4.48	-6.74	-5.65	-7.86	0.58	3.87	9.02	17.13	22.15	-4.13	9.47	5.98	6.9	13.09	8.15	2.77	2.2	1.68	-4.26	-6.52	9.21	10.21	4.03	6.32	-8.73	NA	7.67	10.68	NA	13.52	NA	NA
Gdap2_HOM_em1	% change	NA
Gdpd2_HEMI_tm1a	% change	NA	-0.23	4.04	-2.63	-3.47	-3.45	NA	NA	NA	NA	1.61	-1.07	3.58	6.27	1.21	2.73	-28.42	7.62	12.94	5.41	7.93	13.79	1.7	-5.41	-5.21	11.91	6.68	-5.76	11.63	-11.58	10.24	5.39	19.09	4.78	5.6	NA	NA	6.33	1.43	3.85	NA	NA	NA	NA	NA	NA	NA	NA
Gfm1_HET_tm1a	% change	NA	-9	-43.57	-7.81	0.4	-4.25	-10.34	-6.64	14.89	-13.4	-3.8	-2.48	1.71	-10.57	-7.68	-10.58	-17.56	-28.29	-9.11	-4.11	2.04	-20.85	4.06	-13.63	-14.61	24.33	-3.39	-1.29	-16.02	-12.86	-13.02	-3.98	-24.06	-16.51	-7.08	-11.35	-30.32	-12.01	-0.02	-4.19	NA	NA	NA	NA	NA	NA	NA	NA
Gif_HOM_tm1a	% change	NA	NA	NA	NA	NA	NA	NA	NA	NA	NA	NA	NA	NA	NA	NA	2.18	-12.6	13.09	9.89	5.44	-1.1	-6.67	-9.03	-3.89	29.39	7.8	-13.44	5.06	-2.67	-18.54	2.29	16.25	15.43	-6.74	18.63	-23.5	19.15	NA	-4.86	-0.97	NA	NA	NA	NA	NA	NA	NA	NA
Gimap6_HOM_tm1a	% change	NA	-2.42	-23.62	-0.93	0.97	3.48	-2.11	-4.22	13.15	-10.62	-4.83	2.98	-4.78	0.47	1.94	-0.05	0.5	-13.88	-2.71	0.47	-0.5	-2.4	-3.14	1.06	-1.66	1.19	-6.59	3.57	-2.82	-4.58	-1.97	9.04	1.08	2.2	1.07	3.34	1.3	-1.16	-0.68	0.39	-4.31	1.62	-6.44	-4.04	NA	13.65	0.57	2.98
Git2_HOM_Gt	% change	NA	NA	NA	NA	NA	NA	NA	NA	NA	NA	NA	NA	NA	NA	NA	2.41	13.46	-19.58	-12.68	-2.64	-13.4	NA	NA	NA	NA	-13.48	-9.4	-7.96	NA	-18.46	-0.62	NA	11.86	24.02	25.73	-40.72	95.5	NA	3.62	3.66	NA	NA	NA	NA	NA	NA	NA	NA
Gldc_HET_tm1a	% change	NA	-5.15	-14.18	8.03	4.56	2.14	-13.81	-3.64	-10.33	-9.38	0.94	0.77	7.31	-1.45	-0.65	2.38	-11.31	16.39	14.24	3.05	-3.94	-15.35	3.44	-7.82	5.98	-8.02	5.92	3.81	-17.73	-5.91	-6.4	8.31	10.33	7.53	6.83	-1.77	-4.91	-7.79	-6.82	2.34	1.24	7.38	-8.78	9.22	17.09	-3.01	-34.02	-8.75
Gle1_HET_tm1a	% change	NA	-1.97	-16.72	-3.99	0.55	-2.4	4.09	-0.74	-1.73	5.24	0.41	-8.38	8.27	-0.85	1.82	-1.05	15.5	4.45	6.46	2.16	-4.04	4.26	-9.51	-4.76	-10.72	7.15	0.72	-1.03	-14.38	-7.52	-0.78	0.48	-5.57	-2.72	-7.14	NA	NA	-4.19	-1.76	6.12	NA	NA	NA	NA	NA	NA	NA	NA
Glg1_HET_tm1a	% change	NA	2.96	-35.62	-0.12	3.79	-1.33	NA	NA	NA	5.55	0.96	8.19	3.89	0.11	-0.29	-3.79	12.54	8.31	-1.2	-2.34	-2.83	-8.09	6.3	-1.63	-4.27	3.35	-7.15	0.68	NA	-3.46	0.1	-3.48	-11.55	-6.24	-5.66	-15.16	-4.43	-5.33	1.02	-4.73	5.33	5.15	6.11	-16.51	NA	13.4	7.87	-5.38
Glo1_HOM_tm1a	% change	NA	3.46	1.44	2.45	0.12	-1.72	5.63	2.15	4.5	11.67	10.63	-7.59	6.41	2.26	6.68	-1.45	-42.66	-22.42	6.5	4.62	9.59	-6.34	-1.31	-2.13	-27.77	-0.61	-8.92	-7.38	-4.78	-3.2	9.2	-21.34	-9.59	-2.8	-5.86	-0.79	-5.83	6.59	6.22	7.54	NA	NA	NA	NA	NA	NA	NA	NA
Glra4_HEMI_tm1b	% change	NA
Glt8d2_HET_tm1a	% change	NA	-8.54	-8.57	0.17	-3.43	-1.15	-6.01	0.92	-0.52	-12.44	-6.66	-10.82	-23.5	-4.36	1.84	-1.59	-9.19	-19.71	-2.13	0.75	-2.11	-11.52	-5.95	-2.84	-12.38	30.07	-8.63	-4.34	-22.41	NA	-7.81	-13.67	-8.53	0.29	-5.37	-9.44	NA	-14.21	0.46	-0.15	NA	NA	NA	NA	NA	NA	NA	NA
Glt8d2_HOM_tm1a	% change	NA	-7.03	-16.02	-10.49	-5.5	-4.25	-4.23	-1.52	-9.12	-4.57	-4.33	2.4	0.56	-4.55	-2.37	-6.4	-14.1	-18.23	7.46	-1.31	0.88	-16.38	-3.25	-10.93	-22.63	32.24	-13.55	-5.3	5.8	-7.32	-6.91	-3.48	-11.3	-7.26	-4.42	NA	NA	10.47	0.21	-4.46	NA	NA	NA	NA	NA	NA	NA	NA
Glyatl3_HOM_em1	% change	NA	7.07	5.96	10.83	2.96	9.68	NA	NA	NA	NA	1.91	-1.89	4.39	3.33	-2.75	1.38	-11.29	-14.8	3.95	-3.16	7.06	6.05	4.35	3.04	-4.5	-15.04	-0.45	-7.99	-4.35	6.36	10.19	-5.45	-7.75	-6.32	-5.13	NA	NA	-0.31	8.61	-2.64	NA	NA	NA	NA	NA	NA	NA	NA
Gm12253_HOM_tm1a	% change	NA	0.98	-55.89	13.82	1.56	7.81	NA	NA	NA	NA	-1.22	-2.3	10.03	0.3	-5.38	-2.76	-51.86	-29.21	14.42	2.1	9.03	-11.2	-14.06	-18.56	-11.22	-9.68	-17.7	-7.03	-9.89	-15.3	0.01	-6.45	-11.2	-3.76	-9.39	NA	NA	-14.04	1.1	-0.22	NA	NA	NA	NA	NA	NA	NA	NA
Gm13119_HOM_tm2b	% change	NA	-0.8	10.42	-3.6	0.17	2.88	-4.41	5.5	-33.93	14.69	1.56	-2.56	-6.21	1.87	4.6	2.5	19.32	2.03	6.75	-0.78	3.88	2.28	5.96	2.46	0.78	-21.11	17.19	0.39	1.44	15.4	9.98	-7.53	2.37	0.18	-2.42	-14.42	5.48	7.38	0.71	0.18	-5.55	NA	NA	-4.57	NA	NA	NA	NA
Gm13547_HOM_tm1a	% change	NA	8.42	-36.83	23.32	3.71	-2.38	9.32	6.1	15.06	3.41	-9.17	2.44	0.67	5.97	10.82	2.86	-17.22	-23.79	15.12	11.34	8.55	11.16	1.95	-1.18	-3.61	34.14	-6.77	8.88	-3.81	5.77	6.25	-22.05	-3.23	3.33	1.15	NA	NA	1.89	12.91	12.6	NA	NA	NA	NA	NA	NA	NA	NA
Gm17750_HOM_em1	% change	NA
Gm20646_HOM_em1	% change	NA
Gm2694_HOM_em1	% change	NA
Gm28050_HOM_tm1.1	% change	NA
Gm5083_HOM_em1	% change	NA
Gm5155_HOM_em1	% change	NA
Gm5544_HET_tm1a	% change	NA	-5.28	-24.32	3.51	-2.1	-1.28	5.79	-2.03	7.85	-9.37	-5.17	-3.29	-16.9	-1.16	-3.69	3.72	-42.51	7.16	1.5	2.02	-2.62	NA	4.33	5.36	-8.46	11.91	-1.29	2.18	-10.07	-17.63	1.11	20.93	17.44	15.23	20.22	-2.09	2.01	-9.08	-3.06	2.55	-0.62	-10.47	-7.69	-1.49	-0.74	-3.84	9.66	-13.67
Gm648_HEMI_tm1e	% change	NA	-0.99	25.88	7.2	4.62	3.99	1.11	-1.08	-0.08	-2.32	1.1	3.48	13.2	-2.18	-5.24	-2.28	37.3	-6.72	-3.96	-1.63	-3.5	-1.75	-0.64	-5.49	3.72	20.36	17.13	-0.39	-16.52	0.83	-9.39	-5.06	-1.82	-1.9	6.19	5.58	-5.62	-4.62	-5.9	-2.68	-5.54	NA	-11.18	4.48	NA	NA	26.24	48.89
Gm6578_HOM_tm1a	% change	NA
Gmds_HOM_tm1a	% change	NA	3.71	-28.52	-2.97	4.52	-2.39	1.87	6.28	10.79	-1.87	12.28	14.1	21.86	-3.05	-6.23	6	-45.03	-3.13	3.55	1.42	0.97	-9.33	5.42	-9.6	-4.25	30.67	0.33	9.49	6.5	9.29	15.95	0.49	-8.93	-8.59	-5.82	-20.71	-6.07	5.79	6.31	2.16	2.59	16.87	2.7	-1.52	-6.15	7.05	12	15.01
Gmnc_HET_tm1b	% change	NA	-1.22	-17.79	-11.44	-2.23	-8.65	0.73	1.42	4.57	5.18	-8.33	-5.13	-13.9	-5.6	-0.44	0.66	-19.13	4.03	0.81	1.78	-3.54	-4.35	-0.67	11.26	17.08	22.17	-2.82	3.76	7.4	4.07	8.61	14.74	13.15	12.83	15.58	2.9	3.63	-0.69	-7.04	-1.46	-4.97	-2.42	-2.96	3.27	0.91	-3.7	17.12	6.14
Gmnn_HET_tm1a	% change	NA	NA	NA	NA	NA	NA	NA	NA	NA	NA	NA	NA	NA	NA	NA	1.89	-111.5	-42.83	30.99	10.82	7.95	-4.38	-2.21	1.32	NA	-26.73	27.59	-9.8	NA	25.48	7.93	-0.55	-15.11	-21.39	-12.86	NA	NA	NA	14.23	9.78	NA	NA	NA	NA	NA	NA	NA	NA
Gnb3_HOM_tm1b	% change	NA	0.09	19	2.51	4.05	-0.24	-0.05	4.91	-4.69	-0.74	-0.44	-1.6	-6.99	0.56	-1.97	1.1	4.74	-6.69	3.75	-1.22	4	-5.61	1.27	-2.54	-7.02	-3.9	6.61	-7	1.94	-1.1	-0.98	-8.16	-5.72	-5.43	-6	-12.86	11.47	-6.7	2.18	1.46	NA	NA	NA	-1.64	NA	NA	12.23	38.14
Gnl3_HET_tm1b	% change	NA
Gpatch1_HET_em1	% change	NA
Gpbp1l1_HOM_tm1a	% change	NA	10.99	-37.47	20.47	7.87	5.02	NA	NA	NA	NA	NA	-3.89	3.67	2.32	0.06	3.55	1.67	-24.44	8.13	1.88	6.71	-16.6	-0.23	-9.68	-28.73	-18.59	8.62	-1.66	-17.15	-2.85	3.2	-12	-8.47	-8.75	-12.03	NA	NA	-3.27	7.49	6.06	NA	NA	NA	NA	NA	NA	NA	NA
Gpc5_HOM_tm1a	% change	NA	2.3	-33.39	-4.56	1.03	-1.31	2.9	1.05	2.45	0.27	7.99	7.67	-15.08	-3.67	-1.15	0.41	-10.75	-9.26	8.99	2.69	-4.07	-1.68	-3.5	-1.89	10.29	NA	12.06	3.28	14.24	-6.64	-2.75	2.99	-3.23	-1.09	-5.93	NA	NA	10.47	-2.54	0.03	NA	NA	NA	NA	NA	NA	NA	NA
Gpc6_HOM_tm2a	% change	NA	-17.83	-49.35	-4.6	-7.02	-5.02	-14.33	-8.18	NA	NA	5.47	-17.14	NA	-9.74	4.86	-15.97	-40.96	-22.96	-19.11	-3.55	-10.32	-15.49	-7.15	-12.42	-0.87	-18.69	-20.7	-6.58	-26.23	-8.33	-10.04	2.34	-15.27	-4.49	-3.05	-10.21	-24.95	-5.45	-12.18	-11.78	NA	NA	NA	NA	NA	NA	NA	NA
Gpr107_HET_tm1a	% change	NA	-5.25	-35.33	-10.77	-4.44	2.2	3.59	-6.38	-3.53	1.75	3.18	-6.25	6.67	0.93	-2.17	2.5	-7.23	15.35	-4.09	1.75	-0.13	1.68	4.63	9.5	45.29	10.95	-7.18	3.27	-8.15	0.01	-9.45	13.44	13.33	11.62	11.54	34.97	7.02	-4.82	-2.76	-1.25	5.47	13.8	1.41	1.14	NA	6.39	17.87	19.93
Gpr152_HOM_tm1b	% change	NA	0.28	-8	11.08	3.13	8.95	-2.41	-5.67	1.8	-8.27	-1.14	2.11	4.92	-0.11	6.02	-0.52	25.94	13.23	-8.42	-2.57	-6.97	-14.88	-3.02	-7.43	0.56	32.6	8.44	-1.64	-5.08	1.98	5.64	28.29	4.52	2.54	12.67	-8.46	-0.66	-6.16	-5.38	-0.48	6	40.39	4.78	17.58	NA	-2.21	30.4	16.25
Gpr35_HOM_tm1b	% change	NA	3.56	-7.69	-0.78	-0.16	3.4	4.09	NA	NA	5.47	-17.32	-0.5	13.95	1.34	-2.8	0.49	-40.29	-12.06	4.05	0.49	8.07	8.68	6.38	-3.16	-9.53	-23.04	11.88	-2.08	0.67	0.72	8.22	-7.85	NA	NA	NA	NA	NA	NA	2.97	5.02	NA	NA	NA	NA	NA	NA	NA	NA
Gprc5b_HOM_tm1a	% change	NA	-4.22	4.93	-8.05	1.19	-5.64	-7.35	-4.25	-24.54	-4.5	6.12	-9.29	21.23	-1.41	-0.24	-5.82	-3.98	3.36	-5.76	0.24	-11.08	-14.45	-0.55	-9.29	-8.77	28.4	-11.32	-7.76	0.69	-11.01	-11.67	8.73	3.18	6.21	0.43	-7.83	-0.38	-8.96	-3.77	-1.71	NA	NA	NA	NA	NA	NA	NA	NA
Grb2_HET_tm1a	% change	NA	-5.07	10.42	-0.57	-0.13	4.73	-4.04	-1.4	7.85	-1.44	-4.71	-9.78	-14.52	-1.42	-4.47	-9.62	-8.28	-23.5	-8.88	-3.81	0.58	-14.1	-4.89	3.2	2.82	4.95	-7.42	-1.26	-16.21	0.73	-15.59	-12.41	NA	NA	NA	-4.35	13.46	NA	-0.55	-7.18	NA	NA	NA	NA	NA	NA	NA	NA
Grb7_HOM_tm1b	% change	NA	6.16	18.76	1.91	-1.63	2.59	3.57	3.1	-7.08	-1.12	3.82	1.37	-13.59	0.98	-1.51	2.39	-33.11	9.15	-4.52	-3.72	0.1	-2.29	1.3	4.84	3.96	0.18	-3.7	2.68	-8.66	1.57	-1.32	-4.34	1.95	-3.17	-2.41	NA	NA	3.01	-1.21	-3.46	5.29	NA	7.75	-7.47	NA	NA	13.12	0.61
Grin1_HET_tm1a	% change	NA	11.83	6.87	7.74	7.64	-2.74	15.41	5.68	3.19	-0.31	8.48	-5.38	-1.86	2.62	4.24	5.82	46.91	5.43	4.2	2.97	4.22	-12.77	5.93	-15.81	-19.99	35.11	6.32	7.56	-4.17	-11.4	7.92	-9.71	1.04	-2.26	0.5	NA	-14.06	9.74	7.95	5.75	6.5	NA	NA	-10.97	NA	NA	NA	NA
Grin2a_HOM_tm1	% change	NA	NA	NA	NA	NA	NA	NA	NA	NA	NA	NA	NA	NA	NA	NA	-2.49	-31.12	26.06	-12.5	5.06	1.11	5.1	4.1	-20.86	30.11	37.03	-28.38	9.56	5.31	3.43	-7.34	-4.33	5.57	-10.57	-2.09	NA	NA	NA	-2.45	-5.35	NA	NA	NA	NA	NA	NA	NA	NA
Grm8_HOM_tm2a	% change	NA	-9.2	83.27	-13.63	-4.51	-3.98	-11.99	-8.62	-33.21	-10.3	-3.74	4.7	-9.4	-5.6	-4.89	-12.03	42.9	17.99	4.21	-3.14	-12.13	-16.34	-1.98	-3.64	10.39	0.72	13.98	-9.53	-2.58	-8.64	-14.03	3.31	0.12	-2.47	-5.01	15.42	1.13	1.18	-7.28	-3.58	-15.26	-6.28	-16.12	-8.69	NA	NA	-9.35	NA
Grsf1_HOM_tm1b	% change	NA	-2.51	-22.37	-3.06	1.98	-5.46	NA	NA	NA	NA	NA	1.73	-3.05	-3.48	-2.52	0.68	27.59	-10.6	-4.94	-0.98	-2.23	-11.92	6.85	-5.91	-21.62	-5.52	-4.76	-5.51	-6.99	31.29	4.85	-1.97	-13.73	-7.05	-6.58	NA	NA	-6.78	6.25	6.58	NA	NA	NA	NA	NA	NA	NA	NA
Grxcr1_HOM/HET_tde	% change	NA	NA	NA	NA	NA	NA	NA	NA	NA	NA	NA	NA	NA	NA	NA	-5.39	29.94	2.34	-7.95	-7.23	-7.41	NA	NA	NA	NA	-17.78	-6.69	NA	NA	NA	2.25	-23.13	7.82	2.13	-15.27	NA	NA	NA	-3.24	-5.79	NA	NA	NA	NA	NA	NA	NA	NA
Gsk3a_HOM_tm1a	% change	NA	NA	NA	NA	NA	NA	NA	NA	NA	NA	NA	NA	NA	NA	NA	7.47	77.93	35.91	16.94	8.69	-6.46	18.83	3.47	6.74	NA	7.76	10.89	-8.73	NA	NA	NA	-18.29	-2.51	-6.38	-8.6	13.1	3.31	-2.49	0.48	1.1	NA	NA	NA	NA	NA	NA	NA	NA
Gsto2_HOM_tm2a	% change	NA	0.11	-3.04	8.07	-0.33	-1.07	-1.77	10.7	2.67	-1.2	-1.52	3.61	15.1	1.5	2.95	5.16	-3.39	33.02	-2.23	-5.2	-6.31	-4.78	-0.07	0.93	-18.38	4.43	12.14	7.51	17.69	2.05	-3.54	3.45	13.96	8.51	13.92	6.27	5.08	-1.79	-2.83	6.72	7.12	-0.36	2.14	10.07	NA	-4.56	1.45	-5.37
Gt(ROSA)26Sor_HOM_CreERT2	% change	NA	-4.32	-24.09	-9.57	-2.42	-10.3	-4.01	-6.28	0.44	-10.93	0.23	-0.74	1.62	-1.23	-9.59	-2.71	0.36	-9.06	1.05	0.2	-5.58	-39.58	-3.22	-4.29	19.25	NA	NA	3.45	-13.93	-11.89	-4.34	-3.71	-8.81	-10.26	-9.07	NA	NA	10.95	-4.03	-4.56	NA	NA	NA	NA	NA	NA	NA	NA
Gtf2a1_HET_tm1a	% change	NA	-9.56	4.14	7.5	-1.37	0.73	-12.65	-4.43	-1.64	NA	-5.9	-1.03	-2.14	-6.27	-3.38	-3.19	7.15	23.53	9.35	0.78	-3.91	-16.75	-1.14	-7.61	-8.81	-4.42	2.95	-6.47	-34.82	-3.73	-10.62	-1.84	5.5	1.27	10.37	-6.22	3.13	-11.01	-1.46	-1.09	2	11.71	-9.1	-14.36	-0.39	-13.35	9.87	-58.25
Gtf2h2_HET_tm1a	% change	NA	0.44	17.24	-3.17	-0.52	-0.25	NA	NA	NA	NA	5.06	-9.01	-4.23	-3.79	4.05	4.42	39.89	-3.83	13.08	4.71	7.08	10.13	3.34	-0.59	1.35	-2.28	-0.07	-0.83	-10.06	-10.46	5.23	-6.55	NA	NA	NA	NA	NA	NA	7.87	3.81	NA	NA	NA	NA	NA	NA	NA	NA
Gtf3c5_HET_tm2a	% change	NA	NA	NA	NA	NA	NA	NA	NA	NA	NA	NA	NA	NA	NA	NA	-5.96	-59.08	-24.31	NA	NA	NA	8.23	1.02	6.84	NA	12.11	-9.38	-9.2	-6.8	-14.92	-10.04	7.24	-5.51	4.27	NA	-0.23	-7.58	-9.15	-8.33	-0.22	NA	NA	NA	NA	NA	NA	NA	NA
Gtpbp3_HET_tm1a	% change	NA
Gys2_HOM_tm1a	% change	NA	NA	NA	NA	NA	NA	NA	NA	NA	NA	NA	NA	NA	NA	NA	1.73	-53.47	0.88	5.61	5.37	-1.82	19.43	5.82	NA	2.49	-1.79	-4.47	1.99	NA	7.15	-2.9	8.07	NA	NA	NA	NA	NA	NA	-0.16	-0.59	NA	NA	NA	NA	NA	NA	NA	NA
Gzmd_HOM_tm1b	% change	NA
H13_HET_tm1b	% change	NA	-7.25	51.82	0.07	0.45	-7.15	NA	NA	NA	NA	-14.2	-38.94	-3.13	-4.28	-2.88	-5.73	69.22	20.42	25.29	0.77	11.24	9.17	-5.12	-6.66	7.21	-48.75	15.52	-19.66	-24.97	NA	-14	-16.94	NA	NA	NA	NA	NA	NA	5.99	-3.92	NA	NA	NA	NA	NA	NA	NA	NA
H2afb3_HEMI_em1	% change	NA
H2al2a_HOM_em1	% change	NA
H2-Eb1_HOM_tm1a	% change	NA	-5.42	-39.47	6.39	-0.95	4.92	-6.31	-2.52	0.96	-8.56	-14.17	-7.85	3.85	2.09	-0.28	-7.56	-29.02	-9.66	6.74	2.16	-11.81	-25.01	-14.01	-17.22	-15.96	-1	-1.4	-6.62	-16.81	-9.18	-12.62	-7.13	-15.75	-13.38	-4.17	-12.45	-5.73	-11.32	-0.26	-0.45	-4.61	-6.02	-9.67	-8.13	NA	5.22	-12.93	-65.7
H2-M5_HOM_tm1	% change	NA	13.54	215.45	-5.33	-7.28	2.07	-1.52	-5.85	-17.05	7.72	21.48	1.23	3.12	1.7	-5.36	-0.44	-15.2	-10.39	6.25	-4.1	-5.07	34.61	4	13.81	-1.54	-27.98	-26.21	-1.99	NA	NA	-5.04	-0.01	19.53	14.07	-2.89	36.43	9.7	-8.18	-5.86	-7.17	NA	NA	NA	NA	NA	NA	NA	NA
H2-T24_HOM_em1	% change	NA
Hacl1_HOM_tm1a	% change	NA	6.95	17.95	13.73	6.87	16.44	9.02	5.69	-6.97	3.51	1.41	1.7	-8.76	2.24	6.53	12.73	52.85	20.02	35.97	14.79	20.83	23.27	3.64	9.15	49.48	21.17	-16.35	1.55	4.07	17.55	14.74	10.85	11.53	7.9	-0.13	NA	NA	16.92	3.73	10.43	NA	NA	NA	NA	NA	NA	NA	NA
Hao2_HOM_em1	% change	NA	-3.98	13.29	-5.07	-5.59	-0.18	NA	NA	NA	NA	-8.29	-4.87	-9.08	-1.7	-5.02	4.21	51	2.6	4.84	-0.41	2.18	3.18	10.57	-8.94	-19.39	-25.07	1.12	-0.68	3.84	-2.42	7.17	-2.61	-8.35	-10.08	-3.34	NA	NA	8.44	7.4	0.43	NA	NA	NA	NA	NA	NA	NA	NA
Hapln4_HOM_em1	% change	NA
Hbs1l_HOM_tm1a	% change	NA	-2.12	-13.92	0.6	1.9	-2.02	-0.51	0.72	-4.36	0.14	-4.78	-7.42	-4.79	1.63	0.35	-2.65	-13.6	-29.28	-5.74	-1.41	-3.55	-11.7	-1.43	5.05	-14.54	10.33	4.62	-2.36	-14.64	-19.24	-4.95	-4.93	1.19	4.31	-0.95	NA	NA	-5.38	-1.28	3.54	-5.99	-0.42	-6.78	16.66	NA	-5.09	NA	NA
Hdac1_HET_tm1a	% change	NA	NA	NA	NA	NA	NA	NA	NA	NA	NA	NA	NA	NA	NA	NA	-5.48	8.74	-15.94	5.12	1.99	-0.42	-11.72	0.92	-16.14	-17.91	35.1	-23.73	-17.78	-15.32	NA	-1.63	-5.28	-21.74	-17.57	1.54	NA	NA	11.46	4.21	-2.24	NA	NA	NA	NA	NA	NA	NA	NA
Hdac3_HET_tm1a	% change	NA	NA	NA	NA	NA	NA	NA	NA	NA	NA	NA	NA	NA	NA	NA	2.51	-24.07	-29.95	24.44	5.98	13.66	-11.21	-10	-7.94	23.77	-50.5	10.02	-13.33	2.95	27.58	5.48	-0.41	-6.66	-13.77	-2.24	NA	NA	NA	12.62	6.65	NA	NA	NA	NA	NA	NA	NA	NA
Hdac8_HEMI_tm1a	% change	NA	-15.41	87.36	1.65	-11.73	0.81	-20.06	NA	NA	NA	-26.73	-15.63	-12.79	-3.29	-1.4	-13.7	76.18	-7.97	-1.77	-3.28	5.88	-2.18	0.85	-5.09	6.61	-34.36	-4.35	NA	NA	15.43	-0.15	3.67	-0.28	-1.93	-11.43	NA	-14.02	1.39	-0.94	-12.16	NA	NA	NA	NA	NA	NA	NA	NA
Hecw2_HET_tm1a	% change	NA	0.78	35.41	4.25	0.68	1.64	-9.83	5.11	-29.72	0.08	7.02	10.13	4.29	2.37	-0.17	5.26	41.51	32.59	5.75	7.4	2.68	11.14	8.21	13.45	9.62	2.93	-8.75	-1.69	5.16	-6.71	0.16	21.81	19.83	11.19	15.32	20.53	10.33	13.01	-5.16	1.78	1.86	-7.18	2.7	-2.63	-1.57	-2.51	-4.13	-10.79
Herc1_HOM_em1	% change	NA	-2.65	-10.67	1.11	-0.25	-0.52	20.36	2.15	1.84	19.11	0.81	-3.41	-6.66	0.73	6.12	-0.39	-28.8	-21.97	4.74	0.22	1.21	-1.23	-5.48	-5.52	-10.33	-29.69	-0.72	2.1	9.9	-0.93	7.1	-14.44	-2	0.89	3.75	NA	NA	-8.54	6.48	-0.52	NA	NA	NA	NA	NA	NA	NA	NA
Herc1_HOM_em2	% change	NA	-3.22	-30.64	10.99	4.97	0.43	NA	NA	NA	NA	-14.31	-13.62	-14.89	-0.47	-2.73	0.42	-48.98	-21.1	14.82	6.23	6.78	-17.32	-0.65	-15.43	-31.33	-21.42	2.41	-6.96	-15.15	8.01	-3.07	-14.14	-8.15	-4.62	-9.43	NA	NA	-7.66	12.08	3.23	NA	NA	NA	NA	NA	NA	NA	NA
Herc1_HOM_em3	% change	NA	13.18	-7.5	18.36	8.24	4.87	14.89	-24.64	-13.44	14	5.19	-11.41	14.96	2.24	2.96	7.32	-28.74	-7.56	17.2	6.5	12.96	5.28	-1.39	-5.21	-12.73	-5.84	16.5	3.91	3.32	21.32	14.02	-25.62	11.14	7.34	5.54	NA	NA	0.96	4.21	6.83	NA	NA	NA	NA	NA	NA	NA	NA
Herc3_HOM_tm1a	% change	NA	NA	NA	NA	NA	NA	NA	NA	NA	NA	NA	NA	NA	NA	NA	1.46	48.54	14.2	-3.31	-0.91	-6.01	-12.52	-12.09	-24.72	-19.38	12.66	-0.3	-9.66	-18.8	-11.89	-4.04	11.71	-4.79	-9.32	-6.88	NA	8.67	NA	0.45	-0.94	NA	NA	NA	NA	NA	NA	NA	NA
Hibadh_HOM_tm1b	% change	NA	-6.4	26.43	-10.2	-5.02	-0.66	-12.27	-0.66	-22.23	1.68	1.82	-3.23	-2.88	-5.31	-7.44	0.3	10.4	21.48	-7.97	-1.3	-1.61	-3.42	5.49	6.39	2.92	26.27	-3.21	-1.36	-16.42	-10.19	-2.26	-6.43	6.28	2.77	2.76	15.98	4.47	6.8	-4.18	-3.41	0.14	4.18	7.99	-5.04	6.12	13.84	30.98	31.56
Hira_HET_tm1a	% change	NA	NA	NA	NA	NA	NA	NA	NA	NA	NA	NA	NA	NA	NA	NA	3.49	45.88	8.31	2.31	7.01	1.38	2.49	2.03	4.91	21.24	35.35	3.57	9.09	7.15	3.69	2.64	5.5	8.16	3.35	-0.17	0.53	13.32	3.65	2.53	4.44	NA	NA	NA	NA	NA	NA	NA	NA
Hmgxb3_HET_tm1a	% change	NA	-3.83	38.89	-1.3	-2.82	1.52	-5.75	-9.78	-22.56	NA	-0.43	-10.5	-4.7	3.72	2.75	-3.19	38.84	-7.19	8.1	2.05	12.4	-7.77	-8.47	-10.06	-0.73	-13.99	4.75	-13.38	-5.52	-13.02	-6.59	-18.87	-11.34	-8.65	-8.25	NA	NA	-1.1	1.68	3.18	NA	NA	NA	NA	NA	NA	NA	NA
Hmx3_HOM_hx	% change	NA	NA	NA	NA	NA	NA	NA	NA	NA	NA	NA	NA	NA	NA	NA	0.18	-37.71	-34.85	-6.46	-9.42	-1.63	-14.07	-16.71	14.48	-13.81	2.1	10.96	-10.03	19.28	-16.12	NA	-14.72	NA	NA	NA	NA	NA	NA	-3.87	-1.28	NA	NA	NA	NA	NA	NA	NA	NA
Homez_HOM_tm1e	% change	NA	-14.45	-3.83	-17.75	-7.45	-8.48	NA	NA	NA	NA	-12.73	-8.17	-14.14	-5.59	-2.04	-5.65	38.91	-4.77	-4.55	0.4	-1.54	-6.56	2.79	-12.86	-22.36	-9.98	-0.22	-6.55	-0.17	-8.98	4.75	5.01	NA	NA	NA	NA	NA	-7.57	-2.14	-4.12	NA	NA	NA	NA	NA	NA	NA	NA
Hpf1_HOM_em1	% change	NA	-5.12	-48.29	0.56	-0.54	-4.67	NA	NA	NA	NA	-13.84	-20.76	-4.41	-1.14	-2.86	-5.37	-43.71	-24.26	17.31	4.03	7.07	-20.13	-5.01	-13.39	-24.48	-19.54	11.51	-17.9	-27.72	-4.97	-18.95	-20.2	-16.33	-10.77	-8.93	NA	NA	-11.93	10.38	-1.71	NA	NA	NA	NA	NA	NA	NA	NA
Hrnr_HOM_em1	% change	NA
Hsp90aa1_HOM_tm1	% change	NA	-2.57	182.08	-13.39	-3.66	-8.6	-5.27	6.94	-31.33	-8.28	-8.45	-10.67	-1.17	3.02	0.69	2.48	212.52	25.51	-2.91	-2.05	-7.81	10.45	0.53	22.89	2.85	44.28	0.23	-3.82	7.25	-16.44	4.24	15.82	6.94	-0.65	-6.36	NA	NA	7.77	-3.49	1.16	NA	NA	NA	NA	NA	NA	NA	NA
Hspb11_HET_tm1a	% change	NA	NA	NA	NA	NA	NA	NA	NA	NA	NA	NA	NA	NA	NA	NA	3.98	-8.36	-12.66	9.59	-1.98	5.31	7.46	-1.6	25.2	13.69	27.69	-5.69	3.3	8.39	13.42	7.46	1.87	7.34	-4.95	12.74	-5.61	14.58	NA	1.92	1.37	NA	NA	NA	NA	NA	NA	NA	NA
Htra3_HOM_em1	% change	NA
Icam5_HOM_em1	% change	NA
Id2_HET_tm2b	% change	NA
Ide_HOM_tm1a	% change	NA	9.25	-23.02	1.92	1.98	7.68	15.26	8.01	3.12	19.84	1.45	8.73	NA	8.07	2.14	5.91	-16.26	-0.98	0.3	3.8	4.72	13.57	5.61	11.4	18.23	3.58	NA	0.89	4.27	15.86	8.51	15.81	10.02	8.03	-2.61	1.86	11.1	10.22	6.18	1.96	NA	NA	NA	NA	NA	NA	NA	NA
Ido1_HOM_tm1a	% change	NA	NA	57.45	-3.37	-1.61	4	-5.7	6.1	1.88	-0.37	7.88	3.36	-0.67	0.45	6.24	-4.6	-19.09	-11	-10.9	-2.11	-6.02	0.17	4.23	12.78	18.69	-29.47	-30.87	4.39	-6.77	13.18	-4.68	-6.98	-4.16	-5.53	-2.17	-1.2	-0.26	-4.46	-7.69	-1.6	NA	NA	NA	NA	NA	NA	NA	NA
Ido2_HOM_tm3a	% change	NA	-1.35	-35.46	6.62	-0.47	5.35	NA	NA	NA	NA	2.31	4.63	7.59	3.3	0.9	1.47	22.14	-13.81	-4.69	-4.01	3.01	-15.4	-6.67	0.59	-3.52	-5.86	-13.47	2.79	2.55	1.43	-10.48	-16.65	-19.81	-12.96	NA	NA	NA	NA	4.11	-3.38	6.97	-5.09	-5.55	-11.51	1.82	-4.94	1.99	-48.87
Ifi27_HOM_tm1b	% change	NA	14.67	17.88	8.65	6.09	4.6	10.71	9.69	-10.07	3.05	20.09	8.09	-3.57	7.16	9.34	7.97	12.64	19.61	-4.86	-1.49	7.03	-6.25	3.71	-5.23	-17.43	7.45	2.52	14.1	11.32	6.94	13.29	0.44	-8.54	-7.69	1.47	NA	NA	-0.15	10.82	2.93	NA	NA	NA	NA	NA	NA	NA	NA
Ifitm1_HOM_tm1b	% change	NA
Ifitm3_HOM_tm1	% change	NA	NA	NA	NA	NA	NA	NA	NA	NA	NA	NA	NA	NA	NA	NA	5.34	115.58	77.59	-10.48	0.87	-3.27	5.9	-19.01	28.93	-37.6	24.24	21.25	NA	29.23	-4.95	5.74	5.34	NA	NA	NA	NA	NA	NA	-2.89	-16.25	NA	NA	NA	NA	NA	NA	NA	NA
Ifitm6_HOM_tm1b	% change	NA	-2.62	-2.97	-0.72	-0.66	0.99	7.38	NA	NA	18.9	-0.33	-12.3	7.71	-0.18	-7.2	-2.78	-32.02	-16.26	5.85	-0.02	1.62	-8.04	-3.09	-10.67	-32.67	-21.49	6.31	-8.34	-7.15	-4.66	6.43	-9.83	-10.88	-8.42	-11.82	NA	NA	-5.67	5.84	-2.91	NA	NA	NA	NA	NA	NA	NA	NA
Ifnar1_HOM_tm2a	% change	NA	NA	NA	NA	NA	NA	NA	NA	NA	NA	NA	NA	8.4	NA	NA	-8.67	6.03	6.99	2.65	3.2	0.9	-14.31	-8.03	-1.13	7.51	-25.19	6.13	-12.89	-24.13	-5.68	-6.86	-2.48	-16.74	-7.7	-14.27	-3.59	8.09	-0.07	-3.24	-9.41	NA	NA	NA	NA	NA	NA	NA	NA
Ifnlr1_HOM_tm1a	% change	NA	-0.65	-38.43	-8.62	-2.07	-0.69	NA	NA	NA	NA	12.39	1.93	-13.42	1.36	-2.3	6.48	-16.69	-11.24	8.28	0.99	10.8	-1.39	7.07	-3.43	-10.11	6.54	-2.4	8.77	13.73	-3.96	14.12	11.74	-3.53	-3.43	-3.73	NA	NA	13.45	7.78	-2.04	NA	NA	NA	NA	NA	NA	NA	NA
Ift140_HET_tm1a	% change	NA	5.27	-22.62	6.91	2.12	6.31	10.17	8.86	-4.54	7.87	8.12	5.61	7.67	6.03	6.63	4.34	21.51	9.55	0.61	-0.61	5.05	5.79	9.79	13.01	29.83	5.85	-14.36	5.65	-13.45	3.26	2.58	-0.5	4.28	-2.18	12.49	4.88	7.79	-4.08	3.57	0.91	3.9	-14.92	5.2	3.82	30.2	-7.48	NA	-30.18
Ift80_HET_tm1a	% change	NA	-9.54	-8.59	0.14	1.98	-8.35	-12.98	-8.83	-1.05	-8.7	-17.22	-8.6	-3.78	-3.35	2.4	0.94	29.56	27.28	-1.68	-3.94	-10.27	-9.87	-6.51	4.71	-11.87	13.99	-7.48	5.03	-19.3	5.24	-3.33	3.35	0.84	2.25	-1.04	6.57	14.67	1.31	-6.25	-3.96	-3.5	-12.52	NA	-6.26	NA	-0.52	NA	6.48
Ift80_HOM_tm1a	% change	NA	-2.31	-21.72	-0.25	0.31	-2.95	7.87	11.4	26.3	-9.55	-3.19	8.66	0.75	0.58	-0.75	5.31	0.01	-15.83	-2.35	-0.7	-3.32	-8.24	NA	3.61	2.8	15.64	-5.75	-1.76	-6.04	4.86	4.21	-2.68	-1.39	-0.46	9.47	NA	NA	-3.25	0.86	6.07	-6.11	-11.96	NA	3.18	-7.27	6.1	23.47	47.99
Igsf6_HOM_em1	% change	NA
Igsf8_HOM_em1	% change	NA
Ikbkap_HET_tm1a	% change	NA	NA	NA	NA	NA	NA	NA	NA	NA	NA	NA	NA	NA	NA	NA	-2.53	32.02	6.15	1.7	2.99	1.26	NA	NA	NA	NA	-12.98	NA	-5.32	-15.8	-14.23	NA	-17.38	NA	NA	NA	NA	NA	NA	2.92	-5.03	NA	NA	NA	NA	NA	NA	NA	NA
Ikbkb_HET_tm1a	% change	NA	NA	NA	NA	NA	NA	NA	NA	NA	NA	NA	NA	NA	NA	NA	3.94	-7.32	0.12	-2.12	-0.49	-6.68	NA	NA	NA	NA	-39.67	-8.17	NA	NA	-4.13	-5.98	5.81	-11.88	-4.93	-3.86	NA	NA	NA	2.23	1.73	NA	NA	NA	NA	NA	NA	NA	NA
Il10rb_HOM_tm1a	% change	NA	-4.68	-22.6	-9.3	-3.99	-8.74	-14.26	-3.41	-1.17	-7.87	-5.02	-5.87	-5.18	-5.37	0.9	4.11	8.76	-0.76	6.75	2.93	-0.85	-8.43	-0.59	6.25	17.47	-1.63	-7.72	5.74	-4.76	-12.16	-3.41	8.29	8.18	4.41	1.63	-12.89	5.37	0.45	-1.2	0.82	5.71	18.63	0.12	-10.72	NA	-12.46	-41.84	14.9
Il17re_HOM_tm1b	% change	NA
Il18rap_HOM_em1	% change	NA
Il1r2_HOM_tm1a	% change	NA	1.89	-11.84	6.51	-4.1	4.56	1.08	-4.04	-7.35	-3.31	-2.76	3.16	-22.26	2.64	0.71	3.24	-49.5	9.38	-15.5	-6.05	-11.62	5.39	4.94	11.84	2.38	14.22	-6.7	4.6	11.17	6.41	-0.71	13.78	11.15	15.77	NA	4.1	1.64	-9.71	-6.99	0.62	0.98	22.71	6.26	-13.59	5.14	-2.89	NA	37.82
Il22ra1_HOM_tm1a	% change	NA	4.02	-11.34	-3.33	2.61	-2.42	-7.37	7.32	9.69	-7.25	12.85	-7.71	5.57	-4.59	-0.99	-3.7	15.67	-9.51	-6.26	0.94	0.06	-30.13	5.22	-16.43	-9.17	8.2	-2.49	14.12	-4.76	3.06	-4.05	-29.81	-12.47	-4.98	-3.84	NA	-24.88	4.61	3.21	5.85	NA	NA	NA	NA	NA	NA	NA	NA
Il23r_HOM_tm2a	% change	NA	4.94	-0.91	6.91	2.95	-11.68	3.59	-1.72	8.89	-9.2	4.1	10.33	0.8	0.46	5.56	0.4	34.54	17.67	7.17	1.13	-0.88	-5.4	4.59	-1.48	-11.45	32.6	-6.21	5.3	-17.61	6.65	-11.55	18.46	-12.41	-8.38	7.36	-26.87	-11.09	-1.24	1.72	1.95	2.7	NA	-4.85	2.81	NA	3.76	-53.24	-22.66
Il27_HOM_tm1b	% change	NA	1.94	11.98	-1.71	-5.4	NA	1.18	0.29	-14.38	10.35	-3.04	7.6	-15.98	0.56	-2.32	0.26	32.23	10.89	5.11	1.39	3.33	-8.32	8.53	-2.81	-22.74	-28.24	8.34	-4.46	4.8	9.33	-4.74	-9.56	-13.29	-10.22	-10.73	NA	NA	-4.73	3.95	-1.11	NA	NA	NA	NA	NA	NA	NA	NA
Il6ra_HOM_em1	% change	NA
Ildr1_HOM_tm1	% change	NA	-5.39	-54.77	-1.54	-2.55	2.78	1.29	0.23	19.58	8.34	-4.15	-2.39	0.4	0.67	2.31	-5.1	-62.46	-27.19	3.84	5.5	5.14	11.82	4.87	4.09	-30.93	-14.24	5.25	-0.04	-5.34	1.44	-7.2	3.83	8.62	10.72	16.65	-20.44	-8.97	-2.26	0.56	-2.29	1.14	-7.72	-3.68	-5.13	NA	NA	15.37	NA
Impad1_HET_tm1a	% change	NA	NA	NA	NA	NA	NA	NA	NA	NA	NA	NA	NA	NA	NA	NA	-5.42	-44.31	6.28	-7.07	-6.22	5.6	-1.01	-14.58	19.47	NA	-7.47	-27.78	NA	5.91	-10.75	-11.69	-3.62	NA	NA	NA	NA	NA	NA	-11.13	-1.85	NA	NA	NA	NA	NA	NA	NA	NA
Inava_HOM_tm2a	% change	NA	-4.58	-36.51	-10.54	1.27	-5.59	-0.53	-0.12	11.05	3.39	1.24	0.19	-10.25	-2.9	-0.38	-1.16	3.51	-10.62	-7.13	1.7	-5.15	-13.99	-0.48	-9.33	-6.44	1.91	-4.06	-4.71	6.27	-5.11	0.25	18.6	-4.96	-3.44	3.89	-20.13	-4.01	5.36	-1.5	-4.57	1.78	14.24	2.61	6.09	-7.65	9.46	15.23	3.84
Inpp1_HOM_tm1a	% change	NA	NA	NA	NA	NA	NA	NA	NA	NA	NA	NA	NA	NA	NA	NA	4.36	-31.7	-18.45	9.17	6.22	13.12	-3.22	-0.55	-14.46	10.33	-58.05	1.49	-21.48	-28.31	-0.21	4.76	11.85	-9.38	-10.94	-7.74	NA	NA	NA	9.27	2.14	NA	NA	NA	NA	NA	NA	NA	NA
Inpp1_HOM_tm1b	% change	NA	-11.69	0.48	-3.66	-4.96	-0.13	NA	NA	NA	NA	-5.41	-14.47	-15.6	-0.02	-6.54	-8.86	21.99	-11.28	3.31	-4.56	1.14	-26.04	-6.24	-16.36	-22.93	-21.38	-16.85	-13.25	-12.67	-3.71	-11.14	-21.71	-16.5	-11.15	-9.66	NA	-6.59	3.16	-1.56	-3.72	NA	NA	-0.38	-9.27	-7.35	-4.9	7.92	NA
Ints11_HET_tm2b	% change	NA
Ints12_HET_tm1a	% change	NA	NA	NA	NA	NA	NA	NA	NA	NA	NA	NA	NA	NA	NA	NA	0.42	14.56	-28.38	15.29	4.54	4.69	6.21	5.24	7.94	5.9	12.32	-12.81	6.97	-7.03	-10.44	12.68	19.5	10.76	-14.97	5.56	-18.73	33.75	NA	4.06	1.94	NA	NA	NA	NA	NA	NA	NA	NA
Ints2_HET_tm1a	% change	NA	5.77	-32.16	11.42	7.54	8.01	11.5	1.95	12.79	6.59	13.97	-1.42	3.46	3.48	2.49	8.42	-26.47	21.02	15.47	5.65	5.25	5.14	7.43	12.96	42.73	27.15	8.59	5.53	3.64	-3.5	-4.03	14.84	24.03	14.3	17.69	16.1	4.01	-4.39	1.32	5.11	2.28	-23.67	-0.15	17.17	NA	-3.57	0.38	-45.75
Ints9_HET_tm1b	% change	NA
Irak1_HEMI_tm1b	% change	NA	-0.95	36.55	-7	1.25	-4.05	-0.63	NA	NA	8.83	2.96	-4.11	2.48	-2.75	-0.92	-0.9	22.02	7.76	-0.22	-1.62	-1.04	-6.53	3.27	-9.1	-9.67	-1.2	-1.82	-1.7	6.61	-4.38	5.52	-2.33	-13.67	-6.98	-8.11	-9.55	-6.28	11.85	3.77	-4.51	NA	NA	NA	NA	NA	NA	NA	NA
Irf1_HOM_tm1a	% change	NA	NA	NA	NA	NA	NA	NA	NA	NA	NA	NA	NA	NA	NA	NA	2.45	-93.36	-40.98	30.85	2.4	18.52	-4.07	-6.51	-11.66	-4.67	-16.26	68.54	NA	NA	NA	6.67	2.45	-6.28	-15.65	-4.13	NA	10.34	NA	11.11	6.1	NA	NA	NA	NA	NA	NA	NA	NA
Irf5_HOM_tm1e	% change	NA	1.06	-0.18	-8.49	1.16	-6.05	-6.72	-7.18	-15.65	0.71	4.93	5.74	-9.55	0.19	-2.52	0.77	-8.92	-5.95	-7.93	-5.62	-6.22	-19.77	-11.42	-0.18	-9.59	4.55	-12.31	1.22	-0.32	-4.89	1	4.64	1.64	1.49	5.01	-10.69	3.66	-1.11	-2.7	-1.3	3.61	-10.13	-1	6.02	-7.88	-0.67	-1.08	NA
Irf7_HOM_tm1	% change	NA	4.92	30.92	9.09	2.23	-3.75	-2.42	-2.2	1.24	-4.35	-9.37	6.76	13.06	4.84	9.71	6.26	49.61	26.13	9.17	3.26	-8.92	0.37	4.39	6.55	20.78	10.82	1.33	8.12	2.77	-7.1	-10.52	10.84	13.13	8.14	7.82	-13.73	18.58	-10.45	-3.68	6.89	-0.44	-0.48	0.38	-4.33	NA	3.02	NA	NA
Irgm1_HOM_em1	% change	NA
Isg20_HOM_tm1a	% change	NA	-4.4	-0.92	-11.89	-6.57	-7.06	-16.47	0.86	-11.99	-2.07	0.93	5.06	2.25	1.73	-3.7	3.55	34.19	8.27	9.99	0.97	10.12	2.84	5.18	3.19	-7	-5.83	11.98	2.68	-4.55	0.72	-3.55	18.66	7.32	0.48	5.01	11.11	0.09	2.96	1.15	-2.75	-3.51	-2.08	-5.11	0.2	NA	-0.9	-2.09	-2.27
Itgam_HOM_em1	% change	NA
Itln1_HOM_em1	% change	NA
Izumo1r_HOM_tm2a	% change	NA	-3.38	59.13	0.68	-5.31	-1.04	-1.46	5.56	-24.39	2.84	-2.6	15.88	-6.17	0.85	-6.74	1.57	14.84	5.39	3.27	2.97	1.56	8.38	7.79	8.68	3.65	-10.66	8.46	5.83	-0.1	-0.2	-5.07	-1.53	10.63	6.47	6.76	12.83	8.31	-3	-0.07	3.18	5.97	22.36	2.38	8.74	-3.4	-11.92	-1.69	-9.37
Jarid2_HET_tm1a	% change	NA	NA	NA	NA	NA	NA	NA	NA	NA	NA	NA	NA	NA	NA	NA	1.76	-14.98	3.81	15.3	6.42	5.55	-16.58	-9.75	-17.63	NA	-42.33	-20.62	4.24	-18.72	-15.55	-10.34	-17.3	2.23	-18.1	-8.9	NA	NA	NA	-1.24	3.35	NA	NA	NA	NA	NA	NA	NA	NA
Jmjd1c_HET_tm1a	% change	NA	-2.11	2.93	-1.3	-1.03	-7.08	-11.49	-0.82	10.61	-11.87	-2.88	-0.62	-4.72	0.45	-0.13	-2.37	38.49	15.06	-17.53	1.56	-10.31	-0.97	-0.87	7.52	-12.02	-9.54	-13.65	2.98	-5.47	-11.52	-8.52	-11.88	7.27	3.73	9.55	-0.73	8.16	11.21	-7.71	-3.28	-2.57	-4.31	-0.06	0.78	9.25	-15.14	1.42	-60.73
Jmjd7_HOM_em1	% change	NA
Josd1_HOM_em1	% change	NA	-5.77	-32.61	2	1.18	-2.5	NA	NA	NA	NA	-2.27	-18.27	10.66	1.76	5.72	-5.26	-30.25	-9.52	9.13	2.7	4.35	11.05	6.09	-4.56	9.09	-22.34	1.51	-13.57	-10.16	-28.84	-15.56	-7.97	-3.05	0.99	-4.96	NA	NA	-6.89	2.15	-4.72	NA	NA	NA	NA	NA	NA	NA	NA
Kat14_HOM_tm1a	% change	NA	NA	NA	NA	NA	NA	NA	NA	NA	NA	NA	NA	NA	NA	NA	NA	-6.85	-9.75	5.3	-3.79	-8.04	-5.8	2.21	-5.22	-15.07	NA	-13.11	NA	NA	NA	2.25	-6.03	-6.9	0.49	-5.63	-10.18	2.01	-0.27	-7.32	NA	NA	NA	NA	NA	NA	NA	NA	NA
Kat2b_HOM_em1	% change	NA	-5.57	30.71	4.31	-1.62	1.11	NA	NA	NA	NA	-13.15	-16.42	-5.06	-0.23	-1.64	2.76	-9.2	7.14	17.75	6.38	10.81	-0.18	9.96	-6.35	-24.81	-12.48	8.34	-6.35	-18.48	-5.06	7.56	11.31	-9.12	-6.54	-10.58	NA	NA	-7.27	8.17	6.94	NA	NA	NA	NA	NA	NA	NA	NA
Kazn_HOM_tm1a	% change	NA	12.16	502.53	7.76	-3.38	-6.14	9.27	7.88	NA	10.48	4.1	-34.65	33.3	8.41	-0.39	10.82	295.61	191.27	0.1	-14.62	-1.91	NA	-0.27	NA	NA	28.81	-14.8	12.91	6.67	-15.36	0.45	4.44	28.23	19.5	-3.22	23.29	40.39	18.88	-3	-0.46	NA	NA	NA	NA	NA	NA	NA	NA
Kcne2_HOM_tm1a	% change	NA	3.43	-33.56	18.24	5.44	-1.65	18.95	3.05	11.49	-5.31	3.05	0.4	-3.61	-1.2	-1.02	10.37	-14.39	-23.52	25.63	7.35	10.29	10.93	6.65	5.54	-4.97	35.96	-1.07	13.71	5.77	-18.96	-0.39	0.9	20.16	9.37	4.7	NA	NA	12.27	6.48	8.11	2.48	NA	6.41	-11.98	NA	NA	NA	NA
Kcnh4_HOM_tm1b	% change	NA	1.74	-10.44	9.38	4.52	2.43	NA	NA	NA	NA	NA	7.86	-2.37	6.13	-0.81	7.13	-46.57	-14.16	5.76	1.15	4.47	-1.85	5.46	4	-6.58	-1.13	0.59	0.78	7.1	0.89	10.18	-0.09	8.88	6.84	-4.56	7.71	8.81	-0.47	2.47	4.36	-3.05	NA	NA	5.64	21.35	2.59	-19.83	45.04
Kcnip4_HOM_tm1a	% change	NA	3.69	-7.94	3.01	2.46	-2.6	-0.83	NA	4.06	7.64	-1.89	2.53	-0.07	3.1	0.07	0.45	54	24.68	2.61	4.29	1.94	-11.18	-0.36	-6.39	-6.84	5.74	8.53	-0.28	-4.81	1.61	1.03	-16.3	-12.95	-9.76	-5.45	NA	NA	-1.93	2.74	-4.34	6.06	NA	NA	3.99	-19.34	NA	NA	-30.66
Kcnv2_HOM_tm1	% change	NA	4.84	-8.12	4.87	3.07	-0.53	-3.39	1.04	-6.11	-6.08	1.58	-2.14	-5.78	2.99	-2.89	-5.12	-7.68	-17.96	-7.35	-4.73	-1.71	-13.56	-3.95	-4.96	-12.24	4.82	-3.5	-5.49	-10.23	-2.68	-12.34	-12.54	-11.84	-6.9	-7.48	NA	NA	1.68	2.84	-3.86	NA	NA	NA	-7.48	NA	16.79	NA	NA
Kctd10_HET_Gt	% change	NA	NA	NA	NA	NA	NA	NA	NA	NA	NA	NA	NA	NA	NA	NA	-6.1	-47.03	33.67	54.35	20.37	-1.92	NA	NA	NA	NA	-13.1	5.04	-5.18	NA	3.24	8.36	-12.43	NA	3.9	-6.98	NA	NA	NA	-2.19	-3.98	NA	NA	NA	NA	NA	NA	NA	NA
Kdm4b_HET_tm1a	% change	NA	-13.82	22	-8.74	-5.61	NA	-18.01	-0.34	-3.42	-20.19	-17.43	NA	-18.04	NA	-4.87	-7.53	91.98	34.89	-5.29	3.29	-7.31	-16.8	-5.94	-24.7	-22.8	NA	-16.25	-19.34	NA	NA	-5.01	-5.08	-17.99	-6.11	-25.31	-8.38	-8.99	-2.18	-7.35	-6.65	NA	NA	NA	NA	NA	NA	NA	NA
Kdm4c_HOM_tm1a	% change	NA	NA	NA	NA	NA	NA	NA	NA	NA	NA	NA	NA	NA	NA	NA	NA	10.51	-13.28	NA	NA	NA	NA	NA	NA	NA	-3.45	NA	NA	NA	-0.51	NA	-15.01	NA	NA	NA	NA	NA	NA	NA	NA	NA	NA	NA	NA	NA	NA	NA	NA
Kdm4d_HOM_tm2a	% change	NA	-0.69	2.24	-0.5	0.11	-4.39	-6.83	-9.59	7.77	-1.81	-9.6	-2.07	-23.99	0.1	3.69	-0.09	27.28	-12.92	-8.77	-0.73	-7.04	-12.48	-8.36	-9.65	-11.54	-22.05	-6.86	-3.08	8.51	-9.16	-1.8	0.26	-14.85	-11.16	-15	NA	-6.79	-10.84	-4.4	2.67	-2.87	-9.89	-1.03	-23.4	NA	-7.26	-16.23	NA
Kdm5b_HOM_em1	% change	NA
Kdm7a_HOM_tm1a	% change	NA	2.93	-2.67	-6.35	-0.55	-3.98	NA	NA	NA	NA	4.02	-1.98	-19.06	-3.21	-3.44	-0.69	40.85	0.89	-5.54	-3.33	-1.74	-9.55	1.01	0.91	-2.2	-15.59	-4.6	-4.29	-19.63	-9.13	-5.19	-8.13	-12.1	-7.11	-7.6	NA	-6.84	-9.08	3.49	1.44	-10	NA	NA	-2.5	NA	NA	-1.17	NA
Kdm8_HET_tm1a	% change	NA	3.67	-1.05	0.58	-0.68	0.43	6.99	7.83	-3.05	1.6	8.48	6.18	16.59	2.06	4.16	-0.77	-3.89	8.29	-7.31	-3.08	-4.75	0.83	-1.21	8.01	0.59	-12.48	3.92	1.25	-1.79	5.27	4.13	3.13	-12.36	-0.57	-8.4	NA	NA	6.36	0.08	-7.34	NA	NA	NA	NA	NA	NA	NA	NA
Kera_HOM_em1	% change	NA	0.37	11.93	0.27	2.18	7.17	NA	NA	NA	NA	-5.39	-14.62	-11.66	0.05	-0.74	-3.06	-35.3	-13.24	14.49	2.03	8.57	-0.73	-0.01	-4.27	-8.18	-14.91	-18.08	-6.22	-15.27	3.44	6.21	-6.5	NA	NA	NA	NA	NA	NA	5.12	-1.16	NA	NA	NA	NA	NA	NA	NA	NA
Kif13b_HOM_tm1b	% change	NA	6.32	26.05	-0.64	3.72	0.93	1.07	6.7	-26.81	10.73	8.63	-0.31	11.11	1.17	1.31	5.19	-1.01	-8.71	6.6	0.04	5.5	-7.38	0.84	6.71	3.03	2.33	-0.01	4.19	9.42	5.37	5.39	-2.49	4.55	1.16	-3.04	6.69	5.32	12.42	1.93	1.41	-4.76	NA	NA	11.95	NA	NA	17.47	1.14
Kif18b_HET_tm1a	% change	NA	-12.14	88.87	-3.21	-8.42	3.47	NA	NA	NA	NA	-31.16	-5.6	4.34	1.77	9.65	-5.8	61.4	25.28	-7.46	-5.8	1.69	-7	6.5	-14.26	-4.79	-17.97	-7.88	-6.48	5.84	-12.56	0.89	7.04	-10.63	-9.28	-8.98	NA	NA	-2.58	-5.25	-3.46	NA	NA	NA	NA	NA	NA	NA	NA
Kif1bp_HET_tm1a	% change	NA	-3.85	-3.49	-6.73	NA	-2.95	2.26	-1.58	2.59	-3.86	6.04	-14.77	-7.34	0.62	-2.66	0.96	-33.55	-3.97	0.23	1.47	0.5	-0.88	1.68	11.96	43.33	19.67	-5.07	-1.67	2.76	-3.56	0.96	8.7	11.13	9.07	7.27	7.7	-5.53	-5.64	-4.07	-4.45	-1.31	10.35	-2.7	-16.67	18.26	-7.27	23.52	32.97
Kif21b_HOM_tm1a	% change	NA	-8.61	209.57	-8.91	-2.68	-6.08	-28.77	NA	NA	NA	-1.25	-30.88	-30.39	4.05	-2.84	-32.09	16.28	-32.18	-6.8	-2.89	-17.72	-39.28	-19.22	-22.63	-23.08	-42.48	-15.76	-20.05	-16.07	-14.73	-21.03	-36.02	-45.46	-21.7	-34.08	-12.13	-21.05	5.7	-11.09	-14.2	NA	NA	NA	NA	NA	NA	NA	NA
Kif24_HOM_tm1b	% change	NA	-9.59	-10.28	-6.06	-1.14	-5.01	NA	NA	NA	NA	-16.27	-5.46	-11.02	-5.8	-1.79	-3.29	5.93	-5.68	-5.42	-5.25	1.49	-7.7	1.49	8.86	-4.15	-13.03	1.07	-4.97	0.44	3.8	-2.67	-6.89	-1.3	-1.13	-1.45	-14.06	1.13	0.78	-0.22	-1.18	-4.69	NA	2.22	-0.86	NA	1.69	-19.48	13.55
Kif3b_HET_tm1b	% change	NA	1.53	-3.9	2.14	2.51	-1.86	6.09	5.72	11.17	2.3	-0.44	6.93	0.28	0.8	0.23	-2.8	-38.25	-2.45	-1.67	-2.63	-2.67	NA	5.93	19.02	14.89	-23.78	-3.31	2.27	0.3	15.72	1.55	-1.02	9.08	7.46	7.39	-8.4	5.15	-1.43	-1.9	-5.12	0.37	19.79	2.08	6.83	NA	10.31	20.38	58.32
Kifap3_HET_tm1a	% change	NA	-8.59	8	-8.26	-2.98	0.27	-10.49	-2.6	-9.76	-2.31	-19.89	-9.13	-8.94	0.04	0.61	-11.06	36.7	-14.54	-0.09	1.17	2.73	-19.45	-1.11	-11.07	-7.98	-25.28	-3.5	-9.66	-9.5	0.66	-9.52	-13.57	NA	NA	NA	NA	NA	NA	3.7	-6.31	-5.97	18.05	-3.31	-0.39	NA	-0.04	8.16	0.1
Klc2_HOM_tm1e	% change	NA	1.03	19.93	2.28	3.73	0.86	-11.21	-0.14	-17.11	-3.99	-0.58	-8.15	-13.3	2.89	3.41	-1.79	57.84	-4.4	5.68	1.21	3.41	16.08	5.26	8.09	-2.18	-4.96	0.69	-3.64	-0.04	-5.92	-9.94	-2.68	3.57	2.45	4.89	13.42	-2.26	0.78	1.81	0.05	-1.87	NA	2.9	1.56	7.76	-15.6	-34.27	NA
Klf17_HOM_tm1b	% change	NA	-2.41	7.05	6.78	1.37	3.32	-1.49	-8.01	-0.14	-1.98	-4.7	0.09	-4.9	-3.95	-4.84	-2.92	30.24	40.26	3.79	1.97	-6.2	3.53	-1.8	-5.41	-1.67	-0.41	9.52	-5.19	-22.95	-15.97	-10.28	-0.39	-4.56	0.32	-4.32	-9.19	-4.68	-5.18	-3.49	-2.74	-2.48	-13.75	-5.69	-3.94	NA	6.87	0.91	-35.61
Klhl18_HOM_tm1a	% change	NA	2.2	-18.1	4.46	5.33	1.29	2.44	10.42	-4.74	-2.15	5.18	-3.18	8.64	1.54	6.6	-3.39	36.3	4.24	-4.83	-3.49	-0.22	4.42	-0.01	12.65	4.32	-26.32	10.58	-1.15	NA	-2.96	-6.59	10.02	4.85	3.22	-6.26	28.18	13.95	-0.11	-5.5	-1.93	-7.38	-11.51	-5.11	-13.48	NA	-4.21	6.24	-18.09
Klhl21_HET_tm1a	% change	NA	1.85	18.8	-0.66	3.14	-3.8	-9.31	9.31	-3.34	2.03	3.1	-1.31	6.16	-1.39	-5.59	-8	-5.92	-17.12	1.51	-4.14	-3.26	-13.26	-4.46	-9.32	-10.68	-11.92	9.04	-9.1	-9.15	-4.14	-10.48	-9.69	-0.94	0.07	-1.47	24.12	5.71	1.3	-2.12	-1.7	-11.41	15.72	-7.8	-8.43	-5.65	-3.59	-19.96	-20.63
Klhl26_HOM_tm1b	% change	NA
Klhl30_HOM_tm1a	% change	NA	-3.59	20.7	-3.06	-3.79	6.37	NA	NA	NA	NA	3.47	-2.08	2.77	-0.44	-2.09	1.56	22.45	-16.76	16.14	5.71	12.7	2.7	1.81	-7.73	-16.8	8.06	12.21	-0.76	-10.54	2.76	7.9	-2.27	-8.04	-4.97	-14.48	11.76	1.75	10.66	8.68	-0.17	NA	NA	NA	NA	NA	NA	NA	NA
Klhl42_HOM_tm1b	% change	NA
Klk5_HOM_tm2a	% change	NA	-3.9	-14.77	-2.1	-6.74	-3.41	NA	NA	NA	NA	-5.56	-8.88	22.41	-0.58	NA	-1.07	20.65	4.96	7.48	6.76	1.16	5.31	0.44	-7.72	6.68	-12.55	-4.53	-11.72	-8.9	-9.54	11.7	-6.39	-8.79	-8.34	-12.52	NA	NA	11.4	0.28	-0.99	NA	NA	NA	NA	NA	NA	NA	NA
Klk6_HOM_em1	% change	NA	5.46	-39.1	0.47	-1.5	4.22	1.37	9.06	9.61	-2.65	5.61	9.02	10.12	1.43	-1.46	0.53	-31.42	-18.15	5.65	-1.6	5.31	2.35	12.98	-4.06	-3.94	-17.55	4.39	-4.69	-19.45	2.64	12.91	-7.17	-3.92	-2.31	-3.72	NA	NA	-0.95	13.69	0.68	NA	NA	NA	NA	NA	NA	NA	NA
Klk9_HOM_tm1a	% change	NA	-3.37	-37.99	3.91	-0.43	-1.36	-13.82	-1.79	-18.92	4.4	-5.82	5.59	28.99	1.89	-3.6	4.9	14.95	10.96	NA	7.5	4.79	3.44	6.45	3.99	9.17	-2.92	11.04	2.16	-6.77	1.77	-6.47	10.34	16.13	15.39	12.54	18.52	1.78	-21.57	-5.19	-0.74	2.58	-11.35	-0.39	4.74	19.09	-0.33	-29.64	NA
Klrb1a_HOM_tm1a	% change	NA	-5.29	-4.39	-0.48	-3.86	-4.59	NA	NA	NA	NA	-1.13	4.88	1.38	-4.7	-13.33	-1.3	-10.28	0.18	10.15	2.74	4.66	4.08	1.27	-10.28	11.11	-4.93	10.59	-0.34	0.02	-6.61	5.99	7.15	NA	NA	NA	NA	NA	NA	1.96	-2.93	NA	NA	NA	NA	NA	NA	NA	NA
Klrc_HOM_em1	% change	NA
Klrc2_HOM_em1	% change	NA
Kmt5b_HET_tm1a	% change	NA	NA	NA	NA	NA	NA	NA	NA	NA	NA	NA	NA	NA	NA	NA	-0.09	-11.17	8.29	-4.33	1.32	0.28	10.57	7.71	8.69	-7.67	31.52	-7.53	-10.12	-2.58	10.42	-2.87	-6.47	NA	NA	NA	11.46	-2.42	2	-0.12	-4.63	NA	NA	NA	NA	NA	NA	NA	NA
Kng2_HOM_tm2a	% change	NA	8.19	9.85	2.69	4.83	3.44	8.15	3.8	6.4	0.63	7.41	3.22	-12.99	-2.38	3.87	-7.9	-3.39	-10.98	-2.37	1.33	-4.48	-0.72	-3.16	-8.07	-0.88	46.17	-14.08	-5.83	-4.63	-16.54	-9.18	-13.48	-2.62	-0.39	-1.96	NA	NA	-2	-1.56	-0.35	NA	NA	NA	NA	NA	NA	NA	NA
Kptn_HOM_tm1a	% change	NA	NA	NA	NA	NA	NA	NA	NA	NA	NA	NA	NA	NA	NA	NA	10.35	-71.09	-6.32	2.68	-5.37	-3.57	42.6	20.92	30.09	NA	32.21	2.65	43.57	13.15	5.96	-1.11	19.69	NA	NA	NA	NA	NA	NA	2.26	3.94	NA	NA	NA	NA	NA	NA	NA	NA
Krt31_HOM_tm1e	% change	NA	-1.94	-56.32	4.12	-0.07	8.93	4.65	1.88	15.33	-2.7	-7.34	-6.49	-5.06	-0.75	1.11	-7.63	-74.24	-22.57	-4.5	-3.02	-2.4	-9.14	-8.47	-4.05	-11.38	-6.6	-7.54	-5	-10.93	-6.6	-7.53	-13.35	-25.62	-9.58	-11.41	NA	NA	-17.8	-2.14	-1.41	-8.66	-4.84	-8.92	-11.26	9.38	-12.42	NA	NA
Krt7_HOM_tm1b	% change	NA	1.97	17.72	3.61	0.42	3.17	-5.3	-2.67	1.63	2.34	NA	-4.76	7.99	1.49	1.56	-2.4	51.2	46.1	4.16	2.85	-5.56	-7.5	-2.81	1.92	21.32	5.33	-5.98	3.2	-19.61	3.28	-15.37	4.82	2.77	3.2	2.56	-2.9	5.7	-5.94	-9.13	-4.6	2.46	-20.66	-0.33	-3.96	NA	-6.35	21.16	8.56
Krt76_HET_tm1a	% change	NA	NA	NA	NA	NA	NA	NA	NA	NA	NA	NA	NA	NA	NA	NA	0.94	-41.09	7.08	14.27	4.84	-3.99	12.71	5	3.7	19.74	-31.76	1.72	-11.48	-6.39	NA	-9.01	-3.03	3.97	6.75	10.25	8.06	2.06	-1.83	-0.31	-1.38	NA	NA	NA	NA	NA	NA	NA	NA
Krt79_HOM_tm2b	% change	NA
Krt83_HOM_tm1b	% change	NA	-0.54	15.05	-4.5	-4.19	2.77	12.82	0.2	3.77	21.6	6.86	-12.49	17.54	-0.5	3.52	-0.31	36.26	10.08	0.3	-4.51	1.2	4.16	5.77	-8.72	-16.63	-25.85	-5.45	-13.25	6.75	-13	10.4	-4.02	-4.6	-12.13	-17.43	NA	NA	2.51	4.37	-1.49	NA	NA	NA	NA	NA	NA	NA	NA
Krt88_HOM_tm1a	% change	NA	0.12	-17.4	-3.43	-3.69	-0.63	-12.53	3.55	-17.55	-7.16	15.79	7.7	20.12	-1.64	-3.3	-0.07	-25.09	33.46	-4.17	-3.4	-13.14	-10.54	-1.26	-1.41	28.61	11.31	8.61	-2.27	-7.86	-3.97	-5.3	4.1	14.15	15.18	17.4	-1.53	-0.53	-1.16	-10.37	1.32	-1.33	-8.73	-7.18	5.77	NA	1.69	26.91	26.19
L3mbtl2_HET_tm2a	% change	NA	2.5	-26.33	3.34	0.86	2.06	9.47	3.66	9.57	-0.28	12.68	10.02	15.3	1.06	-2.09	1.27	1.66	5.96	6.21	3.88	-5.43	-1.55	5.18	9.4	8.82	22.9	6.99	15.85	-5.72	2.03	1.99	0.86	-0.49	0.05	0.11	-2.34	5.74	-11.24	3.91	1.52	2.44	15.85	-5.62	-0.82	16.86	-9.5	0.46	11.38
Lacc1_HOM_tm1a	% change	NA	-7.28	21.31	-7.05	-0.61	-1.22	NA	NA	NA	NA	5.15	-2.07	-1.89	-4.09	0.76	-3.9	22.23	-22.3	-10.51	-2.76	-2.38	9.28	2.68	5.74	22.72	-8.82	11.3	-4.33	0.62	4.35	-0.7	8.3	NA	NA	NA	NA	NA	NA	-9.12	-3.78	NA	NA	NA	NA	NA	NA	NA	NA
Lamc3_HOM_tm1a	% change	NA	-3.75	75.85	1.92	0.87	-0.23	4	-5.11	-8.81	7.75	1.41	-3.74	0.33	0.65	-0.26	-1.11	91.32	21.35	14.27	0.05	0.02	0.87	3.78	12.06	-9.52	5.55	-13.16	2.46	-1.8	-9.78	4.83	12.1	16.6	6.49	-2.77	-0.58	NA	2.33	-0.65	-1.54	NA	NA	NA	NA	NA	NA	NA	NA
Laptm5_HOM_tm1a	% change	NA	-10.04	-21.02	-3.27	-2.21	-1.76	1.99	-2.57	-2.71	-3.65	-5.2	-16.63	5.65	-1.11	-6.98	2.31	-13.48	-3.99	10.79	7.09	5.93	-7.1	1.89	-3.7	1.46	24.67	-16.09	9.92	NA	11.36	-1.04	-2.34	4.18	4.63	4.8	-6.9	-1.37	-3.89	0.22	-2.5	NA	NA	NA	NA	NA	NA	NA	NA
Lars_HET_tm1b	% change	NA	-8.38	-65.01	-4.8	0.63	0.4	NA	-1.75	4.98	-2.5	-8.58	-21.38	-15.4	1.18	0.49	-7.64	-64.17	-40.75	15.66	4.61	16.95	-8.46	-6.21	-12.21	-26.95	-18.65	-9.97	-13.36	-21.34	-25.91	-11.03	-21.47	-2.96	5.62	-3.37	-6.77	3.62	2.7	10.83	1.17	NA	NA	NA	NA	NA	NA	NA	NA
Lce1m_HOM_tm1b	% change	NA	5.54	-33.4	-6.06	-1.06	-0.96	8.49	-4.78	2.84	10.15	4.08	-3.56	-12.17	-0.51	-5.38	-5.36	22.7	-5.7	-13.79	1.43	-7.84	-11.86	1.22	-5.97	-9.13	-2.21	-14	-0.59	14.6	11.99	2.54	-13.77	-5.45	-7.39	-6	-16.06	0.19	0.85	-5.46	-9.48	NA	-25.85	NA	10.29	-10.91	NA	NA	-40.99
Lce3c_HOM_tm2a	% change	NA	-5.92	-4.38	-3.87	-0.57	-1.93	-3.09	-3.1	3.95	-3.03	-10.19	-10.11	-8.41	1.5	1.52	-8.23	114.21	18.31	-11.75	-1.92	-10.94	-5.51	-4.32	-5.34	-7.06	29.6	-9.18	-1.75	-12.26	0.23	-4.15	-18.29	-7.54	-4.37	-7.1	13.69	-2.86	-5.28	-10.56	-7.06	-1.49	-10.02	-0.84	-3.71	-9.11	2.96	13.08	12.87
Ldha_HET_tm1a	% change	NA	NA	NA	NA	NA	NA	NA	NA	NA	NA	NA	NA	NA	NA	NA	-5.44	37.01	23.62	-17.01	-10.05	-6.73	NA	NA	NA	NA	-29.24	1.42	-11.11	NA	-14.96	-12.25	-4.54	-9.57	-5.59	-7.25	-13	1.55	NA	NA	-7.42	NA	NA	NA	NA	NA	NA	NA	NA
Ldhb_HOM_tm1b	% change	NA	-10.19	70.55	-14.36	-1.38	-10.28	-14.14	-4.03	-20.66	2.1	-7.2	-14.01	-20.76	-3.33	-5.93	-6.18	14.1	2.44	-6.73	-1.34	-2.03	-26.84	-15.5	-16.05	-23.14	-21.44	0.34	-6.02	-12.24	-12.97	-2.35	4.37	-2.14	0.32	-9.29	-3.61	6.5	1.06	-9.57	-5.57	NA	NA	NA	-2.91	NA	-13.25	NA	NA
Ldlrad4_HOM_tm1b	% change	NA	3.2	40.17	9.39	2.75	10.17	NA	NA	NA	NA	-9.23	-23.8	-1.71	-0.95	-2.83	-1.71	19.86	1.95	7.72	1.19	8.86	-15.54	-10.86	-7.03	-6.06	-2.18	20.49	-15.04	-17.5	-4.13	-10.97	-4.45	-11.38	-6.52	-3.36	-7.2	-4.08	-3.76	3.54	-0.55	NA	NA	NA	NA	NA	NA	NA	NA
Leo1_HET_tm1a	% change	NA	-5.05	29.17	-12.63	-1.84	-4.64	1.02	-2.27	-11.36	-4.65	-4.91	4.59	-8.76	-3.68	-9.64	5.14	9.68	22.57	2.33	-1.58	3.24	8.59	2.97	5.67	-11.97	16.01	3.87	4.39	15.22	9.55	11.94	6.55	-3.91	0.89	4.85	NA	NA	0.5	5.61	-0.16	NA	NA	NA	NA	NA	NA	NA	NA
Leprot_HOM_tm2a	% change	NA	4.86	-19.26	2.43	2.23	-4.13	4.25	-1.85	10.46	1.35	7.63	7.06	-9.18	1.3	2.86	3.57	-32.61	-4.89	-1.67	3.06	3.01	-7.8	1.56	0.87	-9.69	-1.67	3.04	-2.09	-7.96	-4.13	-5.08	-5.11	1.39	1.82	5.78	-13.11	5.65	1.78	3.99	3.13	2.88	16.93	5.7	6.33	NA	14.28	NA	NA
Leprot_HOM_tm2b	% change	NA	6.83	-7.09	2.1	3.76	0.8	4.41	8.82	3.38	3.48	5.82	3.8	11.85	-1.75	0.5	-6.85	-38.88	-25.55	9.65	5.27	-1.62	-2.38	3.98	1.85	-25.09	-4.61	-7.15	-4.64	NA	-3	-13.36	-2.46	-11.44	-2.7	-4.76	0.6	-3.06	1.5	0.18	4.13	-7.48	-10.9	-1.37	-29.27	-0.2	2.36	-9.76	-56.62
Lgals7_HOM_tm1a	% change	NA	5.31	-0.54	2.56	2.08	2.99	7.78	3.75	5.56	11.7	10.12	-5.85	9.9	2.87	4.7	-1.59	16.32	26.5	-5.02	-7.25	1.94	-14.79	-3.98	-6.75	-11.82	-18.43	2.1	-1.85	3.63	2.58	-4.96	-3.45	-2.21	0.53	-2.42	-2.36	0.34	-7.15	-6.14	-0.99	9.77	1.96	4.91	-13.99	NA	4.71	6.53	6.86
Lgals7_HOM_tm1b	% change	NA	-6.17	8.65	-7.07	-4.64	-1.57	-3.44	-3.78	-10.15	-0.76	-5.97	-2.08	1.52	-3.58	-1.66	-1.15	42.31	22.57	-5.68	2.91	-10.7	-2.65	1.92	3.81	21.86	2.21	16.46	-2.46	-9.14	-4.03	-8.43	-10.64	0.57	3.59	5.98	-5.03	0.71	-9.18	-4.31	-1	-5.41	-18.83	-7.63	3.17	6.51	2.02	-26.17	-18.7
Lix1l_HET_tm1a	% change	NA	-18.95	-12.64	10.57	-4.67	1.48	NA	NA	NA	NA	NA	-8.08	-25.96	1.49	3.15	-12.01	-13.88	14.15	-23.89	-6.38	-15.35	9.25	2.17	-11.28	-16.07	NA	-9.19	-17.96	-20.62	-15.53	-18.71	-8.72	-1.04	0.04	-9.76	NA	NA	14.12	-2.65	-9.65	NA	NA	NA	NA	NA	NA	NA	NA
Lmna_HET_G609G	% change	NA	-0.1	28.73	-6.52	-0.29	-0.75	3.38	4.84	-16.11	3.95	1.11	1.69	-13.09	-4.35	0.28	-2.73	15.18	-4.54	4.38	2.23	1.61	-11.81	0.64	-13.05	-10.68	20.65	-15.92	1.76	1.09	1.34	1.29	-6.23	-16.52	-10.18	-4.86	-10.01	-9.8	-1.52	0.32	-1.77	4.02	NA	NA	4.47	NA	NA	NA	NA
Lmnb1_HET_tm1a	% change	NA	-14.23	-26.87	-4.11	-3.62	1.63	-11.67	-7.05	10.08	-15	11.57	-1.19	-6.46	0.01	4.77	-9.53	-25.06	-6.4	4.14	5.03	0.7	-7.87	-7.33	-11.27	31.41	NA	-14.19	NA	-27.71	11.88	-16.08	-1.39	-11.72	-1.6	NA	NA	-18.67	2.21	-2.15	1.86	NA	NA	NA	NA	NA	NA	NA	NA
Lmnb2_HET_tm1a	% change	NA	NA	NA	NA	NA	NA	NA	NA	NA	NA	NA	NA	NA	NA	NA	-0.34	-34.7	-16.29	-0.28	0.93	-8.28	9.97	1.18	13.96	17.58	32.01	-2.6	-9.02	7.51	-21.39	3.1	-5.58	5.14	9.87	NA	1.65	8.28	7.75	-5.86	-0.64	NA	NA	NA	NA	NA	NA	NA	NA
Lncenc1_HOM_tm1.1	% change	NA
Lnx2_HOM_tm1a	% change	NA	-1.71	-2.99	0.42	-4.8	1.38	-1.77	-5	-15.94	3.81	14.76	-2.88	4.05	-4.92	-2.52	-1.46	NA	NA	-7.96	-1.73	2.79	0.55	0.62	6.9	3.01	NA	2.03	NA	NA	NA	-1.73	7.53	NA	NA	NA	NA	NA	NA	-3.92	NA	NA	NA	NA	NA	NA	NA	NA	NA
Lonrf3_HEMI_tm1a	% change	NA	-2.14	40.23	-13.28	-3.3	-3.58	-16.4	-2.38	-1.79	-14.92	1.36	2.65	-15.09	-3.99	-4.1	2.17	205.15	-8.51	8.99	-0.62	4.87	4.42	11.55	-1.08	-29.86	-23.48	12.75	-2.99	-28.2	14.97	-5.84	-8.91	-1.94	-2.31	-8.94	12.72	8.63	-10.79	3.66	5.45	1.88	10.65	-0.05	-5.97	NA	-12.37	2.61	15.86
Lonrf3_HEMI_tm1b	% change	NA	-4.81	-11.59	-8.2	-3.74	-3.4	-15.59	4.08	5.96	-5.25	6.09	8.4	-4.54	-2.51	-2.53	4.5	12.01	51.42	-3.83	3.69	-6.28	-7.83	0.57	-5.84	8.54	19.51	-2.64	0.34	-17.42	-2.82	-3.54	7.04	2.33	2.01	5	-9.66	-0.31	-5.46	2.01	6.26	-8.34	-4.84	-9.55	7.27	0.14	-19.83	-12.79	-42.8
Lpar5_HOM_tm1a	% change	NA	-2.4	-33.09	5.35	-1.73	5.37	-3.48	1.26	5.99	-5.57	-1.07	-1.14	4.97	-1.25	1.58	-1.18	-8.38	3.29	-0.87	1.95	7.23	-7.13	5.52	-4.29	-15.18	-1.22	17.69	-11.67	-9.29	-4.13	-11.48	8.67	4.89	-1.44	-1.82	-9.94	7.73	0.92	0.73	-3.26	NA	NA	NA	NA	NA	NA	NA	NA
Lpcat3_HET_em1	% change	NA
Lpxn_HOM_tm1b	% change	NA	3.86	-3.24	-2.1	-4.72	0.81	12.92	5.67	5.99	-0.1	1.7	10.39	10.38	-0.24	-3.21	3.23	-15.39	-6.65	-1.85	4.41	-4.47	-3.71	9.25	-1.45	-13.63	-13.33	9.54	0.07	8.85	6.52	13.54	-4.82	-0.63	-1.51	-0.34	NA	NA	1.14	3.83	1.39	NA	NA	NA	NA	NA	NA	NA	NA
Lrba_HOM_em1	% change	NA
Lrig1_HOM_tm1a	% change	NA	NA	NA	NA	NA	NA	NA	NA	NA	NA	NA	NA	NA	NA	NA	0.11	27.07	-23	-6.49	3.84	-0.29	-8.97	7.6	-3.65	14.05	12.9	-17.91	4	-3.76	-1.53	7.3	-4.85	-2.78	0.07	6.83	NA	-0.95	7.9	1.99	NA	NA	NA	NA	NA	NA	NA	NA	NA
Lrmda_HOM_tm1e	% change	NA	-5.13	8.34	-13.61	-1.76	-11.1	-10.18	-4.51	-20.87	2.79	-8.4	5.77	-16.25	-0.74	-0.48	-6.14	72.18	4.39	-8.43	-3.56	-6.19	-9.45	-6.76	-0.27	-9.76	-15.02	-4.48	-0.4	6.26	-9.37	-8.58	-16.36	-9.32	-2.77	-11.15	0.6	3.36	-4.16	-11.12	-4.74	-4.27	-16.66	-3.2	-7.04	8.72	5.38	NA	NA
Lrmp_HOM_tm1b	% change	NA	2.46	-9.04	11.36	0.28	7.98	2.95	NA	NA	-3.91	-6.52	-14.55	12.8	4.91	-2.96	2.57	-34.61	-24.3	20.66	2.57	16.82	-7.7	NA	-4	-19.43	-21.2	13.19	-10.99	-19	-2.69	2.56	-20.29	-8.85	-6.19	-14.79	NA	NA	-12.89	15.63	4.16	NA	NA	NA	NA	NA	NA	NA	NA
Lrpprc_HET_tm1a	% change	NA	NA	NA	NA	NA	NA	NA	NA	NA	NA	NA	NA	NA	NA	NA	-1.43	-6.05	-17.99	7.18	5.04	4.12	0.19	2.59	7.3	3.88	-22.52	17.55	NA	NA	-17.95	-16.77	-19.56	-1.77	-4.22	4.22	6.32	4.12	11.83	NA	-0.34	NA	NA	NA	NA	NA	NA	NA	NA
Lrrc23_HOM_tm1a	% change	NA	-5.7	153.73	-15.89	-6.91	-10.28	-3.03	-10.74	-28.28	13.71	-17.1	-10.04	-19.88	-4.86	-3.77	1.65	162.46	64.57	-19.23	-4.25	NA	-4.35	5.5	15.78	3.19	1.29	-8.3	-0.57	-5.72	-5.5	-16.23	-0.53	2.03	0.03	-1.94	0.04	9.87	13.56	-10.87	-7.55	NA	NA	NA	NA	0.46	NA	NA	NA
Lrrc71_HOM_tm1a	% change	NA	-2.2	38.35	-5.28	-3.72	0.24	NA	NA	NA	NA	-10.05	4.84	-7.51	1.48	4	5.29	61.3	-9.75	7.19	1.81	5.92	NA	NA	NA	NA	1.52	19.66	-1.94	6.46	-8.79	2.43	8	NA	NA	NA	NA	NA	NA	6.31	2.29	NA	NA	NA	NA	NA	NA	NA	NA
Lrrc8d_HOM_tm1a	% change	NA	10.89	-7.54	5.78	-1.34	-2.56	7.27	NA	NA	9.88	4.7	3.19	-8.25	2.65	3.7	10.17	-12.7	-2.61	8.36	0.91	4.59	-3.47	4.49	-4.64	-20.78	-18.12	27.6	2.54	-7.86	20.5	7.73	-4.96	4.17	1.74	-5.96	NA	NA	1.91	8.84	1.41	NA	NA	NA	NA	NA	NA	NA	NA
Lrrk2_HOM_tm1.1	% change	NA
Lsm10_HET_tm2a	% change	NA	-1.38	25.17	-7.99	-4.32	1.84	-9.21	-0.71	21.41	-14.45	2.96	1.2	-11.4	-3.01	2.7	-2.75	7.84	-13.03	-7.13	-4.21	-1.8	-2.01	0.72	-6.7	-9.57	1.06	1.01	1.61	-23.84	22.02	-4.67	-17.67	-1.97	-6.7	3	4.08	2.33	-8.5	-4.67	NA	NA	NA	NA	NA	NA	NA	NA	NA
Lsm11_HET_tm1a	% change	NA	-12.23	-39.36	-9.24	-3.47	-8.06	-13.84	-7.2	-1.15	-7.91	-16.56	-24.39	-16.47	-8.6	-6.11	-6.78	1.72	-15.63	-5.08	-0.96	-0.98	-14.16	-8.81	-12.9	1.13	48.2	-17.86	-14.85	NA	NA	-9.79	-18.28	-9.51	-4.8	-10.4	-0.97	-6.95	-5.48	-6.28	-3.68	NA	NA	NA	NA	NA	NA	NA	NA
Lsm14b_HOM_tm1b	% change	NA
Ltbp1_HOM_tm1a	% change	NA	-6.58	-78.53	-4.1	-3.24	-1.25	NA	NA	NA	NA	0.31	-19.17	-27.58	-6.79	-1.01	-16.69	-70.92	-43.09	-9.85	-7.78	2.03	-13.9	-4.5	-6.84	-4.89	NA	-14.99	-23.34	-17.25	NA	-23.22	-14.9	-21.64	-5.78	-7.22	NA	-18.59	-24.5	-1.24	-6.13	NA	NA	NA	NA	NA	NA	NA	NA
Lyplal1_HOM_tm1a	% change	NA	4.01	-38.5	2.6	4.08	1.75	0.95	2.6	16.31	-4.59	9.78	8	19.56	1.02	4.79	-2.2	-48.88	-15.19	0.08	-0.53	-3.89	0.63	7.16	-2.59	4.98	-7.26	-0.63	-8.05	2.4	1.37	-3.82	1.58	-6.03	2.94	5.75	-8.71	-16.68	3.92	5.52	5.21	-1.82	-21.94	-4.83	5.22	1.3	NA	20.42	2.99
Lyrm9_HOM_tm1a	% change	NA	-7.4	15.4	-7.44	-1.19	-2.73	-3.35	4.04	-7.29	11.93	-0.71	-11.45	-8.19	-2.56	-3.59	-6.3	-13.92	-7.15	-8.8	-5.61	-6.91	-17.32	-9.74	-11	-15.5	-5.69	-10.98	-8.63	2.48	0.19	1.35	2.58	-5.09	-3.68	-2.08	-12.23	-5.26	-0.84	-8.43	-7.23	-2.13	-1.05	-5.91	17.51	-2.03	-10.61	NA	45.26
Lztr1_HET_tm1a	% change	NA	-2.12	4.48	-11.15	-4.21	-6.5	-9.13	-0.34	-2.75	-9.07	0.3	-18.93	NA	-5.09	-4.72	-5.5	-28.34	-12.53	-12.13	-8.76	-8.5	1.98	0.31	0.26	-11.19	-14	0.32	-12.94	-13.08	-17.5	-4.97	-5.79	2.4	-4.87	-5.4	NA	NA	4.42	-5.24	-3.88	NA	NA	NA	NA	NA	NA	NA	NA
Lzts1_HOM_em1	% change	NA
Macrod1_HOM_em2	% change	NA	-11.1	-23.03	-3.84	-9.04	4.26	-6.21	-10.68	-19.88	5.8	-12.28	-16.17	-12.25	2.8	-1.35	4.19	34.66	6.55	16.61	1.53	13.99	-0.06	-1.49	-9.18	-0.54	-5.07	0.05	-5.13	8.41	-13.29	5.25	-14.12	-2.6	3.51	-5.54	NA	NA	-13.25	4.42	-0.5	NA	NA	NA	NA	NA	NA	NA	NA
Mad2l2_HET_tm1a	% change	NA	-9.19	29.12	-10.28	-7.33	4.91	0.13	4.69	-15.47	-0.46	-0.82	2.07	-27.36	-1.17	-5.49	-10.76	-5.28	-2.51	-17.75	5.46	-8.97	-0.11	-5.52	13.02	4.34	-31.26	10.89	-9.12	23.32	10.04	-9.16	-2.3	8.15	-1.7	7.5	11.36	12.96	-9.66	-15.82	-8.14	NA	NA	NA	NA	NA	NA	NA	NA
Magi2_HET_tm1	% change	NA	NA	NA	NA	NA	NA	NA	NA	NA	NA	NA	NA	NA	NA	NA	-3.42	153.58	-36.13	-17.56	-11.78	-16.13	-18.25	8.29	25.19	NA	47.08	1.23	20.79	-11.78	-11.4	-13.47	-14.56	-2.74	-4.06	-8.22	NA	52.68	NA	-3.07	-2.75	NA	NA	NA	NA	NA	NA	NA	NA
Mamstr_HOM_tm1b	% change	NA	-0.32	-40.59	0.92	-1.81	1.82	-3.13	-7.54	8.79	-3.67	8.31	-7.15	3.13	-0.05	2.66	-2.99	-48.26	2.75	-5.5	-3.92	-1.77	NA	-0.38	8.23	3.46	7.43	-16.55	0.83	-15	1.9	1.25	16.4	-7.8	-0.46	NA	6.65	-3.19	-20.39	-5.55	-0.54	3.17	26.65	6.32	11.26	-3.55	2.92	23.46	12.18
Man2b2_HOM_tm1b	% change	NA	3.06	-43.87	7.49	0.95	-3.1	-3.27	-4.26	10.4	-9.15	5.95	2.04	15.82	-2.74	2.13	4.21	-37.08	15.12	11.75	-1.16	-7.14	-9.76	5.11	-0.95	-11.44	21.95	10.97	8.2	-15.53	5.73	-4.56	-4.48	5.78	7.3	11.43	-11.69	-9.22	-17.05	4.16	5.07	1.76	9.46	-7.83	0.43	-14.14	0.07	-9.59	-11.8
Maneal_HOM_tm1a	% change	NA	NA	NA	NA	NA	NA	NA	NA	NA	NA	NA	NA	NA	NA	NA	-12.44	-36.19	-32.5	-18.05	0.18	-2.31	-17.96	-11.6	-18.99	-20.42	NA	-2.04	NA	NA	NA	-19.52	-0.47	-7.6	-4.03	-8.2	-16.98	-11.62	-9.21	-0.06	-8.36	NA	NA	NA	NA	NA	NA	NA	NA
Map2k2_HOM_tm1a	% change	NA	0.35	21.38	15.75	8.57	3.18	4.81	5.95	23.55	-14.62	-7.59	-43.43	-6.41	-0.55	2.46	-0.39	41.93	45.95	30.12	11.24	6.23	9.33	-2.5	3	29.91	NA	21.1	-7.63	-1.82	-22.32	1.42	-12.02	1.54	-0.94	-14.26	NA	22.85	-8.69	8.46	1.6	NA	NA	-3.3	-29.6	NA	NA	NA	NA
Map2k7_HET_tm1a	% change	NA	4.24	26.06	-1.93	0.65	1.02	13.42	2.49	1.25	10.71	8.85	10.53	9.72	0.65	0.37	4.51	19.12	19.51	-7.59	-1.28	-7.72	-13.67	-4.99	5.91	-2.65	-9.21	-13.35	4.59	NA	16.69	6.09	14.61	14.16	10.93	7.09	12.87	13.51	-6.42	-3.68	-2.83	10.68	19.32	7.26	-0.53	NA	14.07	0.13	-7.1
Map3k1_HET_tm1a	% change	NA	-2.13	18.18	1.18	NA	0.64	-3.81	-2.29	-10.74	-5.53	-12.23	5.81	-3.67	-3.65	-2.78	1.92	18.25	28.14	-3.89	-0.93	2.29	6.28	-0.79	11.47	3.88	-30.62	13.86	-11.36	NA	12.14	0.56	2.66	8.69	4.02	0.3	-2.24	16.43	2.96	3.57	-0.03	NA	NA	NA	NA	NA	NA	NA	NA
Mapk1_HET_tm1a	% change	NA	NA	NA	NA	NA	NA	NA	NA	NA	NA	NA	NA	NA	NA	NA	-7.27	-76.21	-53.26	-2.99	-9.13	-2.13	NA	NA	NA	NA	-5.86	-12.45	-4.2	NA	-10.67	-10.04	-15.82	NA	NA	NA	NA	NA	NA	7.91	-0.48	NA	NA	NA	NA	NA	NA	NA	NA
Mapk10_HOM_tm1a	% change	NA	-1.71	96.23	-11.09	0.55	-2.84	-6.28	12.94	-20.83	-6.06	3.2	3.28	51.08	3.03	4.39	0.48	0.9	6.86	-4.99	0.23	-12.15	5.88	8.14	4.71	-15.3	34.64	29.79	-4.58	-21.72	-13.56	8.54	-12.08	-3.67	-3.37	2.51	NA	NA	0.48	-0.62	6.04	NA	NA	NA	NA	NA	NA	NA	NA
March5_HET_tm1a	% change	NA	1.56	177.01	3.6	-0.15	0.85	7.49	9.2	-46.27	6.63	-9.63	-4.76	0.6	12.81	8.22	-5.67	99.15	33.01	7.16	3.37	-0.75	-4.66	0.17	5.38	-11.74	8.6	2.22	-9.78	-1.61	8.66	-8.26	-7.77	-6.8	-4.2	-13.04	-18.42	6.15	2.45	-4.35	-5.32	NA	NA	NA	NA	NA	NA	NA	NA
Mast2_HOM_tm1a	% change	NA	0.97	28.61	2.44	0.4	0.94	-5.82	2.52	-26.45	4.13	13.92	-7.34	25.34	-0.32	1.34	1.71	40.89	27.78	-8.86	-0.83	-0.08	-2.31	2.45	11.73	25.4	13.17	0.88	1.26	-1.33	-3.18	-7.05	1.72	3.16	2.22	1.93	6.54	1.02	3.05	-0.79	2.4	1.95	-7.81	1.82	8.67	-24.93	7.38	1.26	-35.66
Matn1_HOM_tm1	% change	NA	NA	NA	NA	NA	NA	NA	NA	NA	NA	NA	NA	NA	NA	NA	-6.91	-14.65	21.16	10.75	5.96	-7.52	-2.77	NA	18.46	10.6	-20.67	-33.62	-3.65	16.34	-7.64	-14.18	-16	-25.72	10.42	9.42	NA	NA	NA	-10.81	-7.97	NA	NA	NA	NA	NA	NA	NA	NA
Matn3_HOM_tm1	% change	NA	NA	NA	NA	NA	NA	NA	NA	NA	NA	NA	NA	NA	NA	NA	-0.54	-66.79	-35.44	-1.47	-10.9	-8.04	42.46	35.95	9.97	107.96	-22.05	-22.48	19	10.55	34.01	-5.35	1.11	NA	12.7	13.36	NA	NA	NA	-1.23	-1.98	NA	NA	NA	NA	NA	NA	NA	NA
Matn4_HOM_em1	% change	NA
Mau2_HET_tm1b	% change	NA	-8.18	64.13	-8.27	-2.69	-0.62	-13.99	NA	NA	NA	-5.66	-7.9	-10.19	0.21	5.24	-2.51	111.54	23.77	3.36	0.3	5.54	-8.47	NA	NA	NA	4.44	8.06	-6.01	-7.24	-13.2	-16.35	-2.64	NA	-7.65	-7.01	NA	NA	NA	2.58	-0.36	NA	NA	NA	NA	NA	NA	NA	NA
Mbd1_HOM_em1	% change	NA	1.56	4.3	9.28	1.88	7.7	16.96	NA	NA	27.39	-3.68	-6.32	-12.32	5.66	3.18	7.16	6.6	4.91	10.69	-2.17	12.89	10.07	2.35	6.72	19.43	-24.42	6.85	-9.29	-2.18	-10.78	12.58	6.75	17.17	9.95	-4.66	NA	NA	1.7	3.57	1.14	NA	NA	NA	NA	NA	NA	NA	NA
Mbl2_HOM_em1	% change	NA	-9.48	40.36	-3.26	-6.97	2	7.86	-2.56	-0.1	4.64	-21.56	-4.22	-11.34	-1.28	-3.48	-3.15	86.85	0.4	6.3	-6.16	8.58	-2.99	9.1	-5.14	-3.02	-3.1	-15.47	-5.61	-0.36	-5.33	6.73	-4.75	-19.3	-17.96	-20.31	NA	NA	2.71	-6.96	-2.36	NA	NA	NA	NA	NA	NA	NA	NA
Mbtd1_HET_tm2a	% change	NA	NA	NA	NA	NA	NA	NA	NA	NA	NA	NA	NA	NA	NA	NA	-8.85	-50.11	-60.05	7.34	15.24	1.19	4.58	-11.22	-24.87	17.8	NA	-25.05	-22.99	NA	-2.1	4.69	-12.88	-3.41	-5.02	5.24	NA	NA	NA	-1.43	NA	NA	NA	NA	NA	NA	NA	NA	NA
Mcf2l_HOM_tm1a	% change	NA	4.23	-15.54	-1.92	2.88	-0.82	-5.61	0.19	10.78	-11.6	7.27	-1.65	11.49	-0.02	1.35	-8.04	-82.49	-24.43	2.75	2.18	2.12	-6.81	-4.21	-2.96	7.75	-16.31	-29.17	-12.52	1.51	17.66	-12.27	-8.85	-2.09	3.18	-1.98	-12.86	-3.27	-3.96	-3.65	0.79	6.77	-15.1	6.09	-6.31	-1.45	4.59	-2.69	NA
Mcph1_HOM_tm1a	% change	NA	NA	NA	NA	NA	NA	NA	NA	NA	NA	NA	NA	NA	NA	NA	-6.8	22.54	14.15	-1.32	0.12	-8.36	24.81	7.51	14.15	21.13	-55.3	-9.71	-7.96	-17.43	NA	8.58	-1.51	-12.75	-6.34	-10.82	NA	NA	-9.25	-4.93	-6.53	NA	NA	NA	NA	NA	NA	NA	NA
Mcph1_HOM_tm1a	% change	NA	NA	NA	NA	NA	NA	NA	NA	NA	NA	NA	NA	NA	NA	NA	-12.42	66.51	23.38	-0.22	-0.18	-8.79	-4.31	-0.82	-3.38	-1.69	-4.93	-12.7	NA	-35.22	15.66	-1.46	-18.93	-15.13	-17.87	-13	NA	NA	NA	-6.47	4.28	NA	NA	NA	NA	NA	NA	NA	NA
Mdn1_HET_tm1a	% change	NA	NA	NA	NA	NA	NA	NA	NA	NA	NA	NA	NA	NA	NA	NA	8.17	-55.32	-9.58	29.25	8.14	2.77	-16.47	-11.64	-16	17.04	-59.55	20.18	-10.86	0.63	7.64	-4.41	30.39	9.74	-10.55	-0.55	-25.57	23.95	NA	-3.84	4.36	NA	NA	NA	NA	NA	NA	NA	NA
Mecr_HET_tm1a	% change	NA	NA	NA	NA	NA	NA	NA	NA	NA	NA	NA	NA	NA	NA	NA	0.44	-7.36	-25.21	4.58	2.31	0.39	NA	NA	NA	NA	32	NA	NA	NA	NA	15.96	-12.37	-22.91	-7.02	-11.66	NA	NA	NA	3.4	-0.09	NA	NA	NA	NA	NA	NA	NA	NA
Med19_HET_tm1a	% change	NA
Med22_HET_tm1a	% change	NA	0.86	33.82	-9.52	-3.23	-7.44	-18.1	11.19	-13.49	4.4	12.22	-3.05	-4.69	-1.44	-5.57	-8.02	-14.76	0.97	10.9	-1.43	-0.84	1.54	-2.17	13.88	11.28	-26.06	-3.35	-12.23	-4.59	-5.56	-8.71	-1.47	9.91	6.58	1.06	6.04	10.68	5.24	-6.23	-5.19	-7.17	9.52	4.3	-5.86	NA	-4.38	-26.13	-58
Med23_HET_em1	% change	NA	-0.87	-12.16	3.56	-3.66	2.44	2.95	-4.83	-1.07	-1.98	-12.57	-2.01	-6.94	-1.55	-1.71	-2.71	36.46	-18.3	0.14	-0.77	3.76	-5.83	-2.44	-12.19	-17.73	-18.28	-16.68	-7.94	-15.56	-0.38	-5.65	-19.08	-15.5	-9.13	-5.74	NA	NA	-2.58	2.23	-0.1	NA	NA	NA	NA	NA	NA	NA	NA
Medag_HOM_tm2b	% change	NA	-2.06	1.35	-2.04	1.47	1.45	4.27	-1.61	9.53	-2.28	-5.61	-1.92	-4.04	-2.33	-2.81	2.26	4.52	14.01	-7	5.97	5.73	-7.22	1.81	5.34	-8.89	21.99	7.94	2.25	-12.11	-8.34	-3.11	-0.31	10.22	6.52	7.54	11.8	-4.19	3.92	-2.42	-0.33	-0.94	29.62	1.67	-5.26	-22.22	-6.88	-10.44	-19.01
Melk_HOM_tm1a	% change	NA	NA	-56.23	NA	NA	NA	-19.84	NA	-11.52	-3.28	-7.05	-6.16	-13.11	NA	-6.59	-1.46	-3.9	3.58	3.18	-2.56	-3.73	-5.19	-2.91	-5.87	16.53	NA	-2.02	-1.63	NA	-12.56	-3.59	7.39	-8.5	-4.45	-8.72	NA	-10.64	0.12	3.67	-2.32	NA	NA	NA	NA	NA	NA	NA	NA
Mep1a_HOM_tm1a	% change	NA
Metrnl_HOM_tm1b	% change	NA	-6.95	-19.12	-2.52	-4.94	3.23	-4.89	-4.77	0.83	-12.14	-5.53	-10.05	25.19	-1.55	1.2	-7.52	19.39	-10.23	-4.68	1.66	-5.21	-3.17	5.31	0.7	4.39	2.58	10.36	-5.98	NA	-23.03	-21.75	-11.61	-0.88	1.88	3.79	3	-0.7	-9.37	-2.48	-7.88	-6.67	-4.34	NA	-25.77	-13.97	-18.37	10.36	-15.66
Mettl24_HOM_tm1a	% change	NA	-13.33	31.86	-11.14	-7.9	-7.43	-26.37	-2.64	-5.38	-3.99	-13.81	-7.22	-17.28	-9.51	-5.31	-7.63	120.46	3.92	11.31	-1.04	5.49	-6.88	0.65	-10.17	-33.26	-1.61	16.96	1.84	-25.47	-1.77	-14.02	-0.41	-13.58	-7.87	-3.6	-9.45	-13.13	-20.63	-2.46	-1.62	-6.47	0.43	-3.33	-10.12	NA	-10.86	-4.09	-34.95
Mfrp_HOM_tm2a	% change	NA	NA	-27.25	-15.34	-2.02	-9.72	-2.95	3.16	-12.24	-3.32	NA	-4.2	NA	-7.16	NA	-8.37	-19.29	-34.27	-4.54	-1.09	2.84	7.49	-7.53	5.23	22.49	6.69	-4.52	-4.56	NA	-0.15	-16.8	-11	6.85	13.12	2.03	16.05	1.22	1.58	-9.22	-3.11	NA	NA	NA	NA	NA	NA	NA	NA
Mfsd2b_HOM_tm1a	% change	NA	NA	NA	-0.43	-3.06	1.46	NA	NA	NA	NA	NA	NA	NA	NA	NA	NA	0.66	27.22	7.47	3.16	-0.89	30.57	13.09	14.09	21.53	NA	8.31	NA	NA	NA	0.65	2.6	-2.27	-3.85	-6.8	NA	-3.06	-10.74	3.87	NA	NA	NA	NA	NA	NA	NA	NA	NA
Mgat4c_HOM_tm1a	% change	NA	-4.11	14.38	-0.5	-1.32	4.78	NA	NA	NA	NA	-9.68	-7.22	12.15	-3.34	-7.43	5.65	12.04	21.07	5.72	-1.81	-0.99	15.82	12.68	2.66	1.32	-8.46	-0.18	3.02	6.25	6.97	2.72	3.82	-1	2.37	-8.43	NA	NA	21.6	7.43	0.92	NA	NA	NA	NA	NA	NA	NA	NA
Mgst3_HOM_tm1a	% change	NA	NA	NA	NA	NA	NA	NA	NA	NA	NA	NA	NA	NA	NA	NA	NA	NA	NA	NA	NA	NA	NA	NA	NA	NA	NA	NA	NA	NA	NA	NA	NA	NA	NA	NA	NA	NA	NA	NA	NA	NA	NA	NA	NA	NA	NA	NA	NA
Mgst3_HOM_tm1a	% change	NA	NA	NA	NA	NA	NA	NA	NA	NA	NA	NA	NA	NA	NA	NA	-0.4	NA	14.04	-12.37	-3.92	-1.27	NA	NA	NA	NA	-8.14	-33.07	NA	NA	NA	NA	-20.82	NA	NA	NA	NA	NA	NA	-6.98	-9.38	NA	NA	NA	NA	NA	NA	NA	NA
Mgst3_HOM_tm1b	% change	NA	1.39	-41.99	0.76	0.97	-4.38	0.97	-1.02	5.65	4.01	-1.66	2.62	6.58	-1.14	0.73	-6.24	23.19	-12.34	4.19	4.42	-4.48	-12.03	8.4	-5.3	-17.15	25.74	8.99	-1.73	-4.24	-20.38	-5.27	-1.65	6.33	-4.2	6.82	0.62	1.4	3	-1.59	-0.06	NA	NA	NA	NA	NA	NA	NA	NA
Micu2_HOM_tm1a	% change	NA
Miga2_HOM_tm1a	% change	NA	NA	NA	NA	NA	NA	NA	NA	NA	NA	NA	NA	NA	NA	NA	-2.52	-9.12	NA	NA	NA	0.33	NA	NA	NA	NA	-37.82	0.61	4.1	-2.38	NA	NA	8.17	NA	NA	NA	NA	NA	NA	-4.55	1.26	NA	NA	NA	NA	NA	NA	NA	NA
Miga2_HOM_tm1a	% change	NA	NA	NA	NA	NA	NA	NA	NA	NA	NA	NA	NA	NA	NA	NA	-11.19	7.57	9.31	-14.54	-0.48	-14.86	-8.46	-7.35	5.46	-9.51	2.11	-4.51	-14.12	-15.81	-5.2	-6.76	14.7	2.39	NA	NA	NA	NA	NA	-8.73	-2.97	NA	NA	NA	NA	NA	NA	NA	NA
Mindy1_HOM_tm1a	% change	NA	NA	-31.98	-1.72	-1.39	-4.78	NA	NA	NA	NA	1.4	-4.96	-1.82	-0.78	0.54	-5.21	-1.79	-10.44	-6.16	2.09	-5.84	-3.17	1.48	-6.28	13.12	-41.18	-21.2	-4.87	-18.39	2.65	3.81	-0.33	-18.14	-9.3	-1.63	-0.13	-1.51	-4.71	-0.39	-6.76	NA	NA	NA	NA	NA	NA	NA	NA
mir122_HOM_tm1	% change	NA	-5.57	-17.83	6.59	-5.28	10.92	-1.92	-15.3	NA	0.5	-12.96	-19.93	-2.64	4.54	-3.44	-4.11	-28	-21.8	24.23	0.21	19.36	-2.92	-7.68	-15.69	-18.58	NA	4.74	-23.43	-5.83	-12.41	-6.94	-11.07	-12.09	-9.94	-22.67	NA	NA	-2.32	13.28	-2.68	NA	NA	NA	NA	NA	NA	NA	NA
mir145_HET_nogene	% change	NA	6.5	-8.84	-0.08	6.42	-5.65	-2.32	2.63	15.02	0.62	14.38	4.13	11.81	1.59	5.71	-5.81	-71.02	-36.23	-7.11	1.46	-4.34	2.33	-2.57	-2.53	-0.24	-8.55	0.35	-8.05	3.72	8.21	-13.97	4.55	3.4	6.22	15.13	-14.86	-5.21	-11.53	-2.89	2.95	-3.9	-14.31	-7.84	-0.1	-3.93	NA	-3.71	NA
mir145_HOM_nogene	% change	NA	-3.71	-32.97	NA	1.92	-6.13	-5.26	-7.37	12.51	-5.92	-1.78	-0.45	-14.23	-2.85	1.99	-1.27	39.5	0.46	-3.43	-4.48	-1.03	-1.46	3.19	6.53	-4.27	-9.75	-10.49	-8.74	-6.79	-9.44	-7.61	-9.53	-8.6	-5.6	-2.71	0.13	-8.22	-2.06	-4.72	0.61	-4.03	-6.92	-5.33	-3.44	-1.8	-8.56	5.46	NA
mir145-mir146a_HET_nogene	% change	NA	-11.94	-26.53	-10.94	-5.53	-9.09	-18.38	-9.81	-15.06	-13.92	-14.53	-8.94	-10.35	-6.59	-8.26	-8.14	-13.78	-10.06	-3.62	1.9	-14.85	-17.95	0.62	-5.36	-19.04	-3.81	-12.13	-10.57	-15.55	-22.89	-9.74	-7.22	-13.04	-6.56	2.4	-26.71	-0.01	-5.66	-0.17	-0.9	-7.86	-23.57	-9.9	-9.08	-2.72	-5.29	33.59	NA
mir146a_HET_nogene	% change	NA	0.22	37.75	-4.08	-1.05	-5.91	0.24	5.57	-14.8	4.9	0.6	9.42	11.07	-4.34	NA	1.55	27.66	-7.71	NA	NA	NA	-0.99	NA	6.06	-4.98	NA	5.14	NA	-12.2	NA	5.07	-15.35	5.03	-4.89	-5.74	NA	6.7	2.79	-9.91	-3.42	NA	NA	NA	NA	NA	NA	NA	NA
mir146a_HOM_nogene	% change	NA	1.72	9.15	NA	NA	10.01	-0.87	-1.46	-8.71	15.91	-4.67	-6.1	-15.61	5.5	2.61	NA	-29.24	3.33	3.54	4	12.19	-5.6	3.84	11.71	-2.25	NA	NA	2.15	-5.78	-18.74	-1.8	NA	NA	NA	NA	NA	NA	NA	1.19	-5.8	NA	NA	NA	NA	NA	NA	NA	NA
mir183-mir96_HOM_tm1	% change	NA	1.67	-3.61	5.55	1.03	3.04	-1.02	-1.43	-8.69	6.77	-7.57	-1.44	-4.24	3.98	-4.38	5.47	-17.17	-12.4	4.68	1.37	9.35	5.33	2.47	2.62	2.54	-8.68	17.54	2.24	-14.89	18.03	12.72	-4.36	2.59	-0.21	-3.02	NA	NA	-2.01	7.77	3.79	NA	NA	NA	NA	NA	NA	NA	NA
mir210_HOM_tm1	% change	NA	2.31	59.89	-5.71	2.92	-2.87	NA	NA	NA	NA	NA	3.02	-9.73	-3.03	-2.04	-2.1	62.37	3.15	-13.52	-5.6	-5.77	-5.92	2.38	2.96	14.45	-17.86	-16.29	-1.82	1.44	-6	1.09	18.22	NA	NA	NA	NA	NA	NA	-8.12	-2.83	-6.65	NA	-6.07	-6.29	NA	NA	-18.07	10.35
mir211_HOM_tm1	% change	NA	-11.2	3.82	-10.46	-5.64	-2.23	NA	NA	NA	NA	-17.55	-8.9	-11.79	-7.28	-9.16	-7.18	68.47	46.24	-6.7	-4.48	-4.45	8.29	9.49	3.31	11.04	-27.56	-14.88	-17.19	-1.45	-5.96	4.75	-12.82	-18.41	-8	-12.18	NA	NA	-5.76	-2.27	-8.94	NA	NA	NA	NA	NA	NA	NA	NA
mir32_HOM_tm1	% change	NA	-4.09	48.15	-11.71	-7.97	-6.12	-2.38	NA	NA	-0.1	-7.29	4.98	-13.97	-2.55	0.78	2.36	-11.33	-5.02	0.89	2.56	-5.36	7.01	9.47	12.28	-9.73	1.2	20.62	6.49	-4.92	9.45	7.3	-1.14	1.6	1.66	-1.07	-7.94	-7.3	-1.23	2.75	-2.66	NA	NA	NA	NA	NA	NA	NA	NA
mir342_HOM_tm1	% change	NA	1.36	-13.71	-11.05	-1.46	NA	1.95	8.35	6.44	5.05	4.31	4.75	4.1	-2.57	0.27	0.57	44.68	-9.98	3.35	4.4	-3.26	-4.32	5.33	-7.29	-8.49	13.56	3.15	-3.35	-8.56	-3.84	15.19	-4.79	-10.6	-2	0.41	NA	NA	6.05	8.19	5.7	NA	NA	NA	NA	NA	NA	NA	NA
Mir96_HET_tm2.2	% change	NA
Mir96_HOM_Dmdo	% change	NA	NA	NA	NA	NA	NA	NA	NA	NA	NA	NA	NA	NA	NA	NA	NA	NA	NA	NA	NA	NA	NA	NA	NA	NA	NA	NA	NA	NA	NA	NA	NA	NA	NA	NA	NA	NA	NA	NA	NA	NA	NA	NA	NA	NA	NA	NA	NA
Mir96_HOM_tm2.2	% change	NA	-4.79	4.08	-0.07	-4.54	5.31	NA	NA	NA	NA	-7.16	-5.82	-10.84	-0.98	4.99	-2.8	-8.55	-6.69	7.53	1.21	3.36	-4.92	-1.62	-8.88	-17.97	-25.02	-0.38	-11.66	4.23	-7.2	-1.71	-21.82	-7.01	-5.85	-2.91	-7.9	6.6	-12.77	0.75	-4.54	NA	NA	NA	NA	NA	NA	NA	NA
Mir96_HOM_tm3.2	% change	NA
Mis18bp1_HET_tm1a	% change	NA	NA	NA	NA	NA	NA	NA	NA	NA	NA	NA	NA	NA	NA	NA	-3.67	5.16	0.3	-0.15	-1.05	-2.74	-11.9	12.43	-30.76	27.12	-23.93	-42.62	-2.71	10.86	0.02	-17.54	-8.79	-16.3	-9.94	-7.19	-29.31	17.06	NA	-4.96	-1.14	NA	NA	NA	NA	NA	NA	NA	NA
Mkrn2_HOM_em1	% change	NA	-0.14	-45.08	5.65	8.35	-0.87	NA	NA	NA	NA	NA	-2.87	-15.38	5.99	4.1	6.4	-65.62	-30.83	20.44	8.69	10.85	-7.59	4.1	-2.67	-21.54	-14.11	-17.03	0.99	-5.51	24.86	0.61	5.25	3.9	4.41	-0.59	NA	NA	4.04	10.3	1.18	NA	NA	NA	NA	NA	NA	NA	NA
Mkrn2_HOM_em1	% change	NA	-8.28	-13.73	-7.4	-2.66	3.25	-6.03	-7.29	-2.42	4.69	-9.35	-15.37	-17.2	1.39	-2.27	-3.44	4.33	12.05	-14.85	-5.6	-0.57	-17.74	-8.57	-7.33	-4.35	3.62	-10.06	-8.54	-14.27	-11.11	-13.93	37.46	4.72	4.21	6.33	4.38	-0.87	-2.23	-1.8	-1.8	-1.74	-20.25	-1.77	-12.25	-25.68	-4.08	-4.57	27.72
Mks1_HET_tm1a	% change	NA	NA	NA	NA	NA	NA	NA	NA	NA	NA	NA	NA	NA	NA	NA	-10.71	-20.14	13.38	-6.44	-1.23	-14.1	-8.65	7.6	-10.24	-24.53	32.72	-33.27	2.98	-11.49	-9.19	-6.16	-5.42	-9.8	-7.15	-5.12	-8.08	10.84	NA	-10.23	-1.08	NA	NA	NA	NA	NA	NA	NA	NA
Mlec_HOM_tm1a	% change	NA	-4.17	-6.43	-10.21	-1.45	-7.09	NA	NA	NA	NA	-10.63	0.39	-0.07	-0.55	-8	-1.53	12.48	-12.74	-8.68	-6.33	-5.32	-18.82	-4.3	-4.06	-7.2	12.23	-5.99	-2.16	-27.15	-12.26	-12.73	5.56	-5.08	-7.25	-0.29	-0.16	1.61	-4.23	1.2	-1.12	NA	-20.53	-7.39	-16.71	NA	5.51	NA	NA
Mms22l_HET_tm1a	% change	NA	NA	NA	NA	NA	NA	NA	NA	NA	NA	NA	NA	NA	NA	NA	2.15	-12.89	-8.97	-8.05	-0.67	-5.84	-3.22	-1.2	-4.56	-5.16	43.99	-25.12	12.63	-6.33	-10.56	-11.24	-6	-5.66	-2.97	16.79	-3.55	0.26	-12.32	-3.47	-0.5	NA	NA	NA	NA	NA	NA	NA	NA
Morc2a_HET_em1	% change	NA
Mospd1_HEMI_tm1a	% change	NA	5.78	1.73	10.74	4.86	7.08	8.63	11.41	18.1	-3.67	-0.07	4.83	-9.06	1.59	3.74	-3.66	-59.32	1.45	4.16	5.88	-6.29	-0.32	-0.33	4.02	11.43	-11.59	0.21	0.31	-10.59	-4.59	2.79	-11.88	2.34	6.63	3.6	-7.73	-6.05	-5.94	-8.33	2.75	1.42	29.23	2.21	12.4	-7.89	2.3	-17.11	32.03
Mpg_HOM_tm1a	% change	NA	-0.63	-12.99	-2.4	-3.81	-2.2	-5.95	3.9	0.57	6.07	-1.97	0.22	2.1	2.29	0.41	-1.76	-29.86	5.15	-5.32	-3.11	-9.41	0.38	-3.67	6.36	-8.98	12.04	-5.98	3.87	-3.26	11.63	-5.7	9.07	2.23	8.93	-1.68	-0.15	1.81	-4.25	-7.5	-4.52	-0.52	-20.64	-2.06	-6.13	2.69	-4.91	NA	18.63
Mrap2_HOM_tm1a	% change	NA	1.89	7.19	2.03	2.92	-1.08	NA	NA	NA	NA	-4.44	-3.77	-1.67	-0.1	6	2.75	64.48	9.22	-3.96	1.45	-5.33	-12.67	NA	NA	-12.42	-11.35	-8.77	-9.65	-10	-1.19	-6.09	9.9	0.82	-2.48	6.06	-2.26	10.03	-2.8	0.08	-3.17	NA	4.34	NA	-0.59	NA	NA	7.5	-23.6
Mrm1_HOM_tm2a	% change	NA	-8.17	-63.07	-3.43	-5.44	-0.96	-5.91	-3.96	14.13	-9.44	-11.23	-1.84	-23.07	-3.59	-2.95	0.74	-37.78	12.32	-10.37	-2.17	-7.93	3.88	4.38	4.57	11.04	13.66	-18.27	-2	-10.34	-8.72	-8.56	19.96	8.8	8.59	1.41	-0.88	-2.45	-0.82	-3.08	1.5	-2.82	17.18	-1.61	-1.01	NA	-18.13	-2.1	20.12
Mrnip_HOM_tm1a	% change	NA	NA	NA	NA	NA	NA	NA	NA	NA	NA	NA	NA	NA	NA	NA	-3.2	-2.94	13.35	-1.38	-1.11	-3.9	-8.23	2.81	4.66	18.43	-15.95	-3.8	-2.97	-7.63	-10.03	2.87	-22.15	-20.18	-6.53	-8.71	NA	NA	-3.25	4.16	3.84	NA	NA	NA	NA	NA	NA	NA	NA
Mroh4_HOM_tm1b	% change	NA	1.61	-28.18	1.78	-0.53	1.89	6.5	3.96	-10.48	9.63	8.63	8.52	-2.6	3.35	2.68	5.41	-16.47	-3.81	6.91	6.38	2.91	5.88	-6.3	-1.3	-11.04	-2.79	10.8	3.47	4.38	-5.54	11.43	1.56	1.43	1.72	-4.74	5.48	-9.93	0.27	2.83	5.33	-6.14	NA	NA	NA	NA	NA	NA	NA
Mroh7_HOM_tm1a	% change	NA	-9.42	-39.94	-1.76	0.41	-1.54	NA	-1.4	-0.19	-9.75	-13.69	-6.51	14.56	-6.47	-2.43	-5.31	-0.44	-29.43	3.82	1.47	2.67	0.8	7.85	2.18	17.88	-8.65	-1.46	5.15	-3.18	-1.14	-5.54	3.03	9.12	-0.77	8.82	6.16	4.67	-10	-10.66	-5.47	NA	NA	NA	NA	NA	NA	NA	NA
Mroh9_HOM_tm1a	% change	NA	4.43	-15.09	5.53	-0.21	-0.63	NA	NA	NA	NA	1.9	-12.83	12.24	3.37	-1.83	3.66	-11.63	-6.69	16.66	8.83	4.94	-11.62	2.87	-5.91	-31.53	-19.53	15.85	-7.04	-10.9	2.23	-3.67	-4.91	-2.49	-4.94	-7.81	NA	NA	-3.42	9.12	2.89	NA	NA	NA	NA	NA	NA	NA	NA
Mrpl23_HET_tm2b	% change	NA
Mrps21_HET_tm1e	% change	NA	-1.77	-9.93	-7.26	-0.3	-2.89	8.86	NA	NA	9.19	16.36	-8.12	-5.01	2.56	2.8	-3.1	-1.64	-13.88	9.52	0.24	14.65	-3.34	-1.8	-1.92	16.82	-6.26	-0.43	-11.67	-21.37	7.07	0.21	-8.44	-17.23	-10.05	-17.98	NA	NA	-5.83	10.24	-0.23	NA	NA	NA	NA	NA	NA	NA	NA
Mrps5_HET_tm1b	% change	NA	-5.07	-37.16	2.12	-0.8	0.74	8.73	-2.01	-9.08	0.23	-0.59	-12.57	-5.58	0.28	-0.67	-0.49	-48.04	0.73	-5.72	-3.57	-2.7	-13.69	-3.39	5.59	13.37	21.85	-11.38	-1.4	-12.45	-11.71	4.16	19.74	17.04	NA	13.07	10.26	5.87	3.29	-6.99	-4.36	-4.15	-4.31	-1.23	-8.75	-1.2	-16.55	-14.12	-11.56
Msl1_HET_em1	% change	NA
Msmo1_HET_tm1a	% change	NA	-12.42	-0.16	-5.71	-1.05	-4.46	-13.64	-9.16	-24.11	-2.94	-7.33	-14.39	-8.63	-10.21	-6.39	-18.59	1.86	-34.63	-3.67	-3.09	0.59	-23.22	-18.71	-15.84	-17.09	-20.44	-5.65	-19.04	-26.62	-19.22	-17.48	-26.88	-26.42	-15.92	-23.78	NA	-14.84	-12.64	-7.1	-7.75	NA	NA	NA	NA	NA	NA	NA	NA
Mst1_HOM_tm1	% change	NA	-6.67	-32.6	-2.7	-4.86	4.76	-14.32	-10.97	9.88	-12.12	-3.64	-10.48	-9.59	-4.53	0.87	1.51	-25	7.22	-0.77	0.47	3.11	-3.56	-0.4	-6.32	2.02	9.71	-19.19	-10.11	NA	NA	-11.4	-0.63	6.92	5.06	-10.2	NA	-5.8	-8.03	-0.61	1.96	NA	NA	NA	NA	NA	NA	NA	NA
Mta1_HOM_tm1a	% change	NA	NA	NA	NA	NA	NA	NA	NA	NA	NA	NA	NA	NA	NA	NA	-1.59	-47.29	146.56	35.26	11.7	21.39	-55.91	-44.87	-54.58	-100	NA	27.57	NA	140.41	77.63	6.81	4.39	-17.88	NA	-9.2	-2.19	-12.3	-15.07	1.04	-5.11	NA	NA	NA	NA	NA	NA	NA	NA
Mta1_HOM_tm1a	% change	NA	NA	NA	NA	NA	NA	NA	NA	NA	NA	NA	NA	NA	NA	NA	-2.81	51.18	23.71	45.93	14.1	2.67	-100	-100	-100	NA	-24.19	-27.08	-34.05	-29	39.7	-18	-15.06	-22.26	NA	NA	NA	NA	NA	1.11	-1.15	NA	NA	NA	NA	NA	NA	NA	NA
Mta3_HOM_tm3a	% change	NA	NA	NA	NA	NA	NA	NA	NA	NA	NA	NA	NA	NA	NA	NA	1.11	22.38	-3.77	36.73	11.45	0.27	-11.32	-16.98	-14.76	-17.92	-32.3	-9.35	3.3	-2.17	16.25	-2.69	1.65	-11.84	-10.09	-10.3	-18.02	21.03	NA	3.81	0.19	NA	NA	NA	NA	NA	NA	NA	NA
Mtfmt_HET_tm1e	% change	NA	NA	NA	NA	NA	NA	NA	NA	NA	NA	NA	NA	NA	NA	NA	5.42	-3.34	18.93	13.77	5.99	-2.76	3.29	1.86	-4.47	8.86	-41.54	-17.25	-0.9	-9.66	13.93	4.53	17.36	3.28	-7.77	5.52	NA	14.8	NA	-0.71	3.98	NA	NA	NA	NA	NA	NA	NA	NA
Mthfd1l_HET_tm1a	% change	NA	NA	NA	NA	NA	NA	NA	NA	NA	NA	NA	NA	NA	NA	NA	1.45	-31.58	-14.62	13.2	5.29	8.45	-0.48	-7.53	-9.5	14.41	-32.61	-3.16	0.83	NA	38.99	11.65	11.91	15.95	-9.02	-0.42	-23.4	23.09	NA	-0.66	-1.53	NA	NA	NA	NA	NA	NA	NA	NA
Mtmr1_HEMI_tm1b	% change	NA
Mtor_HET_tm1a	% change	NA	-5.55	48.81	-13.62	-7.73	-8.37	-11.5	-10.14	-19.78	-1.98	1.15	-12.16	-6.21	-6.33	-9.66	-9.67	121.08	36.97	-10.1	-4.13	-14.8	-2.66	-2.27	-0.43	0.24	19.27	1.16	-21.69	-5.75	29.89	-11.89	-3.56	-9.17	-11.25	-18.23	NA	1.39	12.34	-10.67	-0.76	NA	NA	NA	NA	NA	NA	NA	NA
Mtrf1l_HET_tm1a	% change	NA	NA	NA	NA	NA	NA	NA	NA	NA	NA	NA	NA	NA	NA	NA	-0.34	115.52	34.64	-8.45	NA	-7.9	NA	NA	NA	NA	NA	NA	NA	NA	NA	NA	6.69	-12.86	-7.71	-9.41	NA	NA	NA	-2.13	-6.73	NA	NA	NA	NA	NA	NA	NA	NA
Mtss1l_HOM_tm1a	% change	NA	-6.91	-19.64	-19.92	-5.95	-10.91	-25.85	-7.36	-21.94	-7.53	12.79	-9.32	10.3	-11.74	-12.57	-7.17	-7.58	16.21	2.37	1.66	2.7	-11.86	-16.18	-13.25	9.65	-17	8.24	-12.4	NA	-4.93	-12.1	7.81	-12.04	-1.54	-16.68	1.34	-6.02	0.12	-1.91	-2.31	-6.41	5.05	-8.01	-6.61	NA	-19.08	-16.49	-29.94
Mx1_HOM_tm1a	% change	NA	-8.53	-32	-5.02	-2.58	-4.54	-9.53	0.81	-4.35	-6	-5.29	-6.63	-10.03	-7.53	0.18	-17.12	-30.97	-39.83	-3.66	0.11	8.29	-16.13	-6.68	-8.13	-4.05	-11.31	-10.18	-14.04	-25.79	11.76	-17.34	-22.52	-23.15	-12.2	-12.42	NA	-14.8	-14.21	-5.46	-7.18	NA	NA	NA	NA	NA	NA	NA	NA
Mybphl_HET_tm1b	% change	NA	2.07	53.09	1.98	1.57	3.99	-7.19	-4.19	-23.85	-6.95	6.12	-2.79	5.19	2.17	4.51	3.5	8.91	17.52	12.25	5.15	2.91	-4.86	-2.98	3.61	31.28	26.58	8.87	2.8	0.87	-4.53	-6.07	-18.1	9.87	13.57	10.71	-6.4	6.32	-10.4	-2.69	5.22	0.4	12.33	0.67	-2.47	NA	5.48	17.18	-9.34
Mybphl_HOM_tm1a	% change	NA	-1.86	0.33	2.92	-1.06	5.47	4.19	-1.79	-6.01	0.43	-0.86	3.88	-11.17	-1.34	3.1	1.15	24.92	7.97	6.43	-2.53	-5.94	8.56	-2.98	-5.77	-30.03	9	8.87	5.08	-14.3	-1.07	-7.46	-13.59	-4.9	0.01	-8.46	-3.42	0.8	-1.9	-2.37	-1.48	1.75	NA	0.63	-6.21	12.17	16.3	-5.59	NA
Myd88_HOM_tm1a	% change	NA	1.16	-7.2	8.11	3.01	13.03	12.32	4.01	-0.12	-4.15	-15.12	-5.36	-11.97	0.93	NA	3.65	19.31	17.43	-5.55	-0.76	0.6	-4.86	4.16	-10.09	-1.52	27.27	-6.62	NA	NA	-24.73	NA	-7.27	-6.14	-5.76	3.56	NA	-15.27	-5.84	-2.23	NA	6.53	-63.88	20.36	NA	NA	NA	NA	NA
Myh14_HOM_tm1a	% change	NA	1.19	-35.72	5.75	3.34	0.37	-5.57	-3.34	9.45	-11.2	7.09	-1.68	6.52	0.92	-7.47	-5.86	-14.68	-10.29	1.62	-1.91	-1.12	-11.22	-3.62	-8.66	-16.76	-19.15	-7.52	-10.09	-15.46	-24.08	-1.23	-9.2	-3.11	-9.7	3.68	NA	NA	-10.73	2.71	-5.18	-7.19	12.41	-4.16	-3.73	6.73	-21.17	-13.88	NA
Myh7b_HOM_tm1a	% change	NA	2.39	-21.69	-1.9	-0.24	1.94	NA	NA	NA	NA	-4.99	-15.94	6.99	2.08	-3.98	1.21	-20.45	-22.02	11.37	-0.15	8.22	-0.28	-9.12	-5.01	-4.01	-6.18	11.38	-6.3	6	14.77	-10.39	-2.89	1.48	0.34	-1.79	NA	NA	4.01	4.35	-0.94	NA	NA	NA	NA	NA	NA	NA	NA
Myh9_HET_tm1a	% change	NA	NA	NA	NA	NA	NA	NA	NA	NA	NA	NA	NA	NA	NA	NA	1.07	94.07	-3.85	4.89	3.95	-0.1	-15.82	5.68	-13.67	-13.03	-10.85	-14.68	6.49	24.98	0.97	1.26	-8.34	NA	NA	NA	2.79	-0.49	-12.41	1.05	-2.94	NA	NA	NA	NA	NA	NA	NA	NA
Myl10_HOM_em1	% change	NA
Myl12b_HOM_tm1a	% change	NA	NA	NA	NA	NA	NA	NA	NA	NA	NA	NA	NA	NA	NA	NA	-3.71	-37.01	NA	12.41	4.62	1.57	-15.08	-0.84	-12.95	NA	56.6	-11.19	1.36	3.36	-8.28	-6.23	-8.57	-15.08	1.91	8.61	5.05	-4.54	-4.63	3.32	0.66	NA	NA	NA	NA	NA	NA	NA	NA
Myl3_HET_em1	% change	NA
Myo10_HOM_tm2	% change	NA	-7.41	9.27	2.69	0.4	-1.7	-2.68	-2.61	-14.77	-2.51	-13.6	-4.79	2.05	0.16	-0.52	-4.05	20.57	31.26	-3.53	-2.39	0.08	-3.47	6.1	7.05	19.56	-7.91	10.35	-4.29	-33.95	-11.27	-13.71	6.01	-7.94	-3.25	-2.2	1.77	-3.34	5.34	2.82	-0.39	-9.2	-7.1	-15.8	-10.68	-14.33	NA	-5.54	NA
Myo15_HOM_tm1a	% change	NA	10.91	-43.39	7.5	4.08	5.61	1.75	-4.13	NA	NA	-3.42	0.82	10.51	1.87	1.14	10.08	-29.74	-0.04	10.39	3.28	8.87	4.76	-1.4	-4.17	1.98	-23.28	-8.49	-0.99	-3.93	-10.81	-0.27	7.68	-1.8	-2.74	-10.91	NA	NA	4.2	8.75	1.06	NA	NA	NA	NA	NA	NA	NA	NA
Myo5a_HOM_tm1a	% change	NA	NA	NA	NA	NA	NA	NA	NA	NA	NA	NA	NA	NA	NA	NA	-2.67	-50.66	4.21	5.84	7.5	3.42	-6.82	3.42	-1.44	33.67	NA	6.59	-7.78	NA	-8.09	-6.24	10.87	-11.88	1.94	-13.19	19.35	-1.76	-7.93	-6.06	1.07	NA	NA	NA	NA	NA	NA	NA	NA
Myo6_HET_sv	% change	NA	NA	NA	NA	NA	NA	NA	NA	NA	NA	NA	NA	NA	NA	NA	-2.99	3.75	NA	-23	-21.02	NA	NA	NA	NA	NA	NA	-21.41	NA	NA	NA	NA	-29.04	NA	NA	NA	NA	NA	NA	-7.85	2.9	NA	NA	NA	NA	NA	NA	NA	NA
Myo6_HOM_sv	% change	NA	NA	NA	NA	NA	NA	NA	NA	NA	NA	NA	NA	NA	NA	NA	NA	-33.02	-30.81	NA	NA	NA	NA	NA	NA	NA	NA	-9.88	NA	NA	NA	NA	-48.35	NA	NA	NA	NA	NA	NA	NA	NA	NA	NA	NA	NA	NA	NA	NA	NA
Myo7a_HOM/HET_sh1-6J	% change	NA	-2.42	-39.59	7.15	0.51	-2.14	2.83	1.88	6.47	-7.66	-10.35	-6.67	14.51	-2.85	-4.41	-3.14	-55.14	-37.46	23.42	13.45	10.77	-12.42	-16.17	-13.7	-28.35	35.7	-15.75	-9.06	NA	-10.14	-8.32	15.31	16.52	11.58	22.4	9.09	-10.04	10.75	-5.37	-0.06	NA	NA	NA	NA	NA	NA	NA	NA
Myo7a_HOM_tm1a	% change	NA	2.45	15.9	2.59	2.13	1.8	-6.88	-2.91	-23.11	5.04	3.12	-0.28	-6	0.55	-4.94	1.31	68.48	-3.41	-2.33	2.45	NA	-9.92	-3.45	1.52	-5.05	-5.57	-1.83	-4.22	0.73	-2.99	-5.35	-12.36	-7.38	-10.68	-10.02	-5.18	-6.19	0.71	2.25	-2.12	-3.45	-1.74	4.1	-2.57	NA	-1.89	-26.59	NA
Myo9a_HET_tm1b	% change	NA	6.09	-23.39	-3.05	-0.29	-5.89	NA	NA	NA	NA	23.93	7.68	-0.37	2.26	-2.85	2.76	-12.79	-2.14	7.6	-2.35	2.02	-4.18	-1.14	8.42	-4.43	6.89	-5.29	2.1	-0.27	-0.87	6.34	-2.01	4.26	2.37	1	-13.92	5.75	2.98	2.44	3.33	NA	NA	NA	NA	NA	NA	13.4	NA
Myrfl_HOM_tm1a	% change	NA	-8.78	-38.3	-5.7	-0.63	-2.9	NA	NA	NA	NA	-3.35	-12.83	7.38	-2.8	1.49	1.35	-35.9	-12.15	9.67	3.03	2.55	-3.1	1.6	-9.44	-3.59	33.61	0.64	-4.8	-12.83	4.6	-3.06	-4.14	1.44	5.67	1.76	NA	NA	3.31	6.48	0.32	NA	NA	NA	NA	NA	NA	NA	NA
Mysm1_HET_tm1a	% change	NA	NA	NA	NA	NA	NA	NA	NA	NA	NA	NA	NA	NA	NA	NA	NA	34.59	7.86	-5.24	-5.7	4.63	NA	NA	NA	NA	0.8	-19.61	1.81	10.79	-0.75	-20.22	-20.19	NA	NA	NA	NA	NA	NA	-6.55	-1.13	NA	NA	NA	NA	NA	NA	NA	NA
Mysm1_HOM_tm1a	% change	NA	NA	NA	NA	NA	NA	NA	NA	NA	NA	NA	NA	NA	NA	NA	-25.95	73.24	NA	-41.19	-17.11	-23.44	NA	NA	NA	NA	-36.32	0.44	NA	NA	-16.56	NA	NA	-5.01	-14.81	-20.6	NA	NA	NA	-25.2	-11.28	NA	NA	NA	NA	NA	NA	NA	NA
Myt1l_HOM_tm1a	% change	NA	-2.39	-51.52	-4.23	-0.11	-4.04	1.12	3.2	-14.44	5.06	-0.73	14.41	-13.8	-0.89	-10.35	2.58	-69.61	-18.87	11.72	5.02	4.8	-8.12	0.5	4.47	-11.39	8.39	-1.06	3.22	8.83	17.5	16.3	-9.94	-8.72	-4.37	-7.63	NA	NA	1.4	4.7	0.32	-1.15	NA	NA	-7.19	NA	16.63	NA	NA
Naaa_HOM_tm1a	% change	NA	-5.64	-10.02	-1.94	-2.61	-2.28	-5.36	-3.54	-14.11	0.12	-0.97	1.74	-1.71	-0.51	-1.8	-7.23	-3.37	10.74	-5.45	3.11	-12.03	5.1	3.5	4.31	-7.45	-23.33	-17.94	-2.27	-15.67	-8.03	-13.29	9.03	-7.95	1.94	1.06	-3.64	3.66	-8.62	-8.6	-6.45	-5.2	-3.2	NA	-14.56	NA	NA	-17.11	NA
Nacad_HOM_tm1	% change	NA	-6.25	-44.7	-8.11	-0.31	-8.47	-11.68	0.34	21.41	-8.8	-1.02	-15.62	-2.22	-5.12	-4.25	-10.16	-19.15	-24.4	-9.24	-2.89	-9.83	-23.88	-12.02	-15.09	4.47	-21.34	-7.23	-16.58	-16.4	-5.84	-2.76	-14.95	-8.09	-2.29	0.44	-20.96	4.92	4.14	-6.99	-8.31	-0.3	33.66	-4.16	-20.68	NA	-6.81	-4.22	25.28
Nacc2_HOM_tm2b	% change	NA	1.12	48.74	3.34	0.82	0.97	NA	NA	NA	NA	-17.14	-1.9	-10.17	1.2	6.4	2.99	5.42	-12.6	-3.38	-1.32	-0.59	-10.45	-4.57	-2.36	-9.17	-27.23	7.68	-0.91	-13.63	7.22	-5.48	1.92	-4.26	-0.77	-6.89	-9.46	-2.48	-0.71	-0.16	5.81	NA	NA	NA	-15.14	NA	NA	NA	NA
Nadk2_HET_tm1b	% change	NA	-5.72	23.33	-10.8	-7.39	-8.55	-3.12	0.5	-8.96	8.55	-8.23	-6.89	-6.15	-1.37	-3.71	1.15	1.34	-3.74	5.41	-2.8	-1.5	11.69	7.27	18.58	9.09	-18.82	12.52	-2.13	6.72	21.84	8.22	0.3	4.25	1.92	-6.92	8.77	10.57	6.9	-1.51	0.1	NA	NA	NA	NA	NA	NA	NA	NA
Naga_HOM_tm1a	% change	NA	2	6.84	4.73	3.39	-4.07	NA	NA	NA	NA	-6.02	0.79	-10.42	-1.16	0.18	1.67	52.69	-7.75	1.53	7.26	NA	-11.54	2.97	-16.8	-14.49	-28.73	-11.89	-4.2	-15.34	-3.52	-13.98	-7.25	-15.67	-11	NA	NA	NA	-12.57	4.04	-0.49	1.91	-19.74	1.97	-16.8	NA	NA	12.01	-34.05
Nat10_HET_tm1a	% change	NA	-0.28	-6.62	0.59	2.09	-1.63	7.74	2.17	11.81	3.06	9.35	-3.89	4.25	1.62	7.98	-5.5	-37.65	-19.02	-15.29	-6.64	-7.25	-17.59	-12.67	7.37	-13.24	-20.66	-18.24	-1.92	-2.22	-1.85	-0.64	4.1	0.5	6.3	1.05	-16.98	2.14	-4.54	-7.83	-5.98	2.87	41.84	8.18	-3.3	24.39	5.89	-5.9	27.28
Natd1_HOM_tm1b	% change	NA	0.6	-14.41	3.44	4.14	1.41	-6.66	-7.61	23.14	-5.7	8.26	-9.82	-5.25	-3.26	-4.66	0.98	12.62	15.74	9.75	10.04	5.12	16.94	2.98	9.65	42.74	11.21	-8.94	-1.47	-16.25	10.01	-12.29	21.93	-2.21	5.89	-10.44	9.09	-2.97	-5.92	-0.51	-3.57	-4.17	NA	-10.5	3.2	NA	-10.25	-16.83	-30.91
Nbeal1_HOM_tm2b	% change	NA
Nbeal2_HOM_tm1a	% change	NA	4.76	-22.52	-1.68	2.99	-0.34	-8.44	-4.78	12.61	-14.77	-8.84	4.89	9.16	-0.6	-1.43	-1.24	-14.35	-2.17	-5.05	2.59	-0.96	-15.35	-3.03	-9	-4.27	-1.86	-4.62	-2.78	-11.58	-11.42	1.21	-9.73	-12.52	-8.8	-1.26	-23.36	-4.3	-0.49	5.56	-3.2	6.61	-5.85	1.86	3.82	-10.55	20.02	39.68	19.87
Ncapd2_HET_em1	% change	NA
Ncaph_HET_tm1a	% change	NA	-0.52	115.27	2.28	-0.39	-4.66	9.55	-0.99	-30.45	32.17	-29.72	7.82	-11.31	3.93	1.17	0.07	2.66	29.49	-0.84	-3	-4.87	8.52	-0.2	5.91	NA	NA	-9.82	NA	NA	NA	8.77	21.83	1.76	2.3	-6.44	3.89	4.63	-6.89	7.1	-3.19	NA	NA	NA	NA	NA	NA	NA	NA
Ncaph2_HET_tm1a	% change	NA	NA	NA	NA	NA	NA	NA	NA	NA	NA	NA	NA	NA	NA	NA	NA	NA	NA	NA	NA	NA	NA	NA	NA	NA	NA	NA	NA	NA	NA	NA	NA	NA	NA	NA	NA	NA	NA	NA	NA	NA	NA	NA	NA	NA	NA	NA	NA
Ncaph2_HET_tm1a	% change	NA	NA	NA	NA	NA	NA	NA	NA	NA	NA	NA	NA	NA	NA	NA	10.58	-36.53	-3.81	28.79	8.85	7.95	-1.68	-3.63	-17.91	36.9	NA	32.36	-18.63	NA	29.24	8.73	39.48	17.62	-5.34	1.67	NA	NA	NA	-0.17	-3.67	NA	NA	NA	NA	NA	NA	NA	NA
Ncf2_HOM_tm1a	% change	NA	0.2	-4.7	1.85	-3.04	3.3	8.36	3.1	-0.67	8.67	-7.93	0.87	3.31	2.36	-3.96	2.7	-11.65	-10.71	8.78	-0.7	13.21	1.66	-0.97	-0.4	3.64	15.84	7.3	5.88	-10.15	-7.45	5.75	-3.72	-0.07	-2.59	3.28	NA	NA	NA	4.57	3.15	NA	NA	NA	NA	NA	NA	NA	NA
Nctc1_HOM_tm1.1	% change	NA
Ndufb8_HET_tm1a	% change	NA	-6.56	-48.77	-9.86	-2.87	2.27	0.08	0.69	13.95	-7.12	-6.96	-10.52	-1.22	-0.14	1.94	1.66	-35.95	3.67	-9.7	-1.85	-5.83	-8.9	-1.55	1.09	32.11	33.14	10.31	4.01	-0.93	-1.94	-1.69	35.11	3.05	7.26	13.18	-9.86	-2.29	-6	-2.83	8.78	5.4	9.78	5.28	22.89	14.44	10.38	16.1	26.44
Ndufs3_HET_tm1a	% change	NA	NA	NA	NA	NA	NA	NA	NA	NA	NA	NA	NA	NA	NA	NA	6.66	-27.68	-2.26	18.96	9.24	2.26	8.55	9.13	-0.63	8.14	38.44	-0.27	0.37	-3.4	-10.13	9.61	8.28	7.3	8.5	0.56	-7.13	-2.9	3.42	2.06	4.47	NA	NA	NA	NA	NA	NA	NA	NA
Nebl_HOM_tm1b	% change	NA	6.37	0.37	13.4	4.02	5.08	NA	NA	NA	NA	NA	-10.02	12.33	6.09	6.48	-3.62	-5.13	-21.01	28.07	11.98	15.02	-22.83	-6.37	-16.72	-32.34	-46.36	8.34	-17.39	-32.86	-8.95	-12.61	-36.41	NA	NA	NA	NA	NA	NA	12.8	-2.63	NA	NA	NA	NA	NA	NA	NA	NA
Necab2_HOM_tm1a	% change	NA	NA	NA	NA	NA	NA	NA	NA	NA	NA	NA	NA	NA	NA	NA	-0.23	-56.46	-11.39	0.27	-1.87	4.79	NA	NA	NA	NA	-10.81	-17	-10.81	NA	-8.82	-15.2	-8.91	NA	NA	NA	NA	NA	NA	2.07	-2.09	NA	NA	NA	NA	NA	NA	NA	NA
Nek3_HOM_tm1b	% change	NA	1.16	43.64	-5.19	-1.36	-2.74	5.71	3.87	-4.81	3.4	3.77	-1.62	-7.06	-1.5	-4.78	3.33	0.86	9.43	6.5	4.11	-3.97	6.39	6.59	3.85	-0.37	3.36	-11.38	1.98	11.95	12.97	19.45	-12.24	-4.02	-3.08	-2.26	NA	-9.06	24.74	8.59	-1.01	NA	NA	NA	NA	NA	NA	NA	NA
Nek9_HET_tm1a	% change	NA	3.73	8.59	1.8	-2.19	0.27	1.48	-1.66	-7.7	-2.96	-1.05	0.67	-5.3	2.15	1.9	7.41	37.52	7.18	-0.24	2.64	1.77	-12.75	-9.2	-2.71	-2.71	30.33	-10.38	2.86	-0.67	-4.52	-3.85	1.07	2.21	-2.78	3.12	-7.93	1.04	13.57	3.02	3.27	7.75	NA	11.64	5.04	NA	NA	NA	NA
Nelfe_HET_tm1a	% change	NA	3.5	-16.58	7.38	6.02	2.27	NA	NA	NA	NA	-5.59	-6.35	-6.34	2.06	0.64	3.55	15.25	-8.1	6.52	3.62	2.92	-8.88	10.74	1.03	-13.02	-18.53	13.46	-0.91	3.21	8.67	1.84	-5.34	0.1	-4.19	2.65	NA	NA	-8.8	8.97	-1.34	NA	NA	NA	NA	NA	NA	NA	NA
Nf1_HET_tm1a	% change	NA	NA	NA	NA	NA	NA	NA	NA	NA	NA	NA	NA	NA	NA	NA	4.85	-107.53	-38.34	8.53	-0.1	16.38	NA	-6.15	31.23	NA	-26.11	12.39	-23.61	NA	48.52	3.11	-6.99	NA	NA	NA	NA	NA	NA	-0.03	6.5	NA	NA	NA	NA	NA	NA	NA	NA
Nfkb1_HOM_tm1a	% change	NA	NA	NA	NA	NA	NA	NA	NA	NA	NA	NA	NA	NA	NA	NA	1.43	-12.73	-13.32	6.99	0.1	-3.47	-8.51	-1.36	0.23	-17.51	-16.84	2.14	1.59	4.26	2.66	10.2	1.88	8.54	1.64	16.24	6.51	9.35	3.25	1.72	-1.07	NA	NA	NA	NA	NA	NA	NA	NA
Nfkb1_HOM_tm1a	% change	NA	NA	NA	NA	NA	NA	NA	NA	NA	NA	NA	NA	NA	NA	NA	-2.93	31.15	1.99	-5.9	-4.38	-5.36	-7.45	-1.34	-14.29	-0.69	-13.11	-14.3	-15.67	4.85	21.62	-9.5	-21.22	NA	NA	NA	NA	NA	NA	-4.74	-12.37	NA	NA	NA	NA	NA	NA	NA	NA
Nfkbil1_HOM_tm1a	% change	NA	7.34	12.17	-0.05	2.89	-4.4	9.02	8.83	6.03	7.18	15.38	-4.31	0.89	-1.3	0.26	4.14	-48.31	-6.14	-11.41	-5.79	-1.09	-3.37	-4.67	5.46	-15.42	-13.59	-14.14	-0.64	-2.47	11.01	-2.68	-15.4	2.54	0.92	-6.07	12.37	4.53	-1.49	-1.26	-4.86	4.69	4.51	-1.94	2.46	-12.87	0.03	12.67	NA
Nfya_HET_Gt	% change	NA	-12.84	-6	-12.29	-1.42	-4.47	-8.53	-4.41	NA	NA	-25.54	-14.4	-19.19	-6.69	-2.96	-11.72	-18.2	12.85	-1.77	-0.89	-6.51	-8.28	6.87	-8.07	3.8	19.75	-0.92	-5.25	-20.91	15.59	-12.08	16.21	-12.16	-9.24	-8.69	0.53	-1.32	-9.88	-4.38	-9.03	NA	NA	NA	NA	NA	NA	NA	NA
Ngrn_HET_tm1a	% change	NA	5.21	-2.69	8.16	1.38	-1.1	-14.25	1.4	-2.61	-8.95	12.85	15.14	23.13	2.5	-0.94	6.11	-19.22	-7.35	-6.21	8.47	-6.28	-3.13	-5.22	1.41	-3.14	6.68	17.1	4.6	6.91	7.54	-7.64	-7.24	14.47	3.83	14.97	3.2	11.07	10.31	2.77	3.14	7.52	15.98	7.57	13.37	27.01	-6.65	NA	NA
Nhlrc2_HET_tm1a	% change	NA	3.83	2.29	-1.35	0.73	-1.78	1.86	NA	NA	NA	7.58	3.32	6.02	6.13	1.44	1.2	-13.54	-22.76	11.89	4.06	4.23	-5.62	3.73	-11.19	-4.87	7.32	-2.76	-1.1	2.33	3.61	8.74	-12.34	-5.36	-0.91	-2.39	-18.54	6.82	6.99	5.19	2.21	NA	NA	NA	NA	NA	NA	NA	NA
Nhp2_HET_tm1a	% change	NA	-3.76	15.93	-5.47	-3.37	-2.05	1.53	NA	0.39	8.45	-8.78	-6.14	-12.2	-2.35	-1.85	-4.87	-1.67	19.39	-8.68	-2.2	-11.27	-3.94	-2.29	10.77	10.89	-14.15	-12.48	-8.07	-5.69	-16.01	-9.98	-4.73	16.57	12.3	15.17	12.54	8.42	3.34	-13.48	-4.04	-1.76	16.75	-6.81	-11.32	NA	-4.94	NA	NA
Ninj2_HOM_tm1a	% change	NA	-2.54	14.64	-0.52	-0.74	-1.15	NA	NA	NA	NA	-3.92	7.7	-10.8	-0.31	0.5	-3.19	-10.4	-5.02	-18.89	-9.7	0.78	-17.11	-6.95	1.95	-18.65	-26.65	2.6	-5.51	-7.24	-6.56	-12.29	2.37	-7.77	-4.9	-4.52	-11.05	-12.72	-2.9	0.96	-3.12	2.26	NA	NA	NA	NA	15.94	NA	NA
Ninl_HOM_tm1a	% change	NA	NA	NA	NA	NA	NA	NA	NA	NA	NA	NA	NA	NA	NA	NA	0.48	-8.71	-22.91	22.61	5.5	0.3	10.16	8.41	7.96	9.08	22.75	-3.56	8.37	NA	-11.28	7.03	1.65	7.72	6.59	8.13	24.95	3.24	2.44	3.56	2.37	NA	NA	NA	NA	NA	NA	NA	NA
Nipa1_HOM_tm1a	% change	NA	NA	NA	NA	NA	NA	NA	NA	NA	NA	NA	NA	NA	NA	NA	-4.19	-5.68	-9.21	7.62	4.4	5.43	11.43	4.5	27.52	-2.52	8.83	18.53	-0.36	-13.27	23.01	-10.71	-12	3.36	-0.01	7.99	-16.82	6.93	NA	2.33	-3.53	NA	NA	NA	NA	NA	NA	NA	NA
Nipsnap3a_HOM_tm1b	% change	NA	-5.31	21.25	-1.66	-5.06	-6.09	NA	NA	NA	NA	-7.52	0.92	1.92	-2.69	-3.59	-7.89	-38.81	-26.16	-10.85	NA	-0.4	-15.73	-3.73	2.66	-8.81	-10.64	-9.36	-4.97	-7.75	0.46	-3.17	-16.89	-12.12	-6.04	-5.38	-3.61	-2.33	2.46	-2.39	-4.75	NA	NA	NA	NA	NA	NA	NA	NA
Nkiras2_HOM_tm1a	% change	NA	NA	NA	NA	NA	NA	NA	NA	NA	NA	NA	NA	NA	NA	NA	-0.16	-43.54	20.32	4.85	7.12	-6.84	14.75	8.58	20.56	17.13	51.44	-0.67	-11.54	7.52	-9.92	-2.02	-1.19	NA	NA	-1.34	-7.18	2.91	-10.05	-1.43	-0.97	NA	NA	NA	NA	NA	NA	NA	NA
Nme4_HOM_tm1a	% change	NA	-3.74	-39.19	-3.89	-2.41	2.48	-8.88	1.64	-13.34	3.64	-9.27	-3.24	-8.09	-2.81	1.45	1.05	-33.32	-20.81	2.9	1.34	3.81	9.52	9.63	8.46	15.43	-19.49	-3.44	-2.1	-13.93	1.47	-4.49	-4.45	3.56	-0.92	-2.87	-4.88	19.18	3.33	5.97	0.77	-6.3	-15.44	-3.18	5.62	NA	NA	NA	NA
Nmrk1_HOM_tm1a	% change	NA	0.3	-24.33	-6.7	-4.21	-3.46	1.67	-4.29	3.04	7.24	4.24	-2.59	-7.32	1.49	1.04	-2.94	-10.59	-16.31	-1.68	-0.79	-2.03	-8.46	2.64	0.52	-13.94	-9	5.44	-2.17	-8.66	-7.11	-0.09	-8.34	-8.12	-6.35	-7.64	17.96	-10.55	0.21	-3.46	-4.08	-3.62	NA	-6.05	-16.21	4.08	NA	NA	NA
Nom1_HET_tm1a	% change	NA	NA	NA	NA	NA	NA	NA	NA	NA	NA	NA	NA	NA	NA	NA	1.31	-10.9	-5.94	6.98	2.82	4.91	9.05	5.85	6.02	0.52	-33.76	-7.97	7.47	NA	17.3	3.85	-23.05	NA	NA	NA	NA	NA	-11.76	4.31	0.12	NA	NA	NA	NA	NA	NA	NA	NA
Npat_HET_tm1b	% change	NA	1.43	-18.91	7.16	-2.34	6.56	NA	NA	NA	NA	-1.66	6.64	14.51	2.89	-2.9	1.36	-3.41	-20.78	11.9	4.06	13.18	7.65	9.96	-2.59	-17.12	-14.11	6.14	0.86	-8.14	-12.74	14.76	1.85	-7.79	-6.54	-11.96	NA	NA	4.01	8.67	3.8	NA	NA	NA	NA	NA	NA	NA	NA
Nr0b1_HEMI_em2	% change	NA
Nrbp1_HET_tm3b	% change	NA	-4.25	19.61	-7.54	-6.79	2.67	NA	NA	NA	NA	-9.03	-8.63	-6.78	0.8	-3.23	0.98	4.23	6.82	-0.21	-0.12	1.51	7.26	-3.38	3.33	-5.42	-4.83	4.61	-5.72	-4.37	-6.92	12.97	3.83	-1.96	0.84	-13.24	NA	4.11	11.39	1.06	-0.07	NA	NA	NA	NA	NA	NA	NA	NA
Nrde2_HET_tm2a	% change	NA	0.18	-17.3	-12.52	-3.57	-8.57	-4.69	6.53	-9.1	9.18	4.37	-3.11	-19.74	1.27	-1.76	4.61	-14.27	17.81	-5.86	0.14	-1.43	13.06	4.71	18.53	22.82	-0.87	1.71	6.05	13.97	3.02	5.83	-8.43	14.63	12.01	7.27	19.94	3.31	1.6	-5.27	0.28	-3.1	2.84	-3.07	6.63	-11.27	0.04	-12.56	-26.44
Nsmf_HOM_tm1a	% change	NA	-10.43	-11.91	9.82	-5.94	1.94	-1.68	10.05	22.64	8.69	-15.28	-4.62	-6.93	1.24	3.17	-5.3	36.56	67.89	-8.04	-6.87	3.52	5.38	0.41	5.15	-13.01	NA	NA	NA	NA	NA	-11.22	-3.25	-8.79	-3.63	-17.19	-8.21	10.24	-4.71	-2.83	-4.12	NA	NA	NA	NA	NA	NA	NA	NA
Nsun2_HET_tm1a	% change	NA	NA	NA	NA	NA	NA	NA	NA	NA	NA	NA	NA	NA	NA	NA	-0.59	-9.42	-5.97	-4.29	-5.9	1.91	NA	-2.74	-7.66	14.8	24.37	-11.5	3.53	13.6	19.22	-6.31	-14.69	NA	NA	0.45	NA	NA	NA	3.25	2.14	NA	NA	NA	NA	NA	NA	NA	NA
Nubpl_HET_tm1b	% change	NA	-2.14	-22.64	6.78	4.34	1.84	1.89	0.68	1.72	-10.05	3.7	8.95	10.09	0.02	-0.54	0.25	15.6	13.1	-4.26	1.31	-4.31	-8.5	-1.65	1.35	0.94	-9.3	-3.51	0.26	-5.88	7.23	7.2	15.01	-4.62	-5.61	-2.14	-8.13	0.65	0.85	-4.79	-5.23	4.07	36.36	6.43	-0.16	NA	8.89	-6.41	47.38
Nudt12_HOM_tm1a	% change	NA	-0.04	-7.97	-7.53	1.9	-3.68	3.62	1.13	6.11	-1.55	14.17	-4.52	8.32	-1.28	-1.84	0.41	7.21	6.65	1.92	-4.51	-12.24	-10.71	-0.84	-5.68	-4.47	5.69	-13.04	6.59	10.23	-0.27	10.81	31.18	13.09	6.37	17.54	-20.65	14.35	-2.89	-5.67	-0.06	6.37	23.65	7.48	6.89	13.88	21.29	34.78	9.95
Nup85_HET_tm1a	% change	NA	-0.87	-3.01	12.43	1.27	2.37	-0.59	1.48	-12.12	0.16	6.66	-1.36	12.38	0.77	-3.22	-1.13	-16.79	18.29	7.87	0.14	-1.94	-5.93	-0.52	3.24	-0.45	15.4	0.5	1.09	-3.17	0.32	-9.06	0.29	1.97	-0.01	7.66	0.21	4.72	-4.86	-0.42	4.04	-1.48	11.27	-7.1	-12.96	-7.65	2.1	-5.72	-10.75
Nutm1_HOM_tm1b	% change	NA
Nutm2_HOM_tm2b	% change	NA	4.59	-6.71	-4.38	-0.95	-8.41	7.8	NA	1.61	22.01	5.73	12.34	9.42	1.26	0.05	5.48	-10.58	5.02	-4.34	-3.05	4.83	8.7	-4.3	3.32	26.14	0.39	7.69	7.06	17.34	9.3	-3.49	-0.78	5.3	5.59	10.01	NA	NA	4.2	-3.06	-1.6	2.24	NA	NA	11.6	NA	NA	NA	NA
Nxn_HET_tm1b	% change	NA	-2.26	15.08	2.65	0.12	-1.72	4.14	3.56	-0.47	-3.35	-9.68	1.26	-9.84	-0.24	-0.51	-3	35.18	31.48	-2.58	0.83	-4.71	2.18	1.16	1.28	-18.25	3.4	-21.15	-1.79	-11.27	-1.64	-4.72	-6.79	0.25	4.36	2.91	5.22	-2.83	-9.66	-3.37	-3.74	-1.44	9.32	-7.21	-6.2	-7.83	-9.87	-18.61	-31.24
Oaf_HOM_tm1a	% change	NA	-4.38	-46.18	-4.6	-4.18	-10.67	-2.9	1.92	15.87	-5.29	0.09	-3.58	-23.99	-3.28	-4.2	-2.49	-71.56	-35.27	-9.45	-6.18	-6.67	-15.16	-0.07	-5.94	-11.36	8.25	-12.64	-8.37	1.43	-3.68	-4.56	-14.23	-1.46	-1.44	-3.02	NA	NA	4.28	0.42	0.78	NA	NA	NA	NA	NA	NA	NA	NA
Oard1_HOM_em1	% change	NA
Oas1g_HOM_tm3e	% change	NA	22.86	-41.21	2.59	2.67	0.89	-7.6	-0.88	6.87	5.77	16.54	4.09	5.72	10.46	6.33	0.7	0.21	-8.4	12.69	2.97	5.58	-21.52	-9.01	-13.69	-33.36	-20.83	-8.85	-0.62	-14.16	NA	0.32	-21.08	-25.9	-14.69	-11.86	NA	NA	5.29	7.74	3.75	NA	NA	NA	NA	NA	NA	NA	NA
Oasl2_HOM_tm1a	% change	NA	NA	NA	NA	NA	NA	NA	NA	NA	NA	NA	NA	NA	NA	NA	-0.96	-11.04	-20.64	-0.53	-0.19	0.57	-1.37	1.07	-9.43	-6.86	-22.26	3.44	-5.86	-6.97	-9.62	-4.04	-16.14	-19.25	-13.21	NA	NA	NA	6.05	0.82	-3.28	NA	NA	NA	NA	NA	NA	NA	NA
Oaz1_HET_tm2e	% change	NA
Ocm_HOM_tm1e	% change	NA	5.82	0.24	0.1	-1.42	5.46	-0.34	2.31	10.76	-0.27	14.36	9.79	6.28	-1.3	1.39	3.98	66.79	16.74	NA	1.47	7.48	16.95	3.01	15.72	8.91	NA	-0.41	11.38	NA	-3.02	9.91	-6.14	6.63	2.11	-3	NA	NA	7.42	10.43	12.01	NA	NA	NA	NA	NA	NA	NA	NA
Ogdh_HET_tm1e	% change	NA	-1.34	-40.26	2.74	4.56	-4.6	-4.82	-2.18	18.34	-13.61	4.06	-3.84	-29.36	-2.08	-5.68	-2.21	-44.3	-26.98	-3.97	-0.45	-11.02	-5.03	-2.95	2.03	-12.62	9.15	12.78	-2.8	NA	-4.74	-9.37	14.13	-3.25	2.84	3.11	-2.04	-2.63	-11.84	-7.51	-4.93	-4.05	6.47	-1.43	-11.64	NA	NA	NA	NA
Ogfod1_HOM_tm1a	% change	NA	8.42	34.41	6.43	7.22	-2	5.4	11.3	7.25	4.46	5.3	13.4	3.73	8.28	2.97	7.87	92.86	NA	NA	NA	NA	NA	NA	NA	NA	NA	NA	NA	NA	7.45	6.53	20.98	20.29	10.99	-4.74	8.38	24.44	-9.52	-2.1	-2.37	NA	NA	NA	NA	NA	NA	NA	NA
Oog2_HOM_tm1a	% change	NA	1.17	1.39	0.45	1.3	1.29	1.21	2.29	6.77	-2.38	15.77	3.6	8.79	-0.72	-1.57	-2.15	-4.47	2.4	3.78	1.95	4.53	-10.56	-2.32	-6.16	9.63	-1.19	-16.23	-6.33	6.88	5.52	0.84	6.53	-4.7	-3.6	-0.87	-7.03	-1.82	-5.62	-2.86	-2.99	6.02	-0.26	1.49	0.56	-5.71	4.04	-9.4	24.04
Optn_HOM_tm1a	% change	NA	NA	NA	NA	NA	NA	NA	NA	NA	NA	NA	NA	NA	NA	NA	-0.87	-42.3	-23.45	13.6	2.39	5.71	-0.82	-0.03	-5.94	9.07	-13.43	23.66	-3.47	NA	19	-6.44	-9.74	-1.46	-3.24	-6.05	NA	-0.25	-6.16	7.25	1.99	NA	NA	NA	NA	NA	NA	NA	NA
Orc1_HET_tm1a	% change	NA	-6.02	6.1	-11.56	-6.75	-7.99	1.06	3.02	-6.46	7.35	-2.34	-6.32	-8.06	-3.35	-2.75	-6.4	29.99	-7.62	-23	-6.95	-17.3	-19.67	-4.38	-2.54	-0.03	27.71	-8.14	-2.68	5.68	-6.18	-2.06	7.43	-9.24	-5.27	-1.39	-7.74	-6.79	-6.3	-9.96	-9.25	NA	-4.5	-5.79	-3.03	-7.41	NA	5.97	-58.94
Orc3_HET_tm1a	% change	NA	-5.93	-1.47	-5.6	-3.47	-7.43	-4.44	-0.92	17.81	-1.07	3.21	-11	-1.94	-1.01	2.92	-0.22	22.02	7.36	3.77	-1.78	0.22	7.78	-1.57	1.58	1.94	-35.77	-3.92	-8.6	-11.49	0.88	0.67	-10.87	-4.48	-5.63	-9.86	NA	NA	7.98	0.71	-1.15	NA	NA	NA	NA	NA	NA	NA	NA
Os9_HOM_tm1a	% change	NA	-10.06	44.45	-1.37	-5.41	-3	-28.2	-5.05	-38.04	-6.29	-11.92	-10.9	-0.24	-0.31	-5.77	-10.02	72.34	-7.08	22.92	10.75	-1.45	-2.84	-7.71	-3.58	-23.29	-18.14	11.56	-7.49	NA	-6.03	-10.55	4.77	-16.89	-8.62	-23.72	14.19	-0.65	26.97	-3.46	-7.47	-3.47	-4.61	-0.54	-11.07	21.62	-4.06	-1.43	-61.18
Osbpl3_HOM_tm1a	% change	NA	-2.17	-9.86	0.81	-0.44	-4.24	2.68	1.61	-0.29	9.87	4.31	0.82	10.06	-5.17	1.94	9.25	30.74	32.8	1	2.66	-0.48	5.71	6.25	15.72	30.89	12.99	11.4	-2.5	1.29	-0.93	-3.23	21.64	12.83	6.07	12	6.5	7.96	-1.05	2.25	2.59	1.18	8.22	-0.45	-2.5	-5.08	14.54	14.81	52.82
Osbpl9_HOM_tm1a	% change	NA	NA	NA	NA	NA	NA	NA	NA	NA	NA	NA	NA	NA	NA	NA	-5.06	4.75	23.25	NA	7.76	NA	NA	5.12	NA	0.29	32.55	-11.36	2.61	-17.11	-6.69	NA	-23.71	NA	NA	NA	NA	NA	NA	NA	1.35	NA	NA	NA	NA	NA	NA	NA	NA
Ostn_HOM_em1	% change	NA
Otub2_HOM_tm1a	% change	NA	-12.47	28.16	-12.99	-6.06	-5.2	-7.07	-3.04	-24.97	3.74	-5.66	-5.56	-8.72	-5.65	-3.16	-11.47	3.28	-25.41	-12.37	-7.28	4.38	-13.01	4.5	-7.74	6.84	36.53	1.71	-4.82	-13.03	-4.89	-5.86	9.28	-17.97	-9.18	-10.85	-3.17	-15.01	-22.93	-10.72	-8.98	NA	NA	NA	NA	NA	NA	NA	NA
Otud6b_HOM_tm1a	% change	NA	NA	NA	NA	NA	NA	NA	NA	NA	NA	NA	NA	NA	NA	NA	-6.09	49.75	12.12	-9.6	-5.64	-3.5	-13.57	3.24	-12.94	0.45	-3.33	-6.16	-5.51	4.81	-4.4	-0.48	-22.81	-0.81	-11.56	-4.43	NA	NA	NA	-4.36	0.57	NA	NA	NA	NA	NA	NA	NA	NA
Otud7b_HET_tm1b	% change	NA	4.59	77.15	-4.28	-2.82	-1.47	5.26	3.32	-13.56	0.18	2.77	3.27	-1.77	1.39	0.38	5.31	53.26	25.97	3.82	1.29	-2.48	10.96	9.99	9.33	16.94	-10.92	-1.47	9.62	1.93	18.03	8	3.88	6.32	6.37	-4.49	-8.67	10.63	10.38	-1.02	1.48	NA	NA	NA	NA	NA	NA	NA	NA
Oxr1_HET_tm1a	% change	NA	1.05	24.08	4.03	3.6	5.7	-5.14	-1.08	-11.35	-3.42	-0.87	8.18	19.68	-2.1	1.25	4	20.78	-11.25	6.18	4.97	9.79	-0.52	-1.73	1.6	-5.11	61.55	-8.6	-1.96	8.97	7.05	8.61	-8.55	9.3	8.87	2.9	NA	NA	2.8	7.69	8.95	NA	NA	NA	NA	NA	NA	NA	NA
Pabpc1l_HOM_tm1a	% change	NA	-4.36	-33.31	-1.61	-3.21	-0.15	-3.98	-0.82	1.57	2.16	2.29	-16.84	0.42	-2.54	-6.16	-0.06	24.18	-14.38	1.33	0.68	-5.42	-10.09	-7.37	-12.21	NA	-17.46	-12.96	-0.97	NA	-5.38	-3.05	8.8	-9.64	-7.11	-8.8	NA	-11.6	-8.19	-0.67	-1.97	NA	NA	NA	NA	NA	NA	NA	NA
Pabpc4_HOM_tm1a	% change	NA	-2.82	-27.14	-5.39	-0.02	-4.78	NA	NA	NA	NA	-5.12	-18.07	-11.48	-5.01	-5.98	-7.17	-2.05	3.03	0.65	-1.32	-0.71	-15.14	-9.3	-8.97	18.91	-23.2	-0.61	-7.08	-25.69	-11.42	-12.09	-4.49	-13.47	-6.43	-18.01	-6.43	1.79	0.35	-3.16	-14.15	NA	NA	NA	-15.1	NA	NA	NA	NA
Pabpc4_HOM_tm1e	% change	NA	6.91	66.94	-1.17	0.78	1.64	0.61	-4.26	15.29	4.45	17.16	-13.15	-1.52	-4.18	-5.62	0.53	28.8	35.05	5.05	8.26	2.23	-5.94	-7.36	-5.79	-7.23	NA	NA	-5.87	-0.73	NA	12.94	-7	-4.5	-6.19	-12.15	-3.77	16.14	9.59	-1.64	-6.57	NA	NA	NA	NA	NA	NA	NA	NA
Pabpn1l_HOM_tm1a	% change	NA	-3.75	-29.19	-6.09	-1.5	-3.33	-14.14	-12.07	4.26	-17.03	2.94	-2.05	10.97	-3.56	-3.07	0.23	45.7	3.17	-8.44	1.07	-9.56	-8.89	-7.32	0.47	20.37	-5.24	16.31	-0.09	-3.95	1.89	-4.47	23.83	10.23	6.64	18	6.33	NA	-3.45	-8.22	-0.05	-5.23	-10.65	-3.71	-3.37	NA	12.21	22.56	38.23
Pacsin3_HOM_tm1a	% change	NA	-10.36	-10.19	-1.99	0.79	-2.65	-5.58	-9	2.73	-8.36	-6.12	-10.13	-12.15	-3.75	-4.59	-8.98	9.94	-14.51	6.63	1.05	-3.05	-10.69	-3.99	-2.8	-13.95	21.04	-14.61	0.5	-9.76	-20.13	3.55	-15.16	-12.69	-9.15	-7.5	NA	NA	15.92	-6.22	-5.58	NA	NA	NA	NA	NA	NA	NA	NA
Palm_HOM_em1	% change	NA
Pam16_HET_tm1b	% change	NA	2.14	-39.95	1.57	-2.01	-0.1	NA	NA	NA	NA	8.13	-3.9	-18.14	-0.52	-0.74	NA	-23.55	-31.36	-1.61	2.62	4.75	-21.38	-3.77	NA	-23.17	-17.22	-5.59	-1.47	-15.43	4.84	-0.77	-11.36	-25.54	-17.51	-5.99	-6.79	-20.21	-5.77	3.31	-5.06	-7.04	-4.95	-1.57	0.08	NA	-3.28	NA	NA
Paupar_HOM_tm1.1	% change	NA
Pbdc1_HEMI_tm2a	% change	NA	0.19	25.39	1.72	-3.12	-0.57	NA	NA	NA	NA	NA	1.14	-3.85	-2.54	-3.17	0.42	46.56	23.72	-4.75	-3.07	3.4	-6.69	2.47	4	-6.69	-9.28	-1.64	2.25	5.37	12.48	0.96	-6.12	-14.76	-3	-8.57	-3.14	2.9	8.96	-3.89	-7	NA	NA	NA	-9.24	0.71	NA	-13.06	NA
Pcdh15_HOM_em1	% change	NA
Pced1a_HOM_tm1b	% change	NA	0.74	8.59	1.27	3	-3.09	-1.53	2.39	9.02	-8.93	5.92	-4.56	16.47	1.24	-0.42	0.39	-21.73	0.37	0.94	5.43	-2.88	-7.01	-0.96	-5.37	18.19	19.13	8.15	-1.82	-15.47	-15.82	-4.2	0.81	8.65	6.24	10.57	4.19	-1.44	-2.44	2.55	2.13	4.6	-0.86	2.41	4.22	-9.4	-12.46	-9.86	110.69
Pclaf_HOM_tm1a	% change	NA	4.42	21.93	-4.38	-2.48	-6.27	4.89	7.12	4.84	7.97	11.98	-1.87	-18.72	-0.39	0.67	3.17	-50.59	-11.11	-11.69	-1.36	-0.5	2.23	6.27	15.4	10.68	-7.35	-5.2	-2.17	-5.52	3.18	2.21	-4.68	-8.69	-6.55	-9.59	NA	NA	-1.63	0.39	-2.89	NA	NA	NA	NA	NA	NA	NA	NA
Pdcd2_HET_tm1b	% change	NA	2.56	5.71	-1.81	0.62	-1.49	-5.1	7.07	-12.32	1.46	11.93	1.2	0.39	1.88	-0.77	-5.93	7.3	-16.91	-6.73	-1.45	-7.66	-16.51	-7.49	-4.13	6.44	8.45	-17.22	0.71	-11.02	-6.38	-5.92	7.89	-10.74	2.98	-4.81	20.23	-5.85	-0.65	-7.81	-6.74	-2.02	13.71	-0.45	-11.05	NA	11.82	7.71	33.28
Pdia4_HOM_tm1b	% change	NA	-7.54	-39.57	-0.78	-2.82	2.22	NA	NA	NA	-4.69	-20.02	-10.14	-17.07	-3.74	5.29	-3.72	-34.5	-16.06	2.97	2.09	3.64	-14.8	0.61	-14.1	-12.27	-13.73	22.38	-17.51	-13.62	12	-4.58	-3.94	-7.92	-2.93	-7.54	-12.48	-19.59	-2.35	2.03	-1.72	NA	NA	NA	NA	NA	NA	NA	NA
Pdk3_HEMI_tm2a	% change	NA	2.33	49.64	-15.72	-1.75	-6.82	-18.09	11.02	-10	5.76	18.72	10.37	-7.71	-2.46	-3.85	-1.67	21.39	-5.46	-18.99	-7.53	-8.97	4.58	1.47	0.28	6.05	-10.06	21.32	-4.12	-12.22	13.4	1.6	-8.81	-1.34	0.13	4.41	-9.54	0.5	1.32	-3.84	-2.3	0.21	30	2.18	-2.44	4.25	-6.05	1.84	NA
Pdlim1_HOM_em1	% change	NA
Pds5b_HET_tm1a	% change	NA	NA	NA	NA	NA	NA	NA	NA	NA	NA	NA	NA	NA	NA	NA	1.81	-18.05	11.06	6.65	7.74	3.14	NA	7.54	16.7	NA	-62.09	-1.83	0.75	NA	NA	10.25	-22.6	NA	NA	NA	NA	NA	NA	-1.54	2.45	NA	NA	NA	NA	NA	NA	NA	NA
Pdxk_HET_tm1a	% change	NA	4.58	-8.06	5.86	0.96	3.69	-1.05	8.55	8.49	13.89	-13.14	-1.62	-8.58	3.99	5.96	5.24	-3.31	-8.45	-1.24	-0.25	4.79	-1.84	-5.09	7.55	9.28	9.01	21.31	-0.37	5.49	10.35	-4.77	-1.62	18.38	13.96	17.44	NA	6.96	-13.08	-4.46	6.14	3.84	-21.67	6.36	1.73	-7.82	-7.49	-3.6	-3.44
Pdzd3_HOM_tm1a	% change	NA	3.28	-13.74	12.5	6.79	4.15	1.83	5.03	7.53	-0.28	12.22	5.96	-5.88	4.99	3.52	1.52	-11.32	35.03	4.36	5.79	2.67	2.32	-4.61	2.71	3.25	5.29	-8.96	0.47	3.32	-5.04	-10.31	-9.16	17.96	5.98	21.61	10.3	11.76	14.74	-6.3	6.49	9.41	-3.15	11	-1.36	-17.96	3.13	5.11	-43.82
Pdzd8_HOM_tm1b	% change	NA
Pdzk1_HET_tm2b	% change	NA	1.51	44.2	-0.1	NA	1.49	8.37	-7.51	-18.87	0.71	-8.27	7.14	8.78	1.33	-0.47	0.6	64.64	11.58	1.19	-2.24	1.39	1.48	5.72	3.34	-5.62	-1.14	-1.73	1.6	5	-0.68	4.52	-2.58	-6.02	-6.68	-3.06	NA	NA	3.13	3.25	-0.49	NA	NA	NA	NA	NA	NA	NA	NA
Pear1_HOM_tm1a	% change	NA	-2.88	26.96	-1.57	-4.34	2.3	-2.29	-6.55	-26.24	1.7	5.27	6.41	20.82	-2.38	1.51	1.84	3.32	20.42	4.96	3.39	-1.48	6.73	1.23	14.42	37.55	26.89	5.69	10.3	-21.05	13.71	-9.46	27.72	7.74	2.77	4.39	0.74	6.11	-4.91	3.01	3.68	2.72	-11.31	-4.05	-12.74	-32.63	-9.45	30.01	4.01
Pepd_HOM_tm1a	% change	NA	-0.49	-9.89	-0.81	2.26	-4.79	7.44	6.38	9.5	13.86	-2.92	-8.42	-6.85	0.58	-0.97	3.47	-47.24	20.32	13.74	3.54	8.6	10.66	-0.98	NA	45.74	-10.95	0.4	1.92	4.75	3.23	-2.41	25.62	9.3	13.61	-2.9	-4.64	8.01	-10.21	1.15	4.62	-1.02	38.1	1.53	-7.81	NA	19.69	NA	NA
Pex3_HOM_tm1a	% change	NA	7.31	-11.08	5.7	2.69	9.74	7.16	3.26	-9.56	20.84	5.77	-5.2	0.61	8.24	3.92	6.84	19.81	7.19	9.87	7.51	5.22	14.1	2.7	-0.74	1.23	NA	16.9	-7.02	-13.21	17.78	6.67	-0.89	-5.37	-4.35	-11.99	NA	13.75	10.05	1.84	1.56	NA	NA	NA	NA	NA	NA	NA	NA
Pfkfb4_HOM_tm1a	% change	NA	-3.81	14.49	-13.46	-3.45	-10.12	-16.47	-7.24	-5.42	-10.06	-0.62	-4.49	-8.57	-1.69	-5.86	-0.59	51.34	-12.74	-1.46	2.85	-1.54	NA	NA	13.75	-0.53	-9.96	-3.19	-6.59	-14.97	-7.25	-10.55	-5.84	-7.39	-5.95	-8.54	-23.52	7.44	18.55	-3.57	-4.54	NA	NA	NA	-2.71	NA	0.65	5.98	-29.15
Pfkl_HET_tm1a	% change	NA	NA	NA	NA	NA	NA	NA	NA	NA	NA	NA	NA	NA	NA	NA	-7.87	-34.26	17.32	-11.29	-2.31	-6.19	-4.02	-8.59	4.25	NA	-27.34	-9.3	NA	-12.65	1.31	-5.18	-10.53	0.17	0.62	-1.05	-13.04	2.14	NA	-7.3	-4.78	NA	NA	NA	NA	NA	NA	NA	NA
Pfn1_HET_tm1a	% change	NA	-19.44	632.7	-22.36	-5.74	-13.09	-25.29	-2.97	NA	-29.07	-31.6	-18.58	-14.08	-15.75	-4.93	-7.43	560.03	72.1	-22.83	-7.64	-22	7.36	-8.72	28.3	16.13	-47.51	-11.74	-10.4	-22.17	-13.8	-2.28	-3.75	-7.46	-2.29	-12	-18.02	28.42	-7.62	-12.91	-9.13	NA	NA	NA	NA	NA	NA	NA	NA
Pgap2_HET_tm1b	% change	NA	-5.35	11.75	-14.75	-8.06	-0.28	NA	NA	NA	NA	-14.71	-9.31	-7.14	-3.76	-1.89	0.31	20.21	16.29	4.53	2.21	-4.88	10.51	-5.76	6.39	-7.8	-14.58	0.96	-0.38	-11.16	-15.36	12.41	-6.06	NA	-1.11	-8.71	NA	NA	NA	7.95	-2.71	NA	NA	NA	NA	NA	NA	NA	NA
Phf20_HET_tm1a	% change	NA	7.5	-31.68	10.51	6.16	5.3	12.05	5.77	4.9	16.37	7.8	-3.73	6.03	3.22	-6.02	7.5	-29.82	-20.72	7.42	5.02	-0.25	-2.92	0.13	-4.79	7.28	-13.88	18.84	3.25	NA	9.07	-4.18	2.75	10.02	6.58	0.04	NA	14.07	-0.95	4.34	3.51	NA	NA	NA	NA	NA	NA	NA	NA
Phf20_HOM_tm1a	% change	NA	NA	NA	NA	NA	NA	NA	NA	NA	NA	NA	NA	NA	NA	NA	-10.73	-26.26	-34.21	-18.73	-8.59	-9.28	NA	NA	NA	NA	-34.54	NA	-11.98	-16.31	NA	-9.41	-30.04	NA	NA	NA	NA	NA	NA	-13.85	-3.4	NA	NA	NA	NA	NA	NA	NA	NA
Phf7_HOM_em1	% change	NA
Phf8_HEMI_em2	% change	NA
Phgdh_HET_em1	% change	NA
Phtf2_HOM_tm1a	% change	NA	-0.62	-20.31	6.95	3.66	5.7	4.82	0.3	NA	NA	-2.19	7.42	0.15	1.04	6.22	2.54	33.03	16.83	15.71	2.79	6.82	-2.5	NA	22.77	-19.92	-1.54	-10.15	5.93	-6.69	2.7	4.82	-1.12	-3.61	-2.43	-13	NA	NA	13.57	-2.54	1.08	NA	NA	NA	NA	NA	NA	NA	NA
Pias2_HOM_tm1a	% change	NA	-0.55	-77.83	3.35	1.89	11.1	-6.2	-12.85	2.94	-16.79	-1.28	-12.24	12.07	4.57	4.35	0.52	-71.55	-28.37	16.35	3.16	5.09	-12.45	3.38	6.72	8	-8.85	32.04	-11.11	-9.37	-16.97	-22.14	-24.54	1.49	3.56	0.13	-14.11	-4.46	-7.41	8.06	7.96	-1.56	2.76	-5.9	20.31	-0.15	7.26	-7.31	26.7
Pigf_HET_tm1a	% change	NA	-4.85	-4.79	-6.44	-1.57	-3.05	3.07	1.02	-2.25	-0.19	-6.1	4.21	-13.33	-1.96	-1.94	2.24	6.97	16.43	-3.48	2.23	-1.44	-3.79	5.87	-1.54	14.5	11.22	-13.16	0.93	-8.25	-4.52	1.88	0.67	8.35	3.15	7.04	-2.94	-1.88	-0.58	-1.33	-2.33	-1.05	28.86	3.51	10.65	-0.7	6.47	29.35	13.48
Pigl_HET_tm1b	% change	NA	-0.18	9.41	9.35	3.44	4.72	NA	NA	NA	NA	-19.29	-1.24	-2.76	3.72	0.97	2.07	-21.07	-10.38	3.17	-0.54	4.55	-15.51	-1.97	10.78	-8.14	3.13	19.75	-5.3	4.73	8.35	0.07	-6.38	-8.6	NA	NA	NA	NA	NA	-4.83	2.71	-4.22	NA	5.77	10.5	NA	-7.94	NA	NA
Pik3cb_HET_tm1a	% change	NA	NA	NA	NA	NA	NA	NA	NA	NA	NA	NA	NA	NA	NA	NA	-6.39	-50.45	-15.55	12.11	5.32	-1.89	-4.5	1.25	-4.73	-15.43	-48.01	-14.46	-8.48	0.81	-7.07	-15.34	-4.92	-11.4	-3.01	4.92	-11.57	-4.66	-0.09	-3.07	-4.93	NA	NA	NA	NA	NA	NA	NA	NA
Pik3cb_HOM_tm1a	% change	NA	15.97	23.19	15.09	7.47	6.28	6.77	NA	NA	7.09	7.88	-11.54	2.92	7.08	1.22	2.5	72.49	16.35	13.03	6.32	3.94	6.75	2.03	-0.52	-1.35	NA	10.1	-10.93	-16.53	NA	2.7	2.12	5.32	1.59	-8	NA	15.53	6.7	11.33	7.58	NA	NA	-2.95	-20.39	NA	NA	NA	NA
Pik3cg_HOM_tm1a	% change	NA	NA	NA	NA	NA	NA	NA	NA	NA	NA	NA	NA	NA	NA	NA	0.19	-2.95	-10.93	-14.04	-1.99	-0.71	NA	-6.94	5.03	NA	30.55	5.47	6.91	NA	23.89	-7.88	-0.6	NA	NA	NA	NA	NA	NA	0.41	8.38	NA	NA	NA	NA	NA	NA	NA	NA
Pik3r2_HOM_tm1e	% change	NA	NA	NA	NA	NA	NA	NA	NA	NA	NA	NA	NA	NA	NA	NA	-7.4	-28.16	13.35	-20.58	-13.8	-12.88	NA	4.97	5.21	NA	66.22	NA	-1.08	NA	-5.37	-3.91	11.28	NA	NA	NA	NA	NA	NA	NA	NA	NA	NA	NA	NA	NA	NA	NA	NA
Pip5k1c_HET_tm1a	% change	NA	NA	NA	NA	NA	NA	NA	NA	NA	NA	NA	NA	NA	NA	NA	-0.41	-44.59	-29.99	6.77	3.68	7.34	-12.24	1.3	-6.52	-23.92	4.88	-1.9	NA	-31.19	-22.72	2.47	3.75	-12.82	-8.37	-10	NA	-15.86	6.19	7.71	-3.73	NA	NA	NA	NA	NA	NA	NA	NA
Pitpnm1_HOM_tm1a	% change	NA	-0.89	25.34	3.35	1.12	8.88	-0.86	0.08	-18.28	8.99	-1.85	-7.46	-9.52	4.17	0.7	4.07	53.04	15.35	11.11	2.45	7.72	1.24	2.21	11.59	7.84	NA	NA	7.93	-11.36	24.53	7.43	5.7	8.51	-2.17	-3.39	NA	19.24	2.72	3.91	6.37	NA	NA	NA	NA	NA	NA	NA	NA
Pitrm1_HET_tm1a	% change	NA	2.09	6.78	-4.85	-0.94	-5.65	0.98	2.83	-2.6	-1.99	6.94	0.98	9.14	-0.69	0.75	2.84	-43.97	14.56	2.8	4.83	-4.22	0.86	5.01	3.55	-7.74	-8.39	0.71	-1.93	4.98	11.09	-2.87	-3.95	15.08	11.73	11.92	5.02	5.49	4.56	-4.22	2.6	-0.49	15.95	4.23	-6.7	NA	-5.98	NA	NA
Pitx1_HET_em1	% change	NA
Pla2g2c_HOM_tm1b	% change	NA
Pla2g6_HOM_tm1a	% change	NA	0.8	6.04	-0.98	-3.77	8.56	-5.24	-2.36	4.27	19.41	0.69	-6.51	-10.72	4.86	-4.33	0.97	-16.15	-1.42	0.16	2.25	7.77	-10.71	-2.08	-6.8	-8.56	-30.65	11.63	0.49	-26.63	-3.88	5.1	-0.89	-7.63	-5.4	-4.67	-5.14	-7.9	-3.56	-1.49	-1.64	2.59	19.17	NA	-1.59	NA	28.31	NA	39.72
Plbd1_HOM_tm1a	% change	NA	NA	NA	NA	NA	NA	NA	NA	NA	NA	NA	NA	NA	NA	NA	8.53	-21.78	0.06	-7.36	-7.76	6.13	16.2	4.98	26.64	NA	NA	25.22	-17.35	NA	-11.76	8.58	1.49	NA	NA	NA	NA	NA	NA	0.4	3.99	NA	NA	NA	NA	NA	NA	NA	NA
Pld3_HOM_tm1e	% change	NA	-5.35	-9.09	-10.27	-1.64	-5.62	-11.21	-0.69	0.92	7.04	-4.58	-6.66	-6.45	-2.74	-6.02	-3.76	-22.22	-10.69	1.08	1.19	3.02	-15.33	-0.74	-6.15	-5.61	-10.64	-7.05	-4.59	-17.44	-5.45	2.84	-7.65	-6.83	-3.06	-5.61	4.98	-7.06	-0.99	-0.48	-1.41	-4.2	23.65	-6.79	-9.11	5	-7.95	-4.86	19.85
Pld5_HOM_tm1b	% change	NA	-4.59	-12.58	3.35	-2.57	4.04	-0.61	-5.83	-6.16	NA	5.75	-3.46	-2.62	-2.22	-2.08	-9.29	4.75	-19.19	-12.49	-7.9	6.43	-24.73	-6.01	8.34	-3.98	-21.23	-20.7	-11.89	-17.73	-0.42	-5.32	15.41	6.03	-0.63	-3.35	NA	NA	5.17	-7.96	-5.75	NA	NA	NA	NA	NA	NA	NA	NA
Pld5_HOM_tm1b	% change	NA	NA	NA	NA	NA	NA	NA	NA	NA	NA	NA	NA	NA	NA	NA	-5.48	-48.38	9.44	-11.91	-9.98	-0.54	NA	-0.95	NA	11.56	NA	9.04	NA	NA	NA	-17.16	-2.92	NA	NA	NA	NA	NA	NA	-8.52	7.36	NA	NA	NA	NA	NA	NA	NA	NA
Plekhf1_HET_em1	% change	NA
Plekhg1_HOM_tm1a	% change	NA	-12.52	-30.87	-4.33	-4.93	-0.98	-8.2	-7.88	1.55	-3.72	-11.51	-11.52	-23.66	-4.21	-5.07	-13.1	-27.11	-18.16	-5.62	-1.29	-2.26	-12.62	-1.95	-11.6	2.89	0.27	-17.65	-7.03	-18.04	-3.98	-16.52	5.7	-3.63	-0.51	6.8	-14.07	-5.59	-10.22	-17.93	-11.81	NA	NA	NA	NA	NA	NA	NA	NA
Plekhm2_HOM_tm1a	% change	NA	-13.07	-28.69	-0.57	-0.65	-1.72	-5.24	-2.42	-9.81	-2.91	-2.35	-7.96	-8.17	-6.24	-4.22	-1.08	-15.74	-0.14	-3.32	1.73	-10.63	-13.28	-9.28	-18.93	-24.51	-26.58	-13.23	NA	NA	NA	-14.48	7.21	4.13	5.28	-9.51	-1.92	10.16	7.57	-11.39	-4.64	-7.74	-67.24	17.68	-18.54	NA	NA	NA	NA
Plekhm2_HOM_tm1a	% change	NA	NA	NA	NA	NA	NA	NA	NA	NA	NA	NA	NA	NA	NA	NA	-3.3	33.73	26.53	9.54	7.3	-3.51	NA	7.07	4.25	15.17	-34.71	4.77	NA	1.19	NA	1.01	-0.86	NA	NA	NA	NA	16.95	-6.33	-2.33	-5.87	NA	NA	NA	NA	NA	NA	NA	NA
Plet1_HOM_em1	% change	NA	-5.01	-35.08	-2.46	-0.08	-5.86	-9.82	NA	NA	-12.55	-4.29	1.09	-15.24	-3.84	-6.16	-2.47	-10.86	-2.97	-3.9	-2.42	-0.67	-12.98	4.98	-3.27	-22.4	-14.25	-5.55	-9.29	-10.05	0.53	1	-14.88	-11.44	-7.46	-7.33	NA	NA	-5.53	1.47	NA	NA	NA	NA	NA	NA	NA	NA	NA
Plin2_HOM_tm1a	% change	NA	NA	NA	NA	NA	NA	NA	NA	NA	NA	NA	NA	NA	NA	NA	3.78	-33.66	-22.56	4.83	4.9	-1.89	-6.54	-4.12	-1.11	13.63	-28.47	-7.77	17.13	15.33	NA	-4.08	-13.44	-3.94	2.8	-1.37	NA	-5.52	-11.11	-0.65	6.49	NA	NA	NA	NA	NA	NA	NA	NA
Pls3_HEMI_tm1a	% change	NA	-9.5	-19.49	-9.9	0.54	-3.83	-10.84	-3.33	-1.78	-12.65	1.15	-16.59	-4.1	-6.76	-2.84	2.78	18.08	16.88	-5.44	3.71	-11.31	-8.41	1.68	-0.63	8.56	-10.64	-3.35	-4.79	-6.39	13.73	-7.65	-3.96	0.4	1.77	1.51	-6.86	8.26	-5.41	-0.41	2.66	-6.74	-6.6	-7.06	-1.06	4.56	2.88	-10.93	1.8
Plscr2_HOM_tm1b	% change	NA	-0.64	35.35	-1.03	2.33	-1.92	1.05	1.09	-5.96	8.31	-0.84	-1.71	4.24	-4.65	0.64	8.43	21.9	-13.96	19.19	8.11	5.9	2.18	5.31	-5.43	-6.63	12.12	-15.65	5.85	9.21	-7.22	0.17	-7.04	4.23	-0.89	3.84	NA	NA	NA	7.5	8.74	1.35	NA	NA	9.94	NA	NA	NA	NA
Plxna2_HOM_tm1a	% change	NA	-7.25	8.8	-0.99	4.44	-5.11	-5.42	-4.33	15.91	-7.69	-15.18	-2.68	-22.37	-4.22	5.85	-5.57	17.34	4.03	NA	-7.04	-9.63	-19.02	-11.61	-3.76	-0.8	-13.1	-8	-4.58	-8.93	-10.65	2.44	-5.16	-5.85	-0.24	0.05	7.5	5.89	-4.24	-10.53	-8.11	4.49	-1.86	-0.01	-0.57	1.94	12.93	-1.95	-2.44
Plxnb2_HET_tm1a	% change	NA	-1.97	18.18	-3.69	-4.04	-0.72	-5.15	-2.16	-18.91	-3.15	-3.42	-2.34	-13.82	-2.02	0.74	-5.04	17.01	-2.43	-11.07	-2.59	-3.4	1.63	1.77	12.07	1.58	-7.83	7.74	-4.58	-8.32	-2.66	6.9	16.18	-8.83	-6.66	-4.31	-3.94	4.71	-3.03	-14.97	-8.36	NA	NA	NA	NA	NA	NA	NA	NA
Plxnb3_HEMI_tm1a	% change	NA	0.7	-25.32	6.88	7.89	-0.67	2.06	-1.09	22.57	0.24	7.79	-6.33	8.1	-1.53	2.81	-0.22	-17.44	1.39	-5.21	1.01	-5.5	-16.28	-3.66	-2.6	7.23	42.39	-10.26	-6.7	-13.24	7.98	-0.97	14.96	11.89	12.45	25.29	-3.22	2.65	1.65	-3.33	1.42	5.54	22.66	8.26	12.73	-23.34	15.85	46.61	84.43
Pnpo_HET_tm1a	% change	NA	-4.8	0.67	-12.72	-8.08	-0.05	1.93	1.05	-5.57	6.12	-5.67	-13.99	-4.58	-2.03	3.02	-13.92	-46.07	-34.23	-15.66	-3.94	-12.16	-4.09	10.35	18.15	27.24	NA	9.39	-15.63	-11.31	-13.75	-12.25	-14.37	NA	NA	NA	NA	NA	NA	-6.81	-9.01	NA	NA	NA	NA	NA	NA	NA	NA
Pnpt1_HET_tm1a	% change	NA	NA	NA	NA	NA	NA	NA	NA	NA	NA	NA	NA	NA	NA	NA	-6.83	14.41	-2.65	-14.67	-3.19	-1.41	8.18	-3.07	27.02	NA	-0.08	NA	-17.81	NA	-26.23	3.02	-3.53	-2.73	-1.61	3.39	-17.39	29.17	NA	2.16	NA	NA	NA	NA	NA	NA	NA	NA	NA
Polb_HET_tm1a	% change	NA	-6.06	22.77	-6.03	-2.28	-6.98	-0.88	1.86	-29.27	9.12	-8.98	-10.19	-2.48	-3.39	-0.17	-8.66	25.24	14.13	-0.85	0.69	-5.79	-15.62	-7.02	4.73	16.99	-20.56	-0.92	-5.43	-8.96	-1.42	-3.09	9.58	-1.07	0.5	-8.02	4.95	5.92	-7.03	-9.73	-5.18	-2.8	7.62	-3.28	-8.13	NA	4.51	-4.45	48
Pold3_HET_tm1b	% change	NA	NA	6.36	1.3	1.93	2.66	NA	NA	NA	NA	NA	5.57	-16	0.65	-0.72	-0.92	-29.34	-9.8	-1.95	-5.14	5.79	-4.66	6.58	9.02	5.07	-1.63	1.39	-2.37	0.91	10.24	9.04	-4.63	-17.39	-8.76	-12.65	9.37	-10.82	-7.36	1.23	0.74	-4.69	NA	5.38	10.29	-13.02	2.71	-11.58	NA
Polg2_HET_tm1a	% change	NA	12.21	80.93	4.14	2.45	4.37	5.13	4.76	-9.17	10.18	11.61	-1.15	6.72	7.23	1.26	6.75	38.45	3.79	1.2	2.5	-5.16	7.82	-0.38	11.93	1.2	NA	5.8	-8.42	-13.05	3.32	2.01	3.4	17.93	7.41	7.57	-18.51	25.61	20.9	0.33	3.43	NA	NA	NA	NA	NA	NA	NA	NA
Polr1e_HET_tm1a	% change	NA	NA	NA	NA	NA	NA	NA	NA	NA	NA	NA	NA	NA	NA	NA	-5.95	-31.02	-19.2	-25.1	-6.63	-8.42	NA	NA	NA	NA	-22.8	-19.75	-17.39	NA	-5.74	-20.57	-4.79	-0.61	-2.77	-1.54	NA	NA	NA	-8	-1.15	NA	NA	NA	NA	NA	NA	NA	NA
Polr2f_HET_tm1e	% change	NA
Polr3f_HET_tm1a	% change	NA	-0.22	2.35	-0.38	1.01	-5.82	-4.83	5.15	-1.13	-2.58	5.95	-4.76	4.89	-0.91	-4.24	1.03	-7.45	2.64	1.5	-0.32	-1.48	8.9	-2.27	1.08	-5.28	-1.7	11.19	1.15	-10.27	-17.51	-5.9	12.93	-0.62	8.56	8.14	-4.2	-0.18	-1.83	0.14	4.76	2.36	-18.12	-6.73	12.23	NA	-10.27	5	-25.02
Polr3g_HET_tm1a	% change	NA	-3.51	-0.57	-0.71	-0.35	-0.1	-0.85	-6.28	6.89	-12.63	-4.22	8.03	6.52	-0.26	1.49	-1	32.6	14.46	-1.96	-2.19	-3.92	-10.88	-1.23	-0.75	12.13	37.98	-4.9	4.59	-9.83	-8.61	-1.45	20.45	-2.12	-2.93	2.26	-2.71	-3.93	-4.48	-2.59	-0.67	1.46	16.68	4.67	5.66	NA	12.63	25.47	45.6
Pop4_HET_tm1a	% change	NA	0.02	12.75	-0.7	0.77	-2.27	1.06	-1.78	-5.22	-4.32	-0.18	-2.78	-4.28	1.94	0.69	-4.3	28.02	14.36	-5.94	0.25	-5.49	-7	-1.54	5.68	-3.47	3.29	-10.78	-6.39	3.57	3.93	-3.66	7.01	11.26	5.93	5.81	5.89	10.62	-2.39	-4.05	-1.14	-0.36	5.52	4.11	-2.63	NA	NA	8.27	NA
Ppil3_HOM_tm1b	% change	NA	-2.57	-11.53	-6.41	-2.91	-1.05	-11.58	1.23	-5.89	-3.95	0.42	-4.56	-11.22	-0.07	-1.45	0.44	19.14	-23.04	-4.14	-1.96	1.37	-14.89	-6.79	1	-5.77	14.18	-16.96	-2.2	NA	-6.11	-3.15	-4.96	-7.87	-7.88	2.04	-5.46	8.91	0.49	-3.88	3.65	4.61	24.41	3.53	14.18	0.47	-4.27	-12.8	19.07
Ppp1cc_HOM_em1	% change	NA
Ppp1r42_HOM_tm1a	% change	NA	-4.17	9.13	-5.35	NA	-2.2	-3.18	-3.53	-8.66	6.61	-2.99	-2.71	-19.58	-0.6	-5.56	1.64	85.19	27.79	-5.51	-4.13	0.7	-11.81	-0.73	-11.84	-2.12	-9.4	-3.87	-0.38	-10.39	9.37	-6.43	-9.58	-12.44	-9.41	-8.52	NA	NA	0.95	0.61	0.01	-5.03	NA	-4.26	-7.7	NA	NA	-3.85	-12.95
Ppp2r2b_HOM_tm1a	% change	NA	NA	14.72	NA	NA	NA	NA	NA	NA	NA	-1.72	NA	NA	NA	NA	NA	NA	NA	NA	NA	NA	NA	NA	NA	NA	NA	NA	NA	NA	NA	NA	NA	NA	NA	NA	NA	NA	NA	NA	NA	NA	NA	NA	NA	NA	NA	NA	NA
Ppp3ca_HOM_tm2e	% change	NA	-8.98	-83.14	5.95	6.01	1.75	NA	NA	NA	NA	-11.25	-8.7	-3.52	-2.77	NA	-2.06	-64.35	-15.77	2.18	2.65	3.42	-15.31	1.92	-10.35	-13.77	-18.48	3.45	-1.43	-14.3	13.07	-10.37	2.86	-5.38	0.49	-2.53	NA	-18.84	-13.54	3	4.58	NA	NA	NA	NA	NA	NA	NA	NA
Ppp5c_HOM_tm1a	% change	NA	NA	NA	NA	NA	NA	NA	NA	NA	NA	NA	NA	NA	NA	NA	NA	-6.52	-8.55	-2.46	-3.89	14.25	-10.76	-5.26	23.12	NA	NA	NA	-0.43	-30.3	NA	-15.46	-10.89	-6.64	-3.01	-15.26	5.46	1.5	NA	11.23	NA	NA	NA	NA	NA	NA	NA	NA	NA
Ppp5c_HOM_tm1a	% change	NA	1.2	3.89	-4.84	-2.35	-2.41	-0.58	3.16	14.56	-5.56	-0.12	-5.28	-9.67	-4.26	-2.45	-5.58	8.29	33.77	23.83	13.23	6.59	-2	8.23	4.57	-18.26	-28.09	-1.34	NA	NA	NA	-13.49	5.15	-5.39	1.78	-6.01	NA	2.04	0.84	3.61	-7.64	NA	9.01	12.39	-0.87	NA	NA	NA	NA
Pqlc3_HOM_tm1a	% change	NA	-0.89	-22.22	-6.25	-0.13	-2.17	4.22	3.69	-5.53	8.64	5.11	-4.76	-15.1	0.62	-2.17	2.43	68.06	17.09	-9.11	-2.25	-7.34	-0.1	-4.02	4.44	33.59	-7.07	9.98	3.48	1.61	3.21	1.52	-10.04	12.19	8.81	9.43	12.09	-3.63	-7.44	-4.58	-2.39	2.57	4.1	7.72	22.1	7.2	NA	-17.02	NA
Praf2_HEMI_tm1e	% change	NA	2.42	-36.24	0.18	2.79	-6.34	-0.79	-0.19	1.96	-5.12	-3.5	-4.69	-9.51	0.24	1.04	-0.51	-9.79	-28.01	-11.34	5.49	-5.06	-13.59	-7.77	-8.42	-1.34	2.55	-2.68	1.53	-3.54	3.61	-1.64	-5.98	-7.33	-6.45	-5.4	-13.9	-8.65	9.81	-1.57	-5.12	3.47	NA	6.37	4.03	NA	1.44	-8.52	NA
Prame_HEMI_tm1a	% change	NA	0.63	-38.91	5.6	4.14	4.44	-17.28	-2.94	13.59	-9.39	-11.34	6.07	20.32	-0.75	0.03	1.46	-25.91	1.6	10.37	3.41	-6.29	-8.7	4.64	3.93	-3.12	-4.75	17.45	-1.18	-16.01	-7.88	-6.37	5.99	5.41	3.46	6.83	0.78	-6.99	-7.82	-1.24	4.87	0.48	15.21	-5.21	23.28	8.23	-18.56	-15.14	-47.9
Pramef20_HOM_tm1b	% change	NA	-1.76	3.74	-0.33	1.06	-3.32	4.34	3.44	2.36	4.5	-3.33	-1.5	5.57	-2.71	4.21	6.71	20.43	3.6	1.01	-3.14	-1.71	7.97	7.86	13.48	11.76	29.56	-5.76	11.96	5.76	16.39	2.48	12.19	8.07	1.4	7	-4.18	3.9	-0.14	4.76	2.82	2.78	7.15	3.64	0.94	-13.22	15.4	13.07	51.18
Prdx6_HOM_tm1a	% change	NA	NA	NA	NA	NA	NA	NA	NA	NA	NA	NA	NA	NA	NA	NA	-12.69	17.25	-7.44	-21.48	-10.8	-1.6	NA	NA	NA	NA	-15.58	-38.67	-18.18	-22.79	-5.74	-20.89	-23.88	-25.52	-17.47	-13.38	NA	NA	NA	-3.45	-10.05	NA	NA	NA	NA	NA	NA	NA	NA
Prkab1_HET_Gt	% change	NA	NA	NA	NA	NA	NA	NA	NA	NA	NA	NA	NA	NA	NA	NA	-0.32	47.36	-12.82	8.45	2.16	6.29	NA	NA	NA	NA	-42.28	25.64	-4.75	NA	1.25	3.89	-6.29	NA	NA	NA	NA	NA	NA	6.49	-0.11	NA	NA	NA	NA	NA	NA	NA	NA
Prkab1_HOM_tm1a	% change	NA	NA	NA	NA	NA	NA	NA	NA	NA	NA	NA	NA	NA	NA	NA	-4.9	-72.99	-14.93	5.45	0.52	5.22	-11.88	-9.01	-7.8	-3.06	NA	4.64	7.47	NA	NA	-8.52	4.83	NA	NA	NA	NA	NA	NA	-0.06	-1.71	NA	NA	NA	NA	NA	NA	NA	NA
Prkab1_HOM_tm1b	% change	NA	-4.92	-70.63	1.93	2.14	-0.28	-12.73	-6.67	NA	NA	-3.8	-2.05	3.46	-5.75	-7.29	-7.92	-41.43	2.27	16.27	4.35	9.37	-21.23	NA	-2.24	-6.3	-35.05	22	-6.5	-24	10.63	-5.51	-15.47	-12.13	-5.94	-10.83	-8.58	0.26	-3.19	-1.4	-6.71	1.36	9.81	-3.26	-4.14	-21.97	10.81	13.22	-29.78
Prkcz_HET_tm1a	% change	NA	NA	NA	NA	NA	NA	NA	NA	NA	NA	NA	NA	NA	NA	NA	-3.91	114.9	35.4	-8.49	-2.83	NA	NA	2.75	24.88	-26.38	-13.29	-37.36	-15.64	-6.42	-16.53	-18.73	1.43	5.85	-1.25	6.98	0.64	18.38	NA	-7.71	0.41	NA	NA	NA	NA	NA	NA	NA	NA
Prkcz_HOM_tm1a	% change	NA	NA	NA	NA	NA	NA	NA	NA	NA	NA	NA	NA	NA	NA	NA	-14.92	44.11	-7.48	-16.85	-5.65	-10.12	-16.83	-11.82	5.39	NA	24.64	-29.61	-11.35	NA	1.19	-11.58	-18.51	-14.54	-8.19	-7.04	-24.17	0.43	NA	-9.48	-5.63	NA	NA	NA	NA	NA	NA	NA	NA
Prmt1_HET_tm1a	% change	NA	NA	NA	NA	NA	NA	NA	NA	NA	NA	NA	NA	NA	NA	NA	2.78	137.7	80.81	14.06	7.5	-7.52	18.69	10.55	9.62	-13.96	-13.13	-6.16	-2.88	-4.08	NA	10.32	10.43	12.7	15.7	-1.14	10.99	11.33	1.88	-6.99	-0.96	NA	NA	NA	NA	NA	NA	NA	NA
Prmt2_HOM_tm1a	% change	NA	0.86	6.31	12.89	4.58	3.43	-9.73	-5.19	0.47	-17.55	-9.49	-18.33	-4.34	-6.31	-1.51	2.29	27.38	27.43	17.16	10.24	-1.22	6.71	0.27	1.15	2.67	16.56	-3.11	3.94	-25.91	-27.05	-2.36	20.52	7.02	4.67	-2.32	-7.9	12.24	-1.71	1.05	-3.62	0.15	NA	NA	-29.03	NA	NA	NA	NA
Prmt3_HET_tm1a	% change	NA	NA	NA	NA	NA	NA	NA	NA	NA	NA	NA	NA	NA	NA	NA	6.76	-44.05	-6.4	7.68	3.8	0.45	21.62	8.41	11.03	20.74	-17.29	-6.08	-1.94	4.79	NA	6.01	13.87	10.36	12.18	9.35	-0.45	12.52	-1.22	2.63	-0.05	NA	NA	NA	NA	NA	NA	NA	NA
Prmt3_HOM_tm1a	% change	NA	NA	NA	NA	NA	NA	NA	NA	NA	NA	NA	NA	NA	NA	NA	1.32	17.95	-7.4	-16.52	-3.9	7.42	-5.38	5.74	NA	8.65	7.75	0.9	-21.09	7.2	4.79	-1.24	-20.65	-13.09	-2.67	-17.63	-20.4	-16.19	NA	-3.91	1.82	NA	NA	NA	NA	NA	NA	NA	NA
Prmt5_HET_tm2a	% change	NA	NA	NA	NA	NA	NA	NA	NA	NA	NA	NA	NA	NA	NA	NA	-1.19	46.06	16.44	-28.62	-9.6	-7.42	4.5	7.75	27.89	1.2	-15.88	42.13	-12.52	-15.74	19.09	8.71	-15.9	2.86	5.9	8.45	-7.69	-6.05	NA	-0.13	2.84	NA	NA	NA	NA	NA	NA	NA	NA
Prmt7_HOM_tm1a	% change	NA	NA	NA	NA	NA	NA	NA	NA	NA	NA	NA	NA	NA	NA	NA	-2.28	151.34	19.54	-6.78	1.57	NA	-14.96	-0.27	-5.34	18.51	33.51	2.26	-8.35	12.99	NA	6.75	5.4	12.75	4.48	7.45	1.82	20.34	0.49	-7.13	-3.46	NA	NA	NA	NA	NA	NA	NA	NA
Prmt8_HOM_tm1a	% change	NA	NA	NA	NA	NA	NA	NA	NA	NA	NA	NA	NA	NA	NA	NA	-3.61	-34.69	-57.9	3.09	-7.39	7.86	NA	NA	NA	NA	-6.92	-21.2	7.74	NA	NA	NA	-12.56	-29.29	-20.6	-3.52	NA	NA	NA	16.15	-4.16	NA	NA	NA	NA	NA	NA	NA	NA
Prpsap2_HOM_tm1a	% change	NA	NA	NA	NA	NA	NA	NA	NA	NA	NA	NA	NA	NA	NA	NA	-6.33	37.34	26.38	-18.07	-4.98	3.85	-4.16	-2.59	31.6	-16.58	17.8	-6.51	-18.83	-32.65	13.52	-1.15	-33.27	-7.12	-2.99	-3.34	-5.11	11.94	NA	-4.18	-10.99	NA	NA	NA	NA	NA	NA	NA	NA
Prrc2b_HET_tm1a	% change	NA	-6.01	-12.38	-3.66	-1.63	-0.01	-7.82	1.15	5.08	3.43	-16.53	-2.55	-7.09	-1.56	-0.02	-2.18	-8.78	-2.02	-8.94	-5.09	-1.72	-13.42	-2.28	1.59	14	-14.96	5.62	-5.31	4.23	-5.37	-0.24	-2.17	-3.63	-3.22	4.57	-21.01	-0.72	-5.59	-3.21	-1.03	-8.06	-19.3	-5.26	-8.89	NA	0.89	-29.89	6.09
Prrg2_HOM_tm1b	% change	NA	-5.74	-12.91	-4.68	-1.05	-1.75	6.3	4.46	8.07	2.49	-10.47	-0.08	1.16	0.75	2.34	-6.35	-48.09	-15.26	-0.16	-2.38	-7.01	-6.32	-4.19	1.15	4.66	3.16	-9.6	-7.43	-2.98	-9.21	-5.89	-11.62	-1.29	4.18	0.65	-1.27	-8.93	-0.82	-6.47	-2.56	3.94	9.43	2.76	2.18	NA	2.91	16.22	-9.56
Prrt2_HOM_tm1a	% change	NA	2.61	-23.43	0.58	-0.18	-3.76	1.31	-3.44	13.86	6.29	15.09	-4.67	-2.35	-2.48	-6.34	-7.95	-33.94	-25.63	-9.57	-3.19	-8.25	-12.95	-8.5	-6.39	-12.11	-1.05	-17.41	-8.89	4.26	-3.6	-10.32	-2.49	-24.68	-12.89	-6.54	NA	NA	-4.53	-3.27	-5.38	NA	NA	NA	-17.46	4.58	NA	-28.62	NA
Prss52_HOM_tm2a	% change	NA	-6.56	-21.79	5.92	0.48	4.73	NA	NA	NA	NA	-16.72	-7.98	-3.83	1.98	2.79	-3.14	-4.52	-19.09	-8.54	-5.51	-1.87	1.63	9.29	13.31	8.62	-24.43	-14.39	-11.23	-7.88	-18.41	-5.07	-8.89	-19.25	-11.99	-18.32	NA	NA	2.54	2.26	2.19	NA	NA	NA	NA	NA	NA	NA	NA
Prss53_HOM_em1	% change	NA
Prss53_HOM_Q30R	% change	NA
Prune2_HOM_tm1e	% change	NA
Psat1_HET_tm1a	% change	NA	NA	NA	NA	NA	NA	NA	NA	NA	NA	NA	NA	NA	NA	NA	2.7	-43.68	-14.02	6.66	7.51	-6.33	5.77	4.18	13.39	-7.55	1.01	-2.26	3.13	-4.42	-8.39	-5.74	10.48	7.37	9.64	10.07	4.71	6.92	-2.36	3.79	3.22	NA	NA	NA	NA	NA	NA	NA	NA
Psg17_HOM_em1	% change	NA
Psg20_HOM_em1	% change	NA
Psg25_HOM_em1	% change	NA
Psg27_HOM_em1	% change	NA
Psg29_HOM_em1	% change	NA
Psph_HET_tm1a	% change	NA	-7.97	17.4	-6.59	-6	-1.53	-12.09	-8.84	-20.97	-6.74	-2.71	-14.41	-15.2	-2.87	-5.55	-5.58	58.93	14.72	-11.63	-6.23	-2.61	-17.75	-6.47	-7.62	-5.92	17.5	-16.07	-0.1	-2.78	-4.59	-5.75	10.21	-12.75	-10.95	-10.27	-3.84	-3.96	-5.61	-4.64	-4.68	-0.21	0.49	-2.28	-5.41	NA	NA	-8.46	NA
Ptges2_HOM_tm1a	% change	NA	NA	NA	NA	NA	NA	NA	NA	NA	NA	NA	NA	NA	NA	NA	-0.93	140.86	24.13	11.2	2.21	-12.83	-9.32	0.67	-2.1	-25.15	-21.5	5.06	2.87	-0.7	8.15	15.41	11.02	0.39	-1.69	-15.09	12.07	11.17	-2.1	-1.64	-2.4	NA	NA	NA	NA	NA	NA	NA	NA
Pth_HOM_tm1a	% change	NA	-1.4	11.87	-11.11	-1.72	-1.34	-12.21	1.38	-43.66	-6.73	9.71	9.86	17.71	-1.39	-2.94	-1.27	-11.06	29.68	0.89	1.12	-10.68	2.28	6.39	7.79	38.61	-3.17	21.53	-11.92	-9.45	-12.27	-8.04	29.57	10.22	6.86	12.37	-3.25	10.34	-2.53	-3.95	6.95	-0.4	5.99	0.92	11.38	NA	2.82	7.01	-13.97
Pth1r_HET_tm1a	% change	NA	0.05	-32.79	3.37	4.74	3.15	7.96	2.7	5.25	2.99	3.71	1.46	22.61	4.76	6.33	3.66	-8.3	-16.84	1.7	1.19	-1.12	-9.27	-3.99	9.62	19.6	-8.74	6	2.19	0.3	-1.92	-0.78	-10.37	11.7	6.51	8.29	8.93	7.66	-7.47	-1.45	6.91	7.62	14.75	6.19	12.22	15.52	7.95	28.32	16.14
Pth2r_HOM_tm2a	% change	NA	-11.2	-36.85	-7.08	-6.41	0.62	-5.78	-11.12	-9.96	-10.74	-9.71	-10.09	-13.81	-3.66	-0.61	-4.36	6.49	-33.09	9.94	5.66	1.95	2.88	0.65	-8.57	-17.71	4.34	-10.8	-4.27	-14.4	-22.46	-2.17	-22.13	-20.93	-11.1	-12.84	2.17	-2.7	4.72	4.59	1.88	-13.26	-33.07	-11.96	1.08	-19.09	-14.49	-11.08	-44.11
Pthlh_HET_tm1a	% change	NA	-2.29	-12.45	-6.35	-6.02	-7.78	-7.76	-9.55	-0.1	-2.89	3	-3.22	13.98	-2.19	-5.94	4.63	26.33	54.86	6.02	1.9	3.68	7.95	12.16	5.16	15.06	32.97	15.08	2.85	-3.05	1.21	3.44	25.42	17.64	12.16	15.58	23.61	1.26	-13.31	-5.27	-0.07	-2.51	-10.46	-2.71	-2.96	NA	3.27	2.47	-55.5
Ptprd_HOM_tm2a	% change	NA	-8.32	-47.62	-6.76	-3.62	-3.26	NA	NA	NA	NA	-15.06	-32.03	-6.77	-4.32	-8.83	-4.46	-53.23	-34.87	-1.23	-0.74	2.78	-13.86	-6	-15.53	-16.45	-16.39	-13.75	-7.75	-3.15	-10.11	9.41	-4.06	-9.03	-6.06	-10.88	NA	-1.85	0.67	5.69	5.07	NA	NA	NA	NA	NA	NA	NA	NA
Pus10_HOM_tm1b	% change	NA
Pus7l_HOM_tm2a	% change	NA	NA	NA	NA	NA	NA	NA	NA	NA	NA	NA	NA	NA	NA	NA	2.62	-15.91	-30.67	0.82	4.31	6.98	-20.31	2.28	-5.04	28.11	15.37	-9.11	14.44	23.7	16.82	5.01	0.05	1.16	2.02	1.95	13.95	-5.25	3.12	6.73	4.52	NA	NA	NA	NA	NA	NA	NA	NA
Pvr_HOM_em1	% change	NA
Pwp1_HET_tm1a	% change	NA	6.49	-6.08	1.8	-2.41	-7.77	6.69	-3.79	5.37	-1.2	16.41	5.39	-9.51	-1.53	2.72	3.79	-21.22	-11.07	-2.56	-2.09	0.29	-6.88	-0.15	0.08	-13.13	-2.69	-8.06	2	-6.58	4.08	4.96	2.75	-0.06	-1.41	3.67	-21.05	-4.14	4.92	3.87	-4.16	NA	NA	NA	NA	NA	NA	NA	NA
Pxylp1_HOM_tm1a	% change	NA	NA	NA	NA	NA	NA	NA	NA	NA	NA	NA	NA	NA	NA	NA	-3.53	-74.77	-28.3	NA	7.23	-0.11	-4.14	-8.64	-4.24	17.55	-12.43	5.29	-13.19	-1.53	-13.59	-13.81	-3.24	-6.06	0.11	5.01	2.59	-1.74	4.61	5.25	5	NA	NA	NA	NA	NA	NA	NA	NA
Pycr2_HOM_tm1a	% change	NA	-4.33	-23.4	-2	0.29	-5.62	NA	NA	NA	NA	-15.25	-8.3	-12.89	-2.28	-0.86	-4.28	-43.5	-26.42	-20.09	-12.67	-6.76	-30.96	-8.18	-21.86	-23	6.26	-8.83	-12.17	NA	3.13	-5.51	-16.41	-7.54	-6.3	-4.27	NA	NA	4.02	-4.1	-2.31	NA	NA	NA	-17.08	-12.86	NA	NA	NA
Rab15_HOM_tm1a	% change	NA	-7.14	31.08	-3.37	-0.6	-10.45	-11.06	-9.65	8.64	-10.35	-17.14	-0.75	-8.26	-4.6	4.29	2.97	78	66.71	-11.02	-2.58	-12.49	-6.24	2.59	-1.67	20.33	26.5	5.73	15.16	-9.4	-17.43	-7.81	14.71	12.17	8.72	4.35	-0.08	8.9	8.1	-12.65	-1.7	-13.54	-25.14	-11.06	-22.2	NA	-12.75	NA	32.67
Rab17_HOM_tm1a	% change	NA	2.15	5.45	3.72	0.03	-3.32	1.51	-5.63	-6.83	-5.82	2.48	4.62	-3.62	0.94	-3.85	4.34	68.23	8.35	5.29	1.9	2.77	-13.92	3.63	-8.51	-20.53	-15.21	-1.24	-6.21	-13.33	-6.75	-6.79	4.02	-18.77	-16.02	-7.26	NA	NA	-6.31	9.46	-1.81	NA	NA	NA	NA	NA	NA	NA	NA
Rab21_HET_tm1b	% change	NA	-2.47	14.24	-8.98	-4.48	-6.75	1.4	2.46	-8.49	-0.86	-6.17	-3.63	-11.25	0.04	1.25	4.57	5.84	1.37	NA	NA	3.69	4.99	4.5	-5.74	-8.03	18.03	14.97	3.62	-6.88	22.58	5.08	10.76	2.21	-0.39	2.6	NA	NA	4.69	4.57	1.52	NA	NA	NA	NA	NA	NA	NA	NA
Rab29_HOM_tm1a	% change	NA	5.06	-22.91	7.21	3.08	4.4	3.88	-0.51	-7.64	11.64	4.67	1.24	16.34	-0.43	1.94	0.5	-16.81	-16.75	12.18	5.76	4.43	8.38	1.69	-1.72	-3.84	6.24	-0.97	8.44	4.7	8.27	-5.27	-4.43	-0.39	1.89	-1.62	-3.99	-1.51	0.27	0.79	4.51	NA	NA	NA	NA	NA	NA	NA	NA
Rab5c_HET_tm1a	% change	NA	7.96	-15.23	7.83	-1.32	9.01	-12.87	-6.8	13.6	-16.6	-10.8	-2.29	22.34	2.39	8.89	4.13	58.34	8.66	15.49	1.36	-1.71	-15.13	-6.57	-8.33	-18.23	2.9	9.26	1.06	-0.13	-3.46	-7.88	6.94	-1.1	-2.54	0.13	-19.85	6	2.14	2.18	1.15	-4.84	13.44	-5.3	-5.83	-11.1	NA	14.67	-17.6
Rad18_HOM_tm1a	% change	NA	-0.92	-16.28	-10.35	-1.73	-7.77	-7.34	-6.29	-3.49	-5.56	4.56	0.37	-7.48	-7.13	-3.54	-4.27	-11.08	-19.51	-0.3	3.45	1.59	-41.93	0.88	-23.99	-2.79	30.05	-17.15	5.07	1.83	10.04	-4.78	0.73	-5.53	-0.65	6.93	-7.51	-16.44	-3.49	1.48	3.39	NA	NA	NA	NA	NA	NA	NA	NA
Rad18_HOM_tm1a	% change	NA	NA	NA	NA	NA	NA	NA	NA	NA	NA	NA	NA	NA	NA	NA	-2.74	-53.24	-16.61	NA	NA	NA	NA	NA	NA	NA	NA	NA	NA	NA	NA	NA	NA	NA	NA	NA	NA	NA	NA	NA	NA	NA	NA	NA	NA	NA	NA	NA	NA
Rala_HET_tm1a	% change	NA	1.71	3.11	2.32	5.59	-4.9	-2.4	1.91	8.21	-1.95	9.01	-4.18	5.62	-0.38	-4.04	8.89	8.48	-6.71	-4.19	-5.72	-0.43	-13.57	-9.49	-4.71	-13.55	13.96	14.26	6.18	16.59	14.86	6.04	4.93	2.49	-0.15	5.15	1.73	-4.07	0.47	0.91	8.24	7.37	1	7.79	0.32	NA	6.88	27.55	4.98
Ralb_HOM_tm1a	% change	NA	-1.68	-55.49	8.29	3.92	-6.63	5.53	6.43	NA	-14.42	-12.46	1.56	4.46	-2.49	1.44	8.2	12.07	29.21	7.88	6.39	-0.83	-7.95	1.65	-11.3	-3.63	15.87	8.08	4.75	-17.33	1.48	-2.29	13.61	6	6.94	12.38	-9.8	-6.6	0.05	3.82	4.45	5.5	-12.33	2.25	7.44	12.29	-7.18	NA	NA
Ralgapb_HET_tm1a	% change	NA	2.72	-18.53	-1.01	1.55	2.41	0.35	-6.75	5.07	-7.03	7.97	8.76	17.05	1.56	-1.47	1.13	20.51	-1.52	-2.9	-0.05	1.7	5.82	3.81	19.56	35.51	13.55	5.54	1.01	-7.88	-0.13	-5.17	23.23	-0.61	0.48	9.16	-0.88	0.3	-2.9	1.93	2.22	3.89	18.2	8.2	14.82	-8.03	15.27	-9.81	4.71
Ralgps2_HOM_tm1a	% change	NA	0.73	-21.39	2.36	3.79	1.08	-1.19	0.97	-2.79	-5	8.1	2.9	25.29	0.27	-0.74	2.36	20.69	1.1	-0.68	-5.29	-2.1	-16.02	-4.45	-2.3	18.37	19.23	9.5	2.31	-9.77	-7.94	-16.2	11.46	12.29	6.14	10.03	4.93	1.79	-6.96	-2.45	2.52	-5.62	-3.8	-7.58	6.61	NA	NA	11.52	-9.72
Rapgefl1_HOM_tm1a	% change	NA	4.85	36.33	8.81	8.69	3.12	10.11	-0.85	-16.26	8.39	7.78	3.9	32.31	1.87	5.99	-1.92	131.19	4.67	-7.7	1.21	-0.45	-4.29	3.04	0.65	7.35	9.88	0.37	8.84	-22.89	20.08	10.39	8.8	10.44	-1.31	4.82	18.85	3.4	-2.79	-1.93	-0.38	NA	NA	NA	NA	NA	NA	NA	NA
Raph1_HOM_tm1b	% change	NA	-6.88	-39.3	-5.08	-4.86	5.57	NA	NA	NA	NA	-11.99	-15.68	5.55	0.8	-2.91	-6.15	-49.6	-27.78	8.05	-0.63	14.04	-12.68	1.95	-10.98	-7.83	-28.52	-9.76	-5.98	-14.42	-27.48	-0.84	-7.91	NA	NA	NA	NA	NA	NA	5.59	0.3	NA	NA	NA	NA	NA	NA	NA	NA
Rars_HET_tm1a	% change	NA	-11.3	21.36	-7.98	0.88	-0.75	-7.22	NA	NA	NA	-8.33	-17.28	-16.66	1.42	-5.28	-5.42	-17.96	-8.46	6.39	0.3	13.41	NA	9.9	NA	NA	-16.76	-15.66	-10.03	-10.42	NA	-20.39	-31.94	-25.17	-13.99	NA	NA	-20.52	5.06	-5.33	1.33	NA	NA	NA	NA	NA	NA	NA	NA
Rars2_HET_tm1a	% change	NA	NA	NA	NA	NA	NA	NA	NA	NA	NA	NA	NA	NA	NA	NA	-6.2	-43.03	-34.11	-3.05	-3.46	1.89	NA	NA	NA	NA	3.13	-15.87	NA	NA	NA	NA	NA	-17.38	-7.35	3.4	NA	NA	NA	-0.75	0.21	NA	NA	NA	NA	NA	NA	NA	NA
Rasal2_HOM_tm1a	% change	NA	-5.85	-10.29	-10.53	-4	-4.56	-3.44	-1.38	14.06	-0.92	-1.98	-14.62	-2.26	-3.75	-0.57	0.34	7.29	10.95	4.78	0.32	-3.29	-9.29	-2.27	-3.08	16.49	35.66	9.17	1.39	-2.05	-0.72	-5.28	33.53	17.01	12.67	20.48	8.97	-2.93	-9.27	-9.81	-3.22	-5.81	-19.48	-6.37	3.9	3.46	-7.75	14.65	8.69
Rasgrp4_HOM_tm2a	% change	NA	1.02	26.71	0.84	3.53	-1.99	0.7	-0.2	-14.26	-4.35	3.31	9.38	10.92	-1.93	-3.29	-2.51	-6.15	10.27	-9.43	-7.05	-1.49	-10.84	-4.59	5.11	0.24	12.22	2.12	1.04	-5.5	13.06	-1.38	10.22	5.96	1.57	2.45	3.62	9.66	8.18	-5.15	-2.99	-0.19	-12.07	-0.88	2.62	-31.61	-4.26	-0.92	-37.09
Rassf1_HET_tm1.2	% change	NA	NA	NA	NA	NA	NA	NA	NA	NA	NA	NA	NA	NA	NA	NA	-2.37	17.26	-25.81	-36.51	-22.33	-8.65	NA	NA	NA	NA	-48.27	-33.4	NA	NA	NA	NA	-6.85	NA	NA	NA	NA	NA	NA	-7.31	-1.74	NA	NA	NA	NA	NA	NA	NA	NA
Rassf1_HOM_tm1.2	% change	NA	NA	NA	NA	NA	NA	NA	NA	NA	NA	NA	NA	NA	NA	NA	-3.78	89.79	6.02	NA	NA	NA	NA	NA	NA	NA	NA	NA	NA	NA	NA	NA	NA	NA	NA	NA	NA	NA	NA	NA	NA	NA	NA	NA	NA	NA	NA	NA	NA
Rbak_HOM_tm1b	% change	NA	6.2	-33.49	1.09	-3.34	-3.99	10.94	7.08	15.14	10.02	11.83	-1.23	-11.12	0.63	0.98	7.28	-61.9	-43.22	-4.96	-2.89	0.31	-14.87	-2.23	-8.39	-7.64	-9.71	-6.27	-1.61	-3.1	19.4	3.84	-7.24	-4.08	-3.26	-7.08	NA	NA	0.02	7.52	6.37	NA	NA	5.72	6.85	NA	2.4	8.72	21.79
Rbbp7_HEMI_tm1a	% change	NA	NA	NA	NA	NA	NA	NA	NA	NA	NA	NA	NA	NA	NA	NA	-0.24	-40.56	-18.73	21.61	5.77	-5.72	8.87	-2.9	5.25	NA	35.99	-6.23	7.86	27.98	NA	1.36	-20.01	6.77	3.51	14.29	0.66	-5.16	3.6	-3.2	-0.36	NA	NA	NA	NA	NA	NA	NA	NA
Rbm14_HOM_tm1a	% change	NA	3.34	-26.26	11.97	6.94	-0.54	2.84	-3.58	9.38	-10.82	-0.75	0.9	-3.82	-1.74	7.51	1.13	42.74	34.73	-3.65	2.57	-10.11	-10.84	-8.92	8.68	-2.62	8.66	-15.14	4.26	-14.02	10.56	2.26	10.82	3.16	7.87	0.59	-14.57	11.83	-9.24	-7.94	-1.66	-1.61	19.95	6.39	-8.25	9.44	8.69	NA	NA
Rbm33_HET_tm1b	% change	NA	8.34	-7.57	14.62	8.3	1.33	12.31	NA	NA	2.44	-1.53	-2.52	3.33	5.61	1.84	10.8	22.87	-8.19	10.73	5.24	-0.47	-8.03	8.07	-3.34	-18.01	-20.59	16.82	0.88	11.33	15.77	5.66	-5.26	-6.47	-7.89	-8.12	NA	NA	1.99	9.6	2.66	NA	NA	NA	NA	NA	NA	NA	NA
Rbm47_HOM_tm1a	% change	NA	1.01	-24.17	-2.65	-0.83	-3.16	-0.52	8.03	-6.64	5.52	11.23	5.09	3.56	-4.68	-4.47	-3.21	-72.84	-30.45	4.12	1.27	0.72	-4.38	4.74	2.42	21.6	-1.71	-7.71	-4.63	-3.78	-3.58	-2.6	-20.41	-0.14	-1.32	-0.57	3.56	-7.56	-1.34	1.5	-1.52	-5.2	-25.44	-8.01	4.39	-2.24	NA	0.75	NA
Rbmx_HEMI_tm2a	% change	NA	-9.26	7.62	-6.75	-1.78	-1.04	-15.07	-4.66	10.02	-13.03	-16.32	-6.47	-0.94	0.95	1.22	-5.86	56.56	17.19	-0.74	3.84	-7.08	-10.19	2.92	-8	12.09	19.88	1.82	-7.51	-12.1	2.22	-6.1	10.68	-7.38	-6.8	0.42	-15.51	-1.01	-6.55	-4.47	-4.7	-5.7	-6.48	-5.01	-7.91	-22.27	2.13	-14.52	NA
Rbmx_HEMI_tm2b	% change	NA	-0.07	4.13	-2.78	-1.29	1.64	-2.33	1.26	0.86	2.97	-2.19	1.84	-12.28	-0.12	0.83	1.5	-28.58	-29.53	5.74	-0.12	2.67	-10.56	-7.85	5.74	4.59	3.31	0.65	-2.28	13.96	10.98	10	-10.03	1.7	-2.08	2.43	-10.91	5.09	5.96	1.76	2.66	-8.36	12.19	2.41	7.61	-19.65	NA	11.98	-6.02
Rbsn_HET_tm1a	% change	NA	3.34	74.42	-15.38	-5.45	-4.55	-11.43	-9.14	-12.08	-7.6	2.21	9.51	4.91	-1.29	2.14	-0.63	93.17	30.83	-16.13	-4.89	-13.24	-7.99	0.53	5.3	8.4	22.85	1.89	3.86	-8.92	-1.36	-5.54	-8.32	-0.76	-6.12	-1.84	-8.45	8.87	17.17	-8.01	-3.67	1.44	-2.53	3.09	19.13	6.24	-0.56	20.98	-17.59
Rcor2_HET_tm1a	% change	NA	-1.68	47.61	-1.73	-5.02	-0.05	-6.74	2.43	-19.13	9.12	-3.96	-2.13	13.31	1.6	2.29	0.19	29.25	-8.45	9.56	6.13	0.57	-8.85	-7	-4.91	-27.77	-25.64	8.33	-7.14	8.63	-8.79	1.41	-33.83	3.48	-1.68	-1.48	NA	7.64	9.69	-2.91	0.48	NA	NA	NA	NA	NA	NA	NA	NA
Rcor2_HOM_tm1a	% change	NA	NA	NA	NA	NA	NA	NA	NA	NA	NA	NA	NA	NA	NA	NA	-2.97	36.77	-26.42	-3.47	3.24	-1.21	-12.49	-23.58	-11.53	-19.58	-26.54	9.43	-2.24	-14.13	15.43	-4.71	-2.1	-14.54	-10.64	-7.07	-0.43	-12.62	7.25	-2.52	-8.63	NA	NA	NA	NA	NA	NA	NA	NA
Rdh16_HOM_tm1a	% change	NA	NA	NA	NA	NA	NA	NA	NA	NA	NA	NA	NA	NA	NA	NA	2.42	85.98	42.52	4.33	5.57	-4.12	-11.45	1.55	3.1	NA	-2.71	-8.63	4.83	5.62	-22.3	-1.57	-0.44	15.48	6.17	NA	NA	NA	9.26	-1.06	-0.36	NA	NA	NA	NA	NA	NA	NA	NA
Rdh16f2_HOM_tm1a	% change	NA	-1.35	-76.75	-1.85	-1.34	6.21	8.16	-5.43	NA	NA	-0.9	-9.08	15.19	0.67	3.96	-1.98	-57.66	-5.46	-2.72	3.61	-2.35	-5.76	2.11	-5.34	5.21	37.34	12.52	-0.69	-12.13	-7.04	-9.84	18.02	1.04	4.04	7.5	-21.55	-3.74	-10.86	-1.16	-3.47	-0.05	-6.73	-3.48	7.3	NA	-12.26	25.95	16.07
Reg3d_HOM_tm1b	% change	NA	2.74	20.89	-3.57	-1.66	1.98	14.67	NA	NA	7.12	-0.91	2.6	-3.9	1.65	-1.41	5.66	17.12	4.6	4.35	1.39	4.93	4.53	1.08	-7.03	-11.97	-3.2	-6.11	0.82	-6.58	6.32	13.43	5.93	2.18	2.09	-4.36	NA	NA	13.59	3.05	3.13	NA	NA	NA	NA	NA	NA	NA	NA
Reg3g_HOM_tm1a	% change	NA	-4.47	-16.08	-5.41	0.79	-4.62	-12.71	-8.1	6.49	-17.2	NA	-11.81	-3.29	-1.7	-4.54	-1.06	51.13	48.99	-0.28	11.42	7.98	-12.69	-5.45	-11.46	-15.45	-1.54	-6.17	-9.99	-5.71	-12.07	-15.21	-2.7	-14.77	-11.66	-10.68	2.45	-0.77	16.12	3.62	-4.88	-7.37	11.53	NA	-7.83	NA	-4.2	-43.01	-64.95
Ren1_HOM_Ren-1c	% change	NA	NA	NA	NA	NA	NA	NA	NA	NA	NA	NA	NA	NA	NA	NA	NA	NA	NA	NA	NA	NA	NA	NA	NA	NA	NA	NA	NA	NA	NA	NA	NA	NA	NA	NA	NA	NA	NA	NA	NA	NA	NA	NA	NA	NA	NA	NA	NA
Repin1_HOM_tm1a	% change	NA	-8.32	-0.95	-5.59	-4.24	-5.25	3.35	-1.2	2.24	1.62	-2.23	-8.83	-4.31	-3.52	-3.25	-3.93	-30.61	-6.63	-12.72	-0.76	-11.58	-1.73	0.83	11.43	-5.69	-11.11	-4.91	-2.13	-9.53	5.1	0.36	8.04	3.3	2.45	2.51	-8.14	3.95	-1.02	-4.31	-2.53	-3.02	-1.68	-0.55	1.53	-5.3	-11.78	NA	7.5
Retreg3_HOM_tm2a	% change	NA	-5.55	16.07	4.14	-0.65	2.9	NA	NA	NA	NA	-18.74	6.45	-6.73	-3.54	-0.06	-5.05	13.31	20.1	-5.02	-3.45	-2.72	0.56	4.31	-4.77	-30.61	10.08	-1.54	7.93	NA	-8.2	2.11	-13.2	-6.02	-5.67	-1.47	-4.84	-14.33	-6.6	-4.83	5.54	6.37	-56.69	25.07	NA	NA	25.27	NA	-36.62
Rftn2_HOM_tm1e	% change	NA	-9.97	-30.56	-4.51	-6.06	-5.26	-13.15	-1.61	-8.77	5.77	-15.79	-14.18	-18.52	-7.3	-6.19	-20.12	-40.37	-33.47	-10.87	-6.75	-5.64	-10.27	-8.64	-14.42	5.94	-16.43	-3.44	-20.52	-24.23	-30.89	-13.57	-20.06	-16.21	-2.09	-4.69	-21.17	NA	-15.18	-10.27	-7.35	NA	NA	NA	NA	NA	NA	NA	NA
Rgcc_HOM_tm1	% change	NA	NA	NA	NA	NA	NA	NA	NA	NA	NA	NA	NA	NA	NA	NA	NA	NA	NA	NA	NA	NA	NA	NA	NA	NA	NA	NA	NA	NA	NA	NA	NA	NA	NA	NA	NA	NA	NA	NA	NA	NA	NA	NA	NA	NA	NA	NA	NA
Rhbdf2_HOM_em1	% change	NA
Rhd_HOM_tm1e	% change	NA	NA	NA	NA	NA	NA	NA	NA	NA	NA	NA	NA	NA	NA	NA	4.94	-32.69	-18.65	4.17	4.92	2.41	NA	2.69	-2.52	NA	-15.33	-7.7	9.26	15.09	NA	7.48	-4.24	7.86	7.62	NA	NA	NA	4.52	5.06	-3.24	NA	NA	NA	NA	NA	NA	NA	NA
Rhd_HOM_tm1e	% change	NA	-9.16	-48.44	-1.99	-3.13	3	-8.13	-10.25	-6.79	-3.61	-0.64	-5.31	-15.4	-2.94	-5.31	-9.55	-27.64	-23.43	-6.25	0.02	-1.12	-5.5	-6.82	-2.27	-6.97	-8.01	-7.55	12.04	-11.38	-1	-0.43	-1.76	-13.19	-9.09	-0.19	-5.66	-5	0.67	-5.48	-5.09	NA	NA	NA	NA	NA	NA	NA	NA
Rhobtb3_HOM_tm1a	% change	NA	NA	NA	NA	NA	NA	NA	NA	NA	NA	NA	NA	NA	NA	NA	2.01	5.38	-11.28	11.84	7.24	8.95	10.47	1.67	10.45	7.23	29.17	38.4	5.72	-18.69	21.73	12.24	-2.54	17.61	18.29	10.99	32.19	-22.33	NA	11.16	0.32	NA	NA	NA	NA	NA	NA	NA	NA
Rhot1_HET_tm1a	% change	NA	NA	NA	NA	NA	NA	NA	NA	NA	NA	NA	NA	NA	NA	NA	4.04	33.79	2.73	39.92	15.06	NA	6.46	-11.52	-12.08	-9.89	-2.68	-13.53	2.58	8.78	-1.24	7.26	-8.46	8.86	3.51	-3.67	NA	NA	7.94	14.01	0.64	NA	NA	NA	NA	NA	NA	NA	NA
Rhot2_HOM_tm1	% change	NA	8.49	50.18	12.84	6.36	6.99	-1.35	-1.22	-0.13	8.24	16.72	1.33	17.32	11.05	5.22	-4.81	42.49	-1.81	0.72	-2.35	6.55	-6.98	13.96	3.02	0.9	11.23	16.64	-18.86	12.65	-3.25	-11.06	2.01	-0.47	-4.85	NA	-5.54	5.16	-0.78	-1.94	6.38	NA	NA	NA	NA	NA	NA	NA	NA
Rhou_HOM_tm1a	% change	NA	NA	NA	NA	NA	NA	NA	NA	NA	NA	NA	NA	NA	NA	NA	-0.96	-38.19	-22.73	8.09	-0.64	1.67	9.59	5.56	13.37	-0.91	-20.07	13.28	-8.29	7.02	-19.33	-1.54	4.52	-0.39	-0.59	4.23	NA	NA	3.11	5.95	-0.86	NA	NA	NA	NA	NA	NA	NA	NA
Rhox13_HEMI_tm1a	% change	NA	4.41	59.42	2.77	6.77	0.13	-1.1	-0.68	-1.03	1.37	2.64	-1.02	-3.95	-0.73	-7.52	-7.18	28.51	3.21	-7.86	0.8	-6.44	-13.28	0.99	-8.76	-5.73	-5.75	-23.46	-5.91	-9.63	-10.27	-4.9	-9.58	-13.86	-10.22	-7.85	NA	-12.29	-7.3	-0.47	-0.5	NA	0.19	-1.23	-5.11	14.79	0.67	16.23	-17.39
Rhox13_HEMI_tm1b	% change	NA	-5.25	23.73	5.49	0.79	-0.43	-9.71	1.15	-4.75	-5.5	-16.42	-8.27	-12.46	-0.11	2.66	-0.83	142.11	41.61	-6.76	0.35	0.16	NA	NA	NA	-5.97	20.83	-7	-8.14	-13.21	-10.3	-4.07	-0.75	20.4	12.8	14.73	6.76	5.23	-6.7	-8.75	-3.24	-1.19	-9.62	-0.79	-11.07	-13.39	-8.31	9	-8.98
Rida_HOM_tm1a	% change	NA	1.56	-20.6	-7.05	-3.17	0.03	NA	NA	NA	NA	-9.16	11.12	10.66	-4.07	-1.58	-3.6	2.18	-3.45	-11	-0.48	-7.67	2.82	4.83	-9.03	3.62	-8.43	-4.64	-5.25	-1.81	0.21	-1.71	5.25	-8.93	-3.04	-2.46	NA	NA	2.61	0.59	-4.12	NA	NA	NA	NA	NA	NA	NA	NA
Rimbp2_HOM_em1	% change	NA	3.42	14.94	0.78	-6.81	6.94	NA	NA	NA	NA	5.58	3.86	-8.09	3	-2.34	2.71	18.92	-2.21	11.34	1.56	7.17	10.39	3.79	5.81	-14.08	-44.43	3.32	-3	24.23	-13.93	5.98	0.12	-4.04	2.32	-11.16	NA	NA	3.1	3.57	1.5	NA	NA	NA	NA	NA	NA	NA	NA
Ripk4_HET_tm1a	% change	NA	-11.96	-17.76	-5.02	-0.06	0.17	-2.14	1.39	-6.46	5.56	-3.04	-1.46	14.37	-2.51	-5.67	-11.5	-25.67	-28.51	9.26	4.88	-8.33	-1.71	6.99	-3.88	4.78	NA	-2.36	-2.19	-3.25	4.58	-12.28	-1.78	-22.45	-12.93	0.04	4.97	4.64	-7.45	-3.91	-6.19	NA	NA	NA	NA	NA	NA	NA	NA
Ripply3_HOM_tm1a	% change	NA	3.43	-10.23	-0.51	-6.48	5.87	1.75	-4.56	-10.32	-0.02	1.9	-9.44	-13.85	1.67	-1.11	5.68	9.11	-5.74	-0.37	5.62	-7.05	6.32	3.52	9.04	-2.54	-36.59	-15.93	NA	NA	NA	-0.43	0.81	2.23	4.41	0.99	NA	-1.48	1.85	0.63	1.89	NA	NA	NA	NA	NA	NA	NA	NA
Rmst_HOM_em1	% change	NA
Rnaseh2b_HET_tm1a	% change	NA	NA	NA	NA	NA	NA	NA	NA	NA	NA	NA	NA	NA	NA	NA	6.09	-34.31	4.65	-11.78	-5.89	7.66	NA	-3.1	NA	-12.65	-41.95	-25.27	-4.84	NA	NA	-9.4	6.63	NA	NA	NA	NA	NA	NA	-1.84	7.54	NA	NA	NA	NA	NA	NA	NA	NA
Rnaseh2c_HET_tm1	% change	NA	-7.86	28.62	-13.67	-6.54	-7.77	-12.42	-4.98	-16.55	0.46	-9.18	-19.07	10.32	-6.11	-2.23	0.19	50.43	-0.65	-3.78	-3.64	-7.66	-16.94	-7.67	-7.03	-9.23	1.38	-13.42	-7.72	-2.91	-15.12	-4.31	-4.75	-15.66	-10.52	-9.62	NA	NA	8.65	-3.26	0.52	NA	NA	NA	NA	NA	NA	NA	NA
Rnasek_HET_tm1b	% change	NA	3.47	-58.36	6.51	4.21	1.57	NA	NA	NA	NA	11.65	-4.79	15.14	-0.14	3.89	4.13	-37.14	-2.1	13.61	6.7	5.38	-6.32	1.53	-9.16	-6.73	11.91	-8.7	-3.68	-8.82	4.82	0.07	-5.78	-1.31	0.66	4.33	1.08	-12.54	-0.28	9.81	1.6	-3.23	NA	NA	-17.15	NA	NA	NA	NA
Rnf10_HOM_tm1a	% change	NA	NA	NA	NA	NA	NA	NA	NA	NA	NA	NA	NA	NA	NA	NA	-8.33	9.49	-11.48	3.09	4.46	-3.68	-19.34	-15.26	-19.44	6.66	-35.81	-12.32	-18.94	-28.83	-16.08	-8.28	-9.21	-19.93	-15.64	-15.54	-17.33	-8.27	3.66	-2.71	-4.77	NA	NA	NA	NA	NA	NA	NA	NA
Rnf10_HOM_tm1b	% change	NA	-14.74	-22.89	-6.62	-3.01	-12.17	-25.15	-9.96	23.09	-22.55	-9.38	-53.4	-12.48	-10.21	-7.97	-17.07	0.96	-6.43	-3.98	-5.25	-7.81	-38.98	-24.36	-25.72	-10.78	-47.42	3.01	-32.12	NA	-17.77	-17.58	-23.56	-16.42	-9.05	-21.01	-18.28	2.67	-9.48	-7.22	-6.53	-9.94	1.42	-11.47	-0.91	NA	-18.08	-19.25	3.48
Rnf114_HOM_em1	% change	NA
Rnf125_HOM_tm1a	% change	NA	0.84	37.45	-2.66	-4.28	-0.34	NA	NA	NA	NA	8.84	-7.65	-2.3	-1.65	0.36	10.06	76.6	0.46	22.97	8.3	6.49	4.88	7.01	-1.56	6.47	-28.94	14.44	2.09	6.05	-24.26	18.81	-4.85	-8.26	-9.8	-9.31	NA	NA	8.74	13.8	5.71	NA	NA	NA	NA	NA	NA	NA	NA
Rnf138_HOM_tm1b	% change	NA
Rnf157_HOM_tm1b	% change	NA	-8.07	68.86	-0.9	-1.8	-2.25	-21.25	-18.09	-13.97	-12.29	-14.41	-14.04	-3.53	-3.07	3.71	-2.87	310.3	69.07	-4.61	0.87	-7.36	-6.1	-3.04	-3.71	10.14	NA	-0.35	NA	-22.72	10.92	-3.13	-10.56	NA	NA	NA	10.8	0.81	1.33	-9.03	-3.26	NA	NA	-4.07	-8	6.7	-8.24	-16.15	23.59
Ropn1l_HOM_tm1b	% change	NA	-5.29	184.57	-0.34	0.37	-6.1	-20.21	-7.87	-43.53	-7.61	-9.48	-20.36	7.7	0.07	13.9	-2	303.46	126.65	5.08	10.16	-16.31	4.81	5.84	18.09	87.92	-15.89	4.26	-3.42	11.41	-21.87	-14.39	-7.47	19.49	13.62	-9.78	3.99	7.28	-10.61	-14.46	-1.64	-0.83	6.27	-7.95	10.62	10.22	7.99	1.62	-17.4
Rosa26_HET_Gt	% change	NA	1.37	54.21	8.73	-1.23	9.28	14.94	0.2	-21.62	23.25	-0.96	-4.85	-3.65	2.48	4.13	3.48	64.59	7.4	12.52	-0.22	9.3	2.65	3.8	-5.73	-2.69	-26.09	-6.57	4.59	-1.49	2.25	0.59	-4.83	-7.69	-6.93	-9.98	NA	NA	-5.69	6.92	-2.17	NA	NA	NA	NA	NA	NA	NA	NA
Rosa26_HET_tm1	% change	NA	4.12	-8.22	5.6	2.41	5.68	0.85	2.22	8.74	-1	-7.1	2.42	4.1	1.68	3	-1.82	-6.69	0.76	4.58	5.99	-0.07	-1.79	-1.74	0.26	-8.06	-12.37	-11.89	-1.81	2.95	-9.06	-1.11	-10.09	1.78	6.81	15.21	1.27	4.28	-8.09	-4.75	0.17	-1.82	18.41	-3.37	5.07	-9.23	-10.71	-8.27	5.53
Rosa26_HOM_Fki	% change	NA	NA	NA	NA	NA	NA	NA	NA	NA	NA	NA	NA	NA	NA	NA	-0.25	-30.81	-8.93	-5.58	-6.89	11.98	NA	-2.97	-1.05	NA	NA	18.71	NA	NA	NA	4.69	-2.9	NA	NA	NA	NA	NA	NA	6	-6.92	NA	NA	NA	NA	NA	NA	NA	NA
Rpap2_HET_tm1a	% change	NA	NA	NA	NA	NA	NA	NA	NA	NA	NA	NA	NA	NA	NA	NA	-2.88	-1.11	19.84	-16.35	-1.09	0.88	3.13	-4.71	45.21	12.86	8.78	28.86	-6.75	-19.32	20.07	-5.68	-4.65	5.45	-7.05	3.65	0.84	7.56	NA	-3.93	-1.19	NA	NA	NA	NA	NA	NA	NA	NA
Rpgrip1l_HET_tm1a	% change	NA	-16.86	-27.81	-16.15	-3.52	-11.35	-7.26	-0.51	11.57	-7.36	-22.7	-11.29	-7.58	-4.18	-1.09	-15.54	-12.22	-30.78	-10.46	1.58	-12.59	16.79	0.23	-14.03	-24.63	NA	NA	-8.22	-8.25	-29.2	-17.66	-12.54	-15.79	-8.35	-1.15	NA	NA	0.77	-14.85	-8.67	NA	NA	NA	NA	NA	NA	NA	NA
Rpia_HET_tm1a	% change	NA	5.05	2.04	9.08	3.76	10.23	5.43	3.16	-13.14	6.47	2.1	1.09	5.55	5.89	-0.03	4.69	-15.33	10.04	6.85	4.49	8.26	-1.65	6.29	9.64	12.42	7.83	2.04	6.19	10.67	-0.2	5.64	12.48	14.48	8.64	11.41	-3.41	9.3	3.46	2.42	-1.51	6.11	7.06	-0.65	0.84	4.06	7.88	22.71	12.54
Rpn2_HET_tm1a	% change	NA	NA	NA	NA	NA	NA	NA	NA	NA	NA	NA	NA	NA	NA	NA	-5.39	77.17	NA	-22.08	-7.36	-1.08	12.28	-4.57	29.52	NA	-26.96	41.82	-6.56	-13.31	6.51	-11.04	-4.41	NA	NA	NA	NA	NA	NA	-11.49	-2.07	NA	NA	NA	NA	NA	NA	NA	NA
Rreb1_HET_tm1b	% change	NA
Rsad1_HOM_tm1	% change	NA	-7.91	-17.32	-17.86	-8.84	-13.04	-14.48	-2.09	-11.52	-1.91	6.04	-3.26	1.37	-2.58	-10.3	0.26	24.95	5.47	-3.36	-0.23	-0.15	0.55	2.56	-2.93	-20.2	-3.67	-2.44	-3.64	-15.34	-2.23	-0.05	-3.58	-4.33	-0.84	0.5	1.64	-14.51	0.94	-2.6	-6.89	-5.98	6.07	NA	0.14	-5.05	NA	-30.63	NA
Rspo4_HOM_tm1a	% change	NA	2.95	-57.37	-10.33	-4.23	NA	-4.63	-1.46	-1.84	-4.7	10.71	3.82	-11.85	-1.43	-5.26	2.03	-76.33	-25.8	-0.61	-2.01	4.22	-7.14	0.6	1.02	-9.52	-5.16	-5.9	6.49	-2.6	-5.15	6.88	-1.76	-2.08	-5.18	-1.5	NA	NA	3.78	-2.59	-2.01	NA	NA	NA	NA	NA	NA	NA	NA
Rtbdn_HET_tm1a	% change	NA	-9.74	35.63	-7.67	-5.27	0.06	-5.13	-9.53	-19.5	0.36	-7.63	-8.52	-25.9	1.37	-5.68	-3.09	17.25	10.15	-11.18	-1.74	-10.68	12.16	10.34	NA	-1.38	-5.71	-7.91	-7.15	-2.88	-27.97	-4.16	0.21	0.66	-0.24	5.39	3.21	11.26	19.6	-4.76	-7.41	NA	NA	NA	NA	NA	NA	NA	NA
Rtbdn_HOM_tm1a	% change	NA	-1.5	8.52	1.32	-2.03	2.64	-6.92	-0.79	2.74	NA	-10.1	8.88	-11.03	2.02	6.22	-2.77	-15.71	-15.32	7.03	-4.07	1.2	12.12	0.56	19.1	6.35	-3.02	-7.76	0.62	-2.52	-0.4	-2.25	-17.35	-0.7	1.91	-6.9	NA	NA	-0.99	NA	-4.58	NA	NA	NA	NA	NA	NA	NA	NA
Rtf1_HET_tm1a	% change	NA	NA	NA	NA	NA	NA	NA	NA	NA	NA	NA	NA	NA	NA	NA	1.81	-7.91	6.89	3.81	8.86	3.07	2.46	10.18	1.23	-10.99	24.74	5.14	18.66	-10.73	15.27	9.31	4.96	NA	NA	NA	NA	NA	NA	-2.78	0.42	NA	NA	NA	NA	NA	NA	NA	NA
Rufy2_HET_tm1a	% change	NA	3.32	-5.53	-0.48	-0.82	4.09	4.95	2	3.46	6.63	1.99	-3.4	-4.04	6.66	8.81	1.36	26.69	12.04	24.47	7.73	6.59	-11.82	-8.81	-11.62	-20.53	11.06	-10	-2.79	-29.59	-21.06	-9.32	-22.08	-5.2	-3.5	-0.94	NA	NA	-2.92	6.31	9.66	NA	NA	NA	NA	NA	NA	NA	NA
Rufy2_HOM_tm1a	% change	NA	-1.14	-17.41	-9.53	-4.98	2.75	-8.36	-5.56	-16.74	-3.07	3.67	-13.59	11.89	-2.79	-4.76	-6.18	8.16	-1.36	6.22	0.47	3.25	-20.83	-11.32	-12.96	-16.63	-15.86	-5.11	-13.12	-15.99	-2.2	-3.05	-7.39	-3.41	-3.43	-10.4	-24.91	-17.06	-1.21	-2.06	-4.53	NA	NA	NA	NA	NA	NA	NA	NA
Rundc1_HET_tm1a	% change	NA	4.2	13.46	-5.85	-2.8	-6.62	-5.2	-4.86	-5.04	2.28	1.91	1.24	4.53	0.27	-4.42	-5.18	35.36	7.87	-6.12	-3.57	-8.09	-15.95	-6.21	-8.14	-15.94	-4.68	1.52	-5.76	-4.17	-4.61	-1.13	-6.47	-12.51	-5.8	-0.23	-22.87	2.54	3.77	-7.56	-6.15	2.48	-6.72	7.22	9.77	NA	6.35	6.95	8.41
Rundc1_HET_tm1b	% change	NA	2.67	21.19	-0.86	2.6	-6.59	-1.01	11.15	5.5	10.57	0.15	-7.08	-11.39	1.02	0.11	-4.1	-52.72	-25.32	7.59	-0.33	6.31	-10.73	-6.78	3.98	4.32	-24.04	-1.9	-5.08	-4.85	5.67	-9.5	-21.69	7.21	2.94	-1.46	10.97	4.43	5.6	-3.57	-4.25	-2.96	-9.05	-5.29	-15.95	-6.61	4.59	-12.88	-43.8
Rwdd1_HOM_tm1b	% change	NA	3.97	-12.63	NA	NA	NA	NA	NA	NA	NA	-0.95	1.13	-7.03	0.72	-0.35	1.28	51.34	13.59	-4.81	-0.92	-6.67	-18.1	-3.18	-9.42	-5.29	1.24	-5.15	-2.14	-8.03	-3.99	-3.68	8.88	-4.6	-5.52	1.22	-4.55	-8.93	3.24	1.43	-1.59	NA	NA	NA	NA	NA	NA	NA	NA
S100b_HOM_tm1a	% change	NA	NA	NA	NA	NA	NA	NA	NA	NA	NA	NA	NA	NA	NA	NA	NA	30.35	7.09	-11.36	-6.18	-1.32	9.79	-7.36	39.52	NA	-2.1	8	-4.75	NA	NA	11.06	-28.88	12.45	10.49	NA	-20.47	32.16	NA	-4.38	NA	NA	NA	NA	NA	NA	NA	NA	NA
Sag_HOM_tm1a	% change	NA	0.51	2.63	2.89	-0.14	9.28	7.25	1.48	-10.01	10.32	1.19	-5.61	-15.3	1.11	-5.12	3.35	-13.01	3.36	9.96	4.42	-1.06	10.11	5.68	11.55	1.99	17.37	2.04	6.44	-15.29	13.34	9.16	20.37	4.18	2.26	0.58	NA	NA	-1.06	4.36	-2.04	NA	NA	NA	NA	NA	NA	NA	NA
Sap130_HET_tm1a	% change	NA	2.33	-39.53	5.96	6.29	-0.43	9.63	8.8	9.92	0.59	4.08	-0.21	-6.27	1.97	0.58	-0.56	-48.51	-17.76	16.38	8.04	10.66	-3.22	-3.46	0.35	26.1	0.01	6.73	-0.18	-13.21	12.61	3.46	-22.85	3.8	5.81	-5.61	6.79	1.48	0.17	3.42	3.95	3.19	6.94	5.07	-1.81	1.87	-9.07	-16.46	22.52
Sar1b_HET_tm1a	% change	NA	-3.15	4.37	6.41	1.64	8.9	0.41	4.06	-8.34	0.71	0.05	-5.97	-4.63	3.92	-1.53	-1.48	68.96	4.51	2.31	0.1	9.19	-9.48	-2.88	-4.02	-20.7	25.16	6.13	5.59	-16.9	10.06	2.45	-16.51	-11.29	-8.78	-13.87	NA	-6.5	16.01	1.98	4.07	NA	NA	NA	NA	NA	NA	NA	NA
Scaf11_HOM_em1	% change	NA	-8.53	-37.55	-6.59	-3.15	-1.13	NA	NA	NA	NA	-19.46	-21.25	-12.36	1.78	0.24	-3.05	-4.99	11.51	1.09	-1.81	7.6	-14.47	-4	-14.82	-18.44	-21.34	5.89	-11.46	-26	-24.44	-5.97	-16.46	-15.13	-9.81	-14.83	NA	NA	-1.56	7.35	-4.32	NA	NA	NA	NA	NA	NA	NA	NA
Scimp_HOM_tm1a	% change	NA	-15.2	-55.22	-5.59	-1.32	-5.63	-7.09	-9.17	-1.41	2.35	-11.86	-14.58	-15.2	-9.09	NA	-14.39	-48.38	-18.74	-19.64	-6.12	NA	-11.14	-0.27	-11.97	-2.45	-26.42	14.18	-2.61	NA	-8.83	-15.59	5.36	-15.25	-4.39	-1.62	10.31	-24.93	-8.25	-5.72	-6.39	NA	NA	NA	NA	NA	NA	NA	NA
Scn3b_HOM_tm1a	% change	NA	2.37	-3.17	8.45	-0.86	2.5	0.55	7.6	8.25	-6.87	2.86	-7.4	-18.45	0.29	-3.18	-1.98	-7.31	-14.47	NA	1.16	7.52	6.93	0.84	5.91	-5.32	23.76	4.29	-0.25	NA	-8.48	1.01	-4.71	-4.61	-3.35	-0.67	NA	NA	7.38	3.19	-5.3	NA	NA	NA	NA	NA	NA	NA	NA
Scn4b_HOM_em1	% change	NA
Sco1_HET_tm1a	% change	NA	NA	NA	NA	NA	NA	NA	NA	NA	NA	NA	NA	NA	NA	NA	-1.49	-48.5	-22.57	13.94	6.03	1.86	5.22	-0.66	11.15	-16.32	-5.78	-3.83	8.89	-5.11	NA	3.15	3.3	-8.63	-1.41	-1.22	NA	NA	-4.96	-0.07	2.91	NA	NA	NA	NA	NA	NA	NA	NA
Sdhc_HET_tm1a	% change	NA	-6.07	20.02	-4.78	-2.58	-1.41	-7.04	-3.59	-12.71	-9.21	-4.07	-11.12	4.06	-10.12	-1.44	-6.7	9.04	-6.84	-10.07	-7.05	-8.04	-16.58	-10.22	-12.65	-44.36	-27.57	-15.03	-21.01	NA	-20.44	-7.11	-6.62	-6.65	-6.15	-2.2	10.58	-9.35	-1.4	-9.02	-6.74	NA	NA	NA	NA	NA	NA	NA	NA
Sec1_HOM_tm1a	% change	NA	-6.25	-17.38	-2.17	-2.34	-2.95	-5.93	-4.2	-4.67	-16.22	-4.69	0.42	-5.1	-3.13	3.8	1.51	77.13	25.8	-1.83	4.01	-1.9	-20.68	2.88	-7.05	2.34	22.31	-3.47	-0.91	-11.6	3.4	-9.57	6.45	-5.92	-6.38	-0.33	-10.27	-5.18	-6.36	4.1	-3.85	2.55	-33.99	0.32	10.86	NA	NA	2.97	55.32
Sec16b_HOM_tm1a	% change	NA	5.22	-11.19	6.86	-0.31	9.09	NA	1.81	10.97	17.33	4.92	-12.54	-4.7	7.47	7.34	7.26	-19.07	22.22	10.75	1.09	12.82	7.57	1.01	-4.03	NA	NA	NA	NA	NA	NA	6.92	9.68	9.72	6.92	-2.48	NA	-0.72	11.36	6.6	-4.5	NA	NA	NA	NA	NA	NA	NA	NA
Sec22b_HET_tm1a	% change	NA	4.5	20.71	3.19	3.9	3.01	-5.91	-9.21	0.91	-1.25	5.61	6.39	0.51	1.3	0.7	7.45	111.24	5	4.37	-0.07	2.34	-8.82	1.75	1.4	-16.19	-8.72	9.6	3.72	2.17	4.01	-3.1	-13.51	-5.97	-5.9	-6.53	-9.84	0.01	-4.53	3.6	-0.58	1.48	NA	NA	4.67	NA	NA	15.9	-10.46
Sec23a_HET_tm1a	% change	NA	-19.15	124.9	-16.11	-8.41	-5.77	-24.85	-7.8	-47.91	-8.8	-7.43	-18.25	-27.95	-11.23	-8.96	-14.94	132.46	15.04	-31.43	-10.83	-17.43	-17.09	-2.87	-0.73	26.17	-6.6	3.95	-19.59	-19.58	-35.54	-11.96	13.87	16.48	-2.73	5.86	-1.69	5.42	-5.91	-27.65	-11.58	NA	NA	NA	NA	NA	NA	NA	NA
Sec24a_HOM_tm1a	% change	NA	NA	NA	NA	NA	NA	NA	NA	NA	NA	NA	NA	NA	NA	NA	NA	14.15	-1.82	-23.34	-10.51	-5.8	-13.24	-4.81	5.33	NA	-17.21	5.26	NA	NA	-23.42	NA	-12.26	-1.93	0.71	-7.64	NA	NA	NA	-10.01	-6.58	NA	NA	NA	NA	NA	NA	NA	NA
Secisbp2_HET_tm1a	% change	NA	NA	NA	NA	NA	NA	NA	NA	NA	NA	NA	NA	NA	NA	NA	NA	NA	NA	NA	NA	NA	NA	NA	NA	NA	NA	NA	NA	NA	NA	NA	NA	NA	NA	NA	NA	NA	NA	NA	NA	NA	NA	NA	NA	NA	NA	NA	NA
Secisbp2_HOM_tm1c	% change	NA	-8.3	-27.09	0.18	-4.91	4.59	-15.2	-11.27	-16.56	2.78	-17.2	-13.41	-8.57	1.21	-3.88	-8.35	-46.16	-35.36	-3.79	1	1.06	-2.27	-7.41	-5.14	-21.06	0.91	-7.72	-4.94	-27.21	-0.93	-6.22	-16.78	-7.27	2.36	0.27	NA	NA	-5.15	-3.04	-3.63	NA	NA	NA	NA	NA	NA	NA	NA
Seh1l_HET_tm1a	% change	NA	3.53	68.7	1	5.19	-1.29	NA	NA	NA	NA	-2.78	-0.79	-13.75	-0.96	-0.74	0.26	66.18	5.91	-5.65	-0.63	-2.63	-9.99	2.84	-3.11	-16.49	-0.88	-17.1	-3.49	-24.14	-12.23	-13.39	-4.26	-7.95	-7.37	-3.37	-1.95	-7.04	-4.08	-1.3	-2.54	2.61	NA	3.93	-5.87	NA	NA	NA	NA
Sel1l_HET_tm1e	% change	NA	-4.73	-31.71	-3.26	2.96	-10.18	-1.32	-1.8	15.12	-5.53	-5.98	-7.84	2.39	-4.35	0.33	1.93	-31.86	-11.49	12.73	4.47	1.38	-9.14	-8.6	7.15	-2.71	12.99	-2.47	2.72	-4.92	-7.11	-3.62	9.93	8.16	9.38	8.72	9.92	4.41	0.26	-5.73	2.58	-7.93	-26.34	-7.44	-18.16	NA	-0.95	-9.21	29.27
Selenok_HOM_tm1a	% change	NA	-10.38	-16.14	-6.12	-4.3	-2.89	-5.92	-11.61	1.82	-16.21	-8.51	-7.07	7.7	-2.27	1.33	-6.24	37.06	-11.38	-7.8	-2.12	-2.11	-19.36	-8.76	-12.49	-17.03	21.94	-3.96	-4.11	-13.09	-10.82	-10.35	-2.78	-9.67	-8.14	-1.61	-6.54	-7.78	-3.4	-0.86	0.7	-2.74	-5.64	-2.39	2.65	1.55	-13.53	-10.31	-29.4
Selenok_HOM_tm1b	% change	NA	-18.39	44.67	-20.19	-8.19	-16.97	-24.97	-5.81	-8.92	-12.31	-6.71	-10.92	5.99	-10.92	-8.43	-5.53	44.23	6.27	-3.58	-2.37	2.7	-18.23	-8.4	-10.5	4.37	28.57	10.03	-13.96	-24.11	-14.57	-17.27	3.31	-3.5	-0.22	-0.55	-1.66	5.36	-1.33	-4.34	-5.88	-9.92	6.29	-11.19	-7.8	-9.93	-13.68	-13.4	-34.91
Selenon_HOM_tm1a	% change	NA	NA	NA	NA	NA	NA	NA	NA	NA	NA	NA	NA	NA	NA	NA	5.48	39.17	18.39	20.6	7.08	5.16	3.03	-6.73	-0.29	30.95	-59.53	4.08	-7.18	-1.56	NA	3.93	3.6	22.45	11.5	7.84	15.77	12.13	3.86	7.49	2.71	NA	NA	NA	NA	NA	NA	NA	NA
Selenow_HOM_tm1b	% change	NA	-6.44	-18.95	-0.36	-1.36	-0.14	NA	NA	NA	NA	-22.63	-6.72	-10.46	-0.37	4.25	-0.68	-49.73	-13.88	-8.49	-6.13	-0.11	-2.85	7.02	5.2	4.44	-11.56	10.16	-6.62	0.45	8.35	6.96	7.22	-10.89	-3.45	-13.24	12.36	-13.14	8.59	-3.81	2.81	-4.28	-17.61	-0.83	5.6	-10.62	-4.49	-30.28	41.17
Senp6_HET_tm1b	% change	NA
Sept10_HET_tm1a	% change	NA	3.29	3.14	-0.03	1.48	-6.09	3.56	4.67	5.71	-1.57	1.28	0.23	1.82	-0.75	1.53	0.45	-39.98	-1.93	-10.63	-5.07	-2.07	-8.3	5.32	8.34	3.26	-6.13	8.18	-1.51	0.08	3.83	7.63	-4.59	-6.1	-7.9	-6.21	NA	NA	5.6	-1.41	-4.66	-3.38	NA	3.27	0.07	NA	-2.16	NA	NA
Sept10_HOM_tm1a	% change	NA	-2.38	19.3	-7.29	-5.51	-9.7	-4.02	-3.21	-11.67	2.19	2.63	-9.04	-11.59	-2.56	-4.3	-3.68	-35.4	-15.08	-9.47	-3.89	-7.76	-16.64	-9.93	1.54	-1.63	-7.19	-17.96	-4.64	4.1	3.4	5.6	-6.89	-0.21	-2.78	-2.61	-15.42	0.99	-2.61	-5.98	-5.03	NA	NA	NA	-9.57	NA	NA	NA	NA
Serinc3_HOM_tm1a	% change	NA	3.53	-11.27	5.83	2.91	4.48	-0.09	-1.6	14.67	-0.23	1.97	-2.77	-9.73	4.73	-1.94	-5.87	-56.23	-16.24	7.58	0.92	-0.64	6.96	-2.42	-2.78	4.59	-12.39	7.93	-5.84	-2.69	-12.82	-6.74	-5.88	3.5	1.81	1.13	1.15	1.78	-8.57	-3.3	-2.56	1.23	1.71	-4.58	-5.97	NA	-2.94	-9.01	1.35
Serpina3c_HOM_tm1a	% change	NA	-3.41	-69.69	10.57	4.14	4.95	10.1	1.49	19.53	-9.17	-3.42	-3.45	-5.51	0.21	2.37	3.08	-77.24	-7.51	-0.1	0.28	5.65	4.64	-1.4	-3.91	-6.64	7.06	21.95	-7.35	-20.77	0.77	-8.7	13.37	1.87	1.92	8.7	-11.01	-1.4	6.03	2	5.82	-1.14	-12.84	-1.32	-4.46	NA	-6.72	25.94	-18.27
Serpinb9b_HOM_em1	% change	NA
Sesn3_HOM_tm1a	% change	NA	1.94	-16.91	-4.99	-0.15	-4.59	-5.89	5.33	-10.98	-10.41	2.14	-14.91	-5.86	-3	-2.39	-1.53	-31.97	-12.21	2.25	1.91	-1	-2.69	-4.26	-7.09	-9.93	-40.94	9.04	-3.74	-10.44	10.91	-9.52	-9.1	1.78	-1.25	0.62	-15.52	13.22	1.91	-0.96	4.5	NA	NA	NA	NA	NA	NA	NA	NA
Setd1a_HET_tm1a	% change	NA	-2.58	-27.27	-8.12	-1.71	-4.28	-6.55	-3.14	NA	-6.07	-7.52	-2.17	2.79	-0.2	2.75	-7.9	-4.85	-13.4	-6.18	-0.23	-5.8	-10.31	1.13	7.66	-3.26	11.97	10.84	-5.22	-17.52	-11.38	-19.39	-9.1	-2	-3.71	-4.82	NA	8.17	-4.19	-3.44	-0.44	NA	NA	NA	NA	NA	NA	NA	NA
Setd4_HOM_tm1a	% change	NA	3.19	-5.42	4.54	1.69	-1.03	NA	NA	NA	NA	-6.13	-2.92	-12.42	-0.8	0.55	2.66	52.05	6.25	-3.24	-4.35	1.74	-18.42	6.14	-2.53	7.54	9.08	1.48	3.91	-14.62	-1.06	2.26	14.74	1.51	2.21	2.33	-8.68	3.43	-11.78	2.53	-0.13	-4.71	5.54	4.07	-6.36	NA	-0.99	NA	NA
Setd5_HET_tm1a	% change	NA	1	31.77	2.64	0.02	2.79	-9.89	-4.03	-4.99	-11.17	-9.47	-9.16	0.77	-0.03	5.52	0.64	40.61	9.82	10.91	3.09	3.11	-0.86	-0.8	0.89	34.11	-0.42	-4.68	-3.36	-1.73	1.51	-7.47	-6.29	-4.76	3.73	8.02	31.2	5.02	6.36	-0.26	0.78	6.34	11.44	7.21	7.81	-5.54	6.41	-5.56	-20.12
Setdb1_HET_tm1a	% change	NA	NA	NA	NA	NA	NA	NA	NA	NA	NA	NA	NA	NA	NA	NA	1.29	45.49	43.94	-19.33	-14.53	-13.57	NA	NA	NA	NA	-1.77	NA	NA	NA	-10.69	NA	0.3	NA	NA	NA	NA	NA	NA	-7.82	-5.13	NA	NA	NA	NA	NA	NA	NA	NA
Setdb1_HET_tm1a	% change	NA	-3.33	6	3.89	2.02	-2.42	-0.19	-2.52	3.73	6.57	1.17	-9.77	-16.33	-4.23	2.09	-3.49	46.8	12.51	1.22	2.02	0.87	7.72	4.41	11.13	12.37	-3.46	2.76	-2.36	-2.91	3.6	0.26	-16.91	2.41	-1.51	-4.89	18.81	-1.95	3.18	-0.11	-2.62	NA	NA	NA	NA	NA	NA	NA	NA
Setmar_HOM_tm1a	% change	NA	NA	NA	NA	NA	NA	NA	NA	NA	NA	NA	NA	NA	NA	NA	-3.03	19.07	-0.2	5.18	-2.28	0.04	1.06	-7.23	-4.96	-17.26	-66.31	-7.66	-6.85	17.23	-9.31	-12.74	-11.97	-11.83	-7.91	-7.88	NA	NA	-5.33	1.52	-1.47	NA	NA	NA	NA	NA	NA	NA	NA
Sfpq_HET_tm1a	% change	NA
Sfxn3_HOM_tm1b	% change	NA	1.22	36.9	-4.51	-1.88	-4.01	-5.5	-0.44	-12.78	-6.06	13.12	10.78	17.88	-6.72	-5.61	2.55	24.77	29.12	6.88	-1.64	1.06	-12.62	-2.97	-2.43	1.43	4.79	5.97	3.54	-14.84	-5.47	-2.48	-3.51	9.65	5.15	9.09	11.64	-2.1	-5.71	-3.89	1.01	12.83	19.16	-5.71	8.61	NA	8.49	2.82	-6.01
Sgms1_HOM_tm1a	% change	NA	-5.48	-82.01	0.48	-1.94	-0.39	-3.68	2.48	16.71	-3.41	1.03	0.05	15.71	-1.22	3.83	-7.39	-166.86	-43.15	8.47	3.78	4.13	-22.79	-9.21	-16.17	-16.65	-3.09	16.81	-5.17	-3.15	0.35	-8.98	-24.26	-7.13	-0.6	8.6	-19.21	-16.48	-12.63	4.89	5.6	-6.32	-13.64	-8.39	-15.37	NA	10.65	-14.63	-20.99
Sgo1_HET_tm1a	% change	NA	NA	NA	NA	NA	NA	NA	NA	NA	NA	NA	NA	NA	NA	NA	6.52	2.22	-16.77	22.23	3.02	5.7	15.69	6.11	11.8	29.73	-46.34	6.9	1.52	3.44	NA	4.22	3.63	9.08	7.91	3.88	NA	17.51	8.82	2.17	4.84	NA	NA	NA	NA	NA	NA	NA	NA
Sgol2_HOM_tm1a	% change	NA	-0.62	23.1	8.73	0.59	7.69	5.95	-0.43	-5.66	9.3	0.58	3.63	4.58	10.43	1.35	1.28	-1.68	38.76	NA	NA	-3.89	5.66	-1.19	11.16	NA	NA	NA	NA	NA	NA	-0.08	-15.14	5.01	8.95	-4.32	7.49	10.49	-7.26	3.31	-4.43	NA	NA	NA	NA	NA	NA	NA	NA
Sgsm1_HOM_tm1b	% change	NA	-6.52	26.33	-10.18	-4.03	-5.03	-5.02	-1.06	0.87	9.6	-15.62	-1.31	-6.93	-1.29	-1.39	1.49	-13.44	-9.84	-1.2	-5.73	9.35	-7.85	-4.81	5.65	-11.61	-27.57	2.64	2.39	NA	9.62	7.02	-5.04	-10.12	-4.29	-7.71	3.61	-8.73	0.18	0.85	1.39	-1.08	NA	6.39	13.03	NA	11.56	NA	NA
Sh2d5_HOM_tm1a	% change	NA	-5.51	8.38	-7.81	4.37	-8.9	9.89	9.14	-5.58	3.67	-0.23	-0.78	-3.39	-3.18	0.45	-1.61	24.29	2.66	-13.89	-2.31	0.2	2.89	2.58	-2.17	-9.4	5.55	1.63	-9.1	0.74	-8.75	-7.77	5.88	-4.17	-5.3	-3.7	-21.59	-3.89	4.75	-4.56	2.83	3.09	1.79	-1.51	-15.59	NA	3.26	-3.56	0.65
Sh3bgrl3_HOM_tm2b	% change	NA	-9.65	-14.37	-17.35	-7.2	-8.13	-7.87	NA	NA	5.88	-10.21	-17.93	-2.6	-4.84	-2.8	-3.66	-30.71	-23.74	10.71	2.14	4.32	4.32	2.18	-7.41	1.01	0.4	0.61	-3.48	-10.06	0.37	9.21	-11.25	NA	NA	NA	NA	NA	12.18	4.79	1.78	NA	NA	NA	NA	NA	NA	NA	NA
Sh3bp4_HOM_tm1a	% change	NA	-3.4	68.28	-3.64	-8.88	2.07	NA	NA	NA	NA	-12.99	-7.2	-14.24	3.1	-0.12	-3.61	76.27	-15.44	9.06	-1.09	6.43	4.6	0.7	2.3	2.74	-32.81	7.62	-7.76	-7.7	-23.95	-4.69	-3.82	-13.74	-14.61	-7.47	NA	NA	1.07	4.39	-0.54	NA	NA	NA	NA	NA	NA	NA	NA
Sh3pxd2a_HET_tm1b	% change	NA	3.42	-4.05	-0.64	-1.94	3.85	3.48	NA	NA	2.59	8.79	-2.74	-21.74	1.68	-3.81	3.15	-46.08	-11.53	4.79	-1.87	5.75	-5.36	0.45	9.83	-5.47	-9.47	-3.05	-1.2	-3.2	-5.55	-3.7	-10.66	0.74	-3.04	0.1	NA	9.62	3.56	1.04	-2.61	NA	NA	NA	-1.05	NA	NA	NA	7.44
Sik3_HOM_tm1a	% change	NA	-8.44	0.27	-3.52	-5.5	10.73	NA	NA	NA	NA	-2.71	-39.46	11.04	-5.35	3.32	2.86	25.07	-19.67	5.83	-5.42	7.68	-9.62	-0.11	-14.67	-15.1	-13.7	27.11	-9.59	-36.05	-15.4	-13.01	-8.15	NA	NA	NA	NA	NA	NA	14.11	3.59	NA	NA	NA	NA	NA	NA	NA	NA
Sirt2_HOM_tm1a	% change	NA	NA	NA	NA	NA	NA	NA	NA	NA	NA	NA	NA	NA	NA	NA	0.21	-12.38	-7.96	-8.41	1.45	7.24	0.68	-8.71	14.79	NA	25.06	15.51	-23.05	5.92	13.78	0.29	0.41	-18.82	-12.13	-13.3	-8.47	16.31	NA	6.64	3.34	NA	NA	NA	NA	NA	NA	NA	NA
Sirt3_HOM_tm1a	% change	NA	-4.66	20.18	-11.13	0.08	-7.1	0.4	3.51	2.65	1.6	-5.82	-9.54	11.21	1.86	-3.01	-0.16	12.54	-6.24	-6.17	-0.67	-4.34	7.67	-0.94	-6.49	-17.04	NA	NA	-2.54	-14.8	-1.22	0.18	-13.13	-11.43	-7.94	-12.38	NA	NA	1.49	-3.58	-0.46	NA	NA	NA	NA	NA	NA	NA	NA
Skida1_HET_tm1	% change	NA	-5.57	-3.1	1.94	-1.61	-1.73	-1.96	-1.02	9.3	-10.33	-0.63	-8.33	0.04	0.16	-2.14	-1.3	17.9	-0.64	1.3	2.56	4.18	2.6	0.36	-3.8	9.65	5.64	6.83	-4.48	-9.46	-2.67	-7.78	9	2.43	1.99	7.33	0.15	-1.75	1.78	-2.58	0.52	2.88	-4.05	3.16	-9.33	NA	11.88	-4.85	16.69
Slamf9_HOM_tm1b	% change	NA	-7.48	-29.13	6.58	-5.55	6.95	8.67	NA	NA	14.56	-8.84	-17.17	-14.38	3.46	3.48	-5.62	6.64	-11.79	11.23	3.57	7.89	5.66	0.08	-17.41	-22.63	-32.14	4.28	-19.08	-24.48	7.1	0.37	-23.17	-16.08	-9.23	-22.64	NA	NA	-1.61	3.3	-2.94	NA	NA	NA	NA	NA	NA	NA	NA
Slc16a2_HEMI_tm1a	% change	NA	NA	NA	NA	NA	NA	NA	NA	NA	NA	NA	NA	NA	NA	NA	-3.15	81.05	31.43	-15.45	-0.56	-4.72	-17.36	-6.18	-30.18	-10.6	38.86	6.64	-9.96	-3.95	-4.88	-25.62	-9.02	-17.3	-9.05	-6.78	NA	-20.23	-0.64	NA	2.26	NA	NA	NA	NA	NA	NA	NA	NA
Slc16a4_HOM_tm2e	% change	NA	-5.74	85.5	-9.85	-7.66	-6.53	2.39	-1.85	-10.49	-5.41	-4.7	-10.99	-8.07	-4.4	-7.82	-5.72	104.65	0.95	-8.21	-3.54	-4.9	-13.75	-8.55	-9.56	-18.88	-15.55	8.2	-6.12	-13.57	-5.51	-2.11	-11.64	-20.02	-15.1	-12.55	NA	-9.43	0.6	0.26	-3.01	NA	NA	NA	NA	NA	NA	NA	NA
Slc16a6_HOM_tm1a	% change	NA	-2.03	-0.16	-0.66	3.01	-2.96	-13.56	-10.9	5.88	-15.78	9.15	-8.73	6.14	0.14	0.76	-2.43	52.58	-7.82	-4.91	2.41	4.32	-22.2	-7.36	-13.24	-16.55	9.79	-6.6	-3.79	-14.57	-20.74	-8.54	-20.94	-10.9	-8.86	-6.62	-20.48	-8.53	13.35	0.5	-6.75	2.86	23.93	-0.17	NA	NA	-11.87	NA	NA
Slc1a4_HOM_tm1e	% change	NA	-6.24	6.6	-3.33	-2.91	-7.88	-13.04	NA	-8.3	-12.12	-3.01	-4.67	6.34	-3.31	-0.31	-0.14	41.31	30.71	1.62	-1.71	7.42	-5.27	4.22	-4.88	-12.22	11.97	-0.91	-2.75	-11.03	-8.16	-9.06	7.99	-12.55	-5.48	-7.77	NA	NA	-9.25	-0.03	-0.11	-7.63	-7.22	-3.62	-11.96	NA	11.9	11.92	25.15
Slc20a2_HET_tm1a	% change	NA	3.81	-31.81	-7.73	0.73	3.67	2.36	-1.48	4.5	-12.83	1.08	-2.43	10.93	0.55	0.21	3.31	13.75	21.06	-2.45	7.44	-6.1	-3.31	-5.44	NA	-4.23	23.42	-13.94	8.29	-1.31	-7.89	-6.72	-6.22	13.29	15.02	5.86	12.51	5.55	4.55	-5.7	-2.43	0.62	1.14	5.01	-13.68	-15.44	-8.13	-4.71	-21.68
Slc20a2_HOM_tm1a	% change	NA	6.15	9.33	-7.72	-1.61	1.53	0.36	-0.11	12.77	-6.91	2.2	11.27	-3.1	2.79	-4.64	0.08	10.13	NA	-4.34	-6.2	2.57	NA	NA	NA	-0.53	-22.33	-3.35	-3.36	-12.86	-5.36	-12.32	-12.43	-14.01	-8.66	-11.81	NA	NA	-1.82	7.69	-3.13	NA	NA	NA	-9.96	NA	NA	NA	NA
Slc22a21_HET_tm1a	% change	NA	NA	NA	NA	NA	NA	NA	NA	NA	NA	NA	NA	NA	NA	NA	4.54	37.18	30.34	-2.53	2.27	-9.72	NA	NA	NA	NA	-18.32	NA	NA	-14.07	-5.33	NA	6.31	NA	NA	NA	NA	NA	NA	-7.98	-8.71	NA	NA	NA	NA	NA	NA	NA	NA
Slc22a21_HOM_tm1a	% change	NA	NA	NA	NA	NA	NA	NA	NA	NA	NA	NA	NA	NA	NA	NA	-10.84	19.95	5.52	-17.48	-3.08	-7.6	-0.42	12.41	23.48	0.78	-17.64	-2.91	-8.8	-28.31	39.34	6.14	-23	-21.02	-11.02	-11.35	-15.87	7.48	NA	-2.99	-3.8	NA	NA	NA	NA	NA	NA	NA	NA
Slc23a4_HOM_tm1a	% change	NA	NA	NA	NA	NA	NA	NA	NA	NA	NA	NA	NA	NA	NA	NA	-0.41	-67.84	-29.05	16.74	10.58	-0.36	-4.58	-3.56	-7.4	-5.67	NA	-9	NA	NA	-10.95	NA	15.08	-6.53	NA	NA	2.21	NA	2.58	5.21	-2.11	NA	NA	NA	NA	NA	NA	NA	NA
Slc25a20_HET_tm1a	% change	NA	-3.56	-35.18	-6.83	-0.92	-4.6	2.71	8.92	5.67	-2.55	5.8	6.18	-5.42	-1.67	-2.83	-2.45	-13.1	5.81	-6.19	-0.02	-2.91	-8.26	-0.86	-0.08	5.21	2.04	-1.33	-3.44	-9.69	5.95	-0.57	-1.6	-2.43	-2.22	-1.02	-4.07	-0.27	-1.58	0.06	-6.15	1.93	15.16	NA	15.13	NA	5.86	15.69	-11.19
Slc25a21_HOM_tm1a	% change	NA	NA	NA	NA	NA	NA	NA	NA	NA	NA	NA	NA	NA	NA	NA	-3.15	-50.39	-16.17	NA	NA	-4	-8.71	-1.25	-3.06	NA	-8.36	-13.23	5.56	1.12	NA	-1.2	-23.79	NA	NA	NA	NA	NA	NA	0.31	-0.66	NA	NA	NA	NA	NA	NA	NA	NA
Slc25a21_HOM_tm1b	% change	NA	3.64	-22.86	NA	NA	-4.68	NA	NA	NA	NA	3.07	6.43	-18.14	2.39	-0.54	-3.06	-40.39	9.59	5.85	1.35	7.75	-11.58	-4.2	-15.96	10.55	-29.99	3.33	-4.6	-29.4	-6.56	-6.49	19.08	-19.21	NA	-4.47	NA	-22.85	-2.59	6.97	-5.42	NA	NA	NA	NA	NA	NA	NA	NA
Slc25a21_HOM_tm1c	% change	NA	2.87	-3.85	-12.58	-2.45	-4.81	-10.96	-0.1	-12.61	-10.93	-1.16	-11.43	-4.39	0.29	-1.4	3.7	-2.42	33.39	-6.85	0.79	-3.82	-3.18	2.25	-3.08	3.09	-2.47	7.24	1.09	-21.29	-3.41	-2.4	0.35	12.59	NA	NA	10.1	-3.4	0.87	-0.69	-5.01	NA	NA	NA	NA	NA	NA	NA	NA
Slc25a21_HOM_tm1d	% change	NA	7.24	-22.27	9.62	2.35	1.16	14.53	1.92	0.42	6.85	-0.46	3.92	-5.11	6.43	6.65	1.7	-21.09	-5.97	9.28	5.84	-5.68	9.25	10.59	0.07	-9.32	-4.23	-1.33	0.91	-5.54	5.17	-7.72	-5.45	-5.25	-4.34	-6.36	NA	NA	7.16	4.04	2.02	NA	NA	NA	NA	NA	NA	NA	NA
Slc25a28_HOM_tm1b	% change	NA	-7.6	-0.29	-4.39	-1.22	-3.08	-6.76	-5.52	-2.56	-7.87	-8.61	-9.69	-11.17	-4.27	-0.34	-2.07	22.93	45.61	1.93	-3.65	0.57	-7.28	-4.34	-7.5	-4.55	-17.03	-3.55	-0.29	-26.85	-8.21	-9.59	15.67	-4.07	-2.38	3.05	-14.88	-0.16	-10.49	-2.19	-3.52	-5.77	19.39	-13.18	-18.38	NA	16.52	-4.49	4.92
Slc25a29_HOM_tm1a	% change	NA	NA	NA	NA	NA	NA	NA	NA	NA	NA	NA	NA	NA	NA	NA	6.39	-25.99	-15.43	15.27	7.61	-0.58	NA	2.65	7.32	-15.02	-43.13	7.44	13.24	13.29	14.03	2.58	9.4	NA	NA	NA	14.52	11.91	-7	-0.65	3.55	NA	NA	NA	NA	NA	NA	NA	NA
Slc25a30_HOM_tm1a	% change	NA	-5.51	49.79	-8.34	-4.49	-6.26	-18.96	-3.74	-24.48	-4.55	3.08	-1.79	21.36	-1.59	-3.91	-1.33	229.55	38.23	-11.39	-2.14	-4.59	0.06	4.45	14.35	16.67	21.84	2.81	-6.1	-15.65	2.47	-16.88	7.16	5.26	3.97	-0.16	5.99	-6.07	-2.36	-8.66	-3.59	-6.4	-16.35	-6.25	-2.06	NA	-7.36	-18.3	NA
Slc25a4_HOM_tm1a	% change	NA	-1.08	-5.52	-3.48	-1.39	8.59	9.25	4.71	-0.68	18.73	-4.35	-5.39	-0.12	2.66	3.92	-6.86	-1.69	-6.67	6.52	4.75	7.72	-12.51	-10.42	7.19	9.04	-10	-2.8	-12.01	-22.72	NA	-4.6	-10.54	4.07	3.4	-12.36	-12.73	12.64	4.12	-0.8	-8.45	NA	NA	NA	NA	NA	NA	NA	NA
Slc25a43_HEMI_tm1a	% change	NA	-7.75	-8.72	-4.58	-2.26	-2.38	-1.86	NA	NA	NA	-10.89	-9.05	-15.79	-4.09	-3.07	-6.25	-37.69	-12.73	7.61	-4.28	-9.67	-1.61	-5.66	2.73	-6.94	-10.03	-3.83	-10.77	-9.36	3.17	-10.01	-5.66	1.59	4.02	1.61	6.59	1.48	-4.24	-14.84	-0.14	NA	NA	NA	NA	NA	NA	NA	NA
Slc30a8_HOM_tm1a	% change	NA	NA	NA	NA	NA	NA	NA	NA	NA	NA	NA	NA	NA	NA	NA	-1.42	-57.91	-13.05	1.8	-1.48	-1.25	3.94	3.58	-0.35	9.75	-34.06	0.84	NA	NA	-1.86	-5.8	0.37	-15.01	-8.22	-4.29	NA	NA	NA	2.7	-4.58	NA	NA	NA	NA	NA	NA	NA	NA
Slc35f1_HOM_tm1a	% change	NA	NA	NA	NA	NA	NA	NA	NA	NA	NA	NA	NA	NA	NA	NA	2.32	-6.74	-14.37	NA	NA	-3.17	NA	NA	NA	NA	-28.26	5.32	-15.12	-14.4	-0.3	17.59	6.27	-9.97	1.39	6.27	NA	NA	NA	-2.65	0.37	NA	NA	NA	NA	NA	NA	NA	NA
Slc35f6_HOM_tm1a	% change	NA	NA	NA	NA	NA	NA	NA	NA	NA	NA	NA	NA	NA	NA	NA	-7.88	-47.15	-22.09	-23.24	-9.23	-21.4	NA	1.87	7.81	NA	48.18	-13.36	NA	NA	-15.17	-18.52	12	NA	NA	NA	NA	NA	NA	-16.04	NA	NA	NA	NA	NA	NA	NA	NA	NA
Slc38a10_HOM_tm1a	% change	NA	-0.04	15.31	5.34	2.53	4.84	-16.94	5.19	-18.69	-16.91	-4.88	-11.23	-8.06	0.57	1.53	1.65	-9.6	-9.64	12.87	2.09	NA	1.64	-0.03	8.15	10.73	16.46	-11.76	-1.5	-7.86	-11.81	-4.62	-12.86	-8.54	-2.74	-13.41	NA	NA	-4.09	1.47	NA	NA	NA	NA	NA	NA	NA	NA	NA
Slc38a10_HOM_tm1a	% change	NA	NA	NA	NA	NA	NA	NA	NA	NA	NA	NA	NA	NA	NA	NA	-1.3	-34.11	-8.69	20	8.75	7.07	-4.46	-2.52	6.05	-4.82	2.95	2.9	-10.25	NA	5.79	1.57	-13.47	-3.59	0.85	-0.74	15.59	-0.58	-2.11	5.04	0.39	NA	NA	NA	NA	NA	NA	NA	NA
Slc38a2_HET_tm1a	% change	NA	-3.62	35.13	-4.22	0.26	-6.1	NA	NA	NA	NA	-5.97	-6	-21.24	-1.92	-3.49	-4.45	1.62	-1.53	-5.36	-2	0.31	-12.96	0.39	4.52	-7.2	-16.43	4.02	-5.2	-14.53	5.86	8.33	-3.53	-9.16	-6.88	-5.02	-1.65	-5.63	3.98	-4.62	-4.39	-2.27	NA	7.54	1.79	NA	-0.42	NA	31.92
Slc41a3_HOM_tm1a	% change	NA	NA	NA	NA	NA	NA	NA	NA	NA	NA	NA	NA	NA	NA	NA	-3.58	-107.68	-39.62	-16.7	-2.59	5.73	-5.72	-5.49	25.43	-11.29	-1.9	NA	-14.3	-30.07	28	-7.43	-15.1	-21.14	-4.32	1.77	-17.73	-8.07	NA	-0.47	NA	NA	NA	NA	NA	NA	NA	NA	NA
Slc44a5_HOM_tm1a	% change	NA	NA	-53.61	-5.48	-4.48	-5.4	-6.43	-9.61	-4.82	-7.65	-25.51	-14.13	-15.64	-8.71	-4.04	-2.3	-38.65	-10.12	-8.72	-5.04	-7.31	-12.6	-7.48	-8.94	-6.96	-31.61	NA	-6.21	-33.54	-18.3	-3.54	-9.91	-13.08	-3.23	-7.64	-24.29	NA	-7.78	-1.4	-6.32	NA	NA	NA	NA	NA	NA	NA	NA
Slc52a3_HET_tm2a	% change	NA	NA	NA	NA	NA	NA	NA	NA	NA	NA	NA	NA	NA	NA	NA	18.61	-3.02	-5.96	20.73	7.68	17.01	5.91	5.94	5.9	NA	-4.24	18.14	14.82	21.03	15.63	12.13	11.6	1.87	-10.16	14.11	NA	NA	NA	18.99	7.72	NA	NA	NA	NA	NA	NA	NA	NA
Slc5a2_HOM_tm1a	% change	NA	NA	NA	NA	NA	NA	NA	NA	NA	NA	NA	NA	NA	NA	NA	-6.9	-39.93	-8.96	9.28	4.91	-6.56	-7	-7.47	-4.63	-22.86	-56.29	10.26	-5.06	-12.38	NA	-7.21	-8.35	-15.5	NA	NA	NA	NA	7.15	1.88	-6.26	NA	NA	NA	NA	NA	NA	NA	NA
Slc5a6_HET_tm1a	% change	NA	-5.91	-30.79	-7.46	-0.58	1.63	NA	NA	NA	NA	-3.73	-3.25	3.02	-7.77	-0.84	3.6	-16.86	5.77	-9.76	-5.65	-0.59	-6.92	4.56	-6.88	-21.48	31.82	-12.69	-2.21	-13.39	-7.52	-10.1	-6.28	-7.01	-1.65	3.48	NA	-22.59	0.17	-0.77	-5.25	-7.4	-93.85	0.78	27.18	NA	NA	NA	NA
Slc5a7_HET_tm1a	% change	NA	-4.02	-3.47	-5.71	0.22	-8.78	-10.05	-8.14	1.38	3.78	5.63	5.28	29.21	-3.27	0.97	-3.75	150.56	-13.91	-2.57	-5.79	-2.48	-4.99	11.47	3.57	8.75	3.2	38.51	2.72	-10.38	1.26	-2.92	4.65	8.14	3.32	3.87	-10.71	8.94	-0.86	-6.07	-0.87	-2.34	-10.53	-0.42	3.64	8.97	-5.77	-5.26	-4.54
Slc9a3r2_HOM_tm2a	% change	NA	1.7	9.88	-7.02	-5.05	1.67	-2.44	NA	NA	-2.39	-12.02	3.32	-3.59	-0.03	-2.76	0.66	-33.75	-3.62	9.77	4.72	10.32	-1.4	0.42	-3.52	4.26	-5.45	-8.62	-2.82	0.04	-7.38	12	-2.89	-0.2	1.02	-6.12	NA	5.85	-1.71	3.77	1.14	NA	NA	NA	NA	NA	NA	NA	NA
Slc9a8_HOM_tm1a	% change	NA	NA	NA	NA	NA	NA	NA	NA	NA	NA	NA	NA	NA	NA	NA	-0.22	-39.29	-4.93	24.09	12.77	5.79	-5.79	-6.7	-1.12	-0.06	-58.59	9.32	-8.27	-7.11	NA	-4.52	8.21	-4.65	1.87	-5.56	3.47	4.42	7.66	7.5	1.92	NA	NA	NA	NA	NA	NA	NA	NA
Slc9a8_HOM_tm1a	% change	NA	NA	NA	NA	NA	NA	NA	NA	NA	NA	NA	NA	NA	NA	NA	-12.64	-11.38	-10.05	-10.56	-5.92	-0.58	-0.47	-6.94	24.07	NA	-40.55	-14.34	-12.83	-11.87	31.37	-5.17	NA	-21.13	-5.71	-9.72	3.68	-14.21	NA	-8.28	-3.82	NA	NA	NA	NA	NA	NA	NA	NA
Slco2b1_HOM_tm1a	% change	NA	-1.39	52.94	14.11	3.66	-0.84	NA	NA	NA	NA	-21.81	30.91	12.31	9.65	NA	9.47	28.35	NA	6.04	4.23	-2.87	NA	NA	NA	NA	NA	NA	NA	NA	NA	5.53	5.84	24.37	9.35	6.85	NA	19.66	7.13	3.36	NA	NA	NA	NA	NA	NA	NA	NA	NA
Slitrk4_HEMI_tm1b	% change	NA	-10.13	-44.79	-11.42	-5.17	-7.89	-11.98	-1.73	5.4	-7.82	-5.81	-5.67	-21.36	-5.87	-15.18	-5.79	-36.61	1.08	-5.2	0.59	-9.27	28.33	-11.06	11.68	20.04	-7.38	5.52	-12.65	NA	-10.15	-8.68	4.44	-8.94	-7.18	-5.2	1.69	-5.81	-2.73	-5.4	-8.07	-12.9	-18.74	NA	-11.64	-11.85	-14.58	-45.59	NA
Slu7_HET_tm1a	% change	NA	5.01	7.95	0.7	0.38	3.6	9.5	3.74	-13.95	12.43	1.25	0.15	-1.69	1.31	0.22	-0.07	9.35	-3.91	0.54	2.16	5.61	-9.12	1.62	-0.43	-2.18	-13.66	-6.93	-4.19	0.89	5.64	7.54	5.67	-2.32	-5.01	-2.67	NA	2.25	4.44	-1.44	-2.43	NA	NA	NA	NA	NA	NA	NA	NA
Slx4_HET_tm1a	% change	NA	NA	NA	NA	NA	NA	NA	NA	NA	NA	NA	NA	NA	NA	NA	0.5	-42.42	-13.22	5.32	2.71	-3.89	-4.77	0.51	11.67	-2.74	NA	8.3	-3.89	NA	NA	5.37	5.16	4.79	5.86	5.02	0.33	4.31	11.24	0.84	2.06	NA	NA	NA	NA	NA	NA	NA	NA
Slx4_HOM_tm1a	% change	NA	NA	NA	NA	NA	NA	NA	NA	NA	NA	NA	NA	NA	NA	NA	-9.9	15.89	2.56	-25.01	-20.1	-11.9	-18.64	0.35	19.16	12.59	-34.58	-44.8	-2.44	NA	14.07	-3.14	-8.24	NA	NA	NA	NA	NA	NA	-7.73	-9.06	NA	NA	NA	NA	NA	NA	NA	NA
Slx4ip_HOM_tm1a	% change	NA	-6.21	-1.54	-4.76	-2.74	-0.57	NA	NA	NA	NA	-0.59	-8.06	8.21	-4.25	-1.18	3.64	24.66	1.97	-6.99	-3.79	-5.29	-6.69	5.85	4.22	-11.64	1.22	-1.8	6.06	-2.24	-1.75	-0.5	-4.03	-0.83	-1.79	0.34	16.33	-3.37	-0.11	2.77	-2.3	NA	NA	-3.66	-8.47	NA	15.69	NA	NA
Smarcal1_HOM_tm1a	% change	NA	NA	NA	NA	NA	NA	NA	NA	NA	NA	NA	NA	NA	NA	NA	1.76	14.06	0.34	14.65	4.86	-0.56	2.31	-0.63	8.36	6.5	-33.18	2.53	-4.72	0.11	NA	-7.46	0.41	5.33	6.68	2.62	12.1	16.76	-2.3	-1.91	0.95	NA	NA	NA	NA	NA	NA	NA	NA
Smc3_HET_tm1a	% change	NA	NA	-19.77	-9.26	-0.42	-10.87	-19.51	-8.21	5.7	-18.19	-8.83	-19.34	-24.36	-8.74	-4.26	-13.89	-8.59	-22.1	-9.37	-3.21	-11.49	-31.42	-14.25	-20.44	-19.77	-50.84	3.46	-21.48	-6.24	NA	-13.31	-11.73	-17.89	-12.38	-9.77	3.56	-19.13	-7.12	-3.43	-4.94	NA	NA	NA	NA	NA	NA	NA	NA
Smg1_HET_tm1b	% change	NA
Smg9_HET_tm1b	% change	NA
Smim1_HOM_em1	% change	NA
Smpd4_HET_tm2b	% change	NA	-1.33	12.53	-19.22	-9.08	-8.58	-24.31	1.18	-10.2	-10.3	11.81	1.27	-1.11	-4.12	-9	-12.48	-11.06	20.09	-22.46	-7.21	-12.95	7.59	-1.7	3.01	17.71	-35.51	-10.84	-4.09	1.43	2.29	-11.28	-3.06	-7.96	-2.6	-0.55	1.53	-8.15	7.2	-13.76	-11.69	-1.19	-4.57	-7.81	-4.06	NA	-1.72	5.92	-41.16
Sms_HEMI_tm1a	% change	NA	NA	NA	NA	NA	NA	NA	NA	NA	NA	NA	NA	NA	NA	NA	1.67	-16.73	NA	7.11	5.09	0.02	NA	NA	NA	NA	-17.54	NA	-2.14	-18.95	13.47	-2.37	NA	-13.58	NA	NA	NA	NA	NA	3.4	4.16	NA	NA	NA	NA	NA	NA	NA	NA
Smyd2_HOM_tm1a	% change	NA	NA	NA	NA	NA	NA	NA	NA	NA	NA	NA	NA	NA	NA	NA	-5.77	72.29	34.19	-14.53	-3.15	-10.57	NA	NA	NA	NA	-11.62	-37.79	0.14	-6.5	-19.9	-0.44	-5.8	NA	NA	NA	NA	NA	NA	-11.69	-3.68	NA	NA	NA	NA	NA	NA	NA	NA
Smyd3_HOM_tm2a	% change	NA	NA	NA	NA	NA	NA	NA	NA	NA	NA	NA	NA	NA	NA	NA	-1.36	-35.55	-4.94	-17.23	-4.72	0.01	NA	NA	NA	NA	-10.43	-28.51	-13.7	-16.28	-27.17	-14.57	0.58	-0.63	2.89	-0.54	NA	NA	NA	-8.79	-3.52	NA	NA	NA	NA	NA	NA	NA	NA
Smyd4_HOM_tm1a	% change	NA	NA	NA	NA	NA	NA	NA	NA	NA	NA	NA	NA	NA	NA	NA	-0.77	16.39	25.34	7.24	5.13	-3.12	10.2	2.94	10.57	30.97	17.34	-9.66	6.41	-17.18	-2.39	1.87	-10.76	-19.78	-11.29	-11.86	NA	NA	4.7	1.39	0.57	NA	NA	NA	NA	NA	NA	NA	NA
Smyd5_HOM_tm1a	% change	NA	21.03	32.07	24.72	9.53	3.85	16.52	6.72	-6.95	22.26	21.09	14.92	-6.12	14.09	10.62	19.62	7.23	39.17	42.09	17.49	21.17	17.01	0.48	14.86	24.93	-10.68	-14.04	10.79	15.39	3.42	13.43	-2.25	29.59	15.68	4.86	-7.16	28.78	1.12	15.7	13.06	NA	NA	NA	NA	NA	NA	NA	NA
Smyd5_HOM_tm1e	% change	NA	NA	NA	NA	NA	NA	NA	NA	NA	NA	NA	NA	NA	NA	NA	-1.82	65.57	34.34	-10.84	-1.84	-0.97	4.99	8.34	19.96	8.03	10.03	-5.95	-8.95	6.25	8.18	-9.2	-15.31	NA	NA	NA	NA	NA	NA	-0.93	3.93	NA	NA	NA	NA	NA	NA	NA	NA
Snap47_HOM_tm1a	% change	NA	-13.17	-41.14	-1.94	-5.91	-2.99	-7.65	-6.47	-1.04	-9.64	-11.91	-1.05	-11.59	-0.66	-4.02	-10.9	27.89	-4.72	-0.68	-4.2	-5.67	-11.12	-2.67	-8.87	-22.86	NA	-16.47	-4.36	-14.3	-6.91	0.17	-27.72	-14.29	-3.43	NA	NA	NA	7.83	-8.63	-0.63	NA	NA	NA	NA	NA	NA	NA	NA
Snapc4_HET_tm1a	% change	NA	NA	NA	NA	NA	NA	NA	NA	NA	NA	NA	NA	NA	NA	NA	-3.4	-27.79	-29.4	-17.34	-2.56	-3.82	12.81	6.65	26.55	4.15	-0.48	21.28	4.29	-7.29	28.54	1.11	-9.47	-5.79	4.7	9.97	11.11	3.98	NA	1.83	16.12	NA	NA	NA	NA	NA	NA	NA	NA
Snf8_HET_tm1a	% change	NA	NA	NA	NA	NA	NA	NA	NA	NA	NA	NA	NA	NA	NA	NA	0.38	-12.88	2.42	-14.78	-4.69	-4.84	-0.15	5.09	33.41	-15.33	4.79	44.79	2.43	NA	29.91	-8.91	-17	NA	NA	NA	NA	NA	NA	-9.79	7.26	NA	NA	NA	NA	NA	NA	NA	NA
Snip1_HET_tm1a	% change	NA	NA	NA	NA	NA	NA	NA	NA	NA	NA	NA	NA	NA	NA	NA	-2.67	-13.25	-11.34	-5.44	-3.01	6.73	0.39	-4.07	23.09	-12.45	-10.69	1.77	-4.79	-0.81	5.78	-5.82	-8.11	NA	NA	NA	NA	NA	NA	-0.69	7.14	NA	NA	NA	NA	NA	NA	NA	NA
Snx31_HOM_tm1a	% change	NA	-3.43	-10.57	3.54	-2.21	-0.6	2.72	-1.75	3.74	12.51	-6.67	1.28	-10.15	-0.62	2.1	2.11	1.96	-13.88	0.28	-0.16	-7.99	0.92	3.79	17.42	-7.94	1.85	-11.57	-1.76	6.74	5.15	-5.43	0.47	5.42	5.31	1.46	-3.19	9.2	-1.48	-3.48	-1.55	5.23	12.87	5.39	-6.49	NA	-5.1	-7.82	47.42
Snx5_HOM_tm1a	% change	NA	NA	NA	NA	NA	NA	NA	NA	NA	NA	NA	NA	NA	NA	NA	1.42	-0.84	-4.01	-7.85	-0.85	-2.02	NA	NA	NA	NA	-14.84	-39.76	-1.14	-17.25	-9.15	-14.44	-7.79	NA	NA	NA	NA	NA	NA	2.3	-1.86	NA	NA	NA	NA	NA	NA	NA	NA
Snx8_HOM_tm2a	% change	NA	-4.71	12.91	-0.94	-2.98	1.64	NA	NA	NA	NA	NA	-0.2	-12.03	-1.85	NA	1.35	35.64	3.81	2.8	2.26	-0.95	3.93	13.43	11.82	33.37	-2.09	-5.57	-3.96	-7.04	-5.98	4.25	5.39	-3.27	-3.39	-2.97	NA	NA	-4.96	1.39	1.28	NA	NA	NA	NA	NA	NA	NA	NA
Socs7_HOM_tm1a	% change	NA	NA	NA	NA	NA	NA	NA	NA	NA	NA	NA	NA	NA	NA	NA	-3.67	82.38	4.59	-13.98	5.56	-1	-9.48	-10.23	7.44	-7.62	-18.15	19.27	-11.75	-26.95	27.55	NA	-11.74	0.21	NA	NA	NA	NA	NA	-6.35	-5.3	NA	NA	NA	NA	NA	NA	NA	NA
Spaca9_HOM_em1	% change	NA
Sparc_HOM_tm1a	% change	NA	15.26	-4.87	7.55	6.21	1.84	2.25	3.9	-1.08	0.56	22.23	2.36	-2.12	5.75	-3.56	7.42	-36.45	-10.01	9.69	3.14	-0.26	-4.35	-6.01	-10.19	-10.05	3.69	-12.69	-1.56	NA	-20.98	-6.78	18.18	10.65	6.97	4.05	NA	-12.38	4.3	-0.46	NA	NA	NA	NA	NA	NA	NA	NA	NA
Sparc_HOM_tm1a	% change	NA	NA	NA	NA	NA	NA	NA	NA	NA	NA	NA	NA	NA	NA	NA	-2.4	64.67	-10.33	-9.93	4.32	-6.05	NA	NA	NA	NA	-21.46	-19.44	-7.41	NA	-17.19	NA	-3.83	-12.46	-7.05	-11.75	NA	NA	NA	-7.7	-0.71	NA	NA	NA	NA	NA	NA	NA	NA
Spata25_HOM_tm1	% change	NA	3.08	31.71	-4.96	0.9	-0.77	3.55	8.81	-13.88	9.19	11.11	0.89	6.21	3.49	3.22	-3.53	-32.43	-1.58	3.64	-1.36	3.94	-3.06	-2.98	2.5	-10.33	-17.92	1.22	-5.36	-15.2	-7.93	12.97	-11.26	-8.75	-2.82	-17.27	-9.45	3.88	-0.11	4.01	1.99	NA	NA	NA	NA	NA	NA	NA	NA
Spink10_HOM_tm1a	% change	NA	3.6	81.47	-0.98	5.45	-0.86	-10.53	-3.89	-19.61	-7.48	17.06	12.82	16.24	1.73	2.64	4.93	53.84	37.52	1.73	0.05	-6.72	5.82	8.19	16.52	48.17	27.72	12.24	4.97	-15.07	15.34	-3.45	11.27	27.3	18.95	17.98	3.24	8.49	NA	-6.08	2.04	NA	NA	-8.08	1.62	NA	-16.52	27.14	-10.09
Spink14_HOM_tm1e	% change	NA	1.45	-27.32	-8.27	-3.89	-5.12	1.27	-2.9	3.68	3.5	-8.07	2.33	-6.7	0.06	0.31	4.76	-12.36	-5.33	-5.32	-2.93	-7.19	-4.77	15.31	10.22	-8.91	-9.63	3.47	6.16	12.71	9.47	7.8	-8.49	2.43	-3.11	0.19	NA	NA	14.44	1.26	-0.66	NA	NA	NA	NA	NA	NA	NA	NA
Spns2_HOM_tm1a	% change	NA	NA	NA	NA	NA	NA	NA	NA	NA	NA	NA	NA	NA	NA	NA	-0.97	9.25	10.77	-4.23	-3.31	-0.64	5.93	2.05	27.47	-7.27	-19.9	9.3	-17.53	-6.68	15.8	-21.85	-19.94	3.84	-6.81	-13.12	-7.07	-7.21	NA	-5.71	2.3	NA	NA	NA	NA	NA	NA	NA	NA
Spns2_HOM_tm1b	% change	NA	-7.25	195.82	-8.22	-3.92	-7.47	-13.39	7.28	-45.87	-2.03	-10.53	-15.74	-12.76	2	-2.83	-5.08	36.28	16.63	-0.32	3.33	-4.67	-18.19	-9.59	-7.08	-26.15	NA	NA	-11.18	-36.91	-16.1	-5.54	-6.52	-4.51	-2.18	-9.74	NA	NA	-16.26	-9.36	-1.85	NA	NA	NA	NA	NA	NA	NA	NA
Spopl_HOM_tm1a	% change	NA	2.47	-2.87	3.45	4.51	-4.79	NA	NA	NA	NA	-7.24	-4.39	-19.39	-0.25	1.52	5.24	38.69	-6.52	2.45	1.24	-1.14	-9.27	4.53	-6.67	-13.25	3.58	1.22	-2.24	-4.58	-7.87	2.25	-3.2	-4.68	-1.81	-6.86	NA	NA	-0.68	-1.08	2.11	-1.41	-5.09	NA	0.11	-1.9	2.66	12.34	0.78
Sptbn1_HET_tm1a	% change	NA	NA	NA	NA	NA	NA	NA	NA	NA	NA	NA	NA	NA	NA	NA	NA	NA	NA	-6.08	1.92	-6.89	NA	NA	NA	NA	NA	NA	NA	NA	-2.05	NA	2.13	NA	NA	NA	NA	NA	NA	-8.72	-5.98	NA	NA	NA	NA	NA	NA	NA	NA
Sqle_HET_tm1a	% change	NA	-4.19	-11.24	-3.18	-2.58	-0.88	-1.51	-7.43	-5.81	-8	-9.94	1.28	-12.51	-1.46	-1.84	-0.52	2.75	1.77	0.3	1.25	1.46	-4.99	0.29	7.92	20.19	2.38	-5.71	-2.57	6.06	-2.9	-7.36	2.9	5.62	3.3	13.18	-1.07	1.76	-4.98	-5.56	2.61	-3.16	-25.88	-2.75	7.31	NA	-3.76	-13.98	-21.08
Sqor_HET_em1	% change	NA
Sqstm1_HOM_tm1a	% change	NA	NA	NA	NA	NA	NA	NA	NA	NA	NA	NA	NA	NA	NA	NA	5.25	3.13	-23.17	-1.46	-0.22	-4.92	12.34	2.08	5.53	NA	-3.71	8.34	19.32	-2.62	-16.63	6.72	-18.38	NA	NA	NA	NA	NA	NA	-3.1	2.26	NA	NA	NA	NA	NA	NA	NA	NA
Src_HET_tm2a	% change	NA	NA	NA	NA	NA	NA	NA	NA	NA	NA	NA	NA	NA	NA	NA	-6.42	-28.49	-5.89	14.77	9.22	-3.41	4.45	0.03	4.87	-4.78	-52.53	9.38	7.78	NA	-5.96	-3.77	-11.89	-7.96	2.82	-7.49	1.12	2.48	10.5	2.02	-4.83	NA	NA	NA	NA	NA	NA	NA	NA
Srrm4_HET_tm1e	% change	NA	-0.86	-55.45	1.41	4.22	-3.34	2.14	3.33	13.85	-3.15	2.27	0.2	-7.38	-4.93	-1.17	0.9	-8.13	-17.24	3.48	2.25	0.75	-18.31	-7.61	-5.94	-7.9	5.91	-2.68	-0.65	-16.84	-14.73	7.32	-7.1	-6.19	-0.55	-0.65	-1.59	7.25	8.9	2.49	2.33	3.17	15.37	0.67	-2.43	NA	NA	-2.55	-6.27
Srsf4_HET_tm1a	% change	NA	NA	NA	NA	NA	NA	NA	NA	NA	NA	NA	NA	NA	NA	NA	-4.25	47.64	46.21	NA	NA	NA	NA	5.74	4.12	NA	-68.86	-6.45	9.7	-4.78	NA	-11.13	-16.99	0.92	2.74	-2.45	NA	NA	2.36	NA	-6.16	NA	NA	NA	NA	NA	NA	NA	NA
Srsf4_HOM_tm1a	% change	NA	-5.51	-15.88	-2.05	0.13	4.44	-7.22	-4.04	-3.34	-10.15	-0.07	-33.84	-10.98	0.53	1.05	-0.92	12.87	25.26	-7.95	2.2	-7.04	-5.73	-0.94	-4.4	5.26	NA	-12.97	-11.16	-13.08	10.25	7.88	7.49	-1.99	1.97	-9.64	NA	10.18	16.55	1.11	-1.2	NA	NA	NA	NA	NA	NA	NA	NA
Srsf7_HET_tm1a	% change	NA	5.55	3.8	12.45	6.21	3.33	-0.13	7.23	4.44	9.16	8.11	6.29	18.9	4.32	1.97	3.61	4.85	18.03	11.08	3.75	-2.04	-3.13	4.76	10.69	5.42	18.49	10.86	4.17	-6.79	3.74	-1.19	9.3	4.47	5.21	2.89	11.37	3.51	-7.53	-0.25	3.22	4.81	-14.54	6.48	-6.98	-0.58	-20.93	10.05	15.05
Ssbp1_HET_tm1a	% change	NA	4.05	28.89	2.35	3.28	-0.49	-0.62	6.22	-3.43	1.98	1.72	9.73	-3.98	4.75	-2.2	7	26.92	3.7	4.22	5.55	7.73	-11.28	-4.56	3.53	-10.37	-6.74	5.42	-0.53	-0.17	-1.96	3.93	2.52	7.44	0.2	2.37	NA	NA	13.56	2.92	-0.24	6.56	4.66	13.47	-6.05	4.3	24.91	16.07	-33.37
Ssc5d_HOM_em1	% change	NA
Ssr2_HET_tm1b	% change	NA	-3.76	-37.77	-4.64	-1.21	1.41	NA	NA	NA	NA	0.01	-5.11	5.96	0.13	-0.64	-0.92	32.31	-18.78	1.78	2.93	4.78	-14.35	-4.77	-9.9	-26.23	-24.05	1.31	1.27	-18.46	-2.64	2.75	-14.13	-14.74	-11.09	-9.65	NA	NA	3.81	3.42	-4.22	-6.32	NA	NA	-3.38	NA	NA	NA	NA
St18_HOM_tm1a	% change	NA	-10.92	-20.99	NA	-4.32	2.12	NA	NA	NA	NA	-6.95	-15.08	0.74	2.74	-1.31	-5.19	-16.51	6.11	-8.54	-2.05	1.99	-17.53	0.77	-4.4	8.19	-31.97	-6.13	-8.81	-18.97	NA	-17.36	-18	-9.42	-3.29	-10.18	22.91	-11.56	8.58	-3.57	-8.59	NA	NA	NA	NA	NA	NA	NA	NA
St18_HOM_tm1a	% change	NA	-8.7	-58.04	1.55	-3.44	5.99	NA	NA	NA	NA	4.9	-12.98	-8.28	-1.59	-0.63	-0.97	-1.12	-5.5	14.33	NA	NA	-10.93	-4.02	-9.13	4.15	-9.85	4.09	-22.19	NA	NA	-6.54	-14.94	-5.35	-4.17	-8.53	NA	-6.81	7.42	-2.02	-5.96	-13.21	-84.12	4.64	-18.44	NA	NA	NA	NA
Stap1_HOM_tm1a	% change	NA
Stard13_HOM_tm1a	% change	NA	NA	NA	NA	NA	NA	NA	NA	NA	NA	NA	NA	NA	NA	NA	3.89	-16.51	20.7	5.16	2.36	-1.28	10.4	-0.68	10.4	NA	NA	NA	NA	-4.84	NA	5.63	7.09	3.44	3.77	2.14	7.59	11.5	9.31	-0.32	-4.05	NA	NA	NA	NA	NA	NA	NA	NA
Stard5_HOM_tm1a	% change	NA	NA	NA	NA	NA	NA	NA	NA	NA	NA	NA	NA	NA	NA	NA	-0.95	16.53	38.36	-18	-5.92	-1.78	13.19	-3.59	20.42	1.22	-13.97	25.81	0.95	NA	22.06	-9.29	-1.82	-12.07	-11.84	-2.23	6.25	24.01	NA	-5.3	-0.24	NA	NA	NA	NA	NA	NA	NA	NA
Stard6_HOM_tm1a	% change	NA	-0.73	194.99	7.5	1.12	-4.71	NA	NA	NA	NA	-7.31	-12.62	1.26	-1.86	3.8	-4.16	573.05	62.17	-2.81	1.04	-4.8	15.94	5.78	25.87	42.27	-17.12	11.18	0.9	0.27	23.93	10.22	-0.01	0.82	1.17	-2.48	11.22	1.93	-5.1	-11.53	-11.56	NA	NA	NA	NA	NA	NA	NA	NA
Stard8_HEMI_tm1a	% change	NA	-1.24	-13.8	-4.31	-1.38	-3.16	-1.19	4.29	13.25	-6.35	4.83	3.42	8.16	-1.87	-3.68	-6.13	-26.03	-20.54	-15.73	-2.18	-7.47	-22.35	-3.74	2.65	29.24	6.74	5.57	-1.88	7.7	1.17	-5.16	3.08	2.19	-0.24	3.5	-2.26	6.56	0.36	-10.34	-0.92	-2.76	-11.14	-8.26	7.13	-27.08	-8.64	-23.96	-10.48
Stard8_HEMI_tm1b	% change	NA	1.8	28.85	-7.93	-2.39	-6.45	-6.2	0.45	-10.39	-6.68	14.23	10.99	29.31	-0.04	-5.06	1.03	17.61	16.72	7.51	7.14	0.06	-9.85	-2.36	5.54	49.05	16.74	3.83	-1.85	3.15	4.22	-5.16	15.64	6.44	2.02	3.78	-2.81	0.08	-7.06	3.36	2.87	2.83	9.64	-1.89	-1.35	14.62	10.51	14.99	-41.17
Stau2_HOM_tm1a	% change	NA	-0.8	6.49	2.4	-3	1.89	10.85	NA	NA	-1.48	0.98	-4.22	-4.14	0.97	-3.06	3.56	21.89	-8.78	8.72	6.12	-2.36	-12.97	8.27	-0.39	-18.36	-9.11	0.01	-4	-17.45	5	-1.46	1.76	-7.46	-7.54	-5.4	NA	NA	-5.44	8.06	0.66	NA	NA	NA	NA	NA	NA	NA	NA
Stk32a_HOM_tm1a	% change	NA	-9.58	-29.91	2.34	-3.18	-3.73	-1.64	-6.69	-11.02	-10.21	-13.2	-8.93	-26.98	-4.95	2.27	-1.67	-1.68	-17.85	-4.59	-4.08	-3.9	-10.9	-1.88	-2.22	2.17	-25.76	-18.01	-1.01	-12.27	10.73	0.97	-11.84	-15.73	-2.64	-2.98	-14.03	-13.03	-1.22	-7.52	-5.02	NA	NA	NA	NA	NA	NA	NA	NA
Stk39_HOM_tm1a	% change	NA	-6.95	-45.56	-5.29	-0.31	1.81	1.71	0.87	11.8	5.66	-9.93	-9.1	-2.36	-0.29	-0.72	-9.58	-39.84	4.25	-13.11	-4.23	6.79	-12.75	-1.66	7.42	8.64	-3.55	-17.8	-9.76	-23.89	-12.43	-10.35	12.22	-14.42	-8.52	0.64	6.35	-6.74	-9.09	-2.64	-0.98	NA	NA	NA	NA	NA	NA	NA	NA
Stom_HOM_em1	% change	NA
Stx8_HOM_tm2a	% change	NA	NA	NA	NA	NA	NA	NA	NA	NA	NA	NA	NA	NA	NA	NA	1.53	-66.18	-31.36	-16.14	-9.04	10.5	3.08	-12.79	36.17	-8.37	9.41	51.09	0.18	NA	NA	-8.05	-12.66	-5.43	1.95	4.94	-11.11	8.48	NA	4.03	12.55	NA	NA	NA	NA	NA	NA	NA	NA
Stxbp4_HOM_tm1a	% change	NA	-9.8	24.56	-6.4	-2.95	-2.68	NA	NA	NA	NA	-14.39	-3.55	-18.14	-4.73	-2.06	1.38	32.41	16.23	-1.65	-4.06	-0.51	-4.1	3.67	7.82	-5.53	-19.61	7.29	-2.86	7.3	25.47	9.92	5.93	-10.3	-7.64	-7.92	11.44	-10.32	4.76	-5.43	-0.73	-9.25	NA	3.94	11.42	NA	-10.64	-32.22	29.78
Sult1c1_HOM_tm1b	% change	NA	1.67	80.95	-11.25	-0.33	-11.02	8.46	9.01	-6.1	19.73	-10.57	6.58	-8.71	-2.1	6.34	0.58	2.84	-9.62	-3.57	-6.54	0.36	-2.36	4.72	6.49	1.17	-18.75	1.74	-3.9	-3.39	11.01	-1.26	-8.29	-6.73	-2.61	-8.86	16.96	9.77	1.31	6.76	3.94	2.33	26.03	9.18	6.8	NA	-6.83	-22.22	NA
Supt3_HET_tm1a	% change	NA	2.99	-30.57	6.3	0.72	3.23	3.49	-1.73	-8.06	-0.23	-2.9	3.12	-11.91	2.92	0.34	0.35	-38.57	-7.7	-5.36	-3.93	-4.26	-2.99	-6.18	7.71	11.72	-4.55	-5.89	1.43	-4.53	3.01	0.49	9.71	9.25	7.26	6.6	0.94	-0.14	9.68	-0.08	1.11	-2.58	25.62	-5.17	10.86	7.16	-9.5	-13.7	NA
Supt5_HET_tm2a	% change	NA	-8.78	10.8	-14.06	-4.87	-7.25	-17.71	-2.73	-7.34	-19.28	-6.13	-5.85	-5.14	-7.88	-2.61	-10.08	0.64	-7.13	-12.59	-2.72	-9.51	-13.27	-5.85	-0.02	-17.4	4.65	-4.38	-10.57	-2.07	7.84	-0.45	-11.82	-22.21	-5.77	-12.31	-10.71	-0.68	-2.57	-9.94	-9.71	-3.92	-5.62	-2.29	2.69	11.2	-10.23	0.5	28.99
Supt7l_HET_tm1a	% change	NA	NA	NA	NA	NA	NA	NA	NA	NA	NA	NA	NA	NA	NA	NA	0.19	19.02	17.97	7.09	1.01	-11.69	11.67	5.99	0.37	-20.36	28.63	-13.88	11.83	-9.48	-3.52	0.16	-5.05	-6.75	-4.08	6.86	5.93	-1.3	-7.61	1.34	2.29	NA	NA	NA	NA	NA	NA	NA	NA
Supv3l1_HET_tm1a	% change	NA	NA	NA	NA	NA	NA	NA	NA	NA	NA	NA	NA	NA	NA	NA	-13.24	49.52	2.77	-14.25	-8.92	-3.8	7.31	3.35	13.11	1.01	-1.62	-9.58	-20.23	-0.71	30.55	-7.17	-24.95	NA	NA	NA	NA	NA	NA	-5.95	-5.73	NA	NA	NA	NA	NA	NA	NA	NA
Sympk_HET_tm1a	% change	NA	NA	NA	NA	NA	NA	NA	NA	NA	NA	NA	NA	NA	NA	NA	13.72	72.53	40.73	-7.81	-3.3	0.48	3.27	-4.81	21.24	NA	22.12	56.58	8.25	17.64	36.96	5.35	6.82	NA	NA	NA	NA	NA	NA	8.42	NA	NA	NA	NA	NA	NA	NA	NA	NA
Synj2_HOM_tm1a	% change	NA	NA	NA	NA	NA	NA	NA	NA	NA	NA	NA	NA	NA	NA	NA	-1.41	NA	-23.47	-6.51	0.61	-2.83	NA	4.54	1.08	NA	-19.56	-7.88	NA	-14.59	15.62	NA	-14.67	0.93	4.59	0.14	NA	3.51	-13.07	-6.36	0.3	NA	NA	NA	NA	NA	NA	NA	NA
Syt1_HET_tm1a	% change	NA	2.98	-20.42	13.83	4.16	12.66	12.58	3.5	8.24	4.49	7.82	5.63	3	8	3.03	0.95	-24.22	-9.68	19.07	4.71	3.35	11.58	4.14	6.53	-12.59	19.33	11.28	5.02	-13.59	13.52	3.3	3.68	1.02	1.46	-1.29	NA	NA	-0.67	11.18	4.95	NA	NA	NA	NA	NA	NA	NA	NA
Syt16_HOM_tm1a	% change	NA	-1.64	-28.9	-0.46	0.35	-0.75	-9.92	-4.41	-19.96	-14.98	13.43	8.41	6.26	-2.8	-0.71	-1.17	4.09	40.64	8.8	5.75	-2.67	-5.78	0.04	1.39	39.03	0.62	-0.13	4.77	-14.65	3.35	-8.1	6.19	10.38	9.22	24.55	7.38	-2.66	-12.81	-5.16	-3.74	-9.14	-12.84	-9.44	10.82	1.93	NA	NA	-11.13
Sytl1_HOM_tm1a	% change	NA	18.62	20.62	22.46	9.11	-1.79	5.56	9.18	14.92	7.79	16.55	4.54	11.75	10.46	5.67	6.72	-34.63	NA	15.08	4.78	15.94	20.43	NA	21.86	30.97	NA	NA	NA	NA	17.22	-9.58	-8.13	5.26	4.28	2.22	-5.87	23.51	-6.83	11.95	5.66	NA	NA	NA	NA	NA	NA	NA	NA
Sytl1_HOM_tm1a	% change	NA	NA	NA	NA	NA	NA	NA	NA	NA	NA	NA	NA	NA	NA	NA	15.43	27.87	26.47	-9.81	-5.6	1.98	-3.74	9.07	27.27	-2.45	46.89	53.73	12.02	NA	24.73	5	4.55	NA	NA	NA	NA	NA	NA	3.64	12.65	NA	NA	NA	NA	NA	NA	NA	NA
Tada2a_HET_em1	% change	NA
Taf11_HET_tm1a	% change	NA
Tapbpl_HOM_em1	% change	NA
Tatdn3_HOM_tm1a	% change	NA	0.86	-34.5	-5.85	-2.01	1.53	-3.05	-4	-1.25	-3.7	3.78	0.26	-10.05	-0.25	NA	-0.82	-16.64	20.6	-12.56	-3.31	-8.77	-8.81	4.77	-0.84	-2.88	-21.95	-11.04	-2.04	-1.99	11.68	1.04	0.16	-11.27	-5.47	-5.35	NA	-11.81	2.76	-2.54	-5.57	-5.55	-0.91	NA	-1.41	4.86	NA	NA	NA
Tatdn3_HOM_tm1b	% change	NA	-2.75	-18.37	-9.8	-5.15	-7.92	0.76	9.93	2.87	3.85	-8.87	2.34	-9.38	-0.87	-4.82	-5.85	23.76	-5.63	-3.89	2.8	-6.59	-3.31	3.14	-4.73	-0.89	-40.2	-12.02	-7.98	-23.34	4.4	-0.7	-2.24	-27.82	-22.89	-11.57	-16.33	-12.52	-11.16	2.26	-8.94	-6.91	3.45	-1.61	-24.37	NA	NA	NA	NA
Tbc1d10a_HOM_tm2a	% change	NA	NA	NA	NA	NA	NA	NA	NA	NA	NA	NA	NA	NA	NA	NA	5.15	36.51	13.81	-13.71	-9.85	-1.31	NA	NA	NA	NA	4.51	NA	NA	NA	-7.42	NA	5.21	1.36	2.39	-3.57	NA	NA	NA	-1.63	3.68	NA	NA	NA	NA	NA	NA	NA	NA
Tbc1d22a_HOM_tm1b	% change	NA	1.06	-20.37	0.74	-1.08	1.39	5.14	0.68	1.84	-7.01	7.11	-7.45	-3.64	-0.92	-3.76	0.77	-12.3	-21.54	5.75	4.77	7.03	-8.68	-5.8	-5.92	-18.08	-6.17	14.72	-3.21	-22.85	0.56	2.53	-10.66	-14.15	-7.58	-7.57	NA	-4.58	-3.31	2.88	-1.86	NA	NA	NA	-1.32	NA	NA	NA	NA
Tceal5_HEMI_tm1a	% change	NA	3.84	-5.69	0.71	0.74	3.83	3.43	-0.09	4.79	-0.42	0.71	7.6	-7.17	0.4	0.65	2.7	17.13	8.89	1.32	0.3	-0.57	-6.53	-0.25	1.78	-6.53	10.86	10.05	1.27	-8.39	-5.79	-0.05	2.04	-0.38	-2.57	-0.85	NA	3.89	10.12	-4.46	-1.08	-1.43	8.28	1.88	-0.72	NA	1.59	NA	NA
Tceal5_HEMI_tm1b	% change	NA	-4.48	-4.96	-6.02	-0.14	-2.6	-3.17	5.48	9.1	3.32	-2.13	-1.99	31.43	-2.64	0.95	-7	-23.07	-16.7	0.07	-0.7	-6.43	-5.88	-4.07	1.3	4.9	-0.96	12.45	0.12	9.46	-10.44	-3.53	-12.09	-10.3	0.33	-7.01	-9.59	-4.4	0.08	-5.9	-2.49	-0.15	-3.54	-1.14	8.35	-14.83	-3.13	-23.53	-41.43
Tceal9_HEMI_tm1a	% change	NA	1.25	25.23	13.17	2.24	2.71	NA	NA	NA	NA	-8.3	2.6	-11.87	3.15	0.75	6.27	33.76	-0.3	13.15	3.24	7.68	-3.89	2.86	5.52	-7.81	-5.56	-10.18	-6.93	3.87	-3.26	-6.21	-8.41	-2.26	-2.52	-3.49	10.63	-5.85	-10.83	6.76	-0.4	1.45	NA	5.76	-10.46	-0.93	2.78	3.08	-54.27
Tcerg1l_HOM_tm1a	% change	NA
Tcf20_HOM_em1	% change	NA
Tcf4_HET_tm1a	% change	NA	-5.76	-25.45	-1.88	2.98	-2.71	-2.27	-10.22	NA	NA	-12.68	-19.02	1.36	-3.94	-5.25	-2.52	-11.46	-2.63	14.11	11.73	8.5	-4.27	-1.57	-2.53	-5.11	-19.35	11.65	-3.32	-12.94	-21.09	-31.52	10.72	-16.54	-3.35	-19.35	NA	-4.82	-13.27	4.63	1.8	-3.32	-20.8	-0.28	0.17	18.05	-0.87	2.12	-41.02
Tcf7l1_HET_tm1a	% change	NA	NA	NA	NA	NA	NA	NA	NA	NA	NA	NA	NA	NA	NA	NA	-6.78	0.42	10.64	NA	-3.34	NA	10.81	NA	13.56	NA	2.59	-4.48	NA	NA	-4.16	-5.21	-0.97	-11.83	-7.65	1.11	-9.39	-11.93	5.21	NA	0.99	NA	NA	NA	NA	NA	NA	NA	NA
Tcf7l2_HET_tm1a	% change	NA	-6.19	21.64	-7.84	-4.96	-4.01	NA	-3.67	NA	NA	-17.22	-5.97	3.75	0.48	8.02	-2	37.76	-27.49	3.17	-4.34	3.17	2.94	-3.87	-6.04	-14.99	8.62	21.78	-3.41	-1.56	-2.83	-9.75	1.86	17.35	10.44	7.83	0.15	10.45	12.28	-4.69	-3.32	-6.41	-4.44	-8.46	-0.22	12.01	-2.01	2.29	NA
Tchp_HOM_tm1a	% change	NA	-2.03	-6.09	-16.85	-4.99	-1.48	-9.23	5.34	0.4	4.95	-1.71	-5.72	-4.55	-0.12	-1.33	0.36	-4.11	-7.48	-3.23	-3.57	-3.74	-1.11	0.35	7.29	13.07	17.74	-5.47	-2.31	0.25	1.29	-0.99	-5.88	-0.43	1.56	1.04	4.87	-1.64	-2.32	-4.66	2.84	-3.31	-13.72	-1.71	-22.16	-5.65	1.24	11.34	-17.52
Tcp11_HOM_tm1a	% change	NA	-0.69	-55.71	6.48	1.57	2.98	10.28	7.5	17.16	-0.65	3.34	-5.44	-3.73	1.47	8.86	-6.18	-38.47	1.76	-4.06	-2.53	3.23	-1.16	-1.06	-6.12	-12.39	-7.06	8.47	-5.38	-6.86	-1.1	-2.73	-9.96	-2.28	-5.22	0.09	-2.98	-3.33	-8.43	-9.12	-2	-2.3	17.77	0.01	0.44	-1.33	10.17	4.3	5.89
Tcte1_HOM_tm1a	% change	NA	-4.79	-21.01	12.21	6.49	3.52	-7.24	-11.52	-7.46	-18.2	-3.53	-6.25	-7.18	3.19	2.73	-3.45	23.52	47.13	-11.12	4.12	0.6	-2.17	4.78	19.91	-10.93	29.77	-19.02	-9.09	-18.66	-11.37	-13.24	-13.8	-1.14	3.49	-6.28	17.42	-3.53	11.93	-5.26	0.49	-3.11	-12.08	-6.44	-15.49	-22.4	-7.3	-23.43	-66.84
Tctex1d2_HOM_tm1e	% change	NA	-2	44.01	4.9	1.25	3.77	-0.1	-7.92	-5.18	-8.81	-2.74	0.31	6.13	1.04	-1.05	1.61	62.12	33.41	-2.87	0.45	-1.93	-0.1	1.53	17.91	36.51	34.05	14.54	2.5	-21.3	-9.37	-6.62	-15.41	11.66	9.06	1.06	0.84	3.56	-10.33	-6.22	-1.4	4.85	32.35	12.02	-3.14	7.65	7.98	29.36	72.58
Tctex1d2_HOM_tm2b	% change	NA
Tead3_HOM_tm1a	% change	NA	4.68	-55.57	5.54	2.82	-0.96	NA	NA	NA	NA	0.79	-4.8	-14.99	0.39	-3.4	3.44	-53.45	-41.29	10.7	2.5	5.92	-9.66	4.79	-3.64	-0.35	-7.05	3.89	1.81	-9.96	10.99	4.31	-6.82	-2.25	-0.91	0.7	NA	-8.87	3.99	9.65	-0.4	NA	NA	NA	NA	NA	NA	NA	NA
Tepsin_HOM_tm1b	% change	NA	-2.14	12.9	-7.56	-2.82	-6.64	-10.98	-7.11	-6.83	-5.25	2.27	-4.91	-19.1	-6.08	-6.02	-4.06	-21.03	1.17	-10.1	-4.67	-3.48	-23.74	-10.31	-13.48	-16.06	-0.59	-10.58	-3.92	-7.59	-9.09	-6.69	-6.86	-4.91	-3.03	-2.01	NA	1.52	-6.33	-9.82	-5.67	NA	NA	NA	-10.5	NA	NA	NA	NA
Tet1_HET_tm1a	% change	NA	0.03	-17.08	-6.29	-2.17	-6.02	3.82	5.36	-2.76	2.99	1.79	1.25	-6.22	1.77	-4.11	-0.68	-48.57	-17.93	-0.17	-2.73	5.68	4.77	0.6	-5.46	5.42	-1.2	5.41	-2.3	6.95	8.79	12.06	-4.8	-0.01	4.34	3.47	-9.41	4.39	15.92	2.11	0.81	NA	NA	NA	NA	NA	NA	NA	NA
Tex261_HOM_tm1b	% change	NA
Tex38_HOM_tm1a	% change	NA	3.16	-54.54	-7.72	0.96	-1	NA	NA	NA	NA	14.89	3.38	-3.28	4.46	-2.04	1.44	-52.07	-16.36	3.71	8.86	7.71	2.87	6.27	-0.8	-18.13	-11.2	-13.5	-3.47	-2.64	3.87	4.79	-12.9	-0.45	4.99	3.86	-15.13	-4.34	2.94	7.91	9.09	NA	NA	NA	NA	NA	NA	NA	NA
Tff1_HOM_tm1a	% change	NA	-0.88	31.26	3.12	4.71	-4.44	-1.87	-1.75	-17.23	-4.24	-9.27	-2.72	12.12	3.98	7.24	3.47	38.11	12.06	8.66	7.29	-6.7	3.78	6.87	6.14	-22.83	32.92	14.36	-0.74	8.76	-8.06	-2.6	7.33	-0.78	-2.98	-6.81	NA	NA	10.18	4.48	6.31	NA	NA	NA	NA	NA	NA	NA	NA
Tgfb1i1_HOM_tm1b	% change	NA	-0.93	-5.77	1.57	-2.1	5.8	2.9	1.89	1.84	10.47	1.91	4.34	6.21	-0.13	-0.26	2.65	8.84	15.44	3.65	4.35	2.86	1.81	5.57	2.54	32.46	6.2	1.98	1.16	8.93	4.18	-1.91	8.39	0.95	-0.02	3.16	5.28	-0.17	10.98	-4.16	8.02	-3.01	14.34	-1.45	0.14	NA	-4.76	1.22	11.71
Tgm3_HOM_em2	% change	NA
Tgm6_HOM_tm1a	% change	NA	-2.83	22	-3.69	-0.31	-3.13	-3.55	3.35	-7.67	-4.98	-6.24	-9.2	-11.74	1.83	-1.05	-3.07	-6.14	-9.29	-0.31	-0.88	-0.21	-16.69	-4.98	-11.67	-18.42	-21.01	-8.75	-8.84	8.55	-3.56	-2.97	-16.34	-14.87	-9.64	-7.67	-3.81	-6.68	-1.58	-4.48	-6.52	NA	NA	NA	12.8	NA	-1.8	NA	NA
Themis2_HOM_tm1a	% change	NA	NA	NA	NA	NA	NA	NA	NA	NA	NA	NA	NA	NA	NA	NA	1.77	-41.73	-21.52	11.82	4.4	7.48	15.67	6.38	8.94	27.34	-18.54	NA	-3.33	25.34	NA	7.93	-3.58	1.68	8.09	10.78	NA	2.11	2.47	-0.34	2.35	NA	NA	NA	NA	NA	NA	NA	NA
Tial1_HET_tm1b	% change	NA
Tigar_HOM_tm1b	% change	NA
Timeless_HET_tm1b	% change	NA	-1.82	7.71	2.92	-1.47	3.98	NA	NA	NA	NA	-1.65	-2.08	-0.73	-1.01	3.21	3.28	-14.88	-2.77	9.36	3.11	5.4	-0.33	-2.43	-14.22	7.95	-12.24	-9.72	-5.33	-6.48	-0.93	7.27	1.33	12.37	6.87	2.71	NA	NA	-3.31	4.05	2.3	NA	NA	NA	NA	NA	NA	NA	NA
Timmdc1_HET_tm1b	% change	NA	-2.77	-14.03	-3.19	-2.66	-6.83	NA	NA	NA	NA	1.98	-12.37	-4.9	-0.26	-3.77	2.78	35.86	-6.13	5.24	1.58	6.73	-7.11	-0.24	-7.16	-6.61	5.77	-1.38	-6.5	-17.32	-3.56	-6.1	2.9	-11.39	-6.91	-6.54	NA	NA	-5.18	9.41	1.45	NA	NA	NA	NA	NA	NA	NA	NA
Tk1_HET_tm1	% change	NA	-5.96	6.29	-13.53	-7.4	-6.99	-7.72	-3.91	-8.75	3.69	-3.57	3.08	-2.56	-2.88	-5.52	1.56	57.54	18.05	-4.03	-1.72	-3.63	-7.11	4.96	6.8	25.15	-3.62	9.04	5.46	-14.76	-2.77	-9.82	2.36	-1.88	-3.06	-7.38	-4.98	13.94	6.56	-1.39	-3.4	-6.39	-10.06	0.71	-4.87	-2.89	2.29	-8.16	NA
Tk1_HOM_tm1	% change	NA	7.38	-92.63	24.98	14.94	10.16	0.69	16.57	6.64	7.26	38.11	3.09	7.24	7.26	-3.46	-1.52	-94.89	13.25	11.48	9.26	11.51	1.06	15.79	-5.09	-0.16	-4.25	-2.13	3.37	-12.39	-0.84	9.75	-21.92	-9.17	-3.89	-12.48	-6.5	-1.79	4.12	14.33	-5.48	9.17	40.63	6.59	27.53	2.23	-13.65	-13.16	22.58
Tlr11_HOM_em1	% change	NA
Tlr12_HOM_em1	% change	NA
Tm9sf4_HOM_tm1a	% change	NA	-12.51	-12.34	-9.5	-6.53	-6.4	-15.1	-5.34	NA	-4.18	-21.4	-10.17	-19.49	-2.27	12.13	-15.04	-30.21	-30.55	3.05	0.23	-8.52	-0.93	-7.22	-2.46	-23.9	-38.62	5.62	-17.52	-28.42	-2.99	-15.19	-5.71	-12.47	-2.11	-15.18	NA	NA	-8.6	-7.7	NA	NA	NA	NA	NA	NA	NA	NA	NA
Tmc3_HOM_tm2b	% change	NA	6.13	21.99	7.9	5.84	2.59	-0.12	3.81	9.53	-1.49	1.36	7.8	26.48	3.29	4.16	1.31	-1.94	6.03	-4.84	-0.43	-4.61	-13.32	4.99	11.75	28.17	6.72	11.03	6.79	5.81	-1.32	10.61	-5.63	0.88	0.52	-7.39	-6.76	6.64	3.13	-3.71	-5.8	-0.47	7.75	-0.46	-14.93	-0.86	-0.1	26.3	-15.99
Tmc6_HOM_tm1a	% change	NA	4.12	-27.75	1.67	-2.02	5.56	6.55	-0.06	3.41	9.33	-6.56	-5.59	-4.49	2.11	0.06	5.1	8.8	1.39	13.47	5.63	6.83	7.61	0.01	-0.9	-4.41	-45.27	-16.76	-10.2	NA	33.57	0.34	-8	7.07	4.97	0.19	-10.64	6.86	6.23	7.83	3.43	-1.81	NA	99.78	NA	NA	NA	NA	NA
Tmco2_HOM_tm1a	% change	NA
Tmem110_HOM_tm2b	% change	NA	1.52	0.24	-1.08	-2.68	0.15	NA	NA	NA	NA	-1.83	-12.96	-11.48	2.32	2.37	2.21	24.59	22.72	-6.94	-5.9	-1.83	-9.27	0.34	4.44	1.84	-16.05	4.26	-0.46	-7	10.96	7.13	12.08	-3.14	-4.91	1.16	-14.56	-2.29	3.27	0.26	-0.63	NA	NA	NA	NA	NA	NA	NA	NA
Tmem126a_HOM_tm1a	% change	NA	-4.15	19.86	-3.1	-1.25	-3.72	-13.35	0.74	-2.81	-5.9	-7.32	-15.22	10.91	0.8	0.8	-12.31	15.03	34.75	-4.59	-3.05	-12.96	-0.4	-1.89	-12.65	-25.07	-8.8	-9.12	-15.89	-16.89	-5.64	-19.34	6.97	-16.54	-3.49	-6.51	-13.75	-11.36	-12.79	-10.24	-4.9	-5.74	-14.08	-4.52	-14.39	NA	-5.19	-27.42	NA
Tmem127_HOM_tm1	% change	NA	-11.25	-19.15	-13.07	-5.1	-4.77	-11.92	-8.12	-1.16	-8.55	-19.75	-7.71	-10.55	-0.99	5.32	-9.88	1.19	5.99	-5.06	-1.08	-12.27	-5.55	-4.36	7.39	41.53	11.03	-9.88	-4.6	-22.45	-22.4	-21.95	26.36	-6.4	3.56	-9.39	18.81	-11.24	-10.66	-7.56	-4.5	-8.39	7.94	-7.95	-0.69	-4.45	-10.1	NA	NA
Tmem165_HOM_tm1e	% change	NA	NA	NA	NA	NA	NA	NA	NA	NA	NA	NA	NA	NA	NA	NA	NA	23.32	-22.34	-11.92	2.9	-0.37	5.35	2.24	41.64	NA	NA	5.9	15.06	NA	NA	-0.31	10.74	4.1	6.09	-7.52	NA	-9.47	-8.37	1.95	NA	NA	NA	NA	NA	NA	NA	NA	NA
Tmem18_HOM_tm1b	% change	NA	-3.97	4.02	0.56	2.5	-1.25	NA	NA	NA	NA	-1.08	-15.65	-6.37	-2.24	-2.17	1.08	-37.92	-18.87	4.65	-0.59	0.59	1.62	3.93	-5.14	-5.14	6.49	-3.03	-6.53	5.49	-22.58	15.08	-7.29	-11.52	-0.38	-9.53	NA	NA	19.03	4.11	4.45	NA	NA	NA	NA	NA	NA	NA	NA
Tmem185a_HEMI_tm1a	% change	NA	-6.69	27.87	-6.88	-1.21	-3.89	0.1	3.31	-1.22	-1.89	-1.23	1.48	-7.58	-4.96	-11.04	-5.21	-2.48	21.54	-7.95	-3.07	-4.36	-1.65	1.46	8.02	-9.16	31.38	-8.22	-0.11	-1.34	-5.84	1.8	12.93	3.45	7.24	4.72	-5.73	3.81	-11.46	-6.71	-7.16	NA	15.8	-6.29	-8.95	NA	3.16	NA	NA
Tmem189_HOM_tm1a	% change	NA	-12.07	8.37	0.57	-4.33	1.52	-8.53	6.91	NA	15.41	-14.58	-12.65	-11.44	0.62	-0.49	-11.45	5.64	-32.12	-15.59	-6.54	-9.93	-0.54	3.23	6.99	-12.27	-4.63	-8.75	-13.86	-23.3	-16.2	-12.95	-4.44	-15.67	-9.7	-15.31	NA	NA	-5.45	-1.06	-6.35	NA	NA	NA	NA	NA	NA	NA	NA
Tmem211_HOM_tm1b	% change	NA
Tmem241_HOM_tm1b	% change	NA	-6.9	2.23	-10.78	-3.85	-5.83	-3.41	NA	NA	5.19	-6.33	-5.19	-17.51	-3.63	2.71	7.44	57.09	0.91	19.78	9.52	7.54	9.05	8.65	7.48	-15.8	14.74	11.69	9.47	5.7	7.77	3.28	-10.56	-0.18	1.03	0.29	NA	NA	11.49	10.82	3.37	NA	NA	NA	NA	NA	NA	NA	NA
Tmem254b_HOM_tm1a	% change	NA	0.01	3.1	-2.61	2.81	-7.87	-6.55	4.69	-11.33	-6.09	9.6	0.5	2.77	1.86	-7.04	-3.49	-47.89	-15.96	5.04	4.47	0.72	19.33	8.84	13.53	-3.09	-39.01	3.69	-7.65	-16.34	25.71	-3.58	-0.31	-1.61	0.28	-10	-10.59	5.37	-10.19	-6.62	-1	-10.98	13.26	-4.99	2.01	-14.28	NA	-3.72	NA
Tmem260_HOM_tm1a	% change	NA
Tmem30a_HET_tm1a	% change	NA	2.34	25.4	-2.91	-1.8	-0.76	5.06	-4.42	1.16	15.56	3.34	4.79	-17.03	-0.72	-5.53	4.87	36.19	12.44	-1.93	-0.03	-1.02	-1.33	3.55	13.08	7.11	-22.84	12.04	-0.45	2.39	9.37	4.65	5.23	10.5	0.72	-2.47	7.8	7.7	5.06	-0.73	-3.34	NA	NA	NA	-4.28	-2.2	NA	-7.38	NA
Tmem37_HOM_tm1a	% change	NA	1.27	47.38	0.53	-2.06	4.77	12.65	-5.2	-15.82	13.35	-8.58	-13.85	-1.06	3.51	0.92	2.56	50.56	-14.39	13.84	2.43	8.41	-6.2	-6.98	-10.12	-30.16	-18.09	2.2	-7.38	-7.18	-16.45	-2.31	-17.04	-15.9	-9.36	-19.47	NA	NA	0.99	6.73	-1.32	NA	NA	NA	NA	NA	NA	NA	NA
Tmem42_HOM_tm1b	% change	NA	4.56	31.63	-3.79	-1.78	-5.55	-9.96	2.17	-15.3	3.74	10.85	-1.63	-7.51	-3.05	-2.15	2.22	-8.78	-9.85	2.36	2.46	0.24	-3.53	3.43	1.39	-4.8	-8.61	-6.53	-1.86	-3.39	-7.91	-1.24	-2.55	0.44	-1.05	3.32	-2.02	-1.58	6.75	1.51	0.64	6.04	NA	6.13	8.61	7.86	NA	3.17	15.93
Tmem74b_HOM_tm1e	% change	NA
Tmem9_HOM_tm1a	% change	NA	-12.14	-0.34	-12.5	-6.21	-1.66	-6.39	-12.16	-4.61	-0.23	11.57	0.12	8.65	-2.96	-7.54	-7.27	16.03	9.4	-25.41	-0.97	-8.91	-19.35	-6.74	-4.92	7.46	-18.67	-15.76	-11.36	-20.79	-6.81	-7.03	-10.86	-18.53	-3.74	3.79	-18.06	-10.11	0.94	-9.53	-7.44	NA	NA	NA	NA	NA	NA	NA	NA
Tmem98_HET_tm1a	% change	NA	5.55	1.67	10.41	-1.17	8.85	12.42	10.95	-1.35	10.4	7.66	7.13	-0.46	9.66	3.14	-7.57	51.51	6.19	9.46	2.75	1.29	1.98	3.04	13.8	10.45	32.52	-1.39	-8.86	-10.14	12.01	-0.4	-13.24	1.67	-4.21	-9.64	9.25	14.55	-3.51	-4.82	-1.4	NA	NA	NA	NA	NA	NA	NA	NA
Tmod1_HET_tm1a	% change	NA	NA	44.46	-1.26	-4.22	-0.82	NA	NA	NA	-19.9	-1.67	-8.83	0.21	-7.28	-6	-8.6	30.19	-12.11	-23.64	-6.42	-10.57	-3.46	0.59	4.84	10.59	-26.79	-30.62	-11.52	-7.89	-13.49	-2.49	10.14	NA	NA	NA	-1.41	4.87	4.44	NA	-15.76	NA	NA	NA	NA	NA	NA	NA	NA
Tmprss11c_HOM_tm2b	% change	NA
Tmprss15_HOM_tm1a	% change	NA	1.72	-46.77	2.31	-3.74	5.7	-13.08	-5.11	5.25	-6.73	-10.71	-10.55	NA	13.27	1.1	0.31	-16.75	-6	14.57	6.25	14.42	1.2	-3.46	5.06	-15.31	NA	1.64	-10	-32.77	6.39	0.99	-26.9	10.74	6.24	-3.9	NA	18.07	7.16	3.92	1.22	NA	NA	NA	NA	NA	NA	NA	NA
Tnfaip1_HOM_tm1a	% change	NA	-7.27	225.39	-1.86	-4.21	-9.4	-9.65	NA	NA	NA	-3.35	-12.23	4.98	-2.62	-2.88	-7.76	127	47.79	-4.69	-8.29	-6.83	-8.09	-3.6	-3.17	-11.26	-19.32	-13.1	-4.8	-32.38	-15.13	-9.96	-24.15	-12	NA	-20.14	6.76	0.26	5.65	-9.18	-8.54	NA	NA	NA	NA	NA	NA	NA	NA
Tnfsf18_HOM_tm1b	% change	NA
Tnik_HOM_tm3a	% change	NA	NA	-48.09	-5.05	-2.31	-3.05	NA	NA	NA	-9.85	NA	-5.19	NA	-6.51	6.99	-1.99	-40	NA	NA	4.16	9.54	NA	NA	NA	NA	-11.66	-16.46	2.73	-29.81	NA	-13.55	-11.62	-2.88	-1.64	-23.93	NA	NA	16.23	5.26	2.21	NA	NA	NA	NA	NA	NA	NA	NA
Tomm20l_HOM_tm1a	% change	NA	-2	-31.92	3.01	-0.46	-1.96	-2.08	-6.23	5.21	-8.64	-3.14	-0.18	7.75	0.77	-4.72	-0.21	34.9	-20.69	11.65	6.69	2.03	-18.06	-1.27	-12.24	5.83	26.07	7.97	-4.65	-19.73	-15.75	-1.63	0.06	-6.68	-6.05	-2.68	NA	NA	1.46	6	-1.16	-8.43	-20.44	-8.37	-6.64	NA	NA	NA	NA
Tomm20l_HOM_tm1b	% change	NA	0.5	-6.98	0.37	-0.56	-2.19	2.11	-3.33	1.65	-1.23	1.07	-0.68	-16.32	-0.78	2.71	6.5	-14.82	17.84	2.58	2.15	-4.06	-8.48	0.51	1.15	-6.73	-2.43	0.99	0.85	5.14	-6.82	-5.86	5.81	21.89	NA	14.11	10.72	5.44	4.67	-2.46	0.44	1.72	-0.05	-1.88	-2.23	NA	-16.95	22.94	35.75
Top3b_HOM_gt	% change	NA	-1.07	-5.75	-3.74	5.66	-3.41	-8.11	-19.19	NA	-15.21	-17.95	-18.2	0.41	-6.18	-1.04	1.22	-41.12	12.03	0.71	3.17	8.2	-6.39	4.73	-12.58	-9.62	-22.31	-20.76	9.76	28.76	-21.16	-3.25	-8.57	-2.97	NA	1.16	16.47	0.89	2.87	4.67	0.84	NA	NA	NA	NA	NA	NA	NA	NA
Tpd52l2_HOM_tm1a	% change	NA	NA	NA	NA	NA	NA	NA	NA	NA	NA	NA	NA	NA	NA	NA	-6.07	-19.15	42.88	-14.82	-13.69	-12.35	-3.66	NA	24.06	NA	-11.79	10.22	-5.69	-12.11	18.02	NA	-1	NA	NA	NA	NA	NA	NA	-11.89	2.75	NA	NA	NA	NA	NA	NA	NA	NA
Tpi1_HET_tm1a	% change	NA	NA	NA	NA	NA	NA	NA	NA	NA	NA	NA	NA	NA	NA	NA	NA	NA	8.66	-13.06	-6.78	1.68	3.75	-2.06	35.06	-23.97	-15.78	54.47	NA	NA	28.68	-18.46	14.83	NA	NA	NA	NA	NA	NA	-5.93	0.89	NA	NA	NA	NA	NA	NA	NA	NA
Traf2_HET_tm1a	% change	NA	-4.9	-18.4	11.36	0.13	-3.2	-14.96	-11.86	10.18	-17.92	-10.83	-5.88	6.42	-1.16	2.29	-2.03	6.12	1.4	4.46	2.55	-2.72	-17.9	-1.6	-5.58	12.63	-15.02	4.61	-9.41	-14.73	-6.11	-3.22	6.25	-7.65	-5.99	-3.99	-7.73	-5.7	-11.52	-0.86	-2.38	-5.81	-25.52	-7.6	10.16	0.99	NA	-2.74	-44.19
Traf3ip3_HOM_tm1a	% change	NA	NA	NA	NA	NA	NA	NA	NA	NA	NA	NA	NA	NA	NA	NA	1.57	-21.76	-6.18	6.65	4.48	-0.75	2.18	4.39	8.53	NA	12.46	1.63	-3.4	NA	NA	-1.35	-9.81	NA	NA	NA	NA	NA	NA	7.82	-0.08	NA	NA	NA	NA	NA	NA	NA	NA
Traf6_HET_tm2a	% change	NA	-0.97	-5.25	7.85	4.34	9.68	5.78	-2.25	12.34	-8.54	-1.47	-9.57	-15.72	-2.6	3.1	-0.44	8.75	23.3	-3.69	-1.6	-5.54	-3.8	1.35	2.5	-14.87	-8.87	-1.2	-1.63	9.67	-4.08	5.35	-3.69	-0.4	-0.83	-1.61	-4.82	4.91	-0.37	-8.42	1.61	3.21	19.36	-0.28	-5.71	-11.04	3.5	6.7	44.23
Trafd1_HOM_tm1a	% change	NA	NA	NA	NA	NA	NA	NA	NA	NA	NA	NA	NA	NA	NA	NA	-5.27	53.08	-18.13	-5.09	-3.19	-7.44	11.46	4.01	27.04	NA	-6.29	-11.3	-26.41	NA	-9.35	-16.78	2.15	-16.22	-7.25	-6.02	-14.57	15.51	NA	-1.73	-3	NA	NA	NA	NA	NA	NA	NA	NA
Tram2_HOM_tm1a	% change	NA	-0.48	4.73	-7.54	-0.04	-3.71	-12.38	-0.44	-19.12	0.74	12.42	-2.71	6.33	-5.92	-3.23	-1.68	-0.48	-31.36	-1.53	2.39	-4.46	-4.66	6.94	5.99	-19.34	-27.75	-16.31	-2.21	-13.17	3.67	-7.66	15.66	-11.34	-8.7	-7.84	-8.44	-3.76	6.67	2.87	4.41	1.97	13.43	6.7	-8.52	3.93	11.38	-11.69	-8.42
Trappc10_HOM_tm1b	% change	NA	-4.43	-33.41	-11.18	-5.55	-7.39	-3.72	NA	-25.25	4.04	5.22	-28.42	-4.57	-2.04	-2.16	-13.81	-35.68	-23.69	-18.36	-6.15	-20.01	-20.26	-4.01	4.83	-37.99	-7.87	-7.15	-22.74	-14.32	-11.12	-16.92	-32.39	NA	NA	NA	NA	NA	-8.09	-6.75	-3.64	NA	NA	NA	NA	NA	NA	NA	NA
Trappc9_HOM_tm1a	% change	NA	-0.71	-26.52	-2.27	0.32	-6.44	-2.62	NA	NA	5.12	4.14	-9.3	-15.73	0.38	2.72	-4.09	-42.82	-31.92	-11.81	-0.08	-9.67	-21.45	-8.93	-9.22	-26.34	-3.1	-7.11	-5.52	6.69	-1.39	2.8	-12.93	6.43	5.57	0.07	-2.7	7.5	2.78	-6.48	6.51	-4.91	NA	NA	-7.79	12.07	NA	NA	NA
Trbv19_HOM_em1	% change	NA
Trem1_HOM_tm1	% change	NA	-1.14	5.98	3.3	2.59	0.57	3.39	-5.28	5.94	-8.2	-2.93	1.88	-6.38	-5.52	-1.07	-0.71	-34.1	-12.04	1.82	3.12	4.13	-4.52	-5.56	1.79	-2.68	5.23	-5.52	1.31	0.58	-7.39	-0.72	2.51	10.73	9.08	14.54	-4.55	-2.79	4.76	0.17	4.51	2.35	6.63	-1.98	-3.11	7.69	-3.06	-20.55	-11.74
Trex1_HET_tm1	% change	NA	10.3	-21.54	16.92	3.76	7.7	16.53	3.77	19.28	1.33	2.05	-5.9	19.52	6.34	12.12	7.9	25.04	28.89	3.82	2.6	-4.16	8.57	NA	-0.5	-22.62	-8.59	22.52	5.08	0.76	8.72	-4.19	10.84	-4.17	-7.21	-8.98	NA	6.36	5.09	9.56	11.69	NA	NA	NA	NA	NA	NA	NA	NA
Trim17_HOM_tm1e	% change	NA	-3.4	4.05	2.57	2.77	1.06	NA	NA	NA	NA	-7.47	1.37	8.71	0.73	0.32	-1.37	21.66	0.48	5.62	3.25	3.13	-9.79	-1.75	-9.22	-16.51	-8.53	2.01	-7.37	-10.57	2.28	-9.4	5.15	-18.8	-10.63	-4.68	NA	NA	-13.56	3.82	-0.66	-5.94	3.63	-4.43	-11.59	NA	-0.99	NA	NA
Trim21_HOM_em1	% change	NA	-6.36	-8.98	NA	NA	NA	1.72	-1.05	6.6	10.11	-8.63	5.83	-1.69	-2.31	-8.36	-0.51	-6.87	-15.67	10.94	3.61	3.87	6.87	8.7	-7.88	-19.81	9.5	-8.31	-1.62	-6.97	-6.7	7.54	-8.81	-9.24	-3.17	-6.27	-10.35	-11.29	-7.17	6.7	2.08	NA	NA	NA	NA	NA	NA	NA	NA
Trim25_HOM_tm2b	% change	NA	1.85	6.91	3.38	3.82	-1.08	NA	NA	NA	NA	-5.86	-1.65	2.65	-0.09	0.32	5.06	-6.42	-2.51	-0.79	-2.02	6.13	-6.33	0.94	-2.54	8.7	-16.2	-11.87	6.35	-1.9	11.17	9.19	-18	-0.37	-3.18	-2.8	NA	NA	10.74	0.26	-5.67	NA	NA	NA	NA	NA	NA	NA	NA
Trim29_HOM_tm1a	% change	NA	-5.91	-29.84	-8.84	-1.98	-1.57	-6.04	-1.32	8.97	-1.83	-1.48	-2.91	-9.85	-3.5	-6.95	-2.56	-46.94	0.26	-9.19	-1.36	-1.25	8.91	6.79	NA	-0.82	2.59	-12.3	-1.18	10.25	1.75	-7.51	0.5	1.19	1.51	-1.61	-0.19	NA	0.3	-4.55	-0.83	4.2	-5.9	2.05	-12.2	-7.59	2.11	-4.33	NA
Trim29_HOM_tm1b	% change	NA	-1.51	1.08	-14.98	-0.14	-6.6	-7.37	4.61	4.91	-6.56	-7.99	4.77	-0.12	-0.5	3.12	-0.63	-21.26	17.71	-13.66	3.05	3.78	5.06	5.75	-5.96	28.44	12.32	-12.16	6.53	-4.38	0.07	-6.35	7.9	12.45	12.05	10.51	2.75	-5.1	-13.94	5.88	3.07	7.48	18.03	4.34	-2.03	NA	2.35	14.84	-10.2
Trim45_HET_tm1a	% change	NA	NA	NA	NA	NA	NA	NA	NA	NA	NA	NA	NA	NA	NA	NA	8.29	-27.19	16.97	-12.09	-6.88	-4.05	NA	NA	NA	NA	-6.69	NA	NA	NA	NA	NA	0.55	NA	NA	NA	NA	NA	NA	NA	-2.31	NA	NA	NA	NA	NA	NA	NA	NA
Trim56_HOM_tm1a	% change	NA	2.36	22.05	-5.02	1.47	-2.2	-4.8	4.01	-9.78	3.79	8.7	-3.41	6.21	2.28	-2.24	2.58	-0.62	4.86	8.32	1.32	1.2	-1.14	5.59	-9.14	17.65	-0.78	0.48	-3.31	-0.57	-1.66	9.69	-1.19	-6.43	-3.68	-2.17	-12.15	-6.46	-5.44	3.51	-2.2	-3.38	NA	3.48	-14.58	-6.74	6.6	NA	NA
Trim6_HET_em1	% change	NA
Trim6_HOM_em1	% change	NA
Trim65_HOM_tm1b	% change	NA	NA	-25.54	1.98	2.28	2.14	NA	NA	NA	NA	NA	8.8	-3.98	3.25	-0.97	3.77	-53.77	-27.02	-5.86	-3.28	1.8	-12.46	-4.09	7.91	-7.49	2.61	-12.61	3.07	-0.85	1.16	6.88	-16.36	6.53	-0.68	4.52	-10.95	13.36	3.22	1.61	-2.98	NA	NA	NA	NA	NA	NA	NA	NA
Trim66_HOM_tm1a	% change	NA	-0.67	-60.35	1.98	4.57	2.45	-12.34	-5.96	3.33	-11.08	-1.36	-30.94	-6.28	-1.67	-4.71	2.52	-63.85	-34.09	9.13	2.53	10.48	-2.48	-4.69	-11.1	-15.51	-33.79	9.97	-1.69	-0.43	4.13	-15.05	-17.78	-1.45	3.66	2.7	NA	-16.81	-14.46	8.72	12.62	NA	NA	NA	NA	NA	NA	NA	NA
Trim8_HOM_em1	% change	NA
Trmo_HOM_tm1a	% change	NA	NA	NA	NA	NA	NA	NA	NA	NA	NA	NA	NA	NA	NA	NA	2.31	-18.81	-5.42	14.4	8.07	-1.83	3.79	2.71	-6.36	6.76	7.95	NA	NA	21.24	5.78	6.75	-23.17	-13.09	-9.7	-1.85	NA	NA	-10.59	3.01	NA	NA	NA	NA	NA	NA	NA	NA	NA
Trmt10a_HOM_tm1a	% change	NA	NA	NA	NA	NA	NA	NA	NA	NA	NA	NA	NA	NA	NA	NA	0.42	22.24	NA	-0.46	3.52	NA	-11.87	0.14	-8.53	NA	-16.11	-7.51	18.48	-0.99	7.65	-3.97	-0.19	NA	NA	8.32	-3.44	11.08	-4.42	-1.54	2.77	NA	NA	NA	NA	NA	NA	NA	NA
Trmt2a_HOM_tm2b	% change	NA	3.98	27.36	-2.56	-3.55	-4.13	-15.63	-4.13	-13.11	-4.49	4.61	-3.45	-14.44	2.98	2.1	0.03	46.14	4.53	-11.8	-5.02	-10.66	2.97	-2.6	18.01	6.89	13.9	-5.9	-0.27	1.04	-7.41	-6.01	0.3	3.29	8.45	-11.33	-0.56	2.94	-5.56	-6.44	-1.68	-1.35	13.72	5.56	-22.25	NA	8.89	NA	NA
Trp53rkb_HOM_tm1a	% change	NA	-0.06	29.85	0.48	-2.69	0.02	-18.9	0.95	-25.02	-12.92	19.64	8.49	33.73	-0.27	-9.38	-2.5	-21.57	-18.71	11.75	-1.48	0.08	-7.02	3.12	0.49	30.63	8.63	14.38	-1.23	-0.24	-4.72	-6.82	4.97	4.34	5.78	1.31	-4.96	5.17	-4.27	-1.95	2.75	0.29	4.44	-0.48	12.47	-1.83	2.56	11.79	-26.05
Trpc4ap_HET_tm1a	% change	NA	NA	NA	NA	NA	NA	NA	NA	NA	NA	NA	NA	NA	NA	NA	-6.45	-31.81	-10.09	0.34	-6.33	-5.79	NA	NA	NA	NA	-18.84	-17.12	NA	-21.84	-10.65	-5.42	-3.13	-24.22	-15.69	-7.36	NA	NA	NA	-2.23	-0.47	NA	NA	NA	NA	NA	NA	NA	NA
Trps1_HET_em1	% change	NA
Trrap_HET_tm1a	% change	NA	NA	NA	NA	NA	NA	NA	NA	NA	NA	NA	NA	NA	NA	NA	-3.07	29.09	-9	-4.54	-4.53	12.23	-11.25	-4.47	25.98	-32.26	-7.34	22.29	-17.97	-17.4	44.47	-0.18	-1.81	-6.85	-1.13	5.29	4.18	24.34	NA	-8.65	6.48	NA	NA	NA	NA	NA	NA	NA	NA
Trub2_HET_tm2a	% change	NA	-3.26	-38.63	2.14	2.31	3	7.65	-2.18	10.04	-5.9	-5.04	0.4	-7.64	-0.19	1.88	-0.76	-32.28	0.52	-4.51	-0.6	-11.7	-11.19	-2.94	4.45	6.19	9.35	-11.66	2.94	-11.72	2.46	0.19	32.05	7.39	3.14	16.57	5.12	8.1	-10.2	-7.46	0.74	4.38	7.56	6.93	0.62	NA	3.97	9.5	98.76
Tsfm_HET_tm1a	% change	NA	14.25	97.42	21.08	4.72	10.68	11.03	2.93	-12.77	7.91	3.32	12.79	-11.47	9.19	10.82	20.96	89.5	41.37	19.6	4.49	10.52	13.45	-7.48	21.85	22.99	NA	-20.88	19.92	-10.25	4.73	23.97	24.17	20.87	10.14	3.3	NA	NA	18.71	5.16	12.13	NA	NA	NA	NA	NA	NA	NA	NA
Tsks_HOM_em1	% change	NA
Ttc39b_HOM_tm1e	% change	NA	NA	NA	NA	NA	NA	NA	NA	NA	NA	NA	NA	NA	NA	NA	1.41	-1.68	NA	-9.9	0.06	-4.2	4.64	16.63	23.05	-23.84	-3.17	11.46	11.31	3.38	-1.19	7.99	-0.79	-14.62	NA	NA	NA	NA	NA	-0.86	-3.18	NA	NA	NA	NA	NA	NA	NA	NA
Ttll10_HOM_tm1b	% change	NA
Ttll11_HOM_tm1a	% change	NA	-6.3	-29.59	-2.81	2.54	5.46	1.57	-2.16	8.22	2.6	-4.21	-6.19	-8.72	-2.05	-4.3	0.06	-3.63	15.01	-3.79	-1.5	-3.27	3.99	3.3	7.44	21.19	42	-14.38	12.18	-5.88	-2.67	-8.48	33.55	20.25	16.32	22.56	34.01	2.91	-1.95	-8.23	-2.55	-3.11	15.96	-2.29	-2.08	NA	-1.4	-4.41	40.04
Ttll3_HOM_tm1a	% change	NA	NA	NA	NA	NA	NA	NA	NA	NA	NA	NA	NA	NA	NA	NA	-1.47	NA	22.26	NA	NA	NA	NA	NA	NA	NA	-60.27	6.83	1.61	NA	NA	-3.77	-18.61	NA	0.5	0.29	NA	NA	NA	NA	-6.04	NA	NA	NA	NA	NA	NA	NA	NA
Ttll3_HOM_tm1a	% change	NA	NA	NA	NA	NA	NA	NA	NA	NA	NA	NA	NA	NA	NA	NA	NA	-2.8	13.17	-17.75	-13.21	-10.31	NA	NA	14.64	NA	15.97	-41.19	4.56	-9.9	13.08	-7.02	-23.95	-9.56	1.13	4.85	NA	NA	NA	-6.49	NA	NA	NA	NA	NA	NA	NA	NA	NA
Ttll4_HOM_tm1a	% change	NA	-2.85	2.97	-5.74	-2.59	-9.11	-18.58	-11.08	5	-19.82	-2.45	-5.97	-6.39	-2.46	-2.34	-5.95	-1.76	14.03	-4.83	2.2	2.06	4.52	3.44	2.09	-4.59	6.3	-0.54	-2.68	-16.28	-19.42	-4.77	7.65	-13.34	-9.7	-11.84	NA	NA	-0.09	-0.6	1.14	NA	NA	NA	NA	NA	NA	NA	NA
Tuba3a_HOM_tm1b	% change	NA	-1.56	14	-11.97	-7.15	-6.53	-4.46	1.27	-15.38	7.85	0.03	4.92	-9.95	-1.02	2.24	3.61	12.29	-1.86	-12.75	-8.04	-2.64	-8.4	1.22	2.54	15.35	-13.12	8.59	0.71	-1.6	17.23	4.29	-2.64	-2.42	-3.84	-3.58	1.94	-0.16	4.02	-1.7	1.52	4.29	NA	NA	9.18	-4.17	NA	NA	NA
Tuft1_HOM_tm1a	% change	NA	3.8	-7.31	2.73	1.52	2.4	NA	NA	NA	NA	4.65	0.05	-20.66	-0.01	2.79	3.73	20.32	4.08	-4.48	-2.89	-0.33	-1.82	2.81	-10.41	4.32	1.19	-7.18	-1.46	4.54	-6.66	0.9	8.84	-4.62	-1.62	6.54	NA	-9.24	-0.57	-2.45	3.51	4.1	NA	NA	6.85	NA	NA	10.29	34.51
Twf1_HOM_tm1a	% change	NA	NA	NA	NA	NA	NA	NA	NA	NA	NA	NA	NA	NA	NA	NA	4.2	-24.66	13.46	NA	NA	NA	NA	NA	NA	NA	32.97	9.43	5.98	0.43	-3.43	NA	NA	NA	NA	NA	15.49	3.77	-12.12	0.27	5.6	NA	NA	NA	NA	NA	NA	NA	NA
Uba2_HET_tm1a	% change	NA	NA	NA	NA	NA	NA	NA	NA	NA	NA	NA	NA	NA	NA	NA	0.99	-22.95	-1.47	-3.34	-1.4	5.35	7.12	4.57	22.21	NA	-18.53	6.28	-5.44	-28.52	13.12	-7.04	-21.28	-13.56	-7.01	-8.39	-14.01	-1.62	NA	-1.93	3.18	NA	NA	NA	NA	NA	NA	NA	NA
Ubap1_HET_tm1a	% change	NA	NA	NA	NA	NA	NA	NA	NA	NA	NA	NA	NA	NA	NA	NA	-4.16	NA	16.65	-21.1	-10.39	-10.4	5.81	-3.33	27.11	-21.68	NA	NA	NA	NA	NA	NA	-19.24	-2.51	3.06	9.92	-14.98	12.13	NA	-15.33	-10.12	NA	NA	NA	NA	NA	NA	NA	NA
Ubash3a_HOM_tm1a	% change	NA	3.84	-17.19	-0.68	2.94	-5.58	-11.76	0.32	-4.42	-1.88	15.53	5.65	6.9	-4.92	-7.06	-6.58	-7.85	-21.88	-1.33	-0.57	-7.9	-6.24	-2.67	-13.25	-3.31	-5.42	-6.6	-10.54	3.13	-5.3	-6.6	-15.84	-16.15	-8.08	-6.16	-14.3	-6.16	-12.96	-1.2	6.97	0.49	-7.85	0.25	-4.11	1.92	0.53	-6.89	-17.9
Ube2d1_HOM_tm3e	% change	NA	-6.38	-37.13	-0.56	-3.81	1.73	NA	NA	NA	NA	-7.3	-24.12	-7.95	-3.47	-0.99	-0.35	-22.72	-22.65	18.17	7.63	7.87	-12.4	-5.34	-4.45	-11.19	-38.08	11.41	-7.37	-23.62	-20.48	0.39	-8.06	3.4	1.23	1	NA	NA	13.16	5.8	3.81	NA	NA	NA	NA	NA	NA	NA	NA
Ube2t_HET_tm1b	% change	NA
Ube3b_HET_Gt	% change	NA	NA	NA	NA	NA	NA	NA	NA	NA	NA	NA	NA	NA	NA	NA	4.42	68.06	-15.52	-9.18	-6.94	-12.56	-1.95	NA	NA	NA	NA	8.83	2.65	30.63	-11.06	3.12	9.9	NA	NA	NA	NA	NA	NA	-4.74	0.22	NA	NA	NA	NA	NA	NA	NA	NA
Ubxn10_HOM_tm1b	% change	NA	0.53	7.63	NA	NA	NA	NA	NA	NA	NA	2.14	-5.85	-12.59	NA	NA	NA	36.54	16.82	-9.75	-2.1	-3.89	-8.9	-0.8	1.32	-4.25	-5.38	-5.4	-3.99	7.1	3.31	6.05	9.33	-3.74	-4.7	-7.08	1.23	6.47	4.66	-7.01	-4.19	NA	NA	NA	NA	NA	NA	NA	NA
Uck1_HOM_tm2a	% change	NA	-1.55	-31.64	14.09	10.98	-1	1.66	-3.42	1.37	3.47	NA	-4.16	-2.69	2.6	-1.35	NA	123.45	NA	NA	NA	NA	NA	NA	NA	NA	NA	NA	NA	NA	NA	NA	NA	NA	NA	NA	NA	NA	NA	-0.69	3.18	NA	NA	NA	NA	NA	NA	NA	NA
Uevld_HOM_tm1a	% change	NA	-4.5	-11.72	6.36	2.31	3.08	4.31	-4.69	9.43	-13.1	-6.12	-5.13	-13.12	4.72	2.05	4.27	16.44	21.59	-15.68	4.1	-10.34	-1.18	-0.19	6.01	6.46	14.65	-13.75	-2.05	-3.16	-4.85	5.48	-13.83	14.83	5.44	10.32	3.05	10.48	12.78	-1.4	4.04	4.6	18.26	3.91	5.36	-8.57	-2.25	3.18	-19.18
Ufl1_HET_tm1a	% change	NA	-5.69	13.86	-3.67	-1.83	0.43	-4.64	-4.91	-24.77	-3.83	1.71	10.22	-7.33	1.44	-1.67	0.06	10.34	10.6	-1.36	2.86	-7.72	NA	NA	NA	NA	NA	-3.68	-19.96	NA	NA	-7.04	10.97	5.15	0.69	0.84	2.78	5.06	-4.38	0.02	-6.95	NA	NA	NA	NA	NA	NA	NA	NA
Umodl1_HOM_tm1a	% change	NA	6.3	30.36	10.56	4.15	8.56	NA	NA	NA	NA	8.79	0.16	11.53	2.72	0.27	6.79	12.19	-8.36	13.97	0.21	12.57	4.94	2.16	3.74	9.49	-3.6	-0.73	7.55	16.84	6.5	10.39	-3.93	3.09	0.73	-1.57	NA	NA	6.85	5.42	-1.64	NA	NA	NA	NA	NA	NA	NA	NA
Unk_HOM_tm1a	% change	NA	0.56	-22.11	5.26	1.8	2.9	-0.53	-7.45	-9.72	8.2	6.17	-14.9	-8.36	-1.53	-11.95	-0.85	53.32	-3.8	23.25	4.08	9.89	-12.96	-7.79	-5	-7.18	-10.89	11.83	-6.31	-21.8	-10.33	-3.91	-9.49	-15.33	-10.95	-14.19	NA	NA	3.22	10.35	0.77	NA	NA	NA	NA	NA	NA	NA	NA
Upb1_HOM_tm1a	% change	NA	0.44	-14.16	0.61	-1.53	-1.45	1.63	-2.19	-12.52	6.48	-0.89	-3.44	6.25	1.68	-2.51	0.22	43.54	-4.66	3.03	3.23	-0.28	-12.11	6.46	-0.47	-2.79	NA	2.36	-3.52	-13.12	15.27	-2.6	1.55	-9.94	-7.47	-3.24	NA	NA	-3.5	3.18	-4.49	NA	NA	NA	NA	NA	NA	NA	NA
Upk1b_HET_tm1b	% change	NA
Uri1_HOM_tm1a	% change	NA	-0.1	-3.71	3.76	1.1	-0.5	-2.99	2.87	0.01	-2.71	10.52	14.41	7.56	2.46	-1.59	-10.08	30.63	13.36	-10.76	-0.97	-6.59	-7.16	-0.59	8.57	1.71	-10.01	-1.33	-0.78	-20.09	-12.14	-12.41	-10.6	-9.03	-1.26	-5.13	1.73	4.28	10.67	-7.89	-4.32	-3.15	1.87	0.51	11.62	NA	-0.78	-3.44	26.45
Ush1c_HOM_tm1a	% change	NA	-4.79	-28.27	8.16	0.76	4.6	-3.01	-7.05	8.32	-6.34	-14.36	-9.77	-13.07	-2.09	4.9	-2.76	-37.3	-29.83	-3.27	-3.84	-4.43	-19.2	-10.45	-0.94	1.02	-1.41	-10.76	2.26	NA	-8.4	-4.17	-15.47	25.95	12.57	16.9	NA	NA	-10.54	-4.83	-0.56	NA	2.25	-4.36	-12.13	NA	-6.86	NA	-22.29
Ushbp1_HOM_tm1a	% change	NA	3.61	-41.4	9.46	3.61	-3.15	-6.36	2.25	-2.43	0.68	10.23	14.07	32.31	1.09	0.5	4.35	-34.61	22.39	-1.74	10.43	2.65	1.09	3	-8.7	8.33	14.22	5.98	-5.62	-18.48	-4.06	-5.17	4.2	2.09	-2.84	12.65	-0.08	-6.53	-0.51	6.81	1.21	5.11	4.97	4.18	4.44	-0.09	14.09	-3.95	-25.65
Usp11_HEMI_tm1	% change	NA	-0.02	17.88	7.72	0.44	4.68	-6.65	2.72	3.11	2.29	0.95	0.23	-3.01	-0.11	-4.08	-0.56	3.49	17.37	-2.59	-1.7	-9.52	6.5	0.24	6.53	-9.83	-4.15	-13.92	0.01	-4.77	-1.46	-11.08	8.82	4.9	6.95	6.01	7.42	1.26	-2.38	-4.8	0.24	-3.96	8.84	-8.61	-4.5	-1.06	1.42	-21.02	NA
Usp13_HOM_tm1b	% change	NA
Usp15_HOM_tm1b	% change	NA
Usp19_HET_tm1b	% change	NA
Usp20_HOM_tm1a	% change	NA	1.41	36.54	-2.91	-0.7	-6.58	2.26	-1.37	-14.36	-2.37	6.59	0.23	-4.78	-3.45	-6.92	3.65	14.27	6.85	-10.99	-3.1	-5.61	2.7	5.95	9.77	1.63	19.81	-4.03	4.17	5.23	-4.79	2.9	-0.05	-7.34	-5.32	-10.05	-6.4	6.71	9.15	-1.06	0.02	NA	20.44	NA	-7.6	NA	NA	20.29	NA
Usp21_HOM_tm1a	% change	NA	-7.82	13.16	-11.06	-6.88	-7.02	-19.33	-13.75	-16.74	-7.51	-22.38	-15.02	-2.79	-3.1	-9.32	-4.99	36.8	24.35	-6.99	-1.23	0.71	-18.22	-7.84	-4.47	1.67	-27.08	-7.6	-9.59	-14.35	-15.76	-12.59	5.15	-6.76	-1.97	-10.17	-9.86	2.81	6.8	-6.78	-5.05	-8.13	NA	-5.66	-12.48	-10.6	NA	-5.27	NA
Usp22_HET_tm1a	% change	NA	1.57	-11.22	11.69	2.64	4.88	-7.26	-0.21	3.63	0.84	-0.06	-7.3	0.7	4.96	6.55	5.07	23.89	-24.07	11.88	4.12	4.37	6.95	0.22	1.96	-3.18	8.95	23.95	4.93	0.79	-8.44	-9.68	-9.66	6.47	5.04	3.71	-12.69	5.28	-2.12	0.42	5.11	-0.7	24.8	1.16	-5.32	NA	9.65	7.68	5.52
Usp24_HOM_tm1a	% change	NA	-4.11	-47.79	-5.89	-4.37	-2.01	-7.38	-1.2	-8.65	-3.85	-0.24	-6.45	6.66	-2.48	-4.78	-10.18	-83.96	1.04	-8.25	-1.26	-6.72	-25.37	-8.02	-7.54	-11.61	-24.63	-17.19	-10.01	-18.41	-6.42	-14.77	-10.96	-3.22	0.33	-5.73	-8.71	-2.52	8.59	-9.34	-7.51	-7.43	-26.32	-12.18	-1.13	-11.65	-18.15	-29.09	NA
Usp3_HET_tm1a	% change	NA	-2.95	-27.53	0.56	1.24	-0.33	-14.84	-8.61	-5.14	-13.12	-8.18	-7.08	-3.26	-1.07	2.73	1.81	37.33	7.85	14.52	10.55	5.93	-10.22	-4.13	-6.14	8.05	-18.45	11.46	-3.11	-13.03	-5.88	-8.15	4.4	-5.13	-5.57	-10.07	-14	-3.26	-8.19	10.61	-0.66	-0.61	10.5	-1.73	7.19	-1.12	15.35	-9.95	-30.7
Usp30_HOM_tm2b	% change	NA	-0.29	-33.66	9.24	3.02	2.2	NA	NA	NA	NA	-11.1	-4.07	-2.93	2.06	-2.45	6.77	-33.56	-6.28	3.79	1.44	-0.91	-7.17	10.04	-10.33	-18.97	-2.78	6.32	-5.41	-2.49	3.24	0.79	-6.62	-4.93	-0.72	2.24	NA	NA	-10.03	10.92	9.74	NA	NA	NA	NA	NA	NA	NA	NA
Usp33_HOM_tm1a	% change	NA	-4.74	152.01	-11.28	2.46	-1.32	3.43	4	-31.39	5.82	0.4	-5.2	5.75	-3.25	3.49	1.95	119.6	47.22	-7.66	1.92	2.81	-17.33	-4.08	-2.92	3.49	-14.48	6.57	-0.1	-13.09	12.42	2.12	-9.66	-6.88	-6.85	-12.2	-12.07	17.07	19.33	-4.38	-3.5	NA	NA	NA	NA	NA	NA	NA	NA
Usp37_HET_em1	% change	NA	6.2	58.11	-0.28	-3.55	2.37	6.91	NA	NA	13.35	1.46	1.32	22.55	-2.07	0.67	7.19	39.9	13.65	16.47	7.98	7.11	2.21	7.81	-0.58	7.79	-14.88	4.23	4.99	-4.5	-18.17	20.04	13.3	7.26	1.92	4.74	NA	NA	3.91	8.44	2.03	NA	NA	NA	NA	NA	NA	NA	NA
Usp4_HOM_tm1a	% change	NA	NA	NA	NA	NA	NA	NA	NA	NA	NA	NA	NA	NA	NA	NA	NA	NA	NA	NA	NA	NA	NA	NA	NA	NA	NA	NA	NA	NA	NA	NA	NA	NA	NA	NA	NA	NA	NA	NA	NA	NA	NA	NA	NA	NA	NA	NA	NA
Usp42_HOM_tm2a	% change	NA	0.09	NA	NA	NA	NA	NA	NA	NA	NA	NA	-21.05	-16.46	NA	NA	-9.26	42.24	-29.78	-8.23	-1.93	-0.84	-6.62	-3.46	-0.79	5.51	-0.48	1.04	-6.91	-23.06	-10.45	-24.68	-11.31	3.78	6.97	-12.54	14.27	-3.98	-2.91	-11.57	-5.39	NA	NA	NA	NA	NA	NA	NA	NA
Usp44_HOM_tm1b	% change	NA
Usp5_HET_tm1a	% change	NA	-11.6	161.56	-10.62	-7.01	-10.92	-14.62	2.69	-51.7	-9.79	-0.88	-7.71	-13.25	-3.82	-0.11	-8.61	238.66	12.24	-18.85	-3.73	-18.8	-0.36	-8.75	23.6	18.23	25.43	-9.13	NA	NA	-8.36	-12.41	7	3.59	-1.92	-1.49	0.65	-5.42	-4.31	-9.62	-7.94	-4.66	-19.69	-11.47	1.08	-13.85	-6.15	-16.17	NA
Usp51_HEMI_em1	% change	NA
Vamp3_HOM_tm2b	% change	NA	-6.98	41.38	-8.51	0.6	-11.28	-11.34	NA	NA	3.94	-1.2	-22.7	-13.13	-2.31	-2.02	-8.03	30.85	2.36	-4.09	-3.05	-3.63	-27.51	-15.3	-18.46	-18.69	-27.58	5.23	-15.44	-23.19	-5.9	-11.03	-5.5	-15.23	-7.38	-14.5	NA	NA	-9.29	-3.52	-6.6	NA	NA	NA	NA	NA	NA	NA	NA
Vangl1_HET_tm1e	% change	NA	4.5	59.02	9.07	1.3	9.84	9.6	-2.51	-2.05	12.52	0.35	-4.95	-10.97	5.29	-0.44	-0.32	48.69	25.68	10.62	-1.24	6.16	10.75	0.01	-0.52	-26.7	NA	13.5	NA	NA	NA	-1.12	13.69	2.19	-1.75	-8.81	NA	0.59	10.95	6.93	-3.61	NA	NA	NA	NA	NA	NA	NA	NA
Virma_HET_tm1a	% change	NA	0.3	75.27	-6.49	-1.19	-1.65	-7.89	-10.05	-29.34	-10.05	16.21	2.13	-16.97	-0.02	-4.23	3.41	116.69	38.62	-15.98	-5.64	-7.22	2.16	-0.36	17.6	1.19	33.23	-7.44	5.02	-10.73	7.71	-7.12	19.32	NA	NA	NA	NA	NA	NA	-4.06	-3.56	-1.51	6.58	-1.6	-5.75	NA	10.07	14.67	-45
Vmn2r27_HOM_em1	% change	NA
Vpreb3_HOM_em1	% change	NA
Vps13a_HOM_tm1b	% change	NA	0.76	-4.71	-3.29	0.95	-1.15	-3.29	2.8	-1.27	4.57	4.41	8.75	-6.76	-1.33	-5.25	-2.04	8.72	-6.1	-1.33	-1.01	3.72	-6.03	-2.71	-4.65	1.19	17.55	-5.6	-7.01	-6.89	1.49	-1.68	1.8	-8.12	-4.46	-5.77	2.43	8.62	-6.88	-1.1	-1.03	-0.11	18.43	1.69	-1.89	14.25	4.81	18.95	-12.42
Vps33b_HET_tm1a	% change	NA	3.41	-21.01	0.49	-1.64	0.76	1.79	-3.29	2.09	-1.58	14.37	9.04	15.36	0.15	-3.16	-1.25	-7.43	13.96	-0.8	0.96	-9.39	6.73	3.61	-0.92	3.25	-5.91	-11.92	-5.26	-19.35	8.4	-3.38	12.63	-1.9	1.63	0.48	NA	-7.25	-9.73	1.47	-1.72	-7.63	-27.55	NA	4.55	-7.06	NA	-24.02	NA
Vps51_HET_tm1a	% change	NA	3.1	-48.93	-13.66	2.11	-10.1	-15.17	6.71	12.36	-11.25	21.97	-0.39	6.03	-1.69	-5.68	-4.21	-54.02	-17.62	-9.54	-5.08	-6.55	1.39	2.92	-0.58	20.16	-32.75	11.72	-11.51	-15.99	2	-14.25	-1.12	-9.68	-4.97	-4.69	-24.45	2.4	-9.85	2.39	4.27	4.49	0.26	8.65	8.43	0.28	12.67	NA	NA
Vps53_HET_tm1a	% change	NA	11.47	39.32	0.51	1.42	9.53	11.11	2.7	-9.32	14.06	16.27	-1.52	15.09	3.07	-2.69	2.36	-3.65	3.39	5.07	2.56	0.93	0.29	-5.74	-4.17	-18.41	43.68	2.27	-0.09	-7.09	0.17	1.8	-2.44	6.41	2.97	-4.12	NA	NA	-8.03	-3.76	4.16	NA	NA	NA	NA	NA	NA	NA	NA
Vps72_HET_tm1a	% change	NA	-1.57	-32.1	1.84	0.48	3.03	2.18	4.53	-4.04	6.99	3.39	-0.99	6.1	-1.37	-3.41	2.62	-5.32	-21.82	2.24	3.04	5.93	-15.79	-7.24	1.77	-11.14	-10.73	-4.97	4.21	-5.52	-11.3	0.75	10.59	16.44	7.57	5.75	8.64	4.26	-5.32	-0.75	0.92	7.08	10.56	13.23	4.52	5.13	11.3	21.02	NA
Vrk1_HOM_em1	% change	NA
Vsig10_HOM_em1	% change	NA
Vwa3a_HOM_tm1b	% change	NA	0.33	72.26	2.08	4.39	-11.73	12.76	12.56	-21.14	23.77	-4.52	-1.35	-17.14	-3.29	-2.75	7.67	55.68	4.12	2.23	-3.39	4.5	-14.99	-1.18	-3.61	-21.19	4.97	3.98	3.79	-3.66	-11.41	16.68	13.41	8.2	2.11	-4.67	NA	NA	11.54	-1.95	-0.02	NA	NA	NA	NA	NA	NA	NA	NA
Vwa5b1_HOM_tm1a	% change	NA	5.33	-50.88	15.96	3.79	13.39	11.91	1.48	13.91	12.84	-6.22	-3.63	-6.35	9.34	4.01	4.79	-28.28	-9.31	9.25	3.9	8.61	6.67	6.04	-6.35	4	-12.8	17.26	-12.28	-8.43	11.47	-4.47	4.48	5.46	-1.44	3.95	9.05	0.78	12.01	10.31	6.62	NA	NA	NA	NA	NA	NA	NA	NA
Wac_HET_tm1b	% change	NA
Washc2_HET_tm2b	% change	NA	5.14	23.27	2.68	3.73	-3.31	4.66	2.48	-13.17	2.49	0.99	4.7	3.65	1.67	-0.22	2.99	94.08	-7.8	6.96	4.18	-4.07	-8.37	6.5	3.91	-12.58	-12.73	3.83	-1.67	-5.98	8.55	6.53	-3.75	-6.23	-7.97	-6.56	NA	NA	1.57	9.01	NA	NA	NA	NA	NA	NA	NA	NA	NA
Wbp2_HOM_tm1a	% change	NA	NA	NA	NA	NA	NA	NA	NA	NA	NA	NA	NA	NA	NA	NA	-11.73	-26.18	3.12	5.7	-1.73	1.32	NA	NA	NA	NA	NA	-11.21	NA	NA	NA	NA	-32.53	NA	NA	NA	NA	NA	NA	-13.12	-6.33	NA	NA	NA	NA	NA	NA	NA	NA
Wdr3_HET_tm1a	% change	NA	NA	NA	NA	NA	NA	NA	NA	NA	NA	NA	NA	NA	NA	NA	2.62	-26.86	4.72	-11.01	-10.9	-7.4	-0.18	NA	NA	NA	-20.04	-21.06	7.08	-11.22	21.17	-14.38	-23.18	10.03	5.07	11.82	-13.42	29.64	NA	-7	2.53	NA	NA	NA	NA	NA	NA	NA	NA
Wdr37_HOM_tm1a	% change	NA	8.19	13	4.36	3.06	3.01	15.77	14.6	-3.32	18.83	6.5	-8.95	2.91	4.76	6.25	2.26	-9.26	6.02	5.45	0.42	0.49	11.98	9.35	4.61	-6.54	10.67	0.37	3.88	-17.69	-5.38	-0.67	4.84	-1.27	1.82	-1.96	NA	NA	-4.43	6.85	1.31	NA	NA	NA	NA	NA	NA	NA	NA
Wdr47_HOM_tm1a	% change	NA	-17.72	78.8	-0.78	-2.2	-0.32	-56.3	-100	-100	-100	-11.25	-73.14	7.94	-15.29	-6.22	-28.06	173.58	17.37	-10.84	-2.56	-12.12	-52.94	-45.06	-46.27	-100	NA	-24.82	-33.57	-55.86	-60.91	-41.56	13.03	-43.39	-29.17	-45.89	-27.78	23.81	-20.69	-26.48	-24.52	-1.23	-15.04	-10.99	-43.17	-59.99	-11.17	29.17	-5.87
Wdr89_HOM_tm1a	% change	NA	-1.31	-27.88	-2.9	-2.58	2.05	NA	NA	NA	NA	-3.05	-11.17	-2.52	0.65	-0.02	-4.98	-18.52	-38.41	5.86	10.78	4.12	-23.87	-4.79	-19.56	-26.83	-5.19	-15.44	-2.29	-2.03	-6.58	3.12	-6.81	-14.73	-9.37	-6.88	NA	NA	-1.99	1.83	-0.98	NA	NA	NA	NA	NA	NA	NA	NA
Wdtc1_HOM_tm1a	% change	NA	-2.84	-8.93	-10.75	-3.15	-7.27	-6.9	1.55	-14.48	0.97	5.08	-8.23	-2.56	-0.74	-3.12	2.34	-22.44	7.75	-5.33	0.24	-5.05	0.59	-3.04	7.87	7.24	-5.29	19.27	-11.12	-9.26	-13.89	-11.22	21.34	18.11	11.61	7.43	10.67	6.75	2.85	-4.33	5.95	NA	NA	-4.17	-11.54	-27.11	-13.28	2.24	-53.88
Wfdc18_HOM_tm1a	% change	NA	2.38	12.8	-9.66	-8.57	0.9	10.4	4.7	-10.72	21.39	4.23	5.55	20.24	4.33	1.51	0.13	20.62	5.42	19.16	0.67	3.56	-0.34	-2.26	3.85	-12.1	-0.45	-4.86	4.84	5.16	NA	3.98	-23.76	-9.73	-3.49	-9.48	NA	NA	-3.12	-2.08	5.14	NA	NA	NA	NA	NA	NA	NA	NA
Wfikkn2_HOM_tm1b	% change	NA
Whrn_HOM/HET_wi	% change	NA	NA	NA	NA	NA	NA	NA	NA	NA	NA	NA	NA	NA	NA	NA	2.09	37.87	7.24	2.43	5.13	8.47	NA	NA	NA	NA	-12.72	-18.38	NA	NA	-22.09	NA	-21.5	NA	7.11	11.36	NA	NA	NA	12.66	1.49	NA	NA	NA	NA	NA	NA	NA	NA
Whrn_HOM_tm1a	% change	NA	-2.72	70.86	-0.99	-5.77	-4.34	-11.42	-2.88	-14.13	-17.8	-2.87	-5.08	3.87	6.05	2.77	-0.34	67.88	NA	-0.53	-0.36	-13.06	NA	NA	NA	NA	NA	32.2	NA	NA	NA	-4.59	NA	NA	NA	NA	NA	NA	NA	-5.23	-6.95	NA	NA	NA	NA	NA	NA	NA	NA
Wnt16_HET_tm2b	% change	NA	2	26.33	3.54	-0.54	1.55	3.53	9.09	-7.78	4.6	3.87	-2.15	-1.11	2.16	0.82	0.32	-19.76	0.94	-1.51	0.47	-0.38	4.61	0.85	11.4	-12.54	-6.71	3.68	-6.41	-1.83	5.8	-0.85	1.28	1.37	1.12	8.05	-3.69	-3.73	6.79	-1.89	5.02	-3.91	21.81	0.58	7.57	13.08	-6.13	15.72	19.15
Wnt3_HET_tm2a	% change	NA	5.13	-47.2	6.02	3.38	NA	-0.37	-3.46	-8.35	-1.08	0.2	-3.53	36.25	0.87	-0.09	-2.29	3.1	-5.14	9.88	-1.28	6.31	-7.38	-4.79	-10.07	-13.25	21.34	1.62	-1.67	-22.99	-16.27	-2.75	-18.98	-4.69	-4.27	-0.45	NA	NA	-0.18	8	2.72	NA	NA	NA	NA	NA	NA	NA	NA
Wrap53_HET_tm1b	% change	NA	-5.86	-22.89	3.25	0.01	0.51	-4.41	-3.32	-1.39	10.17	-3.97	-4.53	-13.16	-0.64	-0.17	0.51	2.31	5.3	-2.59	-1.3	2.67	-3.06	1.25	13.53	10.42	-13.8	-2.49	1.78	-7.47	-2.09	1.71	3.12	7.98	4.31	3	NA	2.66	5.61	-2.68	-2.26	2.25	NA	13.15	3.05	NA	7.42	-12.48	NA
Xbp1_HET_tm1a	% change	NA	3.61	-12.09	1.62	4.1	-1.36	3.99	1.75	2.23	5.92	13.89	-7.7	-7.24	2.77	-1.71	0.76	38.84	6.47	-6.86	-2.28	-6.7	-8.88	1.95	-3.99	6.88	-1.87	-1.38	-0.43	1.47	-7.37	7.05	7.01	-6.47	-5.98	-3.43	-4.34	2.41	5.85	-3.93	-4.9	-6.38	NA	-4.32	13.53	NA	NA	-11.75	NA
Xkrx_HEMI_tm1b	% change	NA	-0.88	17.48	-3.16	-3.09	0.98	NA	NA	NA	NA	-3.25	-3.46	-8.42	1.2	-3.97	-4.28	-18.75	-9.35	1.68	0.77	4.75	0.72	4.07	4.36	-7.22	-22.94	-0.33	-4.36	-10.12	9.32	-1.08	-6.92	-10.66	-5.6	-6.54	-5.74	-0.43	2.58	2.29	0.27	-0.93	NA	NA	-4.53	NA	NA	NA	NA
Xndc1_HOM_tm1a	% change	NA	0.47	-9.23	-3.03	-2.77	-1.76	-6.7	-6.83	-13.54	-6.71	-7.76	0.05	-7.59	3.16	0.31	3	-8.42	-6.44	3.52	-2.22	-5.46	-2.99	-6.62	-10.68	-19.37	7.87	0.67	NA	-21.22	1.66	3.02	-14.45	-8.32	-5.28	-15.48	NA	NA	7.01	3.11	0.93	NA	NA	NA	NA	NA	NA	NA	NA
Xpnpep1_HET_tm1a	% change	NA	-2.54	21.8	-0.83	-0.16	1.63	4.35	0.39	0.84	-1.97	6.56	3.12	3.52	-1.18	-3.39	-3.43	-3.98	14.41	-4.47	2.64	-5.24	7.58	6.36	14.49	32.12	26.01	-10.94	4.41	2.87	-5.4	-1.47	16.62	5.12	7.35	9.38	0.47	-3.93	-10.1	-7.5	-4.61	-2.13	21.64	-3.83	5.09	-14.89	0.34	18.27	62.6
Xpnpep1_HOM_tm1a	% change	NA	0.92	-65.44	4.79	1.14	7.16	5.46	-3.41	-7.59	12.68	2.55	-7.67	5.56	1.08	2.93	6.11	-54.04	-12.79	3.29	-2.09	2.36	0.31	NA	NA	44.2	-19.63	16.03	8	-17.28	15.95	-0.39	28.32	NA	NA	NA	NA	NA	NA	4.18	-3.66	8.49	28.46	9.74	-1.83	NA	-8	-20.8	51.08
Xxylt1_HOM_tm1a	% change	NA	2.04	54.46	0.41	0.54	-2.38	-10.52	7.86	-23.15	1.9	12.23	7.44	38.55	0.03	-1.28	2.16	7.71	17.71	-1.06	-6.35	-7.85	-16.63	-7.31	-2.79	12.12	36.84	17.29	7.75	-7.8	3.04	-5.53	12.61	12.85	10.68	11.32	0.39	4.75	-8.26	-3.56	-2.59	5.02	9.04	0.77	20.08	1.51	-15.53	-5	-50.36
Ydjc_HOM_tm1	% change	NA	2.58	43.83	-4.58	-4.25	1.85	-10.41	9.05	-28.39	-0.11	12.96	6.34	8.29	-1.46	0.51	4.4	12.24	42.59	15.71	5.69	-2.24	11.61	4.55	5.47	11.47	-8.9	-5.78	4.4	3.17	13.09	-0.35	15.9	12.91	6.58	16.16	17.5	6.63	13.05	-0.83	-1.93	-1.63	10.77	1.19	10.93	9.13	4.99	-15.62	-36.13
Yipf1_HOM_tm1a	% change	NA	NA	NA	NA	NA	NA	NA	NA	NA	NA	NA	NA	NA	NA	NA	5.28	-7.73	-22.09	1.47	-4.45	-0.49	NA	NA	NA	NA	NA	5.44	NA	NA	17.57	10.42	-5.19	NA	NA	NA	NA	NA	NA	7.69	-2.35	NA	NA	NA	NA	NA	NA	NA	NA
Yipf7_HOM_tm1e	% change	NA	3.65	0.88	4.68	5.26	1.91	8.63	5.47	7.93	5.82	18.86	2.87	12.94	1.77	3.73	4.86	-16.57	-9.72	-6.79	-8.81	3.48	-3.95	-1.74	2.05	-22.73	-11.59	8.47	2.12	7.17	20.64	1.41	-9.11	3.16	0.06	2.75	-2.32	5.58	14.67	-1.31	2.06	7.52	13.81	7.12	NA	2.25	5.46	25.75	-9.9
Ypel4_HOM_tm1a	% change	NA	6.92	15.12	3.19	0.03	-5.29	6.51	NA	NA	NA	13.48	-1.25	-8.08	-1.79	5.06	0.19	-5.29	-16.01	-10.82	-4.78	-7.53	-10.66	-1.44	1.77	7.21	5.01	-3.64	-4.66	-0.73	-5.69	2.45	-5.99	-0.19	-2.87	-3.09	NA	NA	2.92	-3.86	-3.93	NA	NA	NA	-10.72	-18.33	3.72	-0.33	-5.19
Ywhae_HOM_tm1e	% change	NA	-24.64	825.68	-21.19	-7.79	-10.11	-25.07	0.23	-64.85	5.16	-28.95	-43.5	NA	-11.31	11.47	-23.5	215.35	8.7	-47.21	-19.95	-37.46	NA	24.9	79.14	55.97	NA	-9.8	-23.47	-24.51	-48.41	-26.3	35.21	NA	NA	NA	NA	NA	NA	-34.16	-16.01	NA	NA	NA	NA	NA	NA	NA	NA
Zbed5_HOM_tm1b	% change	NA	-3.83	-5.38	NA	NA	NA	NA	NA	NA	NA	-1.04	3.08	-17.43	NA	NA	0.24	-15.13	-9.77	-5.03	-2.13	-4.94	-14.88	-2.03	-7.29	-11.96	-8.62	-5.92	-2.31	2.28	4.25	6.27	-0.75	-0.94	-1.37	-3.17	NA	-7.55	3.96	-1.59	-2.54	NA	NA	NA	NA	NA	NA	21.85	NA
Zc3h14_HOM_tm1a	% change	NA
Zc3hc1_HET_tm1a	% change	NA	NA	NA	NA	NA	NA	NA	NA	NA	NA	NA	NA	NA	NA	NA	-2.23	35.17	-23.79	-3.28	-1	-7.92	-2.1	6.31	8.1	14.85	-30.2	-12.37	1.24	-11.69	-10.01	8.99	8.46	1.63	-1.37	-0.74	0.48	7.59	-0.46	NA	5.09	NA	NA	NA	NA	NA	NA	NA	NA
Zc3hc1_HOM_tm1a	% change	NA	NA	NA	NA	NA	NA	NA	NA	NA	NA	NA	NA	NA	NA	NA	-6.07	-66.5	3.64	9.49	3.12	-3.09	-5.69	-8.65	-0.56	7.14	-1.98	5.32	3.04	-13.83	-4.42	-13.91	7.77	NA	NA	NA	NA	NA	NA	-8.56	-2.99	NA	NA	NA	NA	NA	NA	NA	NA
Zcchc11_HOM_tm1a	% change	NA
Zcchc14_HET_tm1a	% change	NA	3.55	-6.59	-1.87	0.57	-3.34	2.18	-3.94	-1.76	2.83	18.3	4.07	7.01	-0.57	-3.43	3.77	33.16	39.66	-5.57	0.96	-4.52	-6.7	2.22	3.95	6.14	-32.62	-1.24	4.42	-3.2	7.91	1.86	6.28	4.83	0.69	1.87	0.85	6.95	3.88	-4.43	-4.57	12.07	NA	2.14	19.88	NA	6.98	NA	NA
Zfp106_HET_tm1a	% change	NA	-7.46	-50.56	-5.6	0.13	0.42	-5.35	-8.06	6.14	-9.77	11.87	-21.67	-13.39	-13.25	NA	-3.92	-17.6	21.87	-7.33	-2.59	-5.77	-11.46	-0.03	-10.65	-13.5	-42.27	-17.02	-15.21	-4.83	4.37	-4.46	4.23	-11.7	4.68	2.88	NA	-12.8	-2.21	-6.47	-5.39	NA	NA	NA	NA	NA	NA	NA	NA
Zfp106_HOM_tm1a	% change	NA	NA	NA	NA	NA	NA	NA	NA	NA	NA	NA	NA	NA	NA	NA	3.4	-55.31	-25.81	0.96	-1.54	10.94	-8.65	-10.15	18.3	NA	NA	56.68	NA	NA	NA	-8.14	4.15	3.11	4.76	-9.22	NA	-10.28	NA	4.24	-0.12	NA	NA	NA	NA	NA	NA	NA	NA
Zfp182_HEMI_tm1a	% change	NA	2.2	-29.88	-2.29	-0.88	0.89	-1.47	7.03	17.06	-11.19	4.13	1.12	14.33	-0.06	-1.7	-3.45	-0.91	-19.71	0.11	2.12	3	-5.87	-0.13	4.23	-2.14	-16.72	10.58	-5.29	-18.88	-4.46	-6.95	-13.68	-9.02	-10.37	-14.29	3.11	-6.33	-0.82	1.58	-0.65	-1.77	-11.43	-6.47	6.67	-5.7	-7.69	NA	NA
Zfp182_HEMI_tm1b	% change	NA	-1.41	-16.03	8.36	3.77	2.82	2.61	8.24	20.25	2.83	5.25	-6.69	0.28	1.51	0.46	-1.65	-33.71	-15.77	-1.59	-0.02	-8.1	-8.35	-1.25	1.29	-11.14	-15.06	2.23	-4.19	-0.1	-0.05	-3.88	-3.48	-6.44	-1.85	-12.98	13.53	5.73	-5.52	-2.64	1.45	7.65	19.07	6.91	21.55	-6.4	10.51	-9.18	-22.61
Zfp184_HOM_tm1a	% change	NA	NA	NA	NA	NA	NA	NA	NA	NA	NA	NA	NA	NA	NA	NA	NA	6.68	21.12	-8.14	-8.28	-6.23	11.85	13.31	28.38	-16.1	NA	33.58	9.67	NA	15.38	-3.7	4.9	NA	NA	NA	NA	NA	NA	-6.67	7.66	NA	NA	NA	NA	NA	NA	NA	NA
Zfp239_HOM_tm1b	% change	NA	-0.87	3.32	-1.62	-4.45	-0.53	-7.56	NA	NA	10.43	NA	-1.11	-7.25	-0.24	NA	2.75	-49.67	-11.03	3.73	-0.41	3.56	-5.5	-6.13	3.53	-3.81	-5.09	9.71	-3.24	6.51	3.04	0.22	-7.39	0.49	3.63	-9.57	13.96	-6.92	-7.63	2	0.33	0.64	NA	NA	1.84	NA	10.02	-8.29	58.91
Zfp266_HOM_tm1b	% change	NA	-0.24	42.5	-5.24	0.82	-11.13	12.94	NA	-5.18	18.29	-4.86	-0.97	-22.58	-3.17	-4.67	2.89	44.13	11.12	NA	NA	NA	4.52	2.93	-5.57	2.74	-21.73	-10.09	2.68	5.55	8.97	13.78	-1.38	NA	NA	NA	NA	NA	20.08	12.59	0.98	NA	NA	NA	NA	NA	NA	NA	NA
Zfp287_HOM_tm1b	% change	NA	-0.29	-2.73	-0.92	0.21	4.45	-3.36	3.51	-3.01	-0.63	0.5	-3.78	1.2	1.76	0.63	-0.9	-14.32	-14.89	1.52	2.05	0.11	-9.21	-3.41	-0.02	3.93	-0.71	-3.57	1.57	29.97	15.31	1.24	5.16	0.17	3.22	-4	-7.74	4.67	-1.83	-6.87	-3.66	6.95	39.78	13.09	14.02	-7.88	13.63	NA	NA
Zfp341_HOM_tm1a	% change	NA	-6.81	-3.31	-2.07	-2.72	-0.39	NA	NA	NA	NA	-9.72	-3.83	-9.52	-1.76	-3.83	1.25	58.25	8.87	10.13	-1.06	5.87	5.41	0.27	-1.68	-4.82	-23.95	6.39	-9.14	-24.68	-16.6	4.29	8.85	-8.03	-8.16	-11.47	NA	NA	-11.63	6.41	-4.45	NA	NA	NA	NA	NA	NA	NA	NA
Zfp365_HOM_tm1a	% change	NA	-2.66	-29.61	7.13	1.23	-4.22	1.56	-0.01	8.87	-10.87	-9.25	-18.38	-7.96	-1.16	1.93	-5.62	-65.44	-23.42	-1.3	-1.27	1.53	-14.51	-8.7	-15.65	-27.32	-20.75	-11.92	-8.8	-7.98	-1	-7.72	-3.59	-0.1	1.72	-7.98	-17.38	1.38	0.02	-1.07	1.03	0.04	-0.24	0.38	-12.71	1.71	4.7	-17.63	7.53
Zfp367_HOM_tm1a	% change	NA	NA	NA	NA	NA	NA	NA	NA	NA	NA	NA	NA	NA	NA	NA	1.92	-14.76	-16.83	-0.89	0.87	1.28	0.32	-2.15	28.77	-15.35	5.53	3.65	12.16	-25.28	0.81	NA	8.1	6.84	-3.69	4.88	-14.43	19.19	NA	3.02	3.27	NA	NA	NA	NA	NA	NA	NA	NA
Zfp408_HOM_tm1b	% change	NA	3.62	-25.23	-0.49	0.24	2.17	10.94	NA	NA	8.96	8.72	-0.66	-6.04	-0.76	1.79	9.8	1.06	12.04	3.51	1.97	2.83	12.18	11.31	17.99	20.41	25.22	11.76	6.41	4.74	9.55	17.65	3.39	1.82	3.71	4.24	NA	NA	9.05	4.82	7.38	NA	NA	NA	NA	NA	NA	NA	NA
Zfp54_HOM_em1	% change	NA
Zfp616_HOM_tm1b	% change	NA	0.86	-17.62	2.45	4.2	-2.91	-6.19	7.8	-2.15	-0.12	-0.31	-4.78	5.09	1.05	4.29	-8.59	-41.43	-13.76	-5.43	3.74	-5.64	-9.58	-3.2	-2.95	-4.28	-10.7	-2.15	-7.35	-8.43	-1.4	-4.11	-21.27	-12.53	-7.2	-15.71	-12.57	-4.5	3.24	-4.5	-0.76	-1.58	9.24	-2.74	-8.6	-4.71	-15.68	NA	NA
Zfp658_HOM_tm1b	% change	NA	2.27	-15.19	1.86	1.12	0.68	2.44	2	6.92	2.28	3.16	-6.1	0.46	4.32	2.57	-1.91	-38.52	-32.77	0.07	5.1	-0.38	-10.94	-2.33	-8.09	-10.09	-0.77	23.46	2.69	-9.86	5.76	4.39	-13.7	-9.35	-1.75	-4.75	NA	NA	16.11	4.26	-1.24	NA	NA	NA	NA	NA	NA	NA	NA
Zfp664_HOM_tm1b	% change	NA
Zfp719_HOM_tm1a	% change	NA	9.24	-33.64	2.85	2.06	-0.18	-1.01	3.1	13.98	5.64	13.5	-4.44	-3.7	1.72	-6.96	-5.05	-19.84	-5.9	4.35	-0.1	5.57	-14.91	-9.36	-9.87	-22.55	-25.06	12.87	-8.88	-12.87	2.59	-12.59	-11.85	-13.37	-4.6	-11.44	NA	NA	7.11	1.58	-9.42	-5.63	NA	2.11	7.5	NA	3.19	-4.63	NA
Zfp719_HOM_tm1b	% change	NA	-4.02	41.53	-3.89	-3.96	-11.91	-14.97	1.9	-13.4	-8.97	3.66	-0.4	5.71	-6	-8.05	-2.88	-3.28	10.69	14.9	3.34	-1.27	11.96	-3.83	-3.28	6.02	-2.62	-4.33	0.9	NA	-3.07	-11.67	12.2	-11.54	-4.45	-9.31	-11.26	-5.43	4.49	-2.45	-3.63	-4.58	1.49	-8.24	2.55	7.19	-9	-7.49	NA
Zfp748_HOM_em1	% change	NA
Zfp763_HOM_em2	% change	NA	2.47	6.03	4.98	1.36	2.37	NA	NA	NA	NA	-12.86	-18.77	8.3	3.6	-0.65	4.61	-1.74	-15.85	14.71	-0.12	10.16	-7.25	8.85	5.99	5.41	-8.82	20.24	-12.87	-9.62	-14.64	0.5	-1.65	-10.41	-5.98	-4.06	NA	NA	2.96	12.46	7.37	NA	NA	NA	NA	NA	NA	NA	NA
Zfp791_HOM_tm1a	% change	NA	2.3	64.32	-5.58	0.2	-5.72	-14.11	2.73	-3.81	-4.19	14.89	7.66	4.5	-2.96	-0.96	-0.37	37.14	14.24	8.65	7.81	-4.35	0.92	1.29	-9.89	-3.55	-15.67	25.61	-0.06	10.41	13.95	-2.61	5.96	-3.51	0.72	-0.57	-21.65	7.45	-6.75	-1.84	4.12	-2.97	22.76	-1.29	9.57	NA	-17.66	-10.32	NA
Zfp84_HOM_tm1b	% change	NA	-2.05	25.72	-7.48	-0.7	-6.93	-15.22	NA	-14.27	5.01	-9.41	-4.75	-4.98	-3.28	-4.5	-0.63	18.5	-14.92	-1.22	-2.9	6.43	NA	NA	-5.52	NA	0.73	4.72	-1.3	-9.11	0.51	-3.43	-11.48	-15.44	-10.45	-10.84	-1.47	-12.15	-9.73	-4.49	-5.2	0.58	NA	4.84	-8.66	NA	-9.16	-7.25	NA
Zfp879_HOM_tm2b	% change	NA	-2.95	19.83	5.03	1.1	0.87	14.83	1.92	-11.95	11.67	-9.61	-1.51	-4.97	-1.53	-0.89	-0.68	10.99	-13.09	5.74	0.4	-2.85	-4.27	2.82	-1.24	-9.45	-6.23	-4.59	-7.69	-13.08	-2.96	9.22	-3.73	-2.18	-0.61	-3.62	NA	NA	13.46	1.47	-1.11	NA	NA	NA	NA	NA	NA	NA	NA
Zfyve28_HOM_tm1b	% change	NA	-6.61	-36.81	-5.96	-2.62	-4.21	-10.24	-4.1	21.26	-10.73	-16.83	-16.4	-12.51	-1.35	-1.96	-9.84	-27.52	-17.24	-14.1	-5.12	-8.75	-17.54	-9.65	2.11	8.02	-11.74	-24.84	-8.26	-18.42	-9.83	-9.77	9.78	5.32	7.99	9.74	5.96	-4.78	-4.32	-11.5	-4.65	-4.34	15.44	4.88	-0.35	14.93	8.87	25.15	40.24
Zkscan14_HET_tm1a	% change	NA	12.49	-3.68	13.33	5.71	7.47	16.08	4.88	15.88	6.93	9.13	11.89	4.14	5.68	1.02	8.94	16.43	42.2	4.39	6.11	5.12	17.73	11.33	8.41	-8.73	-23.1	24.07	12.04	-4.07	1.7	5.61	6.5	11.04	7.6	15.24	-5.79	15.03	-1.6	-2.02	5.24	NA	NA	NA	NA	NA	NA	NA	NA
Zkscan17_HET_tm1b	% change	NA	2.27	-9.98	3	2.96	2.51	2.86	-3.08	0.79	-0.86	10.98	11.09	12.09	-2.12	-3.87	5.58	-2.79	41.29	17.07	5.96	1.96	16.78	3.41	5.54	0.53	-2.65	-6.16	5.73	-19.29	3.18	-1.79	17.77	2.66	6.52	6.69	-0.5	-7.41	-8.21	0.38	4.82	-7.07	NA	-13.49	-8.98	NA	8.29	-1.26	NA
Zmynd11_HET_em1	% change	NA
Zmynd8_HET_tm1a	% change	NA	-6.77	-1.4	-8.47	-3.04	-4.8	-13.83	-0.89	-11.41	-4.08	-3.73	-11.65	10.36	-7.7	-2.35	-12.08	21.94	4.03	-12.45	-5.15	-2.9	-23.77	-6.64	-20.41	-24.32	-39.87	4.43	-4.02	-32.96	-2.64	-2.43	-10.89	-21.63	-18.03	-17.3	4.53	-9.73	1.26	-0.97	-0.13	NA	NA	NA	NA	NA	NA	NA	NA
Zp1_HOM_tm1a	% change	NA	-2.28	-20.57	-1.83	-1.76	0.13	-4.06	1.04	8.73	3.85	-10.32	0.41	-7.46	0.07	-1.66	-3.39	-3.17	-16.62	-1.7	-3.54	3.58	0.4	-4.11	-6.37	-6.82	18.79	17.91	-5.17	-2.76	-4.32	-4.56	-2.85	-1.88	-3.16	0.69	NA	0.25	1.59	4.56	6.35	NA	NA	NA	NA	NA	NA	NA	NA
Zranb1_HOM_tm1a	% change	NA	-5.67	7.13	-4.52	-1.49	-3.4	-7.89	-0.23	-2.42	-8	-7.75	3.03	-27.44	-4.09	-3.98	-5.21	10.41	33.01	1.03	-2.32	-4.34	9.96	7.29	-0.18	-8.7	-9.78	-17.97	-6.77	-11.61	-12.06	-8.81	8.81	-18.92	-6.1	-8.75	-5.29	-14.67	-2.42	-4.09	-4.83	NA	4.73	-11.42	-10.31	NA	-12.88	-12.44	NA
Zranb2_HET_tm1a	% change	NA	NA	NA	NA	NA	NA	NA	NA	NA	NA	NA	NA	NA	NA	NA	3.37	38.09	20	-3.26	-1.62	-3.28	NA	NA	NA	NA	-33.44	0.73	NA	NA	NA	2.86	-0.4	0.82	3.71	-8.45	NA	-5.92	NA	-6.94	-12.24	NA	NA	NA	NA	NA	NA	NA	NA
Zscan10_HET_tm2a	% change	NA	-2.91	28.22	-1.76	-0.93	-1.09	-15.41	0.92	-50.56	NA	0.48	-0.67	6.36	0.01	-0.66	-2.19	121.32	-14.71	0.41	2.14	-0.14	-14.85	-2.03	3.28	3.27	26.51	-19.53	-3.78	NA	0.27	-1.14	21.94	5.06	0.75	2.44	NA	NA	-1.87	-1.9	-5.27	NA	NA	NA	NA	NA	NA	NA	NA
Zscan2_HOM_tm1a	% change	NA	1.88	7.9	-6.09	-0.69	-2.98	-3.78	-5.08	4.02	2.98	-3	-3.4	-22.1	1.59	2.39	4.27	16.46	6.56	1.23	5.87	1.36	3.69	5.49	0.52	3.93	6.99	0.46	2.32	-1.55	0.18	-4.92	-7.41	-3.64	5.42	2.53	-12.18	1.72	9.13	0.9	-2.84	-1.05	-15.47	-0.38	-0.32	-1.27	7.43	NA	NA
Zzz3_HET_tm1a	% change	NA	NA	NA	NA	NA	NA	NA	NA	NA	NA	NA	NA	NA	NA	NA	1.19	-37.23	-12.93	-8.41	-4.32	2.95	NA	NA	NA	NA	NA	-17.97	NA	NA	NA	NA	-2.03	-5.47	4.11	8.9	NA	NA	NA	7.32	2.19	NA	NA	NA	NA	NA	NA	NA	NA
(Cfh-ZI)_HOM_NA	BH-p	0.15
1110059G10Rik_HOM_tm1a	BH-p	0.15	0.968512	0.679848	0.946986	0.605343	0.947423	0.715537	0.995799	0.493134	0.6158	0.962706	0.58117	0.97024	0.885659	0.907358	0.431986	0.909059	0.602797	0.377089	0.9493	0.532211	0.980609	0.947423	0.79197	0.943201	0.830331	0.966498	0.146407	0.575099	0.817463	0.229973	0.982477	0.810818	0.935546	0.905554	0.888951	0.783619	0.507067	0.179122	0.771222	0.889183	0.998968	0.933111	0.702057	0.826712	0.626647	NA	NA
1500011B03Rik_HOM_tm2	BH-p	1	0.815715	0.607381	0.793527	0.737288	0.845655	0.958633	0.992531	0.971647	0.916373	0.994942	0.904928	NA	0.724708	0.87854	0.674675	0.949205	0.738437	0.823806	0.966297	0.797491	0.831958	0.952379	0.954005	0.919638	NA	NA	0.790693	0.993866	0.973759	0.948512	0.647505	0.699064	0.62502	0.578568	NA	NA	0.999098	0.646498	0.840474	NA	NA	NA	NA	NA	NA	NA	NA
1700001C02Rik_HOM_tm1a	BH-p	1	0.988732	0.800884	0.98472	0.92488	0.992531	0.97942	0.978454	0.860958	0.970254	0.875207	0.989733	0.83442	0.996963	0.704074	0.968854	0.966498	0.97131	0.708624	0.908757	0.789857	0.999098	0.97139	0.678585	0.865059	0.829288	0.996908	0.947423	0.921298	0.881555	0.801888	0.98644	0.507061	0.478435	0.634777	0.578568	0.938224	0.944009	0.776804	0.833515	0.934707	0.996908	0.850031	0.87512	NA	0.933378	0.762557	0.910383
1700007K13Rik_HOM_tm2b	BH-p	1	0.988732	0.996908	0.836367	0.9949	0.930063	0.938141	0.890395	0.938224	0.974799	0.71968	0.978881	0.881909	0.993404	0.98721	0.905027	0.961152	0.919946	0.832073	0.984745	0.968793	0.992531	0.767347	0.99678	0.860473	0.980609	0.906221	0.94781	0.921111	0.984139	0.994942	0.987866	0.863349	0.933111	0.997175	0.95015	0.931009	0.998968	0.962415	0.994464	0.681587	0.928238	NA	0.980707	0.990265	NA	0.686464	0.946051
1700008O03Rik_HOM_tm1a	BH-p	1	0.88357	0.989108	0.920555	0.62417	0.997996	0.820636	0.886676	0.993404	0.815692	0.724146	0.874838	0.942445	0.964034	0.952696	0.86871	0.92378	0.895266	0.604424	0.967358	0.927699	0.992531	0.820358	0.980344	0.643354	0.926285	0.799252	0.58117	0.968056	0.937463	0.548397	0.999769	0.70106	0.692023	0.776804	0.868595	0.909523	0.507417	0.855794	0.988732	0.975476	0.859201	0.949617	0.77407	0.561019	0.931367	0.905907	0.916933
1700024P04Rik_HOM_tm1b	BH-p	1	0.521911	0.776213	0.803123	0.867527	0.837804	NA	NA	NA	NA	0.511877	0.357441	0.969973	0.998968	0.955847	0.955847	0.854114	0.832162	0.64935	0.90283	0.963764	0.994467	0.81718	0.290816	0.604403	0.507061	0.70235	0.507061	0.622951	0.801305	0.975158	0.775221	0.713198	0.91449	0.751449	0.983495	0.835505	0.797491	0.780598	0.914942	NA	NA	NA	NA	NA	NA	NA	NA
1700029H14Rik_HOM_tm2b	BH-p	1	0.877791	0.980527	0.879707	0.922826	0.993939	0.951757	0.96854	NA	0.803123	0.714536	0.987431	0.741469	0.994467	0.559033	0.957114	0.947423	0.934973	0.914942	0.982511	0.837039	0.999496	0.994467	0.960022	0.830415	0.737572	0.943201	0.776268	0.929117	0.775975	0.966306	0.8026	0.996908	0.923208	0.806135	0.983495	0.916937	0.720223	0.997175	0.977166	NA	NA	NA	NA	NA	NA	NA	NA
1700034J05Rik_HOM_tm1a	BH-p	1	0.855737	0.916502	NA	NA	NA	NA	NA	NA	NA	NA	0.819424	NA	NA	NA	0.811232	0.846025	0.715749	0.939754	0.89307	0.737612	0.995864	0.835921	0.864687	0.918654	0.996202	0.993488	0.925802	0.954005	0.972932	0.93575	0.973365	NA	NA	0.811869	NA	NA	NA	0.856489	0.985777	0.981321	NA	NA	0.883282	NA	0.786144	NA	NA
1700067K01Rik_HET_tm2a	BH-p	0.1	0.98721	0.933054	0.993939	0.882817	0.84191	0.992897	0.938467	0.79874	0.780965	0.222166	0.73658	0.999098	0.971902	0.865743	0.948885	0.978789	0.92023	0.863282	0.841752	0.998968	0.988547	0.979148	0.952696	0.818739	0.987866	0.9949	0.894354	0.962289	0.989164	0.997175	0.863167	0.93831	0.837696	0.983495	0.855559	0.925413	0.84656	0.980094	0.949004	0.995242	0.674535	0.970068	0.859697	0.830136	0.842883	0.0525005	0.967452
1700123O20Rik_HOM_tm1a	BH-p	0.1	0.952873	0.806932	0.899541	0.876551	0.965951	0.253847	0.0534199	0.934707	0.160586	0.912509	0.967364	0.823693	0.689373	0.504873	0.567491	0.919638	0.936403	0.772434	0.862887	0.863411	0.986943	0.982952	0.992665	0.888891	0.936886	0.387468	0.99804	0.790835	0.579442	0.878606	0.270286	0.463785	0.387468	0.506933	0.95298	0.90283	0.989107	0.957892	0.359631	0.827354	0.925433	0.985236	0.657942	0.948367	0.859606	0.843825	0.971422
1810043G02Rik_HOM_tm1b	BH-p	0.15
2010300C02Rik_HOM_tm1b	BH-p	1	0.893407	0.963967	0.990474	0.881151	0.872642	0.999098	0.998186	0.829255	0.952696	0.83014	0.960322	0.6158	0.809326	0.996908	0.757829	0.995575	0.986427	0.97	0.954005	0.97912	0.992531	0.954512	0.968512	0.877464	0.985463	0.982236	0.909105	0.996908	0.891108	0.867527	0.999668	0.806135	0.929945	0.835921	0.92813	0.966498	0.777731	0.921726	0.985232	0.939873	0.993404	0.98721	0.853122	0.97217	0.942445	0.919184	0.929945
2210016L21Rik_HOM_tm1a	BH-p	1	NA	NA	NA	NA	NA	NA	NA	NA	NA	NA	NA	NA	NA	NA	0.947423	0.942605	0.961964	NA	0.692878	0.776958	0.978194	0.75547	0.768112	0.960208	0.803123	NA	0.754585	0.947423	0.841877	0.756193	0.921548	0.993913	0.869905	0.810596	0.859606	0.998931	0.802778	0.983845	0.994942	NA	NA	NA	NA	NA	NA	NA	NA
2310007B03Rik_HOM_tm1a	BH-p	1	NA	NA	NA	NA	NA	NA	NA	NA	NA	NA	NA	NA	NA	NA	0.769607	0.954513	0.942302	0.968437	0.942605	0.903059	0.952351	0.938408	0.910383	0.771833	0.704074	0.946976	NA	0.953526	0.733922	0.899025	0.978033	0.848377	0.89979	0.785023	0.993404	0.995568	0.948844	0.988732	0.974799	NA	NA	NA	NA	NA	NA	NA	NA
2310057J18Rik_HOM_tm1a	BH-p	1	0.923844	0.994467	0.964192	0.990896	0.929945	0.643815	0.836367	0.806302	0.983308	0.996425	0.749167	0.958493	0.58117	0.997175	0.865059	0.65859	0.772305	0.919533	0.799642	0.992705	0.983308	0.90283	0.942605	0.934707	NA	0.979101	0.568975	NA	NA	0.944844	0.938224	0.995533	0.961073	0.957204	0.912889	0.8703	0.947423	0.980094	0.721119	NA	NA	NA	NA	NA	NA	NA	NA
2610318N02Rik_HOM_tm1b	BH-p	1	0.97139	0.696246	0.8976	0.992665	0.906221	0.944303	0.563441	0.666278	0.79987	0.529924	0.75675	0.569418	0.921298	0.90283	0.446707	0.877464	0.762887	0.833825	0.915407	0.874191	0.980369	0.913313	0.359631	0.757829	0.848989	0.893694	0.724146	0.997088	0.928707	0.921298	0.994012	0.421734	0.383058	0.977654	0.987011	0.846025	0.517127	0.907808	0.718771	0.949955	0.647952	0.884968	0.932668	NA	0.988823	NA	NA
2610509F24Rik_HOM_tm1.1	BH-p	1
2810001G20Rik_HOM_tm1.1	BH-p	0.01
2810468N07Rik_HOM_tm1.1	BH-p	1
3110001I22Rik_HOM_tm1a	BH-p	1	NA	NA	NA	NA	NA	NA	NA	NA	NA	NA	NA	NA	NA	NA	0.961423	0.960586	0.967346	0.989108	0.947423	0.938771	0.911375	0.979148	0.66938	0.982511	NA	0.800884	0.818739	0.98644	0.977849	0.880044	0.746297	NA	NA	NA	NA	NA	NA	0.982876	0.760204	NA	NA	NA	NA	NA	NA	NA	NA
3110035E14Rik_HOM_tm1a	BH-p	1	0.97468	0.738061	0.994467	0.986427	0.807719	0.973225	0.891964	0.763041	0.921726	0.960477	0.998968	0.936867	0.924648	0.872248	0.877969	0.944581	0.978789	0.704446	0.833457	0.859606	0.98644	0.934707	0.82531	0.686464	0.902561	0.984438	0.934707	0.966475	0.916937	0.987307	0.390623	0.876484	0.837503	0.958511	0.778744	0.986427	0.924897	0.813876	0.96316	0.803123	0.865597	0.960586	0.877464	NA	0.979621	0.687764	0.821562
3110035E14Rik_HOM_tm1b	BH-p	1	0.727503	0.924571	0.870539	0.827354	0.54107	0.692233	0.767057	0.951739	0.842883	0.997774	0.866578	0.881125	0.483645	0.83506	0.818739	0.875207	0.965058	0.993488	0.988813	0.941729	0.994467	0.862902	0.754585	0.831014	0.721119	0.875837	0.959663	0.82971	0.912792	0.960873	0.961108	0.865613	0.979557	0.985977	0.777902	0.977973	0.993404	0.888093	0.972028	0.99929	0.850094	0.993213	0.96775	NA	0.876487	NA	NA
3300002A11Rik_HOM_tm1a	BH-p	1	0.724437	0.993488	0.903059	0.859036	0.855709	0.97912	0.802778	0.93831	0.704895	0.875921	0.984686	0.877075	0.68665	0.747256	0.802601	0.956144	0.967358	0.74187	0.875207	0.962479	0.988732	0.54494	0.708323	0.477646	0.807719	0.839265	0.905513	0.884104	0.607381	0.964539	0.862886	0.871968	0.802826	0.98644	0.83506	0.951739	0.772758	0.844904	0.928129	0.98721	NA	0.851341	0.965675	0.841752	0.836367	0.896847	NA
3830406C13Rik_HOM_tm1b	BH-p	1	0.679547	0.961108	NA	NA	NA	NA	NA	NA	NA	NA	0.897976	0.996908	0.869998	0.858317	0.58117	0.915407	0.926277	0.773521	0.958511	0.846384	0.97131	0.847954	0.724146	0.836367	0.912695	0.941664	0.968974	0.897701	0.71939	0.684132	0.806932	0.718771	0.839387	0.607381	0.818482	0.567441	0.884195	0.885125	0.992181	NA	NA	NA	NA	NA	NA	NA	NA
3830417A13Rik_HEMI_tm1a	BH-p	1	0.949617	0.92275	0.685335	NA	0.978194	NA	0.724146	0.760182	NA	0.901453	0.867409	0.691574	0.907474	0.721119	0.986606	0.975808	0.904745	0.9078	0.971974	0.87505	0.997175	0.96854	0.926285	0.98644	0.949205	0.978584	0.987889	0.993455	0.994942	0.535422	0.639872	0.999869	0.965453	0.961636	0.950677	0.76579	0.854252	0.88022	0.831958	0.486235	0.567382	0.737612	0.951226	0.965444	0.995835	NA	0.867589
4921536K21Rik_HOM_tm1a	BH-p	1	0.737216	0.644022	0.822326	0.854252	0.979724	0.991927	0.978893	0.541823	0.764869	0.71024	0.961423	0.387468	0.943629	0.803123	0.997852	0.704663	0.703352	0.9552	0.979571	0.971287	0.993404	0.826249	0.762892	0.37147	0.688494	0.772644	0.978881	0.826988	0.79874	0.808646	0.49045	0.877218	0.803361	0.556407	0.93831	0.988179	0.949955	0.853635	0.91569	0.910349	0.823055	0.655032	0.992858	0.501931	0.874559	0.987205	0.563747
4930404H24Rik_HOM_tm1a	BH-p	1	0.911375	0.90283	0.960322	0.972221	0.985236	0.886692	NA	NA	0.932573	0.822237	0.545743	0.992435	0.981277	0.997096	0.980707	0.854252	0.932523	0.639423	0.752058	0.485272	0.988813	0.851881	0.603205	NA	0.960513	0.831718	0.79874	0.949617	0.79818	0.679848	0.911241	0.71968	0.803164	0.548397	NA	NA	0.983773	0.931255	0.885312	NA	NA	NA	NA	NA	NA	NA	NA
4930449E01Rik_HOM_tm1a	BH-p	1	0.979148	0.758661	0.787898	0.982384	0.998968	0.993913	0.876766	0.906221	0.955278	0.81718	0.974102	0.923542	0.867589	0.769745	0.907817	0.812455	0.904235	0.783086	0.819921	0.896847	0.994464	0.992531	0.818234	0.577117	0.955558	0.83077	0.776804	0.921298	0.939925	0.658182	0.780965	0.966306	0.986065	0.807719	0.692233	0.944844	0.853122	0.919426	0.9949	0.727471	0.790693	0.563747	0.872701	0.770099	0.854252	0.921132	0.323181
4930502E18Rik_HEMI_em1	BH-p	1
4930590J08Rik_HOM_tm1a	BH-p	1	0.928238	0.977791	0.79874	0.896551	0.975158	0.646498	0.980024	0.949496	0.820465	0.793527	0.985977	0.672969	0.463785	0.762596	0.906221	0.96234	0.985232	0.90022	0.946051	0.941664	0.98695	0.892079	0.989164	0.762887	0.898206	0.919595	0.9949	0.968728	0.986263	0.998968	0.973365	0.961751	0.922311	0.92036	NA	NA	0.983755	0.997175	0.831167	NA	NA	NA	NA	NA	NA	NA	NA
4930591A17Rik_HOM_tm1a	BH-p	1	0.966475	0.950942	0.865529	0.738956	0.852429	0.960208	0.564657	0.83506	0.948367	0.75547	0.993488	0.711451	0.900426	0.715733	0.874838	0.995828	0.920555	0.951944	0.836604	0.963018	0.973225	0.70362	0.769751	0.947423	0.890455	0.833457	0.972225	0.973762	0.99181	0.916166	0.898484	0.558635	0.776213	0.710499	0.949617	0.699641	0.792835	0.91497	0.983495	NA	NA	NA	0.980024	0.765251	NA	NA	NA
4931429L15Rik_HOM_tm1a	BH-p	1	0.76123	0.993404	0.854083	0.917871	0.865059	0.96068	0.921473	0.966475	0.800884	0.578666	0.912509	0.597191	0.823807	0.992531	0.989727	0.936403	0.982236	0.989164	0.94717	0.807719	0.993488	0.993913	0.958878	0.737216	0.974799	0.948217	0.934707	0.999098	0.937463	0.986503	0.95357	0.883631	0.941942	0.935067	0.879338	0.724146	0.989108	0.988732	0.909105	NA	NA	NA	0.986368	0.816371	NA	0.808646	NA
4932414N04Rik_HOM_tm1a	BH-p	1	NA	0.872931	0.806825	0.993404	0.717935	NA	0.807105	NA	NA	0.93249	0.542778	0.948557	0.778671	0.815362	0.923385	0.541027	0.983773	0.921298	0.964192	0.771222	0.989067	0.885474	0.865059	0.960873	0.995176	0.98644	0.958493	NA	0.98721	0.590291	0.973541	0.958432	0.992665	0.811411	0.806932	0.704663	0.915095	0.877464	0.985699	NA	NA	NA	NA	NA	NA	NA	NA
4932431P20Rik_HOM_em1	BH-p	1	0.988971	0.993273	0.979101	0.769417	0.932523	0.715616	NA	NA	0.594142	0.947918	0.889885	0.998968	0.853122	0.864283	0.921298	0.934707	0.885659	0.883282	0.918194	0.909147	0.997948	0.975476	0.986503	0.919946	0.653801	0.993404	0.880879	0.979101	0.435205	0.402992	0.896714	0.983773	0.962155	0.819095	NA	NA	0.812455	0.972451	0.924571	NA	NA	NA	NA	NA	NA	NA	NA
4932438H23Rik_HOM_tm1a	BH-p	1	0.820636	0.99181	0.997175	0.963108	0.998968	0.956157	0.983845	0.643815	0.983845	0.97	0.939754	0.963646	0.954513	0.560599	0.873734	0.934707	0.993404	0.934707	0.919946	0.986207	0.994467	0.960322	0.998968	0.906221	0.979785	0.818055	0.7637	0.952696	0.9425	0.971037	0.983845	0.984174	0.926285	0.994199	NA	0.914278	0.917871	0.881776	0.772758	0.938224	NA	NA	NA	NA	NA	0.827354	0.781183
4933402N03Rik_HOM_tm2a	BH-p	1	0.9949	0.858287	0.820465	0.993866	0.621948	0.904235	0.988347	0.953704	0.99181	0.859697	0.971647	0.947423	0.890895	0.994942	0.949617	0.98721	0.774839	0.953858	0.949982	0.699026	0.973425	0.52432	0.409212	0.830415	0.917983	0.95605	0.840892	0.998968	0.878852	0.554312	0.882817	0.737288	0.921815	0.97	0.827354	0.989999	0.990882	0.749956	0.989108	0.855709	0.930023	0.94253	0.823818	0.920555	0.946976	0.995799	0.885474
4933425L06Rik_HOM_tm1a	BH-p	1	NA	NA	NA	NA	NA	NA	NA	NA	NA	NA	NA	NA	NA	NA	0.426212	0.421866	0.863411	0.860958	0.824879	0.958432	0.98721	0.89979	0.488326	0.936886	0.66428	0.871457	0.98721	NA	0.767156	0.909503	0.830281	NA	NA	NA	NA	NA	NA	0.850094	0.904662	NA	NA	NA	NA	NA	NA	NA	NA
4933434E20Rik_HET_tm1a	BH-p	1	0.946986	0.993404	0.938141	0.847642	0.941033	NA	NA	NA	NA	0.961423	0.997852	0.957958	0.960208	0.663934	0.770099	0.997852	0.945135	0.988648	0.852454	0.966897	0.978881	0.996021	0.996908	0.910569	0.958893	0.27158	0.958182	0.993433	0.932578	0.937463	0.799143	0.976549	0.812814	0.774839	NA	NA	0.728512	0.924899	0.560599	0.811869	NA	0.988547	0.987447	NA	0.914579	NA	NA
5330434G04Rik_HEMI_em1	BH-p	1
8030411F24Rik_HOM_tm2b	BH-p	1
9130011E15Rik_HET_tm1a	BH-p	1	0.944891	0.84863	0.954005	0.88973	0.998968	0.770099	0.99678	0.859606	0.98507	0.882631	0.838218	0.79874	0.927624	0.905513	0.671402	0.777788	0.851631	0.779217	0.686464	0.981778	0.998968	0.97468	0.916166	0.82971	0.96854	0.993866	0.971647	0.980094	0.885474	0.749956	0.659939	0.947423	0.867527	0.973086	0.937463	0.993488	0.799252	0.802778	0.776213	0.958912	0.521911	0.951226	0.897706	0.93404	0.9425	0.784227	0.972798
9330182L06Rik_HOM_tm1a	BH-p	1	0.704074	0.86494	0.988178	0.803123	0.966628	NA	NA	NA	NA	0.898306	0.84036	0.947423	0.994467	0.870539	0.985917	0.990784	0.96854	0.843704	0.946051	0.801888	0.99804	0.896998	0.937913	0.989722	0.535422	0.756193	0.692878	0.621948	0.252532	0.738975	0.869905	0.947423	0.988347	0.883458	NA	NA	NA	0.82788	0.90283	NA	NA	NA	NA	NA	NA	NA	NA
A430005L14Rik_HOM_tm1a	BH-p	1	0.98721	0.852962	0.573399	0.91791	0.800293	0.402992	0.947423	0.398412	0.880038	0.644822	0.988648	0.886098	0.874656	0.859047	0.502448	0.914236	0.945766	0.68654	0.73511	0.811896	0.975759	0.305562	0.746675	0.98029	0.994351	0.854252	0.507061	0.954514	0.97131	0.79874	0.979619	0.921027	0.978881	0.800884	0.985463	0.973764	0.966498	0.587274	0.65859	0.659394	NA	0.656221	NA	NA	0.607081	NA	NA
A430078G23Rik_HOM_tm1a	BH-p	1	0.507061	0.742892	0.815094	0.926285	0.944844	0.98721	NA	NA	0.920555	0.957486	0.769607	0.682796	0.871457	0.976916	0.786406	0.961423	0.690879	NA	NA	NA	0.981326	0.40022	0.862892	0.747759	NA	0.929154	0.968437	0.948367	0.635411	0.875808	0.988732	0.780965	0.769751	0.906221	NA	0.339845	0.907129	0.426212	0.987064	NA	NA	NA	NA	NA	NA	NA	NA
A730017C20Rik_HOM_tm1b	BH-p	1	0.993913	0.835921	0.940971	0.795475	0.859606	0.923385	NA	0.980369	0.955912	0.96854	0.885119	0.880218	0.983801	0.984781	0.690038	0.968722	0.763374	0.929945	0.934229	0.807105	0.978194	0.951493	0.867177	0.872248	0.879877	0.698293	0.644476	0.923024	0.692023	0.831581	0.699026	0.644022	0.753967	0.775831	0.938224	0.938736	0.769372	0.99062	0.85007	NA	NA	NA	NA	NA	NA	NA	NA
A830019P07Rik_HOM_tm1a	BH-p	1	0.644822	0.902348	0.936681	0.880044	0.929945	0.967364	0.929945	0.955278	0.975542	0.921298	0.760182	0.917871	0.687096	0.92119	0.982384	0.922512	0.6158	0.924899	0.90283	0.980094	0.980609	0.955568	0.858317	0.904235	0.988547	0.783242	0.989164	0.883282	0.888539	0.869905	0.965444	0.90283	0.950217	0.9078	NA	NA	0.986065	0.935164	0.772912	0.757829	0.939374	0.86615	0.950045	NA	0.865529	0.784595	NA
A830031A19Rik_HOM_tm1b	BH-p	1
Bclaf3_HEMI_em1	BH-p	0.1
A930004D18Rik_HOM_tm1a	BH-p	1
Abca4_HET_tm1a	BH-p	1	0.96462	0.942633	0.816902	0.886796	0.971647	0.951863	0.885903	0.935904	0.976823	0.931553	0.829255	0.948275	0.886002	0.921473	0.70274	0.984745	0.802778	0.765485	0.742818	0.8317	0.749167	0.634777	0.757231	0.751791	0.995828	0.813876	0.99181	0.87854	0.854252	0.845282	0.823806	0.878197	0.802688	0.886277	NA	0.762887	0.993404	0.71024	0.872983	NA	NA	NA	NA	NA	NA	NA	NA
Abca4_HOM_tm1a	BH-p	1	0.98721	0.973365	0.947423	0.839723	0.914278	0.772434	0.708092	0.676305	0.630135	0.961429	0.910063	0.98721	0.95605	0.72536	0.686464	0.918473	0.796645	0.780598	0.981403	0.98721	0.822024	0.951493	0.988329	0.666826	0.929929	0.870539	0.651816	NA	0.820787	0.988278	0.770099	0.852533	0.821106	0.880044	0.951493	0.955822	0.626647	0.951226	0.66581	NA	NA	NA	NA	NA	NA	NA	NA
Abcb6_HOM_tm1a	BH-p	0.05	0.945061	0.0561469	0.97929	0.857317	0.993488	0.83506	0.471033	0.84351	0.893681	0.0414295	0.936681	0.776534	0.938141	0.986943	0.973538	0.858317	0.869168	0.986427	0.978584	0.853635	0.998968	0.993488	0.822466	0.865059	0.766603	0.819854	0.865529	0.953996	0.982384	0.770255	0.716098	0.819854	0.830415	0.981729	0.958477	0.989733	0.746381	0.893088	0.983773	0.955248	0.716032	0.99962	0.855559	NA	0.988813	0.827354	0.980247
Abcd1_HEMI_tm1a	BH-p	1	NA	NA	NA	NA	NA	NA	NA	NA	NA	NA	NA	NA	NA	NA	0.970254	0.998968	0.983755	0.942286	0.72536	0.952607	0.79874	0.989722	0.929875	0.783619	0.911375	0.761399	0.983913	0.995419	0.954334	0.886692	0.982384	0.869163	0.868102	0.89388	0.597547	0.942008	0.89979	0.827354	0.960873	NA	NA	NA	NA	NA	NA	NA	NA
Abhd14a_HOM_tm2a	BH-p	1	0.920127	0.947423	0.993913	0.72455	0.708581	0.986503	0.993404	0.972225	0.964501	0.947423	0.916874	0.829046	0.421734	0.559033	0.926285	0.93249	0.848195	0.596199	0.776213	0.596725	0.978584	NA	0.761399	0.699064	0.947524	0.859606	0.887036	0.981729	0.966498	0.853644	0.994467	0.97942	0.966475	0.971647	0.780965	0.884918	0.93464	0.580541	0.930063	NA	NA	NA	NA	NA	NA	NA	NA
Abhd16a_HOM_tm1a	BH-p	1
Abhd17a_HOM_tm1a	BH-p	0.1	0.625631	0.736932	0.962262	0.781069	0.95906	0.691574	0.942672	0.918298	0.699023	0.951226	0.0862491	0.946976	0.827227	0.992531	0.624043	0.816902	0.993404	0.990896	0.915407	0.997096	0.969906	0.620055	0.427665	0.802562	0.973214	0.803123	0.427588	0.769076	0.902375	0.06535	0.270525	0.923385	0.979413	0.929945	0.983345	0.989722	0.711451	0.947423	0.948512	0.986427	0.954193	0.988823	0.967358	NA	0.902139	0.632772	0.679848
Abhd5_HOM_tm1a	BH-p	1	NA	NA	NA	NA	NA	NA	NA	NA	NA	NA	NA	NA	NA	NA	0.844894	0.922131	0.978881	0.920334	0.910383	0.90963	0.793527	0.926285	0.90436	0.854252	0.804008	0.460912	NA	NA	0.863224	0.988823	0.93329	0.972817	0.635061	0.863966	0.819854	0.767057	NA	0.993404	0.73818	NA	NA	NA	NA	NA	NA	NA	NA
Abtb2_HOM_tm1a	BH-p	1	0.620055	0.803164	0.838218	0.983495	0.996627	0.872983	0.955912	0.967776	0.953704	0.98721	0.980609	0.646498	0.590291	0.891627	0.790835	0.948512	0.995828	0.807867	0.853162	0.423593	0.986943	0.934053	0.993913	0.997175	0.960208	0.686189	0.79874	0.864687	0.778424	0.705931	0.918514	0.997249	0.988732	0.936754	0.773521	0.917871	0.960022	0.91159	0.679547	0.954744	0.948982	0.978584	0.867326	NA	0.853635	0.811585	0.900498
Acaa1a_HOM_tm1a	BH-p	1	0.919946	0.954416	0.993439	0.935904	0.986943	0.980609	0.997852	0.904235	0.998968	0.996908	0.753967	0.949982	0.998968	0.821061	0.909062	0.9949	0.995828	0.931418	0.966498	0.433812	0.988732	0.770489	0.964501	0.954513	0.992531	0.864283	0.979101	0.824079	0.970926	0.991821	0.873698	0.993194	0.977969	0.886098	0.892004	0.9493	0.608483	0.769372	0.927082	0.921298	NA	0.493074	0.902375	NA	NA	0.988732	NA
Acbd5_HOM_tm1b	BH-p	0.05	0.770099	0.0203133	0.962289	0.840396	0.90022	0.859494	0.6864	0.997175	0.656268	0.827354	0.711451	0.898454	0.255118	0.859606	0.705174	0.900402	0.946051	0.0981651	0.383801	0.57604	0.997175	0.873301	0.996908	0.878067	0.867527	0.998968	0.761057	0.924479	0.936724	0.355126	0.962479	0.886522	0.82788	0.777763	0.988732	0.570855	0.621948	0.747759	0.929945	NA	NA	NA	NA	NA	NA	NA	NA
Acer1_HOM_tm1a	BH-p	1	0.860949	0.803361	0.819424	0.959682	0.921298	0.692974	0.823831	0.89388	0.906424	0.983378	0.953526	0.896767	0.944628	0.924899	0.961423	0.998968	0.238341	0.958432	0.966498	0.928994	0.994942	0.977203	0.993866	0.845441	0.763746	0.810698	0.994467	0.99023	0.946305	0.997961	0.771984	0.803714	0.751449	0.780965	0.943224	0.981321	0.929945	0.737993	0.932659	0.715733	0.705931	0.876487	0.958694	NA	0.840067	0.863349	NA
Acot5_HOM_tm1a	BH-p	0.15	0.803714	0.781485	0.896611	0.812814	0.997805	0.955575	0.647952	0.932524	0.938197	0.293633	0.114273	0.421477	0.993404	0.917871	0.568975	0.924024	0.825512	0.853122	0.808869	0.607784	0.989253	0.929945	0.997175	0.970017	0.982866	0.986707	0.970254	0.826249	0.995799	0.802826	0.996425	0.929945	0.98005	0.850137	0.982952	0.903301	0.855709	0.654344	0.759124	0.772434	0.981321	0.698614	0.724146	NA	0.710806	0.815066	0.757231
Acot6_HOM_tm1a	BH-p	1	NA	NA	NA	NA	NA	NA	NA	NA	NA	NA	NA	NA	NA	NA	0.851881	0.697142	0.886993	0.973214	0.850397	0.511438	0.978584	0.856649	0.98166	0.800812	0.578666	0.996908	0.961073	NA	0.838218	0.697142	0.83442	0.563807	NA	NA	NA	NA	NA	0.846624	0.906221	NA	NA	NA	NA	NA	NA	NA	NA
Acsl4_HEMI_tm1a	BH-p	1	0.70106	0.761399	0.897701	0.891748	0.97912	NA	0.713198	NA	NA	0.809326	0.635061	0.956114	0.905918	0.992531	0.850224	0.693206	0.936987	0.971647	0.827354	0.999142	0.875207	0.980094	0.850091	0.730311	0.806932	0.980024	0.959663	0.930023	0.911375	0.391539	0.996749	0.427704	NA	0.910383	0.987307	0.756193	0.340026	0.997774	0.972798	NA	NA	NA	NA	NA	NA	NA	NA
Actl10_HOM_tm1a	BH-p	1	0.516808	0.943191	0.625633	0.865059	0.769417	0.997852	0.755862	0.827354	0.973362	0.721119	0.980094	0.946051	0.932179	0.949617	0.876766	0.923182	0.757231	0.704248	0.902375	0.693724	0.981438	0.966498	0.700828	0.877464	0.9493	0.872701	0.97451	0.882631	0.929945	0.978789	0.970216	0.965675	0.972798	0.998572	NA	NA	0.83506	0.837162	0.989164	NA	NA	NA	NA	NA	NA	NA	NA
Actn4_HET_tm1a	BH-p	1	0.998366	0.766199	0.984139	0.974102	0.702901	0.878067	0.832483	0.764411	0.988732	0.958438	0.75146	0.996963	0.998968	0.905513	0.724146	0.654919	0.830154	0.801562	0.897701	0.709594	0.966306	0.971647	0.905918	0.912106	0.816902	0.953199	0.670007	NA	0.767156	0.721119	0.813876	0.502291	0.562675	0.54608	NA	NA	0.967358	0.943973	0.860958	NA	NA	NA	NA	NA	NA	NA	NA
Actr6_HET_tm1a	BH-p	1	0.780598	0.826712	0.691931	0.879338	0.657255	0.806932	0.891494	0.968752	0.797491	0.945156	0.709594	0.911375	0.796904	0.672186	0.627357	0.730311	0.704074	NA	0.960966	0.951493	0.862041	0.971647	0.397157	0.986943	NA	0.766199	0.644476	0.872248	0.867409	0.768359	0.799143	0.71383	0.708624	0.802562	NA	NA	0.577117	0.88787	0.678821	NA	NA	NA	NA	NA	NA	NA	NA
Adal_HOM_tm1a	BH-p	1	0.430576	0.644977	0.802582	0.563807	0.982121	NA	NA	NA	NA	0.639353	0.345819	0.891584	0.982384	0.990265	0.994942	0.98721	0.919946	0.749014	0.948275	0.56375	0.989722	0.812455	0.670922	0.993404	0.943339	0.906221	0.632421	0.927846	0.946632	0.936886	0.873301	NA	NA	NA	NA	NA	NA	0.647581	0.860949	NA	NA	NA	NA	NA	NA	NA	NA
Adam17_HET_tm1a	BH-p	1	NA	NA	NA	NA	NA	NA	NA	NA	NA	NA	NA	NA	NA	NA	0.826249	0.810563	0.222817	NA	NA	0.679037	NA	NA	NA	NA	0.983143	NA	NA	NA	NA	NA	0.914942	NA	NA	NA	NA	NA	NA	NA	0.919856	NA	NA	NA	NA	NA	NA	NA	NA
Adam3_HOM_tm1	BH-p	1	0.335947	0.749014	0.954875	0.998968	0.958511	NA	NA	NA	NA	NA	0.397157	NA	0.992531	0.909048	0.906424	0.738846	0.800884	0.955847	0.872983	0.973365	0.912889	0.934707	0.897502	0.803164	0.936676	0.884097	0.979101	0.797491	0.709594	0.974641	0.88022	0.769372	0.749745	0.944516	0.880044	0.875207	0.757231	0.98721	0.972221	NA	NA	NA	NA	NA	NA	NA	NA
Adamts19_HOM_tm4a	BH-p	1	0.996908	0.962419	0.981277	0.84194	0.933378	0.957716	0.877627	0.563807	0.917871	0.963018	0.829046	0.988278	0.699641	0.978789	0.983771	0.919946	0.874838	0.902375	0.775975	0.994976	0.985667	0.561276	0.796831	0.770415	0.864283	0.947037	0.987332	0.987555	0.781958	0.822237	0.951739	0.979098	0.946305	0.973538	0.853122	0.91791	0.98472	0.975673	0.863224	0.962479	0.993404	0.984868	0.904871	0.929945	0.83341	0.530278	0.943794
Adamts3_HET_tm1b	BH-p	0.2	0.191549	0.987397	0.753447	0.988732	0.317582	NA	NA	NA	NA	0.637904	0.563807	0.993404	0.724146	0.893102	0.743309	0.855559	0.972782	0.984139	0.922826	0.899515	0.995419	0.876282	0.905363	0.958633	0.941664	0.993971	0.420907	0.905022	0.286208	0.958633	0.99062	0.988547	0.994467	0.993404	NA	NA	0.50965	0.954514	0.983913	NA	NA	NA	NA	NA	NA	NA	NA
Adap1_HOM_tm1a	BH-p	1	0.621859	0.996627	0.874838	0.985977	0.823006	0.246613	0.771833	0.982236	0.429256	0.984745	0.561559	0.71024	0.711451	0.7974	0.734063	0.869905	0.942286	0.960208	0.877969	0.993404	0.958493	0.6864	0.487974	0.71024	0.753967	0.792886	0.43182	0.885312	0.858117	0.353801	0.924562	0.917871	0.974799	0.982815	0.943325	0.976183	0.72536	0.859606	0.732694	0.609868	0.953471	0.567382	0.989722	NA	0.980024	0.961964	0.873972
Adar_HET_tm1a	BH-p	1	NA	NA	NA	NA	NA	NA	NA	NA	NA	NA	NA	NA	NA	NA	0.819921	0.999769	0.801305	0.210408	0.704074	0.993404	0.930677	0.728113	0.754585	NA	0.752835	0.79818	0.27302	0.981321	0.645262	0.827354	0.989108	0.959036	0.992531	0.752227	0.902977	0.986427	0.945061	0.952957	0.993971	NA	NA	NA	NA	NA	NA	NA	NA
Adcy2_HOM_tm1a	BH-p	0.15	0.757231	0.387468	0.770919	0.993455	0.815192	0.587675	0.939859	0.408291	0.721119	0.799088	0.811869	0.999098	0.763187	0.943687	0.802562	0.814005	0.249644	0.972122	0.854252	0.89307	0.985232	0.997308	0.750139	0.868983	0.975036	0.979101	0.98721	0.855709	0.692717	0.958493	0.989108	0.563807	0.678508	0.632772	0.876487	0.72536	0.915226	0.764943	0.827304	0.567382	0.855559	NA	0.110738	NA	0.665462	0.402992	0.645
Adcy3_HET_tm1a	BH-p	1
Adcy9_HET_tm1b	BH-p	1	0.831581	0.955278	0.951453	0.97139	0.992435	NA	NA	NA	NA	NA	0.993913	0.810563	0.948367	NA	0.929945	0.954513	0.989722	0.8351	0.768112	0.832964	0.986065	0.990704	0.79874	0.934707	0.968167	0.928972	0.997175	0.973425	0.933111	0.828924	0.998968	0.847766	0.799252	0.877791	NA	NA	0.985763	0.969351	0.894309	NA	NA	NA	0.966306	0.903301	NA	NA	NA
Adgrb1_HOM_tm2a	BH-p	0.1	0.783479	0.58117	0.875207	0.753967	0.983845	0.339845	0.850397	0.0778267	0.768359	0.837019	0.119839	0.877464	0.999769	0.9146	0.645109	0.24564	0.628432	0.944229	0.737612	0.877218	0.98721	0.929945	0.721119	0.818739	0.885125	0.886206	0.567163	0.886558	0.139791	0.443016	0.921298	0.98672	0.945972	0.99804	0.883458	0.844904	0.934707	0.799252	0.925815	0.148398	0.691931	0.551073	0.79874	NA	0.689373	0.481567	NA
Adgrd1_HOM_tm1b	BH-p	0.15	0.812659	0.980072	0.945194	0.986474	0.912792	0.100344	0.686464	0.946051	0.463801	0.944823	0.921567	0.776804	0.879338	0.830879	0.799143	0.978928	0.892079	0.866663	0.992531	0.984139	0.980609	0.720668	0.759124	0.736335	0.791225	0.967452	0.802562	0.880044	0.958912	0.999098	0.906221	0.393106	0.492205	0.387468	0.791044	0.70362	0.675772	0.835651	0.985699	0.911858	0.924365	0.924897	0.774839	0.9425	0.970841	0.94253	0.634977
Adpgk_HOM_tm2a	BH-p	1	0.980024	0.98644	0.997175	0.980072	0.934707	0.965444	0.922352	0.802106	0.950939	0.753447	0.60178	0.945972	0.868983	0.625208	0.84655	0.973425	0.816902	0.993913	0.973365	0.905027	0.995828	0.969351	0.83014	0.58117	0.882631	0.949666	0.859606	NA	0.962419	0.820787	0.935304	0.860242	0.803255	0.865529	0.974157	0.961423	0.971786	0.951739	0.959487	0.854471	0.881517	0.989749	0.978881	NA	0.980609	0.833457	0.744606
Adprhl2_HOM_em1	BH-p	0.15
Aff3_HET_tm1a	BH-p	1	0.729804	0.955278	0.885686	0.961429	0.679547	0.962621	0.909105	NA	0.768359	0.964192	0.764943	0.982384	0.746675	0.971902	0.767057	0.705824	0.998968	0.997554	0.970017	0.987397	0.685335	0.996908	0.710113	0.50965	NA	NA	0.774839	0.806932	0.923182	0.866196	0.83341	0.741107	0.691574	0.89307	NA	NA	0.90824	0.799456	0.975742	NA	NA	NA	NA	NA	NA	NA	NA
Aff3_HOM_tm1a	BH-p	0.01	0.995835	0.000300134	NA	0.850397	0.981139	0.58117	0.86196	8.12e-06	0.599577	0.840474	0.609868	0.922234	0.985843	0.874556	0.697142	0.156191	0.98644	0.982948	0.846008	0.836367	0.896842	0.828485	0.980609	0.992531	0.891494	0.945476	0.826249	0.900402	0.912533	0.982121	0.716372	0.813876	0.634777	0.803123	0.713075	0.931851	0.997852	0.955847	0.793013	NA	NA	NA	NA	NA	NA	NA	NA
Agap1_HOM_tm1a	BH-p	1	0.815692	0.771269	0.877218	0.90283	0.986065	0.983845	0.98632	0.874556	0.880788	0.880119	0.817104	0.975476	0.922535	0.977627	0.650624	0.987397	0.780965	0.737993	0.987849	0.937984	0.992531	0.936886	0.911836	0.907877	0.924592	0.760462	0.359631	NA	0.778744	0.996908	0.972138	0.919426	0.962621	0.949617	0.698596	0.967358	0.785023	0.974641	0.906263	0.832752	NA	0.979101	0.930362	NA	0.90283	0.460901	0.874838
Agbl5_HOM_em1	BH-p	0.01
Ago1_HOM_tm1a	BH-p	1	NA	NA	NA	NA	NA	NA	NA	NA	NA	NA	NA	NA	NA	NA	0.993939	0.997774	0.997175	0.749956	0.851881	0.319119	0.770099	0.928606	0.967117	NA	0.63124	0.863302	0.958182	0.688285	0.994434	0.98721	0.831036	0.905918	0.978194	0.393449	NA	0.993913	0.767803	0.290102	0.997836	NA	NA	NA	NA	NA	NA	NA	NA
Ago3_HOM_tm1a	BH-p	0.1	0.513944	0.933111	0.718771	0.995498	0.802778	0.983773	0.975942	0.859697	0.93662	0.763546	0.972221	0.832069	0.673089	0.653254	0.15167	0.79874	0.793441	0.358532	0.697142	0.0942513	0.987205	0.940304	0.989253	0.849644	0.927758	0.704074	0.460598	0.721063	0.666278	0.567388	0.999769	0.800884	0.79874	0.966498	0.922311	0.89307	0.958633	0.599577	0.0942513	NA	NA	NA	0.958921	NA	0.754908	0.559033	0.811869
Agpat3_HET_tm1a	BH-p	1	NA	NA	NA	NA	NA	NA	NA	NA	NA	NA	NA	NA	NA	NA	0.826712	0.749014	0.766911	0.929945	0.90283	0.968099	0.914278	0.986943	0.644822	0.493074	NA	NA	NA	NA	NA	NA	0.620055	NA	NA	NA	NA	NA	NA	0.921298	0.880044	NA	NA	NA	NA	NA	NA	NA	NA
Ahcyl1_HOM_tm1a	BH-p	1	0.876487	0.443709	0.871036	0.826988	0.998968	0.993866	NA	NA	0.57604	0.916217	0.982384	0.921473	0.859606	0.958182	0.992411	0.879692	0.97912	0.886264	0.912509	0.832069	0.990896	0.79874	0.748718	0.947423	0.998973	0.980609	0.994467	0.903301	0.989164	0.766911	0.676403	0.493134	0.6158	0.851432	NA	NA	0.950939	0.550455	0.941308	0.968167	0.776743	0.768545	0.851881	NA	0.592869	NA	0.996908
Aicda_HOM_tm1b	BH-p	1	0.978584	0.854562	0.812814	0.674429	0.961423	0.917871	NA	NA	0.820787	0.859896	0.99804	0.922826	0.974102	0.98721	0.773786	0.876766	0.880808	0.674675	0.788662	0.744126	0.988547	0.635411	0.880044	0.755439	0.993913	0.959203	0.924571	0.958493	0.994283	0.816902	0.963949	0.799088	0.819424	0.784595	0.929945	0.853635	0.755491	0.432944	0.563441	NA	NA	NA	NA	NA	NA	NA	NA
Akap9_HET_tm1a	BH-p	0.01	NA	NA	NA	NA	NA	NA	NA	NA	NA	NA	NA	NA	NA	NA	0.578666	0.971212	0.90531	0.753967	0.685335	0.961056	0.0365915	9.33e-11	0.0031314	0.0562519	0.989108	NA	0.871457	0.878106	0.986707	0.986282	NA	NA	NA	NA	NA	NA	NA	0.874559	NA	NA	NA	NA	NA	NA	NA	NA	NA
Akr1c20_HOM_tm1a	BH-p	0.1
Akt2_HET_tm1e	BH-p	0.1	NA	NA	NA	NA	NA	NA	NA	NA	NA	NA	NA	NA	NA	NA	0.0925313	0.786175	0.786175	0.18123	0.18123	0.786175	NA	NA	NA	NA	NA	0.0925313	NA	NA	NA	0.169765	0.0963855	0.135261	0.132942	0.0925313	NA	NA	NA	0.766777	0.0925313	NA	NA	NA	NA	NA	NA	NA	NA
Akt2_HOM_tm1e	BH-p	0.05	NA	NA	NA	NA	NA	NA	NA	NA	NA	NA	NA	NA	NA	NA	0.018123	0.479645	0.481686	NA	0.0928956	0.644924	NA	0.479645	0.464396	NA	NA	0.183916	NA	0.178167	NA	0.479645	0.140954	NA	0.481686	0.0928956	NA	NA	NA	NA	0.018123	NA	NA	NA	NA	NA	NA	NA	NA
Aldh16a1_HOM_tm1a	BH-p	1	0.708647	0.980609	0.902484	0.995147	0.775253	0.975476	0.907997	0.924562	0.942445	0.951054	0.948557	NA	0.797491	0.967117	0.760182	0.810563	0.89307	0.835912	0.472976	0.961751	0.994467	0.707442	0.905804	0.644946	0.944891	0.767057	0.869905	0.768356	0.98721	0.997308	0.998968	0.83199	0.686464	0.597926	NA	NA	0.884044	0.947423	0.859606	NA	NA	NA	NA	NA	NA	NA	NA
Aldh18a1_HET_tm1a	BH-p	1	0.919694	0.942445	0.686464	0.933845	0.28094	0.737612	0.977467	0.974483	0.850224	0.960586	0.726309	0.989722	0.80741	0.687432	0.690038	0.929945	0.979101	0.75547	0.75475	0.554012	0.926285	0.807719	0.944516	0.774839	0.837019	0.799252	0.790835	0.91159	NA	0.691574	0.829859	0.961073	0.9949	0.92961	0.993488	0.99678	0.990265	0.424572	0.826712	NA	NA	NA	NA	NA	NA	NA	NA
Aldh1b1_HOM_tm2a	BH-p	0.15	0.970254	0.996908	0.756193	0.589964	0.853635	0.934679	0.980609	0.921298	0.738061	0.986943	0.828924	0.810563	0.992531	0.924562	0.823806	0.906221	0.931659	0.584639	0.288632	0.674675	0.988278	0.909949	0.123411	0.882638	0.945959	0.800884	0.942445	0.972782	0.921298	0.968722	0.867527	0.835485	0.590863	0.874838	NA	0.955578	0.900629	0.677754	0.799252	0.980094	0.823806	0.846025	0.802778	NA	0.982511	NA	NA
Aldh2_HOM_tm1a	BH-p	0.05	0.93077	0.833457	0.762887	0.553875	0.726102	0.691652	NA	NA	NA	0.958182	0.507061	0.987574	0.999098	0.966306	0.946976	0.697142	0.986427	0.972358	0.663291	NA	0.666952	0.99811	0.883282	0.932477	NA	0.868983	0.0129765	NA	0.772758	0.600324	0.93575	0.569277	0.631617	0.96726	0.865059	0.799435	0.949617	0.958432	0.974799	NA	NA	NA	NA	NA	NA	NA	NA
Aldh3b1_HOM_tm1b	BH-p	0.15	0.92961	0.938736	0.791852	0.98311	0.904235	0.954005	0.994942	0.989826	0.848082	0.944009	0.907627	0.76579	0.93575	0.994191	0.976892	0.179122	0.123411	0.455179	0.30392	0.943149	0.993866	0.790693	0.9493	0.704074	0.978033	0.902567	0.917871	0.837091	0.950942	0.949206	0.896551	0.903241	0.951493	0.818739	0.788708	0.917435	0.679547	0.832466	0.917871	0.855559	0.989253	0.94095	0.823309	0.968196	0.83764	0.967358	0.947423
Alg13_HEMI_tm1a	BH-p	1	0.318357	0.973425	0.785023	0.255371	0.671723	0.804368	0.997836	0.762557	0.971647	0.806932	0.481567	0.891164	0.50696	0.876487	0.79987	0.940096	0.891494	0.980985	0.957114	0.89796	0.821704	0.970653	0.944262	0.999945	0.99181	0.988547	0.859697	0.865613	0.616983	0.875084	0.854602	0.786677	0.706897	0.4716	NA	NA	0.999377	0.924562	0.846008	NA	NA	NA	NA	NA	NA	NA	NA
Alox12e_HOM_tm1b	BH-p	1	0.989108	0.52588	0.549908	0.83014	0.84013	0.948367	0.877464	0.2629	0.802778	0.747126	0.797935	0.980094	0.923542	0.975158	0.902375	0.995652	0.803361	0.996908	0.453064	0.986943	0.982418	0.97131	0.777305	0.98523	0.989722	0.896842	0.512351	0.855709	0.793147	0.311549	0.671522	0.727471	0.609318	0.661437	0.793147	0.937403	0.803714	0.921548	0.692023	0.387468	0.992531	0.921298	0.872983	0.63261	0.777815	0.700706	NA
Alpk1_HOM_em1	BH-p	1	0.958182	0.963761	0.854252	0.934733	0.985864	0.423593	0.995675	0.90835	0.761083	0.9078	0.978893	0.928808	0.874838	0.924897	0.9425	0.998857	0.926535	0.963305	0.937463	0.941546	0.986474	0.712062	0.929945	0.873972	0.988732	0.988732	0.93575	0.994467	0.993488	0.567491	0.943201	0.964596	0.891096	0.949982	NA	NA	0.858317	0.776213	0.799252	NA	NA	NA	NA	NA	NA	NA	NA
Amfr_HET_tm1a	BH-p	1	NA	NA	NA	NA	NA	NA	NA	NA	NA	NA	NA	NA	NA	NA	NA	0.737216	0.932659	0.938141	0.973214	0.997774	0.868792	0.995956	0.703836	NA	0.851886	NA	0.928511	NA	0.691734	0.929945	0.924897	NA	NA	NA	NA	NA	NA	0.837039	0.914278	NA	NA	NA	NA	NA	NA	NA	NA
Amotl1_HOM_tm1a	BH-p	1	0.775831	0.809905	0.963761	0.797491	0.940499	0.857489	0.930063	NA	0.997175	0.915407	0.929945	0.993404	0.990265	0.635411	0.963264	0.967309	0.999098	0.924562	0.947423	0.986503	NA	0.841752	0.879257	NA	0.881462	0.698293	0.986606	0.881799	NA	NA	NA	NA	NA	NA	NA	NA	NA	NA	NA	NA	NA	NA	NA	NA	NA	NA	NA
Ampd3_HOM_tm2a	BH-p	1	NA	NA	NA	NA	NA	NA	NA	NA	NA	NA	NA	NA	NA	NA	0.893681	0.961073	0.955808	0.854252	0.771855	0.757383	0.665462	0.672283	0.904644	0.944516	0.988813	0.980328	0.886278	0.802826	0.992531	0.717722	0.807867	0.98472	NA	NA	NA	NA	NA	0.984716	0.918514	NA	NA	NA	NA	NA	NA	NA	NA
Amz2_HOM_tm1e	BH-p	1	0.824818	0.620055	0.727471	0.997175	0.988598	0.915884	0.914811	0.553913	0.988813	0.612754	0.608483	0.830136	0.971212	0.905804	0.97912	0.865743	0.988732	0.777662	0.772174	0.632421	0.99023	0.785023	0.920934	0.815165	0.957363	0.966306	0.93705	0.963162	0.793636	0.994191	0.994467	0.99323	0.934629	0.942286	0.826469	0.880115	0.90481	0.89843	0.971647	0.922064	0.908589	0.836367	0.996627	0.993965	0.877969	0.761567	0.997919
Ankhd1_HOM_tm1a	BH-p	0.05
Ankrd13a_HOM_Gt	BH-p	0.15	NA	NA	NA	NA	NA	NA	NA	NA	NA	NA	NA	NA	NA	NA	0.61559	0.61559	0.61559	NA	NA	0.142076	NA	NA	NA	NA	NA	NA	NA	NA	NA	NA	NA	NA	0.142076	0.142076	NA	NA	NA	NA	0.604124	NA	NA	NA	NA	NA	NA	NA	NA
Ankrd13d_HOM_tm1a	BH-p	1	0.879338	0.958511	0.98721	0.961751	0.997046	0.915407	0.903451	0.944203	0.780719	0.90283	0.90705	0.933111	0.884104	0.840581	0.853122	0.993913	0.84013	0.820465	0.812455	0.89041	0.994942	0.877218	0.97587	0.961455	0.834096	0.807105	0.978584	0.930063	0.951713	0.928808	0.790693	0.966517	0.926285	0.943973	0.981277	0.979098	0.81718	0.932578	0.965837	NA	0.998968	NA	0.954675	0.971647	NA	0.997175	NA
Ankrd6_HOM_tm1b	BH-p	1	0.900426	0.724093	0.961423	0.702901	0.885125	0.961751	0.915407	0.6864	0.549925	0.949617	0.967776	0.90531	0.803435	0.75817	0.986503	0.791225	0.50965	0.965583	0.840067	0.674675	0.986707	0.96854	0.934707	0.872701	0.83506	0.859606	0.904235	0.96068	0.794474	0.611764	0.987949	0.968094	0.968476	0.988732	0.82788	0.989733	0.607177	0.79874	0.842058	0.978893	0.98721	0.987397	0.753967	0.917871	0.953199	0.928972	0.958912
Ankrd9_HOM_tm1	BH-p	1	0.767156	0.991166	0.97131	0.776213	0.98695	0.973425	0.646498	0.859502	0.935777	0.757015	0.749014	0.679848	0.988732	0.982511	0.82971	0.882307	0.998336	0.865059	0.789963	0.697142	0.998968	0.980609	0.812455	0.988278	0.969984	0.885474	0.984139	0.944813	0.949617	0.824736	0.954556	0.983495	0.874175	0.809524	0.819424	0.928044	0.928129	0.827354	0.95301	0.929945	0.993788	0.991682	0.900426	NA	0.917871	0.851881	NA
Anks1b_HOM_tm1a	BH-p	0.01	0.958912	0.936681	0.982353	0.934707	0.828144	0.921298	0.121957	0.704074	0.992531	0.988732	0.858317	0.691574	0.881978	0.958432	0.944009	0.47049	0.924155	0.776268	0.682796	0.797491	0.946191	0.490208	0.129399	1.24e-06	0.819854	0.860958	0.898451	0.995419	0.949617	0.940385	0.859606	0.98721	0.92119	0.965675	0.932573	0.812455	0.880843	0.992435	0.96754	0.993323	0.993913	0.946419	0.873468	0.958493	0.84447	0.949617	0.959938
Anks4b_HOM_tm2a	BH-p	1	NA	NA	NA	NA	NA	NA	NA	NA	NA	NA	NA	NA	NA	NA	0.756193	0.927159	0.958807	0.83506	0.826435	0.911897	0.936867	0.684132	0.924636	0.903301	0.797491	0.900426	0.992296	0.455073	0.974791	0.662806	0.98644	NA	NA	NA	NA	NA	NA	0.860473	0.893333	NA	NA	NA	NA	NA	NA	NA	NA
Anks6_HET_tm1b	BH-p	1	0.947423	0.909059	0.867148	0.912773	0.851088	0.92119	0.958893	0.95015	0.802778	0.958633	0.751449	0.881004	0.818234	0.934619	0.980609	0.914345	0.920425	0.949617	0.958912	0.965837	0.979101	0.655032	0.630168	0.732093	0.813876	0.874459	0.985236	0.985402	0.924562	0.767156	0.755862	0.993866	0.994012	0.97131	0.784145	0.781249	0.68665	0.820465	0.87212	0.715512	NA	NA	0.947423	0.812814	NA	0.901005	0.946051
Ano10_HOM_tm1a	BH-p	0.15	0.658328	0.971902	0.558747	0.929167	0.803164	0.9425	0.955912	0.989733	0.826249	0.996466	0.83104	0.988732	0.801547	0.980321	0.921298	0.911895	0.883282	0.914942	0.973365	0.850031	0.987889	0.870539	0.954811	0.96854	0.997774	0.858317	0.981027	0.736884	0.901972	0.987889	0.109968	NA	NA	NA	NA	NA	NA	0.984139	0.997948	0.980609	0.852533	0.848319	0.909092	NA	0.982157	0.972021	0.896014
Anp32e_HOM_tm1e	BH-p	0.1	0.0618864	0.790835	0.635411	0.644278	0.935907	NA	0.947423	NA	0.789578	0.721119	0.95605	0.915407	0.704663	0.991503	0.945939	0.899901	0.912695	0.995828	0.924424	0.936987	0.533544	0.98265	0.590221	0.560599	0.920555	0.996963	0.929981	NA	0.961429	0.582729	0.912928	0.630135	0.772434	0.454504	NA	0.665841	0.785023	0.986427	0.959988	0.418459	0.746073	0.333352	0.989749	NA	NA	NA	NA
Anxa6_HOM_tm1a	BH-p	1	NA	NA	NA	NA	NA	NA	NA	NA	NA	NA	NA	NA	NA	NA	0.982157	0.92892	0.964076	0.875886	0.70752	0.772605	0.914811	0.255118	0.752058	0.965324	0.800884	0.732093	0.983773	0.881652	0.423593	0.936314	0.949617	0.855559	NA	NA	NA	NA	NA	0.815165	0.684071	NA	NA	NA	NA	NA	NA	NA	NA
Anxa8_HOM_em1	BH-p	1
Anxa9_HOM_tm1b	BH-p	1	0.761399	0.879486	0.872248	0.97139	0.997308	0.67712	0.630211	0.98695	0.960322	0.556407	0.845719	0.929945	0.968437	0.966518	0.954724	0.992531	0.753967	0.606445	0.958432	0.986589	0.997774	0.978033	0.920597	0.736855	0.98695	0.584656	0.924861	0.756193	0.874175	0.943224	0.70829	0.859606	0.969771	0.983845	0.917871	0.878606	0.799252	0.958893	0.986427	0.947423	0.6158	0.841637	0.934707	NA	0.852454	0.980062	NA
Ap2a2_HET_em1	BH-p	0.05	0.455154	0.751037	0.869905	0.865962	0.944009	0.44351	0.420907	0.819854	0.752141	0.820787	0.111133	0.962479	0.91761	0.961261	0.420907	0.465345	0.929945	0.87142	0.752061	0.901143	0.995498	0.0444089	0.450187	0.802826	0.931418	0.826249	0.626474	0.799054	0.928937	0.49063	0.983187	0.988732	0.90283	0.953093	NA	0.777305	NA	0.58438	0.802778	NA	NA	NA	NA	NA	NA	NA	NA
Ap2a2_HET_Tm1b	BH-p	0.2	0.983814	0.969364	0.859606	0.989108	0.998186	0.644856	0.798305	0.79874	0.979098	0.829255	0.871829	0.947423	0.945959	0.997175	0.90436	0.966297	0.958369	0.757829	0.995799	0.985777	0.999983	0.859606	0.787898	0.917484	0.979098	0.988823	0.727471	0.896254	0.961073	0.440092	0.961429	0.767224	0.962888	0.829046	0.827354	0.992531	0.931418	0.97289	0.979098	0.88146	0.990926	0.966498	0.723303	0.893011	NA	0.183279	NA
Ap4e1_HOM_tm1a	BH-p	0.05	NA	NA	NA	NA	NA	NA	NA	NA	NA	NA	NA	NA	NA	NA	0.9425	0.756193	0.853635	0.980072	0.93077	0.823934	0.313033	0.0190567	0.196384	0.993913	0.879877	0.90531	0.907358	NA	0.594864	0.728224	0.803714	0.998274	0.877218	0.992531	NA	0.815692	0.990265	0.711451	0.9493	NA	NA	NA	NA	NA	NA	NA	NA
Ap4e1_HOM_tm1b	BH-p	0.01	NA	0.932477	0.78492	0.632217	0.515901	0.0924561	0.130245	0.669444	0.64126	0.811869	0.00110329	0.653254	0.507061	0.99181	0.935304	0.705162	0.0527762	0.965444	0.958912	0.925665	0.982384	0.563807	0.900426	0.225033	0.799252	0.89307	0.452152	0.553606	0.00354127	0.145288	0.420907	0.855709	0.796904	0.929945	NA	0.463785	0.68879	0.507061	0.923024	0.917271	0.948177	0.883458	0.753967	0.961056	0.924562	0.90531	0.918305
[truncated: 4,574 more rows]
[truncated: 43 more columns]
