# Supplementary material for: Large-scale neuroanatomical study uncovers 198 gene associations in mouse brain morphogenesis
Source: Nat Commun. 2019 Aug 1;10:3465. doi: 10.1038/s41467-019-11431-2 (PMC6671969; doi:10.1038/s41467-019-11431-2)
Supplement: Supplementary file 15 — Supplementary Data 11 [file 41467_2019_11431_MOESM15_ESM.xlsx]

## Sheet: Supplementary Data 11
Section	Parameter	%missing	Average
1	1_TBA	5
1	1_LV	1.8
1	1_Cg	4.7
1	1_Cg_Width	3.7
1	1_Cg_Height	4.4
1	1_gcc	19.8
1	1_gcc_Width_T	22.5
1	1_gcc_Width_B	25.7
1	1_gcc_Height	22.5
1	1_CPu	5.3
1	1_aca	1.6
1	1_Pir	3.3
1	1_M1	3.2
1	1_S2	4.6	0.092
2	2_TBA	3.2
2	2_LV	1.4
2	2_D3V	2.9
2	2_RSGc	4.2
2	2_RSGc_Width	3.1
2	2_RSGc_Height	4.5
2	2_cc	8.4
2	2_cc_Width	7.9
2	2_cc_Height	6.5
2	2_dhc	8.7
2	2_AM	9.4
2	2_Pir	5
2	2_ic	7.3
2	2_opt	13.2
2	2_mt	11.1
2	2_fi	2.8
2	2_Hb	2.2
2	2_HP	10.9
2	2_TILpy	12.1
2	2_DG	12.3
2	2_Mol	37.8
2	2_Rad	30
2	2_Or	10.5
2	2_M1	3.1
2	2_S2	3.8	0.089
3	3_TBA	39
3	3_4V	48.7
3	3_Pons	42.5
3	3_py	31.8
3	3_g7	59.8
3	3_CN	46.8
3	3_Lat	45.4
3	3_IntA	53
3	3_IGL	43.2	0.456
4	4_TBA	3.19149
4	4_TB_width	2.34043
4	4_TB_height_CS1	3.61702
4	4_TB_height_CS2	5.31915
4	4_Pons_height	5.21277
4	4_TC_area	12.9787
4	4_IGL_area	16.1702
4	4_Med_area	23.2979
4	4_Folia	6.17021
4	4_LV_area	2.34043
4	4_cc_height	3.29787
4	4_cc_length	1.80851
4	4_cc_area	2.02128
4	4_M1_length	2.55319
4	4_M2_length	2.55319
4	4_TCTX_area	4.25532
4	4_Cg_height	4.78723
4	4_Cg_area	3.61702
4	4_TTh_area	5.42553
4	4_CPu_area	48.1915
4	4_Mol_length	1.48936
4	4_Rad_length	1.2766
4	4_Or_length	1.38298
4	4_HP_area	3.40426
4	4_TILpy_length	5.85106
4	4_TILpy_area	7.65957
4	4_DG_length	3.82979
4	4_DG_area	5.6383
4	4_fi_area	3.93617
4	4_aca_area	3.29787
4	4_sm_area	9.89362
4	4_f_area	28.4043
4	4_och_area	23.8298
4	4_VMHvl_area	46.9149
4	4_Pn_area	10.2128
4	4_SN_area	16.1702
4	4_fp_area	17.8723
4	4_DS_area	0.851064
4	4_InfC_area	6.17021
4	4_SupC_area	12.3404	0.092
