# Supplementary material for: Large-scale neuroanatomical study uncovers 198 gene associations in mouse brain morphogenesis
Source: Nat Commun. 2019 Aug 1;10:3465. doi: 10.1038/s41467-019-11431-2 (PMC6671969; doi:10.1038/s41467-019-11431-2)
Supplement: Supplementary file 16 — Supplementary Data 12 [file 41467_2019_11431_MOESM16_ESM.xlsx]

## Sheet: Supplementary Data 12
Barcode	1_TBA	1_LV	1_Cg	1_Cg_Width	1_Cg_Height	1_gcc	1_gcc_Width_T	1_gcc_Width_B	1_gcc_Height	1_CPu	1_aca	1_Pir	1_M1	1_S2	2_TBA	2_LV	2_D3V	2_RSGc	2_RSGc_Width	2_RSGc_Height	2_cc	2_cc_Width	2_cc_Height	2_dhc	2_AM	2_Pir	2_ic	2_opt	2_mt	2_fi	2_Hb	2_HP	2_TILpy	2_DG	2_Mol	2_Rad	2_Or	2_M1	2_S2	4_TB_area	4_TB_width	4_TB_height_CS1	4_TB_height_CS2	4_Pons_height	4_TC_area	4_IGL_area	4_Med_area	4_Folia	4_LV_area
M01407354	0.324548	0.00410823	0.00869518	0.08786	0.123952	0.00835773	0.151659	0.0579657	0.0408312	0.0329138	0.000714841	0.0014459	0.120907	0.0973387	0.459425	0.0066855	0.00402775	0.0036067	0.0627051	0.079475	0.00365647	0.107808	0.0290772	0.00033373	0.00666044	0.00160738	0.00991926	0.00135678	0.000238569	0.00335817	0.000774318	0.037382	0.601673	0.157772	0.00984195	0.0257881	0.0170357	0.0799032	0.0862195
M01407355	0.319607	0.00437278	0.00944	0.0902297	0.156398	0.00845932	0.136712	0.0484871	0.0437477	0.0311697	0.000702849	0.00124749	0.122549	0.096488	0.478659	0.00690067	0.00447631	0.00373443	0.0647102	0.0816624	0.00367661	0.110463	0.0335399	0.000438328	0.00692433	0.001622	0.0106778	0.00121863	0.000290136	0.00324068	0.000807278	0.0415159	0.645469	0.16522	0.0108376	0.027657	0.0173088	0.0789484	0.0845789
M01465214	0.313221	0.00147524	0.0102441	0.0924093	0.174738	0.0094665	0.140776	0.0808592	0.0353188	0.0403266	0.000709536	0.00188954	0.129681	0.107705	0.464288	0.005149	0.00262792	0.00408522	0.0668205	0.092626	0.00376588	0.107557	0.0324174	0.00040183	0.00948171	0.00181441	0.0104182	0.00120533	0.000337631	0.00376293	0.000985421	0.0417254	0.649846	0.187537	0.0109607	0.0236853	0.0177478	0.0850266	0.0907659
M01482388	0.311154	0.00105963	0.00969622	0.100592	0.159447	0.0107739	0.154169	0.0914621	0.0427971	0.0313439	0.000625741	0.00117465	0.122987	0.106333	0.391639	0.00352686	0.00274106	0.00325838	0.0685194	0.076447	0.00296487	0.10205	0.0281888	0.000411899	0.00525536	0.00177021	0.00802404	0.00114288	0.000180367	0.00297298	0.000710081	0.038305	0.676406	0.1642	0.0100109	0.0226704	0.013882	0.0653694	0.0836446
M01482390	0.30207	0.00111719	0.00817652	0.0962187	0.132144	0.010261	0.160729	0.0965831	0.0371314	0.0314825	0.000631821	0.00132302	0.115721	0.107699	0.367846	0.00359203	0.00230621	0.0034916	0.0634169	0.0783741	0.00296603	0.10041	0.0234802	0.000272227	0.00433747	0.00155299	0.00837197	0.000923697	0.000243267	0.00292812	0.000630485	0.0273628	0.518219	0.137719	0.00929688	0.0211665	0.0140305	0.0787166	0.0825513
M01512468	0.326612	0.000931742	0.0113235	0.0942145	0.164375	0.011066	0.161826	0.0936681	0.0382235	0.0264574	0.000591001	0.00200882	0.12665	0.110615	0.443984	0.00358892	0.00459669	0.00416771	0.0677909	0.0812195	0.00350852	0.117358	0.0265744	0.000456141	0.00512194	0.00203801	0.00842299	0.00111305	0.000295197	0.00308898	0.000797797	0.0343479	0.585886	0.146513	0.0131975	0.0225704	0.0138228	0.0779147	0.0904861
M01008436	0.305446	0.00158546	0.00978421	0.0904638	0.143827	0.00910052	0.155809	0.0799489	0.0371314	0.0321166	0.000640162	0.00152908	0.118915	0.106324	0.431801	0.00243051	0.00137835	0.00479234	0.0719941	0.0966509	0.00327483	0.0989522	0.0223881	0.000401341	0.00428575	0.00175457	0.00870195	0.00141977	0.000288194	0.0039238	0.000646486	0.0321605	0.566061	0.13882	0.0105959	0.0200699	0.018003	0.0903569	0.0962187
M00982766	0.288383	0.0017776	0.00928218	0.0828246	0.149072	0.00862413	0.154442	0.0656036	0.0425919	0.0304278	0.00056931	0.00155459	0.115385	0.105513	0.451965	0.00331321	0.00165608	0.00522555	0.0753417	0.0956549	0.00326533	0.116629	0.0262104	0.000346831	0.00500665	0.00216157	0.00879678	0.0015761	0.000350846	0.00438329	0.000844604	0.0336902	0.562772	0.114559	0.0110035	0.0225797	0.0169248	0.0909949	0.0991344
M00982768	0.298495	0.00216794	0.00874308	0.0844109	0.143882	0.00794182	0.140228	0.0569828	0.0403388	0.0317217	0.000532382	0.00141223	0.125002	0.102415	0.444391	0.00188556	0.00160422	0.00466326	0.0718907	0.0909973	0.00358099	0.108793	0.0286676	0.000434968	0.00492251	0.00234179	0.00838549	0.00149747	0.000256773	0.00334549	0.000985449	0.0421963	0.64625	0.165836	0.011194	0.0265482	0.0130887	0.0812453	0.095672
M01696765	0.31648	0.00237723	0.00994007	0.0877449	0.160001	0.00829416	0.154715	0.0656216	0.0453222	0.0262349	0.000639802	0.00117665	0.117526	0.101937	0.454417	0.00451746	0.00342229	0.00454767	0.0713196	0.082226	0.00353033	0.110433	0.0281216	0.00033733	0.00766254	0.00217923	0.00987475	0.00127245	0.000271835	0.00347818	0.000686591	0.0369181	0.591321	0.173291	0.0114671	0.0236167	0.0156798	0.086927	0.0932118
M01712448	0.320651	0.00246119	0.00997998	0.0888383	0.163819	0.00995382	0.164679	0.0699772	0.0458682	0.0280025	0.000748909	0.0015739	0.131929	0.110813	0.46806	0.00228427	0.00209919	0.00431663	0.0669015	0.0909322	0.00369511	0.107973	0.0316709	0.000276607	0.00622851	0.00169734	0.00961137	0.00130216	0.000232421	0.00337711	0.000716299	0.0477231	0.772837	0.190826	0.0136513	0.0275174	0.0177905	0.0795941	0.0939151
M01712449	0.322314	0.00255154	0.0104235	0.093303	0.140517	0.0105658	0.166925	0.0699772	0.043684	0.0310808	0.000673567	0.00163874	0.126997	0.111526	0.452179	0.00245382	0.00257514	0.00353671	0.0590509	0.0856893	0.00365382	0.114806	0.0349472	0.000408982	0.00656674	0.00168746	0.00976161	0.00133514	0.00024548	0.00348583	0.000776291	0.0501046	0.78775	0.181368	0.0120131	0.0265744	0.0174284	0.0780312	0.0922096
M01886256	0.312291	0.00157249	0.0110966	0.0921405	0.162231	0.00965119	0.147284	0.0780168	0.0404666	0.0214747	0.000628812	0.00149707	0.12295	0.107182	0.448601	0.0019867	0.00171158	0.0045829	0.0643456	0.096245	0.00322526	0.0929639	0.0262486	0.000277377	0.00532512	0.00142324	0.00948253	0.00148876	0.000309475	0.00375004	0.000665732	0.0361142	0.589297	0.150487	0.0082027	0.0233321	0.0159166	0.0917607	0.0896828
M01886259	0.310549	0.00187186	0.0101592	0.0887107	0.151659	0.00908646	0.154575	0.0636772	0.0432616	0.0305845	0.000695304	0.00151621	0.123554	0.102078	0.450091	0.00325377	0.00279012	0.00439624	0.0672621	0.0871309	0.00348483	0.105724	0.0291651	0.000352204	0.00620883	0.0016119	0.00939959	0.00158253	0.000240429	0.00368851	0.00067982	0.0381782	0.616119	0.151405	0.00966096	0.0257625	0.0152185	0.0829684	0.0874954
M01417454	0.329494	0.00279871	0.00986396	0.0922096	0.15071	0.00963996	0.159801	0.0817212	0.0407978	0.0300724	0.000703473	0.00170059	0.124958	0.114447	0.459904	0.00412567	0.00340366	0.00387287	0.0674339	0.0826388	0.00441611	0.125766	0.031309	0.000370213	0.0084971	0.00201701	0.0103598	0.00178494	0.000243955	0.00297515	0.000822182	0.0425483	0.670638	0.169297	0.0113466	0.0270325	0.0151004	0.0803132	0.087859
M01431292	0.317012	0.00165344	0.0115609	0.096672	0.156467	0.0101431	0.175754	0.0578031	0.0528326	0.0345072	0.000662501	0.00183974	0.122241	0.106487	0.453268	0.000791343	0.00210507	0.00430269	0.0685256	0.0999879	0.00339731	0.105704	0.0274239	0.00023758	0.00465818	0.0018998	0.00961191	0.00141654	0.000287157	0.00318841	0.000649483	0.0422322	0.690418	0.181249	0.00991991	0.0244827	0.0161361	0.0857484	0.0922185
M01431293	0.330749	0.000647138	0.0115311	0.100867	0.163668	0.0108717	0.161003	0.0943088	0.0472405	0.035516	0.000814184	0.00229884	0.124813	0.10515	0.47782	0.00378624	0.00344528	0.00401697	0.0701658	0.0891789	0.00382842	0.115348	0.0264626	0.000273738	0.00654169	0.00190747	0.011971	0.00122602	0.000243137	0.00345885	0.000746995	0.0434868	0.667448	0.188148	0.0107997	0.025361	0.0135985	0.0843842	0.0956869
M01648493	0.325551	0.00200803	0.00987606	0.0858675	0.150853	0.00812902	0.16986	0.0598121	0.0389516	0.0390882	0.000755079	0.00186443	0.124311	0.101687	0.472683	0.00343036	0.00421024	0.00458368	0.0664237	0.0808228	0.00363574	0.115638	0.0335865	0.000614773	0.00835948	0.00191134	0.0106151	0.00135628	0.000297774	0.00353835	0.000786829	0.0473463	0.776136	0.184967	0.0114676	0.0234815	0.0146364	0.0765301	0.0903881
M01648494	0.326425	0.00246402	0.010878	0.0887564	0.158405	0.00748265	0.155217	0.0437358	0.0429575	0.038994	0.000794677	0.00208453	0.123453	0.1009	0.494643	0.00257924	0.00361565	0.00457906	0.0667148	0.0789961	0.0034049	0.117176	0.0283952	0.000528914	0.00617786	0.00247536	0.0102787	0.00142821	0.000307471	0.00378287	0.00077101	0.0456738	0.743457	0.192012	0.0109513	0.0268937	0.0170596	0.0828789	0.095088
M01665794	0.305335	0.000132076	0.0101105	0.0902538	0.153657	0.00935772	0.164404	0.0790211	0.0408801	0.0318774	0.000714235	0.001868	0.121604	0.10534	0.412059	0.000511204	0.00275727	0.00482853	0.0655311	0.0856179	0.00273585	0.0946038	0.0216723	0.000392856	0.00525292	0.00185633	0.00917965	0.00110462	0.000208819	0.0033792	0.000871765	0.0360598	0.623773	0.188976	0.00764552	0.0207534	0.0141471	0.0810816	0.0934912
M02179274	0.288655	0.00124902	0.00945782	0.0947522	0.156706	0.00912354	0.149879	0.0784699	0.0396595	0.0251919	0.000524734	0.0015076	0.123961	0.0980321	0.441495	0.00247539	0.00233002	0.00544177	0.0721574	0.090379	0.00356157	0.0976676	0.0208297	0.000256722	0.00605814	0.00179334	0.00944168	0.0010079	0.000245367	0.00409853	0.000637822	0.0294763	0.530251	0.13471	0.00865827	0.0229466	0.0164923	0.0976488	0.09293
M02240573	0.292271	0.00180762	0.00868792	0.0905612	0.138484	0.00911703	0.165783	0.0692145	0.048105	0.0264266	0.00061106	0.00158403	0.123636	0.102041	0.457229	0.00223646	0.00248076	0.00522383	0.0685131	0.0925656	0.00371617	0.110787	0.0233236	0.000310909	0.00337332	0.00217397	0.00772637	0.00110379	0.000264513	0.00395297	0.000679657	0.032599	0.583021	0.137849	0.00971817	0.023688	0.0173513	0.0945192	0.0969388
M02067872	0.320726	0.000620025	0.0110391	0.0961492	0.159378	0.0100959	0.166227	0.0941944	0.0462361	0.0248365	0.00064433	0.00179095	0.128514	0.109329	0.450062	0.000786237	0.0018543	0.00498065	0.0673141	0.104984	0.00318094	0.104057	0.0242954	0.000286472	0.00293059	0.00255554	0.00955006	0.00119861	0.000368416	0.00371231	0.000545187	0.0343394	0.627328	0.148495	0.00974169	0.0194363	0.0189324	0.0901682	0.0923834
M02134582	0.317582	0.00192927	0.009328	0.0947522	0.158163	0.00903376	0.16691	0.0706997	0.048105	0.031582	0.000608404	0.00163697	0.129885	0.114431	0.421563	0.0019041	0.00224436	0.00535086	0.074344	0.0991254	0.00371298	0.0981535	0.0252673	0.000393783	0.00300045	0.00190868	0.00864675	0.00118009	0.000208247	0.00344078	0.000473735	0.0359111	0.642971	0.139955	0.00911079	0.0265624	0.0173513	0.087174	0.09457
M02134585	0.3294	0.00134364	0.00933285	0.0870991	0.161079	0.0099872	0.156706	0.0706997	0.0459184	0.0346031	0.000721758	0.00179387	0.127145	0.112245	0.430205	0.00149153	0.00238009	0.00509288	0.069242	0.105442	0.00401751	0.110301	0.0301263	0.000345041	0.00538738	0.00166285	0.00934204	0.00109097	0.000281957	0.00406433	0.00067793	0.0370747	0.63046	0.135007	0.0103555	0.0259839	0.0182102	0.0920356	0.0896501
M02086599	0.339708	0.00262194	0.0107167	0.0904134	0.152421	0.00942475	0.172956	0.0793758	0.0493748	0.0338893	0.000739405	0.00169121	0.120937	0.113293	0.485964	0.00217537	0.00256736	0.00445061	0.0634662	0.0915783	0.00322702	0.118705	0.0297398	0.000293246	0.00491245	0.00237325	0.00964395	0.00166471	0.00040806	0.00430717	0.000733844	0.0387155	0.631825	0.147459	0.0111477	0.02138	0.0179519	0.0861559	0.0942055
M02102382	0.332378	0.00293019	0.00990829	0.0896689	0.156412	0.0100393	0.167225	0.0629971	0.0503416	0.0313597	0.000723531	0.00162318	0.128103	0.106354	0.442746	0.00292003	0.00270579	0.00444881	0.0628069	0.0924742	0.00344789	0.110202	0.027814	0.000423931	0.0045523	0.00202359	0.00990041	0.00189759	0.000298612	0.00407362	0.000711009	0.0381471	0.618769	0.124431	0.00941953	0.028519	0.0177714	0.0832477	0.0865172
M02102383	0.331049	0.00105883	0.0106136	0.0918629	0.163112	0.0105719	0.166665	0.0805362	0.0462964	0.0317151	0.000752179	0.00164873	0.128473	0.1058	0.476004	0.00094541	0.00190755	0.00463315	0.0630466	0.105321	0.00353183	0.122324	0.0302829	0.000371958	0.00595847	0.00180023	0.00946386	0.0014467	0.000274877	0.00395881	0.000715516	0.036238	0.591771	0.155616	0.010181	0.0229395	0.0167808	0.0988661	0.0956633
M02105569	0.329804	0.000683442	0.0115465	0.0914723	0.165719	0.0107908	0.159055	0.0918367	0.0457602	0.028753	0.00071955	0.00113154	0.130469	0.112531	0.495623	0.00158018	0.0020057	0.0050371	0.0709427	0.0996569	0.00350903	0.113823	0.0310982	0.000386065	0.00598921	0.00180403	0.0108896	0.00113679	0.000287468	0.00369292	0.000816319	0.0397269	0.640467	0.160911	0.0101795	0.0250274	0.0162622	0.0919652	0.0918367
M01392210	0.310033	0.00241539	0.00866767	0.0842144	0.136347	0.00848872	0.144367	0.0623405	0.0437477	0.0287355	0.000747271	0.00118553	0.119205	0.0991615	0.472057	0.00436108	0.00335095	0.00433736	0.0681735	0.0885891	0.00349107	0.106817	0.0255195	0.000465707	0.00636991	0.001891	0.010199	0.0012048	0.00027771	0.00337976	0.000805816	0.0357643	0.604356	0.156356	0.0103293	0.0246689	0.0180296	0.0822091	0.0925993
M01458917	0.308084	0.00222733	0.0099609	0.0888695	0.156052	0.00993889	0.163736	0.0714944	0.0484658	0.0295912	0.000769009	0.00156463	0.124229	0.112297	0.4705	0.00334055	0.00261641	0.00422223	0.0653612	0.097629	0.00375436	0.111912	0.0317045	0.000536506	0.00671223	0.00217623	0.0097052	0.00141991	0.000272259	0.00354493	0.000916693	0.0447598	0.714528	0.188346	0.0120159	0.0242201	0.014422	0.0829432	0.0957085
M01458918	0.344044	0.00200307	0.010947	0.0956778	0.157661	0.0100726	0.170209	0.0758226	0.0469763	0.0329372	0.000815526	0.00178711	0.131638	0.100592	0.460136	0.00270551	0.00245743	0.00498111	0.0663378	0.0961055	0.00391331	0.116686	0.0320536	0.000414944	0.00530927	0.00204241	0.0107919	0.0012981	0.000272285	0.00393996	0.000934704	0.0378336	0.587602	0.152485	0.00805424	0.0266314	0.0158853	0.0896185	0.0893958
M00409645	NA	NA	NA	NA	NA	NA	NA	NA	NA	NA	NA	NA	NA	NA	0.509095	0.0021926	0.0025476	0.00574519	0.0705239	0.098016	0.0043778	0.120091	0.0322175	0.0005403	0.0040943	0.00281265	0.0114758	0.0018488	0.0003951	0.0047163	0.00065388	0.0397193	0.610614	0.172381	0.0101993	0.0268779	0.0192672	0.0950065	0.104966
M00409380	NA	NA	NA	NA	NA	NA	NA	NA	NA	NA	NA	NA	NA	NA	0.540753	0.00060835	0.0021841	0.00593845	0.071692	0.0973922	0.0047264	0.133018	0.0343232	0.0004869	0.0033093	0.0028644	0.0117937	0.0014271	0.000346876	0.0033319	0.000953548	0.0437951	0.723595	0.187544	0.0102536	0.0255279	0.0147727	0.104022	0.111807
M00558106	NA	NA	NA	NA	NA	NA	NA	NA	NA	NA	NA	NA	NA	NA	0.567868	0.00250705	0.00262957	0.00623369	0.0733011	0.103723	0.00450103	0.124243	0.0322429	0.00055357	0.0040594	0.0028925	0.0114868	0.00268185	0.00025895	0.00480825	0.000810283	0.0448219	0.643925	0.166439	0.0109944	0.0274526	0.0150417	0.10213	0.111344
M01792481	0.319783	0.00217763	0.0109661	0.0966287	0.160539	0.010683	0.155535	0.0997722	0.0406807	0.0240047	0.000631294	0.00156218	0.128944	0.117358	0.438311	0.00203048	0.00256489	0.00514591	0.0686105	0.0884601	0.00311585	0.0934852	0.0253913	0.000333151	0.0060776	0.00190131	0.0101961	0.00132393	0.000277267	0.00368214	0.000741146	0.0407983	0.689547	0.168027	0.00955588	0.0275073	0.0154155	0.0827517	0.0912749
M01785893	0.302532	0.00109993	0.00968012	0.0911617	0.14804	0.00919461	0.152255	0.0759909	0.0409538	0.0271436	0.000631019	0.00145887	0.121442	0.10369	0.463508	0.00355079	0.00356245	0.0045519	0.0701595	0.0877321	0.00364902	0.121549	0.0314889	0.000392534	0.00643094	0.00190411	0.0099579	0.0012141	0.0002798	0.00371084	0.00081836	0.0392981	0.656623	0.168829	0.0098289	0.0243194	0.0147262	0.0860859	0.0888383
M01785894	0.331419	0.00125693	0.0105023	0.093207	0.137119	0.00981869	0.160165	0.0882246	0.0381022	0.0173989	0.000669076	0.00180411	0.127602	0.115931	0.516418	0.00237119	0.00255567	0.00488963	0.0721837	0.0921075	0.00318247	0.117633	0.0271812	0.000277902	0.00649222	0.00225096	0.0109183	0.00186987	0.000280689	0.00386502	0.000912009	0.0450814	0.701844	0.178679	0.00849411	0.025487	0.0165231	0.0878706	0.096245
M01851982	0.295049	0.00150323	0.00910749	0.0860137	0.137605	0.00862486	0.146879	0.0685194	0.0451402	0.0260861	0.000667425	0.00117807	0.126054	0.107517	0.388969	0.00437314	0.00256064	0.0035415	0.0617768	0.0789953	0.0033239	0.109704	0.0283946	0.000323422	0.00486773	0.00154704	0.00880602	0.00127607	0.000244427	0.00316304	0.000567999	0.0329835	0.565664	0.14895	0.00800874	0.0242082	0.0145326	0.0750071	0.0858549
M01886835	0.313364	0.00195978	0.00928545	0.0923802	0.149118	0.0102043	0.165261	0.0557263	0.0496274	0.0287899	0.000733267	0.00151547	0.129024	0.108131	0.461597	0.00471624	0.00216711	0.00493512	0.0703512	0.0950004	0.00315305	0.0904343	0.026226	0.000351181	0.00522817	0.00199291	0.0105297	0.0015433	0.000224599	0.00336024	0.000667235	0.0370094	0.597242	0.149842	0.0113219	0.0280696	0.0160836	0.0842902	0.0902118
M01853705	0.291945	0.00244391	0.00896847	0.0901689	0.13542	0.00836169	0.137768	0.0575854	0.04332	0.0282905	0.000730469	0.00114507	0.119233	0.0984055	0.437909	0.00391703	0.00325569	0.00367895	0.0619134	0.0750819	0.00341778	0.103326	0.0292137	0.00036915	0.00629755	0.00147673	0.0101183	0.0015341	0.000290941	0.00349552	0.000638718	0.0419032	0.718913	0.167233	0.0117401	0.0241627	0.0154174	0.074043	0.0845558
M01720631	0.311914	0.00100403	0.0092855	0.0898457	0.147849	0.00991859	0.147995	0.0806289	0.0397064	0.0334011	0.000671313	0.00210988	0.118477	0.102796	0.434874	0.00349939	0.00190069	0.00412927	0.0680638	0.0834179	0.00301664	0.101413	0.0283959	0.000356657	0.00585125	0.00182968	0.00978496	0.00140343	0.000236126	0.00348219	0.000596636	0.0342592	0.595806	0.14577	0.00905727	0.0236666	0.0177185	0.0885224	0.0860572
M01720632	0.308302	0.00136031	0.00978069	0.0885955	0.147456	0.009637	0.147424	0.083491	0.0382235	0.0309917	0.000711472	0.00168987	0.124815	0.102057	0.413502	0.00294033	0.0026194	0.00449885	0.0656074	0.0969428	0.00325873	0.121916	0.0273039	0.000324583	0.00840789	0.00157037	0.0110358	0.00117821	0.000208063	0.00350243	0.00065172	0.0373336	0.558778	0.165993	0.0118452	0.0242369	0.0143346	0.0819102	0.0785633
M01749565	0.317158	0.00120582	0.0117166	0.0922096	0.173722	0.00800627	0.12246	0.0801822	0.0314223	0.0303565	0.000672368	0.00162538	0.120946	0.0940319	0.408083	0.0030271	0.00242505	0.00383979	0.0625968	0.0836333	0.0033923	0.106606	0.0316709	0.00037126	0.00486715	0.00146611	0.00913612	0.00108947	0.00021916	0.0035761	0.000632679	0.0349425	0.587389	0.161276	0.00955588	0.0229341	0.0161682	0.0801391	0.083098
M00454199	NA	NA	NA	NA	NA	NA	NA	NA	NA	NA	NA	NA	NA	NA	0.528144	0.000723531	0.00192347	0.00638437	0.0741042	0.0996113	0.00367358	0.126105	0.0285766	0.000530119	0.00481679	0.00296593	0.0106948	0.00202613	0.000374533	0.00433154	0.000746992	0.0340396	0.584661	0.156329	0.0101929	0.0235036	0.0147105	0.110708	0.106305
M00454201	NA	NA	NA	NA	NA	NA	NA	NA	NA	NA	NA	NA	NA	NA	0.480933	0.000579972	0.00125196	0.00553727	0.0701271	0.0941937	0.0037143	0.11672	0.0292137	0.000398443	0.00599201	0.00252506	0.0113237	0.00229433	0.000345439	0.00371118	0.000808956	0.0360852	0.613133	0.171222	0.0110575	0.0228659	0.0155258	0.0957876	0.104237
M00454217	NA	NA	NA	NA	NA	NA	NA	NA	NA	NA	NA	NA	NA	NA	0.53372	0.00101745	0.0025216	0.00687798	0.0786913	0.100557	0.00417076	0.12246	0.0278486	0.000377017	0.00418523	0.00288244	0.0108364	0.00197145	0.000337942	0.00427786	0.000917615	0.0373665	0.642045	0.164805	0.010835	0.0244741	0.0164105	0.105829	0.108656
M01870523	0.327742	0.00316461	0.00938631	0.092058	0.157084	0.00972349	0.153839	0.088393	0.0397333	0.0236729	0.000620687	0.00159424	0.12596	0.106791	0.46709	0.00497105	0.00289435	0.00407921	0.0661515	0.0899354	0.00346713	0.115096	0.0278869	0.000463713	0.00663083	0.00144076	0.0103612	0.00122135	0.000266976	0.00373988	0.000923557	0.0346897	0.529241	0.148262	0.0120302	0.022782	0.0202376	0.0936415	0.0922243
M01870524	0.302788	0.00133877	0.00816263	0.0918498	0.13817	0.00942578	0.161041	0.0814515	0.0415603	0.0302844	0.000645265	0.00128428	0.117424	0.104328	0.490291	0.00152504	0.002406	0.00506841	0.0707255	0.0925993	0.00310033	0.102807	0.0236967	0.000376925	0.00460483	0.00203986	0.0101873	0.00145965	0.000314724	0.00370532	0.000639616	0.0383585	0.606097	0.166678	0.00913125	0.0249414	0.0160966	0.0913631	0.0960032
M01865917	0.343813	0.001556	0.0121562	0.095672	0.151074	0.00958471	0.165831	0.0779705	0.0465963	0.0309365	0.000741504	0.00126062	0.138475	0.102779	0.464824	0.000902302	0.00200325	0.00414244	0.0630524	0.0913724	0.0039292	0.104237	0.0334911	0.000409749	0.00595576	0.00206565	0.00968707	0.00148182	0.000270887	0.00374391	0.000713365	0.0452913	0.687535	0.182386	0.00946487	0.0269385	0.0163238	0.0879108	0.0912984
M00711842	NA	NA	NA	NA	NA	NA	NA	NA	NA	NA	NA	NA	NA	NA	0.516726	0.0010721	0.0024433	0.00614194	0.0764871	0.104847	0.0042108	0.112347	0.0280312	0.0005292	0.00591405	0.00296422	0.0102945	0.0021513	0.00041055	0.00380105	0.000756667	0.0364809	0.643634	0.162864	0.0103204	0.0237432	0.0149073	0.0998251	0.112437
M00663052	NA	NA	NA	NA	NA	NA	NA	NA	NA	NA	NA	NA	NA	NA	0.496682	0.0015467	0.0025347	0.0048177	0.0718912	0.0879859	0.0039976	0.121003	0.0284858	0.000423	0.00408716	0.00288245	0.009672	0.00175217	0.0002593	0.0040257	0.000804046	0.0363212	0.634597	0.163375	0.00874857	0.0241635	0.0125795	0.0923686	0.104474
M00663053	NA	NA	NA	NA	NA	NA	NA	NA	NA	NA	NA	NA	NA	NA	0.512194	0.0018177	0.0023458	0.00526337	0.0691331	0.0881715	0.00425664	0.125416	0.0322592	0.000582395	0.0061002	0.0041174	0.00934795	0.0022205	0.0003721	0.00373923	0.000615526	0.0406152	0.699973	0.181947	0.00959358	0.0258479	0.0143423	0.0896281	0.104055
M00527821	NA	NA	NA	NA	NA	NA	NA	NA	NA	NA	NA	NA	NA	NA	0.520328	0.00231686	0.00264892	0.00561124	0.0712116	0.0976073	0.00421546	0.12539	0.0314681	0.000503503	0.00427132	0.00308671	0.0108399	0.00201043	0.000385035	0.00432181	0.000764131	0.0374588	0.627447	0.157382	0.010553	0.0249998	0.0151042	0.0976401	0.107705
M00527822	NA	NA	NA	NA	NA	NA	NA	NA	NA	NA	NA	NA	NA	NA	0.5547	0.0040708	0.0021312	0.00535396	0.0686172	0.106249	0.00441261	0.134568	0.0325084	0.000658706	0.0101136	0.00303014	0.0126446	0.00206273	0.000448684	0.00460439	0.000665625	0.0396368	0.636814	0.180885	0.00917291	0.0253928	0.0161057	0.0987287	0.106881
M00527823	NA	NA	NA	NA	NA	NA	NA	NA	NA	NA	NA	NA	NA	NA	0.556279	0.00265239	0.00236922	0.00587955	0.0765807	0.0979494	0.0047777	0.127747	0.0338571	0.000556826	0.00295577	0.00292951	0.011236	0.00209984	0.000376731	0.00471126	0.000848837	0.0428736	0.673772	0.164936	0.0105405	0.0262107	0.015309	0.10039	0.114625
M00731115	0.354746	0.0015199	0.0107608	0.0890544	0.174246	0.0107079	0.164556	0.0727107	0.0553838	0.0341748	0.0006546	0.0016308	0.14837	0.120091	0.523293	0.002735	0.0026389	0.0067049	0.0841913	0.107392	0.00459537	0.126975	0.0406817	0.0005296	0.00158951	0.00304598	0.0063597	0.00162406	0.00049911	0.0038803	0.000687258	0.0450678	0.674437	0.152542	0.0076447	0.0360398	0.0168349	0.10616	0.096492
M00731121	0.375868	0.00167435	0.0124931	0.0962187	0.186409	0.0110873	0.141777	0.0805467	0.059336	0.0359869	0.000657	0.00211185	0.14857	0.11385	0.521779	0.00337255	0.00286163	0.00515965	0.0714713	0.114801	0.0042739	0.111801	0.0360357	0.0005475	0.00283858	0.00350377	0.0065365	0.00187083	0.000344072	0.00404705	0.000779693	0.0519401	0.728799	0.172434	0.00791773	0.0360403	0.0182815	0.0999522	0.0974947
M00731122	0.37448	0.00186965	0.0110127	0.0916629	0.172919	0.0107623	0.170159	0.0688838	0.0530446	0.0359618	0.00067865	0.00227835	0.148042	0.114	0.579206	0.0043415	0.0030071	0.00604295	0.0803645	0.105712	0.0043391	0.107153	0.033127	0.0005652	0.0022236	0.00288904	0.011415	0.00189178	0.00046055	0.0044477	0.000933973	0.0526475	0.738702	0.174066	0.0107845	0.0345832	0.0203447	0.113284	0.108611
M01773063	0.304254	0.00281011	0.00889027	0.0893214	0.140597	0.00912502	0.161143	0.0648911	0.0433445	0.0321101	0.000576332	0.00150606	0.125345	0.101877	0.434428	0.00248118	0.00268966	0.00485721	0.0674003	0.0914671	0.00381434	0.108619	0.0308785	0.000599175	0.00584649	0.00193743	0.00955865	0.0015513	0.00024889	0.003709	0.0008341	0.0416902	0.68076	0.173504	0.0111068	0.0225833	0.013065	0.0797513	0.0871991
M01773065	0.294417	0.00168904	0.00924453	0.0896619	0.15291	0.0093324	0.151257	0.0699857	0.0415014	0.0301014	0.000577118	0.00153068	0.125566	0.10426	0.476399	0.00241937	0.00266438	0.00491229	0.0702613	0.0939222	0.00339197	0.108536	0.0278499	0.000550217	0.00710015	0.00177027	0.00983632	0.00153329	0.00026597	0.00358746	0.000809155	0.0421715	0.67325	0.171219	0.0120265	0.0245723	0.0170883	0.0859296	0.0845001
M01773120	0.318188	0.000936304	0.0104509	0.0953355	0.160178	0.0112494	0.156355	0.0969538	0.0422295	0.034424	0.000608743	0.00147051	0.126115	0.102053	0.457413	0.000748228	0.00220973	0.00396362	0.068423	0.0920679	0.0036257	0.116549	0.0278486	0.000517037	0.00828584	0.00165972	0.00965879	0.00126146	0.000257044	0.00406874	0.000772726	0.0404296	0.650849	0.168526	0.00970292	0.0221183	0.0160136	0.0859357	0.0883003
M01337895	0.280503	0.00239293	0.0104967	0.0880423	0.159679	0.00921267	0.144594	0.067534	0.0438371	0.0233411	0.000581536	0.00131525	0.127117	0.105724	0.432957	0.00580824	0.00288887	0.00429104	0.0656216	0.0951513	0.00316797	0.108276	0.0280069	0.000295851	0.00621328	0.00186043	0.00986862	0.00165921	0.000304358	0.00331969	0.000681681	0.0327631	0.56367	0.131296	0.00984324	0.0251549	0.0166336	0.0841224	0.0831207
M01337907	0.351406	0.00185831	0.0104638	0.0924171	0.143274	0.00962992	0.168366	0.0764853	0.0481225	0.0364548	0.000851071	0.00185439	0.118491	0.0969494	0.462544	0.00267874	0.00269801	0.00403181	0.0650466	0.0829212	0.0040023	0.116386	0.0317171	0.000374065	0.00420877	0.00187353	0.0101893	0.00147713	0.000315455	0.00376772	0.000641876	0.0304945	0.55455	0.145453	0.00951756	0.0207802	0.0191005	0.0797818	0.086971
M01337908	0.323491	0.00277304	0.0102148	0.0853081	0.161867	0.00998938	0.152723	0.0687088	0.0472613	0.0302683	0.000658821	0.00150889	0.119577	0.103901	0.4655	0.00397087	0.00360803	0.00474883	0.0656216	0.0951513	0.00363023	0.115931	0.0306234	0.000427429	0.00567261	0.00182774	0.0102876	0.0013203	0.000301287	0.00427815	0.000746074	0.0320814	0.664778	0.156294	0.00984324	0.0295297	0.0175777	0.0881966	0.0805636
M02185577	0.322852	0.00293923	0.010719	0.0900146	0.16691	0.0102354	0.176385	0.0699708	0.048105	0.0294185	0.000610662	0.00156792	0.133809	0.105321	0.442753	0.002167	0.00205511	0.00516273	0.0646258	0.101069	0.00291266	0.100467	0.0233236	0.000301597	0.00443606	0.00195503	0.00834089	0.00125924	0.000238063	0.00349616	0.000592866	0.034092	0.575866	0.139027	0.0100837	0.024569	0.0163946	0.0904977	0.0915938
M02185581	0.303003	0.00258031	0.00978958	0.0911079	0.158163	0.0110551	0.161808	0.0670554	0.0517493	0.026845	0.000632377	0.00150411	0.131361	0.101312	0.446921	0.00304328	0.00228487	0.0045878	0.0668124	0.0864917	0.00329077	0.118076	0.0257532	0.000437743	0.00609818	0.00189248	0.00899298	0.00154173	0.000304136	0.00418778	0.000713922	0.0348051	0.587609	0.160006	0.0104141	0.0239077	0.0195846	0.0895451	0.0925656
M02146539	0.319885	0.00120306	0.0108248	0.0894072	0.177357	0.0096245	0.153336	0.074344	0.0442177	0.0304308	0.000636892	0.00178132	0.13081	0.116132	0.434191	0.00192763	0.002302	0.00457538	0.0651118	0.108844	0.00333566	0.100583	0.0223518	0.000276909	0.00400416	0.001829	0.00890732	0.00118772	0.000243973	0.00385083	0.000608072	0.0338171	0.573362	0.151783	0.00970088	0.0240283	0.0172145	0.091895	0.090622
M01526473	0.324034	0.0003632	0.00988426	0.0906443	0.134123	0.0075774	0.177329	0.097743	0.0401711	0.0172739	0.0008269	0.00151959	0.124855	0.104661	0.403929	0.0025053	0.0028321	0.0043623	0.06606	0.0866591	0.0028854	0.105573	0.0216539	0.000257	0.0011409	0.0022904	0.0088783	0.0010396	0.000306967	0.0031088	0.000649451	0.029537	0.546748	0.14113	0.0121344	0.0196447	0.0138458	0.0842721	0.0809524
M01526474	0.316213	0.0014749	0.0093299	0.0917364	0.148048	0.0084901	0.171869	0.0808159	0.0459226	0.0327916	0.00070725	0.002166	0.122203	0.105116	0.404655	0.0008649	0.0029581	0.0036024	0.0634331	0.0754497	0.0032678	0.10243	0.0249658	0.0004158	0.0037335	0.0024986	0.0087718	0.0019203	0.000312172	0.00410165	0.000868181	0.0333164	0.59456	0.168279	0.00970585	0.0215954	0.0139042	0.0704859	0.0851842
M01473835	0.313442	0.00164365	0.00984421	0.0902113	0.162749	0.00963354	0.168397	0.0736219	0.0429621	0.0330579	0.000732197	0.00186645	0.122125	0.100054	0.448431	0.00356179	0.00193581	0.00491502	0.072348	0.100603	0.00326086	0.11097	0.0244147	0.000393797	0.00907015	0.00207142	0.0101416	0.00127432	0.000286524	0.00379259	0.000744825	0.03286	0.56025	0.154691	0.00888415	0.0233445	0.0155169	0.0933766	0.0923926
M02385259	0.3059	0.0011599	0.00990548	0.091835	0.1346	0.00836065	0.157829	0.078827	0.040921	0.0290415	0.00054955	0.0015875	0.12115	0.10155	0.4642	0.002382	0.001973	0.0057635	0.075984	0.0973	0.00327	0.1181	0.02478	0.0002894	0.0052355	0.00235	0.008882	0.00086065	0.00031675	0.0033595	0.0006373	0.03057	0.552654	0.1396	0.0093589	0.01567	0.013025	0.1014	0.0959333
M02359838	0.2968	0.0007663	0.01087	0.09184	0.1552	0.00863631	0.148155	0.0792936	0.0395511	0.025325	0.0005453	0.001175	0.1239	0.1037	0.4338	0.001669	0.002124	0.005617	0.0724	0.102	0.002505	0.1035	0.02162	0.0002408	0.004566	0.001948	0.0076065	0.00102225	0.00025785	0.002966	0.0006178	0.03028	0.5391	0.1342	0.00915016	0.0210734	0.0151109	0.10327	0.08601
M02339129	0.30901	0.00101115	0.0103429	0.0914723	0.155248	0.0085613	0.151971	0.0774005	0.0413329	0.0269851	0.000552225	0.00159611	0.130032	0.103499	0.389924	0.00189493	0.00200158	0.00511306	0.0683703	0.102041	0.00295317	0.0907434	0.0262391	0.000337869	0.0039972	0.00196174	0.00771927	0.00114456	0.00020911	0.00284984	0.000469551	0.0298542	0.537982	0.137835	0.00948099	0.0230583	0.0143778	0.0877062	0.090379
M02008656	0.339944	0.00254783	0.0103346	0.0892857	0.148324	0.00988919	0.16363	0.0760991	0.0462828	0.0327339	0.000687626	0.0013459	0.127969	0.0969388	0.492566	0.0024538	0.00300264	0.00414521	0.0670607	0.090622	0.00355719	0.115646	0.0300982	0.000420079	0.00612282	0.00175721	0.0103363	0.00132432	0.00028994	0.00421274	0.000745298	0.0361841	0.600851	0.145944	0.00971225	0.0242824	0.0160383	0.0893009	0.0854592
M02008657	0.336439	0.003183	0.00970591	0.090379	0.139213	0.0100479	0.177114	0.0834548	0.0484694	0.0344967	0.000577393	0.00142225	0.123103	0.112245	0.478898	0.00123872	0.00286379	0.00408644	0.0672646	0.0900146	0.0042174	0.11759	0.0365727	0.000511021	0.00537616	0.00193	0.00931113	0.00144698	0.000265687	0.00335917	0.000746859	0.0436179	0.683296	0.168835	0.0106684	0.0271289	0.0172837	0.0855615	0.0889213
M01991213	0.32109	0.00117955	0.00941262	0.0881334	0.149836	0.0104119	0.169614	0.0776693	0.0478795	0.0305584	0.000749132	0.00122484	0.122704	0.108883	0.435899	0.000722417	0.00186323	0.00391079	0.0661154	0.0934426	0.00339724	0.115588	0.0307399	0.000371077	0.00508051	0.00170693	0.00932729	0.0013397	0.000287279	0.00390907	0.000713446	0.0319046	0.544372	0.139523	0.011174	0.0192557	0.0160482	0.0883115	0.0894998
M00462549	NA	NA	NA	NA	NA	NA	NA	NA	NA	NA	NA	NA	NA	NA	0.517159	0.0026286	0.0025475	0.0051368	0.0657404	0.0970352	0.0039433	0.134674	0.0338595	0.0005183	0.0023439	0.0026034	0.0118726	0.0019416	0.00039265	0.00550748	0.000623555	0.0343975	0.570778	0.149517	0.0113649	0.0247462	0.0140243	0.108267	0.116629
M00462568	NA	NA	NA	NA	NA	NA	NA	NA	NA	NA	NA	NA	NA	NA	0.492378	0.0023492	0.0027897	0.0047581	0.0654379	0.09308	0.0044626	0.124006	0.0328848	0.000486305	0.0017203	0.00323705	0.0103946	0.0018386	0.0003537	0.004294	0.000596216	0.0336008	0.626026	0.143896	0.0116907	0.0239797	0.0153666	0.0957661	0.104517
M00462569	NA	NA	NA	NA	NA	NA	NA	NA	NA	NA	NA	NA	NA	NA	0.544703	0.0020275	0.003822	0.0064263	0.0776315	0.0887332	0.00471498	0.134727	0.033452	0.0006524	0.00690642	0.0029478	0.00972287	0.0022537	0.00029135	0.0039297	0.000807654	0.0400256	0.687101	0.175605	0.0117044	0.0252703	0.0153554	0.098212	0.114443
M00688362	NA	NA	NA	NA	NA	NA	NA	NA	NA	NA	NA	NA	NA	NA	0.528471	0.0005265	0.0029296	0.0052779	0.066974	0.0969239	0.0047212	0.139772	0.0411362	0.0004994	0.00286269	0.00362895	0.0119816	0.0021489	0.00024785	0.0046926	0.000905506	0.0431514	0.688175	0.170177	0.0114774	0.0258298	0.0157472	0.0950243	0.11248
M00688363	NA	NA	NA	NA	NA	NA	NA	NA	NA	NA	NA	NA	NA	NA	0.525934	0.00225123	0.0031475	0.00574275	0.0697051	0.0955729	0.0046264	0.14123	0.0367678	0.000532662	0.0045188	0.0035036	0.0132287	0.001885	0.000405289	0.00386295	0.000946447	0.0400603	0.665221	0.172453	0.0114409	0.024267	0.0145476	0.095875	0.110244
M00688364	NA	NA	NA	NA	NA	NA	NA	NA	NA	NA	NA	NA	NA	NA	0.530855	0.0030698	0.0025883	0.00607613	0.0736363	0.107556	0.0040391	0.0971314	0.0262161	0.0005418	0.0069114	0.0034277	0.0105523	0.002283	0.00050935	0.00524965	0.000806899	0.0385485	0.677425	0.145231	0.0112691	0.0231859	0.0161161	0.103485	0.118226
M01237787	0.302253	0.000814774	0.00988687	0.0913079	0.163815	0.0100117	0.154544	0.0736543	0.0425935	0.0297136	0.00068174	0.00175915	0.120352	0.100273	0.495426	0.000907293	0.00242215	0.00517102	0.070539	0.0999615	0.0034252	0.106529	0.0273049	0.000354528	0.00592266	0.00171858	0.00973219	0.00137912	0.000291281	0.00400041	0.000813828	0.0408726	0.603637	0.181026	0.0100176	0.026399	0.0163147	0.0958337	0.0903872
M01237800	0.294637	0.00190135	0.00907522	0.0920517	0.151102	0.0086379	0.135994	0.0834751	0.0361351	0.0295352	0.00072352	0.00170523	0.118963	0.104865	0.468937	0.00469301	0.00339201	0.00431371	0.0641095	0.0966606	0.00318434	0.108055	0.028014	0.000445494	0.00736992	0.00161345	0.0098868	0.00122576	0.000281498	0.0030189	0.000886302	0.0384386	0.638136	0.176988	0.0110659	0.0249953	0.0148934	0.0847655	0.094856
M01322674	0.340301	0.000563925	0.0110372	0.0896828	0.174991	0.0103145	0.148256	0.0865233	0.0413173	0.0327071	0.000664868	0.00163868	0.128641	0.0957589	0.4395	0.00196895	0.00237917	0.00553904	0.0754648	0.0998906	0.00291492	0.103901	0.0240612	0.000284687	0.00559107	0.00192768	0.00951532	0.00136841	0.0002704	0.00394143	0.000498003	0.031944	0.582951	0.146336	0.00931272	0.0216916	0.0150225	0.0893293	0.083027
M01531074	0.307264	0.00150445	0.00967687	0.0933746	0.152631	0.0086729	0.157536	0.0876415	0.0390888	0.0323739	0.0007283	0.0020904	0.122481	0.109351	0.453975	0.0036321	0.003005	0.0045614	0.0698944	0.0929401	0.0037818	0.115764	0.0267882	0.0005188	0.0020857	0.00202388	0.0073933	0.0009955	0.0003031	0.0035759	0.000727832	0.0295086	0.541634	0.133474	0.00947495	0.0225512	0.0180924	0.0925846	0.0892803
M01531075	0.289299	0.0008152	0.00952685	0.0877321	0.142909	0.00955243	0.195894	0.0742648	0.0437358	0.0259281	0.0007525	0.0016682	0.121271	0.102127	0.48777	0.0051759	0.0022807	0.0044918	0.0663457	0.0847398	0.00312562	0.133418	0.0229613	0.0003598	0.0057056	0.00218301	0.0113207	0.0010167	0.000297926	0.0036861	0.000697278	0.0308194	0.58898	0.157441	0.0079294	0.0194804	0.0146401	0.0956917	0.0937843
M01531097	0.297529	0.00234915	0.00831856	0.0829996	0.12527	0.0077367	0.157809	0.0753549	0.0393631	0.0331166	0.000664482	0.00166155	0.108735	0.0908267	0.487959	0.0028527	0.0021333	0.00483763	0.0681267	0.0927109	0.0038398	0.0944666	0.0251481	0.000471	0.0048426	0.00206761	0.0102015	0.0016391	0.000287325	0.0036584	0.000660649	0.0405482	0.674052	0.187672	0.00888385	0.0251481	0.0165625	0.0886417	0.0947359
M01577773	0.331025	0.0025764	0.00947077	0.0902054	0.150035	0.00829958	0.173851	0.0688838	0.0422295	0.0342811	0.000690393	0.00179014	0.124368	0.108976	0.476782	0.00340841	0.00287195	0.00485543	0.0681636	0.0968646	0.00427019	0.133811	0.0326928	0.000477238	0.00472575	0.00221708	0.0100103	0.00140081	0.000375798	0.00414448	0.00085905	0.0356356	0.597958	0.147588	0.0107753	0.0205746	0.0174049	0.0949318	0.0902058
M01609161	0.333004	0.00105619	0.011786	0.0989525	0.160195	0.00931291	0.180857	0.0885805	0.0516928	0.0307538	0.000636535	0.00177696	0.133437	0.110441	0.474929	0.000673483	0.00228857	0.00619017	0.0747157	0.0997878	0.00402615	0.113032	0.030581	0.000492948	0.00640278	0.00206465	0.00998139	0.00140571	0.00026912	0.00356384	0.00090352	0.0447511	0.713309	0.1864	0.0111634	0.0259374	0.0179061	0.0910074	0.093216
M01609162	0.327205	0.00225459	0.0105607	0.0920306	0.138017	0.00985789	0.174382	0.067181	0.0507069	0.0318375	0.000698626	0.00168082	0.1258	0.106253	0.468915	0.00273418	0.00277503	0.00520301	0.0686115	0.0857316	0.0035866	0.11262	0.0294867	0.000516279	0.0061952	0.00177494	0.0100299	0.00123975	0.000227648	0.00356602	0.000760877	0.0418822	0.683263	0.173444	0.0103758	0.025393	0.0174209	0.0853018	0.0928022
M02027117	0.323317	0.00110359	0.0101494	0.092506	0.15318	0.00968368	0.165614	0.0814079	0.0435854	0.0320989	0.000757417	0.00166885	0.125252	0.105449	0.418584	0.000718039	0.00156544	0.00438911	0.0661443	0.0907434	0.0031063	0.10605	0.0255102	0.000291917	0.00486232	0.00177342	0.00968785	0.000980671	0.000273855	0.0036222	0.000613225	0.0335203	0.582373	0.143382	0.0078126	0.0219548	0.0176402	0.0891244	0.0942055
M02027118	0.316318	0.00205902	0.00988615	0.0913632	0.152298	0.00875695	0.151172	0.0703442	0.0411452	0.0311795	0.000676802	0.00171033	0.130089	0.0973032	0.401197	0.00323592	0.00153622	0.00358023	0.0665802	0.0860058	0.00266882	0.0980321	0.0222303	0.000264957	0.00514368	0.00172481	0.00920367	0.00121143	0.000224317	0.00291851	0.000640838	0.0254884	0.512046	0.128044	0.00947522	0.0176142	0.0145161	0.0846951	0.0842987
M02048920	0.287391	0.00283723	0.00909883	0.0894679	0.142857	0.0105215	0.163838	0.0860058	0.0484694	0.0317665	0.000587221	0.0016584	0.116606	0.10277	0.448969	0.00090995	0.00313273	0.00426746	0.0652332	0.0879557	0.00318097	0.107796	0.0275392	0.000387275	0.00619494	0.00211839	0.0101648	0.00161617	0.00022671	0.00365547	0.000648579	0.0380948	0.639822	0.162386	0.00988477	0.0253447	0.0162262	0.0819413	0.0962099
M01203354	0.325386	0.00143644	0.0114049	0.0966438	0.155806	0.00986962	0.164738	0.092574	0.0433254	0.029918	0.000740371	0.00124964	0.122418	0.10571	0.448533	0.00236416	0.00175619	0.00544482	0.0708461	0.0968329	0.0034063	0.0973121	0.0280306	0.000381588	0.00591212	0.00177962	0.00937224	0.00129455	0.000269079	0.00331384	0.000641003	0.0334225	0.565494	0.134871	0.00910084	0.0280306	0.0185706	0.0855214	0.0929385
M01203356	0.318429	0.000715143	0.0118662	0.0960822	0.163542	0.0101562	0.161822	0.0841913	0.0404077	0.0328883	0.000703101	0.00130155	0.129111	0.114442	0.479668	0.000563554	0.00270498	0.00516111	0.0699772	0.0964689	0.00366122	0.125011	0.0313069	0.000425718	0.00694437	0.00198486	0.010044	0.00141858	0.000239762	0.00308225	0.000759532	0.0448875	0.721417	0.185347	0.0106783	0.0257296	0.0137428	0.0885315	0.0934852
M01203368	0.316765	0.00236744	0.0120013	0.0948556	0.152166	0.00936451	0.154115	0.0708563	0.0429967	0.0283629	0.000727503	0.00137632	0.134045	0.104237	0.433045	0.00544649	0.00262247	0.00449648	0.0608656	0.0942847	0.00384228	0.101185	0.0291421	0.000359081	0.0061201	0.00198363	0.0100417	0.00136321	0.00022509	0.00302878	0.00069417	0.0354892	0.607234	0.15153	0.00922218	0.0272847	0.0139009	0.0797627	0.100592
M01481599	0.304614	0.000320621	0.00987011	0.0915718	0.151802	0.0108108	0.17139	0.0948519	0.0447761	0.0336457	0.000660277	0.00193649	0.127036	0.11508	0.435138	0.000547532	0.00120829	0.00425689	0.0676082	0.0930263	0.00364457	0.104692	0.0297597	0.000402773	0.00686585	0.00200888	0.00956673	0.00124006	0.000265447	0.00314375	0.000870468	0.0380762	0.654518	0.164976	0.0100109	0.0258489	0.0168904	0.080497	0.0927124
M01500196	0.301811	0.00114933	0.0086655	0.0893167	0.144157	0.00889333	0.150161	0.0976793	0.036469	0.0342746	0.000696584	0.00180817	0.118208	0.101412	0.443802	0.000791548	0.00278232	0.00410533	0.065696	0.0815468	0.0039516	0.127199	0.0311297	0.000637915	0.00755479	0.00201216	0.0107868	0.00131204	0.000288475	0.00373069	0.000813307	0.0417175	0.684709	0.197782	0.010662	0.022255	0.0136031	0.0815376	0.088749
M01500198	0.288612	0.00140835	0.010089	0.0867521	0.169465	0.00950439	0.149492	0.0777222	0.0350156	0.0341576	0.000781661	0.0021647	0.123568	0.10315	0.441916	0.00265329	0.00230263	0.00443407	0.0667039	0.0914699	0.00395399	0.115436	0.0322181	0.000562846	0.00787889	0.00234839	0.00934362	0.00126691	0.000274101	0.00346467	0.000698522	0.0362778	0.596873	0.167584	0.010557	0.025849	0.016262	0.0867474	0.0916694
M02258267	0.322494	0.00182163	0.00984217	0.0921503	0.15379	0.010982	0.157434	0.0794461	0.048105	0.029929	0.000677685	0.00179327	0.126577	0.0998542	0.465	0.00366716	0.0022344	0.00465234	0.0703353	0.100097	0.00371869	0.114189	0.026725	0.000390329	0.00675194	0.00194527	0.0102159	0.00146629	0.000294109	0.00430471	0.000750245	0.0352197	0.591378	0.137393	0.00982653	0.0241514	0.0165352	0.0873134	0.0942663
M02308646	0.288616	0.00252134	0.00985904	0.0885569	0.154155	0.00909029	0.146072	0.0657794	0.0427629	0.024392	0.000501691	0.00153031	0.120232	0.112063	0.440223	0.00454663	0.003588	0.00569072	0.0721574	0.108601	0.00284891	0.0925656	0.018586	0.000317039	0.00425219	0.0019377	0.0088696	0.00116202	0.000193306	0.00401711	0.000671821	0.0326251	0.568995	0.132097	0.00948178	0.0251446	0.0160426	0.0904513	0.09293
M02311679	0.315686	0.00237126	0.0102899	0.0907434	0.163994	0.00956354	0.150973	0.0688877	0.0437318	0.0279095	0.00058224	0.00154438	0.124874	0.105503	0.461121	0.00335127	0.00281863	0.00538719	0.0706997	0.102041	0.00344045	0.104956	0.0269679	0.000338692	0.00524694	0.00195674	0.00845245	0.00135646	0.000219071	0.00416978	0.000569225	0.0281695	0.536696	0.121948	0.00918587	0.0235704	0.0165833	0.0922147	0.0932945
M01420967	0.338301	0.000574534	0.0112514	0.0954175	0.172076	0.0105243	0.159097	0.0916124	0.0442638	0.0356424	0.000624077	0.00183151	0.125818	0.106336	0.473744	0.000471268	0.0021584	0.00420023	0.0682278	0.0939242	0.00324427	0.109339	0.0237532	0.000539083	0.00517762	0.0020489	0.0108458	0.00151373	0.000309953	0.00443038	0.00100398	0.0407403	0.637921	0.176907	0.00740454	0.0273463	0.016375	0.0912279	0.0885794
M01420968	0.305198	0.00160232	0.0089891	0.0863781	0.144157	0.00956404	0.151617	0.0801822	0.0458682	0.0308581	0.000688821	0.00158436	0.117985	0.100234	0.500934	0.00309479	0.00307813	0.00447862	0.0624793	0.0962057	0.00355222	0.111254	0.0303169	0.000674673	0.0066438	0.00268146	0.0108678	0.00124757	0.000310699	0.00407267	0.000858824	0.0423501	0.65665	0.178722	0.0107931	0.0286689	0.0171037	0.0913641	0.0946096
M01420969	0.314824	0.000952868	0.0108033	0.0947827	0.168918	0.00927503	0.158907	0.0976874	0.0357051	0.0338778	0.000785594	0.00228155	0.125308	0.0915179	0.454462	0.00120587	0.00266535	0.00450996	0.0684738	0.0816386	0.00364222	0.115926	0.0253928	0.000352138	0.00676994	0.00198447	0.0105139	0.00107543	0.000243172	0.00362104	0.000739838	0.0371676	0.603232	0.185038	0.00806571	0.0234972	0.0161379	0.0909973	0.091118
M00616468	NA	NA	NA	NA	NA	NA	NA	NA	NA	NA	NA	NA	NA	NA	0.530228	0.00220901	0.0027237	0.0055976	0.0712995	0.0976176	0.0043284	0.126973	0.0324495	0.000518483	0.00420567	0.00314547	0.0108188	0.00199563	0.000383236	0.00429421	0.000901657	0.0393537	0.649	0.16122	0.0108022	0.0252579	0.0150761	0.0979617	0.108326
M00616470	0.343657	0.00146108	0.0099302	0.0976543	0.147035	0.0109942	0.174943	0.0863782	0.0551518	0.0329214	0.00072845	0.00225187	0.129901	0.126105	0.50934	0.000539614	0.00296987	0.00455971	0.0694495	0.0771751	0.00383119	0.127962	0.0338551	0.0005785	0.00802068	0.00239256	0.0101307	0.00219498	0.000382282	0.00338426	0.00097399	0.0432109	0.698304	0.16914	0.00760835	0.0280157	0.0142801	0.0874642	0.110645
M00616471	0.372943	0.00378727	0.0100732	0.0926009	0.159807	0.00923982	0.161555	0.0816086	0.0453077	0.0360925	0.00073493	0.0023721	0.137199	0.113269	0.493719	0.0022826	0.00209052	0.0038585	0.0653794	0.0866676	0.0040505	0.113713	0.0358573	0.0006706	0.0040249	0.00294014	0.00857504	0.0020506	0.0002603	0.00360265	0.000948378	0.0444535	0.717839	0.176661	0.0118766	0.0256649	0.0150095	0.0893846	0.107141
M02223907	0.344595	0.00122823	0.00998103	0.0896501	0.161808	0.0114162	0.163994	0.0819971	0.0491983	0.0313369	0.000750711	0.00223852	0.122697	0.101676	0.473439	0.00201487	0.0028776	0.00504042	0.0665695	0.100097	0.00387235	0.108844	0.0301263	0.00038847	0.00467572	0.00218818	0.00984523	0.00152752	0.000297296	0.00390482	0.000724015	0.0382262	0.620303	0.155672	0.010376	0.0252718	0.0172218	0.0908024	0.0833333
M02272342	0.290352	0.00142691	0.00963008	0.0874636	0.155248	0.0110987	0.159594	0.0765306	0.0470117	0.0229878	0.000669696	0.00187674	0.116881	0.0983965	0.437307	0.00289148	0.00243282	0.00473323	0.0714286	0.0932945	0.00399414	0.116618	0.0269679	0.000491664	0.00657305	0.00170562	0.00869635	0.00119742	0.000241715	0.00386969	0.000703098	0.03805	0.623924	0.159389	0.0106459	0.0230753	0.0157189	0.0875952	0.0891642
M02240203	0.300695	0.00333075	0.00889165	0.090379	0.148688	0.00905842	0.159358	0.0616566	0.0456418	0.0274598	0.0006264	0.00155176	0.116773	0.0983965	0.463232	0.00438048	0.0025473	0.00517807	0.0634111	0.0998542	0.00415603	0.116618	0.0269679	0.000424462	0.00565365	0.00212623	0.0107309	0.00140038	0.00028282	0.00397787	0.000628127	0.032837	0.558938	0.136172	0.00961374	0.0245224	0.0174665	0.0931163	0.0943878
M01383672	0.296753	0.00302324	0.00948824	0.0846157	0.163689	0.00939973	0.139628	0.0583303	0.0517681	0.0182519	0.000715573	0.00209634	0.134002	0.123223	0.474606	0.00640799	0.00210525	0.0045104	0.0612468	0.102807	0.00277989	0.0925993	0.0211447	0.000358584	0.00504509	0.00192682	0.0112804	0.00145905	0.000257508	0.00430865	0.000721686	0.0403838	0.601144	0.167368	0.0102078	0.0278839	0.0184024	0.0945217	0.0809333
M01383673	0.327493	0.00169689	0.010274	0.0902297	0.161137	0.00899144	0.140722	0.073642	0.0386438	0.0302695	0.000748666	0.00162858	0.12907	0.107911	0.516371	0.00418664	0.00313435	0.00459972	0.0721837	0.0951513	0.00310378	0.0987969	0.0236967	0.000325623	0.00710167	0.00197248	0.0104492	0.0013831	0.000285751	0.00366777	0.000764948	0.0445856	0.682641	0.175378	0.00874954	0.0266132	0.0166127	0.0857912	0.0969741
M01380988	0.339563	0.00155329	0.00982769	0.0901544	0.164054	0.00867445	0.140722	0.0692672	0.0386438	0.0272957	0.000695903	0.00163881	0.128281	0.104265	0.474009	0.00402377	0.00308312	0.00407812	0.0683558	0.0856726	0.00318897	0.10864	0.0273423	0.000435935	0.00633974	0.00192177	0.0102092	0.00139652	0.000281165	0.00351054	0.000711386	0.0406066	0.612283	0.15784	0.00974985	0.0291651	0.0185928	0.0882647	0.08786
M01957691	0.292616	0.00120839	0.0094287	0.0874954	0.151659	0.00962753	0.14619	0.0779161	0.0422957	0.0263306	0.000676498	0.00118693	0.119663	0.100255	0.426831	0.00408078	0.00303733	0.00407168	0.0654439	0.0881942	0.00292502	0.109369	0.0244258	0.000246011	0.00473056	0.00153561	0.0104713	0.00117705	0.000264869	0.0031822	0.000749596	0.0257003	0.48716	0.131475	0.00874397	0.020725	0.0155742	0.0915544	0.0840943
M01957693	0.294484	0.00271569	0.00909118	0.0873132	0.147284	0.00976771	0.160773	0.0765585	0.0459351	0.0232525	0.000728797	0.0014043	0.119757	0.105956	0.472164	0.00289385	0.00315309	0.00418485	0.0619759	0.0856726	0.00373403	0.114109	0.0317171	0.000416797	0.00616204	0.00193433	0.010075	0.00159422	0.000317369	0.00410618	0.000717566	0.040195	0.635681	0.152014	0.00929639	0.0265593	0.0158519	0.0783851	0.0884069
M01950613	0.331291	0.00161203	0.0102285	0.0927816	0.150565	0.0108493	0.173168	0.0725483	0.0521327	0.0315833	0.000746008	0.00133771	0.12466	0.105359	0.477238	0.00149554	0.00203667	0.00488906	0.0707255	0.0925993	0.00368485	0.106088	0.028436	0.000336388	0.00520183	0.00177816	0.00995947	0.00152532	0.000301766	0.00428539	0.000681083	0.0381132	0.620016	0.156935	0.0085065	0.0264917	0.0174103	0.0872931	0.0961235
M00596654	0.373384	0.00123115	0.0113155	0.0983212	0.169675	0.010647	0.172757	0.102321	0.0514881	0.0352705	0.00067185	0.00231755	0.14712	0.123068	0.526068	0.000941543	0.00224251	0.0063159	0.0776441	0.117541	0.00394534	0.122222	0.0302027	0.000639894	0.0046424	0.00306237	0.011178	0.0019584	0.000448	0.00432035	0.000696994	0.0381173	0.636674	0.174727	0.00955945	0.0207152	0.017211	0.113876	0.106007
M00616434	0.379769	0.0017332	0.0100003	0.0928035	0.166107	0.00935019	0.171664	0.0900963	0.0451677	0.038941	0.00054005	0.0021749	0.133642	0.107996	0.537517	0.000686129	0.0019652	0.0049157	0.0680638	0.102663	0.0040705	0.113166	0.0284535	0.0005322	0.0033325	0.00289541	0.0081968	0.00201342	0.0003293	0.0031636	0.00084959	0.0443503	0.676555	0.1845	0.0114671	0.0228667	0.0161542	0.103808	0.112437
M00616435	0.383597	0.00082325	0.0122068	0.0943052	0.196051	0.0120567	0.168658	0.0937585	0.0683038	0.043347	0.000707306	0.00220765	0.163532	0.126774	0.568863	0.000747244	0.0032339	0.0052879	0.0725741	0.113054	0.0043579	0.115627	0.0303058	0.0006921	0.00322576	0.00340341	0.0101934	0.00141009	0.000386654	0.00382315	0.000975172	0.0467413	0.695184	0.157406	0.0097472	0.0303068	0.0207271	0.109604	0.114807
M02317623	0.326578	0.00236734	0.0106768	0.0885569	0.166181	0.0110618	0.155248	0.0645044	0.0524781	0.0267309	0.000728465	0.00174221	0.130691	0.109329	0.43934	0.00213107	0.00247983	0.00464896	0.0655977	0.0940233	0.00320232	0.0911079	0.0240525	0.000282222	0.00393251	0.00177116	0.00900733	0.00140892	0.000204329	0.00473774	0.000696923	0.0365849	0.616702	0.134792	0.0109329	0.0266035	0.0173007	0.0835668	0.0856414
M02317625	0.322191	0.00213811	0.0106263	0.0923834	0.162361	0.0102349	0.161218	0.0716813	0.0469766	0.0309355	0.000676403	0.00169207	0.129999	0.109876	0.454151	0.00263024	0.00251437	0.00534601	0.0732507	0.103499	0.00386903	0.112974	0.0269679	0.000377978	0.00459597	0.00166949	0.0103209	0.00131237	0.000240652	0.00419441	0.000667239	0.0349922	0.579851	0.154836	0.00960395	0.0247488	0.0151667	0.0881387	0.0845481
M02329600	0.301961	0.00129112	0.00922075	0.0834548	0.13484	0.00976481	0.160477	0.0685403	0.0488338	0.0357002	0.00058908	0.00147911	0.124679	0.108601	0.490025	0.00208725	0.00269525	0.00460573	0.0688776	0.0904169	0.00404447	0.118805	0.0313411	0.000392587	0.00424741	0.00206826	0.00909346	0.00137917	0.000195763	0.00426056	0.000659072	0.0409887	0.66608	0.143104	0.010131	0.0269047	0.0159852	0.0867176	0.0940233
M01150747	0.332549	0.000509699	0.0107468	0.0920525	0.162231	0.00975911	0.153846	0.0707255	0.0430187	0.0332671	0.000731123	0.00193181	0.128918	0.0955159	0.473652	0.000770862	0.00256338	0.0050512	0.0703609	0.0966096	0.00330593	0.109005	0.0240612	0.000419588	0.00643756	0.00165788	0.0109351	0.00105249	0.00026083	0.00356676	0.000742087	0.0352745	0.584081	0.173683	0.00935593	0.0228443	0.0166447	0.097285	0.086584
M01150748	0.304617	0.00238186	0.00925366	0.0882246	0.148013	0.00909656	0.1677	0.06478	0.0470288	0.0296421	0.000658622	0.00134788	0.121347	0.0933285	0.463385	0.00277836	0.00255541	0.00468006	0.0637988	0.0947867	0.00387863	0.114838	0.0331754	0.000421038	0.00614842	0.0017478	0.0100815	0.00144344	0.000252922	0.00398256	0.000638818	0.0377858	0.585492	0.155805	0.00802042	0.0266132	0.0180172	0.0891963	0.0847612
M01150749	0.360007	0.00211701	0.010736	0.0905942	0.157492	0.00916063	0.149471	0.059424	0.0397375	0.0309686	0.000742287	0.001829	0.129337	0.103695	0.475738	0.00295213	0.00288714	0.0046162	0.063981	0.08786	0.00327403	0.110828	0.0269778	0.000448827	0.00596342	0.00144517	0.0107778	0.00149886	0.000260033	0.00398522	0.000759565	0.036356	0.581066	0.147757	0.00946277	0.0253372	0.0167606	0.0876421	0.0845789
M01499746	0.288403	0.000693097	0.00926142	0.0913841	0.138826	0.0091096	0.154576	0.085065	0.043684	0.0253719	0.0006568	0.00155262	0.118199	0.101167	0.401581	0.00183419	0.00208982	0.00471843	0.0701144	0.0857299	0.00380171	0.117449	0.031309	0.000417666	0.00464018	0.00236029	0.00950948	0.00134615	0.000348253	0.00340553	0.000688951	0.0352894	0.614222	0.157621	0.00928465	0.0247165	0.0152643	0.086538	0.0884366
M01499747	0.301548	0.00215528	0.0101641	0.0942145	0.15446	0.00824812	0.147793	0.0670615	0.042956	0.023716	0.000737843	0.0018919	0.119961	0.104238	0.43682	0.0031715	0.00330709	0.00450344	0.0652041	0.0858035	0.00387504	0.121371	0.029488	0.000485338	0.00448906	0.00131569	0.0080636	0.000998161	0.000268641	0.00315751	0.000718981	0.0391181	0.63575	0.159956	0.01147	0.024029	0.0161973	0.0804294	0.0831041
M01592978	0.346455	0.00385223	0.00932193	0.0881755	0.143734	0.0091514	0.171433	0.0720979	0.0423849	0.0343628	0.000707636	0.00175624	0.13421	0.107928	0.460391	0.00306779	0.00316367	0.00448951	0.0648747	0.0819278	0.00508643	0.124283	0.0367692	0.000567285	0.00705394	0.00192561	0.0105888	0.00177611	0.000263668	0.00356203	0.000858405	0.0494964	0.741051	0.196301	0.0127464	0.024393	0.0151051	0.0742078	0.0929389
M02051996	0.284176	0.00146417	0.00920893	0.0943066	0.138766	0.00942913	0.166595	0.0815797	0.0440978	0.0263479	0.000717707	0.00144166	0.114854	0.10042	0.435033	0.00127803	0.00169267	0.00478263	0.070407	0.0969202	0.00288384	0.107762	0.0295567	0.000330964	0.00463614	0.00199423	0.00974416	0.00133355	0.000326271	0.00395609	0.000687692	0.0346276	0.666245	0.151879	0.00980838	0.0228748	0.0162862	0.0901559	0.0854229
M02051998	0.329675	0.00127797	0.00994723	0.0912901	0.147595	0.009329	0.162305	0.0733709	0.0446143	0.0326978	0.000728531	0.0015649	0.12635	0.091057	0.395064	0.00240314	0.00181445	0.00431167	0.0664832	0.0898924	0.00302635	0.105366	0.0271164	0.000361642	0.00377115	0.00138322	0.00889663	0.00132624	0.000280811	0.00340645	0.000651966	0.0314343	0.608796	0.128551	0.0119641	0.0209013	0.0138505	0.0856316	0.0810105
M02077015	0.332898	0.002421	0.0107051	0.0976676	0.172429	0.0106856	0.161775	0.0770772	0.0466764	0.028061	0.000643798	0.00138342	0.131403	0.111516	0.470759	0.00316248	0.00316381	0.0048766	0.074344	0.0983965	0.00339888	0.119291	0.0301263	0.000351283	0.00538559	0.00170623	0.0102441	0.00140739	0.000270668	0.00393709	0.000838565	0.0384749	0.65679	0.15183	0.010475	0.025357	0.0160525	0.0887565	0.0869776
M01890097	0.275357	0.00181804	0.00824443	0.0867814	0.131294	0.00841728	0.142188	0.0654905	0.0466642	0.0286337	0.000644799	0.00142005	0.117482	0.0995491	0.422871	0.00477235	0.00286047	0.00373616	0.0670013	0.0798211	0.00297161	0.0986899	0.0237602	0.000337439	0.00521548	0.00174941	0.00941842	0.00152847	0.000251518	0.00339832	0.000725448	0.0335799	0.552439	0.149156	0.00885025	0.0275413	0.0186096	0.0798335	0.0830182
M01873198	0.309188	0.000689885	0.00913771	0.0931384	0.152885	0.0103438	0.172374	0.0948309	0.0459226	0.0312464	0.000702319	0.00153607	0.12118	0.104446	0.472519	0.00197254	0.00187207	0.00472432	0.0684927	0.0918597	0.0031568	0.115356	0.0258841	0.000416609	0.00648714	0.00190707	0.0100449	0.00152319	0.000280723	0.00382715	0.00113023	0.0397552	0.669958	0.178574	0.00729064	0.0230891	0.0165879	0.0869093	0.0896828
M01873209	0.329924	0.00100341	0.0103998	0.0994992	0.160733	0.010723	0.168028	0.0951316	0.0438101	0.032998	0.0007339	0.00142527	0.126354	0.112807	0.451308	0.00146543	0.00220129	0.00444035	0.0713528	0.0926651	0.00333358	0.113495	0.0269778	0.000375002	0.00666504	0.00195842	0.00868614	0.00144029	0.000247592	0.00418156	0.000843589	0.0337883	0.569536	0.163212	0.0087508	0.0187788	0.0158989	0.0932425	0.0878693
M00373974	NA	NA	NA	NA	NA	NA	NA	NA	NA	NA	NA	NA	NA	NA	0.521485	0.00141859	0.00262097	0.00619745	0.0754442	0.0974181	0.00403915	0.127927	0.0302148	0.000459584	0.00397928	0.00245175	0.0122789	0.00204127	0.000404956	0.00461671	0.00059615	0.0354837	0.601093	0.144553	0.0101838	0.0248996	0.0128847	0.102825	0.104237
M00369058	NA	NA	NA	NA	NA	NA	NA	NA	NA	NA	NA	NA	NA	NA	0.520328	0.00231686	0.00264892	0.00561124	0.0712116	0.0976073	0.00421546	0.12539	0.0314681	0.000503503	0.00427132	0.00308671	0.0108399	0.00201043	0.000385035	0.00432181	0.000764131	0.0374588	0.627447	0.157382	0.010553	0.0249998	0.0151042	0.0976401	0.107705
M00369061	NA	NA	NA	NA	NA	NA	NA	NA	NA	NA	NA	NA	NA	NA	0.525645	0.00248798	0.00274215	0.00534727	0.0723007	0.0961239	0.00416626	0.133179	0.0289407	0.000544176	0.00509058	0.00271819	0.0116452	0.00237449	0.000420562	0.0043519	0.000654278	0.0301964	0.525917	0.160855	0.0107054	0.0219469	0.0144337	0.0984126	0.108977
M01724610	0.304878	0.00111922	0.00989707	0.088933	0.151095	0.0104557	0.165106	0.0813278	0.0444181	0.030363	0.00070985	0.00139161	0.122831	0.102603	0.414648	0.00154745	0.00238533	0.00370279	0.061976	0.0828274	0.00336139	0.105158	0.0305837	0.000368883	0.00596091	0.00165657	0.0100772	0.00130761	0.000255086	0.00340537	0.000692919	0.0385704	0.660169	0.166395	0.011838	0.0236636	0.0141084	0.0783996	0.0849377
M01739180	0.320001	0.0022378	0.011372	0.0914806	0.151454	0.0112388	0.159636	0.0809112	0.0480524	0.0252377	0.00063323	0.00132904	0.127583	0.110797	0.450056	0.002367	0.0023546	0.00372886	0.0606834	0.0879294	0.00369147	0.107153	0.0305277	0.000308626	0.00631459	0.00150751	0.00994332	0.0014161	0.000234171	0.00337856	0.000699454	0.0407333	0.692994	0.170829	0.0107845	0.0244357	0.0155545	0.0837746	0.0908884
M01739182	0.311151	0.000841549	0.0112956	0.0889294	0.165271	0.0103329	0.150159	0.0867426	0.0422279	0.0265699	0.000614421	0.00123318	0.131432	0.113713	0.422137	0.000692738	0.00193757	0.00460502	0.0683371	0.0917364	0.00375284	0.113166	0.0273025	0.00031436	0.00465595	0.0021976	0.00889686	0.00127523	0.000254937	0.00335768	0.000659552	0.0345729	0.661582	0.144674	0.0098357	0.0258009	0.0156373	0.0848595	0.0872893
M02292361	0.311379	0.00191552	0.0104094	0.0918367	0.143586	0.00980153	0.159753	0.0747737	0.0453626	0.0285339	0.000584299	0.00154253	0.125296	0.105828	0.449922	0.00332305	0.00252592	0.00479365	0.0684883	0.0998542	0.00331415	0.113703	0.0276968	0.000349557	0.00504859	0.00223121	0.00883966	0.00108805	0.000270526	0.00415092	0.000647253	0.0339804	0.584382	0.13456	0.00987406	0.0234678	0.0157798	0.0936589	0.0908649
M02326405	0.294441	0.00102125	0.0103066	0.0838192	0.168367	0.00950835	0.15593	0.0694432	0.0457603	0.0279214	0.000698251	0.00156975	0.121801	0.0994898	0.465448	0.00139551	0.00223174	0.00529734	0.0706997	0.104227	0.00412177	0.11516	0.0327988	0.000481172	0.00288145	0.00215963	0.00894106	0.000970113	0.00022279	0.0039448	0.00072727	0.0432448	0.664925	0.154102	0.0115442	0.0264401	0.0150082	0.0938855	0.0971259
M02326406	0.313117	0.0012864	0.0101886	0.087828	0.151172	0.00969458	0.161946	0.0758269	0.0461606	0.0290427	0.000685434	0.0014894	0.126681	0.112974	0.452281	0.00320538	0.00273988	0.00465553	0.0648688	0.0889213	0.00366716	0.111516	0.0269679	0.00031994	0.00333693	0.00205683	0.00942455	0.00136423	0.000272462	0.00367104	0.000684438	0.0414166	0.621177	0.162133	0.0104952	0.0257525	0.0150082	0.0877786	0.0925656
M01523042	0.302253	0.0028242	0.0087219	0.0854255	0.146342	0.0071542	0.157176	0.0347163	0.0401347	0.0335115	0.0006329	0.00167249	0.116183	0.0992259	0.387797	0.0015965	0.0025637	0.00403488	0.0628728	0.0815565	0.0030461	0.0940321	0.0251183	0.0003451	0.0057403	0.002122	0.0086854	0.00121965	0.0002333	0.003509	0.000762175	0.0362706	0.652679	0.144564	0.00846945	0.026302	0.0160281	0.0746276	0.0833723
M01523043	0.3285	0.0020867	0.00840995	0.0882008	0.145615	0.0076913	0.169066	0.0669709	0.0417728	0.0387414	0.0007313	0.00191315	0.126239	0.0999137	0.405631	0.002236	0.0022163	0.0039712	0.0637824	0.0881029	0.0028194	0.0878368	0.023847	0.0003986	0.0059015	0.0021365	0.0082606	0.0014205	0.0002924	0.0032015	0.000653615	0.0327776	0.597693	0.131697	0.0123771	0.021296	0.0156441	0.0811116	0.0820049
M02379685	0.330628	0.00043945	0.011645	0.094265	0.1531	0.009866	0.162575	0.0869866	0.04009	0.0289572	0.0007303	0.002135	0.12975	0.09985	0.4705	0.00102375	0.0008228	0.00547906	0.0712165	0.102447	0.002839	0.1303	0.02606	0.0003233	0.0047045	0.002111	0.0096365	0.001308	0.00028827	0.003883	0.00069365	0.03014	0.5325	0.13655	0.00927247	0.01786	0.0155263	0.10405	0.092325
M02379707	0.358	0.0015175	0.01063	0.092805	0.1506	0.009796	0.1665	0.07775	0.04325	0.0343692	0.00077445	0.001925	0.12755	0.10845	0.495	0.0036315	0.00282	0.004874	0.07398	0.08309	0.003273	0.1221	0.02551	0.0002615	0.00622712	0.001954	0.010465	0.0013155	0.0003288	0.004177	0.00074345	0.03324	0.5615	0.1559	0.0100225	0.01889	0.0151235	0.097195	0.090625
M00957804	0.29663	0.000319968	0.00926595	0.0868685	0.140805	0.00869874	0.139954	0.0696128	0.0462323	0.0276815	0.000574345	0.00201094	0.121857	0.105906	0.466189	0.00068208	0.00251309	0.00446983	0.0703417	0.0940238	0.00326812	0.113131	0.0245712	0.000350226	0.00294381	0.00293293	0.0104549	0.00130305	0.000325162	0.00351033	0.000772043	0.0385471	0.651551	0.157726	0.0117401	0.0196578	0.0154135	0.0944842	0.0945786
M00957833	0.288575	0.000321785	0.0096641	0.0898405	0.14707	0.00825934	0.138861	0.0812333	0.0376417	0.0301028	0.000486685	0.00103063	0.117829	0.105345	0.428647	0.00131997	0.00137984	0.0045035	0.0688838	0.0945877	0.0029063	0.103508	0.0225701	0.000382708	0.0038874	0.00230154	0.00881585	0.0012052	0.000239236	0.00299436	0.000837779	0.0320896	0.582407	0.172449	0.010921	0.0163815	0.0124781	0.0895166	0.0928194
M00957834	0.274586	0.000432638	0.0102841	0.0898405	0.15617	0.00832817	0.134487	0.0779954	0.0407718	0.0250585	0.000540383	0.00100078	0.116898	0.0962187	0.415656	0.0015205	0.00125495	0.00435834	0.0687927	0.0879141	0.00331709	0.115535	0.0240262	0.000336258	0.00349619	0.0027564	0.00886656	0.00104907	0.000218789	0.00370137	0.000678395	0.0283137	0.54024	0.131355	0.00991836	0.0192586	0.01555	0.0926688	0.0976765
M02125482	0.331342	0.00155322	0.0106026	0.0960408	0.151603	0.00956595	0.161711	0.0816327	0.0437318	0.032084	0.00061458	0.00204694	0.130099	0.111516	0.395356	0.00178889	0.00164233	0.004041	0.0623178	0.0857172	0.00325055	0.0976893	0.0266678	0.000324758	0.00426799	0.00153356	0.00941014	0.00129094	0.000241649	0.00291379	0.000505011	0.0277542	0.527759	0.112862	0.00983965	0.0251458	0.0172865	0.0820655	0.0877303
M02125486	0.318676	0.00134836	0.0101015	0.0892857	0.16691	0.0097172	0.159985	0.0736152	0.0426385	0.0316941	0.00070695	0.00157174	0.128595	0.106778	0.464196	0.00412874	0.00267613	0.00480329	0.0721574	0.0962099	0.00301479	0.108236	0.0262391	0.000366822	0.00701876	0.00172348	0.00994384	0.00133494	0.000253336	0.00412243	0.000701969	0.0324244	0.536203	0.129624	0.0095454	0.024807	0.0198899	0.0940266	0.0918367
M02143477	0.302423	0.00104177	0.00945118	0.0823615	0.135204	0.00882365	0.15825	0.0700001	0.0433811	0.0308464	0.000673083	0.00169081	0.12285	0.104227	0.396392	0.00175416	0.00196533	0.00437862	0.0721574	0.0849125	0.002912	0.105321	0.0255102	0.00028023	0.00477712	0.00155315	0.00800129	0.00121163	0.00020911	0.00378775	0.000500629	0.0287833	0.548838	0.146024	0.0116618	0.0207726	0.0170077	0.092198	0.0870991
M01328081	0.322912	0.00169709	0.00976256	0.090898	0.151173	0.00851661	0.148742	0.0724268	0.0410742	0.0301797	0.000780963	0.00186463	0.125091	0.107339	0.441877	0.00404038	0.00325769	0.00430207	0.0703609	0.0842144	0.00321782	0.104265	0.0244258	0.000334436	0.00546255	0.00200497	0.00983314	0.00123245	0.000230195	0.00324734	0.000677295	0.032453	0.566367	0.141329	0.00898541	0.0234613	0.0156593	0.0882472	0.0845862
M01328082	0.344446	0.00134768	0.0105148	0.0923563	0.157006	0.00987912	0.153117	0.0724268	0.0500668	0.0301475	0.000688858	0.00173092	0.137853	0.106453	0.447006	0.00198563	0.00326393	0.00478904	0.0614964	0.0911411	0.00313847	0.103901	0.0280715	0.00039726	0.00450438	0.00243998	0.00975266	0.00124979	0.000287943	0.00338342	0.000664403	0.0345617	0.607279	0.144775	0.0101579	0.0250869	0.0170319	0.0880764	0.0834852
M01328083	0.357305	0.00141726	0.0115671	0.0989792	0.17171	0.00980762	0.159679	0.0918702	0.0437477	0.036226	0.000770995	0.00171111	0.128603	0.111557	0.48822	0.00475641	0.00380792	0.00532586	0.0728537	0.0966096	0.00308983	0.113015	0.0255195	0.000302231	0.00599504	0.00212379	0.00974093	0.00130429	0.000229863	0.00384273	0.000751191	0.0359445	0.603414	0.15457	0.00944825	0.0244258	0.0169458	0.0937119	0.08786
M00824821	0.307064	0.00115788	0.0084807	0.0805467	0.158358	0.0078741	0.140228	0.0664237	0.0483262	0.0336931	0.00058355	0.0021241	0.118638	0.109066	0.405506	0.00130095	0.0015019	0.00396085	0.0627338	0.0920241	0.0029531	0.107425	0.0235408	0.0003889	0.00325025	0.00210437	0.00753965	0.0012309	0.0003304	0.0037302	0.000679428	0.0320072	0.564722	0.132261	0.00917583	0.0170205	0.0166456	0.0878525	0.0943964
M00824822	0.319209	0.0019281	0.00835235	0.0854677	0.152173	0.0083729	0.143645	0.0680643	0.0540597	0.0349841	0.00056915	0.0018526	0.12715	0.108975	0.414457	0.00306725	0.0016357	0.0039224	0.0654669	0.0800262	0.0032838	0.0991615	0.0240262	0.0003707	0.00389375	0.00206429	0.00775515	0.00131295	0.00026115	0.00360855	0.000774318	0.0348928	0.588049	0.131542	0.00912889	0.0232071	0.0189352	0.0831004	0.0964922
M00824823	0.307099	0.00155005	0.0084273	0.0870617	0.15344	0.0083179	0.148565	0.0732574	0.0469603	0.0323551	0.0005923	0.0021917	0.122079	0.102679	0.424197	0.003666	0.0019203	0.00437055	0.0665153	0.10011	0.0029334	0.100377	0.02158	0.000338	0.0045653	0.00228075	0.0096242	0.00099185	0.00032895	0.0038754	0.000695021	0.0277946	0.476409	0.136347	0.00845627	0.0182244	0.0149914	0.0921757	0.0889303
M01082639	0.288428	0.00093387	0.00910438	0.0849203	0.145977	0.00825468	0.143235	0.0786401	0.0389516	0.026655	0.000557515	0.0014578	0.12173	0.116993	0.425032	0.00181505	0.00159428	0.00458555	0.0732574	0.0969239	0.00256117	0.0955159	0.0228128	0.000230573	0.00430455	0.00199504	0.00808547	0.00114589	0.00020996	0.00378211	0.000535211	0.0315205	0.561533	0.137107	0.0106783	0.027175	0.0146003	0.0941003	0.0965831
M01082640	0.332581	0.00126541	0.00968672	0.0872893	0.155806	0.00727077	0.131572	0.0543052	0.0320349	0.0338649	0.000574898	0.00155191	0.123223	0.106424	0.439619	0.00214151	0.00160864	0.00501398	0.0695672	0.0947397	0.00293006	0.109552	0.0263924	0.000277254	0.0042693	0.00239105	0.00847779	0.00119834	0.000208823	0.00390938	0.000566426	0.0332747	0.571595	0.136092	0.00946279	0.0236022	0.0134921	0.0942869	0.0914806
M01082641	0.302842	0.00100482	0.00948892	0.0865604	0.142701	0.00777325	0.147466	0.0630524	0.0389516	0.0283767	0.000549722	0.00145022	0.129867	0.110797	0.443045	0.00152895	0.00157689	0.00481301	0.0792711	0.1002	0.0031078	0.109369	0.0298507	0.000345393	0.00351511	0.00196234	0.00800824	0.00123565	0.00024609	0.0037846	0.000756878	0.0359585	0.596072	0.142212	0.0100109	0.0232888	0.0141817	0.0965044	0.0934852
M01466231	0.31408	0.00521259	0.0100987	0.0940501	0.149982	0.0104991	0.179844	0.0528674	0.0469603	0.0345066	0.000637296	0.00161267	0.127575	0.10542	0.441617	0.00395345	0.00202992	0.00471819	0.065893	0.0945117	0.00356931	0.107171	0.0296827	0.000410672	0.00185356	0.00162983	0.00909516	0.00132285	0.000273907	0.00327071	0.000847035	0.0429155	0.671755	0.142399	0.0103814	0.023483	0.0138209	0.078616	0.0831141
M01466232	0.325667	0.00374266	0.0101669	0.0946205	0.158745	0.0102913	0.167779	0.0805532	0.0396863	0.0484494	0.000748969	0.00218739	0.123981	0.105258	0.448708	0.00223742	0.00236311	0.00473572	0.0658827	0.108119	0.0031281	0.103605	0.0264848	0.000488477	0.00621333	0.00153993	0.00913337	0.0014818	0.000286319	0.00349434	0.000861315	0.0404631	0.631611	0.150424	0.00984474	0.0259045	0.0150686	0.0891134	0.0944091
M01466233	0.332999	0.00233098	0.0109381	0.0946312	0.160777	0.0108876	0.181904	0.066698	0.0531801	0.0409874	0.000746671	0.00194465	0.127195	0.108332	0.445941	0.0041085	0.00234258	0.00402815	0.0642382	0.0898792	0.00415836	0.118998	0.0351368	0.00042429	0.00516304	0.00168831	0.00983706	0.00119373	0.000278373	0.00330615	0.000989826	0.0420259	0.679923	0.170386	0.00882867	0.0265874	0.0145496	0.0806194	0.089601
M00311417	NA	NA	NA	NA	NA	NA	NA	NA	NA	NA	NA	NA	NA	NA	0.538	0.00153636	0.00261472	0.00568505	0.0725	0.1	0.004	0.125	0.028	0.0005873	0.00597795	0.00248758	0.013	0.0026773	0.00045925	0.004	0.00067757	0.0365755	0.631	0.178	0.0131667	0.0216667	0.0161667	0.1045	0.11
M00311418	NA	NA	NA	NA	NA	NA	NA	NA	NA	NA	NA	NA	NA	NA	0.530855	0.00288465	0.0024402	0.0062428	0.0736224	0.106298	0.0036716	0.117542	0.0316709	0.0005761	0.0053838	0.00293563	0.0122293	0.00215837	0.0003797	0.0041433	0.000856136	0.0398932	0.608286	0.182235	0.0102368	0.0258469	0.0165816	0.0993143	0.1118
M00319465	NA	NA	NA	NA	NA	NA	NA	NA	NA	NA	NA	NA	NA	NA	0.516767	0.00287013	0.00242136	0.0054962	0.0735	0.094	0.004	0.139	0.029	0.0004579	0.00497192	0.00291598	0.009	0.00190696	0.00030445	0.00424184	0.000831385	0.0357828	0.599	0.156	0.0116491	0.022	0.0148333	0.102	0.109
M01991441	0.31069	0.00231046	0.00984688	0.0862195	0.141451	0.00987527	0.164783	0.0812978	0.0441123	0.0307504	0.000681748	0.00147235	0.116693	0.0955159	0.44085	0.00172899	0.00278693	0.0035867	0.0603354	0.0831207	0.00296941	0.103536	0.0244258	0.00029853	0.00617448	0.00162313	0.00999189	0.0012161	0.000266812	0.00360883	0.000701551	0.0347821	0.599835	0.164398	0.00911411	0.0209625	0.0159163	0.0789518	0.08786
M01991444	0.354002	0.00136256	0.0110808	0.0923336	0.148742	0.00981227	0.154575	0.0751003	0.0466642	0.0359271	0.000745291	0.00165031	0.114266	0.102078	0.484545	0.00276208	0.00330992	0.00429124	0.0679913	0.0864017	0.00317887	0.103536	0.0247904	0.000351672	0.00602253	0.001725	0.0104966	0.00162984	0.000257774	0.00415448	0.000690121	0.036316	0.606763	0.149317	0.00874954	0.0224207	0.0162626	0.0816144	0.0907765
M02007200	0.313837	0.00258132	0.00973598	0.0840321	0.146555	0.00937663	0.149781	0.0615234	0.0463488	0.0326344	0.000669587	0.00122866	0.118504	0.0942399	0.463533	0.00520159	0.00292715	0.00386441	0.0654685	0.0791105	0.00313754	0.103536	0.0266132	0.000270466	0.00657239	0.00174135	0.0102188	0.00149467	0.000267476	0.00416139	0.000797776	0.0377532	0.59508	0.150634	0.00856726	0.0251549	0.018132	0.0769391	0.0876777
M01758589	0.269244	0.000545425	0.00984328	0.0919836	0.159189	0.00848202	0.146324	0.0874754	0.0374084	0.0269861	0.000444723	0.00128422	0.121479	0.0976782	0.408563	0.00115641	0.0020385	0.00478375	0.0687606	0.100746	0.00253146	0.0981629	0.0188387	0.000327597	0.00612506	0.00156041	0.0087737	0.00125386	0.00022494	0.00281455	0.000929107	0.0362197	0.636098	0.152739	0.0100143	0.024939	0.0159663	0.0834236	0.0891267
M01758603	0.289135	0.001821	0.00838513	0.0904262	0.148166	0.00842305	0.158907	0.0758226	0.0385944	0.0284339	0.000587616	0.00140786	0.116917	0.100593	0.434052	0.00257826	0.00285321	0.00368959	0.0585015	0.0830284	0.0035641	0.10278	0.0300328	0.000607822	0.00390283	0.00214696	0.00857098	0.00100752	0.000303086	0.00280774	0.000810053	0.0370046	0.618043	0.161341	0.0116518	0.0256747	0.0150241	0.0793523	0.0911233
M01827696	0.322071	0.00111143	0.0112342	0.102984	0.154354	0.00828423	0.160379	0.0879252	0.0357617	0.0309527	0.00061396	0.00184611	0.125766	0.105867	0.408978	0.00134187	0.00243847	0.00501017	0.0707371	0.0934283	0.00279703	0.0974682	0.0209538	0.000424522	0.00620585	0.00169331	0.00853755	0.00128865	0.000234501	0.00310506	0.000986168	0.0324913	0.600884	0.167422	0.00902654	0.0217367	0.0135837	0.0860888	0.0890195
M01429650	0.297194	0.00125482	0.0093791	0.0899317	0.14278	0.00779373	0.160364	0.0696128	0.0367674	0.0321592	0.000772546	0.00135913	0.113709	0.0965831	0.433704	0.00180527	0.0029899	0.00381166	0.0677221	0.0833771	0.00316084	0.109066	0.0256644	0.000317428	0.00589755	0.00156358	0.0090333	0.00128781	0.000277673	0.00323543	0.000688994	0.0395157	0.629089	0.1763	0.00969239	0.0225246	0.0181582	0.0861872	0.0850114
M01429653	0.318221	0.000953887	0.0108189	0.0951952	0.167922	0.0109227	0.174394	0.0746506	0.0545119	0.0308587	0.000678166	0.00131122	0.128187	0.108793	0.466812	0.000810409	0.00251433	0.00406637	0.0695672	0.0745404	0.00339611	0.108246	0.0316709	0.00049096	0.00708368	0.001723	0.0101807	0.00148091	0.000229935	0.0035813	0.000799873	0.0454497	0.685358	0.19061	0.00907645	0.0287359	0.0181582	0.0814801	0.0916629
M01498669	0.273724	0.00161948	0.00863596	0.0911617	0.157535	0.00871676	0.138588	0.0725044	0.0380976	0.0275521	0.000652271	0.00122312	0.114714	0.101868	0.393258	0.00393536	0.0023543	0.0045288	0.072164	0.0851838	0.00326074	0.102415	0.0265744	0.000355476	0.00594957	0.00143573	0.00960261	0.00101432	0.000220401	0.00326438	0.000600604	0.030382	0.537525	0.139743	0.00849141	0.0255813	0.014555	0.0856781	0.0787244
M01337225	0.329792	0.000907943	0.0114114	0.0989797	0.168227	0.0105208	0.156024	0.0798252	0.0443145	0.035017	0.000759169	0.00182844	0.124461	0.104518	0.477149	0.00155048	0.00243625	0.00535032	0.0720224	0.0909239	0.00355437	0.105535	0.0281216	0.000430671	0.00826742	0.00206242	0.0112366	0.00160463	0.000270418	0.00408879	0.000850541	0.0427833	0.692067	0.178823	0.0103767	0.0251222	0.0156777	0.0851764	0.087849
M01473340	0.316608	0.00250378	0.00942607	0.0922096	0.143508	0.00923883	0.169841	0.0599544	0.0473244	0.0266098	0.000806	0.00150905	0.125331	0.115535	0.407538	0.00528377	0.00264379	0.00371125	0.0637813	0.075719	0.00337842	0.0975854	0.0303058	0.000347265	0.00486249	0.00193926	0.00912546	0.00141692	0.00027399	0.00335003	0.000554946	0.0315596	0.54573	0.119542	0.00955588	0.0263374	0.0190247	0.0761785	0.0861048
M01473342	0.290991	0.00168903	0.00918627	0.0860137	0.147467	0.00847338	0.157631	0.0685194	0.0400437	0.0259966	0.000659032	0.0014771	0.126564	0.115171	0.421153	0.00309689	0.0027967	0.00354499	0.0638269	0.0753549	0.00318887	0.104601	0.0253003	0.00032258	0.00588758	0.00231055	0.0094753	0.00149932	0.000297293	0.0035927	0.000622616	0.0353673	0.599218	0.144711	0.00819075	0.0245808	0.0175622	0.0818708	0.0900228
M02193633	0.321695	0.00547703	0.00977657	0.0907434	0.151603	0.00913832	0.156924	0.0452833	0.0471342	0.0245355	0.000607475	0.00122597	0.127792	0.102041	0.458051	0.00450181	0.00305796	0.00509912	0.0702138	0.0989246	0.00360912	0.0928086	0.0270758	0.000362572	0.0062132	0.00162022	0.00975253	0.00119151	0.000261703	0.00394606	0.000774085	0.034883	0.607212	0.125561	0.010124	0.0273599	0.0176578	0.0878576	0.0889213
M02146666	0.342232	0.00364631	0.0102916	0.0922012	0.165816	0.009903	0.168732	0.0756195	0.0470117	0.0311512	0.000707149	0.00180297	0.133976	0.112063	0.50226	0.00378277	0.00288982	0.00548188	0.0721574	0.0996113	0.00381604	0.107386	0.0272109	0.000345174	0.00648028	0.0021085	0.011069	0.00155153	0.000345506	0.0042473	0.000685434	0.0417639	0.667325	0.157876	0.00947522	0.0282079	0.0198111	0.0977383	0.0962099
M02104576	0.338623	0.00226648	0.0114565	0.0987609	0.16691	0.0108296	0.179665	0.0790816	0.0546647	0.0288874	0.000591936	0.00129238	0.140065	0.112609	0.492196	0.00174307	0.00240692	0.0062375	0.0778253	0.108132	0.00377062	0.114876	0.0320737	0.00034876	0.0032678	0.00235606	0.0104655	0.00110326	0.000306393	0.00463574	0.000675872	0.0408283	0.67133	0.132773	0.0108484	0.030367	0.0182264	0.0941985	0.0947125
M01755454	0.310601	0.00146744	0.0110122	0.0929385	0.166996	0.0106234	0.143599	0.0845558	0.0385875	0.0306726	0.000691479	0.00150113	0.128046	0.108975	0.448201	0.00362931	0.00257123	0.00487648	0.0729841	0.0928865	0.00335472	0.106606	0.0273025	0.000371774	0.00545934	0.0021117	0.00878368	0.00156643	0.000226423	0.00350885	0.000713998	0.0358694	0.591984	0.158318	0.0101019	0.0234802	0.0160029	0.0811555	0.0912984
M01744928	0.305757	0.0018886	0.0105745	0.0863781	0.157371	0.0106636	0.145057	0.0765376	0.042956	0.0310957	0.000711122	0.00138505	0.122818	0.108975	0.46938	0.00402707	0.00575981	0.00401277	0.0628702	0.0868839	0.00441626	0.116173	0.0294867	0.000529694	0.00798031	0.00165557	0.010561	0.00125224	0.000311578	0.00402846	0.000993278	0.0449128	0.717475	0.179297	0.011194	0.0251183	0.0161602	0.0786571	0.0926651
M01744929	0.303399	0.00048527	0.0098923	0.0911162	0.153665	0.0112054	0.166196	0.0816401	0.0451402	0.0309946	0.000695869	0.00154779	0.117473	0.105695	0.462155	0.000644091	0.0032402	0.00425645	0.0688838	0.0866676	0.00359457	0.110068	0.0269385	0.000432966	0.00876496	0.00256406	0.0108309	0.00132904	0.000257092	0.00382485	0.000904476	0.0444531	0.723278	0.192066	0.010921	0.0236622	0.0148371	0.0839319	0.0943964
M01514675	0.336866	0.00129012	0.00912575	0.0852855	0.151524	0.0091295	0.185513	0.0845566	0.0436855	0.0354247	0.000900475	0.00168381	0.124712	0.101322	0.401286	0.00167571	0.00255709	0.0038207	0.0611326	0.0818274	0.00401774	0.111447	0.0288716	0.000386539	0.00501822	0.00140386	0.00911966	0.00131565	0.000259254	0.00336488	0.000747372	0.0328254	0.610325	0.161834	0.00964689	0.0234805	0.0153245	0.0801937	0.0812757
M01514676	0.334406	0.00087567	0.0100721	0.0895344	0.159605	0.00949233	0.16573	0.0768109	0.0483254	0.0374425	0.000793232	0.00275931	0.124259	0.102962	0.426394	0.00233797	0.00375368	0.00447633	0.0674506	0.0780948	0.00396106	0.114993	0.0274215	0.000454792	0.00732732	0.00227563	0.0101895	0.00104115	0.00028261	0.00336657	0.000734837	0.0368114	0.638853	0.185833	0.0101036	0.022115	0.0143442	0.0814672	0.087472
M00544528	NA	NA	NA	NA	NA	NA	NA	NA	NA	NA	NA	NA	NA	NA	0.517241	0.0009643	0.0018869	0.00652363	0.0805475	0.0986531	0.0042658	0.108247	0.0298507	0.0006947	0.00373295	0.00322725	0.0091453	0.00211395	0.0002823	0.00394005	0.000814397	0.0395572	0.665955	0.161693	0.0104721	0.0262046	0.0155356	0.10191	0.11426
M00544529	NA	NA	NA	NA	NA	NA	NA	NA	NA	NA	NA	NA	NA	NA	0.492288	0.0002497	0.0018523	0.00612407	0.0767093	0.0992719	0.0040325	0.116575	0.0272839	0.0005112	0.0019008	0.0033719	0.0093974	0.0024131	0.0004749	0.00398785	0.000702851	0.0327518	0.612749	0.151931	0.0102928	0.0220089	0.0130389	0.105885	0.111709
M00544530	NA	NA	NA	NA	NA	NA	NA	NA	NA	NA	NA	NA	NA	NA	0.475063	0.0006072	0.00198978	0.00552645	0.0676082	0.0964697	0.0037301	0.121368	0.0305794	0.0006334	0.00419035	0.0029476	0.0104256	0.0014858	0.00023315	0.0039114	0.000805838	0.0352722	0.621842	0.178131	0.0114368	0.0242539	0.0182156	0.0984688	0.104692
M00934514	0.275808	0.000498971	0.00992029	0.0869248	0.161706	0.00876074	0.141595	0.074214	0.0415242	0.0248148	0.000493433	0.00161122	0.124281	0.108131	0.448757	0.00105011	0.00159362	0.00572298	0.072164	0.108713	0.00279681	0.113166	0.0251183	0.000294492	0.00635834	0.00214626	0.00957445	0.00178921	0.000255146	0.00291174	0.000727013	0.0386175	0.616656	0.184042	0.00819075	0.0231142	0.0120131	0.0968956	0.0948519
M00934517	0.291612	0.000877009	0.00991969	0.0867041	0.15923	0.00806216	0.125376	0.0686202	0.0372781	0.027751	0.000531712	0.00152509	0.123311	0.101686	0.451596	0.00127174	0.00208508	0.00543235	0.0719818	0.0964716	0.00279551	0.107882	0.0224488	0.00032645	0.00653427	0.00233829	0.00879017	0.00101403	0.000279308	0.00257398	0.00065399	0.0314042	0.569234	0.144716	0.00946487	0.0182017	0.0118885	0.100773	0.104237
M00934518	0.277787	0.000625311	0.00912882	0.0836446	0.156722	0.00719884	0.142141	0.0779043	0.0368584	0.0256053	0.000510521	0.00131821	0.122067	0.109886	0.466862	0.00141161	0.00190013	0.00474671	0.0676993	0.100497	0.00357876	0.104055	0.0232981	0.000290613	0.00501498	0.00241884	0.00934349	0.00119879	0.000304724	0.00372013	0.000806054	0.0323471	0.584627	0.143467	0.0123771	0.0243902	0.0130271	0.100892	0.102289
M01997178	0.332258	0.00114407	0.0114032	0.0933285	0.148378	0.00886491	0.137441	0.0787459	0.0390706	0.0341359	0.000615693	0.00153614	0.124264	0.101215	0.462782	0.00182834	0.00193805	0.00475668	0.0689027	0.101428	0.00316625	0.103901	0.0266132	0.000321635	0.00634913	0.00177843	0.009522	0.000958394	0.000251576	0.00350018	0.000700802	0.034835	0.58969	0.156507	0.00947895	0.0222384	0.017275	0.092022	0.0911207
M01997180	0.33738	0.0027339	0.0106207	0.0909588	0.138899	0.00833766	0.151709	0.0754648	0.0371856	0.0308865	0.000684738	0.00145294	0.124377	0.106453	0.450662	0.00437643	0.00254756	0.00464245	0.0667153	0.0900474	0.00291372	0.104265	0.0233321	0.000351008	0.00561652	0.00164911	0.00953649	0.00122142	0.000256312	0.003637	0.000625926	0.0331536	0.560661	0.149982	0.00868291	0.0230469	0.0147637	0.0885696	0.0867663
M02024391	0.359494	0.00104801	0.0114751	0.0947522	0.147595	0.010979	0.163994	0.0874636	0.0502915	0.0359816	0.000714785	0.00148449	0.131383	0.105207	0.478799	0.00128321	0.00149863	0.00521878	0.0697886	0.101312	0.00341615	0.112974	0.0262391	0.000306501	0.00599917	0.0015922	0.0097498	0.00149319	0.000233348	0.00376743	0.000635431	0.037613	0.608469	0.157829	0.00937696	0.0251856	0.0209128	0.0928064	0.0896501
M01005565	0.280355	0.00154413	0.00882758	0.0834943	0.142823	0.0080633	0.143473	0.0641669	0.038473	0.0276235	0.00051759	0.00143228	0.119939	0.105009	0.42041	0.00303675	0.00173408	0.00445366	0.0685871	0.0846378	0.00289143	0.100046	0.023645	0.000306186	0.00551279	0.00179907	0.00810927	0.00118228	0.000260152	0.00315248	0.000459919	0.0276951	0.542392	0.124815	0.00944787	0.0204859	0.0139925	0.0887397	0.0945786
M01024133	0.341263	0.00261188	0.00980364	0.0933485	0.154626	0.00856293	0.141868	0.0617768	0.0466873	0.0320641	0.000527187	0.00152825	0.133235	0.107882	0.501061	0.00376037	0.00388892	0.00524782	0.0787244	0.0966509	0.00379002	0.116993	0.0286051	0.000474187	0.00647026	0.0032395	0.00884911	0.00136575	0.000195624	0.00381443	0.000941393	0.0385818	0.600888	0.140125	0.010375	0.0289688	0.0165834	0.105754	0.104237
M01024134	0.321299	0.000901561	0.0108264	0.0921185	0.146888	0.00824714	0.139681	0.0694305	0.0395886	0.0335524	0.000564248	0.00162215	0.12531	0.101686	0.44444	0.00314008	0.00230076	0.00499323	0.0668793	0.0989763	0.0030351	0.109339	0.0245723	0.00033204	0.00373204	0.00272321	0.00796183	0.00117602	0.000235352	0.0038517	0.000539311	0.0291238	0.549849	0.122778	0.00967722	0.0202999	0.017098	0.0980896	0.0951708
M01110349	0.366647	0.00151144	0.0122941	0.0953986	0.17146	0.010002	0.162916	0.074472	0.0458682	0.0276228	0.000658102	0.00169321	0.1402	0.129385	0.608492	0.00206802	0.00284407	0.00690157	0.0785522	0.112762	0.00425924	0.119366	0.0330057	0.000374152	0.00572297	0.00239927	0.0112955	0.00175806	0.000348344	0.00450124	0.000871757	0.0431844	0.643472	0.161909	0.0100049	0.0275654	0.0199296	0.112245	0.117927
M01110350	0.396265	0.00111156	0.0126751	0.098041	0.186021	0.0107431	0.157654	0.0692483	0.0509647	0.0346861	0.000720083	0.00133976	0.14198	0.121764	0.616838	0.00365727	0.00304346	0.00685538	0.0777677	0.111394	0.00351627	0.102077	0.0287586	0.000338255	0.0050558	0.00189062	0.0118221	0.00168437	0.000336525	0.00478671	0.000834774	0.0481313	0.685886	0.166368	0.0096599	0.0279968	0.0187379	0.103161	0.112336
M01110351	0.356082	0.00208766	0.0125649	0.0938497	0.164179	0.00964906	0.160729	0.0728929	0.0444121	0.0266648	0.000787134	0.00114321	0.137259	0.110797	0.620259	0.00392118	0.0026769	0.00593008	0.0724374	0.0991081	0.00404498	0.11344	0.032763	0.00040871	0.0064529	0.00172445	0.0114556	0.00164541	0.000299156	0.0047917	0.000814336	0.0481805	0.671037	0.170568	0.00955588	0.0316038	0.0178212	0.10855	0.1169
M02223219	0.271793	0.000476457	0.00952748	0.0891035	0.146501	0.00892462	0.152123	0.0820599	0.0418208	0.0220642	0.000528785	0.00143349	0.125543	0.107143	0.442229	0.00233467	0.00195391	0.00546036	0.069242	0.106414	0.00370395	0.107872	0.0255102	0.000442126	0.00536003	0.0023544	0.00853725	0.00114091	0.000313366	0.00375003	0.000626865	0.0310195	0.549337	0.132764	0.00968996	0.0221753	0.0157168	0.100293	0.0892857
M02223220	0.274697	0.000393318	0.00871694	0.0812682	0.158892	0.00948797	0.150382	0.0768023	0.0445725	0.0266538	0.000648911	0.00149259	0.122256	0.106414	0.442645	0.00189275	0.00256311	0.00441926	0.0663265	0.0981535	0.00305915	0.105442	0.0262391	0.000332424	0.00488363	0.00194335	0.00888156	0.00129636	0.000294507	0.00411958	0.000681184	0.0336957	0.575452	0.143121	0.00994086	0.0235724	0.0166624	0.0912452	0.0840622
M02223277	0.310315	0.00195191	0.0097081	0.0841837	0.16691	0.00948691	0.144619	0.0758017	0.0422741	0.0266164	0.00055714	0.0014143	0.129441	0.101312	0.474958	0.00366278	0.00252977	0.00553779	0.0710641	0.107143	0.00333673	0.095481	0.021137	0.000405204	0.00584511	0.00186532	0.00909598	0.00147313	0.000253867	0.00385801	0.000620955	0.0345195	0.55322	0.155625	0.0116618	0.0284257	0.0195846	0.0965864	0.0874636
M00959693	0.263314	0.00024678	0.00994054	0.0880182	0.156443	0.00841161	0.140738	0.0743262	0.0417735	0.0240186	0.00049283	0.00122418	0.122897	0.110433	0.447061	0.000881132	0.00158167	0.00506323	0.078861	0.101292	0.0028474	0.103599	0.0218736	0.000276852	0.00406877	0.00188471	0.00928209	0.0010627	0.000254101	0.00385757	0.000648056	0.030689	0.538981	0.134306	0.00855479	0.0183837	0.0150297	0.0919628	0.0960364
M00944415	0.289847	0.00127728	0.00969502	0.0900683	0.150983	0.00790184	0.149248	0.0751708	0.0335821	0.0220713	0.000516975	0.00179186	0.127036	0.108383	0.459703	0.00181475	0.00161885	0.00536939	0.0699772	0.0997558	0.00393072	0.123007	0.0289407	0.000357697	0.00586679	0.00218846	0.00897863	0.00112373	0.000242369	0.0037683	0.000920909	0.039015	0.603795	0.159011	0.0105115	0.026893	0.0134456	0.0952866	0.101686
M01881127	0.308374	0.00249865	0.00961331	0.0834852	0.136347	0.00908168	0.163325	0.0473934	0.0459351	0.0305935	0.000636559	0.00131259	0.12541	0.103293	0.435423	0.00242702	0.00232774	0.00423376	0.0623405	0.0868677	0.00327108	0.102443	0.0258841	0.000281896	0.00624358	0.00159595	0.00983021	0.0014552	0.000241028	0.00340189	0.000732385	0.0351113	0.608974	0.145366	0.00843498	0.0244258	0.0145274	0.0816374	0.0869486
M01881128	0.316291	0.00179644	0.0108067	0.089136	0.151294	0.0103373	0.146919	0.0637988	0.0448414	0.0309197	0.000639417	0.00149266	0.128473	0.107911	0.464718	0.00381577	0.0021616	0.00442501	0.0645279	0.096245	0.00323788	0.090412	0.0240612	0.000329477	0.00685588	0.00167025	0.0108456	0.00145959	0.000259169	0.00383519	0.000590507	0.0345696	0.569014	0.148657	0.00919882	0.0229676	0.0166741	0.0912403	0.0836675
M01881129	0.31521	0.0015289	0.00988776	0.0825738	0.160044	0.00901257	0.143638	0.0681735	0.0433832	0.0320153	0.000670384	0.00130329	0.130323	0.0973387	0.41397	0.00225889	0.00212997	0.00436726	0.0592417	0.0812978	0.00316452	0.0969741	0.0255195	0.000292662	0.00587264	0.00146105	0.00867379	0.00137732	0.000218965	0.00308936	0.000647657	0.030651	0.521564	0.1517	0.00812042	0.0193219	0.016159	0.0873332	0.0864017
M02176170	0.27521	0.00238395	0.00866169	0.0881334	0.124393	0.00794584	0.15417	0.0673013	0.0402622	0.027974	0.000530112	0.00134278	0.115877	0.110423	0.375452	0.00432782	0.00238288	0.00459796	0.0710641	0.0823615	0.00312582	0.101312	0.0255102	0.000339065	0.00453355	0.00156099	0.00785341	0.00122332	0.000236044	0.00314096	0.000552092	0.0285999	0.542587	0.132144	0.00884416	0.022676	0.0152696	0.0829305	0.087828
M02181871	0.274636	0.00187575	0.00836625	0.0867347	0.142128	0.00950683	0.161079	0.0524781	0.048105	0.0245888	0.000572612	0.0016179	0.119619	0.104592	0.433764	0.0039861	0.00264558	0.00435697	0.0619534	0.0940233	0.00333155	0.0998542	0.0262391	0.0003979	0.00732602	0.00212868	0.00918974	0.00171066	0.000191513	0.00392474	0.000670892	0.0350834	0.587923	0.161003	0.00838193	0.0266035	0.0183181	0.0913343	0.0958455
M02181872	0.295044	0.00143767	0.010299	0.0965743	0.154519	0.0103399	0.164388	0.0826534	0.043898	0.0227734	0.000718836	0.0015659	0.125664	0.117347	0.456807	0.00225625	0.00226375	0.00494101	0.0731813	0.0944649	0.0040535	0.111568	0.0269679	0.000373064	0.00563023	0.00197263	0.0091001	0.00164997	0.000238262	0.00398292	0.000719832	0.0381531	0.64478	0.151501	0.010172	0.0248057	0.0166584	0.0890351	0.090379
M01581918	0.279981	0.00136227	0.00877117	0.0869248	0.147843	0.0078735	0.145786	0.0816409	0.0400437	0.0302249	0.000634719	0.00163175	0.11007	0.10187	0.438975	0.00303699	0.00427025	0.00435294	0.0650574	0.0829996	0.00298584	0.10152	0.0251183	0.000329211	0.00561164	0.00194469	0.0095055	0.00119419	0.000265522	0.00310517	0.000845433	0.0373183	0.652907	0.176764	0.00873877	0.0223888	0.0167949	0.0788639	0.088019
M01581949	0.306218	0.00218369	0.0105358	0.0922099	0.156536	0.00797946	0.162734	0.0779963	0.0418654	0.0258824	0.000599024	0.00187698	0.126809	0.108065	0.402485	0.00177044	0.00191402	0.00496944	0.0680113	0.0982917	0.00342654	0.0967128	0.0262129	0.000342529	0.00452862	0.00137076	0.00823476	0.00139338	0.000226749	0.00300185	0.000727744	0.0354889	0.622976	0.16842	0.00982972	0.0242992	0.0164511	0.078947	0.0836451
M01614078	0.300939	0.002073	0.0103249	0.0963555	0.14515	0.00784208	0.150069	0.0780425	0.0319626	0.0316551	0.000607555	0.00229986	0.123713	0.103415	0.43629	0.00117216	0.00268326	0.00469543	0.0690866	0.0915822	0.002603	0.0971739	0.0201052	0.000323496	0.00390156	0.00192714	0.00834469	0.00125135	0.000254618	0.00311976	0.0008177	0.0385211	0.624843	0.16962	0.0133432	0.0243568	0.0187115	0.088593	0.089136
M00365530	NA	NA	NA	NA	NA	NA	NA	NA	NA	NA	NA	NA	NA	NA	0.561048	0.00254685	0.0035111	0.00601335	0.0753576	0.0963814	0.004162	0.135717	0.0311261	0.0005001	0.0065739	0.00310689	0.0137399	0.00214505	0.0003128	0.00455062	0.000750828	0.0362314	0.592442	0.15783	0.0120134	0.0207956	0.0166117	0.103271	0.110798
M00365531	NA	NA	NA	NA	NA	NA	NA	NA	NA	NA	NA	NA	NA	NA	0.546637	0.00227575	0.0034329	0.006214	0.0678012	0.0996545	0.004709	0.127563	0.026029	0.0005001	0.0044259	0.00281207	0.0125848	0.0026408	0.0005592	0.0046838	0.000904378	0.0412225	0.643553	0.181362	0.0119528	0.0241671	0.0135683	0.0973689	0.110798
M00365532	NA	NA	NA	NA	NA	NA	NA	NA	NA	NA	NA	NA	NA	NA	0.544638	0.00241065	0.0025845	0.00709625	0.0750806	0.10084	0.00450013	0.130357	0.0319826	0.000483914	0.00408155	0.00277139	0.0135818	0.0021016	0.00050825	0.00461275	0.00061473	0.0387284	0.634967	0.177428	0.0100129	0.0263452	0.0135692	0.101063	0.112074
M01575748	0.268259	0.00408169	0.00753967	0.08055	0.124907	0.00662915	0.149466	0.0267388	0.0336889	0.0265964	0.000628296	0.00158964	0.111112	0.100957	0.393797	0.00698131	0.00530207	0.00394296	0.0630802	0.0711445	0.00388125	0.106967	0.0269607	0.000417792	0.00570813	0.00153376	0.00893401	0.00109175	0.000322576	0.00282846	0.000810615	0.0370173	0.641789	0.15699	0.0114671	0.0229406	0.0160715	0.0713101	0.081733
M01575749	0.330686	0.00162449	0.00931237	0.0929771	0.160216	0.0091632	0.15836	0.0754451	0.0429575	0.0331845	0.00067778	0.00193279	0.125372	0.106426	0.461911	0.00153595	0.00343298	0.00493131	0.0667069	0.091824	0.00458741	0.114022	0.0288417	0.000343393	0.00601097	0.00190393	0.0102959	0.00151209	0.000342787	0.00390121	0.000861097	0.0325239	0.579763	0.153017	0.00801704	0.0238514	0.0158659	0.0888933	0.0914535
M01637656	0.30232	0.00207109	0.0102963	0.0962194	0.153597	0.00980991	0.15761	0.0788	0.0410663	0.0254267	0.000664334	0.00154699	0.122794	0.111162	0.442588	0.00345913	0.00283325	0.00463796	0.0689201	0.095477	0.00369476	0.107557	0.022206	0.000330302	0.00749515	0.00182236	0.00943678	0.00123767	0.00029418	0.00406627	0.000776461	0.0315861	0.530051	0.141453	0.00948814	0.0204091	0.0159762	0.0913988	0.0918455
M02010830	0.357741	0.00197887	0.0110347	0.09457	0.155612	0.010846	0.170361	0.0775684	0.0489554	0.0337349	0.000722621	0.00143183	0.128355	0.105527	0.464929	0.000914997	0.00234769	0.00423236	0.0642245	0.0864917	0.00316288	0.109329	0.031827	0.000444118	0.00605356	0.00192768	0.009818	0.00159611	0.000274101	0.00434921	0.000617701	0.0389976	0.61118	0.146661	0.0100565	0.0255102	0.0174026	0.0881106	0.0880102
M02010831	0.317741	0.00143674	0.010866	0.0925049	0.161808	0.0104737	0.156557	0.0815221	0.0450311	0.0291045	0.000669431	0.00181538	0.125961	0.107314	0.469942	0.0029792	0.00216919	0.00401831	0.0634534	0.0863703	0.00306287	0.107143	0.0291545	0.000344244	0.00458939	0.0017865	0.0102358	0.00150129	0.000243508	0.00412489	0.000583768	0.0342376	0.557599	0.150253	0.00922532	0.0246422	0.0177677	0.0918176	0.090379
M02005552	0.318448	0.00293678	0.0101667	0.089136	0.151659	0.00911955	0.15494	0.0521327	0.0481225	0.036098	0.000642274	0.00104226	0.119053	0.0960372	0.397227	0.00320712	0.00307321	0.00425396	0.0645279	0.0874954	0.00351021	0.111921	0.0302588	0.000419332	0.00555532	0.00159622	0.00939784	0.00129571	0.000249135	0.00351679	0.00074036	0.0303664	0.533118	0.134963	0.00979217	0.0229434	0.0146961	0.08282	0.0838498
M01769937	0.313711	0.00294242	0.00953503	0.0893037	0.158739	0.0101208	0.174233	0.0583155	0.0458812	0.0322263	0.000670041	0.00149698	0.127088	0.0956782	0.447021	0.00255495	0.00222798	0.00415208	0.0651977	0.0938093	0.00354399	0.108801	0.0305984	0.000436164	0.00667735	0.00176936	0.0099305	0.00148095	0.000246209	0.00429174	0.000930879	0.0378062	0.61451	0.158657	0.0096941	0.0248468	0.0172931	0.0880608	0.0970395
M01769939	0.290269	0.00227831	0.00981741	0.0925812	0.143088	0.0097418	0.15752	0.0688838	0.04733	0.028551	0.000603394	0.00128125	0.122838	0.0995105	0.398798	0.00313677	0.00207956	0.00396169	0.0626279	0.083963	0.00339783	0.102896	0.0286885	0.000541371	0.00551456	0.00177708	0.00885739	0.00133592	0.000260841	0.00352095	0.00078263	0.0356593	0.608056	0.16199	0.0113364	0.0249914	0.0147649	0.0764521	0.0834643
M01814190	0.319848	0.000582804	0.010511	0.0930055	0.168521	0.00871951	0.155763	0.0763038	0.0395924	0.0367732	0.000570927	0.00181567	0.128981	0.104429	0.454795	0.00112593	0.00194459	0.00536959	0.0759933	0.10081	0.00364091	0.110436	0.0322274	0.000518536	0.00588395	0.00183679	0.00960459	0.0013182	0.00033226	0.00405557	0.000750059	0.0389942	0.627831	0.160915	0.00946825	0.0251353	0.0169229	0.0952692	0.0995004
M00993279	0.2731	0.000744949	0.00952079	0.0940319	0.143761	0.00909777	0.144875	0.0803044	0.0409962	0.0295535	0.000495002	0.00152758	0.122119	0.106606	0.414987	0.00386864	0.00213602	0.00485347	0.0707062	0.0927072	0.00406909	0.109339	0.0225701	0.000279097	0.00418659	0.00245672	0.00817263	0.00121877	0.000217775	0.00338709	0.000774263	0.0327408	0.584635	0.146533	0.0107972	0.0225902	0.0147383	0.0869917	0.0972096
M00993280	0.27177	0.000618063	0.0101039	0.0922096	0.137699	0.0085517	0.174579	0.0626879	0.0349472	0.0266764	0.000509421	0.00153905	0.112567	0.118815	0.445374	0.00146413	0.00229804	0.00593028	0.0752719	0.107754	0.00465197	0.103326	0.0251183	0.000241539	0.00447546	0.00237729	0.00743741	0.00128338	0.000264528	0.00366874	0.000988258	0.0329042	0.543396	0.132742	0.0110025	0.0193247	0.0136899	0.0899034	0.101506
M00993283	0.300511	0.00170331	0.00919188	0.0805467	0.139979	0.00911733	0.155991	0.0750915	0.0385875	0.0357673	0.000542159	0.00188781	0.116791	0.109339	0.442522	0.00299631	0.0018782	0.00572712	0.078451	0.102004	0.00404965	0.1159	0.0223881	0.000293032	0.00561911	0.00239504	0.00923923	0.00125	0.000291154	0.00394987	0.000712693	0.0338362	0.57931	0.150985	0.010538	0.0221936	0.0170579	0.0918137	0.102232
M01087975	0.285248	0.00280014	0.00884149	0.0820046	0.13269	0.00755597	0.131207	0.0382688	0.0371314	0.0239137	0.000465874	0.00119033	0.116482	0.109704	0.388219	0.00328493	0.00182456	0.00558292	0.0708884	0.0965588	0.0035268	0.0912984	0.0245723	0.000382592	0.00550345	0.00157903	0.00804365	0.00091904	0.000286598	0.00343598	0.000578567	0.0298745	0.528866	0.131367	0.00696214	0.0230658	0.0141782	0.0800217	0.083098
M01257339	0.340358	0.00207143	0.0113314	0.0908884	0.178831	0.00753133	0.155809	0.0483827	0.0354933	0.0303023	0.000581268	0.00159748	0.138054	0.120204	0.541129	0.00392604	0.00212219	0.00672878	0.0803645	0.119888	0.00361047	0.11344	0.0234802	0.000333347	0.00553903	0.00221427	0.00836062	0.00150927	0.000229254	0.00474468	0.000473958	0.0335541	0.544715	0.152447	0.00814287	0.0225957	0.017829	0.114881	0.106059
M01257341	0.33743	0.00411819	0.0107022	0.0834112	0.176374	0.00746467	0.134761	0.0322551	0.0346742	0.0274011	0.000459849	0.00145561	0.136252	0.114077	0.549111	0.00550304	0.00212943	0.00673224	0.0774943	0.114124	0.00366067	0.105786	0.0297597	0.00037313	0.00633359	0.00246816	0.0106618	0.00146816	0.000226089	0.00421605	0.000708087	0.0409545	0.622533	0.132105	0.00926829	0.0273025	0.0164606	0.113747	0.107699
M01672929	0.299593	0.000870078	0.01082	0.0906673	0.1614	0.00865682	0.144307	0.0727159	0.0362593	0.0305473	0.000700484	0.00207294	0.125602	0.107166	0.414972	0.00296072	0.00252939	0.00504581	0.0617802	0.0977575	0.00292456	0.111028	0.0271229	0.000395206	0.00631378	0.00219589	0.00829958	0.00117736	0.000212416	0.00383249	0.000698602	0.0389682	0.653311	0.158844	0.0108021	0.0205695	0.0124449	0.0867048	0.0903653
M01642963	0.309216	0.00181083	0.0104168	0.0953093	0.136513	0.00956601	0.181869	0.0757001	0.0451402	0.0291148	0.000618837	0.00162994	0.124848	0.0982245	0.426328	0.00225029	0.00264972	0.00478465	0.0668813	0.0848832	0.0043503	0.122104	0.0353112	0.000467273	0.00776655	0.00201221	0.00839186	0.00131244	0.000262808	0.00349459	0.0008238	0.0373366	0.608614	0.156073	0.0141068	0.0251187	0.0145885	0.0840414	0.0867457
M01642964	0.307298	0.000922116	0.0112924	0.0936689	0.161448	0.0102679	0.175672	0.0907517	0.0450725	0.0268109	0.000654461	0.00172443	0.129328	0.108806	0.439591	0.00166676	0.00226853	0.00603311	0.0756282	0.101756	0.00376795	0.104288	0.0294798	0.000523682	0.006612	0.00196799	0.00961139	0.00135725	0.0002909	0.00375607	0.000845934	0.0421167	0.67645	0.179458	0.0126515	0.0280312	0.0179116	0.089019	0.0900235
M01429967	0.321629	0.00250468	0.0105592	0.0938497	0.151438	0.00948181	0.170569	0.0510251	0.0444121	0.0279618	0.0007573	0.00158684	0.125077	0.117501	0.421248	0.00333735	0.00283621	0.00415566	0.0667882	0.0762973	0.00373349	0.117358	0.030496	0.000391547	0.00557052	0.00176619	0.00885311	0.00116091	0.000241718	0.00344627	0.000790566	0.0389115	0.583258	0.176995	0.0113305	0.0269612	0.0194138	0.0894463	0.0813309
M01488449	0.286324	0.00271684	0.008581	0.0911162	0.151074	0.00971934	0.151982	0.0732574	0.042956	0.0278087	0.000646839	0.0013842	0.115711	0.113166	0.380813	0.00576164	0.00358337	0.00327643	0.0603189	0.0704895	0.00277495	0.0942141	0.0229341	0.000277721	0.00648252	0.00126133	0.00845387	0.00106332	0.000214503	0.00299674	0.000708579	0.0293903	0.575713	0.154122	0.00855479	0.0229341	0.0138887	0.0723872	0.0778595
M01488450	0.260578	0.00117187	0.00807027	0.0892938	0.141245	0.00945571	0.14287	0.0845558	0.0396797	0.0248601	0.00061391	0.0012461	0.114893	0.106333	0.360495	0.00350469	0.00295048	0.0034471	0.0641002	0.0789205	0.00333551	0.107426	0.0262104	0.000327332	0.00397534	0.00160108	0.00874899	0.00121069	0.000226882	0.00318965	0.000672119	0.0290113	0.534187	0.117394	0.00819075	0.0273122	0.0160638	0.0746259	0.0754442
M01221754	0.320015	0.000846203	0.0106124	0.0948519	0.151802	0.0101225	0.156253	0.0933952	0.0365854	0.0270832	0.000702297	0.00155776	0.123868	0.109157	0.445594	0.00181714	0.00260271	0.00469513	0.0632346	0.100109	0.00360198	0.11294	0.0283946	0.000350768	0.00570725	0.00183957	0.00953165	0.00139221	0.000262644	0.00343529	0.000577939	0.0296929	0.556271	0.149804	0.00922985	0.0207961	0.014867	0.0951875	0.0905824
M01322572	0.352334	0.000360179	0.010929	0.0929639	0.150565	0.00992657	0.163325	0.0921457	0.0379147	0.0336724	0.000640679	0.00183139	0.130216	0.103536	0.46255	0.000708395	0.00285285	0.00521918	0.0742459	0.0907765	0.00359381	0.118483	0.0240612	0.000352204	0.00559911	0.00187372	0.00996644	0.00137399	0.000310139	0.00350383	0.000574026	0.0324779	0.561151	0.145498	0.00902748	0.0223205	0.0181442	0.0980968	0.0896828
M01322573	0.313086	0.00106131	0.0108053	0.0953336	0.166241	0.00899821	0.147997	0.0812876	0.0378178	0.0258803	0.000748254	0.00189811	0.131199	0.10744	0.456096	0.00338727	0.00273098	0.00463793	0.0714546	0.0995261	0.00306351	0.116661	0.022603	0.000361375	0.00653963	0.00180268	0.00965577	0.00107828	0.000261296	0.00328586	0.000639682	0.0284223	0.513199	0.140393	0.00881322	0.020292	0.0147814	0.0961385	0.0859435
M02209643	0.299241	0.00218426	0.00887405	0.0841837	0.157434	0.00950975	0.157434	0.0612245	0.048105	0.0264323	0.000658275	0.00176259	0.122133	0.10113	0.466519	0.00518897	0.00247465	0.00486517	0.0699708	0.0940233	0.00433626	0.124636	0.0255102	0.000474531	0.00601551	0.0018456	0.00961786	0.00175124	0.000262234	0.00371829	0.000752105	0.0325356	0.547094	0.132756	0.00874636	0.023771	0.0185538	0.095407	0.101798
M02209653	0.353857	0.00327019	0.0106325	0.0901968	0.166181	0.0110892	0.169138	0.0649968	0.0502915	0.0314549	0.000764125	0.00172959	0.13296	0.105503	0.500844	0.00310185	0.00227942	0.00554463	0.071045	0.101312	0.00349358	0.109329	0.0276968	0.000448899	0.00442756	0.00215086	0.0107922	0.00134079	0.000285542	0.00443494	0.00066445	0.0339	0.600225	0.143263	0.0116618	0.0225948	0.0185538	0.103175	0.100583
M02209637	0.290418	0.00146196	0.00856753	0.083637	0.151968	0.0101162	0.156599	0.0734425	0.0448251	0.0252277	0.000641806	0.00178969	0.122901	0.10769	0.475373	0.00334569	0.0020575	0.00533081	0.069242	0.105685	0.00408325	0.125364	0.0255102	0.000490468	0.00702467	0.00212943	0.0101312	0.00135347	0.000278105	0.00410782	0.000674145	0.0305607	0.536933	0.138074	0.00972719	0.0196793	0.0171795	0.0989675	0.0951166
M00345220	NA	NA	NA	NA	NA	NA	NA	NA	NA	NA	NA	NA	NA	NA	0.564058	0.0013547	0.00129703	0.00601376	0.0716702	0.127001	0	0	0	0	0.0062224	0.00299137	0.0109484	0.00260385	0.00035585	0.00378043	0.000670761	0.0410649	0.61829	0.155712	0.00733715	0.0278532	0.0176371	0.114974	0.112931
M00345221	NA	NA	NA	NA	NA	NA	NA	NA	NA	NA	NA	NA	NA	NA	0.52801	0.0008989	0.0021638	0.00639515	0.0762642	0.0999272	0.0050439	0.118087	0.0369498	0.0004237	0.00291875	0.00333672	0.012407	0.0015108	0.000345395	0.004033	0.000670005	0.0439491	0.718713	0.171851	0.0102763	0.0264229	0.0173523	0.096904	0.109751
M00345222	NA	NA	NA	NA	NA	NA	NA	NA	NA	NA	NA	NA	NA	NA	0.549151	0.00323515	0.0041063	0.00591035	0.0719913	0.0935566	0.00493005	0.131118	0.0354261	0.000564257	0.0030627	0.00325221	0.011646	0.00279665	0.0004278	0.00471635	0.000792254	0.0441157	0.712686	0.170885	0.0115282	0.0283811	0.0157491	0.0867989	0.106241
M01009847	0.280593	0.00112597	0.00972485	0.0904784	0.144174	0.00867209	0.165103	0.0787244	0.0404077	0.0280414	0.000607902	0.00127216	0.123877	0.105786	0.434947	0.00142272	0.00156877	0.00439955	0.0623235	0.0950127	0.00336593	0.101139	0.0300328	0.000371247	0.00286759	0.00170534	0.00780049	0.00104211	0.00033729	0.00402641	0.000846297	0.0333997	0.560534	0.132398	0.0111099	0.0228103	0.0179243	0.0955747	0.0940319
M01009848	0.265131	0.000635612	0.00962411	0.0907517	0.141974	0.0094514	0.153075	0.0795367	0.0444121	0.0291042	0.000566327	0.0014768	0.115784	0.114893	0.420922	0.00127673	0.00199686	0.0049015	0.0694305	0.108664	0.00378699	0.0934852	0.0240092	0.000261308	0.00349516	0.00221609	0.0086593	0.0011982	0.000285438	0.0039068	0.000665338	0.0350316	0.580857	0.122181	0.0106717	0.0223366	0.0169212	0.09617	0.0973121
M01009849	0.291561	0.00150437	0.00969489	0.0907517	0.145069	0.00868987	0.157449	0.0561276	0.0371314	0.0322877	0.000616809	0.00157975	0.117051	0.101959	0.441687	0.00195789	0.00166027	0.00495562	0.0683371	0.0945062	0.00363001	0.105786	0.0262104	0.000302127	0.00526963	0.00191336	0.00973065	0.00116586	0.00025984	0.00411783	0.000704594	0.0347594	0.563857	0.131289	0.0108704	0.0224112	0.0165287	0.0948338	0.0953986
M00507526	0.309196	0.001462	0.00811765	0.086743	0.135792	0.0074022	0.150889	0.0849203	0.042956	0.0344891	0.00053025	0.00190095	0.122221	0.102078	0.42059	0.0023533	0.002224	0.0044404	0.0679274	0.0805888	0.0035904	0.100683	0.0302148	0.0006341	0.00399605	0.00185693	0.0076791	0.00107745	0.0003327	0.00312155	0.000657448	0.0368604	0.663581	0.150646	0.00901197	0.0248464	0.0162152	0.0811222	0.0951937
M00507527	0.301189	0.00191945	0.00771075	0.0834628	0.127776	0.0072334	0.145148	0.0680638	0.0470387	0.0323968	0.00056415	0.00182883	0.120727	0.10062	0.398065	0.00385605	0.0020409	0.00358285	0.0612301	0.0835461	0.0033594	0.11007	0.0276671	0.0004278	0.00137955	0.0023264	0.00702966	0.00131925	0.000361973	0.00374045	0.000764895	0.0307148	0.552119	0.123146	0.0106515	0.0253921	0.0176405	0.0780751	0.0880871
M00507524	0.368517	0.00231888	0.0109712	0.0948184	0.166996	0.00985751	0.163393	0.0789431	0.0520293	0.0357144	0.000703224	0.00206416	0.144761	0.114407	0.538055	0.00300995	0.00290692	0.00550632	0.0740128	0.103023	0.00414685	0.117913	0.0315052	0.000552862	0.00393602	0.00288675	0.00953739	0.00175097	0.000369465	0.00411615	0.000863766	0.043999	0.67027	0.157479	0.00950005	0.0291737	0.0171974	0.103569	0.10737
M01838378	0.309711	0.00130071	0.00915145	0.08496	0.155453	0.009286	0.157847	0.0747472	0.0462452	0.0343656	0.000704082	0.00151682	0.12229	0.106116	0.424581	0.00209455	0.00240466	0.00403439	0.0612363	0.0931272	0.00339404	0.108798	0.0341325	0.000409034	0.0046167	0.00165972	0.00904931	0.00133972	0.000247106	0.00376081	0.000919251	0.0396615	0.649848	0.164109	0.0112878	0.0269448	0.0161149	0.0829459	0.0876572
M01856232	0.304534	0.00235532	0.00914114	0.0863781	0.136149	0.00871193	0.147244	0.0659681	0.0465963	0.0270752	0.000788871	0.0015214	0.123076	0.110068	0.439129	0.00272741	0.00319953	0.00364845	0.0580866	0.0753549	0.00405786	0.112073	0.0352202	0.000400781	0.00734863	0.00188128	0.00987706	0.00140344	0.000234491	0.00336139	0.000715735	0.0429974	0.689244	0.180207	0.0110575	0.0227976	0.0150589	0.0752359	0.0880182
M01856233	0.322057	0.00191286	0.00980851	0.0869248	0.15617	0.00994765	0.165831	0.0699772	0.0527849	0.0299557	0.000699149	0.00114037	0.128911	0.108246	0.431007	0.00142706	0.00300628	0.00396378	0.0641002	0.0794503	0.00447263	0.118907	0.0341281	0.000420368	0.00471459	0.00140062	0.0100085	0.00164927	0.000293135	0.00386121	0.000727188	0.0399171	0.695831	0.163492	0.0110575	0.0253913	0.0151507	0.0819691	0.083098
M00882326	0.264115	0.00115136	0.00842488	0.0801822	0.141609	0.00684388	0.1341	0.0632798	0.0381907	0.0269547	0.000472328	0.00140503	0.129234	0.0954897	0.395886	0.00149488	0.00133314	0.00460103	0.0708558	0.0926657	0.00272266	0.0993924	0.0228956	0.000318953	0.00414205	0.00188954	0.00742263	0.00112784	0.000212254	0.002999	0.000494993	0.0290042	0.597959	0.146508	0.00831269	0.0202262	0.0132387	0.0885465	0.0903872
M00882331	0.235901	0.000502588	0.00882102	0.0811845	0.136513	0.0069008	0.12246	0.0573581	0.0311249	0.0178748	0.000482564	0.00107908	0.115983	0.0986637	0.385922	0.00103474	0.00116766	0.00436674	0.0639237	0.102293	0.0026929	0.095672	0.0249363	0.000390677	0.00467851	0.0017651	0.00683751	0.00106503	0.000201911	0.00294827	0.000589586	0.0241885	0.458343	0.117283	0.00914634	0.0196578	0.0153741	0.0974448	0.0918702
M00882280	0.331418	0.000766917	0.00944253	0.0784897	0.163067	0.0084535	0.150982	0.0760702	0.0423547	0.0405745	0.000517318	0.00132338	0.12937	0.117722	0.514914	0.001398	0.00304942	0.00551743	0.0736219	0.0987155	0.00277921	0.121002	0.0243902	0.000344146	0.00306351	0.00216243	0.0066326	0.00124723	0.000253894	0.00375206	0.000767991	0.0329022	0.601963	0.137395	0.0087368	0.021478	0.0174366	0.100994	0.0896583
M01669286	0.301773	0.0028863	0.0119674	0.0883894	0.152593	0.00813399	0.136582	0.0688848	0.0389516	0.0291474	0.000647199	0.00215364	0.123424	0.104056	0.440613	0.0140396	0.00588782	0.00558972	0.0748572	0.080882	0.00314552	0.114176	0.0229457	0.000268176	0.0075005	0.0022267	0.0101265	0.00122193	0.00031873	0.00380187	0.000839789	0.0406082	0.658736	0.166171	0.00967636	0.023617	0.0119296	0.0770386	0.0901604
M01669287	0.31169	0.00177085	0.0120295	0.0929385	0.14707	0.00934195	0.157813	0.0874715	0.0371314	0.0294237	0.000652263	0.00176882	0.118405	0.104421	0.474595	0.00293366	0.00353454	0.00536681	0.0726471	0.0993238	0.00383927	0.120772	0.0312016	0.000350853	0.00539623	0.00196847	0.0102193	0.00141918	0.000266678	0.00386483	0.000799427	0.0419913	0.658338	0.163687	0.00872947	0.0251319	0.0153037	0.0895957	0.0967688
M01660556	0.329824	0.0017377	0.00958067	0.0911617	0.153398	0.0103591	0.171298	0.0732574	0.0462323	0.0352012	0.000684684	0.00178814	0.12443	0.106788	0.429772	0.00252359	0.00259642	0.00520636	0.0748572	0.0888249	0.00339566	0.113713	0.0273025	0.000297118	0.00685422	0.00177561	0.00874354	0.00107644	0.000216368	0.00334474	0.000770343	0.0374682	0.588204	0.180525	0.00818966	0.021478	0.0162265	0.082573	0.0923918
M01067269	0.318122	0.00108538	0.0104308	0.106453	0.150983	0.00869072	0.165376	0.0792711	0.0445031	0.0336793	0.000603372	0.00159313	0.121364	0.108695	0.469558	0.0019523	0.0015509	0.00568972	0.0752377	0.104842	0.0035357	0.101412	0.0244288	0.000435146	0.00460075	0.00206019	0.00934642	0.00123478	0.000253957	0.00443873	0.000690598	0.0352405	0.583711	0.123125	0.0113502	0.0216364	0.0184842	0.104114	0.100592
M01070347	0.284655	0.00104591	0.00922194	0.0945437	0.135056	0.00806565	0.145786	0.0723409	0.0354571	0.0294189	0.000578853	0.00165338	0.113571	0.100863	0.477732	0.00166273	0.00208812	0.00578278	0.0755124	0.0942847	0.00355785	0.108975	0.0247543	0.000332941	0.00554583	0.00217905	0.00849165	0.0015114	0.000210549	0.00401052	0.000670368	0.0342775	0.572289	0.134825	0.010207	0.0223726	0.0169503	0.0983488	0.100046
M01070349	0.27997	0.000615751	0.00987708	0.090898	0.145779	0.0080168	0.141595	0.0891116	0.0363123	0.0294601	0.000576923	0.00137884	0.118259	0.0993622	0.448206	0.00173343	0.00145939	0.00528546	0.0714351	0.0957408	0.00362007	0.110068	0.0252148	0.000311253	0.0052559	0.00220327	0.00912157	0.00105969	0.000274656	0.00399311	0.00055364	0.0294419	0.555969	0.124993	0.0100521	0.0208974	0.0153421	0.0959231	0.104601
M01660099	0.307648	0.000383473	0.0121812	0.0965108	0.164908	0.00868807	0.158056	0.101154	0.0376814	0.0339366	0.000682787	0.00204436	0.119273	0.103791	0.462063	0.00108886	0.00315642	0.00495002	0.0725832	0.0898319	0.00293256	0.109114	0.0240262	0.000328615	0.00613165	0.00212055	0.00879513	0.000986882	0.000246101	0.00295833	0.000799722	0.0413432	0.711724	0.182157	0.00959211	0.0217064	0.0133885	0.0921862	0.100958
M01660100	0.307816	0.000257664	0.0115069	0.0925232	0.166734	0.00878238	0.15356	0.099748	0.0346523	0.032137	0.000610869	0.00178917	0.12183	0.108621	0.454402	0.000561424	0.00292073	0.00485792	0.0733954	0.0947791	0.00302825	0.103876	0.0253913	0.000428496	0.00586492	0.00200763	0.00860386	0.00138618	0.000241741	0.00289548	0.000845662	0.044264	0.708801	0.196743	0.00872549	0.0244365	0.0142772	0.0871776	0.0984115
M01633806	0.337406	0.0015791	0.0116576	0.0947608	0.158725	0.009987	0.168747	0.0911191	0.0447821	0.0339934	0.000641391	0.00160374	0.12746	0.100601	0.477973	0.00165474	0.00330103	0.00480655	0.072164	0.0903068	0.00358266	0.1159	0.028397	0.000494799	0.00579593	0.0019844	0.00984784	0.00149147	0.000275085	0.00325148	0.000971904	0.0479985	0.740546	0.189353	0.0163825	0.0245726	0.0148124	0.0837557	0.0912986
M02257577	0.316347	0.00140839	0.00890075	0.0885569	0.131195	0.0117319	0.169638	0.0800625	0.0487099	0.0304432	0.000657876	0.00133242	0.124741	0.10277	0.486813	0.00287601	0.00242836	0.00482062	0.0688776	0.0940233	0.00392354	0.122449	0.0291545	0.000264558	0.00504925	0.00238242	0.0102319	0.00105943	0.000275847	0.00459617	0.000617967	0.0371998	0.610871	0.142638	0.0100219	0.0271501	0.0169643	0.0965786	0.0981671
M02221097	0.329746	0.00200524	0.010251	0.0922012	0.16691	0.0112117	0.16035	0.069242	0.0474355	0.0276263	0.000689134	0.00186247	0.127282	0.10605	0.462338	0.00199966	0.00221421	0.00493822	0.0694849	0.0971817	0.00405032	0.11759	0.0272109	0.000378775	0.00645704	0.00147539	0.00982823	0.00159452	0.000262699	0.00411626	0.000706152	0.0400067	0.556854	0.155738	0.0103049	0.0259727	0.0178666	0.0926675	0.0935374
M02221098	0.318198	0.00154033	0.0107415	0.0896501	0.183673	0.0109757	0.155977	0.0677843	0.0502915	0.025125	0.00064472	0.00176153	0.133753	0.110145	0.444384	0.00309939	0.0030565	0.00518	0.0699708	0.100583	0.00391113	0.11516	0.0233236	0.0004064	0.00694405	0.00181817	0.00847496	0.00155714	0.000279765	0.0037746	0.000783913	0.0343852	0.581129	0.146455	0.0106323	0.022822	0.0160444	0.093179	0.0911079
M00952014	0.309512	0.00262211	0.00905144	0.083098	0.145613	0.00786756	0.160063	0.0515856	0.0440481	0.0308237	0.00059616	0.00154244	0.126862	0.0969476	0.43719	0.00265099	0.00246297	0.00453345	0.0683371	0.0950127	0.00344402	0.104601	0.0302148	0.000376731	0.0031912	0.00187337	0.00913824	0.00118039	0.000269409	0.00373672	0.000710492	0.0369091	0.598138	0.137647	0.0107862	0.0252899	0.0159242	0.0885032	0.0918558
M00965111	0.283953	0.000923246	0.0104467	0.0839609	0.146888	0.00814637	0.150888	0.0632437	0.0393156	0.028656	0.000559304	0.00132725	0.115808	0.0951253	0.468835	0.00151838	0.00156948	0.00487668	0.0747153	0.100837	0.00255579	0.102415	0.0189297	0.000265566	0.00416145	0.00159884	0.00839903	0.00125512	0.000235948	0.0039057	0.000626744	0.0337629	0.612455	0.142303	0.0076447	0.0174736	0.0182737	0.0966997	0.0951253
M01731310	0.307363	0.00129382	0.0112731	0.0872893	0.156383	0.0102754	0.153223	0.0903872	0.0458682	0.0269891	0.000640598	0.00134066	0.12361	0.106059	0.455564	0.0018214	0.00280443	0.0039286	0.0634169	0.080882	0.00317224	0.0973121	0.0256644	0.000364376	0.00531649	0.00153657	0.0112548	0.00148467	0.000237359	0.00368647	0.000829925	0.0420861	0.679175	0.156389	0.0100555	0.0281216	0.0177234	0.0832571	0.0899317
M01731311	0.299114	0.000936287	0.0102916	0.0882005	0.164011	0.0106903	0.161458	0.101321	0.04332	0.0263409	0.000592108	0.00146065	0.126264	0.109886	0.469721	0.00191466	0.00287422	0.00401856	0.0615034	0.0830284	0.00345389	0.102506	0.0267565	0.000318428	0.00717576	0.00179543	0.00997767	0.00166928	0.000266885	0.00369533	0.000879229	0.0417212	0.680978	0.172054	0.00846378	0.0256464	0.0157812	0.0851108	0.0948519
M01737005	0.307018	0.000761113	0.0107394	0.0976765	0.146561	0.0100001	0.150888	0.0908039	0.0408207	0.0229419	0.000625461	0.00134048	0.127745	0.109704	0.437521	0.00195798	0.00210488	0.00411661	0.0677904	0.0791163	0.00349758	0.108246	0.0283946	0.000308626	0.0049588	0.00170139	0.00942305	0.00128426	0.000221273	0.00383188	0.000727242	0.0360066	0.620859	0.149495	0.00928285	0.0238442	0.0175113	0.0840934	0.0876538
M01945631	0.32572	0.002121	0.00988145	0.0909588	0.15494	0.00982981	0.145097	0.0698822	0.0470186	0.031984	0.000708794	0.00156983	0.122221	0.103354	0.475512	0.00333544	0.00318618	0.00400307	0.0637988	0.0853081	0.00368871	0.120063	0.0291651	0.000438328	0.00667586	0.0017983	0.0100451	0.00139991	0.00028894	0.00356769	0.00081492	0.0395613	0.634545	0.165572	0.0102078	0.0249119	0.0169909	0.0822854	0.0887107
M01961041	0.355367	0.00190489	0.0108981	0.0969741	0.158221	0.0111405	0.169855	0.0769231	0.0545075	0.0370618	0.000656229	0.00145108	0.128094	0.103719	0.48867	0.00178162	0.00206804	0.00429018	0.0632519	0.0933285	0.00350609	0.10864	0.0266132	0.000452416	0.00831647	0.00154252	0.0105445	0.00123923	0.00027455	0.00394575	0.000805171	0.0398648	0.641298	0.166489	0.00929639	0.0255195	0.0181064	0.0863195	0.0882246
M01961042	0.30543	0.000969957	0.00956021	0.090412	0.148013	0.010546	0.162596	0.0834852	0.0455705	0.0315227	0.000617753	0.00129545	0.119037	0.0922348	0.443118	0.00394528	0.0035865	0.00431098	0.0684994	0.0823915	0.00329822	0.111921	0.0258841	0.000330673	0.00689855	0.00147068	0.00932928	0.00129478	0.000244815	0.00378739	0.000761492	0.0313145	0.562142	0.143886	0.00962017	0.0219947	0.0171013	0.0868423	0.0896522
M01671127	0.31125	0.00218398	0.0110779	0.0882916	0.153986	0.00845696	0.151302	0.0645155	0.0486054	0.0336664	0.000715014	0.00164591	0.118826	0.0982232	0.461876	0.00449488	0.00288794	0.00472565	0.0681988	0.086458	0.00309629	0.113075	0.0269385	0.000219274	0.00602887	0.00187866	0.00906863	0.00137209	0.000266298	0.00334513	0.000773486	0.0362097	0.575446	0.168529	0.00702698	0.0240293	0.0157551	0.0879763	0.0913305
M01671128	0.319835	0.00187389	0.0107799	0.0911474	0.157627	0.010033	0.141777	0.0670615	0.0455042	0.0315505	0.000760171	0.00191589	0.123307	0.103516	0.465772	0.00402568	0.00377836	0.00460798	0.0684738	0.087368	0.0032263	0.103599	0.0253913	0.000307921	0.00703698	0.0022918	0.00986394	0.00153185	0.000265077	0.00324467	0.000845239	0.039456	0.626152	0.170458	0.0100985	0.0254041	0.0126591	0.0834103	0.0829635
M01681388	0.297354	0.00355912	0.00918493	0.0867713	0.150346	0.00924983	0.166935	0.0594356	0.0520683	0.0313493	0.000567692	0.00129834	0.120032	0.0976823	0.44762	0.00375803	0.00419955	0.00429645	0.0645103	0.0849851	0.00348081	0.118363	0.0297597	0.000509332	0.00689142	0.00229268	0.0102045	0.0013346	0.000213168	0.00333298	0.000741232	0.0420554	0.672229	0.176989	0.010515	0.0264891	0.0146009	0.0784212	0.0896631
M01517577	0.333534	0.00148225	0.0105073	0.0957078	0.154142	0.00943527	0.171869	0.0790811	0.0473244	0.0353844	0.000838181	0.00203585	0.120405	0.101139	0.442525	0.00121461	0.00331667	0.00481182	0.06851	0.0821018	0.00357912	0.109613	0.0335821	0.000426158	0.00563619	0.00169111	0.0098526	0.0011703	0.000271055	0.00371097	0.000915824	0.0409605	0.685326	0.182869	0.00800874	0.0223957	0.0158101	0.084355	0.0849203
M01517578	0.342908	0.00210638	0.0104284	0.0964026	0.154725	0.0094134	0.170205	0.0852855	0.0447761	0.034306	0.000676186	0.00202844	0.128133	0.107702	0.40917	0.00223602	0.00191164	0.00353273	0.0594689	0.0815395	0.00351902	0.106098	0.0281464	0.000328405	0.00581594	0.00166907	0.00959827	0.00144039	0.000245477	0.00308424	0.000646866	0.0354172	0.625164	0.162005	0.00929001	0.023847	0.0184333	0.0789974	0.0925744
M01504288	0.315946	0.00188941	0.0103046	0.0971312	0.169138	0.00918411	0.169553	0.0944076	0.0382235	0.0245519	0.000733221	0.0019717	0.130372	0.113389	0.465274	0.00246057	0.0030782	0.0054316	0.0769377	0.1045	0.00481166	0.130135	0.0386997	0.000958266	0.00541882	0.00236546	0.00998923	0.0013645	0.000252553	0.00351114	0.000822401	0.0400076	0.650601	0.156838	0.0129777	0.0254867	0.0162361	0.092328	0.0947762
M01504290	0.347588	0.00207407	0.0105471	0.0945789	0.158425	0.00837528	0.178955	0.0878367	0.0451416	0.0322843	0.000677308	0.00198798	0.129296	0.109718	0.43578	0.00196905	0.00264768	0.00511438	0.0740787	0.0972031	0.00511147	0.128194	0.0356279	0.000949035	0.00405753	0.00188174	0.00998862	0.00154369	0.000309453	0.00383503	0.000756608	0.0382388	0.624766	0.138714	0.0100937	0.0297485	0.0156377	0.0822812	0.0880201
M01491740	0.300604	0.000902523	0.00959105	0.0871375	0.158739	0.0106849	0.178953	0.083137	0.0455275	0.0323793	0.000750128	0.00223479	0.121458	0.100619	0.423501	0.00132107	0.00204899	0.00469866	0.0660653	0.0932141	0.00405805	0.110574	0.0305665	0.0005115	0.00651869	0.002122	0.0109672	0.00127424	0.000264507	0.00324635	0.000646563	0.0351125	0.632202	0.159776	0.00929001	0.0234816	0.0140938	0.085319	0.0869248
M01968052	0.339702	0.002013	0.0095757	0.0873132	0.148742	0.00964308	0.153117	0.0699964	0.0484871	0.0387375	0.000718718	0.00176713	0.120142	0.102078	0.45614	0.00196291	0.00295679	0.00428194	0.0668976	0.0918702	0.00342661	0.105359	0.0251549	0.000366691	0.00443345	0.00172527	0.00974695	0.00142377	0.000279305	0.00401087	0.000638486	0.0366002	0.589917	0.161739	0.00802042	0.0267955	0.0177676	0.0818139	0.0881892
M01968053	0.336413	0.00150737	0.00987773	0.0935108	0.152388	0.0101827	0.163348	0.0866116	0.0419249	0.0324097	0.000625661	0.00153893	0.120108	0.10509	0.461364	0.000744812	0.00214711	0.0046253	0.0681735	0.0893183	0.0030756	0.106817	0.0253321	0.000275915	0.00584964	0.00185642	0.0100893	0.00140722	0.00032343	0.00399539	0.000605725	0.0385295	0.649762	0.170106	0.00874954	0.0260664	0.0180845	0.0867674	0.0944222
M01942125	0.298248	0.00194256	0.00956101	0.0882246	0.148013	0.0103895	0.15872	0.0729129	0.0514036	0.0248483	0.000633502	0.0012062	0.122739	0.105177	0.45222	0.00328872	0.00209116	0.00435956	0.0655001	0.0899259	0.00283611	0.0884676	0.0230891	0.000292794	0.00441484	0.00165842	0.00948851	0.00130608	0.000269005	0.00422738	0.000613367	0.0362046	0.595646	0.156186	0.00923985	0.0272208	0.0183825	0.0848938	0.0821485
M01788948	0.312398	0.00174902	0.00904529	0.0912991	0.155808	0.0100344	0.153492	0.0725513	0.0440496	0.032832	0.000758569	0.001508	0.119784	0.104796	0.437996	0.00262232	0.00289729	0.00369168	0.0630125	0.0782808	0.00301345	0.106658	0.0276881	0.000309754	0.00613621	0.00190318	0.00968403	0.00137973	0.000293076	0.00379142	0.00114555	0.0357672	0.612667	0.163247	0.00986568	0.0238974	0.0159622	0.0809039	0.0913209
M01807199	0.290911	0.00170214	0.00874151	0.0862453	0.13934	0.00947518	0.15196	0.0831522	0.0461445	0.0301328	0.000544989	0.00149691	0.123522	0.103703	0.443357	0.00370694	0.00256105	0.00526169	0.0743512	0.0997478	0.00394425	0.120647	0.0305788	0.000428411	0.00399122	0.0023766	0.00976573	0.00101472	0.000319473	0.00417548	0.000954268	0.0340626	0.587773	0.140205	0.0101306	0.0242411	0.0158935	0.0924268	0.0861048
M01807200	0.284327	0.00170372	0.00888634	0.0916112	0.147818	0.00817973	0.162661	0.0741021	0.0316709	0.0279082	0.000623045	0.00181436	0.119714	0.105155	0.438448	0.00462822	0.00336315	0.00428737	0.0643412	0.0866591	0.00295573	0.115701	0.0233238	0.000390455	0.00743405	0.00199485	0.00977479	0.00104852	0.000261911	0.00341031	0.000862692	0.0345839	0.589542	0.161765	0.00992038	0.0221731	0.0148236	0.0878692	0.0948558
M00693978	0.298842	0.00191085	0.0081486	0.0853642	0.162134	0.00932997	0.158885	0.0601641	0.059634	0.0264012	0.00065545	0.00175335	0.136477	0.113215	0.539632	0.004674	0.0034877	0.00506235	0.0739868	0.101693	0.0039258	0.115549	0.0294918	0.0003064	0.00525755	0.00278453	0.0111003	0.00115985	0.0003386	0.0042943	0.00113346	0.0419553	0.659925	0.144498	0.00782672	0.0288502	0.0183658	0.10464	0.110797
M00693970	0.383934	0.00151235	0.011065	0.0984058	0.150746	0.0098576	0.168565	0.0790897	0.0589734	0.0400448	0.00072135	0.0025032	0.141876	0.115682	0.540954	0.0021189	0.0028978	0.00548575	0.0716182	0.103752	0.003198	0.116174	0.0242082	0.0002346	0.00290575	0.00326894	0.00828389	0.00152625	0.00037505	0.0032661	0.000870459	0.0362822	0.604373	0.136216	0.00799328	0.0260057	0.0166929	0.108809	0.113303
M00750575	0.366991	0.000720171	0.0108229	0.0955588	0.170616	0.00923616	0.154714	0.0937297	0.0491612	0.036416	0.000709753	0.00181625	0.135357	0.117947	0.552472	0.0001901	0.0021686	0.00630835	0.0722054	0.10139	0.0038481	0.122096	0.028761	0.0006912	0.00199395	0.0031479	0.0079319	0.00196997	0.000437493	0.0038483	0.000818246	0.0446168	0.677777	0.174051	0.0102416	0.0235047	0.0162168	0.105418	0.110992
M01558279	0.337292	0.00290055	0.00965665	0.0920273	0.162359	0.0083232	0.173303	0.0743513	0.045323	0.036303	0.00077495	0.00172405	0.123166	0.100228	0.40077	0.00279914	0.00383542	0.00487728	0.0677909	0.0839115	0.00332024	0.106664	0.0245729	0.00053969	0.00593164	0.00216455	0.00912516	0.00151175	0.000218376	0.00371525	0.000900303	0.0322552	0.578514	0.140366	0.00880583	0.0249392	0.0159509	0.0821724	0.0895206
M01558285	0.312362	0.00192496	0.00973958	0.0878364	0.15473	0.00928417	0.170388	0.0732583	0.0433215	0.0313604	0.000667746	0.0015499	0.120681	0.102418	0.476079	0.00354015	0.00344076	0.00489185	0.0694348	0.101618	0.00425905	0.10517	0.0273244	0.000413445	0.00661557	0.00233766	0.0105349	0.00193392	0.000264397	0.00375621	0.00088309	0.0368286	0.64415	0.164706	0.00955826	0.0278486	0.019921	0.084248	0.0880218
M01558351	0.357213	0.00203385	0.0095967	0.0926668	0.151398	0.0089768	0.173668	0.0830979	0.0473258	0.0404943	0.00074795	0.00198055	0.128535	0.110251	0.44477	0.0015589	0.00218715	0.00550326	0.0685203	0.0902987	0.00356097	0.111528	0.0283946	0.000453041	0.00548865	0.00229251	0.00875999	0.00148348	0.000292555	0.00336633	0.000711521	0.0323691	0.575794	0.156069	0.0100118	0.024573	0.0162833	0.0913255	0.0973402
M02367041	0.3363	0.00326381	0.010465	0.0939	0.1534	0.01075	0.1855	0.06086	0.05029	0.03046	0.00085035	0.001262	0.1215	0.10227	0.5235	0.00698	0.00344973	0.0049685	0.069425	0.0984	0.003901	0.129	0.03353	0.0003416	0.0052715	0.00240237	0.01133	0.00135	0.00028605	0.00431738	0.00072255	0.03828	0.5981	0.15295	0.010765	0.0252436	0.0180304	0.09782	0.095115
M02367024	0.3633	0.002005	0.012045	0.097665	0.1618	0.01149	0.1563	0.06997	0.04568	0.034615	0.00087445	0.00192573	0.13047	0.10605	0.4915	0.0047895	0.002649	0.005176	0.071795	0.09815	0.003797	0.131378	0.02915	0.0005138	0.0061455	0.0021045	0.01078	0.0010625	0.000325	0.004125	0.00071705	0.03271	0.5464	0.1507	0.010565	0.018225	0.016965	0.10092	0.09621
M02367026	0.3499	0.00215577	0.01188	0.09536	0.1498	0.0107247	0.168124	0.0724004	0.0441	0.03338	0.0007413	0.0014335	0.1312	0.11095	0.4797	0.0037155	0.002505	0.004535	0.070335	0.09184	0.003644	0.1273	0.03353	0.0004081	0.006526	0.001858	0.0099695	0.00111	0.0002425	0.0046625	0.00066045	0.0338	0.5612	0.15525	0.00988511	0.0215	0.0165519	0.09281	0.091505
M01449046	0.295765	0.00162082	0.00871448	0.0861048	0.161657	0.00872304	0.153804	0.0502961	0.0444853	0.0274274	0.000640309	0.00158369	0.125214	0.112074	0.471686	0.00242178	0.00316268	0.00418163	0.0669081	0.0965021	0.0042151	0.126697	0.033036	0.000420506	0.00486043	0.00244085	0.0081813	0.00146096	0.000286855	0.00369573	0.000852017	0.0479414	0.673467	0.184555	0.0118766	0.0256644	0.0162331	0.0888447	0.096496
M01449047	0.349952	0.00219535	0.0102718	0.0947608	0.158005	0.00807382	0.137403	0.0650569	0.0425919	0.036361	0.00066447	0.00217814	0.129082	0.103508	0.498475	0.00217765	0.00273505	0.00379227	0.0662626	0.095461	0.00381819	0.110615	0.0345832	0.000529787	0.00631475	0.00185803	0.0100614	0.00108571	0.000213424	0.00301771	0.00072355	0.0487761	0.666542	0.187699	0.0121951	0.0247543	0.0164225	0.0907055	0.0942101
M01449048	0.315867	0.0012915	0.010269	0.0947838	0.151304	0.00778386	0.153212	0.0789977	0.0425919	0.0365282	0.00065346	0.00141594	0.126023	0.100459	0.433025	0.0026223	0.00249362	0.0040618	0.0694453	0.0873711	0.00289534	0.106606	0.0247543	0.0003296	0.00740202	0.00145713	0.00882686	0.00126695	0.000284813	0.00268757	0.000511084	0.031538	0.548182	0.150968	0.0103067	0.0222515	0.014155	0.0869655	0.0882005
M00572883	NA	NA	NA	NA	NA	NA	NA	NA	NA	NA	NA	NA	NA	NA	0.495912	0.0036034	0.00276628	0.00550668	0.0725285	0.0979257	0.00279061	0.0900235	0.023665	0.000536954	0.00331937	0.00314144	0.00851614	0.00194503	0.00033172	0.00390473	0.000642865	0.035364	0.572595	0.153348	0.00947671	0.0252555	0.0157943	0.0870789	0.104694
M00572884	NA	NA	NA	NA	NA	NA	NA	NA	NA	NA	NA	NA	NA	NA	0.485257	0.00574005	0.00347478	0.00546123	0.0712547	0.0939659	0.0026423	0.099739	0.021478	0.000300297	0.00837712	0.00236568	0.0114782	0.00190302	0.000285959	0.00404876	0.000554146	0.0289417	0.494157	0.144598	0.0097265	0.0236826	0.015808	0.0885885	0.101002
M00572885	NA	NA	NA	NA	NA	NA	NA	NA	NA	NA	NA	NA	NA	NA	0.500928	0.00570449	0.0034558	0.00518281	0.0712538	0.0914138	0.00388252	0.116883	0.0292047	0.000530689	0.00327036	0.00292711	0.00971382	0.00198466	0.000347052	0.00401391	0.000753211	0.0407077	0.649847	0.168981	0.0101145	0.0302159	0.0154182	0.0881683	0.10443
M01754452	0.2886	0.0019016	0.00979636	0.0903998	0.139836	0.00833906	0.140319	0.0663326	0.041104	0.0268537	0.000410152	0.00104967	0.12189	0.103508	0.46382	0.00287625	0.00386597	0.00473839	0.0688838	0.0955588	0.00345545	0.101412	0.0289407	0.000449532	0.00435258	0.0018607	0.00865976	0.000837889	0.000167769	0.00300249	0.000982119	0.0447505	0.704546	0.15478	0.0117401	0.0280957	0.0144345	0.0782909	0.0906761
M01754453	0.288022	0.001418	0.0109315	0.0882005	0.157991	0.00711729	0.131311	0.0712118	0.0347897	0.0232253	0.000506436	0.0013016	0.125411	0.109704	0.468297	0.00400271	0.00415616	0.00473864	0.0710706	0.0873954	0.00313881	0.0978588	0.0234802	0.000534968	0.00526827	0.00162712	0.007938	0.00124126	0.000194819	0.00302264	0.000782603	0.0411453	0.685869	0.165899	0.0117401	0.0275755	0.0139267	0.0764472	0.0929385
M01783069	0.268108	0.00291667	0.00782662	0.0820148	0.12887	0.00692532	0.122833	0.060511	0.0342366	0.0304876	0.000553574	0.00137945	0.108051	0.0930797	0.447072	0.0049712	0.00396246	0.00450634	0.0657999	0.0848394	0.0029406	0.0951427	0.0265844	0.000600481	0.00553001	0.00189188	0.0093224	0.00112127	0.000166701	0.00295702	0.00106922	0.0381066	0.634779	0.15722	0.010739	0.028215	0.0140243	0.0771687	0.083649
M02019302	0.302716	0.00255839	0.0101411	0.0901255	0.154426	0.00857096	0.140551	0.0630893	0.0411414	0.0276789	0.000529515	0.00153409	0.122913	0.103849	0.462615	0.00500827	0.00313353	0.00493511	0.0688782	0.0973032	0.00296112	0.0973561	0.0207726	0.000362838	0.00538333	0.00169227	0.00871536	0.00144936	0.000193438	0.00315803	0.000760804	0.0325329	0.554102	0.126055	0.00874636	0.0262391	0.0151008	0.086251	0.0891035
M02019303	0.287048	0.00389745	0.0100789	0.0858236	0.156706	0.00725248	0.136924	0.066691	0.0381189	0.0225341	0.000422204	0.0011168	0.123698	0.106961	0.363567	0.00502966	0.00287136	0.0041423	0.0651084	0.083276	0.00200384	0.0826045	0.0199223	0.00030387	0.00483914	0.00162631	0.00776294	0.00107198	0.000211154	0.00280544	0.000631928	0.0277871	0.510744	0.127657	0.00862488	0.0244169	0.0145556	0.068841	0.0801749
M02019305	0.331048	0.00179832	0.0105447	0.0932256	0.156556	0.008611	0.143337	0.076218	0.0387485	0.031592	0.000515769	0.00152357	0.125436	0.102951	0.432973	0.00292481	0.00287003	0.00409255	0.0620748	0.0923226	0.00233056	0.0915938	0.0201652	0.000303472	0.00520802	0.00155308	0.00754429	0.000939102	0.000204462	0.0027505	0.000759542	0.0280572	0.508632	0.137352	0.00853594	0.0215724	0.015233	0.0886619	0.0870622
M01926901	0.317019	0.00204019	0.00864727	0.0836675	0.141816	0.0093988	0.160689	0.07109	0.0466642	0.0349049	0.000656296	0.00147884	0.124826	0.0978855	0.467657	0.00203255	0.00249666	0.00420492	0.0628873	0.0849435	0.00321144	0.106817	0.0262486	0.000396994	0.0053242	0.00161791	0.0101515	0.00146597	0.00030881	0.00416232	0.000770692	0.0378599	0.595932	0.156296	0.00874954	0.0230891	0.0177734	0.0853034	0.0880423
M01983679	0.269759	0.00268745	0.00878237	0.0924954	0.131238	0.0077756	0.160044	0.0506744	0.0382793	0.0250791	0.000594295	0.00111556	0.115509	0.0914486	0.396232	0.0034	0.00316053	0.00398031	0.0645696	0.0809333	0.00246024	0.0922348	0.0221447	0.000353533	0.00559499	0.0015063	0.00874535	0.00109303	0.000226674	0.00357314	0.000724942	0.0352096	0.582028	0.15973	0.00856726	0.0260664	0.0171403	0.0814681	0.0851003
M01983696	0.289742	0.00208492	0.00981619	0.0871309	0.149471	0.00934922	0.149471	0.0707255	0.0437477	0.0282292	0.000678292	0.00129737	0.115159	0.100686	0.432531	0.0047923	0.00455234	0.00367778	0.0690228	0.0765483	0.0032217	0.10988	0.0262486	0.000351938	0.00670297	0.00137712	0.00979433	0.00109203	0.00026402	0.00377855	0.000788606	0.0353195	0.587518	0.151415	0.00874954	0.0249727	0.0148369	0.0777118	0.0816624
M01148433	0.320367	0.00126046	0.010168	0.0926684	0.160554	0.0102918	0.159247	0.0770843	0.0502366	0.0354915	0.00068158	0.00191795	0.12861	0.0978627	0.438977	0.00436199	0.0022103	0.00461641	0.0638435	0.0952893	0.00352963	0.10524	0.0215707	0.000456089	0.00800431	0.00188125	0.00990541	0.00113308	0.000244771	0.00360745	0.000927863	0.0328167	0.557366	0.157825	0.00941032	0.0217302	0.0151561	0.0928369	0.0903929
M01283207	0.332875	0.00208709	0.0117368	0.0903872	0.176627	0.0107393	0.14287	0.0838269	0.0342191	0.0283101	0.000725106	0.00164264	0.130331	0.11262	0.442057	0.00421563	0.00223505	0.0045615	0.0691572	0.097743	0.00377705	0.0967654	0.0267557	0.000327755	0.00716066	0.00151798	0.00993325	0.00143489	0.000249435	0.00328332	0.000704491	0.0371812	0.608859	0.169526	0.0098289	0.0267593	0.0184546	0.0838364	0.0880182
M01283209	0.331561	0.00361037	0.011858	0.092574	0.154558	0.0108886	0.154897	0.0692483	0.0465963	0.0284392	0.000703565	0.00157982	0.131193	0.109628	0.428254	0.00383485	0.00310979	0.00404438	0.0656036	0.0873749	0.00296644	0.106606	0.0267565	0.000297164	0.00688968	0.00147657	0.00931606	0.00119663	0.000236137	0.0032944	0.00083408	0.0380065	0.600414	0.179274	0.0117401	0.0241898	0.0168013	0.0809432	0.0861048
M02191415	0.283332	0.0021577	0.00863958	0.0841837	0.151603	0.00959847	0.144315	0.0539359	0.0451895	0.0254873	0.000685434	0.00134165	0.119888	0.0943878	0.452297	0.00437464	0.00258661	0.00511134	0.0706997	0.0996113	0.00387102	0.119048	0.0276968	0.000372002	0.00539084	0.00144199	0.00977889	0.00154903	0.000270004	0.00405968	0.000638486	0.0273422	0.503305	0.142351	0.00934965	0.0218062	0.0177807	0.0996809	0.0886783
M02206230	0.319521	0.00302024	0.00934387	0.0838192	0.165452	0.00974215	0.156783	0.0583266	0.047202	0.025473	0.000746195	0.00158947	0.126938	0.106778	0.477304	0.00500741	0.00371895	0.00504015	0.0725219	0.100583	0.00408259	0.130466	0.0276968	0.000437212	0.0068052	0.00213459	0.00957416	0.0014987	0.000283108	0.00421593	0.000759709	0.0360602	0.587612	0.146075	0.0107541	0.02414	0.0173491	0.0934756	0.0893544
M02206232	0.370401	0.00226508	0.01144	0.0951166	0.168367	0.0115375	0.170554	0.0767813	0.048105	0.0327675	0.000726539	0.00213864	0.133365	0.10605	0.520411	0.00240048	0.00264957	0.00483762	0.0710641	0.0976676	0.00450705	0.118805	0.0291545	0.000419813	0.00683097	0.00230678	0.00975551	0.001388	0.000276578	0.00453434	0.000812069	0.0438307	0.658525	0.165502	0.0109329	0.0315591	0.0203698	0.0945775	0.100583
M01896335	0.30543	0.0017969	0.00997806	0.0948063	0.151982	0.0107042	0.178625	0.0769029	0.0466572	0.0310718	0.000766114	0.00154996	0.119433	0.10557	0.469945	0.00223794	0.00277914	0.00419031	0.0680752	0.0962327	0.00344739	0.104699	0.0262642	0.000359656	0.00737098	0.00198122	0.0106213	0.00161403	0.000260409	0.00436443	0.000867182	0.0375578	0.585759	0.153158	0.00970387	0.0235752	0.0167524	0.0873394	0.0916856
M01896336	0.34025	0.000214826	0.0105307	0.102344	0.159313	0.0116441	0.186971	0.101003	0.0437737	0.0404381	0.000770684	0.00191845	0.120489	0.103344	0.479379	0.000583707	0.00148288	0.00458049	0.0674271	0.0989899	0.0027259	0.105927	0.0278936	0.000330297	0.0085306	0.00194797	0.0107861	0.00140365	0.000326551	0.00450667	0.00101402	0.0412463	0.651098	0.189752	0.0089369	0.0248073	0.0185877	0.0905382	0.0987851
M01896337	0.308433	0.00142856	0.0089614	0.0893407	0.135229	0.0102006	0.168751	0.0773361	0.047393	0.0357894	0.00074854	0.00144155	0.118086	0.0946065	0.485148	0.00509626	0.00365214	0.00473694	0.0686197	0.0885801	0.0028676	0.107985	0.0218747	0.000335681	0.00872764	0.00185041	0.0110729	0.00140803	0.000293055	0.00372208	0.000720991	0.0340784	0.596033	0.158285	0.00856492	0.0209694	0.015649	0.0911068	0.09186
M01224400	0.285307	0.000266635	0.0102734	0.0911225	0.143475	0.00889858	0.159278	0.0827888	0.0411374	0.0308828	0.00075462	0.00166084	0.118712	0.104476	0.434348	0.00357802	0.00292768	0.00420096	0.0677949	0.0879141	0.00327007	0.104698	0.0278499	0.000538214	0.00621911	0.00205395	0.0103826	0.00134131	0.000235612	0.00416787	0.00082946	0.0405212	0.657572	0.17346	0.010515	0.0264849	0.0143594	0.0787309	0.0892968
M01224401	0.296546	0.000892614	0.00976208	0.0891482	0.15739	0.00954909	0.135571	0.0864938	0.0320793	0.0332641	0.00051082	0.00208337	0.119169	0.104406	0.475175	0.00383727	0.00361196	0.00418959	0.0661682	0.091465	0.00348616	0.106882	0.029507	0.00051048	0.0043112	0.0021263	0.01171	0.00102589	0.000330088	0.003918	0.000802122	0.0388771	0.617217	0.166743	0.0113387	0.0254123	0.0155882	0.0859345	0.0967661
M01224402	0.338623	0.00160339	0.0107705	0.0918465	0.154505	0.0100889	0.141217	0.0776387	0.0401249	0.0340847	0.00080302	0.00208172	0.132841	0.104605	0.479089	0.00366614	0.00328818	0.00531874	0.0688844	0.103032	0.00343009	0.104604	0.0276665	0.000474587	0.00664817	0.0019895	0.00997005	0.00148303	0.000239862	0.00351632	0.000771995	0.0429814	0.666922	0.174795	0.0131891	0.0278685	0.0162241	0.0858426	0.0998779
M00500919	NA	NA	NA	NA	NA	NA	NA	NA	NA	NA	NA	NA	NA	NA	0.521073	0.00056445	0.0011055	0.00614205	0.0724652	0.0978516	0.0042039	0.146522	0.0326667	0.0005142	0.00563445	0.0025267	0.0130696	0.00268325	0.00050515	0.0036973	0.000683011	0.0356651	0.607739	0.179077	0.0104924	0.0191974	0.0132925	0.101119	0.107711
M00498739	NA	NA	NA	NA	NA	NA	NA	NA	NA	NA	NA	NA	NA	NA	0.524984	0.0026786	0.0025045	0.0061439	0.077514	0.102164	0.0046216	0.124844	0.0321393	0.0006609	0.00326686	0.00371665	0.0100446	0.00220105	0.000372681	0.0041535	0.00079595	0.0405189	0.650783	0.148027	0.010621	0.0265059	0.0153852	0.0987739	0.109158
M00498740	NA	NA	NA	NA	NA	NA	NA	NA	NA	NA	NA	NA	NA	NA	0.537033	0.00032775	0.00218071	0.0063578	0.0702678	0.0988953	0.0039367	0.123818	0.0314783	0.0005821	0.00450995	0.0035352	0.0104768	0.00209575	0.00042565	0.0032837	0.000803631	0.0407621	0.679087	0.178789	0.0103914	0.0247751	0.01459	0.0980734	0.108536
M02223797	0.329547	0.00167155	0.01008	0.0925656	0.171283	0.0096367	0.165049	0.0732581	0.0480663	0.0307878	0.000703762	0.001677	0.129998	0.107143	0.475842	0.00292243	0.00223825	0.00568415	0.0704568	0.109329	0.00357334	0.113351	0.027601	0.000403384	0.00454751	0.00268529	0.00910401	0.0017098	0.0003303	0.0037315	0.000735437	0.0362435	0.599127	0.145993	0.0104825	0.0245865	0.0167128	0.0960884	0.0960812
M02223803	0.269166	0.000726738	0.00954196	0.0907434	0.150875	0.00810246	0.143442	0.0752307	0.0387073	0.0267922	0.000543327	0.00182282	0.124864	0.0953768	0.461826	0.00386365	0.00296207	0.00564769	0.0737939	0.102041	0.00373635	0.110058	0.0218659	0.000228832	0.00512708	0.00235904	0.0096585	0.00112605	0.000246231	0.0033188	0.000653892	0.0312378	0.544784	0.140355	0.0092652	0.0226686	0.0156516	0.100063	0.0925656
M02215936	0.306206	0.00222471	0.00870293	0.0809038	0.157434	0.00936274	0.163135	0.0619711	0.0504107	0.0260403	0.000665911	0.00130041	0.132716	0.106414	0.425495	0.0011356	0.00300842	0.00489107	0.0685131	0.0976676	0.00380541	0.105685	0.0284257	0.000423931	0.00293624	0.00256311	0.00941625	0.00134291	0.00027857	0.00400868	0.000583237	0.0368761	0.621822	0.137424	0.0110438	0.0267704	0.0170077	0.0860289	0.0918367
M02181637	0.304617	0.00256689	0.00927302	0.0889213	0.140671	0.00998109	0.16691	0.0794461	0.0451895	0.0285177	0.000613717	0.00164678	0.11828	0.100583	0.443699	0.00250195	0.00254079	0.00491478	0.0703353	0.0969388	0.00331601	0.108601	0.0255102	0.000276511	0.00571284	0.00184593	0.00961374	0.00158323	0.00018195	0.00402482	0.000537085	0.0320688	0.57442	0.139442	0.00915029	0.0241387	0.0189322	0.0936875	0.0908947
M02181638	0.311474	0.00271916	0.00953359	0.0942663	0.153547	0.0108796	0.177843	0.0748299	0.0485909	0.0252431	0.00063583	0.00139544	0.120907	0.110058	0.410112	0.00316839	0.00275196	0.00445937	0.0653547	0.0894072	0.003486	0.112245	0.0252673	0.000271066	0.00525504	0.00175462	0.00878806	0.001253	0.000198884	0.00407568	0.000509992	0.0302386	0.542479	0.134901	0.00966232	0.0237781	0.0209589	0.0906703	0.0869776
M02181639	0.288854	0.00407595	0.00910282	0.0801749	0.141399	0.00948797	0.157468	0.0461003	0.0553936	0.0279082	0.00064267	0.0014888	0.115596	0.100219	0.406985	0.00602946	0.00254704	0.00484871	0.0656267	0.0943438	0.00295645	0.107544	0.0248852	0.000256058	0.00484871	0.00227491	0.0100414	0.00132717	0.000259578	0.00344729	0.000563448	0.0204349	0.439261	0.105519	0.00851258	0.0213946	0.0159443	0.0887172	0.085277
M00452256	NA	NA	NA	NA	NA	NA	NA	NA	NA	NA	NA	NA	NA	NA	0.561327	0.0027474	0.00282933	0.00625208	0.0739719	0.106199	0.00425336	0.125876	0.0314008	0.000518266	0.0043446	0.00322638	0.0114894	0.00184305	0.0004443	0.00467947	0.000702321	0.0385181	0.631153	0.154675	0.0107995	0.0260922	0.0154567	0.107204	0.113053
M00452257	NA	NA	NA	NA	NA	NA	NA	NA	NA	NA	NA	NA	NA	NA	0.552162	0.00132085	0.0028778	0.0063182	0.0749382	0.10505	0.00424864	0.127406	0.0307857	0.000519286	0.0045919	0.00294045	0.0107248	0.00215815	0.000383845	0.0042993	0.000845917	0.0375075	0.638508	0.162195	0.011047	0.0243411	0.0154416	0.111461	0.112167
M00452258	NA	NA	NA	NA	NA	NA	NA	NA	NA	NA	NA	NA	NA	NA	0.529299	0.00107795	0.001894	0.0060264	0.0746244	0.100755	0.0040267	0.121641	0.0297597	0.000412253	0.00400215	0.00322235	0.0125273	0.00191365	0.00036557	0.0042844	0.00084532	0.0402976	0.636986	0.184193	0.0106795	0.0248605	0.016376	0.104187	0.112073
M01627164	0.292252	0.000914355	0.0103885	0.0953075	0.148542	0.00830907	0.161093	0.0849203	0.0440496	0.0213406	0.00069387	0.00149226	0.122437	0.108065	0.453337	0.00147767	0.00235203	0.00439622	0.0632357	0.094655	0.00342711	0.10934	0.0291227	0.000327271	0.00476857	0.00180566	0.00920495	0.00138682	0.00023623	0.00339091	0.000825191	0.041317	0.621251	0.163094	0.0104668	0.0266245	0.0157527	0.0817849	0.0990943
M01627165	0.283454	0.00259643	0.00889235	0.0869978	0.14707	0.00836773	0.16	0.0663326	0.0393173	0.0231032	0.000691469	0.00134396	0.121212	0.107703	0.426569	0.0030521	0.00207459	0.00400533	0.0649203	0.0805591	0.00301917	0.105513	0.0253913	0.000358801	0.00420189	0.00172636	0.00897527	0.0010209	0.000296388	0.00337092	0.000637618	0.0374718	0.61236	0.177646	0.0103814	0.0228659	0.0158379	0.0814919	0.0969557
M01651541	0.322079	0.00133201	0.0110411	0.0907553	0.152532	0.00744341	0.165117	0.0623245	0.0404077	0.0336528	0.000712288	0.00182615	0.123707	0.0990555	0.441695	0.00126878	0.00206331	0.00502955	0.0691618	0.0969255	0.00340048	0.112684	0.03058	0.00032154	0.00694297	0.00173114	0.00895745	0.00178631	0.000278326	0.00345906	0.000745832	0.0400794	0.649669	0.180744	0.0101961	0.0238455	0.0157884	0.0822673	0.0892974
M00608316	0.347834	0.000405308	0.0100191	0.0934852	0.165476	0.0092901	0.160456	0.112073	0.0455952	0.0354937	0.0006661	0.00233765	0.131651	0.114625	0.517358	0.00081795	0.0014626	0.0051949	0.0718909	0.110914	0.0043847	0.124191	0.0302148	0.0005235	0.00394255	0.00271678	0.00788175	0.00150475	0.00050645	0.0034902	0.00076597	0.0365961	0.630955	0.154508	0.0096614	0.0202726	0.0168564	0.102021	0.110228
M00608317	0.357356	0.0019715	0.0094874	0.0869257	0.166014	0.010058	0.154897	0.0769029	0.064798	0.0323051	0.0007417	0.0021762	0.15599	0.116902	0.504128	0.0019864	0.002807	0.0050786	0.0709344	0.105132	0.0035759	0.0996815	0.0285772	0.000467	0.0038121	0.00249435	0.0084631	0.00110245	0.00038755	0.00468375	0.000731648	0.0412509	0.631959	0.135477	0.0112623	0.0311937	0.0198558	0.0917646	0.100592
M00608318	0.342881	0.00123632	0.00998405	0.0858318	0.153301	0.0082092	0.145057	0.0747161	0.0480538	0.0315818	0.00066145	0.00196805	0.137922	0.108429	0.51364	0.0035866	0.0019844	0.0056456	0.0759909	0.110578	0.004009	0.123008	0.0291232	0.0004578	0.0018448	0.00259269	0.0077011	0.0013955	0.000394946	0.0046091	0.000818886	0.0370383	0.613115	0.133813	0.0104898	0.0248453	0.0204777	0.103096	0.10483
M02180192	0.291186	0.00165203	0.00904538	0.085277	0.151535	0.00985785	0.155248	0.0648688	0.0502915	0.0280023	0.00067222	0.00157241	0.119387	0.102041	0.486393	0.00422284	0.00307589	0.00535219	0.0738581	0.101069	0.00367552	0.12585	0.0286686	0.000480773	0.00660831	0.00170097	0.00948697	0.00134251	0.00027412	0.0040468	0.000712727	0.0363317	0.60345	0.161003	0.0101329	0.0231071	0.0163966	0.0979455	0.0908649
M02180251	0.294152	0.0018032	0.00908104	0.087828	0.149482	0.00882146	0.15849	0.0719504	0.0418705	0.0257981	0.000576596	0.00166624	0.118764	0.102405	0.385891	0.0023874	0.00223188	0.0044854	0.0657381	0.0965743	0.00344736	0.11188	0.0284257	0.000342783	0.00415112	0.00150122	0.00771747	0.00130333	0.000248023	0.00338295	0.000526128	0.0337077	0.56201	0.149112	0.0101566	0.023039	0.0175231	0.0951793	0.0863703
M02180252	0.271104	0.00131476	0.00895128	0.0907434	0.142128	0.00839015	0.152251	0.078789	0.0394796	0.0258338	0.000501359	0.00132883	0.115552	0.107143	0.380447	0.00156417	0.00176425	0.00448095	0.0694849	0.0915938	0.00293232	0.102527	0.0269679	0.000311042	0.00343069	0.00160229	0.00811524	0.000847264	0.000210106	0.0029794	0.000437743	0.0292848	0.555241	0.134889	0.00895475	0.0225657	0.0154568	0.0852765	0.0894072
M01491863	0.253398	0.00096731	0.00831245	0.0891116	0.128868	0.00931639	0.146879	0.0820046	0.0356753	0.0238574	0.000661714	0.00120806	0.112694	0.110433	0.4043	0.0020659	0.00325542	0.00350126	0.0647836	0.0835457	0.00365912	0.110068	0.0273025	0.0003995	0.00585376	0.00181317	0.00848211	0.00127267	0.000199781	0.00310087	0.000825331	0.0357802	0.650049	0.167498	0.00957655	0.0237673	0.0127845	0.0766841	0.0828246
M01491878	0.323126	0.00116334	0.00856985	0.0832637	0.151025	0.00856001	0.139135	0.0847398	0.0423198	0.0378911	0.000715493	0.0016075	0.120033	0.095965	0.455744	0.00212441	0.00184257	0.00380505	0.0631553	0.0866632	0.00360785	0.1196	0.033317	0.000577414	0.00797099	0.00269215	0.0109942	0.00119818	0.000285961	0.00368201	0.000805589	0.0451112	0.690186	0.189574	0.0101135	0.0268487	0.0169173	0.0812282	0.0907762
M01491879	0.313921	0.00192348	0.00914596	0.0877194	0.166025	0.00933936	0.158313	0.0674888	0.0447998	0.033563	0.000802573	0.00160025	0.120878	0.105881	0.396361	0.00298004	0.00260249	0.0036981	0.0636908	0.0797238	0.00295043	0.103104	0.0256644	0.000498745	0.00756321	0.00148212	0.00946637	0.00132238	0.000244808	0.00311688	0.000763625	0.0330772	0.562048	0.15835	0.00983075	0.0221167	0.0161855	0.0776908	0.0820997
M01057830	0.289406	0.00137332	0.00913855	0.0834678	0.147403	0.00803982	0.146631	0.0702354	0.0385844	0.028174	0.000545777	0.00151015	0.119318	0.103034	0.440213	0.00305887	0.00180789	0.00503941	0.0694305	0.0993811	0.003355	0.100046	0.0229341	0.0003215	0.00715757	0.0016634	0.00747199	0.00128619	0.00027609	0.00400297	0.000518323	0.0325794	0.552501	0.145982	0.00965525	0.0226016	0.0162438	0.0946719	0.0935376
M01057842	0.261119	0.000907946	0.00889945	0.077631	0.146888	0.0075728	0.131025	0.0668288	0.0371065	0.0262101	0.00050185	0.0013604	0.117104	0.0989414	0.466214	0.00383993	0.00206144	0.00552242	0.0741686	0.097561	0.00367975	0.0969476	0.0269385	0.000301791	0.00684262	0.00222862	0.00842374	0.00100638	0.000203397	0.00460916	0.00082261	0.0359845	0.569003	0.125938	0.00975937	0.0251541	0.01588	0.0911832	0.0918451
M01057843	0.297792	0.000806643	0.0085553	0.0815945	0.150983	0.00881462	0.150185	0.0811845	0.0425919	0.0290812	0.00056794	0.00153218	0.12199	0.103098	0.458275	0.00168737	0.00201328	0.0053679	0.0694305	0.110302	0.00288493	0.0960319	0.0223089	0.000242999	0.00352337	0.00227229	0.00882161	0.00115412	0.000273703	0.00395907	0.000579495	0.0309131	0.541566	0.13196	0.0100946	0.0208049	0.0156709	0.0949084	0.0936674
M01976411	0.286423	0.00309222	0.0102182	0.089136	0.15093	0.00836677	0.153117	0.0459249	0.042654	0.0278653	0.000578777	0.00103269	0.120524	0.0912246	0.414277	0.00352603	0.00216453	0.0043969	0.0668368	0.0933285	0.00338116	0.1118	0.0286791	0.000272327	0.00670696	0.00121125	0.00923492	0.00105595	0.000239233	0.00350774	0.000651777	0.0314756	0.518298	0.137202	0.00887107	0.0209625	0.0153045	0.0895657	0.0882042
M01996213	0.323363	0.0014229	0.0122208	0.0918702	0.169158	0.00993523	0.155669	0.0663609	0.0466642	0.031188	0.000586318	0.00146058	0.127574	0.106271	0.423124	0.00370113	0.00206139	0.0043034	0.0694495	0.0864017	0.00314153	0.105255	0.0313525	0.000366691	0.00439225	0.00178375	0.00883348	0.00120374	0.000246432	0.00376958	0.000614675	0.0345496	0.574503	0.148383	0.00802042	0.0264309	0.0161093	0.0790545	0.0871207
M01976373	0.298693	0.000787342	0.00855769	0.0822093	0.126868	0.00932277	0.156034	0.0727904	0.0492162	0.0325506	0.000572027	0.00146151	0.113979	0.0990681	0.424128	0.00118939	0.00275198	0.0038242	0.0628873	0.0902027	0.00348709	0.119734	0.0288006	0.00041879	0.00609552	0.0014865	0.00952127	0.00144324	0.000252192	0.00364611	0.000596354	0.0369886	0.619242	0.147368	0.0082027	0.0262486	0.0163667	0.0798657	0.0923813
M00406951	NA	NA	NA	NA	NA	NA	NA	NA	NA	NA	NA	NA	NA	NA	0.522317	0.00323662	0.0029776	0.00648635	0.0732579	0.0961048	0.0042545	0.125877	0.0308518	0.000616	0.0028504	0.0031787	0.0109832	0.0023386	0.000381133	0.0050851	0.000661047	0.0415583	0.671782	0.153589	0.0111664	0.0272306	0.0153797	0.0927699	0.0998646
M00406952	NA	NA	NA	NA	NA	NA	NA	NA	NA	NA	NA	NA	NA	NA	0.537827	0.0023713	0.0029106	0.00613038	0.0756779	0.105661	0.003565	0.132939	0.0306622	0.00052	0.00412499	0.00391711	0.0111361	0.00160735	0.0004997	0.0048376	0.000722891	0.0405839	0.644857	0.141182	0.0101535	0.0296386	0.0152523	0.109011	0.111559
M00406954	NA	NA	NA	NA	NA	NA	NA	NA	NA	NA	NA	NA	NA	NA	0.558431	0.0033692	0.0040148	0.0065402	0.0743513	0.0841927	0.0059747	0.147383	0.0434119	0.0006519	0.0031212	0.0027234	0.0088696	0.00222815	0.000363341	0.00512209	0.000971729	0.0463098	0.798034	0.155893	0.0139222	0.0256485	0.0166628	0.0875606	0.111936
M00799847	0.345473	0.000427537	0.0100609	0.0931149	0.150352	0.00917607	0.163593	0.0963091	0.0461767	0.0336317	0.000702454	0.00146104	0.128403	0.113578	0.527745	0.000680489	0.0019704	0.0066638	0.0817836	0.10855	0.0035102	0.112802	0.0268457	0.0004165	0.00245102	0.00366369	0.00824782	0.00155526	0.000502138	0.00342525	0.000886395	0.0415424	0.697055	0.182112	0.006349	0.0266706	0.0144493	0.107221	0.11508
M00349701	0.295537	0.0151527	0.0093903	0.0882005	0.118677	0.0080402	0.132846	0.0699772	0.0523309	0.0200478	0.000425087	0.00135733	0.106609	0.1241	0.460158	0.0430689	0.00704702	0.0053986	0.0708884	0.0935573	0.0025429	0.105039	0.0139618	0.000354748	0.00274826	0.00178044	0.00532621	0.00121705	3.49e-05	0.00545683	0.000815996	0.023439	0.417086	0.0305813	0.0082766	0.0303643	0.014908	0.081542	0.0937143
M00413872	0.323947	0.0010661	0.0114743	0.0923899	0.173646	0.00796045	0.145149	0.0871982	0.0423744	0.0348985	0.0004451	0.0018047	0.128914	0.112498	0.508885	0.0026687	0.002741	0.0055348	0.0724373	0.115766	0.0030408	0.104966	0.0273025	0.0004821	0.0024608	0.00245149	0.0073673	0.00146754	0.000426546	0.00387335	0.000954362	0.0479453	0.707922	0.162063	0.0112481	0.029488	0.0170064	0.104138	0.102574
M00342083	NA	NA	NA	NA	NA	NA	NA	NA	NA	NA	NA	NA	NA	NA	0.453076	0.00096545	0.00197096	0.0046454	0.0621412	0.0848198	0.0038527	0.12615	0.0275769	0.0003308	0.00534806	0.00228646	0.0101862	0.0018033	0.0003814	0.0036934	0.000668261	0.0291766	0.557408	0.150373	0.0097608	0.0176334	0.0132726	0.0909241	0.103724
M00342085	NA	NA	NA	NA	NA	NA	NA	NA	NA	NA	NA	NA	NA	NA	0.430529	0.00217275	0.0010263	0.00377635	0.0606834	0.0780857	0.0042033	0.133121	0.0287592	0.0003267	0.0035956	0.00225836	0.00742265	0.00224165	0.000431651	0.0039801	0.00058905	0.0272104	0.510733	0.14278	0.00954969	0.0205732	0.014303	0.0867037	0.0996954
M00342086	NA	NA	NA	NA	NA	NA	NA	NA	NA	NA	NA	NA	NA	NA	0.445616	0.00070885	0.0014033	0.00543175	0.0705243	0.076447	0.0042878	0.13057	0.0271229	0.0003504	0.00354368	0.00287936	0.0098306	0.0015724	0.00030415	0.0034924	0.000646448	0.0314729	0.568545	0.138575	0.0115277	0.0219028	0.0130499	0.0951403	0.104126
M01706894	0.323184	0.00184832	0.0111287	0.0914806	0.167839	0.0088565	0.145786	0.0900228	0.0385875	0.0277194	0.000697116	0.0016683	0.130067	0.104966	0.463147	0.00461965	0.00305804	0.00364854	0.0616401	0.0797308	0.0037992	0.118119	0.0286373	0.000372253	0.00562745	0.00213997	0.00970725	0.00124808	0.000236085	0.00323861	0.00065887	0.0405988	0.630895	0.169886	0.0097501	0.0273025	0.013047	0.0921222	0.0979954
M01696290	0.327242	0.00225447	0.0114478	0.0887016	0.174643	0.0115739	0.173303	0.0636902	0.0567892	0.0297531	0.000719382	0.00127011	0.131839	0.108246	0.479685	0.00385967	0.00412727	0.00433785	0.0730524	0.0879294	0.00353763	0.125167	0.0349472	0.000591094	0.00588286	0.00192105	0.0111541	0.00163098	0.000224524	0.00390504	0.000648973	0.0488422	0.724157	0.193801	0.0131735	0.0273404	0.0170651	0.0807076	0.0880696
M01696294	0.324253	0.00256354	0.0109236	0.0930296	0.148341	0.0103528	0.162916	0.0710706	0.0458682	0.0289758	0.000740523	0.00141574	0.129999	0.103508	0.448642	0.00228185	0.002541	0.00329983	0.0684738	0.0724573	0.00405244	0.114473	0.033127	0.000451607	0.00570622	0.00153826	0.0100836	0.00157331	0.000290436	0.00355521	0.000658413	0.0465353	0.703493	0.194845	0.0123544	0.0275073	0.0182548	0.0805622	0.0907517
M01038635	0.339984	0.0014386	0.011843	0.0947608	0.158719	0.00965944	0.149431	0.0800809	0.0364033	0.0305002	0.000613204	0.0012785	0.133962	0.113713	0.514033	0.00329101	0.00226344	0.00645379	0.0739863	0.0960168	0.00324814	0.103144	0.0243902	0.000213043	0.00605406	0.00236766	0.00959869	0.00128042	0.00021729	0.00392449	0.000534566	0.0349428	0.598287	0.124375	0.00822788	0.0240377	0.0148344	0.103651	0.107223
M01089122	0.310548	6.67e-05	0.0102838	0.0882005	0.163451	0.00868345	0.14287	0.077936	0.0434409	0.0277214	0.000589099	0.00103546	0.134316	0.10861	0.463467	0.000824888	0.00117665	0.00630061	0.0707062	0.117401	0.00319433	0.0968481	0.0252869	0.000335518	0.00382074	0.0018479	0.00804671	0.00115608	0.000256645	0.00364518	0.000508379	0.0331269	0.584102	0.130106	0.00873125	0.0218955	0.0161508	0.0978415	0.0998633
M01089123	0.325604	0.001122	0.0100771	0.0893549	0.147798	0.00910886	0.135216	0.0653986	0.0473244	0.0289674	0.000613444	0.00164442	0.124354	0.10533	0.522583	0.0028046	0.00230355	0.00654543	0.0751708	0.102839	0.00364841	0.100774	0.0254823	0.00033677	0.00492307	0.00213495	0.0103781	0.00138827	0.000354881	0.00437825	0.000811189	0.039806	0.683966	0.150154	0.0102959	0.0245796	0.0169999	0.10361	0.0998633
M00759084	0.380316	0.00450755	0.0106199	0.090205	0.173099	0.00933132	0.188453	0.0634192	0.0422652	0.0355357	0.0006812	0.0017345	0.145054	0.11262	0.547677	0.0068841	0.005457	0.00582075	0.0770694	0.115413	0.0050374	0.12328	0.0371337	0.000555341	0.00328047	0.00267471	0.0100134	0.00109611	0.000376288	0.00426355	0.00100345	0.039674	0.650794	0.118384	0.00725049	0.0384072	0.0160886	0.101428	0.105513
M00799799	0.353977	0.0023624	0.0121128	0.0935396	0.184168	0.0102557	0.154715	0.0674958	0.0520687	0.0346268	0.00069005	0.002572	0.141404	0.115497	0.508684	0.00466375	0.0045318	0.00611985	0.0790888	0.114691	0.0035933	0.105422	0.0248656	0.0005881	0.00415125	0.00240075	0.010843	0.00146241	0.0002572	0.0043989	0.000800263	0.0317903	0.577921	0.12906	0.0086458	0.0264834	0.016675	0.1028	0.101207
M00799800	0.339504	0.0062102	0.0117937	0.100999	0.158449	0.0107866	0.189534	0.064891	0.0561369	0.0256188	0.000859003	0.0025763	0.152579	0.116721	0.530712	0.0053217	0.0040162	0.0056271	0.0769025	0.109579	0.0046707	0.121276	0.0351292	0.0007121	0.00632743	0.00286117	0.0118907	0.00183642	0.000336382	0.00484682	0.000982546	0.0380341	0.636676	0.127684	0.0076447	0.0359716	0.0172717	0.103552	0.0972403
M01254774	0.301908	0.00263812	0.0108915	0.0869248	0.141688	0.00982659	0.151617	0.0648747	0.043684	0.0244369	0.000642143	0.00147526	0.130234	0.102232	0.420207	0.00364668	0.00310604	0.00481186	0.0661503	0.0977568	0.00370999	0.105513	0.0278486	0.000329927	0.00510033	0.00162765	0.00903967	0.0016472	0.000218366	0.00333369	0.000704862	0.035457	0.61692	0.144846	0.0101019	0.0281216	0.0134038	0.0816612	0.0874715
M01207595	0.333693	0.00160876	0.0118223	0.098041	0.168183	0.0102433	0.146515	0.0825513	0.0387696	0.0304673	0.000700626	0.00168445	0.129246	0.109339	0.508427	0.00321645	0.00388597	0.00551126	0.0736674	0.0999272	0.00392713	0.12254	0.0311249	0.000443053	0.00784847	0.0021166	0.0109853	0.00132228	0.000290953	0.00363228	0.000817384	0.0381495	0.635553	0.162474	0.010921	0.0253913	0.0147819	0.0996847	0.101686
M01207596	0.341137	0.00146511	0.0108041	0.0973121	0.158223	0.0101735	0.165985	0.0851792	0.0427486	0.0309248	0.0007171	0.00182519	0.129152	0.113713	0.490145	0.00141584	0.00278014	0.00489272	0.0690205	0.0900983	0.00415974	0.112274	0.0311686	0.000528692	0.00752501	0.00198639	0.0108788	0.00121389	0.000210731	0.00357225	0.000806307	0.0461095	0.718124	0.191302	0.010683	0.0269364	0.0157766	0.0856513	0.102779
M02336295	0.301521	0.00142087	0.0102121	0.0841837	0.177843	0.0107875	0.148518	0.0767173	0.0415452	0.0303995	0.000572147	0.00154598	0.131228	0.11188	0.441619	0.0019802	0.00188803	0.00496943	0.0650706	0.102041	0.00314428	0.0983965	0.0256855	0.000360846	0.0050831	0.00170548	0.00926497	0.00144405	0.000273257	0.00405058	0.000621486	0.0340389	0.571144	0.133362	0.00984072	0.0252761	0.0160775	0.0899872	0.0902622
M02336296	0.300111	0.00186605	0.00903601	0.0823615	0.151603	0.0116177	0.165575	0.0730405	0.0502915	0.024349	0.000729992	0.00129012	0.126728	0.112974	0.413127	0.00226614	0.00218719	0.0042239	0.0663265	0.0940233	0.00376958	0.108615	0.0285338	0.000333144	0.00459756	0.00177003	0.00830822	0.00145693	0.000244238	0.0036408	0.000572546	0.0340539	0.592033	0.142498	0.0104807	0.0240276	0.0167682	0.0820895	0.0860058
M01152303	0.307991	0.00207302	0.00992225	0.0893183	0.149471	0.00991913	0.158585	0.0776522	0.0443548	0.0264055	0.000692712	0.00148351	0.124864	0.106514	0.432556	0.00327277	0.00296915	0.00499604	0.0723303	0.0895373	0.00356219	0.109369	0.0245473	0.000382507	0.00517966	0.00146543	0.010159	0.00123604	0.000273523	0.00343671	0.000704209	0.0331271	0.585968	0.159479	0.00923563	0.0232859	0.0154954	0.0826917	0.0876624
M01152304	0.318528	0.00188994	0.0100976	0.0914035	0.15494	0.00979034	0.158677	0.0769231	0.0462997	0.028312	0.000684073	0.00137346	0.123357	0.10463	0.432027	0.00379457	0.0028797	0.00430885	0.0677468	0.0887107	0.00338834	0.118549	0.0257625	0.000375596	0.00508337	0.00171497	0.0102402	0.00126986	0.000276049	0.00346841	0.00068167	0.0311828	0.544189	0.143644	0.0085065	0.0205371	0.0150909	0.0873467	0.0908118
M01169902	0.326694	0.0017147	0.0109708	0.0994045	0.145826	0.00973891	0.160673	0.0800484	0.0412373	0.0269877	0.000722683	0.00177132	0.124242	0.108883	0.459909	0.0057903	0.00283026	0.00506849	0.0714989	0.0935157	0.00340494	0.125149	0.0295297	0.000335325	0.00576073	0.00192529	0.00955024	0.00114048	0.000221158	0.00354297	0.000693111	0.0347125	0.567075	0.141019	0.00964839	0.022722	0.0145907	0.0971555	0.0921327
M01565813	0.304908	0.0012877	0.00977315	0.0885692	0.152352	0.00797786	0.167837	0.075718	0.0420494	0.0317781	0.000559589	0.00190818	0.121066	0.0981329	0.418704	0.00233727	0.00203321	0.00450932	0.0641463	0.0928464	0.00349817	0.106424	0.0273244	0.000431983	0.00499994	0.00192656	0.00919785	0.00139261	0.000234412	0.00334849	0.000732982	0.0337073	0.588943	0.15795	0.0102105	0.02166	0.0158144	0.0827597	0.0958549
M01586363	0.307718	0.00202249	0.00941068	0.0851077	0.145491	0.00932132	0.162384	0.0750806	0.0444181	0.0301535	0.00059655	0.00143992	0.116282	0.105331	0.430239	0.00241804	0.00264199	0.0048045	0.0676106	0.0943699	0.00456699	0.111437	0.0332891	0.00047684	0.00520388	0.00186962	0.00962617	0.00153115	0.000235873	0.00341156	0.000798639	0.0420398	0.704366	0.171862	0.0113591	0.0262566	0.015493	0.0770188	0.0911917
M01695616	0.31278	0.00177638	0.0103409	0.0971357	0.15872	0.00916402	0.155688	0.0681705	0.0356827	0.0343044	0.000773152	0.00177276	0.125138	0.0973214	0.449927	0.00669938	0.00271634	0.00448419	0.0709034	0.0965026	0.00339276	0.113349	0.0294867	0.000500994	0.0103828	0.00237165	0.00935796	0.00108693	0.000266995	0.00380666	0.000748212	0.0425156	0.652655	0.174791	0.0114801	0.0264869	0.0172242	0.0872281	0.0856556
M01090034	0.326648	0.00267037	0.0103594	0.0878126	0.157707	0.00888369	0.149344	0.0541024	0.0428785	0.0279364	0.000557667	0.00138708	0.129861	0.110572	0.510808	0.00448452	0.00275635	0.00553286	0.0721297	0.0978891	0.00377242	0.108435	0.0306988	0.00037453	0.00519496	0.0018984	0.00979339	0.000931874	0.00025024	0.00374332	0.000799844	0.0414274	0.62824	0.137522	0.00941937	0.0305831	0.0142566	0.0918451	0.100046
M01090037	0.27729	0.00376434	0.00865113	0.0850114	0.114398	0.00663579	0.116993	0.0399723	0.0270295	0.0179069	0.0005292	0.00130965	0.113081	0.111162	0.4962	0.00778903	0.00173654	0.00696565	0.0717995	0.0990171	0.00421908	0.107517	0.0322882	0.00044959	0.00498843	0.00186134	0.0100496	0.00123411	0.00023369	0.00409027	0.000894432	0.0471918	0.686613	0.134354	0.010557	0.0297389	0.0160056	0.0804055	0.0940319
M01118592	0.383924	0.000859246	0.0134995	0.104966	0.178689	0.0106867	0.165649	0.0837644	0.0477059	0.028662	0.000657747	0.00181387	0.138367	0.122584	0.623043	0.00193808	0.00314691	0.00714908	0.0791474	0.125228	0.00443741	0.112286	0.0349472	0.00044751	0.00478074	0.00245788	0.0110059	0.00132422	0.00033128	0.00474464	0.000884537	0.0480338	0.68086	0.159664	0.010838	0.0294532	0.0179201	0.115425	0.120124
M01268978	0.272636	0.0019942	0.0101338	0.0852847	0.156534	0.009601	0.134852	0.061959	0.0371314	0.0233459	0.000625692	0.00139806	0.119492	0.108975	0.403669	0.00303644	0.00358037	0.00402598	0.0653303	0.0742709	0.00459879	0.115013	0.0349472	0.000560964	0.00629481	0.00208065	0.00854549	0.00140448	0.000177616	0.00274841	0.000846471	0.0435696	0.709057	0.16145	0.0128322	0.0245723	0.0156244	0.0779789	0.0915718
M01268983	0.2783	0.00213482	0.00988783	0.082369	0.158006	0.00986524	0.12246	0.072164	0.0371314	0.0239769	0.000572328	0.00158438	0.12163	0.108246	0.396129	0.00394175	0.0035685	0.00356151	0.0626029	0.0797233	0.00342255	0.11754	0.0283946	0.000382447	0.00415499	0.00161027	0.00859132	0.00156586	0.000155353	0.00272655	0.000668291	0.0331625	0.582546	0.140145	0.0110575	0.0232071	0.0148683	0.0760165	0.0840091
M01268984	0.286257	0.00171416	0.00990544	0.0863781	0.147798	0.00942662	0.123189	0.0728929	0.0349472	0.0247384	0.000565852	0.00134409	0.119931	0.102779	0.406456	0.00497335	0.00277158	0.00380531	0.0647836	0.071566	0.00336363	0.106059	0.0256644	0.000339231	0.00616689	0.00150386	0.00846569	0.00105587	0.00014909	0.00302403	0.000724533	0.0346005	0.600608	0.160579	0.00928285	0.0229341	0.0144229	0.0777022	0.0899317
M00545120	NA	NA	NA	NA	NA	NA	NA	NA	NA	NA	NA	NA	NA	NA	0.497789	0.00178573	0.00419959	0.00506535	0.0630696	0.104478	0.00439335	0.127233	0.0283946	0.0004485	0.00320915	0.00305381	0.00933671	0.00117691	0.000377194	0.00392189	0.000734825	0.0290704	0.582443	0.126844	0.0087368	0.022206	0.0139112	0.0997072	0.103536
M00545121	NA	NA	NA	NA	NA	NA	NA	NA	NA	NA	NA	NA	NA	NA	0.50162	0.000651956	0.00235023	0.00558917	0.0703609	0.101929	0.0035412	0.10463	0.021842	0.000417	0.0038927	0.00341074	0.0110604	0.00183657	0.000369948	0.00385527	0.000694918	0.0307742	0.574459	0.136574	0.00955934	0.0230555	0.0161232	0.107404	0.101374
M00545122	NA	NA	NA	NA	NA	NA	NA	NA	NA	NA	NA	NA	NA	NA	0.518687	0.00158142	0.0038832	0.00518054	0.0654393	0.0931926	0.00456853	0.12929	0.0302148	0.0003994	0.00385879	0.0030344	0.0109269	0.00192086	0.000377368	0.00423482	0.000793119	0.0370347	0.64241	0.159849	0.0107349	0.0237535	0.0147638	0.0956021	0.102078
M02108192	0.272733	0.00776555	0.00850544	0.0785335	0.150328	0.0081248	0.130306	0.0204082	0.0491399	0.0165502	0.00064494	0.00112683	0.117584	0.115582	0.423557	0.0199621	0.00428446	0.00421579	0.0728863	0.0830904	0.00355834	0.113729	0.0345149	0.000424124	0.00625276	0.00195696	0.00969408	0.000920375	0.000244735	0.00334196	0.000778266	0.0327242	0.565285	0.102972	0.00908965	0.0326545	0.0201579	0.0725304	0.0840622
M02083310	0.313455	0.00115983	0.00976269	0.0943367	0.148688	0.00930203	0.169825	0.0677843	0.0444606	0.0311674	0.000570221	0.00167666	0.115926	0.116641	0.461245	0.000967988	0.00181977	0.00445492	0.0682702	0.0947522	0.0030488	0.106044	0.0276272	0.000402346	0.0044848	0.00161106	0.0104937	0.00127511	0.000310678	0.0033767	0.000732383	0.0388303	0.639904	0.167095	0.00945305	0.0250144	0.0163507	0.0870581	0.095481
M02083322	0.333427	0.00241768	0.0101982	0.0994388	0.145192	0.0106995	0.18586	0.0721574	0.0451895	0.031398	0.000728006	0.00145779	0.126445	0.107872	0.42949	0.00113785	0.00193916	0.00409514	0.0685131	0.0857107	0.00348016	0.112245	0.0296404	0.000329104	0.00448155	0.0019134	0.0093604	0.00134743	0.00029371	0.00366271	0.000626429	0.0355885	0.610018	0.156292	0.0101827	0.0219961	0.0163221	0.0832898	0.0877065
M00670637	0.319261	0.0013558	0.00933956	0.0875957	0.156849	0.00837673	0.149461	0.0729092	0.0481894	0.0325527	0.00061049	0.00195458	0.130526	0.108937	0.469811	0.00260928	0.00221792	0.00498532	0.0707281	0.0983503	0.00366491	0.112053	0.0269123	0.000439422	0.00358242	0.00251628	0.00823811	0.0012839	0.00035052	0.00398599	0.000782963	0.0350689	0.59283	0.139098	0.00963723	0.0247952	0.0168447	0.0939544	0.098187
M00670636	0.372419	0.00315215	0.0110528	0.0978587	0.170248	0.0096032	0.1718	0.0743508	0.0584274	0.0353812	0.0006876	0.0022046	0.141457	0.113623	0.534362	0.00371386	0.003931	0.00458665	0.0694305	0.0972523	0.0042713	0.110159	0.0338551	0.0007187	0.00438114	0.00312093	0.0103757	0.00230886	0.000273747	0.0045684	0.000828101	0.0483351	0.726915	0.160335	0.0101168	0.0320355	0.0183104	0.0993895	0.108793
M00670639	0.349669	0.00563111	0.0121388	0.100959	0.164576	0.0103792	0.169853	0.0606858	0.0611631	0.0281373	0.0007541	0.0017957	0.148627	0.11631	0.512326	0.0044906	0.0034354	0.0047315	0.0707062	0.100854	0.004435	0.120638	0.0382245	0.0006416	0.00515772	0.003134	0.00874724	0.00170411	0.000287789	0.0046309	0.000911009	0.0420844	0.637392	0.137498	0.00791773	0.0350793	0.0187258	0.0979204	0.0936674
M02041329	0.305483	0.0013473	0.00985625	0.0956911	0.148628	0.00996047	0.16208	0.0841324	0.0444446	0.0275553	0.000689419	0.0011641	0.118348	0.106424	0.4757	0.00217251	0.00257718	0.00451748	0.0694754	0.0929415	0.00329449	0.114674	0.0295549	0.000479844	0.00490488	0.00180798	0.00958698	0.00148489	0.00028908	0.00391824	0.000736765	0.0381438	0.624626	0.163039	0.00864462	0.0241088	0.0163236	0.0845936	0.09457
M02041330	0.32985	0.00226616	0.0101444	0.0909169	0.152697	0.0103781	0.169167	0.074856	0.0490365	0.028636	0.000719234	0.00137618	0.123784	0.107872	0.456798	0.000887904	0.00178364	0.00466224	0.069242	0.0978721	0.00390356	0.115155	0.0325534	0.00037479	0.00395894	0.00187703	0.0101348	0.00121641	0.000280695	0.00416215	0.000690746	0.0354558	0.604379	0.148524	0.00814772	0.0242954	0.0152578	0.0861265	0.0942153
M02041332	0.324882	0.0033515	0.00988441	0.0897716	0.144315	0.00925674	0.168327	0.0924772	0.0491369	0.0251451	0.000643001	0.00132797	0.124768	0.112974	0.477923	0.00851049	0.00355839	0.00463508	0.0637148	0.0908649	0.00394247	0.122328	0.0354431	0.000459756	0.00744857	0.00167003	0.010423	0.00126269	0.000247758	0.00389295	0.000763659	0.0391961	0.631743	0.152975	0.00919704	0.0262856	0.0163761	0.0859955	0.0893834
M01806445	0.336682	0.0012159	0.0109899	0.0971298	0.141973	0.00977883	0.168018	0.0754442	0.0455042	0.0318233	0.000616231	0.00171366	0.125651	0.108975	0.488481	0.00183464	0.00184888	0.00554692	0.0736219	0.0877321	0.00379726	0.114442	0.0345832	0.00036943	0.00614011	0.00155343	0.0102562	0.00143071	0.000306012	0.00362561	0.000721557	0.043703	0.683942	0.167689	0.00746269	0.0269799	0.0164428	0.0906001	0.0955191
M01767158	0.345361	0.000753267	0.0104628	0.0921925	0.167149	0.0101965	0.165147	0.0820064	0.0459395	0.0354426	0.000762474	0.0020126	0.133738	0.107156	0.482236	0.00143326	0.00261849	0.00464463	0.0690273	0.0920099	0.00372218	0.11732	0.0305788	0.00042713	0.00677255	0.00192062	0.0101466	0.00157751	0.000330728	0.00388926	0.00104354	0.0438386	0.676513	0.186867	0.0103781	0.0254928	0.0171432	0.0850266	0.094402
M01767190	0.347343	0.00108493	0.011244	0.0975203	0.16722	0.0104651	0.149438	0.100598	0.0367746	0.0327733	0.000722801	0.00164368	0.128606	0.10916	0.495713	0.000675254	0.00183413	0.0044245	0.067416	0.0847364	0.00351435	0.114812	0.0360559	0.000449836	0.00654978	0.00244207	0.0106976	0.00140568	0.000303991	0.00390581	0.00104985	0.0501427	0.752622	0.197234	0.011652	0.0263976	0.017558	0.0843198	0.0989818
M00493006	NA	NA	NA	NA	NA	NA	NA	NA	NA	NA	NA	NA	NA	NA	0.532531	0.0017682	0.0034519	0.0057952	0.0729843	0.0963794	0.004529	0.125194	0.0333091	0.0006023	0.00154335	0.00360191	0.0091935	0.00186305	0.0003281	0.0040489	0.000914264	0.0476535	0.717542	0.168855	0.0109893	0.0285318	0.0167926	0.0977783	0.110023
M00493007	NA	NA	NA	NA	NA	NA	NA	NA	NA	NA	NA	NA	NA	NA	0.534939	0.00465895	0.0037496	0.0054575	0.0739021	0.0966285	0.0045584	0.128656	0.0358582	0.0005804	0.00382161	0.00338222	0.0110366	0.0016771	0.000373759	0.0043234	0.00062329	0.039065	0.640148	0.149599	0.010571	0.0276437	0.01557	0.0942658	0.108385
M00528793	NA	NA	NA	NA	NA	NA	NA	NA	NA	NA	NA	NA	NA	NA	0.523073	0.0039694	0.00305833	0.00624381	0.0769572	0.0972523	0.00449075	0.131266	0.0335717	0.0005344	0.00331748	0.0032765	0.0101181	0.0017762	0.00037505	0.00482175	0.000784404	0.0351238	0.591549	0.12981	0.0106538	0.0265615	0.0138393	0.105011	0.107652
M02081419	0.313933	0.00140984	0.010564	0.0940233	0.162779	0.00963016	0.164723	0.0733722	0.04276	0.0300939	0.000647251	0.00131899	0.122965	0.103325	0.458996	0.00228943	0.00262792	0.00432736	0.0670139	0.0894072	0.00370541	0.111858	0.0296404	0.000337118	0.00422098	0.00192555	0.00892078	0.00112723	0.000229497	0.00419349	0.000789757	0.0341227	0.582378	0.154752	0.0104766	0.0240102	0.0164582	0.0804906	0.086534
M02081420	0.31002	0.000985851	0.00986581	0.0937804	0.155574	0.00993606	0.157148	0.0819821	0.0434725	0.0289392	0.000732051	0.00149509	0.127683	0.104835	0.484596	0.00357592	0.00375481	0.00434643	0.0666978	0.0889213	0.0034913	0.119565	0.0278095	0.000368534	0.00448341	0.00196116	0.00861753	0.00133076	0.000271324	0.00410398	0.000838232	0.0321227	0.541437	0.154027	0.00959151	0.0248659	0.0168387	0.0935853	0.0923226
M02081423	0.353869	0.00163182	0.0110146	0.0940233	0.168124	0.00965584	0.156575	0.0797198	0.0431394	0.0246151	0.00068794	0.00171675	0.133441	0.106048	0.423226	0.00191918	0.00220678	0.00427623	0.062551	0.0914592	0.00289234	0.101486	0.0236908	0.000263628	0.00507143	0.00176319	0.0088712	0.00103785	0.000247758	0.00381664	0.000623744	0.0286169	0.502495	0.13221	0.00906005	0.0222303	0.0163436	0.0860428	0.0845481
M01983030	0.280458	0.00136562	0.00966846	0.0888915	0.156763	0.00933632	0.153719	0.0808941	0.0434159	0.0268082	0.000593231	0.00103555	0.124351	0.115567	0.407231	0.00107063	0.00253082	0.00365455	0.0724708	0.0933285	0.00299759	0.104721	0.0269778	0.000369216	0.00446582	0.002224	0.008772	0.0012632	0.00032137	0.00341864	0.000576751	0.0326222	0.581906	0.141827	0.00980155	0.022992	0.0162291	0.0853646	0.0839713
M01991082	0.286139	0.00174374	0.00927061	0.0924296	0.154575	0.00925532	0.158082	0.0762922	0.0429435	0.0320933	0.000718031	0.00158525	0.118357	0.104903	0.430637	0.00297416	0.00225942	0.00404516	0.0673683	0.0945437	0.0029851	0.106939	0.0264917	0.000419455	0.00570803	0.00210286	0.00990604	0.00140616	0.000328215	0.00390867	0.000679156	0.032909	0.568902	0.148716	0.00947075	0.0229762	0.0165814	0.0882055	0.0849435
M01991084	0.328895	0.00170128	0.0098071	0.0913628	0.148013	0.00944432	0.146798	0.0918702	0.0492598	0.0267383	0.000696633	0.00152205	0.126133	0.101533	0.43661	0.00287385	0.00259382	0.0033991	0.0671707	0.083979	0.0032288	0.109356	0.0274684	0.00032558	0.00453227	0.00155727	0.00908547	0.00112619	0.00032343	0.00343286	0.000622404	0.0315512	0.550373	0.144642	0.00905352	0.0221617	0.0172101	0.0880868	0.0864017
M01516894	0.344759	0.00278526	0.0117917	0.0992641	0.147866	0.00947847	0.175696	0.074772	0.0480649	0.033364	0.000812445	0.00179634	0.127815	0.101495	0.434908	0.00172242	0.00219557	0.00528178	0.0708889	0.082675	0.00402295	0.099866	0.030217	0.000348686	0.00475706	0.0017646	0.00966226	0.0013538	0.000348605	0.00300761	0.000874421	0.03893	0.623905	0.15466	0.00983241	0.0287599	0.0181228	0.0830055	0.0903887
M01574140	0.332649	0.0033348	0.00990151	0.0905709	0.125247	0.00829863	0.182961	0.0528524	0.0462552	0.0349138	0.000812027	0.0019303	0.122716	0.107837	0.403455	0.00426849	0.00318904	0.00369863	0.0605033	0.0819075	0.00351418	0.115905	0.0273049	0.000312513	0.00560248	0.0017364	0.00994281	0.000977853	0.000290676	0.00332245	0.000807198	0.0307926	0.549228	0.150561	0.00728637	0.0222985	0.0147636	0.0805366	0.083281
M01574141	0.323174	0.00332682	0.00942753	0.08565	0.154059	0.00860487	0.162734	0.0459283	0.0480579	0.0332657	0.000776962	0.00168263	0.123622	0.103326	0.405201	0.00487686	0.00318194	0.00412335	0.0640804	0.0821485	0.00378804	0.1059	0.0289871	0.000315677	0.00636803	0.00143133	0.0102053	0.00106938	0.000291029	0.00293599	0.000774643	0.0315815	0.592904	0.14348	0.0110575	0.0227992	0.017811	0.0757746	0.0835084
M01574151	0.312658	0.000989508	0.00949056	0.0922103	0.155446	0.00902514	0.161826	0.0805475	0.0462337	0.0312415	0.000449767	0.00171189	0.124969	0.104055	0.457801	0.000712071	0.00245296	0.005271	0.0703455	0.0962816	0.00326655	0.0995654	0.0271375	0.000619346	0.00504321	0.001939	0.00925615	0.00128148	0.000227646	0.00387321	0.000920717	0.0397318	0.674564	0.158719	0.0103782	0.0242082	0.0159764	0.0864201	0.0892957
M01574152	0.299363	0.00148733	0.00911896	0.0861906	0.149552	0.00839337	0.147324	0.0712193	0.0411489	0.0304414	0.000704498	0.0016014	0.118225	0.0970395	0.452783	0.00403081	0.00418994	0.00475661	0.0712538	0.0823369	0.0032414	0.0958549	0.0240262	0.000424035	0.0027087	0.00168038	0.0102926	0.000850629	0.000297712	0.00356631	0.000923287	0.0330826	0.586694	0.144062	0.0100177	0.0238455	0.015233	0.0875561	0.0905695
M00379482	NA	NA	NA	NA	NA	NA	NA	NA	NA	NA	NA	NA	NA	NA	0.518684	0.00090885	0.0023706	0.00591285	0.0712533	0.108108	0.004242	0.130255	0.029878	0.0003963	0.00527815	0.00247684	0.0138718	0.00220537	0.0004607	0.00454043	0.000755008	0.0358674	0.623676	0.168325	0.0130171	0.0234803	0.0163309	0.100714	0.107429
M00379483	NA	NA	NA	NA	NA	NA	NA	NA	NA	NA	NA	NA	NA	NA	0.543619	0.0018844	0.0027627	0.0060909	0.0736219	0.0931926	0.00478346	0.130303	0.0344155	0.000539182	0.0043465	0.00293795	0.012357	0.00235633	0.0004388	0.00439364	0.000736428	0.0418882	0.686828	0.176528	0.0108881	0.0268744	0.0150451	0.0891746	0.107518
M00379484	NA	NA	NA	NA	NA	NA	NA	NA	NA	NA	NA	NA	NA	NA	0.535801	0.0015407	0.0026187	0.0059243	0.0776542	0.0963285	0.0044609	0.129841	0.0349472	0.0003463	0.00409045	0.00244943	0.0114001	0.00228861	0.000424305	0.00435745	0.000672128	0.0446012	0.715419	0.181646	0.0106783	0.0299419	0.0156685	0.0939854	0.111163
M00592687	NA	NA	NA	NA	NA	NA	NA	NA	NA	NA	NA	NA	NA	NA	0.490484	0.00171318	0.00371145	0.00668908	0.0791863	0.111095	0.00493137	0.115228	0.0280329	0.000261965	0.000954798	0.00393338	0.00975317	0.00139076	0.00032466	0.00409688	0.000725745	0.0336336	0.616947	0.126474	0.0101593	0.0241337	0.0179709	0.10411	0.104603
M00592688	NA	NA	NA	NA	NA	NA	NA	NA	NA	NA	NA	NA	NA	NA	0.482478	0.00134835	0.0022269	0.00601325	0.0746745	0.107486	0.0048512	0.12164	0.0285766	0.0003439	0.00553715	0.0033711	0.0100575	0.00172256	0.000363	0.0036429	0.000660251	0.0400196	0.730511	0.151632	0.0096538	0.0246633	0.0120615	0.0918778	0.103335
M00592689	NA	NA	NA	NA	NA	NA	NA	NA	NA	NA	NA	NA	NA	NA	0.51298	0.0019961	0.0028505	0.006495	0.0779954	0.0952366	0.00454268	0.12975	0.0311249	0.0007283	0.0048261	0.0035654	0.0098914	0.0020495	0.00032865	0.0037565	0.000819241	0.039142	0.671889	0.167843	0.0107296	0.0252017	0.0148738	0.0912359	0.106515
M02070604	0.313302	0.000470614	0.0103957	0.0881924	0.164723	0.00957044	0.155612	0.0870991	0.0475627	0.030906	0.000637954	0.00149239	0.131774	0.0954946	0.426911	0.000558932	0.00202071	0.00450001	0.0640757	0.0975939	0.00360061	0.107604	0.0277011	0.000390574	0.00485811	0.00234656	0.00940523	0.00125393	0.000282886	0.00376205	0.000727004	0.0361951	0.612006	0.153087	0.0104648	0.0238924	0.0154454	0.083747	0.0883149
M02070606	0.295914	0.00129404	0.0102687	0.0962099	0.14723	0.00959675	0.165711	0.0820567	0.0442675	0.0270889	0.000668767	0.00144491	0.121751	0.0989431	0.406741	0.00113427	0.00194288	0.00451708	0.0677721	0.096216	0.00363236	0.123971	0.0326862	0.000458196	0.0060612	0.00207582	0.00923867	0.00147825	0.000278202	0.00362811	0.000645458	0.0362494	0.622089	0.153752	0.0106252	0.0232389	0.0156917	0.0787239	0.0805458
M02005560	0.349593	0.000882038	0.010474	0.0893183	0.148378	0.00988457	0.165877	0.0834852	0.0499453	0.0378251	0.000678425	0.00131179	0.129812	0.107	0.48127	0.000651112	0.00221051	0.00457094	0.067592	0.093693	0.00361587	0.107546	0.0315463	0.000496408	0.00565188	0.00182149	0.0103638	0.00117217	0.000326354	0.00399752	0.000619481	0.0432868	0.680004	0.169381	0.00874954	0.0280715	0.016669	0.0817782	0.0898651
M01845728	0.323043	0.00163144	0.0106868	0.0932118	0.140062	0.00972836	0.150888	0.0811845	0.043138	0.0281434	0.000707181	0.00136085	0.132985	0.104601	0.469934	0.00167062	0.00246353	0.00406549	0.0625057	0.0782672	0.00390159	0.120273	0.0309428	0.000451252	0.00593049	0.0018029	0.0104413	0.00128657	0.000222353	0.00364621	0.000765878	0.0455138	0.698666	0.186311	0.0101929	0.0247543	0.0128143	0.0871922	0.0984055
M01873242	0.35867	0.00239685	0.0105913	0.0964136	0.161095	0.00945243	0.158977	0.0736543	0.0455814	0.0387408	0.000640896	0.00197325	0.126317	0.107161	0.463282	0.00227605	0.00200451	0.00457726	0.0684057	0.101201	0.00339193	0.103612	0.0317131	0.00043258	0.00610478	0.00185615	0.00918285	0.00146236	0.000206905	0.00405115	0.000800105	0.0380708	0.591276	0.155522	0.0085156	0.0266483	0.0171707	0.0903359	0.0910935
M01873243	0.352684	0.00114063	0.00991327	0.0945794	0.148171	0.0109113	0.164579	0.0863781	0.0486683	0.0382195	0.000579229	0.00211669	0.125442	0.0976404	0.510601	0.00242185	0.0017814	0.00401868	0.0751428	0.0849512	0.00300796	0.114637	0.0256962	0.000431087	0.00327762	0.0017835	0.00971316	0.00145919	0.000294856	0.00420117	0.00090641	0.0395964	0.605561	0.166272	0.0115098	0.0217003	0.0196989	0.0926831	0.094686
M01328744	0.335189	0.00231377	0.0104288	0.0916054	0.150865	0.0097143	0.15452	0.0763346	0.0366354	0.0361276	0.000667785	0.00178347	0.123081	0.105888	0.469674	0.00300726	0.00242048	0.0042524	0.0657938	0.0939397	0.00353151	0.114312	0.0341364	0.000538552	0.00951371	0.00225925	0.0107649	0.00128527	0.00027704	0.00398698	0.00110829	0.0415907	0.651184	0.182295	0.0104777	0.0251556	0.0172303	0.0851423	0.0940743
M01328745	0.326433	0.00193147	0.00876967	0.0885649	0.153629	0.00897732	0.141794	0.0688848	0.0436901	0.0346844	0.000706662	0.00185673	0.123932	0.096077	0.451426	0.00276826	0.00241371	0.00409166	0.0683453	0.0881029	0.00346175	0.107158	0.0291227	0.000389825	0.00836418	0.00196323	0.0106033	0.00123119	0.000323551	0.00385139	0.000983391	0.0393392	0.636852	0.181358	0.0107422	0.0247556	0.017684	0.0857336	0.08994
M01388756	0.31659	0.00169869	0.0106493	0.0911411	0.157856	0.00966288	0.137441	0.0751003	0.0524973	0.0404778	0.000794187	0.00165217	0.123347	0.0979472	0.504399	0.00441823	0.00358743	0.00502569	0.069368	0.104265	0.00345479	0.108276	0.0251549	0.000314857	0.0065795	0.00208305	0.0105782	0.00117045	0.000312399	0.00379344	0.000655698	0.043496	0.585967	0.15017	0.00874954	0.0302588	0.0164525	0.0941007	0.0842144
M01678973	0.28982	0.00117182	0.00953703	0.0922699	0.162764	0.00872839	0.154537	0.0860329	0.0389516	0.0314811	0.000534798	0.00227902	0.120437	0.098679	0.425831	0.00241326	0.00314756	0.00423963	0.0670714	0.0877351	0.00449528	0.126471	0.0324072	0.000543728	0.00836251	0.00209112	0.00959168	0.00118118	0.00025397	0.00282552	0.000772755	0.0340253	0.642695	0.15073	0.0100109	0.0238564	0.0147474	0.0856064	0.0902057
M01718885	0.295653	0.00231373	0.00969114	0.0894776	0.16273	0.010732	0.16001	0.0789395	0.0495099	0.0253789	0.000654585	0.00156541	0.121405	0.108614	0.390369	0.00300196	0.00300642	0.00377883	0.059864	0.0824586	0.00378403	0.113002	0.0333091	0.000647834	0.00625449	0.00171271	0.00883372	0.00179788	0.000242229	0.00279978	0.000658075	0.0293707	0.551575	0.142179	0.00901167	0.0215694	0.0145847	0.0828734	0.087109
M01718895	0.283618	0.00227127	0.00872097	0.0888385	0.138719	0.00900883	0.15909	0.0675441	0.0415007	0.0287453	0.000574721	0.00199446	0.113645	0.10607	0.438727	0.00489612	0.00307272	0.00427363	0.0682764	0.0810889	0.00492991	0.138328	0.0376785	0.000433936	0.00878595	0.00154241	0.00953703	0.00136654	0.000260897	0.00287073	0.000809911	0.0392653	0.706611	0.15855	0.011106	0.0255032	0.013916	0.0734185	0.0947844
M01640258	0.297219	0.00030717	0.00999967	0.0886423	0.154002	0.00688079	0.152902	0.0860823	0.0360688	0.0366384	0.000513752	0.00198651	0.121176	0.108301	0.377954	0.000364155	0.00165311	0.00462149	0.064641	0.0939599	0.00267183	0.0978433	0.0240626	0.0003717	0.00525828	0.00221511	0.00819231	0.000984687	0.000171901	0.00282416	0.000578411	0.0349988	0.634627	0.170882	0.00852773	0.0230706	0.0121254	0.0819203	0.0898702
M01595610	0.30995	0.00264788	0.00878678	0.085467	0.156643	0.0083315	0.156722	0.0632899	0.0444121	0.0326748	0.000627808	0.00163792	0.124228	0.100228	0.430738	0.00242595	0.00266716	0.00456067	0.0633551	0.0771914	0.00282554	0.104602	0.0307542	0.000290172	0.00668551	0.00180014	0.00921815	0.00148063	0.000210929	0.0034272	0.000758456	0.0404423	0.667349	0.165149	0.00983567	0.0267565	0.0185379	0.07968	0.0861978
M01657064	0.306788	0.00551079	0.00932988	0.0854897	0.145758	0.00762777	0.14779	0.0134852	0.0378595	0.0273394	0.000575835	0.00150531	0.123388	0.114077	0.439845	0.00757264	0.00262454	0.00368536	0.0657062	0.0810822	0.00435788	0.118451	0.0354933	0.000345855	0.00696453	0.00171109	0.0093053	0.00142137	0.00021027	0.00302286	0.000782079	0.0405076	0.612464	0.164567	0.00982891	0.0288497	0.018287	0.0779144	0.0898405
M01838247	0.339676	0.00183456	0.0110563	0.0942427	0.144157	0.0113609	0.170583	0.0918516	0.0484836	0.0343564	0.000735783	0.00152846	0.131654	0.113895	0.437282	0.00210299	0.00233297	0.00363852	0.0661594	0.0840917	0.0034478	0.107557	0.0302697	0.000504501	0.00636679	0.00175735	0.0100076	0.00157979	0.000278705	0.00356472	0.000835862	0.0426837	0.688006	0.181888	0.00910084	0.0234939	0.0137741	0.0752661	0.0913422
M01838256	0.285549	0.00179007	0.00918357	0.0910251	0.145526	0.00939399	0.153081	0.0929529	0.0322459	0.0353453	0.000607541	0.00150538	0.124482	0.112626	0.423685	0.00554996	0.00385075	0.0043894	0.068251	0.0816336	0.00335774	0.116103	0.0280147	0.00043059	0.00757871	0.0016852	0.00993738	0.0012214	0.00022287	0.00307438	0.00100242	0.0347062	0.582736	0.168827	0.00947188	0.0229401	0.0133857	0.0782266	0.0866072
M01838257	0.286254	0.00120818	0.00875765	0.0889431	0.13834	0.00935578	0.150175	0.0721971	0.04332	0.0299673	0.000616126	0.00140642	0.11609	0.103877	0.447195	0.00258977	0.00305847	0.00482709	0.0749698	0.0851838	0.00320086	0.103602	0.0303107	0.000422617	0.00611195	0.00181337	0.00980251	0.00126033	0.000288336	0.00396182	0.000768373	0.0364747	0.569111	0.162984	0.00930093	0.0258489	0.0159235	0.0896001	0.0920375
M02116236	0.339463	0.000893482	0.0101065	0.0943878	0.172012	0.00896735	0.16597	0.0769436	0.048105	0.0315982	0.00074314	0.00171392	0.138644	0.11188	0.425092	0.00101699	0.00211129	0.00419341	0.0661443	0.0897952	0.00333673	0.111516	0.0262391	0.000280761	0.00483715	0.00185788	0.00924107	0.00127657	0.000240852	0.00400489	0.000575534	0.0350004	0.628952	0.151828	0.00967058	0.0241199	0.0168287	0.0848876	0.0862488
M02187399	0.317636	0.00132591	0.00984742	0.0903645	0.161808	0.0104091	0.161808	0.0721574	0.0473761	0.0278951	0.000716711	0.00163045	0.130196	0.107655	0.413506	0.00152978	0.00192615	0.00484698	0.0703353	0.0976676	0.00305968	0.0969388	0.021137	0.000355932	0.00427018	0.00185337	0.00902903	0.00136151	0.000271132	0.00366988	0.00053071	0.0303817	0.561397	0.146462	0.0093221	0.021137	0.0151179	0.0901018	0.0857629
M02187402	0.306682	0.00063138	0.0107148	0.0927883	0.167638	0.0106191	0.155646	0.0886098	0.0438936	0.0275445	0.000540272	0.00149026	0.125542	0.11188	0.470161	0.00256271	0.00229948	0.00496518	0.0714286	0.0983965	0.0036576	0.119534	0.0276968	0.000374791	0.0066617	0.00170203	0.00969954	0.00183995	0.000296234	0.00408511	0.000648048	0.0350274	0.623028	0.155153	0.00971793	0.0226561	0.0164923	0.0963218	0.0983965
M00333036	NA	NA	NA	NA	NA	NA	NA	NA	NA	NA	NA	NA	NA	NA	0.531453	0.00112935	0.0018107	0.00599015	0.0732594	0.105388	0.004624	0.120131	0.0336908	0.0006586	0.0035014	0.00297712	0.00835415	0.00215125	0.000351978	0.00460205	0.000797543	0.040905	0.708991	0.181388	0.00929817	0.0274967	0.0161465	0.100198	0.10606
M00333058	NA	NA	NA	NA	NA	NA	NA	NA	NA	NA	NA	NA	NA	NA	0.531177	0.00191195	0.0023827	0.0057515	0.0729846	0.107848	0.005091	0.14524	0.0344012	0.0006244	0.00588185	0.00318486	0.0128037	0.00298105	0.0005157	0.0044801	0.0006925	0.0366324	0.65263	0.1688	0.0114158	0.0225402	0.014669	0.0972173	0.11495
M00333059	NA	NA	NA	NA	NA	NA	NA	NA	NA	NA	NA	NA	NA	NA	0.5279	0.00116435	0.0024859	0.0064822	0.0721649	0.104483	0.00467931	0.125259	0.0343718	0.000526429	0.001338	0.00325302	0.0108107	0.00200777	0.000384258	0.0050514	0.000749576	0.0415373	0.676458	0.160301	0.0107601	0.0275918	0.0154606	0.0931047	0.107371
M00617343	0.40313	0.00168525	0.0123486	0.101686	0.191487	0.0101844	0.16934	0.0960385	0.054605	0.0436308	0.00080755	0.00209385	0.147116	0.102506	0.553374	0.00224105	0.0022452	0.0055003	0.0738041	0.116511	0.0040851	0.120001	0.030034	0.0004775	0.0023672	0.00311439	0.0100461	0.00107881	0.000339844	0.00444015	0.00089224	0.037702	0.620469	0.145736	0.0110584	0.0206598	0.0180151	0.113377	0.110798
M00617344	0.354554	0.00383357	0.00926294	0.0929433	0.129181	0.00851917	0.168863	0.0772261	0.0324462	0.0325255	0.000760767	0.00220145	0.12069	0.107397	0.497731	0.0019028	0.0026102	0.0050419	0.065526	0.0838395	0.00364855	0.112851	0.0278821	0.0004996	0.006212	0.00356655	0.0103852	0.002017	0.000277064	0.0040588	0.00091125	0.0369706	0.638195	0.157302	0.00833713	0.0218687	0.014687	0.0922415	0.113761
M00617345	0.371806	0.00136282	0.0125287	0.102779	0.181464	0.0094737	0.160547	0.0919063	0.049016	0.0398818	0.0008093	0.0024385	0.14673	0.127564	0.546625	0.0015088	0.0026858	0.005761	0.0818681	0.10466	0.0041364	0.130661	0.0316714	0.0006575	0.00373604	0.00279024	0.0098973	0.0013512	0.0003325	0.00417415	0.00092936	0.0410077	0.654438	0.17031	0.00935545	0.0208425	0.0166852	0.114112	0.122642
M01473933	0.311607	0.00281211	0.00917089	0.0871109	0.142724	0.00992358	0.168389	0.0681549	0.0513287	0.0310217	0.000759363	0.0015197	0.122892	0.0951467	0.471369	0.00466631	0.00374549	0.00486403	0.0682323	0.0925591	0.00339113	0.10583	0.0283959	0.000442503	0.0094858	0.00184964	0.0111327	0.00128659	0.00033672	0.00394004	0.0010428	0.0409779	0.64599	0.166158	0.0106969	0.0265772	0.0148199	0.0879872	0.0931243
M01473981	0.291139	0.00135742	0.00997666	0.087836	0.149641	0.00895237	0.157084	0.0790888	0.0393156	0.0290996	0.000682199	0.00152947	0.117514	0.0963636	0.438607	0.00176788	0.00258095	0.00428931	0.0638269	0.0892792	0.0038324	0.121913	0.0320349	0.000208324	0.00858412	0.00175256	0.00991758	0.00125913	0.0002428	0.00406624	0.000668286	0.0390164	0.682144	0.155425	0.0100717	0.02458	0.0144134	0.0885722	0.0773576
M01487278	0.284811	0.00331283	0.0085998	0.0945786	0.148162	0.00988571	0.161822	0.0710706	0.0390426	0.0304253	0.000648312	0.00130103	0.119026	0.104913	0.369878	0.00337182	0.00338192	0.00336011	0.0653303	0.0786312	0.00352413	0.106241	0.0305788	0.000361368	0.00569533	0.00148229	0.00845004	0.00158375	0.000182621	0.00321876	0.000734851	0.0379983	0.689024	0.161807	0.0114671	0.0243974	0.0145352	0.0655905	0.0800911
M01412678	0.316742	0.000629982	0.010461	0.0890748	0.166313	0.00928588	0.152884	0.0998865	0.0391461	0.033092	0.000763677	0.00217471	0.123882	0.0987872	0.441892	0.00247112	0.00295044	0.00410977	0.0679394	0.0873787	0.00359735	0.110468	0.027581	0.000257639	0.00758776	0.00267837	0.00937915	0.00109105	0.000235694	0.00337272	0.000748916	0.0378491	0.627943	0.159653	0.00862303	0.022256	0.0143367	0.0812049	0.0904199
M01412679	0.311766	0.000912451	0.00941831	0.0933567	0.168375	0.00954516	0.156985	0.0908535	0.0408137	0.0252724	0.000537207	0.00164479	0.127394	0.115915	0.416734	0.000326458	0.0010199	0.00430755	0.0670353	0.0855603	0.00307503	0.100234	0.0269409	0.000432045	0.00659427	0.00166848	0.009805	0.00127191	0.000261597	0.00310206	0.000823226	0.0375003	0.6398	0.183793	0.00801238	0.025692	0.0154503	0.081814	0.0896641
M01412681	0.312165	0.000238324	0.0100458	0.0882272	0.16183	0.0106326	0.147399	0.0896644	0.0415195	0.0319487	0.00057916	0.00178566	0.125944	0.114431	0.469862	0.000801156	0.00347636	0.00491196	0.0705554	0.0961873	0.00362593	0.123189	0.025119	0.000533581	0.0101847	0.00201518	0.0101596	0.00135355	0.000263969	0.00367458	0.00102967	0.0376663	0.627055	0.165691	0.00728296	0.0226446	0.0142936	0.0962361	0.0825615
M00746394	0.343195	0.00137831	0.00990693	0.0913781	0.167145	0.00919145	0.160273	0.0743508	0.0440738	0.0337268	0.000661925	0.00165829	0.128568	0.113576	0.496631	0.00204751	0.00205273	0.00470379	0.0734396	0.0928285	0.00365487	0.110797	0.0294867	0.000382187	0.00320982	0.00233918	0.00828535	0.00104993	0.000273688	0.00383102	0.000624353	0.0439638	0.72317	0.161504	0.00932836	0.0259374	0.0165559	0.087751	0.101549
M00806531	0.326581	0.001738	0.00950901	0.0871071	0.160404	0.00927928	0.159453	0.076902	0.0411374	0.0328674	0.00059145	0.0015818	0.12874	0.100957	0.486997	0.00200702	0.00265623	0.00494733	0.0712528	0.0986773	0.00411408	0.121731	0.0309428	0.000394788	0.00385572	0.00259739	0.00976718	0.00139807	0.000345829	0.00385057	0.00080977	0.0463822	0.65295	0.163531	0.0125781	0.0285844	0.0154045	0.0843946	0.101139
M00806532	0.301318	0.00102021	0.00945847	0.0858516	0.144234	0.00906303	0.143358	0.0766526	0.041709	0.0213408	0.000601168	0.00161514	0.118021	0.109886	0.462672	0.00276656	0.00158096	0.00450962	0.0665148	0.092112	0.00377715	0.114077	0.0293889	0.000372058	0.00509235	0.00221328	0.00949929	0.00139116	0.000391105	0.00344896	0.000687457	0.0410866	0.63683	0.152498	0.0116491	0.0273025	0.0179783	0.086427	0.0911162
M02386728	0.2846	0.002218	0.0100116	0.0878831	0.154343	0.00819948	0.151703	0.0621337	0.043873	0.024791	0.000557881	0.001421	0.1246	0.102548	0.4455	0.0042375	0.002094	0.005868	0.071185	0.1035	0.003151	0.09913	0.02794	0.0003203	0.004604	0.00220209	0.008788	0.00128	0.00030575	0.0030795	0.000701	0.03556	0.5388	0.12365	0.0108283	0.023085	0.0183	0.096705	0.090015
M02386731	0.3202	0.0016705	0.0108971	0.094265	0.1565	0.009326	0.161989	0.077688	0.04373	0.0258	0.00072495	0.00157281	0.1269	0.10535	0.5072	0.0027285	0.002705	0.005777	0.072705	0.1069	0.003571	0.1223	0.02721	0.0002611	0.00488	0.00236655	0.0099245	0.0015	0.000368096	0.003802	0.00080475	0.03202	0.5551	0.1291	0.010594	0.0164	0.01684	0.103706	0.095725
M02109414	0.318081	0.00111627	0.0118057	0.0956829	0.178135	0.0104567	0.153871	0.0827003	0.0451009	0.0292971	0.000616887	0.0014206	0.131743	0.116618	0.505553	0.00192137	0.00234902	0.00567472	0.0713528	0.105516	0.00302143	0.0980321	0.0229592	0.000347565	0.00486697	0.00219333	0.0103158	0.00103466	0.000271664	0.0039779	0.000703231	0.0401152	0.64343	0.14939	0.0102041	0.0269679	0.0164292	0.0950087	0.0946046
M02109415	0.313477	0.00218838	0.0113451	0.0923965	0.166032	0.0102689	0.158143	0.0734629	0.0461711	0.0303117	0.00065057	0.00157672	0.13128	0.110874	0.468401	0.00250341	0.00285582	0.00493934	0.0688776	0.10277	0.00340887	0.116254	0.0280612	0.000412243	0.00578777	0.00177715	0.0104791	0.00126694	0.000317019	0.00414674	0.000730125	0.0377242	0.625285	0.150413	0.00947522	0.0273367	0.0150231	0.087895	0.0900146
M02109416	0.317432	0.000662325	0.010252	0.0915417	0.156817	0.00972315	0.156701	0.0787172	0.0456754	0.0321738	0.000636615	0.00130021	0.127336	0.109329	0.467235	0.00252585	0.00257943	0.00467298	0.0699883	0.0927604	0.00333415	0.109305	0.0275362	0.000387044	0.00544502	0.00240174	0.0096453	0.00117292	0.000262699	0.00371416	0.000709738	0.0382067	0.62672	0.158132	0.009988	0.0247939	0.0159493	0.087307	0.0911079
M00891083	0.269467	0.00121572	0.0096917	0.087836	0.141973	0.00885188	0.139954	0.0601367	0.0414998	0.0233483	0.000499467	0.0013633	0.1245	0.106788	0.389645	0.00242237	0.000974843	0.00436059	0.0665604	0.101019	0.00284661	0.0953986	0.0223881	0.00029988	0.00431255	0.00237178	0.00707236	0.00112263	0.000257106	0.00345141	0.000455567	0.0252647	0.50265	0.120568	0.0087368	0.0190372	0.0141737	0.0896808	0.0913841
M00891087	0.28498	0.00218249	0.00960066	0.0787244	0.165635	0.0101973	0.148853	0.0581773	0.0523487	0.02484	0.00057414	0.00137564	0.14	0.110068	0.424809	0.00289904	0.00193212	0.00451548	0.0718907	0.0955588	0.00369299	0.123554	0.029036	0.000414492	0.00445859	0.00197417	0.00866454	0.00160114	0.00022835	0.00329812	0.000557729	0.0355682	0.585998	0.144856	0.00976542	0.0248967	0.0147856	0.0842437	0.0960797
M00891088	0.268564	0.00105567	0.00954139	0.0861959	0.157262	0.00918834	0.14287	0.0583144	0.0469603	0.0207189	0.000493119	0.00117007	0.124188	0.103144	0.440511	0.00327515	0.00144756	0.00491584	0.0703872	0.105388	0.00326218	0.113713	0.0234802	0.000351359	0.0041609	0.0017258	0.0083771	0.00123949	0.000213292	0.00328877	0.000515328	0.0339948	0.600763	0.147762	0.00955588	0.0230706	0.0132995	0.0917547	0.102003
M02017969	0.33127	0.00220771	0.0105259	0.0926872	0.146137	0.0106524	0.165816	0.0663265	0.0484694	0.0303836	0.000708012	0.00132027	0.130607	0.10605	0.453465	0.00167547	0.0020911	0.00416343	0.0656876	0.0835763	0.00330618	0.111516	0.0272109	0.000329364	0.00545024	0.00180609	0.00977623	0.00149502	0.000231422	0.0037825	0.000707547	0.0369523	0.632895	0.149299	0.0099782	0.0254989	0.018138	0.0785221	0.0911079
M02017971	0.316411	0.00164851	0.00946867	0.085277	0.131195	0.0091083	0.160377	0.0695374	0.0460374	0.0396204	0.000684704	0.00133302	0.114207	0.0951166	0.434793	0.00174413	0.00251158	0.00417851	0.0652157	0.0847259	0.0036077	0.0973032	0.0251458	0.00031355	0.00546182	0.0017195	0.00986229	0.00138315	0.000276512	0.00408378	0.000655552	0.0347264	0.57675	0.156698	0.00943992	0.0215015	0.0165124	0.0770442	0.0892857
M02031845	0.336545	0.00339198	0.0100114	0.0857988	0.155931	0.00977801	0.164335	0.0614296	0.0490373	0.0328809	0.000729461	0.00116694	0.12531	0.110721	0.458801	0.0029047	0.00211208	0.00442285	0.0670805	0.0906901	0.00312596	0.115542	0.0246874	0.00034544	0.0038436	0.00189544	0.00989775	0.00122126	0.000305401	0.00382115	0.000737562	0.0320473	0.574437	0.147757	0.00936499	0.023128	0.0161911	0.0861295	0.0988478
M02061447	0.330057	0.00328793	0.0103129	0.0947522	0.149417	0.00984802	0.16406	0.0637755	0.0484694	0.0357578	0.000736367	0.00111295	0.127792	0.101494	0.4654	0.00357997	0.00299514	0.00444217	0.0667522	0.087828	0.00326389	0.104227	0.0302478	0.000375853	0.00547594	0.00169758	0.0104082	0.00112251	0.000293777	0.00447933	0.000776874	0.038931	0.606865	0.139072	0.00983965	0.0289781	0.0155478	0.0813126	0.0805394
M02061466	0.343924	0.0051913	0.00993952	0.0885569	0.159621	0.00923057	0.166859	0.0457098	0.0493511	0.0337565	0.000650771	0.00145507	0.121943	0.102538	0.431404	0.0024799	0.00206958	0.00484552	0.0683309	0.10277	0.00298903	0.102041	0.0291545	0.000395642	0.00618743	0.00187276	0.00928025	0.00146005	0.000248555	0.00388782	0.000467227	0.0407821	0.629672	0.154672	0.00980709	0.026622	0.0179479	0.0847565	0.0909257
M02054229	0.316259	0.000494851	0.0104654	0.0915615	0.15626	0.00988163	0.160373	0.0849554	0.0440982	0.0305434	0.000695129	0.00153925	0.123744	0.102697	0.439715	0.000925356	0.00264664	0.00460526	0.0654155	0.0911152	0.0033524	0.111152	0.0276968	0.00042911	0.00498277	0.00160216	0.00896802	0.00144664	0.000283285	0.00368344	0.00064413	0.0343977	0.584094	0.150569	0.0102987	0.0194971	0.0158102	0.0848446	0.0863703
M01752331	0.342296	0.00128934	0.0113405	0.0958542	0.143548	0.0117582	0.169841	0.0896583	0.042956	0.0297057	0.000671049	0.00137834	0.125367	0.10533	0.427298	0.000685194	0.00136489	0.00384021	0.0648747	0.0809542	0.00321255	0.0914806	0.0273025	0.000352936	0.00446411	0.00151328	0.00920779	0.00141963	0.000285322	0.00338137	0.000735006	0.0443591	0.704937	0.182305	0.010921	0.0234802	0.0152693	0.0763711	0.0872893
M01806527	0.338853	0.00192928	0.0107962	0.0936674	0.160903	0.00956765	0.164374	0.0659681	0.0535129	0.0319748	0.000639504	0.00130805	0.127594	0.110797	0.491756	0.00210631	0.00257122	0.0049863	0.0677904	0.0895522	0.00322298	0.109486	0.0285352	0.000379117	0.00706698	0.00189275	0.0101281	0.00152735	0.000319965	0.0034946	0.000819201	0.0368965	0.611521	0.151776	0.00837277	0.024029	0.0177567	0.0856316	0.0978588
M01806529	0.32466	0.00245836	0.0107882	0.0888383	0.177466	0.00958114	0.152346	0.0761731	0.0502366	0.0287452	0.00063855	0.00133824	0.132065	0.11262	0.475475	0.00290937	0.00225824	0.00533937	0.072164	0.0881871	0.00343296	0.0997722	0.0297597	0.000274452	0.00326867	0.00186519	0.0105879	0.000862212	0.000222548	0.00378764	0.000623867	0.0433285	0.703264	0.166728	0.0101019	0.0281335	0.0142543	0.0829815	0.0965831
M01539423	0.332614	0.00402175	0.0082012	0.089917	0.132697	0.0077466	0.166547	0.0630688	0.0445558	0.0366378	0.0006911	0.00164008	0.118326	0.0971066	0.393103	0.00231065	0.0018616	0.0035824	0.0600661	0.0835013	0.003553	0.102248	0.0267882	0.000413	0.0041884	0.0020017	0.0082989	0.00168405	0.00034155	0.0030318	0.000566555	0.0298467	0.567142	0.141917	0.0100294	0.0222331	0.0165456	0.076359	0.0819987
M01539436	0.325835	0.0019465	0.00905867	0.0902054	0.140893	0.0096283	0.169749	0.0817312	0.0608846	0.032873	0.00073255	0.00184875	0.126661	0.108246	0.391423	0.0035133	0.0015924	0.00398639	0.0688838	0.0825188	0.0037372	0.109704	0.031673	0.000423	0.0028639	0.0020069	0.0087842	0.0009666	0.000281709	0.0032198	0.000655606	0.030925	0.565517	0.144531	0.00837277	0.0296232	0.0185367	0.076082	0.0852847
M01539437	0.306508	0.00394265	0.00812525	0.0885653	0.139448	0.0071649	0.157176	0.0407289	0.0406807	0.0326854	0.00067045	0.00190125	0.116523	0.100915	0.45775	0.00616845	0.003836	0.0041548	0.0672448	0.0867694	0.0040473	0.122552	0.0318529	0.0004655	0.0074799	0.00243745	0.0094011	0.0013019	0.00026655	0.00353928	0.000795286	0.0434056	0.701162	0.164723	0.010921	0.0256663	0.0197471	0.077997	0.0915719
M02276473	0.318955	0.000752304	0.0117275	0.092019	0.161808	0.0114334	0.167518	0.0876	0.0476221	0.027789	0.000752437	0.00166385	0.12652	0.115889	0.473685	0.000862138	0.00156623	0.00494652	0.069242	0.104956	0.00433453	0.126822	0.0327988	0.000513843	0.00411227	0.0019195	0.00974064	0.00138249	0.00025991	0.0045293	0.000631155	0.0335161	0.594929	0.14251	0.00995112	0.0226697	0.0176288	0.102926	0.0914723
M02272216	0.315313	0.00239902	0.00979881	0.085277	0.155248	0.00986555	0.15965	0.0651925	0.0478578	0.0306856	0.000714985	0.00175555	0.121471	0.10277	0.472753	0.00286026	0.00202921	0.00477134	0.0670554	0.102527	0.00350447	0.1069	0.0310982	0.000479312	0.0051707	0.00183106	0.00973891	0.0014811	0.000270004	0.0043931	0.000745796	0.0356131	0.585978	0.153293	0.00995356	0.0251251	0.0171906	0.0915501	0.0889213
M02272147	0.307109	0.00197462	0.00988425	0.0903327	0.149409	0.00970312	0.154929	0.0754643	0.0426945	0.0271721	0.0006349	0.00162454	0.118091	0.0983965	0.471339	0.00270807	0.00191433	0.00499719	0.0719145	0.095724	0.0031241	0.109815	0.0272109	0.000304003	0.0048418	0.00218964	0.0094033	0.00111793	0.000305597	0.0042152	0.000582573	0.031175	0.560894	0.138762	0.00935374	0.0250243	0.0152835	0.0866878	0.0942663
M00566189	NA	NA	NA	NA	NA	NA	NA	NA	NA	NA	NA	NA	NA	NA	0.545748	0.0005426	0.0032227	0.00578925	0.0752089	0.0839005	0.0045249	0.127426	0.03912	0.000558	0.00403298	0.00330999	0.0115441	0.00223148	0.00046555	0.00404195	0.000913193	0.0442414	0.731288	0.175504	0.0114733	0.0274648	0.0150527	0.0955056	0.113986
M00566190	NA	NA	NA	NA	NA	NA	NA	NA	NA	NA	NA	NA	NA	NA	0.513204	0.0038403	0.0019989	0.0056563	0.0720299	0.10375	0.0039054	0.118451	0.0218428	0.0003782	0.0023853	0.00291782	0.0102239	0.00185595	0.0002944	0.0046786	0.000653283	0.0349782	0.572748	0.150285	0.00973592	0.0245736	0.0151828	0.0903706	0.107702
M00566191	NA	NA	NA	NA	NA	NA	NA	NA	NA	NA	NA	NA	NA	NA	0.505455	0.0030626	0.0020955	0.00549085	0.0709465	0.0962869	0.0038151	0.11918	0.0278486	0.0004359	0.00220455	0.00317845	0.0085808	0.0018964	0.0002666	0.00462925	0.000720635	0.0356474	0.584324	0.141253	0.0099874	0.0255761	0.0156554	0.0993952	0.10538
M00892493	0.301416	0.000301302	0.0102797	0.0891116	0.156071	0.00817022	0.13562	0.0769259	0.0387222	0.0311894	0.000674192	0.00126382	0.131425	0.0962187	0.463376	0.000832886	0.00150029	0.00480218	0.0714351	0.10185	0.00299108	0.0998633	0.0254823	0.000446544	0.00511571	0.00226197	0.00853333	0.00106506	0.0002456	0.00286885	0.000681558	0.0340424	0.670807	0.144424	0.010921	0.0188697	0.0160094	0.103018	0.098041
M00892494	0.308653	0.00124806	0.0103077	0.0953075	0.149982	0.0089887	0.145057	0.0717995	0.042956	0.0337108	0.000574318	0.00134957	0.130169	0.10864	0.451706	0.00291865	0.00111743	0.00453056	0.0714351	0.0851838	0.00293867	0.121002	0.024379	0.000365825	0.00510161	0.00144378	0.00849145	0.00117716	0.000235939	0.00371362	0.000662766	0.0314157	0.604253	0.150118	0.00982891	0.0198061	0.0134617	0.0961756	0.0965831
M00881396	0.316957	0.000270837	0.0107226	0.0949431	0.151762	0.00886026	0.149066	0.0809112	0.042956	0.0320352	0.000605521	0.00126004	0.128887	0.104055	0.502565	0.000583262	0.00160797	0.00496622	0.0761731	0.0939206	0.00309867	0.118087	0.0254823	0.000434862	0.00409679	0.00219333	0.00928477	0.00150608	0.000289923	0.00352209	0.000977969	0.032897	0.706502	0.152878	0.010375	0.0194758	0.0153497	0.102131	0.105695
M01162558	0.30572	0.00129166	0.00986118	0.0889537	0.142909	0.00951449	0.157431	0.080385	0.0441702	0.0261936	0.000671846	0.00137014	0.119255	0.103025	0.45034	0.00237784	0.00269562	0.00402264	0.0650747	0.0940066	0.00365614	0.120063	0.0291651	0.000342236	0.00499598	0.00192994	0.00966581	0.00135964	0.000292563	0.00353453	0.000600741	0.0343461	0.565922	0.149151	0.00826346	0.0219954	0.0171311	0.0883651	0.0887728
M01162568	0.312664	0.00241971	0.0099285	0.0915057	0.154211	0.00899835	0.145461	0.0670798	0.0422895	0.0296867	0.000717035	0.00193672	0.123093	0.0964273	0.470468	0.00464165	0.00342422	0.00461385	0.0681735	0.0922348	0.00332015	0.11739	0.0245473	0.000401911	0.00756488	0.00183239	0.0108356	0.0011236	0.000267476	0.00363149	0.00072318	0.0369273	0.602255	0.16216	0.00862802	0.022846	0.0167743	0.0895594	0.0847612
M01162575	0.313603	0.00258823	0.00868296	0.0854903	0.125775	0.00882198	0.151294	0.0707255	0.0401021	0.0317532	0.000797398	0.00174075	0.118452	0.10062	0.444619	0.00432028	0.00235525	0.00362358	0.0625614	0.0849611	0.00369689	0.113759	0.0311095	0.000369349	0.00651086	0.00181405	0.0108057	0.00133983	0.00028183	0.00345552	0.000699744	0.0296699	0.509095	0.155574	0.00873742	0.0216308	0.0163567	0.0857307	0.0787459
M01057359	0.301118	0.000896063	0.00972338	0.084738	0.158628	0.00893051	0.144328	0.0733828	0.0412687	0.0304307	0.000634935	0.00145807	0.118879	0.104419	0.485865	0.00307699	0.00246016	0.00542603	0.0746241	0.0939206	0.00297862	0.111526	0.0259374	0.000361573	0.00639373	0.00211132	0.0100836	0.00112641	0.000250164	0.00436477	0.000445055	0.0359241	0.589028	0.159182	0.00924891	0.0198033	0.0173389	0.0967267	0.102779
M01057370	0.289647	0.00136989	0.0095577	0.0817877	0.151256	0.00817886	0.152802	0.0446925	0.0453222	0.0264772	0.000602985	0.00162956	0.123366	0.104966	0.450123	0.002776	0.00177572	0.0049235	0.0679271	0.0922825	0.00306814	0.102779	0.0286676	0.000361768	0.00510479	0.00208615	0.00855592	0.00103593	0.000243272	0.00364433	0.000657645	0.034474	0.564003	0.144031	0.0087368	0.027096	0.0170517	0.095379	0.0987699
M01057371	0.287272	0.000580955	0.0095374	0.0829812	0.152075	0.0082357	0.141048	0.0686105	0.0390426	0.027103	0.000561177	0.00144893	0.119315	0.107153	0.454629	0.00177719	0.00148706	0.00487967	0.0673349	0.0962869	0.00278562	0.0998633	0.0242082	0.000328163	0.00648918	0.00172129	0.00866966	0.00135632	0.000214214	0.00368243	0.000511962	0.0338891	0.576406	0.137386	0.00895412	0.0213271	0.0173236	0.0906831	0.101321
M02008277	0.331845	0.00150042	0.0110271	0.0900146	0.169096	0.0106397	0.171296	0.0715515	0.0543003	0.0378036	0.000714453	0.00165865	0.130192	0.111516	0.42838	0.000827674	0.0020312	0.00463517	0.0681822	0.0804179	0.00349889	0.117347	0.0323129	0.00032512	0.00492507	0.00177142	0.00969847	0.0013372	0.000295171	0.00395702	0.000537453	0.0369938	0.613082	0.13459	0.00826045	0.0279397	0.0161925	0.0835842	0.0870991
M01938752	0.324231	0.0016937	0.00959636	0.0873132	0.155526	0.0085648	0.157492	0.0548516	0.0415603	0.0286788	0.000634432	0.00131472	0.123021	0.0980159	0.449478	0.001226	0.00170015	0.00572677	0.0715344	0.113501	0.00304132	0.103789	0.0245752	0.000458663	0.00622657	0.00150624	0.00970406	0.000954506	0.000308829	0.00413082	0.000607958	0.0393442	0.647256	0.126171	0.0104508	0.0238182	0.0168079	0.0955838	0.0940576
M02064466	0.338239	0.0025576	0.0100792	0.09293	0.131195	0.00885649	0.166038	0.0688709	0.0400875	0.0374924	0.000752637	0.00139371	0.122298	0.0973032	0.491842	0.00149365	0.0026238	0.00493643	0.0687507	0.0918837	0.00424754	0.119169	0.0316814	0.000415298	0.00378895	0.00178617	0.0102642	0.00147388	0.000284401	0.00408121	0.000727741	0.0418253	0.637575	0.1584	0.00983965	0.0297012	0.0178036	0.0895049	0.0938411
M02399926	0.2479	0.0003561	0.009104	0.07398	0.1662	0.004309	0.09967	0.04908	0.02697	0.02153	0.0001462	0.0015165	0.13395	0.1071	0.374	0.0013585	0.001458	0.004513	0.06724	0.0871	0.001904	0.08285	0.01822	0.0002352	0.003937	0.001673	0.0068255	0.0008459	0.00024595	0.0026885	0.0006606	0.02841	0.5198	0.124246	0.00863314	0.023203	0.011725	0.0864687	0.09402
M02101055	0.273395	0.00157042	0.00870142	0.0865525	0.148688	0.00479189	0.120903	0.0256997	0.0261545	0.0243306	0.000217145	0.00103506	0.12337	0.0993076	0.40333	0.00216029	0.00158881	0.00439516	0.0699708	0.0884354	0.00193863	0.085034	0.0181504	0.000370674	0.00655445	0.00189992	0.00798794	0.00132359	0.000262566	0.00378244	0.000824952	0.0335779	0.551148	0.126201	0.00900546	0.0254094	0.0152191	0.084514	0.0873236
M02101057	0.283395	0.00125639	0.00963141	0.0898251	0.15226	0.00896717	0.144234	0.0805538	0.0411295	0.0250697	0.000241848	0.00132653	0.121115	0.105549	0.436421	0.001438	0.00136981	0.00483326	0.0687129	0.0947522	0.00211514	0.090379	0.0208377	0.000308253	0.00528273	0.00179995	0.00835661	0.00124397	0.000265555	0.00376451	0.000708344	0.0330823	0.575982	0.138513	0.00878055	0.0241223	0.016053	0.0903474	0.0957344
M01137465	0.313496	0.00528246	0.00952519	0.0871309	0.154575	0.00753796	0.149245	0.030988	0.0430186	0.0243366	0.000627854	0.00168307	0.128407	0.104265	0.425683	0.00594819	0.00311308	0.00485143	0.0675659	0.0967311	0.00347366	0.115688	0.0294082	0.000392608	0.00470937	0.00164765	0.00868269	0.00109057	0.000295652	0.00316639	0.000726271	0.0300306	0.562328	0.121814	0.0085065	0.0296512	0.0177069	0.0850279	0.0810548
M01137466	0.343393	0.00389172	0.0101488	0.0929171	0.149836	0.0084241	0.159679	0.0554138	0.0437477	0.0297693	0.000667925	0.00174066	0.131452	0.106453	0.413666	0.00477183	0.00262415	0.00443392	0.0608822	0.0885891	0.00291625	0.101713	0.0266132	0.000374134	0.00515534	0.00179983	0.00906015	0.00132522	0.000255514	0.0034647	0.000713911	0.0308965	0.522415	0.127933	0.00957912	0.0246689	0.0185747	0.0890103	0.0802042
M01137467	0.31442	0.00346715	0.00921718	0.0858549	0.137805	0.00794625	0.12942	0.0590594	0.0371856	0.0295871	0.000614895	0.00169457	0.126179	0.0911411	0.442122	0.00681834	0.0043676	0.00464803	0.0702394	0.090827	0.00319256	0.113987	0.0257625	0.000493086	0.0063626	0.00174122	0.00995535	0.000980457	0.000261761	0.00320031	0.000819971	0.0276176	0.492054	0.128191	0.00944212	0.0233551	0.0184996	0.0906332	0.0871309
M02237838	0.268219	0.00148296	0.00870811	0.0838192	0.14723	0.00853774	0.153192	0.0668338	0.0434068	0.0261157	0.000632177	0.00172288	0.113842	0.0991254	0.438379	0.00220266	0.00175429	0.00540538	0.0708819	0.101555	0.00342252	0.106414	0.0257532	0.00037147	0.00401346	0.00209282	0.00878308	0.00111375	0.000218871	0.00382341	0.000610662	0.0327408	0.573495	0.13909	0.00976594	0.025112	0.0206154	0.0906304	0.0912293
M02280687	0.291353	0.00253329	0.00947761	0.0858236	0.154155	0.010403	0.163994	0.0612245	0.0524781	0.026822	0.000686231	0.00136728	0.118447	0.103863	0.47	0.00275402	0.0025319	0.00449483	0.0639577	0.0983965	0.0036904	0.122449	0.0295189	0.000309581	0.00394327	0.00157274	0.0104226	0.00155325	0.000289991	0.00406791	0.000635896	0.0342692	0.561232	0.140104	0.0101564	0.0255838	0.0203006	0.084852	0.0891035
M02291953	0.334228	0.00266198	0.0103243	0.0889213	0.170554	0.0107181	0.163722	0.0650614	0.0508574	0.0305221	0.000676801	0.00171578	0.12836	0.100219	0.476643	0.00258914	0.00257559	0.00514826	0.0634111	0.112245	0.00385057	0.105685	0.0313411	0.000404275	0.00470673	0.00181904	0.0106711	0.00159386	0.000256391	0.00469604	0.000740352	0.0395409	0.627668	0.152497	0.0107493	0.0267786	0.014872	0.0909415	0.0951166
M00547986	0.288808	0.00222105	0.00813738	0.0839182	0.140671	0.0074382	0.148337	0.0634169	0.0467614	0.0301269	0.00053095	0.00166075	0.121479	0.103326	0.373769	0.00349285	0.0016632	0.0040526	0.06259	0.0855603	0.0034666	0.100137	0.0291232	0.0004037	0.00237015	0.00203238	0.0076058	0.00116272	0.00029605	0.003006	0.000532667	0.0297159	0.554835	0.126751	0.00858068	0.0261436	0.0142626	0.0780253	0.0863102
M00546025	0.296578	0.00131102	0.00867545	0.0849207	0.146722	0.0076308	0.161823	0.0820046	0.0458682	0.0316632	0.00063275	0.00165675	0.118937	0.100632	0.38013	0.00153105	0.0016723	0.0042564	0.0651939	0.0892271	0.0030439	0.111162	0.0251183	0.0004182	0.00165425	0.00182667	0.0074232	0.0015083	0.00029545	0.00358495	0.000525146	0.0252048	0.495407	0.127792	0.0091483	0.0182941	0.0139018	0.0831603	0.0876082
M00548012	0.301371	0.00138705	0.00921925	0.0876545	0.152905	0.0079345	0.153896	0.0828246	0.0491445	0.0315998	0.00066225	0.0018744	0.11948	0.106333	0.413602	0.00145225	0.0025	0.0044679	0.0688233	0.0894147	0.0036292	0.105057	0.0276665	0.0004771	0.00154935	0.00281691	0.00724865	0.0016191	0.00026875	0.0031217	0.000632314	0.0394154	0.673212	0.162668	0.00965054	0.0245729	0.0160335	0.0771996	0.0926655
M02249013	0.330805	0.0033759	0.010235	0.0874636	0.161808	0.0107178	0.163906	0.0613827	0.0513251	0.0283215	0.00066156	0.00191154	0.126049	0.108118	0.524317	0.00437351	0.002589	0.0053828	0.0731293	0.106414	0.0044522	0.127794	0.0315841	0.000406798	0.00564318	0.00273423	0.00888362	0.00119197	0.000275914	0.0040466	0.000602096	0.0402666	0.630284	0.147761	0.0108225	0.026138	0.01834	0.0977712	0.0966958
M02253443	0.345347	0.00324296	0.0105844	0.0955133	0.151968	0.0116625	0.153061	0.0798105	0.0502915	0.0320819	0.000706418	0.00173364	0.129032	0.10277	0.500224	0.00257008	0.00275661	0.00551834	0.0765306	0.0976676	0.00452604	0.118076	0.0306122	0.000356861	0.00595309	0.00249444	0.00983148	0.00132073	0.000326846	0.00437637	0.000631646	0.0394383	0.623903	0.146018	0.010204	0.0261767	0.0187463	0.102038	0.0958455
M02253445	0.295396	0.00128467	0.00973784	0.0853092	0.148282	0.0106648	0.169096	0.0677843	0.0473761	0.0248235	0.000688622	0.00163954	0.129032	0.10277	0.503227	0.00302708	0.00284466	0.00540956	0.0685131	0.10277	0.00393251	0.12172	0.0298834	0.000309182	0.00655784	0.00225705	0.00848797	0.00119503	0.000357459	0.00448202	0.000635896	0.0406158	0.638798	0.154685	0.0114684	0.0247158	0.017226	0.0965202	0.101312
M01678893	0.29916	0.000865077	0.0105998	0.0931207	0.17146	0.0094129	0.150378	0.0839694	0.0409833	0.0284595	0.000638655	0.00129161	0.123393	0.101777	0.447814	0.00161592	0.00196452	0.00418466	0.068078	0.0824608	0.00330986	0.109476	0.0256702	0.000462128	0.00606729	0.00226697	0.00986478	0.00129374	0.000257843	0.00362669	0.000742455	0.0401218	0.644016	0.169729	0.0084682	0.0236183	0.0142909	0.0842059	0.0896905
M01678898	0.270711	0.00104378	0.00827893	0.0809112	0.141245	0.00879777	0.145786	0.080912	0.0371386	0.0277908	0.000657382	0.00165129	0.114928	0.0953166	0.436452	0.00276178	0.00264376	0.00345902	0.0615034	0.0791773	0.00291986	0.1159	0.02787	0.000494866	0.00817678	0.00171452	0.0103364	0.00112084	0.000299047	0.0038939	0.000724445	0.0384893	0.610398	0.180821	0.00956327	0.0222665	0.0153346	0.0817039	0.0805615
M01696638	0.307317	0.00209742	0.0100673	0.0877449	0.157486	0.00859971	0.164009	0.0779954	0.0422279	0.0270087	0.000720155	0.00127209	0.123824	0.108383	0.37924	0.00243737	0.00241323	0.00400299	0.0625227	0.0814514	0.00321987	0.0910251	0.0259374	0.000336727	0.00465069	0.00237938	0.00917213	0.0014078	0.000220902	0.0033346	0.000548005	0.032732	0.518428	0.139413	0.0129687	0.0241627	0.0130348	0.0741978	0.0807745
M01958106	0.318033	0.00122773	0.0100427	0.0896828	0.15093	0.00942885	0.159679	0.0831207	0.0430186	0.0308201	0.000705471	0.00149049	0.1213	0.10226	0.466207	0.00255793	0.00226912	0.00459141	0.0689027	0.0925993	0.00317768	0.105724	0.0255195	0.000407228	0.0056968	0.00182907	0.00951137	0.00152611	0.000300625	0.00400742	0.000638553	0.0372741	0.604595	0.163861	0.0082027	0.0251549	0.018754	0.0889365	0.0898651
M01959620	0.300087	0.00242383	0.0097302	0.0876777	0.151659	0.00988439	0.156034	0.0740066	0.0492162	0.0260981	0.000650647	0.00119204	0.120826	0.0925993	0.477588	0.00431888	0.00354729	0.00429523	0.0685381	0.090412	0.00338834	0.105967	0.028193	0.000393804	0.00632	0.00238362	0.00970701	0.00167536	0.000317914	0.0037012	0.000779195	0.0391537	0.607223	0.156883	0.00893183	0.0275246	0.018037	0.0834521	0.0885891
M01990614	0.314268	0.00198191	0.0103493	0.0910448	0.155884	0.0100365	0.159182	0.0758048	0.0478379	0.0280041	0.000699756	0.00119842	0.127073	0.105177	0.471665	0.00278886	0.00242343	0.00420648	0.0602746	0.096488	0.00366611	0.104022	0.0313525	0.000362836	0.00457154	0.00212824	0.00951988	0.00154325	0.000282694	0.00365289	0.000770928	0.0325553	0.577377	0.141288	0.00972172	0.0211447	0.0159744	0.0857638	0.0893183
M01161363	0.309866	0.00330168	0.00926383	0.0856726	0.135983	0.00819612	0.144003	0.056872	0.042654	0.0279532	0.000663739	0.00142118	0.116925	0.0980678	0.494865	0.0055506	0.0041055	0.00418817	0.0668976	0.0860372	0.00327683	0.106939	0.0267347	0.000383002	0.00556103	0.00176775	0.0105916	0.00138277	0.000308398	0.00365003	0.000790665	0.0360123	0.609674	0.170244	0.00874128	0.0262486	0.0172579	0.0809161	0.082399
M01201287	0.331095	0.00184907	0.0112553	0.0955159	0.162596	0.00989395	0.153748	0.0807357	0.0424191	0.0251049	0.000600608	0.00167264	0.128262	0.11101	0.451604	0.0033904	0.00217835	0.00483244	0.0709685	0.0977032	0.00365947	0.10305	0.0262486	0.000431417	0.00531668	0.00164373	0.00950499	0.00156771	0.000242888	0.00338103	0.000723015	0.0324171	0.567179	0.157883	0.0102078	0.0247904	0.013223	0.0887256	0.0940576
M01201292	0.320468	0.00197002	0.0114467	0.0940576	0.164783	0.00955857	0.153239	0.0781849	0.0420898	0.0281376	0.000653039	0.00134356	0.128289	0.11338	0.413177	0.00310245	0.00249958	0.00441876	0.0654716	0.0914945	0.00326141	0.096245	0.0247904	0.000280301	0.00442468	0.00146025	0.00894565	0.00134721	0.000273457	0.00297818	0.000688991	0.0278146	0.483655	0.145235	0.00979389	0.0215946	0.0149743	0.0901646	0.0838498
M01931431	0.325882	0.00315661	0.00953436	0.0853081	0.148742	0.0106253	0.169158	0.0433832	0.0572468	0.0266927	0.000646594	0.00127272	0.127901	0.102989	0.470036	0.00443727	0.00303467	0.00417873	0.0645279	0.0911411	0.00360723	0.110098	0.0331754	0.000321635	0.00460297	0.00176122	0.00980703	0.00123185	0.00028894	0.00401327	0.000726271	0.0395561	0.60437	0.146273	0.0104508	0.028436	0.0174464	0.0840241	0.0893183
M01931433	0.317458	0.00513321	0.00882044	0.0861207	0.143699	0.00947708	0.152429	0.0277069	0.0481225	0.0279697	0.000705139	0.00133618	0.124386	0.0995261	0.478165	0.00799809	0.00426034	0.00350131	0.0605177	0.0810168	0.00382985	0.111921	0.0324462	0.000388104	0.00677786	0.00178021	0.0104627	0.00150696	0.000269935	0.00372785	0.000711585	0.0391895	0.622884	0.158506	0.01118	0.0266132	0.0154228	0.0774805	0.0829384
M01909066	0.318196	0.00520378	0.00971161	0.0913651	0.139993	0.00937939	0.162596	0.0233321	0.0530492	0.0303672	0.000760163	0.00117224	0.126837	0.0967918	0.466437	0.00633475	0.00416704	0.00454363	0.0732774	0.0907765	0.0034706	0.114109	0.0277069	0.000367793	0.00602329	0.00193712	0.0107265	0.0016127	0.000252458	0.00353673	0.000736838	0.0357092	0.578212	0.164895	0.00984324	0.0282537	0.0155209	0.0897288	0.0874954
M02362167	0.308646	0.00040045	0.0111	0.09702	0.154649	0.00953919	0.155367	0.0940439	0.0395777	0.0281801	0.00057785	0.00152561	0.1233	0.105783	0.4126	0.00050645	0.002107	0.004036	0.0639	0.08358	0.002848	0.1057	0.02187	0.0002728	0.004854	0.0020045	0.0085315	0.00114393	0.00024425	0.0030885	0.00055515	0.03037	0.5843	0.1375	0.00953602	0.015305	0.01438	0.08651	0.08868
M02362168	0.3034	0.0009107	0.00940929	0.092365	0.131195	0.009677	0.1578	0.07529	0.04738	0.02576	0.00065315	0.001179	0.119776	0.094975	0.4533	0.002027	0.002493	0.00494	0.07653	0.09257	0.0036	0.117136	0.02843	0.0003744	0.0034775	0.002065	0.009378	0.00121985	0.000352746	0.003563	0.00069745	0.0303004	0.51779	0.1403	0.00947116	0.0217759	0.01604	0.09182	0.09354
M02285871	0.285432	0.00201221	0.00993693	0.0841837	0.151968	0.00929435	0.154744	0.0726022	0.0458092	0.0243393	0.000639681	0.00137459	0.1209	0.106596	0.415715	0.00208645	0.00166624	0.00398072	0.0590379	0.0830904	0.0030715	0.0994898	0.0291545	0.000400025	0.00359212	0.00175927	0.00929832	0.00116521	0.000293843	0.00355766	0.000497043	0.0344146	0.615564	0.143718	0.00874636	0.0256924	0.0193727	0.0774902	0.0844874
M00481757	NA	NA	NA	NA	NA	NA	NA	NA	NA	NA	NA	NA	NA	NA	0.520328	0.00231686	0.00264892	0.00561124	0.0712116	0.0976073	0.00421546	0.12539	0.0314681	0.000503503	0.00427132	0.00308671	0.0108399	0.00201043	0.000385035	0.00432181	0.000764131	0.0374588	0.627447	0.157382	0.010553	0.0249998	0.0151042	0.0976401	0.107705
M00481758	NA	NA	NA	NA	NA	NA	NA	NA	NA	NA	NA	NA	NA	NA	0.502717	0.0014869	0.0028521	0.00580905	0.0769488	0.100747	0.0045133	0.110708	0.0300328	0.0006171	0.002217	0.00367677	0.00920355	0.0015855	0.000329168	0.0043981	0.000734769	0.0409252	0.680148	0.150236	0.0110123	0.0299709	0.0175153	0.0866335	0.1077
M00481759	NA	NA	NA	NA	NA	NA	NA	NA	NA	NA	NA	NA	NA	NA	0.497993	0.00098585	0.0029954	0.0066124	0.0751732	0.0906546	0.0036181	0.112985	0.026211	0.000443	0.0026127	0.00292	0.0086084	0.0019069	0.000312939	0.00392695	0.000800529	0.0341225	0.636427	0.148618	0.0104213	0.0242695	0.0179415	0.0993127	0.101004
M01080278	0.339701	0.00154231	0.00924457	0.0861959	0.150442	0.00849724	0.147608	0.0765376	0.0400437	0.0289213	0.000523508	0.00154228	0.123075	0.126105	0.452927	0.0036801	0.00186357	0.00594504	0.0781777	0.101838	0.00329939	0.101575	0.0255634	0.000363969	0.00274517	0.00200932	0.00739389	0.000757957	0.00027761	0.00357768	0.00056441	0.0334964	0.606503	0.131845	0.00944842	0.0227081	0.0155445	0.093944	0.0912984
M01176754	0.367923	0.0032124	0.0114885	0.084738	0.180925	0.00923191	0.147973	0.0812756	0.0389516	0.0305476	0.000644698	0.00130971	0.146472	0.118087	0.578992	0.00645161	0.00298255	0.00636833	0.0785877	0.114398	0.00525947	0.132301	0.0354933	0.000333076	0.00296177	0.00240968	0.0106599	0.00142714	0.000288524	0.00507272	0.000845898	0.0429884	0.626817	0.145479	0.0103782	0.0306848	0.0173381	0.10598	0.106059
M01218990	0.354896	0.00352103	0.0113252	0.093303	0.152166	0.00924461	0.167289	0.0433713	0.0495086	0.0288171	0.0006075	0.00137611	0.13783	0.119544	0.582122	0.00396725	0.00265331	0.00636717	0.0761276	0.108391	0.00515141	0.125194	0.032763	0.000447276	0.0053938	0.00166471	0.0108008	0.00124817	0.000249418	0.00454577	0.000860601	0.0424081	0.656237	0.154597	0.00887332	0.0256644	0.0180361	0.104033	0.111496
M01231192	0.354974	0.00262635	0.0120108	0.093303	0.164543	0.00914958	0.162551	0.0703417	0.0418639	0.0314645	0.000459246	0.00139405	0.140218	0.1159	0.561456	0.00352979	0.00214148	0.0063768	0.0787244	0.105934	0.00374691	0.105857	0.0266043	0.000298155	0.00557391	0.00222251	0.010221	0.0011298	0.000215643	0.004063	0.000639962	0.0433484	0.662912	0.167435	0.00900983	0.0275755	0.0147542	0.0986282	0.108246
M01073073	0.241446	0.00101959	0.00725592	0.0805011	0.132417	0.00633603	0.151162	0.0718907	0.0319439	0.0220697	0.000134773	0.00105769	0.111578	0.107699	0.445175	0.00269129	0.00253006	0.00585066	0.0743508	0.0939206	0.00287478	0.0899317	0.0219111	0.000312882	0.00229124	0.00193784	0.00640635	0.00087013	0.00018926	0.00425414	0.000532966	0.0245982	0.52814	0.0952985	0.00913433	0.0201485	0.0167202	0.102131	0.0962926
M01082009	0.276168	0.00105726	0.00747197	0.0828246	0.141154	0.0066524	0.151708	0.084738	0.0363123	0.0253167	0.000274967	0.00152347	0.120202	0.110843	0.398754	0.00257703	0.00182021	0.0058184	0.0806378	0.104023	0.00337096	0.100319	0.0262104	0.000461228	0.00268233	0.00239473	0.0062787	0.000947044	0.000221497	0.00355813	0.000656195	0.0244874	0.528702	0.0986816	0.0106644	0.0207713	0.014925	0.0937044	0.0922096
M01140465	0.324974	0.00217784	0.0103925	0.0917084	0.159447	0.00661829	0.148702	0.0639636	0.0363123	0.0244114	0.000147206	0.0010711	0.128734	0.113713	0.504787	0.00356204	0.00285349	0.0061576	0.083918	0.114944	0.00380987	0.110979	0.0308518	0.000386085	0.00365698	0.00154007	0.00675306	0.00102867	0.000208177	0.00464508	0.000557719	0.0382353	0.613703	0.108881	0.00928285	0.0305788	0.0132251	0.102144	0.110433
M00849107	0.324842	0.00121219	0.0111827	0.0974487	0.151802	0.0093231	0.15158	0.0743841	0.0400423	0.0337557	0.000712821	0.00160579	0.131797	0.109797	0.444511	0.0020518	0.00123978	0.00437301	0.0703189	0.0906753	0.00352197	0.12082	0.0258464	0.00034158	0.00428257	0.00240341	0.00871765	0.00102271	0.000267295	0.00274331	0.000885086	0.0300405	0.534823	0.119671	0.0112372	0.0200218	0.0149729	0.105529	0.0986787
M00849108	0.360215	0.000914283	0.00916905	0.0844647	0.154639	0.00886529	0.155473	0.082479	0.0424386	0.0430175	0.000748362	0.00153692	0.13128	0.111526	0.463766	0.000915518	0.00138403	0.00470919	0.070877	0.100473	0.00326577	0.106333	0.0267565	0.000480727	0.00416956	0.00234352	0.0095112	0.00154715	0.000240714	0.00363569	0.000769278	0.031975	0.587923	0.163513	0.010557	0.0209319	0.0148213	0.103696	0.098
M00892224	0.300548	0.000993027	0.0115231	0.0872893	0.167091	0.0100479	0.130114	0.0615945	0.049862	0.0286773	0.000523825	0.00124356	0.141655	0.103326	0.479054	0.0037072	0.00300714	0.00496794	0.0731207	0.0939206	0.00392775	0.110433	0.0335821	0.00039543	0.00268956	0.00250214	0.00817637	0.00189187	0.00023345	0.0036373	0.000733778	0.0405499	0.646962	0.144493	0.00900983	0.027166	0.0163361	0.0924146	0.106879
M00650303	NA	NA	NA	NA	NA	NA	NA	NA	NA	NA	NA	NA	NA	NA	0.481137	0.00997675	0.0045094	0.004134	0.0610479	0.077299	0.0042248	0.116173	0.0311249	0.0005014	0.00239255	0.00295	0.00896658	0.00178458	0.000333396	0.00333665	0.000899202	0.0369327	0.610014	0.141712	0.0087387	0.0284423	0.0155356	0.0742368	0.0910182
M00650304	NA	NA	NA	NA	NA	NA	NA	NA	NA	NA	NA	NA	NA	NA	0.487274	0.00093815	0.0029894	0.00421793	0.0677907	0.0789043	0.0041498	0.125923	0.0331275	0.0005074	0.00235445	0.00340105	0.0103854	0.00175862	0.00032255	0.00351555	0.000891637	0.0406434	0.698971	0.171011	0.0088744	0.0270978	0.0131992	0.0793582	0.105923
M00641290	NA	NA	NA	NA	NA	NA	NA	NA	NA	NA	NA	NA	NA	NA	0.510533	0.00548895	0.00277809	0.00384545	0.0668337	0.0884839	0.0045198	0.124922	0.0373134	0.00055858	0.0036777	0.00361432	0.010032	0.00164438	0.00033195	0.0039917	0.000906102	0.045347	0.473277	0.116598	0.00907913	0.0281219	0.0131976	0.0875908	0.10451
M00887947	0.266304	0.00133897	0.00863089	0.0828246	0.140335	0.00675535	0.133941	0.0647296	0.032763	0.0233442	0.000488771	0.00132415	0.128334	0.102761	0.377461	0.00223284	0.00115216	0.00453824	0.0719818	0.0924645	0.00250178	0.0907517	0.0205679	0.000348363	0.00274679	0.00138441	0.00693588	0.00102668	0.000171857	0.00305745	0.000408068	0.0211567	0.468667	0.109362	0.00969239	0.0156989	0.0137797	0.0949492	0.0858314
M00887949	0.268368	0.000801043	0.00887405	0.0828246	0.144157	0.00754883	0.132247	0.0714938	0.0333091	0.0250348	0.00049907	0.00107381	0.118225	0.106606	0.360663	0.00208095	0.00139559	0.00456356	0.0684169	0.0947896	0.0033535	0.109704	0.0294867	0.000319736	0.00272186	0.00156247	0.00727115	0.00090029	0.000192737	0.00293002	0.000581116	0.0258426	0.535942	0.101907	0.0125592	0.0182017	0.0168309	0.0902467	0.083918
M00887950	0.261217	0.00105078	0.00941908	0.0825513	0.148526	0.00885522	0.131572	0.081617	0.0320349	0.0238324	0.00047003	0.00104117	0.127379	0.105513	0.41612	0.00246805	0.00144629	0.00429173	0.0679271	0.086822	0.00478605	0.103189	0.0258009	0.000353003	0.0036902	0.00147179	0.0080079	0.00118386	0.000192859	0.00292071	0.000470205	0.0354497	0.644625	0.137213	0.0098743	0.0236167	0.0143539	0.0901909	0.0855581
M01512288	0.335922	0.0012711	0.00926309	0.0904792	0.145013	0.00854344	0.16811	0.0688664	0.0496913	0.0310286	0.000698883	0.00160447	0.129461	0.10041	0.443416	0.000632909	0.00285405	0.00514667	0.0714016	0.0921267	0.00366117	0.115218	0.0275769	0.000506701	0.00540179	0.00185051	0.0093602	0.00168282	0.000269618	0.00371913	0.000704981	0.0403335	0.660722	0.161592	0.0102384	0.0270302	0.0167573	0.0791211	0.0928026
M01512289	0.335885	0.00163912	0.0111328	0.0960368	0.152593	0.00897272	0.167016	0.0871982	0.04505	0.0261989	0.000792322	0.00160384	0.131429	0.113349	0.465998	0.00177469	0.0030887	0.00483494	0.0683467	0.0837348	0.00406343	0.115647	0.0349491	0.000582134	0.00583721	0.00203068	0.0101798	0.00164399	0.000313982	0.00355492	0.000780211	0.0443809	0.688477	0.17695	0.0122437	0.0266622	0.0152567	0.0777691	0.0960854
M01543785	0.317505	0.00212595	0.0087455	0.087472	0.148302	0.0077639	0.157996	0.0609573	0.0453222	0.0360661	0.00071855	0.0016402	0.113268	0.0895678	0.427235	0.0021207	0.0037077	0.0041609	0.068886	0.0895939	0.00368652	0.118092	0.0300377	0.000440825	0.0065586	0.00186762	0.0085817	0.0010373	0.0003421	0.0032621	0.000890973	0.0407196	0.675025	0.169758	0.0089226	0.0234802	0.0158544	0.0794219	0.0825545
M01348359	0.329313	0.00103967	0.0102991	0.0924464	0.159083	0.0100394	0.176766	0.077288	0.0455042	0.0298385	0.00079051	0.00163449	0.127732	0.108701	0.507628	0.00746541	0.00451505	0.00497424	0.0725443	0.100886	0.00372527	0.119058	0.0298095	0.000439315	0.00593604	0.00191071	0.00939323	0.00144459	0.000268546	0.00335324	0.000848372	0.0406563	0.623296	0.172421	0.0106055	0.0260206	0.0166293	0.0912926	0.0907976
M01317983	0.337929	0.00182967	0.0107602	0.0920693	0.146919	0.00960387	0.155669	0.0561429	0.0477579	0.0267345	0.000794985	0.00151488	0.135041	0.107182	0.424304	0.00442461	0.00333105	0.00482699	0.0712723	0.0966096	0.00363714	0.115567	0.028436	0.000364965	0.00514504	0.00182774	0.00992644	0.00114001	0.000272858	0.00334343	0.000642919	0.0351999	0.595281	0.158837	0.00765585	0.0233321	0.0167739	0.0897504	0.0831207
M01448883	0.293477	0.00192498	0.00920285	0.0886207	0.149618	0.0101464	0.167654	0.0787244	0.0462323	0.0292789	0.000738072	0.00136391	0.116361	0.11508	0.480985	0.00318817	0.00342267	0.00414228	0.0687285	0.0879141	0.00408068	0.118451	0.0367674	0.000374267	0.00679114	0.00187345	0.00973427	0.00148851	0.00024824	0.00356255	0.000813405	0.0447831	0.703252	0.1803	0.0112531	0.026784	0.0168437	0.0825874	0.0943052
M02097674	0.287158	0.00188757	0.00865073	0.0854295	0.141024	0.00833112	0.146723	0.0700846	0.0416807	0.0260105	0.00052407	0.00117305	0.117802	0.0969704	0.393453	0.00260979	0.00217596	0.00371457	0.0634111	0.0867347	0.00247266	0.0947957	0.0207726	0.000279551	0.00444702	0.00166305	0.00801909	0.00108745	0.000285808	0.00338514	0.000640677	0.0278994	0.518876	0.129911	0.00880037	0.0217332	0.0160019	0.0823205	0.0789883
M02097675	0.266775	0.00167779	0.00769623	0.077586	0.135154	0.00819251	0.14715	0.0623259	0.044097	0.0274668	0.000537417	0.00112298	0.108924	0.0878095	0.409223	0.0026491	0.00213785	0.00403365	0.0636854	0.0887037	0.0027922	0.106049	0.0217837	0.000330034	0.00424077	0.0019634	0.00867326	0.00139962	0.000288199	0.00395615	0.000759144	0.0317836	0.558789	0.131187	0.00925143	0.0214089	0.0159557	0.0868752	0.0798963
M02165380	0.280039	0.00189799	0.00904046	0.0908649	0.139456	0.00889454	0.154859	0.0763581	0.0354713	0.0241656	0.000604686	0.00134065	0.126065	0.109086	0.431437	0.00162659	0.00242259	0.00451907	0.0690499	0.0944418	0.00343726	0.109815	0.0218659	0.000364299	0.00574962	0.00186937	0.00853227	0.00131811	0.000286937	0.00438394	0.000644993	0.0331792	0.600612	0.130114	0.0116618	0.0221088	0.0181357	0.0900903	0.0874636
M01381359	0.316314	0.000920914	0.00898226	0.090412	0.154575	0.0101898	0.1626	0.0863992	0.0456107	0.0295547	0.000689323	0.00142325	0.123997	0.110463	0.425784	0.00228215	0.00195254	0.00353453	0.0597886	0.0827561	0.00282371	0.10945	0.0269664	0.000314253	0.00319722	0.00147593	0.00988836	0.00120035	0.000345293	0.00388858	0.000484646	0.0286545	0.521443	0.134162	0.00865896	0.0220234	0.0171497	0.0908299	0.0867663
M01386702	0.318319	0.00162446	0.010193	0.0899592	0.163325	0.00947628	0.154211	0.0667153	0.0495808	0.0282633	0.000674438	0.0014873	0.129847	0.11739	0.412702	0.00110366	0.00206689	0.00371688	0.0636165	0.0853081	0.00300676	0.102078	0.0273423	0.000391943	0.00508835	0.00150444	0.00892186	0.00138609	0.000254252	0.00381982	0.000682678	0.0360745	0.588749	0.140792	0.00704824	0.0261271	0.018199	0.0832741	0.0827561
M01434421	0.321367	0.00194676	0.00993069	0.0896583	0.152252	0.00913237	0.161822	0.0699772	0.0422279	0.0324845	0.000776407	0.00171629	0.125233	0.106241	0.48648	0.00238577	0.00317637	0.00376418	0.0673804	0.0881871	0.00359683	0.113713	0.0275755	0.000406727	0.00676324	0.00152551	0.010183	0.00121711	0.00028524	0.00361001	0.000886236	0.0459706	0.676607	0.197954	0.0120131	0.0261538	0.0189119	0.0840568	0.0925888
M00394007	NA	NA	NA	NA	NA	NA	NA	NA	NA	NA	NA	NA	NA	NA	0.528039	0.00061473	0.00158686	0.00618968	0.073589	0.105934	0.00391016	0.124681	0.0291227	0.000485289	0.0046426	0.00302539	0.0109451	0.00201707	0.000389793	0.00437083	0.00069323	0.0337064	0.583292	0.153027	0.0102823	0.0230211	0.0152093	0.114367	0.110427
M00394008	NA	NA	NA	NA	NA	NA	NA	NA	NA	NA	NA	NA	NA	NA	0.543026	0.00134552	0.00284658	0.00479959	0.0654393	0.0927072	0.00430063	0.128089	0.0317474	0.000531155	0.0047285	0.00253364	0.00894377	0.00217556	0.000374763	0.00421366	0.000838352	0.0396227	0.652236	0.167766	0.0104847	0.0249374	0.0149665	0.0949379	0.104995
M00394014	NA	NA	NA	NA	NA	NA	NA	NA	NA	NA	NA	NA	NA	NA	0.509358	0.00182057	0.00248198	0.0053897	0.0718192	0.0997452	0.00391313	0.132701	0.0262104	0.000450467	0.00553004	0.00275836	0.0112109	0.00244306	0.000451226	0.00419388	0.000720005	0.0318919	0.575656	0.156936	0.0101649	0.0216491	0.0146749	0.0995537	0.101713
M01638098	0.318093	0.00138189	0.0109591	0.0981509	0.155353	0.00838094	0.14606	0.0656178	0.0360393	0.0360305	0.000732486	0.0019869	0.122144	0.099141	0.419718	0.00545272	0.00346658	0.00470542	0.0678027	0.0906509	0.00306053	0.111891	0.0233238	0.00041884	0.00597427	0.00239559	0.00916214	0.0010553	0.000255454	0.00306997	0.000771294	0.0331113	0.586442	0.150255	0.00794761	0.0212976	0.013934	0.0819937	0.0876474
M01638142	0.289562	0.00171073	0.00961505	0.0892504	0.13926	0.00704814	0.151861	0.0746366	0.0379544	0.0349751	0.000718419	0.0014553	0.114371	0.0973512	0.417707	0.00192062	0.00266094	0.00438447	0.0650619	0.0870967	0.00284085	0.100322	0.0264834	0.00034112	0.00539278	0.00190377	0.00930523	0.00122613	0.000219487	0.00324619	0.000656703	0.037607	0.631823	0.161996	0.00821407	0.0256651	0.0128268	0.0784414	0.089408
M01666650	0.333031	0.00265701	0.0103966	0.093303	0.172558	0.00967158	0.150524	0.0740265	0.0385875	0.0335359	0.000717726	0.00162291	0.130957	0.112073	0.460721	0.00458421	0.00269576	0.0042743	0.0579499	0.0927429	0.00430638	0.114077	0.0356753	0.000400576	0.00626069	0.00178633	0.0104825	0.00136842	0.000241303	0.00344856	0.000793574	0.0390793	0.564954	0.175683	0.010557	0.0282126	0.0168839	0.0894476	0.0888383
M01288784	0.327368	0.00197704	0.0114697	0.0929385	0.166576	0.0104886	0.150761	0.079339	0.0413876	0.0264263	0.000733641	0.00170857	0.125801	0.112984	0.473912	0.00423944	0.00329102	0.00416556	0.0677904	0.0905193	0.00348119	0.0978588	0.0273025	0.000396583	0.0075808	0.00154499	0.0103632	0.00112639	0.000222218	0.00405538	0.000731316	0.0390948	0.623491	0.166512	0.00997184	0.0252955	0.0168069	0.090626	0.0930182
M01288785	0.299057	0.00198647	0.0107999	0.0903872	0.160181	0.00943298	0.149027	0.0746695	0.0414918	0.0252106	0.000646902	0.00166382	0.122697	0.104966	0.450511	0.00372207	0.00223145	0.00428381	0.0656036	0.092843	0.00353152	0.101686	0.0294867	0.000401538	0.00689039	0.00153174	0.00969609	0.00144961	0.000223514	0.00331999	0.000725456	0.0398796	0.639972	0.17464	0.00955588	0.0248453	0.0165581	0.0819557	0.0877449
M01308209	0.299606	0.00236483	0.00970878	0.0889451	0.152035	0.00912839	0.150581	0.0679501	0.0425699	0.0275372	0.000700041	0.00179763	0.116725	0.105525	0.431455	0.00471641	0.00275158	0.00403805	0.0607	0.0952728	0.00329317	0.0972172	0.0221169	0.000382906	0.00469056	0.00188747	0.00951954	0.0013722	0.000239499	0.00362631	0.000721022	0.0306495	0.515061	0.121757	0.00924451	0.0238844	0.0163496	0.0846136	0.0918702
M01772964	0.305902	0.00357332	0.00967001	0.0803714	0.170005	0.00927763	0.134125	0.0448351	0.0487859	0.0282135	0.0006641	0.0016738	0.131719	0.108091	0.455349	0.00946158	0.0026202	0.00409354	0.0639629	0.0929304	0.00720356	0.123484	0.0481375	0.000929659	0.0104597	0.00152463	0.00970617	0.0014808	0.000248401	0.00292787	0.00100187	0.0544288	0.774984	0.167017	0.0121198	0.0267682	0.0164178	0.0708423	0.0809147
M01682129	0.314988	0.00160896	0.010249	0.092003	0.159297	0.0108699	0.166751	0.0844198	0.0461237	0.031469	0.000717422	0.00140405	0.125239	0.108996	0.454588	0.003709	0.00267313	0.00427953	0.0646589	0.0939878	0.00394889	0.109388	0.0310483	0.000566912	0.00652538	0.0019531	0.0103796	0.00182486	0.000266751	0.00344019	0.000744916	0.0427175	0.691089	0.178095	0.0101577	0.0278822	0.0161252	0.08102	0.0913907
M01682130	0.314499	0.00160441	0.00991351	0.0928312	0.164712	0.0098258	0.158509	0.0835659	0.0434975	0.0310804	0.000708321	0.00163685	0.125668	0.110377	0.466845	0.00510815	0.00285941	0.00357567	0.0676223	0.0801006	0.00404325	0.116732	0.0340994	0.000600131	0.00859835	0.00197746	0.0109094	0.00132795	0.000271119	0.00309298	0.00073984	0.0456961	0.682342	0.189541	0.0107316	0.0240269	0.0163165	0.0756747	0.08802
M01438818	0.291204	0.0025727	0.0100636	0.0907973	0.15649	0.00914092	0.169476	0.0653303	0.0444898	0.0306488	0.000731725	0.00182928	0.131527	0.108109	0.495004	0.00472113	0.00433291	0.0038267	0.0689066	0.0857652	0.00377837	0.117267	0.0275755	0.000306141	0.00561033	0.00185223	0.0101746	0.00170039	0.000324705	0.00320143	0.000844917	0.0358768	0.554718	0.156364	0.0116036	0.0247088	0.0204144	0.0938458	0.0984055
M01438821	0.320671	0.00330984	0.00948621	0.0840602	0.140625	0.00669243	0.149144	0.0372565	0.0349483	0.0354402	0.000798762	0.00217714	0.121368	0.0963565	0.460259	0.00399102	0.00252531	0.0048644	0.0681208	0.0899188	0.00358051	0.112121	0.0325003	0.000649186	0.00805126	0.00228372	0.0113692	0.00115468	0.00028529	0.00344913	0.000702426	0.041264	0.677133	0.174845	0.0118922	0.0263986	0.0130769	0.0858049	0.0919826
M01438832	0.317388	9.52e-05	0.0104158	0.0944125	0.139472	0.00904524	0.168439	0.0685281	0.0385875	0.0350989	0.000772454	0.00260421	0.119167	0.109892	0.452578	0.000483587	0.0014303	0.00522115	0.0700925	0.0884631	0.00350988	0.11064	0.0278492	0.000521849	0.00709275	0.00195815	0.00990958	0.00104096	0.000226201	0.0032515	0.000889135	0.0425455	0.701272	0.203163	0.0103514	0.0239659	0.0156146	0.0873671	0.0966068
M02339870	0.295601	0.00177667	0.00942794	0.0779883	0.153061	0.0113906	0.168367	0.0816327	0.0575802	0.0243297	0.000641607	0.00148648	0.125588	0.11188	0.409832	0.00261397	0.00227212	0.00463906	0.0648688	0.103499	0.00416174	0.109329	0.0309767	0.000402548	0.00376497	0.00181931	0.0095399	0.0014135	0.000226508	0.00349962	0.000567565	0.0289341	0.540422	0.12469	0.00997304	0.0236038	0.0162979	0.0847955	0.0823615
M02339873	0.321941	0.00119961	0.0102406	0.0911079	0.158892	0.0098584	0.15231	0.0778573	0.0444063	0.027708	0.000637423	0.0014386	0.123569	0.103863	0.472722	0.0045445	0.00354776	0.00501664	0.0681487	0.104227	0.00356994	0.120627	0.0262391	0.000284081	0.0052723	0.0024975	0.00893448	0.0014991	0.000221129	0.00389438	0.000640013	0.0287513	0.505692	0.129201	0.00946733	0.0215672	0.0166895	0.102836	0.093278
M02093165	0.318897	0.00189646	0.0103233	0.0965743	0.147959	0.00966727	0.165862	0.0800703	0.0430512	0.0280496	0.000713988	0.00160425	0.122294	0.109618	0.401937	0.00433818	0.00285396	0.00469803	0.0687172	0.0852801	0.0041304	0.117091	0.0296122	0.000392322	0.00491	0.00185131	0.00935277	0.00121674	0.000257785	0.00362939	0.000633255	0.0351789	0.607541	0.151253	0.0103065	0.0222303	0.0152366	0.0846473	0.0866327
M02093167	0.301483	0.00177713	0.0101607	0.0907434	0.166181	0.00948651	0.158163	0.0614956	0.0502915	0.0303114	0.00066186	0.00153817	0.125087	0.106414	0.468413	0.00230818	0.00272527	0.00485944	0.0688742	0.0959295	0.00398753	0.113703	0.032621	0.00039796	0.00559145	0.00209409	0.0104464	0.00148907	0.000278503	0.00424031	0.000654157	0.0413733	0.665642	0.160629	0.0107995	0.0266035	0.0164774	0.0875471	0.0918367
M02111839	0.254351	0.00190211	0.00842342	0.0827877	0.142128	0.00849385	0.142493	0.0615889	0.0415539	0.0222592	0.000621485	0.00128972	0.116901	0.10277	0.446506	0.00299447	0.00259711	0.00474465	0.0694849	0.085034	0.00338427	0.109815	0.026725	0.000377314	0.00583772	0.00201108	0.0095308	0.00131416	0.000237332	0.004013	0.000661797	0.0373882	0.611908	0.153694	0.00798931	0.0259961	0.0153335	0.0862898	0.0928086
M01028866	0.332591	0.00153276	0.00997258	0.0936219	0.154681	0.00944361	0.152528	0.0672437	0.0458682	0.0336446	0.000571686	0.00210079	0.132391	0.110706	0.508538	0.00338947	0.00247283	0.00580299	0.0756264	0.100473	0.0037725	0.125604	0.0255278	0.00029784	0.00559331	0.00257051	0.0103147	0.00146976	0.00040139	0.00421471	0.000689391	0.0365556	0.577401	0.131841	0.0120862	0.0237783	0.0177499	0.105456	0.103594
M01028868	0.344298	0.00109398	0.0113677	0.0936674	0.166727	0.00940512	0.154897	0.061959	0.0455042	0.0335491	0.000656712	0.00176138	0.134643	0.112166	0.53691	0.00319245	0.00304408	0.00611772	0.0769476	0.105115	0.00348721	0.114123	0.0252548	0.000336188	0.00258976	0.00272319	0.00995088	0.00135067	0.000313462	0.00421011	0.000808875	0.0382767	0.596582	0.135485	0.01069	0.023518	0.0170712	0.107269	0.105009
M01044488	0.338893	0.00175642	0.0113734	0.0923918	0.159993	0.00949108	0.155809	0.0705186	0.0432467	0.029724	0.000620498	0.00128182	0.130016	0.112375	0.503838	0.00387161	0.00272802	0.00611373	0.0747153	0.101929	0.00340798	0.107517	0.0247543	0.000232596	0.00415083	0.00224524	0.00974747	0.00133274	0.00029939	0.00417997	0.000670527	0.0350919	0.54887	0.150593	0.00909493	0.0239873	0.0160513	0.104256	0.101686
M01203140	0.31094	0.00239474	0.00902859	0.0837813	0.149072	0.00811102	0.139408	0.0574032	0.043411	0.0179744	0.000504713	0.00145707	0.117682	0.107882	0.472775	0.00416461	0.00326364	0.00500849	0.0717995	0.0957606	0.00411069	0.112437	0.0356753	0.000634762	0.00697629	0.00211939	0.010112	0.00150484	0.000282472	0.00366719	0.000779861	0.0464129	0.729046	0.171386	0.0129687	0.0269385	0.0158717	0.0821648	0.0869248
M01203147	0.324693	0.000730742	0.0103239	0.0949886	0.155524	0.0090154	0.152296	0.092377	0.0319439	0.0311837	0.000709039	0.00152326	0.125072	0.108246	0.470769	0.00163557	0.00394324	0.00498167	0.0709795	0.0897922	0.00339262	0.118269	0.0309428	0.00042548	0.00616998	0.00194295	0.0110442	0.00112886	0.000287979	0.00377303	0.000773225	0.0402849	0.67516	0.170961	0.0101019	0.0267565	0.0164994	0.0891545	0.0918451
M01203155	0.323396	0.00211606	0.00988003	0.090205	0.16518	0.00917408	0.153349	0.0677904	0.0425919	0.0279187	0.000681051	0.00214748	0.123363	0.11262	0.447312	0.00404029	0.00267036	0.00456689	0.0684738	0.0838187	0.00372867	0.119727	0.0319439	0.000526232	0.00864615	0.00181634	0.0100468	0.0012688	0.000215456	0.0034517	0.000794989	0.0393861	0.665783	0.154709	0.0107845	0.0278518	0.0164157	0.0884077	0.0892938
M01474057	0.333829	0.00155654	0.01056	0.092574	0.163087	0.00910146	0.15672	0.0590433	0.0476884	0.0311047	0.000723272	0.00204281	0.133859	0.119544	0.465158	0.00362123	0.00265702	0.00443586	0.0710706	0.0848198	0.00364667	0.109476	0.0262104	0.000399008	0.00698244	0.0021103	0.0104591	0.00148632	0.000293564	0.00331791	0.000771746	0.0384112	0.66618	0.16208	0.00928285	0.0256893	0.0160517	0.0831563	0.0937167
M01487366	0.328743	0.00257248	0.00820859	0.0918451	0.13269	0.00795657	0.167654	0.0696128	0.0334911	0.036859	0.0008148	0.00141765	0.120047	0.0923918	0.379216	0.00277476	0.00258639	0.00353153	0.0634169	0.0771751	0.00325942	0.106059	0.0283946	0.000295091	0.00498707	0.00140308	0.00865751	0.00112301	0.000189597	0.0032518	0.000625733	0.036739	0.553503	0.147173	0.00928285	0.024952	0.0125786	0.0782789	0.0798178
M01487368	0.330145	0.00301933	0.00850335	0.0907517	0.155078	0.00713004	0.155535	0.0606834	0.033036	0.0358294	0.000682005	0.00176935	0.117517	0.0929385	0.432136	0.00340703	0.00192225	0.00400512	0.0696128	0.0928285	0.00336429	0.12082	0.0251183	0.000227591	0.00719375	0.00195418	0.0103746	0.00124226	0.000239517	0.00387632	0.000645398	0.0290094	0.516818	0.138701	0.00832727	0.0226844	0.0158637	0.0901517	0.0921185
M00855913	0.398261	0.000793545	0.0125643	0.106523	0.178456	0.0104515	0.151991	0.0954903	0.044567	0.0409289	0.000647061	0.00240743	0.142375	0.120012	0.610367	0.00704351	0.00358242	0.00759637	0.0920273	0.112486	0.00338694	0.178588	0.0182017	0.000347026	0.00211942	0.00299047	0.0110031	0.00163037	0.000368893	0.00492954	0.00087089	0.0312669	0.578833	0.157853	0.0125592	0.0174736	0.0123041	0.130702	0.102415
M00905408	0.286216	0.000328965	0.00919643	0.0865323	0.149618	0.00833468	0.14197	0.0794562	0.038192	0.0289574	0.000564376	0.00140971	0.114821	0.105237	0.413563	0.00046475	0.00134038	0.00453598	0.0690936	0.0966509	0.00341771	0.112353	0.0300328	0.000408978	0.00333068	0.00204256	0.00909178	0.000803581	0.000248803	0.00298539	0.000579213	0.0314416	0.592065	0.143847	0.011194	0.0160164	0.0130414	0.0938736	0.0996483
M00914993	0.275598	0.000609035	0.00934168	0.0927563	0.138333	0.00810068	0.138314	0.0758087	0.0382235	0.0292383	0.000489567	0.00129507	0.118771	0.104334	0.394273	0.000818493	0.00106219	0.0043705	0.0770843	0.087368	0.00332992	0.0973121	0.0237532	0.000409115	0.00250512	0.00215787	0.00769639	0.000989405	0.000220244	0.00291045	0.000741957	0.0277382	0.534298	0.157776	0.011635	0.0166534	0.0146042	0.0922193	0.090593
M00858264	0.299191	0.00134885	0.00972736	0.0880184	0.159447	0.00831801	0.150545	0.0634169	0.0393156	0.0335308	0.000541273	0.00146548	0.127291	0.108795	0.527287	0.00327762	0.00242522	0.00581403	0.0762106	0.105293	0.0031666	0.11334	0.024348	0.000347577	0.00515064	0.00254376	0.00853578	0.00131582	0.000352424	0.00366223	0.000790623	0.0357037	0.531548	0.135896	0.00728397	0.0191118	0.0163323	0.106135	0.109342
M00834112	0.284133	0.000951567	0.00981073	0.088903	0.160777	0.00853273	0.148671	0.0734695	0.0406218	0.0275079	0.000590877	0.0018799	0.130805	0.107979	0.474307	0.00233009	0.00127009	0.00510877	0.0701595	0.105985	0.0033366	0.12298	0.0251183	0.000365132	0.00645528	0.00237883	0.00832161	0.000980405	0.000233954	0.00392051	0.000728658	0.032657	0.533304	0.140509	0.0136513	0.0202039	0.0141341	0.110764	0.112073
M00834113	0.329592	0.000984937	0.0116501	0.0936219	0.165453	0.00894243	0.162096	0.0748975	0.0477794	0.0403378	0.000562596	0.00195865	0.134613	0.113986	0.491772	0.00226082	0.00125746	0.00506748	0.0759909	0.0954464	0.00384434	0.121108	0.0276665	0.000450736	0.00642283	0.00233718	0.00951029	0.00124643	0.000267676	0.00407344	0.000762056	0.0340549	0.558283	0.161202	0.010739	0.0227521	0.0151226	0.0996637	0.100957
M01377949	0.312869	0.00134266	0.0106846	0.0946044	0.166363	0.0086869	0.148438	0.0925993	0.0369306	0.0348931	0.000680091	0.00141672	0.126828	0.107911	0.479586	0.00324856	0.00355593	0.00402646	0.0727306	0.0848198	0.00350483	0.111557	0.033127	0.000434504	0.00903581	0.00190404	0.0105529	0.0013071	0.000269132	0.00343436	0.000815858	0.0445357	0.695481	0.187431	0.0105352	0.0262204	0.0162583	0.0829537	0.0896828
M01377950	0.309271	0.00111347	0.0113594	0.094969	0.166363	0.00902134	0.151779	0.0864017	0.0392928	0.0246679	0.000667948	0.00125673	0.128639	0.10463	0.455882	0.00203125	0.0039266	0.00406422	0.0679913	0.0855479	0.00386356	0.116296	0.0320349	0.000455666	0.00547656	0.00187425	0.00943334	0.00144704	0.000210816	0.00340145	0.000956932	0.0455869	0.728853	0.172882	0.0126198	0.0279092	0.0163854	0.0773645	0.0940576
M01377951	0.296347	0.0013645	0.0102707	0.0924171	0.159811	0.00772075	0.146312	0.0659861	0.0393156	0.0268317	0.000605108	0.00130915	0.120964	0.0933285	0.466189	0.00397544	0.00288665	0.00441863	0.0698141	0.097925	0.00269103	0.0907765	0.0262104	0.000312142	0.00764431	0.00193722	0.00889945	0.000960117	0.000200597	0.00339415	0.000752619	0.0388327	0.627677	0.16315	0.0106783	0.0269385	0.0162945	0.0876816	0.0842144
M01276250	0.310018	0.00191058	0.0102161	0.0896583	0.139789	0.00954955	0.153763	0.0772395	0.0422128	0.0278965	0.000586841	0.00144988	0.116713	0.113349	0.479905	0.003815	0.00249817	0.0042782	0.0701503	0.0846448	0.0035266	0.116993	0.0294867	0.000371111	0.00707366	0.00181956	0.0100328	0.0015446	0.000208451	0.00343418	0.000660586	0.0401212	0.626334	0.177289	0.0104384	0.0244357	0.015852	0.0885848	0.0892483
M01295130	0.323168	0.00287091	0.0102277	0.0937716	0.153646	0.00894814	0.137558	0.066698	0.0400977	0.0323075	0.00063536	0.00164485	0.129431	0.115273	0.396638	0.00486919	0.00231856	0.00405459	0.0574467	0.0877385	0.00281431	0.090655	0.0240612	0.000277643	0.00588147	0.00185195	0.0087954	0.00124399	0.000213649	0.00265101	0.000575355	0.0303749	0.567522	0.137758	0.00741281	0.0229676	0.0133374	0.0754112	0.0876777
M01295131	0.296396	0.00219676	0.00858021	0.0842978	0.130275	0.00698613	0.135569	0.0646494	0.034026	0.0296531	0.000632439	0.00107382	0.117036	0.103294	0.415229	0.0069849	0.00262133	0.00417103	0.0620492	0.0893183	0.00279067	0.101937	0.0252928	0.00033857	0.00591413	0.00170799	0.00873173	0.00104319	0.000237372	0.00256729	0.000720623	0.0298818	0.536162	0.139979	0.00841662	0.0188343	0.0142972	0.084198	0.0860372
M00651578	NA	NA	NA	NA	NA	NA	NA	NA	NA	NA	NA	NA	NA	NA	0.360547	0.00102928	0.00181083	0.00306472	0.0579077	0.0527749	0.00422983	0.151294	0.0354933	0.000535026	0.0027591	0.00303001	0.00756105	0.00196374	0.000367598	0.00450173	0.000351293	0.0305017	0.553948	0.125243	0.0108527	0.0200673	0.0136614	0.0734388	0.101675
M00651580	NA	NA	NA	NA	NA	NA	NA	NA	NA	NA	NA	NA	NA	NA	0.382425	0.00199667	0.00177976	0.00307439	0.0564966	0.0607846	0.00393072	0.125376	0.0313069	0.000548868	0.00267873	0.0026731	0.00755875	0.00209228	0.000340141	0.00433444	0.000341871	0.0327573	0.5502	0.130079	0.00946487	0.021205	0.0172454	0.0737977	0.0989476
M00651583	NA	NA	NA	NA	NA	NA	NA	NA	NA	NA	NA	NA	NA	NA	0.466132	0.00159907	0.00193239	0.00312393	0.0639636	0.0817024	0.0046275	0.129749	0.0344012	0.000515654	0.0040915	0.00221178	0.00765958	0.00179736	0.000352714	0.0033453	0.000783335	0.0335353	0.593877	0.153933	0.00938579	0.0223939	0.0137809	0.0833215	0.10125
M01426629	0.308693	0.00161335	0.0113505	0.0911248	0.154021	0.00910498	0.151615	0.0867513	0.0393173	0.0305927	0.000703586	0.00171877	0.12202	0.106069	0.442239	0.00402056	0.00233066	0.00520585	0.0657367	0.0983479	0.00301258	0.105003	0.0242701	0.000289318	0.00611703	0.00188792	0.00860196	0.00151515	0.000192682	0.00317823	0.000622252	0.0365322	0.601881	0.163318	0.008682	0.0219479	0.0141398	0.0859185	0.0852964
M01426630	0.305905	0.00254407	0.0109126	0.0910485	0.16418	0.00836906	0.145904	0.0567606	0.0439603	0.0292985	0.000686254	0.00179389	0.121045	0.102466	0.441346	0.00390766	0.00245598	0.00505792	0.0630183	0.100724	0.00300048	0.100719	0.0246916	0.00030474	0.00609955	0.00201512	0.0096076	0.00139865	0.000191737	0.00325115	0.000618069	0.0354062	0.589616	0.15732	0.00731235	0.0234259	0.0132659	0.0874704	0.0873671
M01426631	0.29222	0.000783366	0.0106839	0.0914554	0.152668	0.00887245	0.149392	0.0820894	0.0393894	0.0250237	0.000634588	0.00162647	0.122158	0.112359	0.452545	0.00501387	0.00328204	0.00547558	0.0712926	0.0804522	0.00307183	0.121517	0.022937	0.000340288	0.00433691	0.00172554	0.00973002	0.00137554	0.000289363	0.00307325	0.000632332	0.0351392	0.58586	0.15479	0.0087275	0.0243917	0.0141311	0.0920959	0.0891341
M00809735	0.287902	0.00150072	0.00781571	0.0820777	0.143615	0.00867728	0.154715	0.0717804	0.0407861	0.0286886	0.000591466	0.00135572	0.112233	0.103993	0.455231	0.00469229	0.00236821	0.00460241	0.068246	0.0908309	0.00314944	0.0982232	0.0238442	0.00025909	0.00321337	0.00182043	0.00916519	0.001155	0.000269242	0.00376226	0.000669732	0.0362506	0.572634	0.165572	0.010375	0.0259374	0.0171106	0.0864212	0.0927921
M00809757	0.296322	0.00109245	0.0093056	0.0862415	0.155209	0.00941062	0.143781	0.0754442	0.043684	0.0193587	0.000662199	0.00114262	0.125844	0.116994	0.47974	0.00289075	0.00190952	0.00490693	0.0711052	0.0986623	0.00429637	0.114926	0.0330689	0.000499184	0.00284875	0.00227925	0.00932556	0.00102745	0.000323215	0.00323784	0.000842328	0.0415626	0.652348	0.160965	0.0112931	0.0261861	0.0150178	0.0897318	0.101862
M00844422	0.320784	0.000241301	0.0118539	0.0962828	0.161929	0.0098202	0.153741	0.088874	0.0413821	0.0436685	0.000711326	0.002056	0.124916	0.112189	0.503546	0.00127139	0.0015977	0.00564815	0.0739408	0.097501	0.00371982	0.120931	0.0242992	0.000467746	0.00364465	0.00186623	0.0100519	0.00137343	0.000265085	0.00358478	0.000994304	0.0369016	0.605383	0.168897	0.0122861	0.0210229	0.0153639	0.108842	0.104829
M01549409	0.317076	0.00271825	0.0082452	0.0911165	0.139108	0.0076347	0.17139	0.0636908	0.0450491	0.0369563	0.0007106	0.0017753	0.113982	0.0982236	0.467832	0.00434868	0.00471471	0.00453175	0.0669718	0.0860047	0.00388342	0.11385	0.0273039	0.00045493	0.00539212	0.00253559	0.00910522	0.00131794	0.000274409	0.00351411	0.000716412	0.0378808	0.609335	0.156861	0.0103123	0.0254358	0.0182345	0.0858562	0.0914384
M01549411	0.305084	0.0019921	0.00887995	0.0885653	0.152901	0.0087037	0.158542	0.0697044	0.0532406	0.0335675	0.0006853	0.00158675	0.121802	0.102324	0.456867	0.0021386	0.00275238	0.00522207	0.0673981	0.0928772	0.00374217	0.111533	0.0283959	0.000515889	0.00524573	0.00270962	0.0107267	0.0015174	0.000298453	0.00362945	0.000760808	0.0430044	0.667475	0.161808	0.0128335	0.0274169	0.0163278	0.0874633	0.0952654
M01562711	0.309044	0.00150717	0.00952922	0.086987	0.147802	0.00699101	0.161458	0.0660173	0.04332	0.0307177	0.00062155	0.0014449	0.123643	0.105695	0.4908	0.00326942	0.00277772	0.00581648	0.076174	0.104765	0.00384621	0.114192	0.0305946	0.000333717	0.00553693	0.00218478	0.0105945	0.0012023	0.000318805	0.00407239	0.000688491	0.0379924	0.589229	0.149645	0.0136519	0.0259105	0.0203018	0.100958	0.0918453
M01562712	0.332081	0.00283756	0.0101042	0.0936005	0.153059	0.00975982	0.193728	0.0792711	0.0476603	0.0336472	0.000709126	0.00162253	0.129089	0.109199	0.384556	0.00271792	0.00270654	0.00461451	0.06562	0.0903728	0.00333695	0.107192	0.0247784	0.000393204	0.00418508	0.00157328	0.0079739	0.00110358	0.000269498	0.00307905	0.000535201	0.033215	0.62236	0.132751	0.0108302	0.0212995	0.0163745	0.082247	0.0897496
M02096933	0.342196	0.00339138	0.0112275	0.0949951	0.15792	0.0105619	0.18173	0.0821186	0.053309	0.037471	0.000832787	0.00167129	0.12635	0.105442	0.45618	0.00336083	0.00246403	0.00467891	0.0652793	0.0968928	0.00377288	0.109976	0.0304748	0.000334682	0.00474432	0.00200079	0.0107224	0.00157759	0.000323217	0.00439483	0.000766515	0.0334738	0.593567	0.127168	0.0112266	0.0259873	0.0140767	0.0783867	0.0869305
M02096941	0.330045	0.00381551	0.0116216	0.0922012	0.158163	0.0109719	0.179496	0.0618367	0.0541224	0.0311934	0.000770785	0.00137552	0.127697	0.108084	0.485619	0.00586636	0.00401937	0.00501783	0.0692425	0.0980321	0.00426507	0.124154	0.0335989	0.00036058	0.00532722	0.00227849	0.010724	0.00139278	0.00041413	0.00428698	0.000823956	0.0368549	0.611157	0.1338	0.00898931	0.0247813	0.0208715	0.0890519	0.0889213
M02096942	0.350045	0.0013127	0.0115465	0.0883746	0.173105	0.0116719	0.185496	0.0918367	0.0521224	0.0329963	0.000635298	0.00144232	0.129235	0.104774	0.492369	0.00086692	0.00245765	0.00456077	0.0639794	0.0953955	0.00448195	0.127739	0.0364431	0.000493593	0.003522	0.00185473	0.0113074	0.00125752	0.00041138	0.00453084	0.000797526	0.0436457	0.700963	0.157908	0.0110836	0.0258463	0.0152672	0.0850312	0.091857
M00503640	NA	NA	NA	NA	NA	NA	NA	NA	NA	NA	NA	NA	NA	NA	0.530087	0.00178876	0.00245912	0.00504964	0.0703417	0.0939206	0.00392798	0.140228	0.0303968	0.000535695	0.00460626	0.00261655	0.0110496	0.00210835	0.000381919	0.00517193	0.00079114	0.034287	0.592959	0.144651	0.0108981	0.0212277	0.0156386	0.0998167	0.103326
M00503641	NA	NA	NA	NA	NA	NA	NA	NA	NA	NA	NA	NA	NA	NA	0.53795	0.00135805	0.0033102	0.00583308	0.0743553	0.093921	0.00425611	0.132848	0.0298513	0.0004493	0.0069169	0.0027101	0.0110163	0.00206595	0.0003271	0.00419225	0.000865691	0.0417089	0.646872	0.162548	0.0113218	0.0250881	0.0168361	0.0987032	0.111267
M00503646	NA	NA	NA	NA	NA	NA	NA	NA	NA	NA	NA	NA	NA	NA	0.51605	0.00249836	0.00335742	0.00453381	0.0709339	0.0838187	0.00467366	0.130657	0.0356685	0.000583623	0.00457385	0.00276429	0.00962617	0.00288287	0.000529544	0.00423142	0.000830589	0.0415863	0.698511	0.168204	0.0124226	0.027712	0.0154097	0.0779517	0.104604
M00507907	0.26309	0.00311963	0.00839668	0.0839652	0.15071	0.00738948	0.138179	0.0430582	0.0367415	0.0225132	0.000550339	0.000933447	0.117779	0.0998633	0.44543	0.00431657	0.00244983	0.00461634	0.0716173	0.096905	0.00298235	0.109326	0.0276622	0.000343083	0.00289245	0.001629	0.00943423	0.000855054	0.000221949	0.00348624	0.000604599	0.0313876	0.527207	0.139027	0.0099249	0.0158355	0.0161487	0.0911467	0.0962187
M00507908	0.309134	0.0037648	0.00876131	0.0832802	0.156534	0.00903768	0.151972	0.0485292	0.0434581	0.0305655	0.000587437	0.000979135	0.127257	0.107882	0.452832	0.0053781	0.00262208	0.00423303	0.0707061	0.0935566	0.00386508	0.136538	0.0311249	0.000444039	0.00455549	0.00210477	0.00855386	0.000938205	0.000232657	0.00374894	0.000854672	0.0321826	0.641829	0.145138	0.010375	0.0223881	0.0156509	0.0906859	0.0997722
M00507913	0.288933	0.0020418	0.00913416	0.0838152	0.154714	0.00901211	0.149656	0.063131	0.0441285	0.0256397	0.000560325	0.00102961	0.121039	0.105877	0.458107	0.00367768	0.0033275	0.00458515	0.0725285	0.100473	0.00331922	0.118153	0.0289385	0.000415315	0.00336351	0.00191426	0.0084181	0.00122936	0.000264751	0.00397373	0.000983806	0.033931	0.564228	0.139067	0.0129232	0.0247543	0.0168199	0.0920799	0.0942141
M00593774	NA	NA	NA	NA	NA	NA	NA	NA	NA	NA	NA	NA	NA	NA	0.509183	0.00259096	0.0025592	0.00576912	0.0720273	0.10375	0.00333126	0.120273	0.0313979	0.00048874	0.00379905	0.00316062	0.0123665	0.00253974	0.000443159	0.00454927	0.000719257	0.0376001	0.605983	0.1533	0.0111996	0.0257326	0.01392	0.103384	0.108769
M00593775	NA	NA	NA	NA	NA	NA	NA	NA	NA	NA	NA	NA	NA	NA	0.508356	0.00496382	0.00379348	0.00502202	0.0685194	0.0837277	0.00398537	0.131756	0.0305788	0.00042946	0.00493921	0.00324353	0.0114152	0.00187203	0.000412985	0.00457096	0.000987124	0.0394098	0.594648	0.155996	0.0112131	0.026468	0.0145972	0.09012	0.0994989
M00589373	NA	NA	NA	NA	NA	NA	NA	NA	NA	NA	NA	NA	NA	NA	0.524534	0.00281602	0.00328507	0.0065753	0.0756264	0.110666	0.00381701	0.119909	0.0320349	0.000454426	0.00534439	0.00295387	0.0113705	0.00205553	0.000543606	0.00544577	0.000833707	0.0344415	0.574953	0.143801	0.0112516	0.0238214	0.015749	0.105625	0.106426
M02197380	0.342744	0.00202576	0.00961706	0.0900146	0.148688	0.011639	0.174198	0.0714286	0.0473761	0.0261721	0.000690215	0.00161803	0.129035	0.110069	0.39853	0.00293484	0.00295025	0.00407462	0.0706997	0.081965	0.00391512	0.106414	0.0284257	0.000369613	0.0038102	0.00186227	0.00889284	0.000900852	0.000228102	0.00326102	0.000612123	0.0345556	0.60586	0.147057	0.0104051	0.0243652	0.0161412	0.0769194	0.0830904
M02197382	0.320605	0.00240174	0.00969509	0.0856414	0.166181	0.0112142	0.159528	0.0718803	0.0497801	0.029295	0.000725145	0.00156238	0.118529	0.104302	0.429484	0.00357446	0.00218579	0.00448122	0.0619534	0.101312	0.00363913	0.0983965	0.0284257	0.000462445	0.0045026	0.00155488	0.010532	0.00133793	0.000267547	0.0035963	0.000635033	0.034036	0.618988	0.15248	0.00947522	0.0262391	0.0157002	0.0864196	0.0881924
M02190374	0.307125	0.00114555	0.0102566	0.0943878	0.161079	0.00944496	0.154602	0.0792094	0.0404601	0.0290246	0.000619162	0.00157314	0.123794	0.103863	0.416054	0.00233945	0.00241662	0.00499699	0.0696064	0.104227	0.00338308	0.104956	0.0225948	0.000384751	0.00516625	0.0014971	0.00826538	0.00114842	0.000229629	0.00361928	0.000709872	0.0325825	0.570346	0.143586	0.00967592	0.0222483	0.0161524	0.0961349	0.0883912
M02098683	0.304013	0.00217284	0.0109176	0.0892857	0.168732	0.00895713	0.159621	0.0597668	0.0541137	0.0269627	0.000492473	0.00123002	0.132524	0.0994898	0.450353	0.00265315	0.00262765	0.00487693	0.0703655	0.0975977	0.00308465	0.1063	0.0271631	0.000284347	0.00572001	0.00197465	0.00803768	0.00126342	0.000245052	0.00365421	0.000765519	0.0367622	0.58781	0.135721	0.0110028	0.0249002	0.0185029	0.0864364	0.0976582
M02098685	0.325832	0.00287023	0.010874	0.0932945	0.157427	0.0107385	0.16363	0.0761662	0.0504781	0.0334398	0.000626089	0.00140711	0.124018	0.106002	0.450726	0.00466935	0.00317071	0.00503869	0.0677843	0.0951206	0.00319967	0.100922	0.0296763	0.000372002	0.00467439	0.00187145	0.00888481	0.00133142	0.000272807	0.00378031	0.000669696	0.0337187	0.576169	0.135042	0.0102041	0.0279667	0.0144618	0.0865822	0.0886912
M02056066	0.323157	0.00276883	0.0097176	0.0923328	0.151634	0.0105005	0.175024	0.0723784	0.0510217	0.0260141	0.000687891	0.00158014	0.128824	0.100507	0.470439	0.00210511	0.00286844	0.00442112	0.0656988	0.0911969	0.00283709	0.107077	0.0301616	0.000339728	0.00559131	0.00156497	0.00949299	0.00143243	0.000303519	0.00387501	0.000821697	0.0358604	0.594658	0.151294	0.0109329	0.0224207	0.0138771	0.0905506	0.0947522
M02353055	0.3017	0.0023645	0.01136	0.099315	0.1582	0.00957485	0.156248	0.0743182	0.0412558	0.0295089	0.000681789	0.0017185	0.11965	0.093485	0.491293	0.0024925	0.002933	0.0051115	0.0685131	0.0976656	0.003186	0.119169	0.0255102	0.0002429	0.004421	0.001455	0.009689	0.001344	0.000264297	0.00383	0.000795055	0.0318136	0.545582	0.154508	0.00922852	0.0215687	0.0150867	0.0995808	0.0918367
M02353058	0.318648	0.0020885	0.0089975	0.08977	0.132653	0.00915169	0.163624	0.0660596	0.0481	0.03495	0.0006401	0.001152	0.1246	0.1017	0.4794	0.00417	0.003486	0.0045975	0.068885	0.09111	0.003558	0.1203	0.02915	0.0002919	0.0045245	0.001769	0.01065	0.0015015	0.0002667	0.004381	0.0007723	0.0421505	0.699305	0.1516	0.0103437	0.0266017	0.01558	0.0854719	0.09194
M02353099	0.3392	0.00123565	0.01124	0.097	0.156	0.0110049	0.169992	0.0792031	0.0492	0.03436	0.00071025	0.001271	0.13385	0.1056	0.4471	0.001604	0.002004	0.004439	0.06669	0.08929	0.003567	0.1171	0.03207	0.000319	0.003276	0.0016535	0.00928081	0.0011635	0.00026115	0.003906	0.00064555	0.03297	0.5781	0.1327	0.0097621	0.0234769	0.016005	0.093145	0.089505
M02040481	0.258686	0.00562193	0.00791545	0.081727	0.13383	0.00865158	0.173901	0.0403298	0.0531319	0.0108224	0.000754304	0.00130971	0.116738	0.116034	0.450691	0.0312318	0.00549104	0.00373657	0.0673724	0.0745155	0.00559515	0.14588	0.0512391	0.000597801	0.00864795	0.00180748	0.0113674	0.00128916	0.000318546	0.00305547	0.00074002	0.0360772	0.648476	0.132723	0.0137496	0.0235209	0.0213182	0.0696848	0.0780211
M02040482	0.298686	0.00561383	0.00966925	0.0905457	0.153666	0.0115449	0.163901	0.0954168	0.0521319	0.0158224	0.000688664	0.00109088	0.13083	0.117051	0.44294	0.010708	0.0027861	0.00409567	0.0634111	0.0838192	0.00949515	0.16934	0.0742391	0.000451688	0.00631002	0.00178446	0.0108606	0.0012858	0.000284546	0.00378191	0.000867318	0.0378257	0.644012	0.14858	0.0136156	0.0298019	0.020798	0.0723742	0.0819971
M02040483	0.318214	0.00230924	0.0102557	0.0932687	0.153825	0.00875158	0.15665	0.103417	0.0392897	0.022399	0.000683044	0.00149312	0.127565	0.109355	0.390038	0.0204481	0.00452339	0.0042057	0.0658636	0.078605	0.00359515	0.110189	0.0422391	0.000456735	0.00679514	0.00153376	0.0100857	0.00106878	0.000291736	0.00366843	0.000666509	0.0304185	0.55956	0.130757	0.0128459	0.0242391	0.0185081	0.0757401	0.0756869
M00779495	0.32245	0.000767603	0.00954597	0.0897494	0.159124	0.00876039	0.160182	0.0801064	0.0420053	0.0358278	0.000562519	0.00137517	0.123398	0.117335	0.485055	0.00219519	0.00181545	0.00525088	0.0738511	0.105934	0.00297896	0.0990888	0.023696	0.00049118	0.00306412	0.00226523	0.00907037	0.0014153	0.000348934	0.00389901	0.00056433	0.0323527	0.561719	0.148868	0.00959566	0.0169276	0.0135142	0.0944426	0.0940319
M00779496	0.322312	0.000726623	0.00912683	0.0867198	0.160311	0.00803681	0.136811	0.071344	0.0354933	0.0296189	0.000581229	0.00155199	0.127413	0.106771	0.486537	0.00132542	0.00182313	0.00546548	0.0777839	0.106298	0.00340198	0.11918	0.0243902	0.000380971	0.00470801	0.00244104	0.00986312	0.00113161	0.000288058	0.00335017	0.000627839	0.0286116	0.523561	0.108897	0.0107845	0.0147434	0.0149755	0.10273	0.103326
M00966668	0.279674	0.000740411	0.0112382	0.0846674	0.15253	0.00910757	0.13959	0.0762554	0.0418247	0.0255941	0.000507675	0.00138699	0.118478	0.111891	0.446947	0.00195523	0.00194357	0.00508648	0.0733232	0.0917364	0.00354471	0.131042	0.021842	0.000293446	0.00646395	0.00177208	0.00875157	0.00111451	0.000237777	0.00361069	0.000540278	0.0335376	0.586996	0.163512	0.00805424	0.0241634	0.0157731	0.0829536	0.096692
M02162186	0.311091	0.00207901	0.009361	0.0889213	0.143586	0.00990845	0.16691	0.0561224	0.0437318	0.0271779	0.000728664	0.00164021	0.125948	0.112609	0.437713	0.00332531	0.00205338	0.00460108	0.0685131	0.0835763	0.0035552	0.105442	0.0286686	0.000420477	0.00505556	0.00224157	0.00975053	0.00119808	0.000290589	0.00411074	0.000648305	0.0312414	0.555238	0.138678	0.00955307	0.0237991	0.0162091	0.0908314	0.095481
M02196435	0.28648	0.00243681	0.00876648	0.0812682	0.155977	0.00801816	0.139213	0.0539359	0.0415452	0.0241031	0.000584905	0.00137221	0.116122	0.0962099	0.423267	0.00477805	0.00252101	0.00474066	0.0670554	0.0947522	0.00303286	0.0991254	0.0225948	0.000368814	0.00495369	0.00143548	0.00882113	0.00116667	0.000263031	0.00337537	0.00055601	0.0306645	0.539956	0.135061	0.00932894	0.0234747	0.0165637	0.0860162	0.0856414
M02225045	0.302629	0.00414833	0.00881827	0.0827259	0.16035	0.00861298	0.149706	0.046507	0.0449453	0.0266969	0.000634767	0.00165449	0.118811	0.0998542	0.468014	0.0053759	0.00234583	0.00546534	0.074344	0.103499	0.00350354	0.111516	0.0233236	0.000348361	0.00552856	0.00158834	0.0104184	0.00135852	0.000248555	0.00372951	0.000790886	0.0337285	0.562003	0.14514	0.00948103	0.0250071	0.0174178	0.0944008	0.0936589
M01803762	0.312933	0.00256603	0.011109	0.0922551	0.166272	0.00858225	0.141595	0.0643856	0.0395886	0.0277613	0.000647695	0.00167734	0.125026	0.110797	0.445376	0.00499077	0.00273587	0.00546123	0.0739863	0.0925555	0.002971	0.104146	0.0278486	0.000263702	0.00747029	0.00187645	0.00862417	0.00129465	0.000225564	0.00371988	0.00067245	0.0342847	0.587242	0.137685	0.00891882	0.0294007	0.0165391	0.0893712	0.095672
M01847531	0.305013	0.00278395	0.0103176	0.0905992	0.171096	0.00992737	0.14798	0.0765687	0.0444181	0.0284205	0.000722547	0.00165138	0.127044	0.102973	0.469247	0.00473553	0.00300219	0.00439112	0.0698115	0.0827328	0.00403245	0.123927	0.0345832	0.000457679	0.00798659	0.00198564	0.0111046	0.00190068	0.000288623	0.00342898	0.000810681	0.0442037	0.674106	0.17245	0.0112909	0.0262167	0.0159036	0.0833761	0.0926756
M01847532	0.30314	0.00359098	0.00898651	0.0854749	0.146378	0.00786249	0.150623	0.0558802	0.0360393	0.0334867	0.000689479	0.00131628	0.124887	0.0987793	0.452273	0.00403535	0.00366515	0.00469376	0.0669143	0.0857247	0.00419311	0.112653	0.0331291	0.000486528	0.00755679	0.00195842	0.00954717	0.00193259	0.000285029	0.00355673	0.00123987	0.0429752	0.676094	0.168915	0.0120414	0.0282138	0.0166006	0.0813934	0.0851029
M00725247	0.312799	0.00220665	0.0085	0.0806387	0.164908	0.008526	0.153804	0.0499317	0.0597015	0.0290549	0.00058205	0.0017948	0.13629	0.10861	0.468953	0.00444705	0.0024644	0.00501	0.0746244	0.102112	0.003812	0.109523	0.0269391	0.000435936	0.0016974	0.00247219	0.005588	0.00130965	0.000351	0.0045115	0.000797761	0.0335004	0.568643	0.116242	0.00947027	0.0292137	0.0204175	0.0899204	0.0941687
M00725248	0.313662	0.0030005	0.00756835	0.0783599	0.152177	0.0073323	0.142961	0.0418223	0.0488624	0.0343992	0.0006022	0.00219485	0.126639	0.094761	0.485408	0.00499805	0.0032823	0.00460705	0.0690211	0.0961188	0.0034845	0.109978	0.0267571	0.0003721	0.00492365	0.00246721	0.0086161	0.0011719	0.0004065	0.00412035	0.000725347	0.036754	0.581392	0.138793	0.00921389	0.0279172	0.0208959	0.0884666	0.0967657
M00725249	0.331321	0.0019257	0.00871795	0.0882008	0.156899	0.0080683	0.150069	0.0677108	0.044777	0.032335	0.0006651	0.00190925	0.13973	0.11344	0.522845	0.00158705	0.0029138	0.0058661	0.0792711	0.10376	0.0040537	0.11426	0.024937	0.0003626	0.0020834	0.00257033	0.0089414	0.00142905	0.0003439	0.00431665	0.000812805	0.0432575	0.677208	0.15952	0.00889142	0.0289427	0.0179356	0.0917898	0.108793
M02352907	0.312281	0.00161604	0.00927328	0.0847303	0.154155	0.0104597	0.151968	0.0744363	0.0415452	0.0297095	0.000639482	0.00169745	0.115578	0.0956633	0.494284	0.00479319	0.00325025	0.00477141	0.0683916	0.0966958	0.00395031	0.145955	0.0257532	0.00024384	0.00512688	0.00192409	0.0101047	0.00115319	0.00022093	0.00447644	0.000647118	0.0304562	0.488527	0.141311	0.00919165	0.0216507	0.0165523	0.0900788	0.0910471
M02374860	0.367537	0.0011175	0.01133	0.09694	0.1643	0.0103948	0.161281	0.090688	0.04179	0.03383	0.00071775	0.0016945	0.1265	0.1115	0.4178	0.002804	0.002216	0.0044895	0.067785	0.08528	0.002975	0.1068	0.02527	0.000232	0.0044615	0.00165866	0.009506	0.001348	0.0002929	0.003323	0.00061765	0.03091	0.5625	0.1451	0.00869434	0.0218569	0.014925	0.08584	0.08017
M02374861	0.3373	0.0019285	0.01086	0.09059	0.1546	0.01032	0.1628	0.05834	0.05394	0.03125	0.0007509	0.001661	0.13405	0.1057	0.4726	0.0025765	0.002461	0.004892	0.07015	0.09074	0.003818	0.1108	0.03353	0.0003626	0.003239	0.0019735	0.0087205	0.001562	0.00036735	0.003984	0.00070068	0.04371	0.6632	0.16155	0.01142	0.0277874	0.018425	0.08726	0.089895
M02323335	0.33824	0.000334549	0.0106403	0.0849125	0.169096	0.0104941	0.160792	0.0780973	0.0479357	0.0353772	0.000684704	0.00189261	0.13454	0.113703	0.466913	0.000581178	0.00205989	0.00513744	0.0703353	0.101312	0.00363236	0.113666	0.0298834	0.000358853	0.00408724	0.0017855	0.00955743	0.00142565	0.000195298	0.0038731	0.000657146	0.0395995	0.629419	0.159486	0.0099595	0.0255166	0.0154023	0.0971065	0.085277
M02396520	0.3227	0.00199893	0.01137	0.09147	0.1657	0.009639	0.148	0.06924	0.04483	0.03107	0.00062025	0.0011765	0.12815	0.096695	0.472	0.003723	0.002804	0.00498436	0.071245	0.08965	0.00350208	0.1122	0.02496	0.0002328	0.0050665	0.00221	0.0093465	0.001569	0.00027605	0.004247	0.0006898	0.03402	0.5794	0.12955	0.00984	0.024235	0.015695	0.09169	0.09779
M02153575	0.331686	0.00143468	0.0104468	0.0958455	0.167638	0.0105503	0.174198	0.0721574	0.0473761	0.0324363	0.000635763	0.00190696	0.127308	0.108565	0.424267	0.00116515	0.00169745	0.00452199	0.0648688	0.0955853	0.00319568	0.102041	0.0286686	0.000367353	0.0049509	0.00265733	0.0089734	0.00149598	0.000268543	0.00374897	0.00052407	0.0369913	0.63974	0.139578	0.00898931	0.0269679	0.0164911	0.0869929	0.0911079
M02153576	0.31773	0.00174579	0.00962576	0.0936589	0.150875	0.00992624	0.169825	0.085277	0.0408163	0.0302419	0.000732383	0.00173776	0.126299	0.11516	0.438456	0.00265953	0.00261968	0.00516347	0.0702138	0.104956	0.00373489	0.117104	0.0257532	0.000321401	0.00644608	0.00232836	0.00974881	0.00120698	0.000349225	0.00403158	0.000649198	0.0305376	0.576399	0.12399	0.00965262	0.0220363	0.016314	0.0977977	0.0981535
M02097716	0.293352	0.00334357	0.00886153	0.0880102	0.144651	0.0094035	0.16035	0.074344	0.0510204	0.0268457	0.000601299	0.00162434	0.114587	0.102041	0.480679	0.00368004	0.00349782	0.00517592	0.0708212	0.0981879	0.00352014	0.1069	0.0247813	0.000391525	0.00621234	0.00254624	0.0100589	0.00156085	0.000384619	0.00438838	0.000855963	0.0300133	0.611371	0.131757	0.010447	0.0172498	0.0152191	0.0922804	0.0994898
M01839673	0.357752	0.000740389	0.0110476	0.0960364	0.162359	0.0108824	0.16328	0.0997209	0.0389516	0.0218317	0.000765727	0.00193233	0.133054	0.111162	0.471879	0.00116297	0.00294319	0.0041322	0.0651936	0.0898253	0.00350323	0.111253	0.0303058	0.000380276	0.00470862	0.00198009	0.0102795	0.00142606	0.000348608	0.0038107	0.000913261	0.0355149	0.568583	0.154458	0.00943353	0.0240262	0.0149863	0.0911268	0.0911676
M01839674	0.303884	0.00176853	0.0105053	0.090615	0.146068	0.00996361	0.163736	0.0841913	0.043957	0.0220495	0.000714415	0.00142952	0.12385	0.106059	0.470584	0.00171075	0.00252859	0.00436369	0.0617329	0.0961048	0.0035757	0.0957589	0.0286373	0.000395885	0.00680211	0.00171075	0.0105033	0.0013777	0.00026357	0.00412122	0.000790509	0.0437505	0.690546	0.17559	0.00982891	0.0249363	0.0147164	0.0871845	0.0918702
M01839675	0.315919	0.00169657	0.0100669	0.0863781	0.15384	0.00978134	0.166718	0.0732574	0.0475064	0.0290403	0.00075259	0.00112409	0.127861	0.107517	0.471231	0.00131493	0.00301417	0.00481604	0.0610478	0.0815435	0.00442663	0.107882	0.0356753	0.00047972	0.00553447	0.00165072	0.0104347	0.00143403	0.000264658	0.00398175	0.000915522	0.0471427	0.747986	0.185858	0.0118311	0.0258464	0.0143712	0.0833583	0.0940319
M01808532	0.304784	0.00218536	0.0108993	0.0914806	0.159447	0.00957095	0.157084	0.0630524	0.0503462	0.0270291	0.00061676	0.00137456	0.122687	0.110797	0.450242	0.00214536	0.00279977	0.00471456	0.0680638	0.0933746	0.00335621	0.107549	0.0297597	0.000329067	0.00553736	0.00156884	0.00959707	0.00162369	0.000233988	0.00350961	0.000785083	0.0401623	0.65446	0.146741	0.010921	0.0277179	0.0157134	0.0875703	0.0867426
M01822434	0.331088	0.00101619	0.0105165	0.0928052	0.170931	0.00807355	0.150615	0.0787244	0.0357663	0.0361508	0.000614791	0.00186848	0.126571	0.0987757	0.447737	0.00357	0.00277751	0.004326	0.0613043	0.097063	0.00332389	0.115106	0.0308821	0.000244724	0.00944024	0.00180957	0.00994715	0.00125586	0.000290829	0.00326208	0.0011213	0.0344475	0.606843	0.148554	0.0071045	0.0269026	0.0153597	0.0876213	0.0857092
M01851690	0.312577	0.00251552	0.0104427	0.0888383	0.155624	0.0107277	0.17385	0.0628702	0.0567892	0.0279315	0.000673941	0.0013305	0.12457	0.109704	0.458171	0.00308389	0.00236361	0.00415018	0.0632802	0.0772661	0.00377791	0.113096	0.0360393	0.000373597	0.00560681	0.00156202	0.00988947	0.00153742	0.000274349	0.0033819	0.000716701	0.0449427	0.740728	0.161282	0.011194	0.0273025	0.0145738	0.081139	0.0858314
M01810136	0.339037	0.00215796	0.0120834	0.0962699	0.168912	0.0112046	0.165467	0.0863781	0.0466589	0.0267116	0.000841874	0.00158043	0.131518	0.113848	0.496563	0.00239246	0.00290202	0.00445418	0.066697	0.0939206	0.00346731	0.100592	0.033127	0.0004454	0.00873199	0.0021046	0.0117193	0.00108617	0.000278662	0.00401835	0.000803162	0.0475388	0.738479	0.180861	0.0101929	0.0277348	0.0153563	0.0828426	0.0984055
M01810138	0.347293	0.00236572	0.0112815	0.0982688	0.142519	0.0103632	0.171003	0.077631	0.0469603	0.0290879	0.000724624	0.00167799	0.13469	0.117358	0.489275	0.0013572	0.00237864	0.00522965	0.0707061	0.0961048	0.00387484	0.107262	0.0292996	0.000380246	0.00728152	0.00156732	0.010913	0.00142915	0.000251892	0.00361433	0.000680734	0.0390106	0.628418	0.160769	0.00970756	0.0276665	0.0162848	0.0863517	0.0945786
M01827507	0.328338	0.00240599	0.0106623	0.0950465	0.163455	0.0107704	0.183329	0.0769055	0.0513339	0.0320554	0.000746866	0.00161653	0.132593	0.113858	0.441953	0.00269372	0.00290219	0.00425063	0.0645203	0.0892897	0.0036754	0.111896	0.0357673	0.000426502	0.00664546	0.00136254	0.0107491	0.000994105	0.000228495	0.00358525	0.00101002	0.0423797	0.697925	0.18664	0.0125645	0.0256656	0.0155018	0.0822983	0.0893319
M00493804	NA	NA	NA	NA	NA	NA	NA	NA	NA	NA	NA	NA	NA	NA	0.578372	0.00118975	0.002123	0.0063648	0.0764365	0.0980864	0.0045237	0.114943	0.0319439	0.0008034	0.0072929	0.0028303	0.011974	0.0025729	0.0004278	0.0045412	0.00101745	0.0475554	0.764551	0.204603	0.0151303	0.0285086	0.0163838	0.095909	0.117485
M00493806	NA	NA	NA	NA	NA	NA	NA	NA	NA	NA	NA	NA	NA	NA	0.520328	0.00231686	0.00264892	0.00561124	0.0712116	0.0976073	0.00421546	0.12539	0.0314681	0.000503503	0.00427132	0.00308671	0.0108399	0.00201043	0.000385035	0.00432181	0.000764131	0.0374588	0.627447	0.157382	0.010553	0.0249998	0.0151042	0.0976401	0.107705
M00493807	NA	NA	NA	NA	NA	NA	NA	NA	NA	NA	NA	NA	NA	NA	0.520328	0.00231686	0.00264892	0.00561124	0.0712116	0.0976073	0.00421546	0.12539	0.0314681	0.000503503	0.00427132	0.00308671	0.0108399	0.00201043	0.000385035	0.00432181	0.000764131	0.0374588	0.627447	0.157382	0.010553	0.0249998	0.0151042	0.0976401	0.107705
M00439446	NA	NA	NA	NA	NA	NA	NA	NA	NA	NA	NA	NA	NA	NA	0.521597	0.0014206	0.0026748	0.006963	0.0794533	0.121228	0.0045978	0.129955	0.0322181	0.0006261	0.0013687	0.002664	0.0090554	0.0013044	0.0004329	0.0036344	0.00079595	0.0300868	0.541188	0.159022	0.00920793	0.0223007	0.0146516	0.101571	0.108793
M00439449	NA	NA	NA	NA	NA	NA	NA	NA	NA	NA	NA	NA	NA	NA	0.569205	0.0028047	0.00308063	0.0064894	0.0830979	0.103022	0.0045476	0.136948	0.029215	0.0005307	0.00397035	0.00274865	0.0127254	0.0025216	0.0002577	0.0045656	0.000727802	0.0282272	0.529448	0.154132	0.0136968	0.0231619	0.0170837	0.112607	0.110433
M00439451	NA	NA	NA	NA	NA	NA	NA	NA	NA	NA	NA	NA	NA	NA	0.510329	0.00055935	0.0028041	0.00574375	0.0710709	0.0920095	0.0041253	0.133817	0.0313979	0.0006465	0.00616755	0.00233685	0.00872225	0.00206545	0.000342836	0.00387255	0.000837821	0.0347867	0.625402	0.177279	0.0119982	0.0219027	0.0151619	0.0993944	0.104966
M01027473	0.36003	0.000787148	0.0111507	0.0949431	0.144885	0.00865657	0.153075	0.0841913	0.0434165	0.0355934	0.000545614	0.00199329	0.143554	0.115578	0.538101	0.00188894	0.00241501	0.00696579	0.0765376	0.102681	0.0034508	0.1118	0.0251183	0.000346307	0.00258844	0.00292277	0.00974099	0.00123454	0.000304291	0.00360595	0.000930789	0.0386843	0.603614	0.139263	0.0109579	0.0237	0.0183751	0.114966	0.107699
M01027477	0.310921	0.000419712	0.0107861	0.0905695	0.155216	0.0084555	0.14485	0.077631	0.0352202	0.0291056	0.000524779	0.0019744	0.127376	0.112255	0.457254	0.00115907	0.00182883	0.00585697	0.0806333	0.10739	0.00348447	0.112437	0.0240262	0.000299389	0.00135396	0.00278885	0.00925898	0.00131221	0.000277917	0.00363931	0.000807907	0.0297411	0.51727	0.125841	0.010521	0.0192977	0.0178925	0.108994	0.107153
M01071593	0.277313	0.000460807	0.00887066	0.0846014	0.132144	0.00815019	0.150068	0.0748175	0.0393654	0.0341538	0.000534592	0.00177477	0.122445	0.103405	0.455517	0.00143518	0.00203181	0.00668093	0.0766088	0.108846	0.00285038	0.11262	0.0203859	0.000247675	0.00702372	0.00235995	0.00905176	0.00129159	0.000369723	0.00359975	0.000684119	0.0303606	0.548233	0.127138	0.0102972	0.0195743	0.0165026	0.100657	0.0984055
M02042768	0.289271	0.00181966	0.00801324	0.0822679	0.131855	0.00902452	0.165498	0.0675479	0.0464117	0.029292	0.000714586	0.0013046	0.125522	0.119763	0.422473	0.00173045	0.00253482	0.00483078	0.068549	0.0981465	0.00315699	0.109053	0.0266434	0.000332017	0.0050456	0.00208691	0.00819154	0.00105791	0.000287734	0.0038349	0.000689751	0.0303946	0.573212	0.131729	0.0091759	0.0230807	0.0164549	0.0902636	0.0874636
M02027051	0.324942	0.000886908	0.0104889	0.0922712	0.158408	0.00984698	0.155997	0.0806707	0.0432184	0.0309602	0.000695926	0.00159529	0.126679	0.104077	0.465921	0.00242069	0.0020239	0.00465646	0.0665087	0.0991254	0.00305185	0.10447	0.0262391	0.000321799	0.00585162	0.00168171	0.00983653	0.00124184	0.000269007	0.00366596	0.000632509	0.031977	0.516434	0.141807	0.00907989	0.0235265	0.0186944	0.0981214	0.0930515
M02027052	0.346318	0.000967324	0.0111298	0.0895991	0.152332	0.00900117	0.153506	0.0792774	0.0436484	0.0331076	0.000563382	0.00165362	0.126702	0.0976676	0.410556	0.0023627	0.00222962	0.00435568	0.0595845	0.0838192	0.00292701	0.101312	0.0284257	0.000296511	0.00353847	0.0016345	0.00756441	0.00119492	0.000237657	0.00293205	0.000506731	0.0297917	0.51754	0.14206	0.00912584	0.023688	0.0173861	0.0841752	0.0841837
M00348646	NA	NA	NA	NA	NA	NA	NA	NA	NA	NA	NA	NA	NA	NA	0.520328	0.00231686	0.00264892	0.00561124	0.0712116	0.0976073	0.00421546	0.12539	0.0314681	0.000503503	0.00427132	0.00308671	0.0108399	0.00201043	0.000385035	0.00432181	0.000764131	0.0374588	0.627447	0.157382	0.010553	0.0249998	0.0151042	0.0976401	0.107705
M00348647	NA	NA	NA	NA	NA	NA	NA	NA	NA	NA	NA	NA	NA	NA	0.52493	0.0037485	0.00237969	0.00570987	0.0706512	0.103578	0.00380929	0.110341	0.0296081	0.000488025	0.00325732	0.00386117	0.010872	0.00185746	0.000397846	0.00523024	0.000823953	0.0403674	0.628765	0.139309	0.0104768	0.0276747	0.0158505	0.098132	0.108743
M00348648	NA	NA	NA	NA	NA	NA	NA	NA	NA	NA	NA	NA	NA	NA	0.512043	0.00164757	0.0021854	0.00572845	0.0708815	0.0995711	0.00402752	0.123397	0.0296081	0.00047546	0.00562573	0.00296644	0.0103048	0.00201565	0.000532646	0.00403615	0.00091088	0.0366086	0.6324	0.158963	0.0102552	0.0238136	0.0142346	0.095728	0.102807
M02085100	0.30174	0.000977883	0.0106329	0.0928086	0.159378	0.0102499	0.159472	0.0852334	0.0441823	0.0309645	0.00058981	0.00145845	0.119525	0.109329	0.455577	0.000823026	0.00154684	0.00434004	0.0641399	0.0958455	0.00321175	0.114067	0.0273324	0.000331362	0.00580853	0.00200178	0.00970889	0.00113354	0.000232551	0.00380674	0.000783382	0.0382965	0.641167	0.151646	0.0104602	0.0194363	0.0152578	0.0838742	0.0940233
M02085101	0.295754	0.00132744	0.00934878	0.087828	0.15379	0.0102086	0.160402	0.0790949	0.0457036	0.0235451	0.00065947	0.00123181	0.124604	0.113734	0.405995	0.00233906	0.00186506	0.00383397	0.0652668	0.0845481	0.0031439	0.107703	0.0291545	0.000278129	0.00465899	0.00178244	0.0092207	0.00114217	0.000263031	0.00396034	0.00064931	0.0345062	0.609714	0.12999	0.00999619	0.0242132	0.0151008	0.0808165	0.0900146
M02095579	0.29022	0.00204422	0.00801372	0.0846248	0.129936	0.00876793	0.161926	0.0682685	0.0455174	0.0282112	0.000679059	0.00139424	0.11886	0.102159	0.440876	0.00261577	0.00266497	0.00394155	0.0640477	0.0850305	0.0034936	0.117921	0.0280328	0.000370939	0.00427888	0.002285	0.00971117	0.000991495	0.00030407	0.00379645	0.000688356	0.0356505	0.61274	0.136523	0.0100379	0.0242722	0.0162721	0.0838309	0.090814
M02402809	0.3334	0.002198	0.01052	0.08947	0.1596	0.010746	0.162439	0.073799	0.04774	0.02951	0.00068875	0.001315	0.13165	0.112	0.4608	0.0032065	0.003096	0.0047845	0.0684681	0.09512	0.003573	0.1155	0.0291545	0.000364756	0.00398144	0.00252908	0.0082235	0.00138041	0.000277148	0.00389239	0.0006849	0.03718	0.6212	0.1418	0.0104565	0.02843	0.01834	0.08913	0.0838213
M02402810	0.3322	0.0036025	0.010825	0.09129	0.1662	0.009889	0.1456	0.05758	0.04227	0.02983	0.00075235	0.0015935	0.12635	0.10785	0.4697	0.00907	0.004969	0.005221	0.07161	0.09585	0.003671	0.1261	0.02697	0.0004698	0.00657368	0.0018866	0.0101127	0.00125914	0.000268351	0.00381035	0.0008377	0.03223	0.5309	0.14495	0.010433	0.0233682	0.017425	0.097315	0.09354
M02145080	0.302071	0.0018966	0.00963765	0.087828	0.137825	0.00889564	0.14395	0.0655977	0.0426385	0.0273072	0.000665114	0.00145766	0.121253	0.106232	0.461259	0.00398199	0.00268184	0.00498842	0.0687561	0.0932945	0.00330525	0.104956	0.026725	0.000358189	0.00595322	0.00191041	0.00985419	0.00125466	0.000263297	0.0039367	0.000583237	0.0295066	0.552454	0.142217	0.00883033	0.0226759	0.0169512	0.0992216	0.0969388
M02145081	0.293254	0.0015066	0.0104872	0.0922012	0.155612	0.00991617	0.160488	0.0788132	0.0433896	0.029832	0.000697254	0.00167607	0.11654	0.108601	0.449649	0.00239557	0.00242498	0.00517442	0.074344	0.103013	0.00340632	0.123907	0.0272109	0.000365753	0.00568158	0.00224642	0.0102203	0.00119118	0.000288303	0.00436953	0.00062474	0.0313193	0.555482	0.14167	0.00940835	0.0217885	0.0161124	0.0984416	0.0947522
M02113604	0.32562	0.00171425	0.00939673	0.0867347	0.162483	0.00906191	0.160436	0.0671933	0.0480497	0.0304518	0.000679392	0.00162105	0.127525	0.112974	0.456417	0.00308393	0.00240971	0.00504294	0.0733722	0.100097	0.00377341	0.115646	0.0281827	0.000286605	0.00547823	0.00194771	0.0105264	0.00151716	0.000280496	0.0043332	0.000674677	0.0361871	0.601612	0.151829	0.0121477	0.0252673	0.0156475	0.088916	0.0835763
M01408240	0.311148	0.00169703	0.00885175	0.0896895	0.142545	0.00841156	0.142545	0.0831207	0.0357273	0.0272236	0.000685136	0.00162266	0.122821	0.105359	0.462101	0.00529117	0.00309302	0.00404516	0.0686596	0.0843359	0.00276487	0.0955159	0.022846	0.000340641	0.0048456	0.00210611	0.00887587	0.00137247	0.000291333	0.00356962	0.000684406	0.0348156	0.592174	0.153001	0.00928555	0.024665	0.0187632	0.0858811	0.0896828
M01405844	0.313734	0.0011644	0.0090636	0.089136	0.149013	0.00774543	0.15093	0.0674444	0.0375501	0.0255826	0.000742287	0.00171896	0.125631	0.10621	0.463052	0.00371628	0.00302125	0.0046471	0.0714546	0.0973387	0.00313993	0.109369	0.0274036	0.000371343	0.00616164	0.0016101	0.00962155	0.00114393	0.00026608	0.00367428	0.000624066	0.0298145	0.510402	0.140004	0.00887015	0.0225038	0.01646	0.0978957	0.0836068
M01405845	0.311229	0.00301354	0.00856288	0.0858549	0.150565	0.00830808	0.144003	0.0612468	0.0411958	0.02962	0.000682944	0.00146357	0.127261	0.100984	0.453623	0.00569049	0.00376074	0.00404736	0.0685381	0.0855511	0.00300011	0.101106	0.0230891	0.000277909	0.00613594	0.0018248	0.00977459	0.00139347	0.000287146	0.00365581	0.000613101	0.0373384	0.580657	0.152913	0.00631912	0.0250334	0.0209708	0.0794252	0.0876777
M01080054	0.273792	0.000792759	0.00897511	0.0840091	0.135056	0.0076544	0.124647	0.0737292	0.0357056	0.0263724	0.000548266	0.00152841	0.117312	0.109704	0.441392	0.00188666	0.00135025	0.00505595	0.0738041	0.0881871	0.00299136	0.0989522	0.022008	0.000315235	0.0073138	0.0022686	0.00842617	0.00126037	0.000237512	0.003522	0.000732134	0.0334655	0.581497	0.164166	0.00924176	0.0208962	0.0160824	0.093816	0.0998633
M01092965	0.311139	0.00101278	0.00998298	0.0872893	0.131416	0.00945459	0.161458	0.066697	0.0502366	0.0280781	0.000538745	0.00110244	0.124908	0.106788	0.48888	0.00266447	0.00227788	0.00641515	0.0748975	0.104842	0.0035947	0.0885649	0.0300328	0.000280036	0.00401993	0.00192234	0.00979801	0.00139216	0.000204469	0.00436267	0.000702887	0.0402664	0.648027	0.144869	0.00910084	0.0269773	0.0162268	0.0870496	0.105513
M01115224	0.359859	0.00285559	0.0113298	0.0918451	0.156381	0.00867279	0.162551	0.0481093	0.0396797	0.0320909	0.000649124	0.00140797	0.123068	0.108888	0.606224	0.00547817	0.00219718	0.00726854	0.0807289	0.117583	0.00380482	0.118087	0.0265744	0.000361191	0.00815977	0.00162007	0.0115896	0.00193256	0.000329383	0.00506388	0.000858401	0.0436852	0.658798	0.157298	0.00961627	0.0261928	0.0158608	0.103211	0.106059
M01255926	0.384659	0.00109033	0.0109284	0.0891116	0.161631	0.00852347	0.149066	0.0863781	0.0374954	0.0397546	0.000719959	0.00159296	0.133262	0.118087	0.583419	0.00175014	0.00187669	0.00561718	0.0720273	0.105115	0.00368707	0.11262	0.0245723	0.000309897	0.00569383	0.00190873	0.0110906	0.0013053	0.00025102	0.00420661	0.000663542	0.0469737	0.609235	0.191388	0.0102682	0.0252189	0.0153741	0.107036	0.102779
M01851341	0.348916	0.00173277	0.0109867	0.0866515	0.165999	0.0103888	0.149248	0.0688838	0.0475064	0.0327681	0.000688328	0.00149866	0.128245	0.107153	0.49193	0.00312671	0.00262058	0.00446393	0.0672437	0.0884601	0.00404937	0.111162	0.0306645	0.000390343	0.00615935	0.00194723	0.0116113	0.00170227	0.000301285	0.00355197	0.000728868	0.0406596	0.671119	0.177309	0.010921	0.0245723	0.0147946	0.0825962	0.0940319
M01835918	0.314583	0.00107911	0.0095169	0.0909402	0.143437	0.00953274	0.155266	0.0922096	0.0375025	0.0392593	0.000622324	0.00154261	0.122652	0.107882	0.472431	0.00163317	0.00262474	0.00433195	0.0713514	0.0892796	0.00361567	0.106422	0.0310642	0.000395497	0.00829669	0.001141	0.00946581	0.00127149	0.000236767	0.00397268	0.000880425	0.0443813	0.690006	0.183951	0.00946867	0.0262117	0.0169211	0.0869087	0.0882385
M01835919	0.315149	0.00192299	0.0108057	0.100779	0.151442	0.00989359	0.175338	0.0853042	0.0392983	0.0256691	0.000661806	0.00172376	0.124506	0.114442	0.501449	0.00320477	0.00316385	0.00413917	0.0708165	0.0846594	0.00363901	0.106062	0.0291227	0.000451659	0.0100851	0.00120622	0.011349	0.00110243	0.000218733	0.00425096	0.00103436	0.0443565	0.68944	0.17978	0.008934	0.0266735	0.0130779	0.0861019	0.0964959
M01189772	0.33302	0.00154245	0.0112304	0.0949806	0.142423	0.00969253	0.160238	0.0739511	0.0440089	0.0314557	0.000756508	0.00154551	0.127498	0.0969741	0.482672	0.003783	0.00226487	0.00526498	0.0754648	0.096136	0.00323935	0.105724	0.0266132	0.000247074	0.0055409	0.0016386	0.0096171	0.00169762	0.000256445	0.00375881	0.000690187	0.0347848	0.600727	0.154774	0.00947867	0.0244258	0.0160096	0.0967428	0.0958804
M01189774	0.356155	0.00255634	0.00993807	0.0893183	0.146555	0.00948939	0.158663	0.0693399	0.0459432	0.0331638	0.000694573	0.0011656	0.12408	0.110828	0.461635	0.0045102	0.0030465	0.00465321	0.0690242	0.0938146	0.00333145	0.11423	0.0262486	0.000367887	0.00598448	0.00195586	0.00924243	0.00119098	0.000276048	0.00355653	0.000724012	0.0316899	0.546051	0.1498	0.00874954	0.0234713	0.0145013	0.0905882	0.0856726
M01189775	0.338984	0.00177524	0.0100436	0.0916272	0.160408	0.00941114	0.15381	0.0756831	0.0441759	0.032113	0.000619281	0.00131007	0.124244	0.104995	0.459776	0.00427496	0.00286986	0.00451518	0.0674642	0.090412	0.0030994	0.100134	0.0267347	0.00031499	0.0046269	0.00178175	0.00904247	0.00155701	0.000254717	0.00312784	0.000746473	0.0345826	0.592171	0.145413	0.00947867	0.0194434	0.0153761	0.092273	0.0921689
M01582132	0.314735	0.00340717	0.00854374	0.086382	0.136622	0.00886114	0.178223	0.0557643	0.0414998	0.0342408	0.00083921	0.00182826	0.11376	0.0962204	0.462401	0.00445196	0.00266975	0.0047523	0.0672437	0.0830388	0.00433841	0.111893	0.030581	0.000561739	0.00449252	0.00182746	0.0107912	0.00134855	0.00029335	0.00332878	0.000794299	0.0443825	0.741478	0.204253	0.0118341	0.0247543	0.0156783	0.0775267	0.0903887
M01582133	0.311595	0.00385737	0.010089	0.0934898	0.150622	0.00903415	0.16603	0.0692492	0.04551	0.0299917	0.000736908	0.00160854	0.119473	0.105331	0.41254	0.00348635	0.00215838	0.00511565	0.0674284	0.0870315	0.00378326	0.107183	0.0298507	0.000336895	0.00451204	0.00158609	0.0093709	0.00144106	0.000246205	0.00287999	0.000667773	0.0343031	0.596876	0.167505	0.00910813	0.0245736	0.0153228	0.0819139	0.076541
M01604419	0.313329	0.00356947	0.00876064	0.0879944	0.14354	0.00898254	0.176574	0.0633451	0.04335	0.0281439	0.000703859	0.00158009	0.120384	0.104153	0.468092	0.00192751	0.00294244	0.00522131	0.0692941	0.0821847	0.00450189	0.106333	0.029488	0.000499062	0.00622503	0.00187197	0.00986931	0.00143094	0.000259413	0.00375506	0.000905104	0.0504632	0.753861	0.189524	0.012844	0.0267565	0.0163812	0.0802082	0.0915725
M02167155	0.299982	0.00334715	0.00894305	0.085277	0.146501	0.00831496	0.161299	0.0523822	0.0460064	0.0369056	0.00062102	0.00135692	0.129128	0.109329	0.431135	0.00237339	0.0017936	0.00479877	0.0660937	0.0894072	0.00362386	0.103688	0.0320057	0.000399228	0.00487899	0.00134163	0.00890706	0.00151085	0.000214954	0.00274977	0.000641407	0.0387415	0.63528	0.159011	0.0100651	0.0272928	0.016278	0.0826655	0.0904111
M02167156	0.322202	0.00261809	0.00887585	0.0854592	0.155248	0.00999063	0.165264	0.0659343	0.0467613	0.0290709	0.000719168	0.00164804	0.12592	0.11516	0.462341	0.00375561	0.0027177	0.00506618	0.069242	0.0932945	0.00368124	0.126822	0.0280612	0.000330565	0.00643798	0.00161723	0.0100553	0.00147459	0.000281027	0.00402794	0.000671569	0.0324696	0.567532	0.140649	0.00947522	0.0207726	0.0185538	0.101446	0.0927478
M02167157	0.307189	0.00355965	0.00987511	0.0863703	0.169825	0.00996989	0.160356	0.0547665	0.0487636	0.029903	0.000671489	0.00143395	0.124069	0.101312	0.443842	0.00349597	0.00198724	0.0055097	0.0691205	0.104956	0.00343009	0.118562	0.026725	0.000410517	0.00519839	0.00168211	0.0100865	0.00116129	0.000274453	0.00454191	0.000661993	0.0310918	0.550377	0.122847	0.0102041	0.0198259	0.0190621	0.0980341	0.0847911
M01070140	0.312318	0.000943943	0.0077149	0.0889537	0.152894	0.00862485	0.160456	0.0639636	0.0491445	0.0304774	0.000614995	0.00172935	0.138382	0.100319	0.443899	0.00253995	0.0017932	0.00642964	0.078451	0.109861	0.00327573	0.111253	0.0248453	0.000257427	0.00392327	0.0020024	0.0081463	0.00119276	0.000268289	0.00436061	0.000621944	0.0317911	0.544507	0.113627	0.010735	0.0232545	0.0161474	0.101047	0.0966156
M01070141	0.295511	0.00127057	0.00923494	0.090412	0.173644	0.0096472	0.161093	0.0659697	0.0524208	0.0273803	0.000561604	0.00179893	0.137486	0.108975	0.466627	0.00405889	0.00209988	0.00602815	0.0770843	0.103862	0.00330307	0.107153	0.0234802	0.000314717	0.00430115	0.00174097	0.00803939	0.00145829	0.0002544	0.00431574	0.000596295	0.0278194	0.512632	0.123658	0.00996623	0.0222688	0.0159967	0.0953088	0.102415
M01236789	0.36505	0.00104399	0.0118658	0.0939087	0.164907	0.0099659	0.159755	0.077967	0.0440481	0.0324069	0.000643418	0.00156219	0.142781	0.119909	0.575886	0.00247785	0.00149242	0.0069366	0.078041	0.111922	0.00338012	0.101139	0.0226611	0.000275146	0.00659352	0.00156887	0.0103079	0.0014308	0.000351762	0.00443407	0.000461381	0.0390617	0.640225	0.136765	0.0088468	0.0238744	0.0158628	0.114376	0.116446
M02165745	0.345416	0.00196114	0.0108426	0.0987609	0.157009	0.0102712	0.150875	0.0821238	0.0379009	0.03189	0.000800182	0.00168018	0.127657	0.108002	0.475318	0.0028047	0.00285489	0.00465108	0.0685131	0.094146	0.0040446	0.122449	0.0257532	0.000334018	0.00626858	0.00148084	0.00961487	0.00166704	0.000288862	0.0045206	0.00070841	0.0322855	0.563239	0.150498	0.00929643	0.0225656	0.0188974	0.0958466	0.100097
M02245185	0.301171	0.00208373	0.00832853	0.0807906	0.130297	0.00907236	0.157131	0.0610839	0.0461445	0.0256784	0.000597381	0.0014655	0.131689	0.110969	0.464129	0.00489725	0.00166783	0.00518432	0.0726433	0.0947522	0.00401446	0.121963	0.0291545	0.000383822	0.0068311	0.00168583	0.0100988	0.00129138	0.000232418	0.00369843	0.000641408	0.0325407	0.544931	0.136486	0.00932617	0.0248075	0.0175231	0.0905152	0.10034
M02245187	0.311154	0.00269711	0.00917062	0.0867682	0.153285	0.00980433	0.161499	0.0624895	0.0476664	0.0274506	0.000670038	0.00150355	0.131689	0.110969	0.478989	0.00379207	0.00308014	0.00507966	0.0680272	0.0966958	0.0040122	0.110787	0.03207	0.000285675	0.00718205	0.0019681	0.00986283	0.00177222	0.000249219	0.00396318	0.000745398	0.0367081	0.59797	0.145361	0.0103863	0.0264081	0.0171795	0.0938391	0.0969388
M01929484	0.296335	0.00231783	0.00993727	0.0838498	0.166606	0.00957889	0.147649	0.0729129	0.0426744	0.0198169	0.000615693	0.00148477	0.128055	0.109324	0.420272	0.00383417	0.00187705	0.00400901	0.0634342	0.079475	0.00344656	0.105724	0.030988	0.000352603	0.00601086	0.0014546	0.00909444	0.00151388	0.000270001	0.00398841	0.000620012	0.0373937	0.592771	0.137746	0.00908693	0.0302588	0.0198842	0.0801306	0.0811156
M01948505	0.327567	0.00304377	0.010041	0.0876777	0.157127	0.01007	0.164783	0.0667153	0.0454871	0.0290359	0.000734644	0.00147042	0.126001	0.107299	0.443133	0.00217051	0.00184621	0.00412816	0.0656216	0.0855511	0.00339126	0.107668	0.0313525	0.000388488	0.00565427	0.00169623	0.00950818	0.00155913	0.000260328	0.00357401	0.000559739	0.0386786	0.620104	0.170216	0.00814194	0.0250334	0.0166112	0.0837768	0.0897977
M01884138	0.31968	0.00183611	0.0106014	0.0882246	0.156398	0.00992391	0.160773	0.0765585	0.0528618	0.0303719	0.000677029	0.00116374	0.126603	0.102807	0.409763	0.00236947	0.00297858	0.00394057	0.0614291	0.0798396	0.00335843	0.111557	0.0288006	0.000341306	0.00457925	0.00158253	0.00910693	0.00138908	0.000249268	0.00355972	0.000656097	0.029898	0.532403	0.140242	0.00822542	0.0222384	0.014119	0.0907595	0.0831207
M01669685	0.298075	0.00178257	0.00998576	0.0886389	0.155808	0.00808032	0.151756	0.0732641	0.0378665	0.0309248	0.000768372	0.00226209	0.119962	0.0978084	0.446012	0.00359402	0.00329825	0.00464392	0.0661548	0.073257	0.00325889	0.115916	0.0281216	0.000397599	0.00739513	0.00197522	0.009758	0.000946886	0.000230123	0.00312946	0.000705338	0.0398369	0.675696	0.178347	0.00971855	0.0217055	0.0135569	0.0811568	0.0915719
M01669701	0.314349	0.00130173	0.0117259	0.0923918	0.155514	0.00996069	0.168386	0.0907546	0.0425919	0.0324779	0.000728243	0.00170242	0.122412	0.0989635	0.486772	0.00324107	0.00408879	0.00493174	0.065467	0.0879294	0.00348431	0.117814	0.0289458	0.000316232	0.00611977	0.00179435	0.00988438	0.00137461	0.000340762	0.00376918	0.00086944	0.0400407	0.630909	0.172664	0.0120211	0.0234818	0.0153805	0.0873351	0.0979521
M01669702	0.30552	0.00165192	0.0117301	0.0909339	0.161995	0.00929836	0.158178	0.0892938	0.0418639	0.029974	0.000781319	0.00165689	0.124471	0.103153	0.439349	0.00282946	0.00335101	0.00551706	0.066697	0.0906443	0.00345228	0.109522	0.0302148	0.000277408	0.00772156	0.00175833	0.0107167	0.00122265	0.000287227	0.00338859	0.000774054	0.0376714	0.644115	0.168872	0.00804251	0.0243009	0.0141395	0.0910522	0.0920536
M01374246	0.320907	0.00182442	0.00976686	0.0920525	0.154714	0.00831623	0.154575	0.0740066	0.0374954	0.0331582	0.000755273	0.0020771	0.120624	0.0947867	0.45214	0.003165	0.00280251	0.00395022	0.066533	0.0906443	0.00308267	0.106088	0.0273025	0.000290245	0.0076522	0.00164399	0.00960542	0.00110245	0.000277107	0.00358758	0.000806501	0.0361063	0.627586	0.163226	0.00897949	0.0262104	0.0152011	0.0889336	0.0847612
M01379209	0.308566	0.00362428	0.00833906	0.0909588	0.124499	0.00777184	0.165512	0.0805687	0.0384154	0.0308582	0.000606701	0.00170192	0.111704	0.0991615	0.43149	0.00231459	0.00255872	0.00353722	0.0625228	0.0829996	0.00359017	0.107546	0.0316709	0.00038341	0.00708186	0.00136907	0.00971212	0.00108533	0.000271731	0.00356781	0.000650297	0.0374343	0.627955	0.17383	0.0103143	0.0258464	0.0165627	0.0842154	0.082027
M01379210	0.318579	0.00329568	0.0104153	0.0922348	0.155078	0.00785784	0.139628	0.0718192	0.0377984	0.0284732	0.000661644	0.00142043	0.125441	0.0998906	0.473912	0.00740316	0.00366449	0.00420191	0.0709078	0.0855479	0.00303052	0.0971564	0.0247543	0.000365228	0.00840309	0.00172023	0.010365	0.00123848	0.000256536	0.00321817	0.0007923	0.0427096	0.665864	0.18057	0.0102023	0.0294867	0.0208633	0.0722801	0.0874954
M00712896	NA	NA	NA	NA	NA	NA	NA	NA	NA	NA	NA	NA	NA	NA	0.477392	0.0030956	0.0024726	0.00538065	0.0770896	0.0937863	0.0035177	0.114442	0.0300328	0.0004131	0.00566665	0.00249865	0.0108648	0.0017275	0.000381814	0.00425055	0.000792898	0.0334938	0.579261	0.14043	0.0103439	0.024306	0.0142428	0.0938819	0.108884
M00712897	NA	NA	NA	NA	NA	NA	NA	NA	NA	NA	NA	NA	NA	NA	0.511568	0.0029202	0.0026882	0.0064131	0.0748361	0.086836	0.0044156	0.125204	0.03249	0.0005762	0.00412489	0.002554	0.0094881	0.00204402	0.000351717	0.0045565	0.000740833	0.0373586	0.644326	0.14828	0.0109219	0.0260753	0.014489	0.0965402	0.105239
M00712898	NA	NA	NA	NA	NA	NA	NA	NA	NA	NA	NA	NA	NA	NA	0.483684	0.0009178	0.0022864	0.0048765	0.0672437	0.0934146	0.003381	0.112621	0.0258068	0.000377085	0.004277	0.0024971	0.0110669	0.0012332	0.0004097	0.0035684	0.000788385	0.0310362	0.554763	0.153079	0.00985545	0.0222524	0.0120512	0.104406	0.102232
M01233508	0.319159	0.000958424	0.0102383	0.0943998	0.15291	0.00996146	0.151645	0.0798385	0.0444121	0.0354234	0.000634941	0.00193151	0.119555	0.10497	0.467904	0.00419997	0.00246264	0.00465822	0.0688968	0.0929085	0.00355297	0.119723	0.0277648	0.000369762	0.00868741	0.00198815	0.00972	0.00120832	0.000306749	0.0039121	0.000695507	0.0355001	0.578262	0.161996	0.00888113	0.022032	0.0150294	0.09214	0.096592
M01221962	0.306464	0.00207669	0.00994075	0.0919818	0.141427	0.00938194	0.149522	0.0647836	0.0442301	0.0262031	0.000649999	0.00160659	0.122629	0.103326	0.46499	0.00463958	0.00241791	0.00443257	0.0739863	0.097479	0.00295554	0.109522	0.0262104	0.000363134	0.00784497	0.00189269	0.00893534	0.00135951	0.000210279	0.00376634	0.000787044	0.0377923	0.623342	0.146629	0.00952466	0.0278486	0.0157461	0.0800388	0.0951253
M01319875	0.33318	0.00155196	0.0108879	0.0913234	0.169887	0.00954021	0.163325	0.0696318	0.0492162	0.0315985	0.000658755	0.00182987	0.13428	0.0991615	0.414042	0.00290097	0.00223842	0.00529316	0.0714546	0.101349	0.00316266	0.106453	0.0236967	0.000286612	0.00542314	0.00184209	0.00899915	0.00133412	0.000281963	0.00376187	0.000646498	0.0342763	0.604001	0.144914	0.0101535	0.0235901	0.0164216	0.0892178	0.0867863
M00616855	NA	NA	NA	NA	NA	NA	NA	NA	NA	NA	NA	NA	NA	NA	0.534216	0.00385275	0.0028289	0.0053432	0.0733782	0.104119	0.0042108	0.123189	0.025847	0.0005165	0.00445091	0.0033112	0.0115029	0.00172305	0.00029805	0.0038073	0.000597012	0.0429891	0.627913	0.168996	0.00946837	0.0276683	0.0159554	0.0967638	0.109978
M00616856	NA	NA	NA	NA	NA	NA	NA	NA	NA	NA	NA	NA	NA	NA	0.478215	0.0021396	0.00226668	0.0055152	0.0620501	0.0983988	0.0034119	0.113987	0.0299419	0.000446377	0.00322963	0.0033372	0.010052	0.001882	0.0003754	0.0040518	0.000807231	0.0409787	0.672056	0.175769	0.00805425	0.0288048	0.0158514	0.0914634	0.100536
M00616857	NA	NA	NA	NA	NA	NA	NA	NA	NA	NA	NA	NA	NA	NA	0.502735	0.0008535	0.0015282	0.0053605	0.0696128	0.0910266	0.0036957	0.120615	0.0315347	0.0005742	0.0047183	0.0036052	0.00987416	0.00246325	0.0003425	0.00465363	0.000698858	0.043677	0.530961	0.121542	0.00928642	0.0257623	0.0142729	0.0935117	0.110069
M01411520	0.339094	0.00249427	0.00970428	0.0935108	0.156034	0.00977891	0.157127	0.0645279	0.0455705	0.034521	0.000790665	0.00163695	0.128766	0.109369	0.445027	0.00549279	0.00332587	0.00403938	0.0658646	0.0870094	0.00365787	0.116418	0.0308664	0.000433809	0.00546129	0.00198935	0.00956865	0.00151029	0.000267077	0.00344861	0.000649052	0.0374833	0.61642	0.150651	0.00826346	0.0264917	0.020174	0.0816837	0.0882246
M01411618	0.335677	0.00293426	0.00918661	0.0903333	0.152752	0.00881666	0.142545	0.0740066	0.036821	0.0327328	0.000765944	0.00178401	0.124321	0.103623	0.489328	0.00342057	0.00316558	0.00422253	0.0692672	0.08786	0.00354709	0.108096	0.0304876	0.000434056	0.0080474	0.0015891	0.0104899	0.00149719	0.000273249	0.00344143	0.000728199	0.0415454	0.617909	0.144478	0.00982863	0.0296512	0.0201337	0.079936	0.0889537
M01411619	0.310859	0.0029932	0.0088998	0.0869486	0.153482	0.0091686	0.148742	0.0681735	0.0390084	0.0240936	0.00067889	0.00161582	0.128221	0.10226	0.473197	0.00666476	0.00392555	0.00450582	0.0703609	0.0926064	0.00366412	0.113676	0.0255195	0.00030861	0.0064561	0.00221982	0.00958553	0.00129311	0.000240429	0.00361202	0.000711054	0.0345269	0.569902	0.145068	0.01012	0.0244432	0.0172563	0.092295	0.0916879
M01794715	0.313305	0.00292769	0.010832	0.0959453	0.160905	0.00952612	0.156902	0.083918	0.0423189	0.0273516	0.000705127	0.00127908	0.122303	0.115171	0.438506	0.00258271	0.00209512	0.00446292	0.0652392	0.0827859	0.00339394	0.109704	0.0320349	0.000377046	0.00598463	0.00170431	0.010433	0.00147577	0.000219511	0.00363725	0.000666854	0.0377611	0.646697	0.155391	0.00855479	0.0274845	0.0168958	0.081854	0.0940319
M01851926	0.292008	0.00109669	0.00966901	0.0861959	0.144157	0.00870334	0.141048	0.0696128	0.0389516	0.0262527	0.000682009	0.00138016	0.122668	0.0962187	0.421002	0.000994452	0.00231144	0.00375946	0.0673804	0.0789336	0.00332024	0.101686	0.0300328	0.000338756	0.00748617	0.00130595	0.00978582	0.000928811	0.000238285	0.00312746	0.000753371	0.0404101	0.665853	0.178702	0.0103073	0.0249732	0.0153699	0.0733075	0.0852847
M01851929	0.31305	0.00184609	0.00965836	0.0851025	0.145249	0.0102692	0.163645	0.0801822	0.0487805	0.022172	0.000752466	0.00164101	0.128227	0.107517	0.424363	0.00229065	0.00269447	0.00520928	0.0609567	0.0853549	0.0034621	0.103326	0.0281216	0.000302341	0.00576988	0.00140214	0.00951816	0.00132626	0.000262501	0.00363289	0.000680557	0.0387871	0.647807	0.162232	0.00828176	0.0245723	0.0150212	0.0824038	0.0863781
M00811819	0.29315	0.0006219	0.0082727	0.0845095	0.139073	0.0073856	0.144601	0.0800911	0.0412277	0.0304924	0.0005552	0.0022547	0.12351	0.107153	0.400585	0.00145275	0.0014485	0.0043033	0.0679726	0.0877805	0.002894	0.106242	0.0259341	0.000313	0.0036235	0.00233987	0.00734775	0.0012905	0.00028555	0.0036182	0.000660715	0.0306186	0.566952	0.134551	0.0100107	0.0196583	0.0139633	0.0910604	0.096948
M00811831	0.289354	0.00106045	0.00863855	0.0816409	0.150837	0.0077646	0.137494	0.0669709	0.0475064	0.0277285	0.0005915	0.00178585	0.13366	0.105422	0.390271	0.00120335	0.0013274	0.00508245	0.0701144	0.0954503	0.0025949	0.0902502	0.0216226	0.0003032	0.002751	0.00221652	0.00687727	0.0013626	0.00029815	0.0037651	0.000651094	0.0289672	0.560017	0.121564	0.00998797	0.0217751	0.012848	0.0813578	0.0878539
M00811833	0.295598	0.0020247	0.0080059	0.0833713	0.147483	0.0077501	0.155125	0.0645104	0.0494183	0.0308291	0.0005954	0.0020483	0.121815	0.0994992	0.398058	0.0026144	0.0012437	0.0040077	0.065467	0.0806333	0.0036823	0.118543	0.0318529	0.0003961	0.0039316	0.00227285	0.00746295	0.00124	0.0003148	0.00341985	0.000561873	0.0306499	0.550791	0.141329	0.00890682	0.0212281	0.0136247	0.0822245	0.0898634
M02318771	0.323075	0.00219263	0.0101786	0.0870991	0.169096	0.0113089	0.142128	0.0761662	0.0466472	0.0283346	0.000673216	0.0013722	0.125966	0.102405	0.489432	0.0053585	0.00286591	0.00529701	0.0663265	0.0969388	0.0041822	0.126093	0.0298834	0.00051039	0.00476889	0.00225817	0.00993667	0.00140208	0.000258382	0.00393636	0.000741945	0.0345796	0.570492	0.137805	0.0102713	0.0242698	0.0164384	0.0950154	0.0911079
M02318772	0.305343	0.00268489	0.00961912	0.0869785	0.162901	0.0111776	0.149781	0.074344	0.0546647	0.0261324	0.000501293	0.0015669	0.119886	0.09457	0.501029	0.00250952	0.00248533	0.00488151	0.0659621	0.105685	0.00423001	0.120262	0.0284257	0.000447305	0.0058054	0.00259033	0.0107552	0.00145587	0.00019211	0.00415763	0.000731652	0.0340198	0.548306	0.132107	0.00979199	0.0251112	0.0183426	0.0993582	0.0998542
M02318773	0.263652	0.00154173	0.00861813	0.0829261	0.145044	0.00870505	0.138484	0.0619534	0.0400875	0.0218535	0.000565506	0.00125373	0.117454	0.0991254	0.491654	0.00435226	0.00298465	0.00436939	0.0663265	0.0898931	0.0040207	0.126458	0.0302602	0.000481172	0.00497009	0.00215445	0.00986263	0.0014811	0.000282023	0.00408013	0.000744203	0.0378944	0.589266	0.161125	0.0111759	0.0240525	0.015653	0.0881431	0.0966958
M01384237	0.362153	0.00170181	0.0106007	0.0951513	0.16697	0.00912501	0.149107	0.0798396	0.036821	0.0368211	0.000731123	0.00162645	0.129924	0.102807	0.485754	0.00483776	0.00285192	0.004429	0.0668976	0.100984	0.00275065	0.0969741	0.0255195	0.000308212	0.00584492	0.00193141	0.00997369	0.00128036	0.000233183	0.00362232	0.000699256	0.0403618	0.646319	0.15878	0.00802042	0.0291651	0.0185606	0.0940344	0.0917457
M01384238	0.3372	0.0012789	0.0105519	0.0993438	0.158585	0.00948266	0.142545	0.08786	0.0404666	0.0327287	0.00071637	0.00187113	0.130053	0.10864	0.453438	0.00305022	0.00213249	0.00436108	0.0674444	0.0860372	0.00362385	0.109005	0.0324462	0.000368419	0.00468079	0.00175969	0.00987221	0.0012787	0.000350139	0.00335059	0.000573561	0.0386874	0.647384	0.161142	0.00946216	0.0240612	0.0133841	0.0888732	0.0889537
M01384265	0.295388	0.00268466	0.00888165	0.0854903	0.149836	0.00748586	0.135983	0.0802042	0.0335399	0.0259603	0.000626259	0.00149826	0.118893	0.10864	0.456853	0.00545724	0.00316771	0.00469076	0.0721837	0.104265	0.00292715	0.0940576	0.0251549	0.000328679	0.00694254	0.0015899	0.00934138	0.00117902	0.000209395	0.00362518	0.000657902	0.0356012	0.565859	0.147348	0.00947867	0.022603	0.0171395	0.0942815	0.0899032
M01605433	0.295393	0.00159061	0.00863359	0.0859863	0.143871	0.0082667	0.165106	0.0703455	0.0437083	0.0303638	0.000653411	0.00155742	0.116245	0.104078	0.405179	0.00230453	0.00212072	0.00441552	0.0656047	0.0804918	0.00351981	0.10356	0.0251183	0.000296615	0.00565413	0.00180475	0.0083035	0.000948391	0.000214898	0.00297858	0.000704984	0.0335644	0.599683	0.169266	0.00724977	0.0245729	0.0134246	0.0837065	0.0844114
M01579220	0.311338	0.00139306	0.00916383	0.0865619	0.15581	0.00950829	0.163281	0.0743588	0.0447776	0.0314437	0.000685896	0.00165446	0.118979	0.103692	0.46601	0.00234128	0.00293368	0.00541759	0.0700874	0.0931522	0.00407309	0.108812	0.027	0.000441513	0.00472012	0.00210925	0.0104865	0.00142571	0.000313864	0.00350972	0.000940559	0.041221	0.676935	0.173577	0.0098289	0.025119	0.016886	0.0868581	0.087882
M01579221	0.319672	0.00315779	0.00884636	0.0883864	0.143067	0.00895419	0.162193	0.0626879	0.0415014	0.033746	0.000660253	0.00206301	0.12056	0.10114	0.428645	0.00214727	0.00245967	0.00488028	0.0634171	0.0920781	0.00411423	0.0984089	0.0286676	0.000353527	0.00541338	0.00160032	0.0103513	0.00117828	0.000271591	0.00344428	0.000777903	0.0409687	0.655649	0.179513	0.011285	0.0263931	0.0162283	0.082853	0.0845558
M01720195	0.294715	0.00125272	0.0105733	0.0931277	0.154048	0.0092651	0.177148	0.0900228	0.0378665	0.0290561	0.00068911	0.00165298	0.122909	0.106064	0.433126	0.000136198	0.00161645	0.00470437	0.0664317	0.0892993	0.0032475	0.112352	0.0302749	0.00043039	0.00767682	0.00175972	0.0102155	0.0014009	0.00030909	0.0036341	0.000764829	0.0429879	0.700085	0.195197	0.00934912	0.0237876	0.0144969	0.0843399	0.0989292
M01682781	0.316631	0.0013955	0.00929979	0.0896736	0.143082	0.00914816	0.166197	0.0885918	0.0421828	0.0303322	0.000642503	0.00199571	0.126435	0.110105	0.442901	0.00197971	0.00222239	0.00376167	0.0671182	0.089659	0.00343923	0.111349	0.0309428	0.000408383	0.00632248	0.00154625	0.0106428	0.00162622	0.000318315	0.00327631	0.000694536	0.0418268	0.672581	0.179993	0.0106648	0.0253921	0.016045	0.0818954	0.0955472
M01682794	0.321472	0.00098968	0.0115427	0.0978663	0.162192	0.00974157	0.159742	0.0894756	0.0414767	0.0318618	0.000580523	0.00201165	0.13055	0.110162	0.414676	0.00057748	0.0020393	0.00403769	0.0658853	0.0847653	0.0029625	0.106061	0.0248693	0.000289716	0.00511341	0.00162644	0.00935201	0.00137573	0.000290133	0.00312188	0.000623428	0.0390397	0.66468	0.166596	0.00949631	0.0263483	0.0149781	0.0784274	0.0863985
M01501699	0.301952	0.00118904	0.00937433	0.0828292	0.158097	0.0094084	0.158834	0.074078	0.0502396	0.0291281	0.000697177	0.00212279	0.122442	0.101147	0.476828	0.0023539	0.00265206	0.00479196	0.0687498	0.0947413	0.00329084	0.102788	0.0267579	0.000532635	0.00634517	0.00225663	0.0114672	0.0012501	0.000239549	0.00327458	0.000913512	0.041757	0.65835	0.169011	0.00914819	0.027116	0.0176517	0.0878249	0.0959737
M01468221	0.319259	0.00172069	0.0101192	0.0953079	0.157669	0.010449	0.149452	0.10316	0.0448132	0.0319124	0.000671687	0.00206896	0.125067	0.109706	0.481121	0.00593016	0.00265104	0.00436561	0.0687639	0.092289	0.00334452	0.106062	0.0256702	0.000458819	0.00688435	0.00232759	0.0103156	0.00132238	0.000206145	0.00390773	0.00092747	0.0394685	0.642343	0.178121	0.010014	0.0256712	0.0155641	0.082683	0.0943982
M01468225	0.318413	0.00197192	0.0094054	0.0900235	0.157273	0.00896186	0.160994	0.0677914	0.0444659	0.0343883	0.000712634	0.00173604	0.125993	0.10481	0.467823	0.00301377	0.00398637	0.00423742	0.0630692	0.0939913	0.00371915	0.10752	0.030217	0.000514113	0.00664855	0.00208397	0.0113499	0.00107047	0.000326854	0.00348277	0.000902851	0.0485767	0.757151	0.202802	0.0129361	0.0270279	0.0156518	0.0827269	0.09423
M01355598	0.340608	0.000210122	0.0130719	0.0994989	0.176591	0.0106674	0.169749	0.0993334	0.040186	0.0368558	0.000656635	0.0019561	0.128636	0.115748	0.441275	0.000602129	0.00281834	0.00428804	0.0683371	0.0878031	0.00292084	0.0969476	0.021842	0.000303628	0.00691488	0.00161436	0.00897176	0.0012328	0.000201937	0.00305347	0.00076678	0.0384772	0.728865	0.19629	0.0125592	0.0229341	0.0148695	0.086543	0.0932118
M01343728	0.331254	0.00185605	0.00971518	0.0869488	0.160907	0.00893426	0.161127	0.0743517	0.046966	0.0318457	0.000826884	0.00191576	0.118916	0.101953	0.481805	0.00411784	0.00199359	0.0044271	0.0656047	0.100568	0.00339692	0.116278	0.0294867	0.000422248	0.00918456	0.00206188	0.0103741	0.00114511	0.000274689	0.00365208	0.000688724	0.0406441	0.617762	0.172262	0.00892634	0.0242631	0.0155181	0.0886069	0.0937616
M01343730	0.334255	0.00362527	0.00929533	0.0854082	0.132152	0.0109895	0.193447	0.0683638	0.0522499	0.0327554	0.000708757	0.00212309	0.129705	0.110273	0.451817	0.00394604	0.00274981	0.00419165	0.0700248	0.08746	0.00443349	0.117378	0.0371332	0.000608309	0.0058471	0.00228955	0.0104613	0.00185987	0.000385682	0.0036128	0.000698588	0.0433957	0.66516	0.184617	0.0116179	0.0279904	0.0172683	0.079007	0.0965077
M02309773	0.317991	0.00160083	0.0112117	0.0943878	0.177114	0.0105238	0.156771	0.0799227	0.0462754	0.0282984	0.00067793	0.00155196	0.121405	0.104956	0.494073	0.00306267	0.00299707	0.00497401	0.0663265	0.0987849	0.00396186	0.113703	0.0262391	0.00039365	0.00508683	0.00259133	0.00995679	0.00155063	0.000264027	0.00437451	0.000683043	0.0421219	0.67508	0.162598	0.0106408	0.0252592	0.014955	0.0901037	0.0911458
M02327389	0.279657	0.00137525	0.00981309	0.0834548	0.153061	0.00934498	0.14907	0.069977	0.0444012	0.0231466	0.000563448	0.00134344	0.117705	0.101676	0.46772	0.00266473	0.0028007	0.00558002	0.0731293	0.101555	0.0036066	0.112731	0.0204082	0.000315026	0.00373854	0.00247764	0.00992843	0.00120857	0.000200411	0.0043338	0.000739953	0.036492	0.572364	0.154954	0.00995863	0.0248381	0.0180791	0.0976385	0.0942663
M02327390	0.279548	0.000871169	0.00915574	0.0801749	0.150146	0.00987538	0.16035	0.0834548	0.045967	0.0240626	0.000616639	0.00126987	0.121062	0.108236	0.457341	0.0028017	0.00320259	0.00511081	0.0685131	0.100583	0.00332331	0.109815	0.0228377	0.000249285	0.00439781	0.00200205	0.00942993	0.00142917	0.000239524	0.00358382	0.000796862	0.0341463	0.569324	0.141017	0.0100402	0.0236632	0.0164673	0.0936281	0.0913508
M02395642	0.2831	0.0013701	0.009908	0.09111	0.1526	0.00796352	0.136894	0.0747103	0.0388475	0.0246846	0.00050295	0.00137386	0.1202	0.102023	0.4492	0.0061535	0.002249	0.004788	0.07289	0.08965	0.002621	0.09876	0.01992	0.000215817	0.003767	0.0023965	0.0079055	0.001094	0.00023985	0.002971	0.0007187	0.02866	0.4818	0.1423	0.00849671	0.0220377	0.0158484	0.091535	0.0826
M02395643	0.319	0.002289	0.01089	0.094025	0.1497	0.00827372	0.147164	0.070865	0.0405445	0.0289584	0.00065825	0.0014425	0.12415	0.10205	0.4713	0.0073755	0.003641	0.005347	0.07434	0.09512	0.003109	0.1199	0.0257143	0.0003109	0.004862	0.002224	0.0096032	0.0011285	0.0003084	0.0027995	0.00073755	0.02916	0.5074	0.1464	0.00922158	0.0211758	0.01523	0.097555	0.08831
M02395661	0.2742	0.002701	0.0093075	0.087645	0.1365	0.00804352	0.147501	0.0604737	0.0413337	0.0252734	0.0006044	0.001226	0.11555	0.09354	0.457	0.005317	0.002273	0.005109	0.07052	0.09293	0.002987	0.1053	0.02211	0.0002652	0.0054855	0.002177	0.008953	0.001276	0.0002645	0.0036165	0.00070765	0.03187	0.5401	0.14605	0.00940932	0.019435	0.014495	0.0954	0.08649
M00294800	NA	NA	NA	NA	NA	NA	NA	NA	NA	NA	NA	NA	NA	NA	0.520328	0.00231686	0.00264892	0.00561124	0.0712116	0.0976073	0.00421546	0.12539	0.0314681	0.000503503	0.00427132	0.00308671	0.0108399	0.00201043	0.000385035	0.00432181	0.000764131	0.0374588	0.627447	0.157382	0.010553	0.0249998	0.0151042	0.0976401	0.107705
M00294802	NA	NA	NA	NA	NA	NA	NA	NA	NA	NA	NA	NA	NA	NA	0.520328	0.00231686	0.00264892	0.00561124	0.0712116	0.0976073	0.00421546	0.12539	0.0314681	0.000503503	0.00427132	0.00308671	0.0108399	0.00201043	0.000385035	0.00432181	0.000764131	0.0374588	0.627447	0.157382	0.010553	0.0249998	0.0151042	0.0976401	0.107705
M00294803	NA	NA	NA	NA	NA	NA	NA	NA	NA	NA	NA	NA	NA	NA	0.520328	0.00231686	0.00264892	0.00561124	0.0712116	0.0976073	0.00421546	0.12539	0.0314681	0.000503503	0.00427132	0.00308671	0.0108399	0.00201043	0.000385035	0.00432181	0.000764131	0.0374588	0.627447	0.157382	0.010553	0.0249998	0.0151042	0.0976401	0.107705
M00604144	0.319261	0.0013558	0.00933956	0.0875957	0.156849	0.00837673	0.149461	0.0729092	0.0481894	0.0325527	0.00061049	0.00195458	0.130526	0.108937	0.469811	0.00260928	0.00221792	0.00498532	0.0707281	0.0983503	0.00366491	0.112053	0.0269123	0.000439422	0.00358242	0.00251628	0.00823811	0.0012839	0.00035052	0.00398599	0.000782963	0.0350689	0.59283	0.139098	0.00963723	0.0247952	0.0168447	0.0939544	0.098187
M00604105	0.393331	0.0025926	0.0109821	0.0938108	0.18919	0.0115849	0.171116	0.0768109	0.04758	0.0350842	0.00081308	0.00215636	0.153098	0.116872	0.561344	0.00178832	0.00375181	0.00462759	0.073642	0.0837277	0.00508289	0.125265	0.0356753	0.000563624	0.00351492	0.0031268	0.0109113	0.00169133	0.000309863	0.00416854	0.00089162	0.0502436	0.739953	0.176903	0.0100366	0.0316892	0.0176462	0.0961292	0.112809
M00604143	0.421192	0.0022362	0.0112639	0.106059	0.1719	0.0120782	0.167289	0.0836446	0.0610831	0.0418951	0.000712	0.00244515	0.150567	0.111974	0.54426	0.0019669	0.0043632	0.0052766	0.0685194	0.0905184	0.00440013	0.120239	0.0297494	0.000470493	0.00296745	0.00237239	0.0109099	0.00297485	0.00029225	0.00374165	0.000976258	0.0436015	0.671421	0.175982	0.0092865	0.0277424	0.0162499	0.105165	0.111572
M01308513	0.320727	0.00207236	0.0105863	0.0935108	0.157856	0.00916568	0.151659	0.0816624	0.0393729	0.02908	0.000642208	0.00164459	0.129475	0.10226	0.437449	0.00111848	0.00314671	0.00423582	0.0661684	0.0929639	0.0032133	0.102807	0.0288006	0.000347286	0.00557778	0.00148896	0.00930553	0.00135519	0.00024641	0.00352736	0.000774384	0.03744	0.619694	0.158787	0.0102163	0.0249819	0.0162383	0.0873147	0.0875321
M01312250	0.339656	0.00245781	0.0101188	0.0980678	0.154575	0.00915783	0.155669	0.0849435	0.0411958	0.0274003	0.000766609	0.00166061	0.126376	0.10226	0.472874	0.00623022	0.00332853	0.00443332	0.0701786	0.0842144	0.00324865	0.110828	0.0269778	0.000349413	0.00711007	0.00240429	0.0101925	0.00157236	0.000278241	0.00371495	0.000742154	0.0333427	0.548528	0.146001	0.00953209	0.0246113	0.0202612	0.0889648	0.0924171
M01312251	0.306122	0.00154883	0.0096458	0.0887714	0.153117	0.00897717	0.147242	0.0746983	0.040417	0.0260819	0.000713446	0.00147866	0.123402	0.0980678	0.451374	0.00593404	0.00268565	0.0043046	0.0685381	0.0911411	0.003076	0.115567	0.0218739	0.00027751	0.00773865	0.00199042	0.0107357	0.00105827	0.000316585	0.00354271	0.000694374	0.0331128	0.56472	0.161422	0.0093395	0.0213104	0.0156805	0.089559	0.0884676
M02295596	0.339969	0.00201201	0.0111381	0.0863703	0.173834	0.0104539	0.154155	0.0645044	0.0459184	0.0305201	0.000704692	0.0016576	0.134219	0.104956	0.469858	0.00318944	0.00283098	0.00512289	0.0710641	0.0962099	0.00400685	0.127551	0.0291545	0.000354338	0.00477114	0.00179599	0.00914611	0.00136259	0.000254199	0.00435532	0.00061385	0.0331678	0.542413	0.148625	0.0100897	0.0233573	0.0167002	0.0963573	0.0914723
M02273348	0.340966	0.000601432	0.0124684	0.0967566	0.170554	0.0103505	0.157146	0.0843299	0.0431259	0.0306437	0.000749847	0.00178112	0.132732	0.0962099	0.488503	0.000610596	0.00240998	0.00538227	0.0703353	0.106414	0.00339822	0.0976676	0.0291545	0.000447172	0.00678561	0.00156457	0.010523	0.00153901	0.000254797	0.00362273	0.000792081	0.0412753	0.675991	0.16453	0.0105505	0.0254014	0.0162965	0.0962927	0.0924916
M02278444	0.328105	0.00181578	0.0100541	0.0907279	0.155576	0.00994338	0.160714	0.0754373	0.0513848	0.0291039	0.000736898	0.00172813	0.123968	0.0978499	0.447064	0.00278171	0.00206998	0.00495263	0.0716715	0.0971817	0.00387381	0.116132	0.0242954	0.00036483	0.00437537	0.00165409	0.00955869	0.00128507	0.000264293	0.00400231	0.00064672	0.03189	0.545476	0.151761	0.00919724	0.0219798	0.0169363	0.0980532	0.0896501
M02272016	0.302732	0.00109582	0.0109285	0.0951166	0.159621	0.00948442	0.156395	0.0819742	0.0397478	0.0286139	0.000694067	0.00166644	0.118042	0.101676	0.470172	0.00266584	0.00181074	0.00543672	0.0760447	0.101138	0.00386093	0.129252	0.0257532	0.000430837	0.00588243	0.00192356	0.00961414	0.00118892	0.000279433	0.00365321	0.000782253	0.0325302	0.594698	0.152051	0.00939005	0.0198508	0.0144249	0.104435	0.0979106
M02272017	0.32372	0.00110591	0.0113762	0.0951166	0.166768	0.0103929	0.157991	0.0821445	0.0431935	0.0300232	0.000687161	0.0016756	0.126769	0.10277	0.46378	0.00286472	0.0018798	0.00482951	0.071793	0.109329	0.0036135	0.112488	0.0279397	0.000321135	0.00667146	0.0017855	0.00966501	0.00110591	0.000280031	0.00412748	0.000790354	0.0372498	0.621186	0.156636	0.0102156	0.0229309	0.0151039	0.0952406	0.0979106
M02261380	0.297515	0.00155607	0.00957901	0.0901968	0.144315	0.0108875	0.155248	0.0732507	0.0426385	0.0271325	0.000706086	0.001219	0.120799	0.0940233	0.479007	0.00487925	0.00380953	0.00515988	0.0714286	0.0953808	0.0043178	0.131924	0.0276968	0.000449829	0.00505689	0.00179852	0.0100673	0.00163795	0.000282156	0.0045631	0.000729195	0.0321894	0.549641	0.130766	0.0101635	0.022237	0.0150623	0.0935808	0.0943878
M02083280	0.359784	0.00225997	0.0103798	0.0927478	0.153426	0.0119412	0.188776	0.0776239	0.0615889	0.0278328	0.00078398	0.00139358	0.132047	0.119898	0.465869	0.00222171	0.00195005	0.00364657	0.0626822	0.0830904	0.0037871	0.114804	0.0334343	0.000381036	0.00453487	0.00190948	0.0106403	0.00162765	0.00039179	0.00430677	0.000673015	0.0388985	0.629013	0.154579	0.0103255	0.0257767	0.0181726	0.0822954	0.0869776
M02156445	0.353716	0.00318413	0.010369	0.090379	0.169096	0.011655	0.171283	0.0553936	0.053207	0.0346841	0.000780128	0.0017146	0.134393	0.108236	0.504051	0.00288305	0.00267682	0.00542211	0.0711856	0.103499	0.00437796	0.118562	0.0335277	0.000434954	0.00644701	0.00186751	0.0112822	0.00168171	0.000270137	0.00439578	0.000777536	0.0412636	0.656228	0.163393	0.01069	0.0310982	0.0183125	0.0923134	0.100219
M02156446	0.351513	0.00459882	0.0102036	0.0914723	0.167638	0.0104677	0.174927	0.0582608	0.0502915	0.0329862	0.000693536	0.00176585	0.12959	0.114067	0.513452	0.00686958	0.00355685	0.00511439	0.0765306	0.105685	0.00416613	0.131924	0.0306122	0.000386345	0.00602459	0.00200663	0.0111124	0.00156087	0.000401287	0.00440937	0.000802506	0.0350324	0.56522	0.137348	0.0101935	0.0253817	0.0190241	0.0979994	0.0892857
M00393285	NA	NA	NA	NA	NA	NA	NA	NA	NA	NA	NA	NA	NA	NA	0.536286	0.00188087	0.0024745	0.0063072	0.0750344	0.0995036	0.0045263	0.140501	0.0325894	0.0004969	0.0073006	0.00296416	0.0100345	0.00203087	0.00035735	0.0044781	0.000865293	0.0366348	0.627358	0.162412	0.0110846	0.0235278	0.0150542	0.102715	0.109885
M00365928	NA	NA	NA	NA	NA	NA	NA	NA	NA	NA	NA	NA	NA	NA	0.482547	0.001964	0.0026381	0.0052625	0.055772	0.093551	0.0035092	0.122825	0.0293952	0.0003946	0.00423028	0.00262196	0.010522	0.00193782	0.000417313	0.00469625	0.00054532	0.0358904	0.633214	0.153883	0.00966452	0.0251943	0.013713	0.0921474	0.0984476
M00393368	NA	NA	NA	NA	NA	NA	NA	NA	NA	NA	NA	NA	NA	NA	0.483995	0.0025179	0.0019481	0.0056615	0.0746241	0.0879145	0.0042372	0.117813	0.0305832	0.0004436	0.00341944	0.00302414	0.00957157	0.00189942	0.00034927	0.0041267	0.000780622	0.0343086	0.621958	0.143291	0.0091711	0.0257554	0.0164043	0.0881867	0.103142
M00920688	0.309011	0.000693838	0.0111277	0.0962187	0.169549	0.00832387	0.131754	0.0705239	0.0393156	0.0354108	0.000459787	0.00119388	0.125352	0.0973121	0.475222	0.00199471	0.00179447	0.00563013	0.0777677	0.106753	0.00346756	0.114173	0.0256644	0.000290143	0.00440526	0.00244445	0.0080014	0.00116238	0.000312026	0.00365426	0.000853457	0.0317631	0.581378	0.160928	0.0076447	0.0217099	0.0148672	0.0933339	0.0984055
M00886672	0.258302	0.00121089	0.00947222	0.083098	0.148162	0.00746024	0.134022	0.0627647	0.0367729	0.0257231	0.000407829	0.00115474	0.12329	0.107882	0.499137	0.00234571	0.00126358	0.00522794	0.0754318	0.076902	0.0027011	0.100109	0.0225701	0.000333779	0.00376868	0.00154333	0.00687384	0.000896859	0.000293911	0.00338881	0.000526059	0.0228849	0.541961	0.134754	0.0076447	0.0136513	0.0163694	0.088046	0.0913234
M00886684	0.264265	0.000743853	0.00864324	0.0849203	0.130324	0.00785679	0.139226	0.0648747	0.04332	0.0300024	0.000432887	0.00112833	0.123032	0.108246	0.39672	0.00194786	0.00178628	0.00403235	0.0704305	0.0835457	0.00250979	0.102779	0.021842	0.00042777	0.00301623	0.00170975	0.00696455	0.00179387	0.000193302	0.00295438	0.000426856	0.0217356	0.472459	0.132905	0.00860029	0.0161085	0.0127023	0.0951359	0.0904838
M01773179	0.276206	0.00109878	0.0078152	0.0792797	0.149254	0.00864429	0.130519	0.0769055	0.0364033	0.0285251	0.000754308	0.00160291	0.115888	0.102964	0.434693	0.00384874	0.00335218	0.00414199	0.0662919	0.0854639	0.00323059	0.111065	0.0251198	0.000483762	0.0105115	0.00205635	0.00982477	0.00121446	0.000319447	0.00384895	0.000915242	0.0355822	0.590688	0.15986	0.00911485	0.0223953	0.0158977	0.0835883	0.0892996
M01773183	0.272552	0.00103492	0.00826184	0.085308	0.149346	0.00882481	0.132857	0.0817317	0.0365864	0.0296894	0.000693319	0.00167034	0.115956	0.10169	0.406382	0.0021717	0.00214647	0.00497146	0.0667971	0.0946662	0.00371405	0.109893	0.0318535	0.000560529	0.00410499	0.00193247	0.00996188	0.00140394	0.000356594	0.00364283	0.000860086	0.0346405	0.588071	0.157003	0.0100285	0.0243916	0.0131743	0.085918	0.0866616
M01838859	0.29301	0.00140038	0.0101929	0.0861959	0.141609	0.0101152	0.156355	0.0787244	0.0458682	0.0234902	0.000626096	0.00111011	0.126408	0.110068	0.456423	0.000898879	0.00200095	0.00380007	0.0602733	0.086549	0.00333884	0.107699	0.0313979	0.000329181	0.00622042	0.00170018	0.00999808	0.00147609	0.000267875	0.00339452	0.000991168	0.0449379	0.732546	0.182419	0.0105115	0.0241627	0.0140872	0.0829625	0.0845558
M01957363	0.311237	0.000567647	0.0103402	0.0938753	0.149471	0.00972025	0.156306	0.0807879	0.0459822	0.0286485	0.000614829	0.000994819	0.126107	0.0956981	0.451025	0.00180621	0.00268778	0.00569846	0.0705432	0.110463	0.00334926	0.093693	0.0295297	0.000485111	0.00444978	0.00179441	0.00958544	0.00124745	0.000274572	0.00403134	0.000519534	0.0358084	0.601013	0.139349	0.0101053	0.0256434	0.0169013	0.0924193	0.0809333
M01957365	0.345484	0.00118301	0.0106332	0.0900474	0.159116	0.00955697	0.150503	0.0791018	0.0436681	0.0282729	0.000702481	0.00144317	0.123796	0.103172	0.444593	0.00330832	0.00268127	0.00491604	0.0663507	0.105481	0.00325429	0.0960019	0.0252765	0.00043343	0.00511865	0.0015695	0.00971784	0.0012383	0.000263821	0.00320074	0.000577349	0.0304206	0.556198	0.133588	0.00826346	0.0226454	0.0160236	0.0916078	0.0845789
M01983547	0.307106	0.00107635	0.011093	0.0955159	0.145097	0.00615985	0.122858	0.0732774	0.0319409	0.0285458	0.000619348	0.00131771	0.111301	0.08786	0.434012	0.0027543	0.00248058	0.00509582	0.0658039	0.0944222	0.00280331	0.08786	0.0240612	0.000436334	0.00526834	0.00177998	0.00913657	0.00112893	0.00023946	0.00305839	0.000533224	0.0362637	0.600878	0.149977	0.00838498	0.0258841	0.0180118	0.082502	0.0841889
M02041291	0.338428	0.00205079	0.0101831	0.0880866	0.160151	0.00903349	0.165478	0.0493197	0.04666	0.0275312	0.000733777	0.00115175	0.130072	0.105321	0.439997	0.00308505	0.00236163	0.00427144	0.0639914	0.0980321	0.00331906	0.115889	0.0295189	0.000493922	0.00591584	0.0019461	0.00943364	0.00151404	0.000301307	0.00361226	0.000700973	0.0348682	0.596432	0.152105	0.00996113	0.0206511	0.015521	0.0905688	0.0946008
M02041295	0.350539	0.00132392	0.0111083	0.0952665	0.166757	0.0108649	0.165982	0.0871746	0.0493075	0.0368231	0.000708604	0.001525	0.134137	0.103755	0.41787	0.00119782	0.00205657	0.00449145	0.067602	0.0935967	0.00372719	0.115015	0.0318231	0.000491132	0.00544111	0.00154895	0.00928291	0.00137651	0.000304761	0.0039361	0.000708211	0.0367717	0.624664	0.146546	0.0114189	0.0244538	0.0172104	0.0802581	0.085277
M02041298	0.322327	0.00192876	0.0100662	0.091776	0.148445	0.00943365	0.155977	0.0712213	0.0476647	0.0297066	0.000645259	0.00163753	0.119145	0.0980321	0.438045	0.00229297	0.00206547	0.00512781	0.0696064	0.0937804	0.00317217	0.107872	0.0284257	0.00042579	0.00549197	0.00201707	0.00935961	0.001592	0.000301081	0.00395557	0.000727801	0.0330963	0.568951	0.141512	0.0116618	0.0225948	0.0179823	0.0907609	0.0925378
M02045359	0.301897	0.000494586	0.00978487	0.0949951	0.152575	0.0100644	0.166317	0.0889727	0.0443188	0.0259734	0.000788097	0.00140673	0.122864	0.104227	0.464223	0.000701371	0.000784776	0.00440771	0.06351	0.0946712	0.00312609	0.108802	0.0292999	0.000373049	0.00573229	0.00223121	0.00973427	0.00131423	0.000278105	0.00366904	0.000817846	0.0335628	0.587851	0.157741	0.01069	0.0190068	0.0154958	0.0878303	0.09317
M02045361	0.32298	0.0022018	0.0102737	0.0915938	0.164237	0.00975784	0.150632	0.0649466	0.047619	0.0226879	0.000752702	0.00159253	0.125088	0.114431	0.464565	0.00392481	0.00264917	0.00417981	0.0635915	0.0922595	0.00326129	0.11926	0.0293814	0.000391923	0.00602633	0.00209608	0.00995918	0.00167553	0.000332889	0.00419303	0.000833783	0.0383952	0.633774	0.14746	0.0104671	0.0251458	0.0148749	0.0847489	0.095541
M02142170	0.351347	0.00102666	0.0108514	0.0923834	0.175292	0.00982298	0.160593	0.0801441	0.0409757	0.0385906	0.000780393	0.00216972	0.123918	0.103863	0.477747	0.00184659	0.00256865	0.00487699	0.0750729	0.0918367	0.00339997	0.122124	0.0280612	0.000381889	0.00719128	0.00154111	0.00929553	0.00119078	0.000300749	0.00379419	0.000764302	0.0360023	0.593658	0.167554	0.00957845	0.0218317	0.0164295	0.101688	0.102041
M02022852	0.346593	0.00207848	0.010913	0.0870991	0.154155	0.010392	0.150875	0.0809038	0.0420117	0.0393095	0.000707281	0.00177848	0.127103	0.110058	0.486037	0.00352671	0.00278104	0.00435326	0.0659621	0.0912945	0.0034451	0.111516	0.0269679	0.000338268	0.00683342	0.00179086	0.0107024	0.00116089	0.000252805	0.00412867	0.000719898	0.0331901	0.57199	0.147267	0.00873316	0.0235293	0.0168844	0.0968269	0.0896501
M02101149	0.308435	0.00160322	0.00913207	0.0885569	0.135569	0.00913487	0.165572	0.0688102	0.0457416	0.0313193	0.000729992	0.00136979	0.114487	0.0896931	0.479967	0.00197456	0.00275249	0.00487507	0.0686953	0.0944029	0.00409879	0.120991	0.0335277	0.000436282	0.00408923	0.00183737	0.00966461	0.00135945	0.000270004	0.0038082	0.000775214	0.0417115	0.651419	0.156043	0.0121477	0.0257532	0.0178083	0.0940758	0.0956633
M02101152	0.353631	0.00226541	0.0114528	0.0915391	0.169549	0.0108523	0.179036	0.0794168	0.0572516	0.0314729	0.000721226	0.00119184	0.141023	0.114625	0.473944	0.00128587	0.00224755	0.00500157	0.0710038	0.098392	0.00403106	0.108999	0.033878	0.000371072	0.00385389	0.00212047	0.00952934	0.00163669	0.000304705	0.00401127	0.00071711	0.0396557	0.643281	0.141007	0.0121477	0.0267379	0.0165066	0.0890825	0.0934449
M01782631	0.321923	0.000452386	0.0108112	0.097136	0.167859	0.0109909	0.152532	0.0956864	0.0412047	0.029286	0.00069752	0.00143997	0.131784	0.118818	0.464539	0.00147772	0.00254792	0.00452188	0.0697073	0.0840917	0.00327351	0.103076	0.0278968	0.000372747	0.00760925	0.00133482	0.0103877	0.00116826	0.000273009	0.0038376	0.00102996	0.0422621	0.698116	0.198382	0.0107863	0.0244434	0.0148274	0.081064	0.0944283
M01782632	0.307591	0.00116237	0.00925814	0.0907521	0.156562	0.0116843	0.163655	0.0788138	0.0535241	0.0324627	0.000661025	0.00128377	0.127404	0.102426	0.462682	0.000843909	0.00192777	0.00418493	0.0679123	0.0841277	0.00423369	0.12875	0.0319626	0.000668638	0.00531188	0.00139571	0.010335	0.00163154	0.000286615	0.00436487	0.000999004	0.0415258	0.678298	0.178313	0.0110668	0.0259381	0.0165704	0.0822305	0.0976769
M00506567	NA	NA	NA	NA	NA	NA	NA	NA	NA	NA	NA	NA	NA	NA	0.500984	0.00217775	0.002802	0.00543977	0.0710799	0.0907371	0.0038966	0.121367	0.030307	0.0005185	0.0075715	0.0025251	0.0112852	0.00239599	0.00040205	0.00448515	0.000625347	0.0436924	0.700216	0.178232	0.0105587	0.0258931	0.0177052	0.0811866	0.099865
M00506568	NA	NA	NA	NA	NA	NA	NA	NA	NA	NA	NA	NA	NA	NA	0.502921	0.0010799	0.00256158	0.00522445	0.064075	0.0913414	0.0040736	0.13331	0.0326288	0.000460577	0.0052038	0.00290445	0.0126358	0.0017402	0.000388295	0.0037597	0.00079044	0.0375447	0.634805	0.175389	0.0101276	0.0234977	0.0141619	0.0878599	0.0973121
M00506569	NA	NA	NA	NA	NA	NA	NA	NA	NA	NA	NA	NA	NA	NA	0.523405	0.002854	0.0026613	0.00583435	0.0731386	0.092476	0.0039128	0.11681	0.0289458	0.0005486	0.00692485	0.0031421	0.0103732	0.00207461	0.0003388	0.00437385	0.000650363	0.0389545	0.637969	0.150514	0.00894933	0.0286232	0.0167334	0.0997897	0.109162
M01443521	0.304628	0.00178482	0.0103052	0.0851162	0.148954	0.00833275	0.159217	0.064183	0.0440722	0.0350973	0.000681437	0.00182156	0.117864	0.0980417	0.482654	0.00216616	0.00340226	0.00575168	0.0717641	0.097568	0.00442751	0.135105	0.0330462	0.000512213	0.00904217	0.00241695	0.0105311	0.00136793	0.000263459	0.00394219	0.000680316	0.0414625	0.656128	0.182797	0.010413	0.025847	0.0138452	0.0919611	0.0934856
M01396553	0.340101	0.00190994	0.00946492	0.0925993	0.134889	0.00858833	0.162596	0.0645279	0.0430186	0.0337637	0.000705738	0.00180714	0.131794	0.101713	0.457454	0.00302428	0.00273005	0.00423077	0.0683558	0.0889537	0.00313608	0.107911	0.0258841	0.000363368	0.00657425	0.00184768	0.00982144	0.00132502	0.000284621	0.00392634	0.000705604	0.0380614	0.6211	0.15927	0.00802042	0.0291651	0.021571	0.0826591	0.0882246
M01440245	0.306069	0.000718305	0.0120625	0.0929529	0.160008	0.00855896	0.137274	0.071636	0.0431414	0.0330975	0.000694832	0.00151794	0.122016	0.109339	0.441784	0.000791576	0.003185	0.00513063	0.0704852	0.0875531	0.00328128	0.116852	0.0287503	0.000438078	0.00509535	0.0025165	0.0101062	0.00135176	0.00033851	0.00330544	0.000791763	0.0375709	0.654845	0.156123	0.00860761	0.0237535	0.0135267	0.0892398	0.0966291
M00939578	0.282047	0.00075844	0.00913412	0.0869248	0.154356	0.00770956	0.147608	0.0770843	0.0341281	0.0236741	0.000570281	0.00138805	0.12975	0.095672	0.490167	0.00101037	0.0017651	0.00550499	0.0692235	0.104051	0.00315214	0.0945473	0.027556	0.000350247	0.00632599	0.00241682	0.00977574	0.00158911	0.000255753	0.00362543	0.000876441	0.0451267	0.659815	0.164968	0.00783226	0.0272811	0.0154025	0.101554	0.0984055
M00939580	0.307012	0.00051533	0.00878258	0.0878815	0.141973	0.00816252	0.143781	0.0877449	0.0384965	0.0274694	0.000534108	0.00172841	0.118977	0.107315	0.488877	0.00161364	0.00175376	0.00555212	0.0741686	0.10011	0.00330909	0.117722	0.0258464	0.00027839	0.00714363	0.0019441	0.00856316	0.0013853	0.000241318	0.00329821	0.000765325	0.0461672	0.670561	0.17221	0.010375	0.0235712	0.0144732	0.100159	0.103004
M00939606	0.315876	0.00209172	0.0107188	0.0895216	0.160281	0.00970647	0.148155	0.0645103	0.0409538	0.02908	0.000630904	0.00165909	0.126627	0.0992255	0.504146	0.00211244	0.00203211	0.00520805	0.0707973	0.0877024	0.00390242	0.118087	0.0305788	0.000418513	0.00710611	0.00256476	0.00952755	0.00194716	0.000313746	0.00414053	0.000821697	0.0473485	0.661794	0.173222	0.0128322	0.0279851	0.0144318	0.095834	0.0970387
M01318800	0.307736	0.00122321	0.0100536	0.0900474	0.152388	0.0095519	0.156763	0.0659861	0.0444768	0.0294625	0.000617819	0.00181438	0.122753	0.0978906	0.443591	0.00483895	0.00212744	0.00450622	0.0676267	0.0973387	0.0021939	0.096245	0.0229676	0.000264485	0.00501326	0.0018451	0.0088273	0.00143513	0.00024116	0.00337192	0.000726181	0.0275796	0.505736	0.13128	0.00856924	0.0239397	0.0154641	0.0901769	0.0907765
M01318801	0.301513	0.000949356	0.00960806	0.0884069	0.141451	0.008858	0.154211	0.0703609	0.0433832	0.0333511	0.000653106	0.00170327	0.120348	0.0958804	0.426841	0.00615639	0.00304623	0.00450549	0.0756471	0.0889537	0.00258265	0.0969741	0.0222384	0.000284953	0.00677076	0.00171063	0.00949083	0.000926961	0.00023179	0.00327889	0.000745743	0.0259626	0.489792	0.137624	0.00838498	0.0215093	0.01578	0.0924532	0.08786
M01351930	0.297668	0.00159096	0.00963756	0.0874715	0.150823	0.00948548	0.154402	0.0723723	0.0441261	0.0314905	0.000615978	0.00146721	0.123514	0.0952551	0.480825	0.00204437	0.00305033	0.00400462	0.0656036	0.0857456	0.00388385	0.112946	0.0310936	0.000500453	0.00649621	0.00166026	0.0102828	0.00170663	0.000266806	0.00391312	0.000855352	0.043245	0.670248	0.175977	0.0108207	0.0262694	0.0166798	0.0845386	0.0942597
M01424619	0.32399	0.00126899	0.0123102	0.0968349	0.165271	0.0101878	0.1667	0.0777656	0.0410173	0.0306035	0.000749563	0.00241434	0.122732	0.112604	0.469567	0.00378619	0.00337973	0.00503236	0.0608783	0.0902869	0.00404069	0.116371	0.0305984	0.000317061	0.00437587	0.00209702	0.00981817	0.00151669	0.000281551	0.00355171	0.000714483	0.035808	0.602184	0.146137	0.00992048	0.0240172	0.0151474	0.0921324	0.0946258
M01433221	0.315465	0.00177909	0.0111794	0.092574	0.165586	0.00758866	0.161822	0.074834	0.0320349	0.0281516	0.00080876	0.00185743	0.128081	0.114709	0.453943	0.0036803	0.00236058	0.00466969	0.0668648	0.0880961	0.00383753	0.11918	0.0367674	0.0006354	0.00496674	0.00179097	0.00938479	0.0016422	0.000274161	0.00337643	0.000776295	0.0465643	0.666849	0.168808	0.0110092	0.0305991	0.0124234	0.0799659	0.089385
M01433222	0.294923	0.00115122	0.00932093	0.0887472	0.155249	0.00976342	0.156205	0.0770913	0.042775	0.0349526	0.000711287	0.00159904	0.120801	0.112769	0.444553	0.00274482	0.00249182	0.00406176	0.0700456	0.0928543	0.00294421	0.105513	0.0232071	0.000258435	0.00612919	0.00165674	0.00919478	0.00118188	0.000299472	0.00339977	0.000758224	0.0352522	0.566905	0.156059	0.00964689	0.0231174	0.0134456	0.0847937	0.0945786
M02026269	0.33486	0.00183378	0.0111492	0.095481	0.165003	0.00982531	0.165346	0.0814531	0.0426385	0.0316779	0.00070343	0.00176996	0.129541	0.110058	0.465134	0.00149544	0.00200158	0.00467672	0.0632289	0.0916676	0.00383093	0.12255	0.037172	0.000384884	0.00538825	0.00187767	0.0102102	0.00128932	0.000275675	0.00359438	0.000767245	0.0336847	0.556668	0.152812	0.0100119	0.0242204	0.0168823	0.0933898	0.0998542
M02086171	0.311677	0.000355068	0.00986576	0.0923834	0.154087	0.0103099	0.164092	0.0924514	0.0463083	0.0279768	0.000626335	0.0011686	0.123354	0.102041	0.42618	0.000583303	0.00185132	0.00430529	0.0579446	0.0900515	0.00286472	0.110301	0.0306122	0.000421008	0.00398238	0.00178466	0.00915827	0.00122471	0.000319416	0.00402468	0.000717641	0.0316301	0.599815	0.148699	0.0085034	0.0199223	0.0161249	0.0858872	0.0860622
M02086172	0.328883	0.00189832	0.0115663	0.0950729	0.164732	0.0105699	0.165297	0.0784378	0.0473127	0.0291265	0.000717574	0.00150056	0.129192	0.107991	0.436418	0.00137625	0.00233467	0.00463897	0.0661443	0.0905656	0.00308067	0.101312	0.026725	0.000369877	0.00506173	0.00180901	0.00939115	0.00168802	0.000281202	0.00405158	0.000718571	0.0353196	0.594348	0.143146	0.00974704	0.0230807	0.018262	0.0808058	0.0896501
M01574283	0.32251	0.00466619	0.0101941	0.0902102	0.153475	0.00809531	0.16073	0.0506431	0.0461412	0.0251065	0.000722162	0.00168126	0.128319	0.102238	0.451531	0.00480711	0.00281944	0.00442552	0.0676107	0.0823738	0.00335571	0.104247	0.032765	0.000489242	0.00409822	0.00209389	0.00940521	0.00201886	0.000281577	0.00314085	0.000723329	0.0395087	0.642846	0.156484	0.0111864	0.0247096	0.0131813	0.0820174	0.0954966
M01753246	0.302212	0.00163443	0.0107004	0.0911162	0.159447	0.0114584	0.137039	0.0765376	0.0385875	0.0298876	0.000622933	0.00137429	0.121113	0.0962187	0.453361	0.00364935	0.00410719	0.00405416	0.0694305	0.0808321	0.00398747	0.116446	0.0305788	0.000413796	0.00595406	0.00192425	0.0096559	0.00110573	0.000199192	0.00359572	0.000829005	0.0418325	0.666901	0.179809	0.0114671	0.0245723	0.0139326	0.084548	0.0910251
M01603202	0.329995	0.00131642	0.0105859	0.0954505	0.155688	0.0101102	0.167345	0.0728239	0.0443417	0.0322688	0.000768962	0.00203011	0.125344	0.108276	0.497921	0.00121825	0.00310347	0.00458628	0.0669715	0.0857578	0.00420164	0.112663	0.0289407	0.00042402	0.00773297	0.00204874	0.0110393	0.00143024	0.000263358	0.00395939	0.00086576	0.0474783	0.722332	0.199923	0.0110575	0.0263476	0.0152947	0.0849485	0.0984058
M01392257	0.320083	0.00289034	0.00893163	0.0871309	0.134889	0.00784126	0.15494	0.0645279	0.0455705	0.0313655	0.000668258	0.00143148	0.130205	0.0991615	0.390468	0.00460789	0.0023692	0.00368884	0.0661684	0.082027	0.00293805	0.096245	0.0255195	0.000375064	0.00698553	0.00140323	0.00934557	0.00142384	0.000236442	0.0032741	0.000602469	0.0334057	0.555374	0.134338	0.00911411	0.0298943	0.0201337	0.0723047	0.0743711
M01392258	0.300427	0.00138808	0.00872722	0.0858549	0.145097	0.00847243	0.14619	0.0623405	0.0459351	0.0285509	0.000665599	0.00144191	0.119128	0.0945437	0.440085	0.00494827	0.00308903	0.00436082	0.0677499	0.0874954	0.00320559	0.102807	0.0258841	0.000398987	0.0085979	0.00185857	0.0115813	0.0012858	0.000243752	0.00353679	0.000669453	0.0367648	0.602599	0.152113	0.00874954	0.0262486	0.0181625	0.0828849	0.0823915
M01424477	0.307005	0.00222794	0.0121617	0.0931207	0.15617	0.00864223	0.158238	0.07329	0.0400453	0.0305232	0.000836961	0.00207633	0.123508	0.103882	0.486002	0.0035107	0.00348251	0.00622435	0.0739691	0.100985	0.00348951	0.111185	0.02787	0.000383778	0.00593221	0.00251608	0.0107508	0.0015969	0.000331469	0.00340654	0.000781076	0.0382061	0.609117	0.165033	0.00886583	0.0238487	0.0151022	0.0903161	0.0958604
M01637441	0.341182	0.00210467	0.0119371	0.0920277	0.172142	0.00974274	0.167939	0.0775276	0.0455153	0.0325376	0.000691951	0.00199781	0.12982	0.10882	0.474091	0.00376706	0.00260843	0.00516286	0.0736228	0.0931933	0.00459878	0.112727	0.032037	0.000423062	0.00683641	0.00177816	0.0108094	0.0014046	0.000246404	0.00330493	0.000816465	0.0441629	0.688645	0.181474	0.0108365	0.0276671	0.0170182	0.0871808	0.0965831
M01637442	0.331553	0.00142032	0.0116833	0.0967657	0.161776	0.00914609	0.171298	0.0790711	0.0393156	0.0341573	0.000763252	0.00196774	0.124953	0.104786	0.469898	0.00203325	0.00266268	0.00543084	0.0749927	0.101946	0.00441769	0.113354	0.0265769	0.000398761	0.00989148	0.0017231	0.0106541	0.00134732	0.000277081	0.00379401	0.000750663	0.0392085	0.637453	0.170703	0.0113314	0.0225931	0.0173505	0.0907351	0.0929387
M01695571	0.340778	0.00238352	0.010304	0.0934852	0.152938	0.0109522	0.171298	0.0750797	0.0527849	0.0354828	0.000769246	0.00131801	0.129394	0.0991344	0.475526	0.00225345	0.00234034	0.00437317	0.0728929	0.0919707	0.00358725	0.106788	0.0309428	0.000378555	0.0068366	0.0020195	0.0104569	0.00146222	0.000269623	0.00391579	0.000660206	0.0414113	0.648488	0.180404	0.0103067	0.0257326	0.0193172	0.0938255	0.0969476
M02070576	0.330707	0.00137771	0.0101508	0.09293	0.154519	0.00987476	0.164984	0.0859086	0.0445859	0.0274557	0.0005841	0.00192057	0.129185	0.108	0.443141	0.00140759	0.00247372	0.00455553	0.0650987	0.0907025	0.00333141	0.112644	0.0260001	0.000425259	0.00436488	0.00203299	0.00954351	0.00129503	0.000365623	0.00396068	0.000715981	0.0300811	0.555722	0.147416	0.0110002	0.0212834	0.0149333	0.0917852	0.0990554
M02041960	0.314	0.00195696	0.0101599	0.0954586	0.143392	0.00955158	0.162901	0.0794168	0.0391319	0.028272	0.000575866	0.00111222	0.124587	0.103029	0.45641	0.00263589	0.00210385	0.0046137	0.0681487	0.0983965	0.00362953	0.11188	0.0262391	0.000334463	0.0057315	0.00242352	0.0087615	0.00134271	0.000281027	0.00387157	0.000701039	0.0300772	0.538476	0.150708	0.00947522	0.0203061	0.0182856	0.0914717	0.0914723
M02163926	0.292058	0.000606014	0.0102702	0.0932945	0.161808	0.00903681	0.149417	0.0736152	0.0408163	0.0265269	0.000539011	0.00180901	0.125023	0.113338	0.423853	0.0017942	0.00182866	0.00520705	0.0701531	0.105685	0.0030663	0.107143	0.0244169	0.000324987	0.00493981	0.00170183	0.00815761	0.00113652	0.00031994	0.0041741	0.000529382	0.0281707	0.545954	0.141755	0.00905523	0.0216837	0.0167346	0.0988928	0.0962099
M01959437	0.306422	0.0022759	0.00944917	0.0871309	0.156034	0.00933247	0.154584	0.0619759	0.0453729	0.0285138	0.000653638	0.00148776	0.120844	0.104812	0.454804	0.00408842	0.00257973	0.00458813	0.0664873	0.0958804	0.00335085	0.105359	0.0335399	0.000345824	0.00630421	0.00178005	0.0106522	0.00124494	0.000267742	0.00381388	0.000725589	0.0365023	0.576367	0.156434	0.0102078	0.0246689	0.0167701	0.0920333	0.0889645
M01959438	0.298206	0.0023074	0.00853038	0.0869486	0.125046	0.00999714	0.180824	0.0809333	0.0448414	0.0254877	0.000694175	0.00119058	0.117263	0.103034	0.455597	0.00220659	0.00259328	0.00403061	0.0623405	0.0849435	0.00362837	0.109674	0.0280715	0.000315872	0.00553671	0.00155727	0.00984776	0.00133053	0.00029041	0.00378573	0.000612104	0.0359734	0.598564	0.149588	0.0101971	0.0211447	0.0171965	0.0812629	0.0871309
M01959439	0.318572	0.00162273	0.0101169	0.0922348	0.147649	0.0104865	0.145461	0.0725483	0.0415603	0.0327017	0.000724743	0.00149963	0.118151	0.103536	0.47035	0.00287206	0.00254756	0.00471634	0.0720015	0.0907765	0.00379065	0.110645	0.0280715	0.000348312	0.00507798	0.00179292	0.0105579	0.00151826	0.000320107	0.00417927	0.000693388	0.0329505	0.525655	0.135901	0.00897402	0.0246094	0.0172088	0.0869333	0.0831207
M02054441	0.297356	0.00252791	0.00972906	0.0891027	0.142477	0.010413	0.16115	0.0717292	0.0492764	0.0285386	0.000621885	0.00138087	0.117019	0.104081	0.424322	0.00297575	0.00222989	0.00382102	0.0597597	0.0929122	0.0034018	0.103837	0.0300253	0.000330698	0.00417237	0.00220498	0.00906489	0.00147575	0.000333081	0.00391705	0.000654268	0.031279	0.574509	0.139209	0.013484	0.0229852	0.0173134	0.0782321	0.0929334
M02054442	0.335285	0.00196533	0.0106908	0.0973478	0.147374	0.0107339	0.171471	0.0913437	0.0468089	0.0325081	0.000684638	0.00156364	0.127118	0.107145	0.426558	0.00207855	0.00207649	0.00431687	0.0655059	0.0981262	0.0033265	0.111192	0.031137	0.000437079	0.00530962	0.00186846	0.00941974	0.00118314	0.000342579	0.00373351	0.000632974	0.0310861	0.563214	0.136335	0.00947522	0.0220172	0.0157382	0.0813299	0.0861239
M02225052	0.29702	0.00300052	0.00859236	0.0825437	0.148688	0.0106161	0.169461	0.0677843	0.055758	0.0245335	0.000693004	0.00153642	0.122181	0.109329	0.455991	0.00325013	0.00331295	0.00488377	0.0725219	0.0860058	0.00422921	0.105685	0.0255102	0.000317948	0.00695966	0.00200909	0.00994849	0.00148269	0.000276555	0.00459158	0.000656216	0.0359966	0.606313	0.149536	0.0100221	0.0252624	0.0174072	0.0899937	0.0976676
M01231491	0.2543	0.000707959	0.00735771	0.0727141	0.135218	0.00787671	0.156208	0.0795613	0.0415007	0.027812	0.000470756	0.00136777	0.1072	0.0937667	0.376606	0.00100184	0.00107608	0.00386554	0.0665708	0.087179	0.00273947	0.100884	0.0259604	0.000311074	0.00798418	0.00189616	0.00848041	0.00104254	0.000224089	0.00303374	0.000839926	0.0370546	0.629634	0.173349	0.00874442	0.022391	0.01403	0.0770899	0.0869317
M01231492	0.258513	0.00030869	0.0092919	0.0891433	0.155078	0.00891457	0.16894	0.0861569	0.0387485	0.0295101	0.000562057	0.00204798	0.113981	0.0908136	0.389965	0.000704783	0.00222956	0.00388708	0.0653303	0.0783164	0.0024153	0.10553	0.0218574	0.000418413	0.00854957	0.00179946	0.00879965	0.000879515	0.00025632	0.00292362	0.000922258	0.035845	0.629248	0.175565	0.00893232	0.0204066	0.0127538	0.0729959	0.0872943
M01275405	0.272737	0.00138101	0.00851867	0.0863781	0.135083	0.00896467	0.174943	0.0874715	0.0451402	0.0226559	0.000583399	0.00145564	0.1125	0.10343	0.399113	0.00208594	0.00168544	0.00388823	0.065877	0.0835457	0.00296695	0.100592	0.0251183	0.00033636	0.00582561	0.00156096	0.00879652	0.00135557	0.000224595	0.00326346	0.000563929	0.0349858	0.602076	0.166276	0.00819075	0.0240262	0.015153	0.0724555	0.0836446
M02031534	0.306016	0.000608936	0.00969754	0.0874636	0.14723	0.0091936	0.154764	0.0815339	0.0414453	0.0273235	0.000610593	0.00142705	0.121126	0.102041	0.392501	0.00093691	0.00113539	0.00403281	0.063309	0.0805394	0.00271969	0.110423	0.0240525	0.000301199	0.00415136	0.0016702	0.00764308	0.000883146	0.000211249	0.00334941	0.000588617	0.0274811	0.54427	0.129064	0.00873196	0.020456	0.016253	0.0879146	0.0845481
M02031536	0.325062	0.00148316	0.0100687	0.0944636	0.156866	0.0100628	0.177114	0.0728863	0.0495627	0.0301266	0.000690079	0.00145639	0.126263	0.0976676	0.463356	0.00133873	0.00151098	0.00469343	0.0672894	0.0982542	0.0030294	0.106414	0.0284257	0.00025898	0.00494586	0.00167965	0.00928557	0.00140006	0.000291785	0.00384506	0.000695063	0.0313056	0.512966	0.141758	0.00950696	0.021637	0.0176228	0.0960378	0.0900146
M02079669	0.277223	0.000971774	0.0091428	0.0865015	0.131673	0.0093158	0.154101	0.0794026	0.0430591	0.0222125	0.00057546	0.00123608	0.120435	0.104592	0.430148	0.00277819	0.0020154	0.00391976	0.0711399	0.0831136	0.00300311	0.112974	0.0314448	0.000350744	0.00455984	0.0016752	0.00810953	0.00107729	0.000275781	0.00413651	0.000567698	0.0333386	0.547353	0.151134	0.00876181	0.0262391	0.0175306	0.0851189	0.0873192
M01523652	0.327989	0.00012275	0.0088032	0.0937386	0.140819	0.0071065	0.186476	0.109761	0.0338952	0.0376117	0.0008513	0.0024546	0.121388	0.0981074	0.474415	0.00092415	0.0016289	0.00406105	0.0673013	0.09048	0.003749	0.127139	0.025877	0.00038	0.00762195	0.00190371	0.0102908	0.0011467	0.0003113	0.0038643	0.000973189	0.0351966	0.600797	0.16873	0.0087514	0.0198518	0.0143301	0.0976901	0.0961966
M01545366	0.288828	0.0023276	0.0086796	0.080913	0.147984	0.007911	0.166926	0.07727	0.0422295	0.0184526	0.0006152	0.0012566	0.119687	0.107517	0.368143	0.0028244	0.00211502	0.0036476	0.0637813	0.081703	0.0030912	0.099137	0.0235374	0.0002582	0.00479113	0.0017643	0.00977853	0.0012702	0.0002873	0.0033643	0.000443529	0.0326808	0.584446	0.155188	0.0097396	0.0235719	0.0171427	0.0746589	0.0829177
M01545367	0.31517	0.00277415	0.0080056	0.0885657	0.133327	0.0084908	0.165648	0.0669704	0.046811	0.0318868	0.00058832	0.00159764	0.120319	0.113987	0.46027	0.0041138	0.0026664	0.0041603	0.0677915	0.0844219	0.0043092	0.120274	0.0285766	0.0004881	0.0040594	0.00216549	0.0100046	0.0013711	0.00034865	0.0040036	0.00071672	0.0393797	0.669525	0.159109	0.0084677	0.0269403	0.0194859	0.0769118	0.0951263
M01757482	0.326615	0.00111104	0.0100231	0.0891343	0.154159	0.0100622	0.173863	0.0739872	0.0473831	0.0336818	0.000803212	0.00170248	0.132164	0.106978	0.409878	0.00436049	0.00261152	0.00392354	0.0600074	0.0925591	0.00306762	0.103608	0.0275769	0.000298505	0.00684619	0.00173755	0.00984477	0.00145598	0.000267549	0.00299677	0.000811623	0.0357141	0.616765	0.152328	0.0103911	0.0262129	0.0160384	0.0800833	0.0838477
M01824878	0.274628	0.00213091	0.00831674	0.0919828	0.136546	0.00916199	0.154731	0.0948712	0.0391387	0.0271248	0.000578268	0.00138445	0.10967	0.0990936	0.415272	0.00267722	0.00294952	0.00402021	0.0680715	0.0846427	0.00331133	0.108626	0.0296777	0.000584641	0.00697973	0.00177935	0.00976699	0.00153171	0.000241947	0.00352974	0.000951682	0.0396417	0.684702	0.163247	0.0107861	0.0266214	0.0145188	0.0746961	0.0834644
M01824879	0.281749	0.00233329	0.00882446	0.0896644	0.136877	0.00919462	0.155535	0.0762721	0.0477989	0.0282072	0.000684987	0.00134362	0.123055	0.101035	0.428793	0.00253387	0.00251878	0.00409073	0.0667465	0.0855097	0.00392948	0.109217	0.0349483	0.000466072	0.00503592	0.00172182	0.0104479	0.00160738	0.000251818	0.00367502	0.00087411	0.0369526	0.631953	0.168442	0.0107489	0.02521	0.0146666	0.0807353	0.0854253
M02193278	0.311959	0.00102968	0.00959886	0.0890143	0.158892	0.0105823	0.170554	0.0728863	0.0437318	0.0277848	0.000713258	0.00160435	0.1258	0.100219	0.454408	0.00241031	0.00202089	0.00526347	0.0696064	0.107143	0.00356782	0.110058	0.0262391	0.000273988	0.00542869	0.00194421	0.00976846	0.00145255	0.000249086	0.00428977	0.000622217	0.0345546	0.599543	0.139457	0.0102198	0.0244906	0.0195846	0.0971389	0.090379
M02193279	0.318858	0.00134497	0.00966281	0.0922012	0.158163	0.011095	0.175656	0.0787172	0.0502915	0.0271324	0.000663985	0.00166949	0.118882	0.100583	0.494094	0.00145115	0.0021259	0.00550917	0.0719145	0.101069	0.00430837	0.118805	0.0257532	0.000390329	0.00671894	0.00243176	0.0100015	0.0014048	0.000265355	0.00467711	0.000765984	0.0366611	0.635667	0.15421	0.0100165	0.0233986	0.0178666	0.10029	0.0976676
M02157812	0.311899	0.0017187	0.00916737	0.087828	0.156706	0.0100871	0.164382	0.0763073	0.048105	0.0221571	0.00065854	0.00170143	0.129314	0.110787	0.45776	0.00177435	0.00225711	0.00506226	0.0709427	0.108844	0.00350573	0.1069	0.0271209	0.000396761	0.00581477	0.0017948	0.00999823	0.00150481	0.000312569	0.00396834	0.000692739	0.0401849	0.661927	0.167964	0.0085034	0.0224806	0.017444	0.0940691	0.0896501
M01016217	0.34367	0.00045057	0.0108853	0.0932118	0.159403	0.0105254	0.166746	0.0848963	0.0447761	0.0322346	0.000596463	0.0020372	0.132245	0.122642	0.522842	0.00135417	0.00163949	0.00635567	0.0761731	0.107026	0.00325367	0.102779	0.0254823	0.000295412	0.00688558	0.0025209	0.00946339	0.00138442	0.000280411	0.00385675	0.000776885	0.0431989	0.649235	0.163234	0.0102231	0.0236855	0.0163585	0.100851	0.107153
M01016218	0.34285	0.000970583	0.0109882	0.0885649	0.167091	0.00986497	0.159636	0.0647792	0.0496906	0.0312153	0.000528529	0.00163248	0.134794	0.11262	0.540276	0.00376891	0.00287549	0.00686715	0.076902	0.109938	0.00312768	0.108246	0.0236622	0.000279974	0.00745901	0.00267025	0.0089553	0.00128615	0.000206066	0.00397754	0.000594195	0.0415026	0.62784	0.169599	0.00835519	0.0264215	0.015489	0.103174	0.109886
M01016276	0.321324	0.00161256	0.00976721	0.0850114	0.166545	0.00903259	0.151435	0.0475626	0.043138	0.0291306	0.000596371	0.00168228	0.130406	0.1118	0.505873	0.00332249	0.00249192	0.00633797	0.0714351	0.097925	0.00353355	0.103144	0.0285788	0.00033777	0.00465222	0.00228025	0.00892293	0.000926383	0.00030547	0.0041	0.000645053	0.0433073	0.647785	0.151605	0.00978551	0.0324145	0.0142306	0.0955632	0.103326
M00823160	0.268397	0.000979407	0.00848568	0.083918	0.145249	0.00754461	0.145968	0.0710706	0.0387696	0.0293697	0.000482723	0.00178543	0.115717	0.0923614	0.431132	0.00180692	0.00196529	0.00532324	0.0777677	0.0934422	0.00329957	0.114533	0.0262104	0.000371909	0.00497681	0.00226443	0.00975245	0.00160208	0.00025063	0.00374299	0.000766338	0.0356379	0.545112	0.152953	0.00941937	0.0231919	0.0141342	0.0967368	0.0912619
M00823161	0.354831	0.00131627	0.0103511	0.090205	0.163352	0.00849936	0.155672	0.0746241	0.0464143	0.0251516	0.000638273	0.00173828	0.130399	0.0936937	0.488079	0.00252421	0.00248773	0.00480681	0.0724374	0.100518	0.00376837	0.119453	0.0270295	0.000437572	0.00566982	0.00253474	0.00963339	0.00132724	0.000326413	0.00415365	0.000656094	0.0391305	0.566746	0.16129	0.0122861	0.0256644	0.0147717	0.0980034	0.113423
M01939116	0.29655	0.00187645	0.00850938	0.0864017	0.133431	0.00738299	0.135983	0.0631734	0.0419249	0.0297513	0.000554755	0.00172062	0.116764	0.0893183	0.433953	0.00274905	0.00252962	0.00504296	0.0727913	0.0981893	0.00319615	0.0989185	0.0279499	0.000477801	0.00524705	0.00196296	0.00969988	0.00116952	0.000273356	0.00359899	0.000645331	0.0283054	0.527119	0.119861	0.00838498	0.0211169	0.0149647	0.0936924	0.0855511
M01914461	0.311715	0.00294197	0.0105712	0.0947867	0.158464	0.00822248	0.133003	0.0723676	0.038057	0.0311776	0.000107737	0.00182315	0.119142	0.0923563	0.419143	0.00474897	0.00220094	0.00489809	0.0732408	0.08786	0.00303759	0.101713	0.0262486	0.000422911	0.00706229	0.00168752	0.00950399	0.000899516	0.00021325	0.00346994	0.000660549	0.0257763	0.480502	0.122059	0.00692672	0.0169105	0.0149458	0.0901772	0.082027
M01920864	0.302899	0.00293619	0.00923712	0.090412	0.151294	0.00823533	0.151294	0.093693	0.0393729	0.0265088	0.000137161	0.00133977	0.121881	0.0987969	0.396439	0.00328606	0.00318259	0.00459646	0.0699129	0.0860372	0.00297791	0.103172	0.0258841	0.000295054	0.00367242	0.00203634	0.00853171	0.000975871	0.000332999	0.00329158	0.000619281	0.0278491	0.525095	0.122811	0.00777737	0.0234511	0.015289	0.0864121	0.0795585
M01872414	0.321047	0.00251276	0.00949535	0.0886264	0.149727	0.00913484	0.147313	0.0568767	0.0415603	0.0294308	0.000577283	0.00156242	0.125456	0.102476	0.444371	0.00304517	0.00228866	0.00448688	0.0692711	0.0926108	0.00335484	0.110294	0.0285852	0.000384766	0.00768516	0.00188941	0.00983368	0.00127438	0.000293194	0.00381345	0.000758634	0.0344449	0.564163	0.146097	0.00908829	0.0291879	0.0166956	0.0912451	0.0966651
M01872416	0.313483	0.00267469	0.00995129	0.0909349	0.152297	0.00917418	0.15508	0.0753496	0.0419416	0.0317729	0.000659751	0.00157105	0.121712	0.103077	0.449072	0.00382974	0.00221949	0.00447164	0.0609804	0.0933286	0.00301702	0.0897057	0.029895	0.000395357	0.00673889	0.00174066	0.0100356	0.00120756	0.000272204	0.00347907	0.000604416	0.033305	0.524173	0.144437	0.0106814	0.0251507	0.0169771	0.0873641	0.090222
M01916926	0.321143	0.00196178	0.00998538	0.0943006	0.141451	0.00950831	0.161867	0.073885	0.0437477	0.0313096	0.000675036	0.00173922	0.123452	0.0998906	0.433523	0.000987035	0.00271104	0.00462936	0.0709078	0.0900715	0.00340349	0.111192	0.0298943	0.000328679	0.00475675	0.00210924	0.00931573	0.00150989	0.0003017	0.00395738	0.000693244	0.036516	0.60036	0.147935	0.00929639	0.0247904	0.0157389	0.0887423	0.0849435
M01749361	0.304806	0.00181953	0.00963383	0.0880305	0.153504	0.00981361	0.154989	0.0705239	0.0439004	0.0257388	0.000688084	0.00121166	0.111589	0.102232	0.45026	0.0028225	0.00278705	0.00450598	0.0716173	0.0902325	0.004136	0.12574	0.032217	0.000348581	0.00614191	0.00154943	0.00908277	0.00110331	0.000259534	0.00327259	0.000851867	0.04305	0.688588	0.17853	0.0110782	0.0259374	0.0173788	0.0838103	0.0888383
M01749363	0.298462	0.00114288	0.0103414	0.0867426	0.160201	0.0100957	0.157449	0.083098	0.0400437	0.0250158	0.000614557	0.00130753	0.129386	0.116264	0.414137	0.00107963	0.00187521	0.00383198	0.0650774	0.0735384	0.00375976	0.117358	0.0298507	0.000310583	0.0070327	0.00163882	0.00947135	0.0014008	0.00022034	0.00323172	0.000732319	0.0339702	0.611251	0.163376	0.00910084	0.021842	0.0147055	0.0889808	0.0929385
M01788557	0.308836	0.00152049	0.00899138	0.089509	0.154749	0.00985677	0.150161	0.0831179	0.0360393	0.029738	0.000756379	0.00189517	0.125816	0.113531	0.411815	0.00130656	0.00224331	0.00374101	0.0644061	0.081646	0.00325966	0.108521	0.03058	0.00046043	0.00564195	0.00153605	0.009605	0.00142063	0.000277825	0.00459472	0.000776644	0.0422508	0.712298	0.181454	0.0117552	0.0247148	0.0163391	0.0784426	0.0887126
M01939999	0.340397	0.00287172	0.00852586	0.0838915	0.143274	0.00956493	0.159679	0.0646012	0.0415603	0.0340426	0.000723879	0.00147368	0.123592	0.0971564	0.450541	0.00356404	0.00263169	0.00407161	0.0617329	0.090412	0.00359455	0.096412	0.0264917	0.000345874	0.00653139	0.00185153	0.00985879	0.00179664	0.000314326	0.00373702	0.000644733	0.0343848	0.582483	0.147264	0.00996476	0.0246081	0.0180724	0.0876657	0.0910196
M01976815	0.317253	0.00197925	0.0112045	0.0964222	0.147284	0.0085569	0.15354	0.0772403	0.0394901	0.0335923	0.000571102	0.00141653	0.113319	0.100437	0.41943	0.00159342	0.0019738	0.00470923	0.0690849	0.0849435	0.00253321	0.0953285	0.0211447	0.000312066	0.00539184	0.00168241	0.00853178	0.0010489	0.000271264	0.00307634	0.000634565	0.0317087	0.539117	0.143788	0.00911411	0.0204156	0.0165504	0.0841489	0.0851258
M01976817	0.279026	0.00105582	0.00868894	0.0802042	0.143638	0.00809046	0.138899	0.0526744	0.0415603	0.0286725	0.000647059	0.0011131	0.111536	0.0960372	0.392396	0.00132223	0.00223949	0.003411	0.0592417	0.0787459	0.00293246	0.0997032	0.0258841	0.000347154	0.00487295	0.00145374	0.00878038	0.00139413	0.000279902	0.00335298	0.000627521	0.0343966	0.569505	0.14404	0.008909	0.0237388	0.0156398	0.0786913	0.0811471
M01234360	0.286311	0.00221972	0.00900851	0.0882042	0.14386	0.00874597	0.150267	0.0634169	0.0422672	0.0280415	0.000609806	0.00179408	0.114539	0.100818	0.452384	0.00421135	0.00288496	0.00448669	0.0690384	0.0901319	0.00283941	0.0962222	0.0237532	0.000314731	0.00909877	0.00170489	0.0103415	0.00119326	0.000310793	0.00348527	0.000954223	0.038973	0.622247	0.175981	0.0101995	0.0247556	0.0157593	0.0819131	0.0891241
M01234402	0.300039	0.00073339	0.00971299	0.0918524	0.162021	0.00936	0.141777	0.0887335	0.0331451	0.0311149	0.000621434	0.00153272	0.118363	0.106063	0.388246	0.00158811	0.00238932	0.00340664	0.0612304	0.0781541	0.00263401	0.106879	0.0245859	0.00036428	0.0062068	0.00123756	0.00901134	0.00140468	0.000289074	0.00402896	0.000775625	0.028974	0.518798	0.141411	0.0112879	0.0194941	0.0131354	0.0798352	0.0792751
M01910081	0.308114	0.00249407	0.00917066	0.0911411	0.145097	0.00735495	0.12541	0.0659861	0.0390084	0.035164	0.000604994	0.00135971	0.119866	0.0938234	0.427589	0.0016311	0.00159542	0.00339897	0.0647102	0.07569	0.00238367	0.0892951	0.020051	0.000275782	0.00614696	0.00201168	0.00914488	0.00123856	0.00022581	0.00326646	0.000658716	0.0328655	0.631937	0.166545	0.0079153	0.0240612	0.0150711	0.0793079	0.0958804
M02082330	0.314234	0.000746926	0.00970385	0.0998542	0.142128	0.00913089	0.172012	0.0896782	0.0430029	0.0291303	0.000608537	0.00145666	0.115982	0.104956	0.460334	0.000698582	0.00173158	0.00449252	0.0731293	0.0883508	0.00313409	0.106863	0.0261742	0.000365778	0.00490442	0.00163602	0.0091879	0.00141702	0.000278171	0.00355075	0.000757891	0.0369269	0.61589	0.163353	0.00903635	0.0234626	0.0167648	0.0879755	0.0879495
M02087462	0.345182	0.00252379	0.0105199	0.0943965	0.153375	0.00883178	0.161429	0.0697466	0.0430938	0.0350923	0.000683943	0.00167719	0.126197	0.0976676	0.445033	0.00107218	0.00198419	0.00460493	0.0671835	0.093467	0.00300635	0.103463	0.027106	0.000364276	0.00628485	0.0019065	0.00883946	0.000917586	0.0002793	0.00323041	0.000687626	0.0356905	0.596265	0.155682	0.00951575	0.0237776	0.0161633	0.0881799	0.0843052
M02221531	0.308012	0.00160634	0.00952934	0.0925656	0.154519	0.0119585	0.177843	0.0736152	0.0510204	0.0252522	0.000607475	0.00140965	0.12239	0.0983965	0.413553	0.00264399	0.00200437	0.00398026	0.0634111	0.0838192	0.00388424	0.110058	0.0306122	0.000453016	0.00591285	0.00177806	0.00951779	0.00158874	0.000249352	0.00388278	0.00065429	0.0353158	0.599977	0.149001	0.010512	0.0239831	0.0167234	0.0812764	0.0841837
M02221532	0.272405	0.00143183	0.0089636	0.0867347	0.138484	0.00959222	0.14723	0.0699708	0.0444606	0.0242194	0.000631115	0.00164997	0.120016	0.120202	0.412705	0.00271531	0.00217045	0.00488901	0.074344	0.0911079	0.00378284	0.106414	0.0255102	0.000361244	0.00487879	0.00184288	0.00941638	0.00108254	0.000235274	0.00407608	0.000629513	0.0313971	0.568367	0.140639	0.00905322	0.0236117	0.0158671	0.0902736	0.0907434
M02254964	0.333007	0.00189441	0.00990353	0.0840592	0.159735	0.0103318	0.159258	0.0717631	0.048992	0.0301382	0.00067295	0.00167348	0.127065	0.10277	0.461482	0.00261205	0.00265514	0.00412057	0.0645044	0.090379	0.00409906	0.112974	0.0297833	0.000447039	0.00570228	0.00235181	0.00988075	0.0014125	0.000261968	0.00454537	0.000705953	0.0362024	0.626335	0.150307	0.0103324	0.025007	0.0176298	0.0841977	0.0918367
M01289796	0.298808	0.00131534	0.00976942	0.0898632	0.15752	0.00782371	0.153148	0.0769159	0.0408347	0.0305369	0.000592251	0.00127156	0.118954	0.0995587	0.422177	0.00215673	0.0025082	0.00469997	0.067353	0.0991522	0.0033252	0.0934996	0.0240016	0.000281065	0.00311053	0.0017269	0.0097072	0.00156213	0.000258163	0.00362907	0.000638487	0.034575	0.58985	0.150524	0.00913318	0.0275762	0.0170079	0.087087	0.0868817
M01286048	0.314902	0.00270666	0.0101238	0.0903241	0.149658	0.00889529	0.15313	0.0639578	0.0416787	0.0319389	0.000685602	0.00169042	0.12183	0.102533	0.46686	0.00458397	0.00295147	0.00524339	0.0758609	0.0933634	0.00308717	0.111264	0.0254726	0.000442315	0.00679335	0.00177298	0.0101073	0.00129505	0.000259167	0.00386261	0.00082776	0.0349295	0.601376	0.160536	0.00912993	0.0268855	0.0136964	0.0908507	0.0972262
M01290608	0.293621	0.0012028	0.0091058	0.0889324	0.145205	0.00772148	0.129387	0.0922679	0.0341068	0.0317477	0.000681281	0.00143396	0.117835	0.0991463	0.434615	0.00392721	0.00297533	0.00416839	0.0652596	0.0840564	0.00317675	0.115545	0.0255359	0.000345368	0.00491383	0.00186026	0.00895559	0.00133818	0.000267908	0.00313686	0.000659389	0.0272167	0.495183	0.136775	0.00810153	0.0233777	0.0154584	0.0899143	0.0907072
M02356772	0.3245	0.0010686	0.01133	0.094135	0.1685	0.0110166	0.160107	0.0782313	0.04665	0.02851	0.0007436	0.00150165	0.1274	0.09502	0.4388	0.001265	0.002244	0.00507849	0.06997	0.104	0.00401594	0.1254	0.03304	0.0003096	0.0048693	0.0016865	0.0098695	0.001441	0.00035265	0.0041045	0.00061625	0.03513	0.5878	0.145694	0.0106305	0.0223934	0.014625	0.09481	0.08309
M02356773	0.353687	0.0036905	0.01078	0.086855	0.1617	0.0104765	0.156608	0.0291545	0.05709	0.03398	0.0007535	0.001396	0.1244	0.10195	0.4659	0.009236	0.004355	0.004612	0.066875	0.09548	0.003294	0.1148	0.03304	0.0002664	0.007726	0.001958	0.009142	0.00134246	0.00022975	0.003494	0.0007966	0.03387	0.5477	0.15155	0.0107347	0.0242097	0.015735	0.08565	0.086735
M02336988	0.288683	0.00205776	0.010146	0.0914723	0.167638	0.00921704	0.149694	0.0718819	0.0415527	0.0243603	0.000523226	0.00151902	0.120232	0.105832	0.3994	0.00376187	0.00224343	0.0045548	0.0652332	0.0932945	0.0034754	0.116618	0.0269679	0.000316487	0.00475043	0.00163304	0.00793562	0.00133786	0.000194501	0.00329303	0.000615178	0.0293628	0.492773	0.130938	0.00968226	0.0227373	0.0157324	0.0830936	0.0929232
M01351437	0.30564	0.00163024	0.0111586	0.0903872	0.169177	0.00829156	0.137768	0.0634169	0.0342191	0.0299435	0.000574866	0.00194531	0.120695	0.104521	0.470188	0.00343587	0.00194871	0.00511056	0.0701595	0.0995322	0.00339549	0.0918451	0.0280306	0.0003328	0.00795853	0.00170912	0.0091016	0.00102493	0.000185258	0.0033938	0.000619647	0.0391112	0.619178	0.172201	0.00827336	0.0254396	0.0156871	0.100548	0.105148
M01351438	0.287516	0.00269233	0.0103235	0.0936674	0.144975	0.00848992	0.146515	0.082369	0.0313069	0.023517	0.000572627	0.0014355	0.128095	0.11918	0.444703	0.00225762	0.00248371	0.00479786	0.0723462	0.0968439	0.00321948	0.100228	0.0254823	0.000328895	0.00508971	0.00132709	0.00879136	0.00132313	0.000181537	0.00303381	0.000687221	0.0371307	0.630566	0.173997	0.0104328	0.0236622	0.0136846	0.092586	0.0962187
M01351439	0.274261	0.00124566	0.0100687	0.0885649	0.139109	0.00958441	0.144453	0.0850122	0.0424753	0.020929	0.000321261	0.00135163	0.122969	0.110797	0.439542	0.00446383	0.00240643	0.00479009	0.0663326	0.0982917	0.00385079	0.0984055	0.0353112	0.000823833	0.00520262	0.00157139	0.00839135	0.0011774	0.000211509	0.00291038	0.000722878	0.0404622	0.662115	0.174097	0.00821701	0.0283946	0.0178359	0.0799591	0.0954897
M01894624	0.281091	0.00144674	0.00909992	0.0917311	0.147746	0.00902207	0.153956	0.0777036	0.040309	0.0343143	0.000607596	0.00163296	0.121887	0.119126	0.416482	0.00162695	0.00202475	0.00438513	0.0658857	0.0951818	0.00262746	0.0970403	0.0262543	0.000446527	0.00635374	0.00135513	0.00892033	0.00129525	0.000229236	0.00311162	0.000630246	0.0283098	0.604536	0.120774	0.00840181	0.0229672	0.0141027	0.0846815	0.0909358
M01921932	0.305955	0.00357394	0.00967637	0.08786	0.161137	0.00892937	0.137441	0.0522403	0.050796	0.025335	0.000683035	0.00137241	0.127056	0.106851	0.473518	0.00409886	0.00356749	0.0045328	0.0685381	0.0853081	0.00374998	0.117754	0.0320817	0.00046996	0.00520876	0.00189439	0.0103099	0.00133459	0.000198364	0.00425841	0.000769001	0.0364846	0.575475	0.153811	0.00868878	0.0273423	0.0177725	0.0822413	0.0856346
M01921933	0.337097	0.00397698	0.00970315	0.093693	0.149107	0.00969076	0.164419	0.0492162	0.0495808	0.0309819	0.000710688	0.00146694	0.128805	0.108789	0.482244	0.00243519	0.00292595	0.00476692	0.0701786	0.0874954	0.00395346	0.114109	0.030988	0.000366691	0.00526625	0.00179611	0.0106952	0.00138004	0.000295054	0.00410777	0.000670982	0.0396139	0.630075	0.147144	0.0101661	0.0277069	0.0186205	0.0886048	0.0925277
M01431455	0.311269	0.00137671	0.0129616	0.102962	0.168931	0.00865764	0.146077	0.0903326	0.0353244	0.029757	0.000638022	0.00238881	0.121803	0.110706	0.476028	0.00540787	0.00380119	0.00522986	0.0633654	0.0886429	0.00337333	0.111551	0.0282126	0.000463465	0.00810629	0.0022878	0.0105407	0.00120423	0.000329514	0.00293344	0.000805613	0.0403046	0.673474	0.174076	0.0100966	0.0255278	0.0119541	0.0852287	0.0844737
M01431456	0.322501	0.000904748	0.0118442	0.0928362	0.158389	0.00860795	0.142332	0.0842197	0.0384975	0.03549	0.000701879	0.00220759	0.123013	0.103326	0.414528	0.00420216	0.00313065	0.00586589	0.0674158	0.0940101	0.00334402	0.116227	0.0262232	0.000375447	0.0053413	0.00198796	0.00944102	0.00109385	0.000301139	0.00294546	0.000759447	0.0280088	0.504933	0.139675	0.00812411	0.0193856	0.01459	0.0936299	0.0812053
M01396261	0.295326	0.00152438	0.00845808	0.0905942	0.128327	0.00743031	0.133795	0.0791105	0.0302588	0.0300966	0.000616889	0.00140496	0.118333	0.0925993	0.421227	0.003764	0.00288721	0.00378141	0.0659861	0.0809333	0.00289884	0.101713	0.0240612	0.000384102	0.00601717	0.0018098	0.00890265	0.00116117	0.000267276	0.00329304	0.000698649	0.0329144	0.56764	0.141553	0.00843615	0.0277069	0.0166728	0.0842458	0.0834852
M01861912	0.322793	0.00120717	0.00885463	0.0923955	0.149228	0.00862549	0.186171	0.072995	0.0492081	0.042702	0.000793427	0.00176048	0.117258	0.102235	0.515997	0.00206651	0.00180163	0.00419649	0.0673966	0.0857504	0.00282752	0.105129	0.0279297	0.000471164	0.00621021	0.00191713	0.0101198	0.0015749	0.000324882	0.00380496	0.000899631	0.0388691	0.600656	0.17273	0.00999753	0.0225223	0.0199259	0.0918914	0.100646
M01861913	0.292178	0.00272988	0.00870449	0.0823796	0.138534	0.00837202	0.166246	0.0470191	0.0448367	0.0337917	0.000738655	0.0017721	0.110093	0.0969701	0.46369	0.00503679	0.00316542	0.00399133	0.0635518	0.0875142	0.00345484	0.121918	0.0308896	0.000452644	0.00421694	0.00221319	0.0106468	0.00168418	0.000255769	0.0039851	0.000926158	0.0345821	0.577268	0.149334	0.00997881	0.023373	0.0132788	0.088659	0.092408
M01861925	0.330243	0.00426969	0.00876507	0.084391	0.133674	0.00869884	0.166628	0.0495672	0.0433958	0.0336672	0.000708906	0.00169524	0.123946	0.103339	0.49421	0.00463757	0.00333666	0.00390629	0.0639641	0.0905048	0.0033462	0.110438	0.0297962	0.000439485	0.00604539	0.0017578	0.0106304	0.00176786	0.000287224	0.00418615	0.000840439	0.0368465	0.581508	0.162513	0.00747632	0.0269716	0.0148508	0.0821271	0.095699
M01878908	0.331863	0.00234886	0.0100256	0.09128	0.152325	0.0101077	0.159701	0.0727302	0.0471547	0.0316111	0.000710743	0.00148374	0.125993	0.105797	0.48957	0.00365209	0.00294615	0.00406138	0.0656216	0.0860372	0.0037933	0.106088	0.0306234	0.000332932	0.00571787	0.00189738	0.0106069	0.00144231	0.000317848	0.00425403	0.000833262	0.038786	0.60879	0.147551	0.007109	0.0288006	0.0173131	0.089954	0.0885891
M01901241	0.331423	0.00128798	0.010688	0.102072	0.15374	0.0105242	0.16948	0.0851964	0.0450146	0.0312627	0.000695114	0.00162448	0.129578	0.117546	0.501276	0.00204867	0.00260764	0.00462814	0.0698012	0.10117	0.00341899	0.121003	0.0295576	0.000427077	0.00666083	0.0019431	0.00992011	0.00143401	0.000326948	0.0038384	0.000758285	0.0397582	0.642998	0.176517	0.00748046	0.0257831	0.0165961	0.0916195	0.0989605
M01901243	0.324367	0.00142784	0.00945719	0.0926333	0.142878	0.00937784	0.15494	0.0831491	0.0371825	0.0347422	0.000742295	0.00202047	0.125316	0.104652	0.481045	0.00469104	0.00365585	0.00434332	0.0707081	0.081305	0.00319435	0.116995	0.0262642	0.00043397	0.00712406	0.00196669	0.0102404	0.00110344	0.000303635	0.00419793	0.000854581	0.0361641	0.577359	0.1655	0.00929749	0.0240659	0.0169844	0.0913276	0.0871589
M01350517	0.324497	0.00385004	0.0115605	0.0949886	0.167365	0.00840495	0.157722	0.062975	0.0447761	0.0285433	0.000574003	0.00167768	0.128527	0.110023	0.444882	0.00462832	0.00256677	0.00507686	0.0695216	0.102641	0.00368107	0.104966	0.0318529	0.00049612	0.00703692	0.00173113	0.0102543	0.00108018	0.000273624	0.00336384	0.00073627	0.037149	0.58178	0.16019	0.00804728	0.0290317	0.0164325	0.0880035	0.0820957
M01350518	0.339445	0.00404101	0.0102627	0.090205	0.15696	0.00779988	0.154715	0.0591517	0.0398617	0.0299405	0.000646198	0.00149724	0.135895	0.116993	0.443198	0.00332288	0.00297841	0.00379916	0.0615034	0.0887399	0.00435289	0.118087	0.0344012	0.000308319	0.00417943	0.00174339	0.0102608	0.0014309	0.000247079	0.00370696	0.000671103	0.0348247	0.567862	0.13182	0.0091945	0.0298945	0.0178496	0.0767265	0.0908884
M01364529	0.311078	0.00111424	0.0107968	0.0969775	0.165639	0.00975413	0.153444	0.075296	0.0426497	0.0328023	0.000686966	0.00167898	0.128602	0.105332	0.473548	0.00309126	0.00292325	0.0039313	0.0653317	0.0914634	0.00337923	0.108252	0.0278499	0.000411899	0.00629656	0.00192598	0.0111209	0.00126901	0.00026944	0.00390384	0.000776616	0.0399231	0.62815	0.150319	0.0070358	0.0271393	0.0194279	0.0883815	0.0965502
M01385240	0.309272	0.00112792	0.0097294	0.0909588	0.166241	0.00944651	0.15494	0.0911411	0.0390084	0.024782	0.0006862	0.00141141	0.13001	0.106453	0.425927	0.00235578	0.00170134	0.00345824	0.0612956	0.0933996	0.0029771	0.102046	0.0273423	0.000395133	0.00335564	0.00152989	0.00942405	0.00128375	0.000261761	0.0038256	0.000550369	0.0337406	0.591814	0.129415	0.00965393	0.0247828	0.0182384	0.0838696	0.0787459
M01385241	0.348793	0.00307388	0.010447	0.0964273	0.15895	0.00876124	0.145461	0.0751003	0.0379147	0.0318139	0.000780099	0.00162333	0.131747	0.0958804	0.436493	0.00189512	0.00269243	0.00374925	0.0632519	0.0896828	0.00345029	0.104265	0.0288006	0.00034104	0.00529363	0.00185146	0.00999369	0.00140808	0.00027957	0.00393418	0.000668989	0.035176	0.560079	0.146295	0.00969177	0.0251702	0.0179447	0.0907691	0.0860372
M01385242	0.336555	0.00164426	0.0112225	0.0929639	0.173168	0.0100346	0.159315	0.0831207	0.0415603	0.0275698	0.000783754	0.00127219	0.131268	0.106453	0.400793	0.00370771	0.00194975	0.00389013	0.0636165	0.0904918	0.00292967	0.0982516	0.0229676	0.000452815	0.00515839	0.00174341	0.0100167	0.00135592	0.000275088	0.00351201	0.000485909	0.0293092	0.529522	0.135245	0.00936415	0.021327	0.0176747	0.0832734	0.0754648
M01894902	0.297538	0.00320685	0.0081387	0.0843537	0.131819	0.00894917	0.166381	0.0437477	0.0481943	0.0292283	0.000739562	0.00126362	0.118116	0.0988482	0.408052	0.00482948	0.00267114	0.00444576	0.06598	0.0754996	0.00325539	0.107109	0.0295924	0.000387661	0.00604734	0.00166737	0.00949754	0.00149798	0.000261253	0.00365402	0.00084635	0.0315705	0.527577	0.143525	0.010474	0.0234181	0.0129482	0.0800185	0.0804792
M01894903	0.339393	0.00377264	0.00992697	0.0940856	0.149478	0.00971923	0.180167	0.0744604	0.0463122	0.0411424	0.000615892	0.00166612	0.124338	0.106487	0.436646	0.00167407	0.00226654	0.00396987	0.0745534	0.0894398	0.00374497	0.116661	0.0298943	0.000357084	0.00639749	0.00143005	0.00937168	0.000946037	0.000348101	0.003816	0.000654805	0.0374452	0.622925	0.151945	0.00962952	0.0278795	0.0142144	0.0830132	0.0891686
M01894904	0.299665	0.00118985	0.00921558	0.0996163	0.141429	0.010152	0.165423	0.0818226	0.0415747	0.0335599	0.000689456	0.00150458	0.123715	0.0999937	0.442647	0.00224753	0.00185023	0.00505723	0.0729239	0.0852793	0.00392476	0.113568	0.0300545	0.000497171	0.00508023	0.00124131	0.00935825	0.00112506	0.000294632	0.00393458	0.000662854	0.0331783	0.591175	0.143103	0.0111263	0.0231775	0.0160898	0.0850277	0.0932547
M01667131	0.302709	0.00167759	0.0118508	0.0958852	0.159961	0.00869328	0.132577	0.0861946	0.0339869	0.0265043	0.000776001	0.00178527	0.119892	0.113359	0.450197	0.00462515	0.00249241	0.0058008	0.0686421	0.0907251	0.00340219	0.116823	0.0292341	0.000483109	0.00531789	0.00140842	0.00859658	0.000882114	0.000230553	0.00347524	0.000683275	0.0444943	0.753618	0.186828	0.00885439	0.0227992	0.0149387	0.0856162	0.0949529
M01638857	0.323044	0.00133302	0.0117123	0.0925744	0.162025	0.00979551	0.1611	0.0721649	0.045874	0.0310033	0.000726293	0.00169072	0.126604	0.102781	0.466493	0.00196407	0.00290619	0.00554598	0.0715409	0.0883478	0.0042717	0.111678	0.0278198	0.000428007	0.00596124	0.00191776	0.00974048	0.00125994	0.000267375	0.00392626	0.000849401	0.0386595	0.643767	0.17475	0.0109219	0.0245783	0.0175691	0.0867858	0.0891124
M01746815	0.306827	0.00136948	0.0113021	0.0933711	0.158017	0.0100725	0.141412	0.0903872	0.0391662	0.025995	0.000735324	0.00151768	0.120858	0.104601	0.460874	0.00427077	0.00418293	0.0045443	0.0685194	0.0786312	0.00385405	0.10861	0.0262104	0.000313674	0.00685643	0.00178339	0.0101863	0.00119276	0.000251797	0.00371795	0.000787183	0.043482	0.708451	0.174832	0.0101929	0.0247543	0.0148974	0.0803167	0.0841913
M01635846	0.310868	0.00350845	0.00942521	0.0885653	0.144347	0.00836765	0.150246	0.0663486	0.0415254	0.032239	0.000663847	0.0014398	0.11572	0.100776	0.433009	0.00296745	0.00295121	0.0043991	0.0625057	0.0884038	0.00388839	0.10098	0.0262332	0.000458529	0.00695583	0.00163431	0.00861576	0.000965845	0.000238427	0.00311929	0.000655186	0.0377084	0.664805	0.155866	0.01083	0.0254839	0.0151099	0.0787305	0.0878367
M02019369	0.365876	0.002184	0.0115759	0.0962099	0.15051	0.0102086	0.163313	0.0770069	0.0453098	0.0360738	0.000689286	0.00163184	0.126638	0.10277	0.453291	0.0024204	0.00223692	0.00423771	0.0658406	0.0860058	0.00309063	0.109086	0.0252673	0.000331362	0.00535033	0.00171558	0.009765	0.00134316	0.000228778	0.00387926	0.000623933	0.0319334	0.52905	0.150958	0.00860828	0.0228166	0.016017	0.087038	0.0920797
M02001660	0.305868	0.00163947	0.0108355	0.0909588	0.151659	0.00918766	0.155304	0.0725483	0.0409844	0.0295254	0.000576153	0.00144264	0.121367	0.103354	0.442144	0.00417049	0.00305487	0.00456111	0.0692672	0.0853081	0.00241373	0.111589	0.0236664	0.000331603	0.00791588	0.00169948	0.00955815	0.00115692	0.000248385	0.00345951	0.000715342	0.0285547	0.528377	0.146426	0.00692672	0.0154668	0.0145648	0.0913862	0.0895005
M02001661	0.295868	0.00190516	0.0102359	0.0889537	0.139628	0.00928649	0.159679	0.0772876	0.0390084	0.0339254	0.000730046	0.00107938	0.121495	0.105359	0.425183	0.00203109	0.00196038	0.00370186	0.0627051	0.082027	0.00294748	0.107546	0.0240612	0.000286814	0.00741104	0.00182098	0.00842927	0.00125713	0.000238835	0.00323337	0.000654837	0.0291107	0.537142	0.15546	0.0082027	0.0185928	0.0157101	0.0857663	0.0887714
M01680004	0.329969	0.00151858	0.0109102	0.0924829	0.165639	0.00994076	0.152711	0.0732574	0.0404077	0.0367092	0.00074032	0.00124444	0.127174	0.11262	0.469581	0.00289872	0.00305711	0.0039762	0.0675171	0.0950973	0.00386745	0.111526	0.0276665	0.000357182	0.0073832	0.00167767	0.00929041	0.00109047	0.000233964	0.00374152	0.00068386	0.0418198	0.63894	0.181074	0.01083	0.0253003	0.019446	0.0871911	0.0976765
M01698275	0.32308	0.00211638	0.0109186	0.0929385	0.158361	0.00885912	0.163645	0.0806916	0.033127	0.0276565	0.000644085	0.00151837	0.126948	0.109704	0.48139	0.00273186	0.00264515	0.00454401	0.0642369	0.0825695	0.00372019	0.123007	0.032217	0.000402417	0.0074624	0.00199931	0.0104484	0.001262	0.00022449	0.00450133	0.000760251	0.03557	0.547719	0.167829	0.00945479	0.0236167	0.0130142	0.0898512	0.0992255
M01698276	0.324085	0.00235102	0.0106492	0.0931207	0.160185	0.00790509	0.187335	0.0794533	0.0447761	0.0262634	0.000732888	0.00166376	0.131174	0.110433	0.481085	0.00154842	0.0032819	0.00409333	0.0603711	0.0861276	0.00370568	0.126469	0.0360393	0.000429589	0.00660585	0.00184039	0.00980549	0.00128388	0.000290489	0.00372739	0.000860488	0.0468191	0.638586	0.183766	0.0126957	0.0294867	0.0122379	0.0866566	0.0937585
M01160771	0.338234	0.00234874	0.0105648	0.08786	0.172803	0.00948329	0.143434	0.070519	0.0429561	0.0313757	0.00056173	0.00179026	0.124567	0.09286	0.484281	0.00491212	0.00391252	0.00420159	0.0700228	0.0929639	0.00368512	0.116296	0.0306234	0.000418923	0.00811432	0.00189147	0.0104303	0.0013112	0.000324161	0.00397771	0.000830652	0.0379297	0.616007	0.159057	0.00921411	0.0252461	0.0175012	0.0950811	0.0864194
M01160772	0.309477	0.00182708	0.0101908	0.0895005	0.153117	0.00904925	0.148013	0.0634342	0.0353627	0.0285441	0.000735953	0.00159596	0.120524	0.0998336	0.461148	0.00508788	0.00468524	0.00417641	0.0654342	0.0867663	0.00336029	0.120306	0.0255195	0.00041712	0.00695392	0.00179821	0.00995586	0.00122215	0.000257875	0.0036068	0.000753185	0.0346085	0.602965	0.16458	0.0106939	0.0216308	0.0165937	0.088966	0.0898637
M01160776	0.292437	0.00270034	0.00976136	0.0840321	0.139993	0.00854779	0.149107	0.0644302	0.0415603	0.0256298	0.000686644	0.00122966	0.119399	0.103432	0.438794	0.00329763	0.00208704	0.00396661	0.0634189	0.0893183	0.00303507	0.101581	0.0255195	0.000306096	0.00366086	0.00184948	0.00977526	0.00137725	0.000276447	0.00329557	0.000636604	0.0365189	0.596803	0.15455	0.0103293	0.0251549	0.0176894	0.0870786	0.088584
M01581479	0.3343	0.00162747	0.010029	0.0905698	0.159083	0.00858604	0.169476	0.0699772	0.0385893	0.0357041	0.000811129	0.00232895	0.127226	0.0911169	0.461433	0.00209362	0.0038424	0.00464723	0.0668793	0.0877321	0.00332594	0.10333	0.022209	0.000446909	0.00779057	0.00199088	0.00958929	0.00110832	0.000243383	0.00327054	0.000863802	0.0375849	0.632445	0.175663	0.0109242	0.021842	0.0156094	0.085919	0.086925
M01581480	0.301655	0.00258953	0.00884487	0.0836036	0.146581	0.00882003	0.163295	0.069981	0.0440496	0.0297632	0.000701926	0.00144118	0.120796	0.0987703	0.451716	0.002169	0.00319537	0.00444316	0.0632368	0.0819278	0.0043205	0.106788	0.0303371	0.000467992	0.0048717	0.0017225	0.00986119	0.00118424	0.000298127	0.00366409	0.00082833	0.040545	0.661015	0.171301	0.00846471	0.0273031	0.0194511	0.0810782	0.0933034
M01597172	0.308399	0.000529171	0.00950215	0.0930039	0.143683	0.0103923	0.170669	0.0886128	0.0393426	0.0313511	0.000728684	0.00169676	0.120775	0.103087	0.458157	0.000465144	0.00178547	0.00480779	0.0703422	0.0884722	0.00422401	0.115173	0.0302148	0.00031073	0.00710255	0.00159302	0.00997597	0.00125836	0.000255463	0.00334724	0.00087953	0.0437451	0.706864	0.180894	0.0106183	0.025574	0.0172586	0.0854584	0.0951253
M02015065	0.320963	0.00131509	0.0107011	0.0911079	0.15707	0.00965265	0.162896	0.0794461	0.0437318	0.0315612	0.000729859	0.0014645	0.12402	0.100036	0.447526	0.000911212	0.00230571	0.00435897	0.0652332	0.0915938	0.00347113	0.119776	0.0340136	0.00037572	0.00552584	0.00163131	0.00981654	0.00121688	0.00028189	0.00378204	0.000647118	0.0399029	0.636631	0.165517	0.0106557	0.0247701	0.016317	0.0848808	0.0909864
M02015067	0.332389	0.00138541	0.0109918	0.0922012	0.159257	0.00993169	0.170918	0.0829547	0.0451895	0.0311605	0.000683907	0.00141589	0.125359	0.105644	0.429316	0.00180051	0.00244637	0.00369498	0.0652386	0.0828474	0.00299036	0.108731	0.0270047	0.000294972	0.00518086	0.001912	0.00911006	0.0012441	0.000265953	0.00360454	0.000628392	0.0335702	0.582968	0.160235	0.00957893	0.0222163	0.015944	0.0839734	0.0856467
M01976851	0.313622	0.00244441	0.00973744	0.0925993	0.140722	0.00944633	0.151659	0.0726975	0.0420877	0.0249877	0.000766675	0.00129618	0.118456	0.107281	0.486241	0.00527874	0.00315056	0.00417182	0.0656216	0.0951513	0.00369894	0.1114	0.0288006	0.000368817	0.00812601	0.00208113	0.00910891	0.00139679	0.000263223	0.00383882	0.000712117	0.0360447	0.578318	0.159839	0.00874954	0.0242435	0.0155887	0.089329	0.0887714
M02117689	0.333544	0.0012101	0.0106687	0.0930878	0.167638	0.00956634	0.161079	0.0809038	0.0393586	0.0343094	0.000589413	0.00160528	0.131222	0.110089	0.467556	0.00222192	0.00253628	0.00517701	0.0676024	0.0981535	0.00408418	0.10946	0.0301263	0.000485023	0.00533499	0.00175276	0.0101346	0.00125552	0.000226191	0.00363907	0.000707123	0.0419245	0.6545	0.159574	0.00996113	0.0255841	0.0179589	0.0905685	0.0913508
M02117690	0.32628	0.0012856	0.0107097	0.0923965	0.161079	0.00947569	0.164014	0.0767248	0.0464782	0.0323366	0.000636295	0.00173835	0.132262	0.104329	0.444051	0.00215192	0.00198689	0.00506592	0.0668964	0.0991574	0.00371391	0.115965	0.0346239	0.000412766	0.00418502	0.00260268	0.00884094	0.00104003	0.000267547	0.00351701	0.000551363	0.0360299	0.615157	0.13535	0.0106716	0.0251545	0.0154615	0.089012	0.100948
M02142977	0.320917	0.00212921	0.0116914	0.0976676	0.152575	0.00888129	0.151603	0.0763243	0.04276	0.0278384	0.000590873	0.00174068	0.127043	0.120991	0.471023	0.00385083	0.00214343	0.00521798	0.0713071	0.0983965	0.0035216	0.113703	0.0255102	0.000249152	0.00639827	0.0015319	0.00993288	0.00137857	0.000312702	0.00328433	0.000578124	0.0342304	0.58813	0.145031	0.00728863	0.0301263	0.019241	0.0988319	0.0928086
M02285614	0.327433	0.000727734	0.0109286	0.0895287	0.159378	0.0102515	0.156828	0.0831282	0.0456617	0.0307991	0.00054512	0.00141742	0.127906	0.118076	0.456334	0.0019988	0.00205723	0.00517349	0.069242	0.106414	0.00307044	0.104956	0.0210643	0.000250746	0.00410304	0.00159831	0.0082942	0.00111295	0.000276844	0.00379233	0.000536355	0.0321033	0.565634	0.132883	0.00924648	0.0241147	0.0210236	0.094314	0.0976676
M02285616	0.34319	0.0012656	0.0116694	0.0971143	0.174903	0.00986814	0.153917	0.0794409	0.0437933	0.0341118	0.000555612	0.00188312	0.135383	0.0969255	0.47458	0.00241476	0.00190689	0.00494096	0.0688776	0.090379	0.0030561	0.111516	0.0229592	0.000320351	0.00525511	0.00215385	0.00928968	0.00153144	0.000260375	0.00380727	0.000663189	0.0330781	0.553931	0.142628	0.00899621	0.0228055	0.0150004	0.0955055	0.0938193
M02323187	0.280321	0.00159339	0.0089971	0.0874636	0.150146	0.00865304	0.150533	0.0721715	0.0418405	0.0281901	0.000616307	0.00120705	0.115603	0.103499	0.411049	0.00278782	0.00217743	0.00430372	0.0642614	0.0809038	0.00341761	0.0911079	0.0284257	0.000248488	0.00373436	0.00198253	0.00865068	0.00114217	0.0001947	0.00332683	0.000541269	0.0343165	0.598037	0.14609	0.00929443	0.0242669	0.0136242	0.0885721	0.0835763
M02386663	0.332	0.001748	0.0106749	0.0919321	0.157212	0.00992	0.165188	0.0730995	0.0481873	0.0312813	0.0007582	0.00173	0.12625	0.1057	0.493	0.0034795	0.002083	0.005467	0.0707	0.09771	0.003224	0.1137	0.02915	0.0003338	0.0045715	0.002442	0.0102935	0.0016	0.0003254	0.0042285	0.000708523	0.03682	0.6142	0.1417	0.0097603	0.0244186	0.01407	0.0945831	0.09402
M01908337	0.313217	0.00293979	0.00869735	0.0884533	0.1468	0.00913533	0.160197	0.0661707	0.0448825	0.0343624	0.000680037	0.00151049	0.125362	0.0982387	0.455394	0.00380614	0.00282453	0.00415988	0.0700054	0.0901512	0.00319132	0.113251	0.0277176	0.000394838	0.00707058	0.00180146	0.00990416	0.00160711	0.000296761	0.00387256	0.000749811	0.0382064	0.602165	0.153894	0.0106232	0.0302651	0.0168864	0.0780396	0.0923925
M01908339	0.330769	0.00146373	0.00958183	0.0882099	0.168386	0.0106792	0.175678	0.0809407	0.049937	0.0339815	0.000654867	0.00158004	0.126211	0.104972	0.436976	0.00139306	0.00258655	0.00436866	0.0685502	0.0893303	0.00387448	0.107592	0.0284656	0.000449522	0.00346234	0.00161197	0.00961198	0.00151846	0.000268053	0.0041882	0.000630781	0.0372742	0.610662	0.149276	0.00940741	0.0247209	0.015877	0.0870981	0.0926189
M01908340	0.327367	0.00134175	0.0100723	0.0933087	0.156145	0.0103635	0.164377	0.0794834	0.0462928	0.0353138	0.000689759	0.00198868	0.12657	0.106886	0.411026	0.00172171	0.00191598	0.00414613	0.0639726	0.0881014	0.00325587	0.101689	0.0295216	0.000355494	0.00433073	0.00184505	0.00906307	0.00140449	0.000319576	0.00364316	0.000658288	0.0357811	0.603811	0.148836	0.00776041	0.0275316	0.0156408	0.0845143	0.0871536
M02173228	0.287199	0.00167109	0.00966076	0.0951166	0.144315	0.00944472	0.159821	0.0772472	0.0423193	0.0317026	0.000654822	0.00167354	0.118654	0.108707	0.474206	0.00341289	0.00232604	0.00523239	0.0719145	0.0976676	0.00373436	0.110301	0.0238095	0.000379306	0.00609453	0.0016841	0.00989105	0.0013823	0.000301546	0.00421049	0.000639548	0.0377054	0.651162	0.165467	0.00889943	0.0291545	0.0182102	0.0904116	0.0950241
M02161068	0.313593	0.0013809	0.00933982	0.0889213	0.151603	0.0102123	0.16289	0.0796038	0.0454428	0.0212276	0.00066372	0.00176797	0.122804	0.110423	0.455797	0.00229775	0.00210863	0.00501976	0.0716715	0.095724	0.0040875	0.114674	0.0252673	0.000301479	0.00609453	0.00211832	0.00943471	0.00149445	0.000282554	0.00449058	0.000653427	0.0320579	0.545069	0.14324	0.00936681	0.0228348	0.0166476	0.0928954	0.0966958
M02180994	0.290737	0.00319568	0.00863347	0.0863703	0.147959	0.00985731	0.153061	0.058309	0.0451895	0.025285	0.00065024	0.00175735	0.120418	0.109329	0.456582	0.00569823	0.00283802	0.00503026	0.0707374	0.0889213	0.00380927	0.114189	0.0262391	0.00039272	0.00664868	0.00192901	0.0103262	0.00134709	0.000261711	0.00359544	0.000682579	0.0342052	0.608888	0.163327	0.00991981	0.0250437	0.0206154	0.0901138	0.095967
M01355047	0.308527	0.00146072	0.0108912	0.0960364	0.166057	0.00955297	0.150888	0.0882005	0.0393156	0.0277379	0.000682444	0.00175049	0.122883	0.106788	0.461937	0.00315742	0.00304852	0.00458955	0.074533	0.0880961	0.0038691	0.118451	0.0283946	0.000363937	0.00616589	0.00175558	0.0102766	0.00110283	0.000209488	0.00376502	0.000619746	0.0387618	0.590048	0.172088	0.00866855	0.0270295	0.0198967	0.0868249	0.0869248
M01355048	0.273319	0.000515345	0.00977261	0.0911792	0.13345	0.0100434	0.169112	0.0860137	0.0458682	0.0246584	0.000647709	0.00130332	0.110566	0.10533	0.421204	0.000445634	0.00220393	0.00363757	0.0699772	0.0851838	0.00310278	0.0929385	0.0262104	0.000240457	0.00487981	0.0015498	0.00885209	0.00138956	0.00026638	0.00368629	0.000598658	0.0393131	0.656222	0.184917	0.00894157	0.024231	0.0169992	0.0771622	0.0909339
M01355049	0.325817	0.00128352	0.0117082	0.0945786	0.167457	0.0107726	0.158178	0.0816401	0.0444659	0.0284445	0.000740761	0.00171649	0.130241	0.111891	0.409679	0.00375312	0.00245963	0.0037038	0.0677904	0.0820493	0.00274167	0.103326	0.0262104	0.000254649	0.00559226	0.00126485	0.0109587	0.00124354	0.000216169	0.0034974	0.000591456	0.0323213	0.552911	0.159652	0.00948762	0.024231	0.0171923	0.0807375	0.0838269
M02001747	0.302653	0.00124953	0.00966949	0.0911828	0.135618	0.00881922	0.164054	0.0776522	0.0415603	0.0297501	0.00078083	0.00115483	0.119271	0.0976726	0.466055	0.00291053	0.00299852	0.00414817	0.0651355	0.0928424	0.003015	0.12298	0.0213878	0.000319642	0.00706215	0.00176886	0.010368	0.00146969	0.00031519	0.0035665	0.000767473	0.0321465	0.549913	0.151541	0.01118	0.0196213	0.0156884	0.0926726	0.0901689
M02001750	0.324629	0.00120214	0.0111514	0.094969	0.14619	0.0102598	0.170981	0.0867663	0.0437477	0.0316678	0.000669121	0.00134422	0.122027	0.0986147	0.405483	0.00110486	0.00238595	0.00407978	0.0662519	0.0867663	0.00322326	0.105359	0.0277069	0.000331736	0.0050639	0.00162838	0.00872808	0.00119823	0.000275849	0.00343133	0.000557479	0.0332061	0.587769	0.153228	0.00856726	0.0218739	0.0179342	0.0873699	0.0891675
M01970707	0.320958	0.00229843	0.0109346	0.0925993	0.160692	0.00987646	0.15494	0.0885891	0.0444768	0.0273197	0.000709791	0.00144424	0.126096	0.108822	0.445211	0.00234495	0.00277085	0.00453273	0.0627051	0.0960019	0.00299161	0.096245	0.0277069	0.000404702	0.00523216	0.00152139	0.00912062	0.0014655	0.000285684	0.00349925	0.000646859	0.0427475	0.635317	0.171203	0.0103293	0.0272272	0.0192511	0.0878447	0.0873915
M02102316	0.326743	0.00211527	0.0101488	0.0888434	0.160922	0.0105923	0.156341	0.0754373	0.0524781	0.0320289	0.000679657	0.00155959	0.130747	0.0983965	0.457759	0.00213659	0.0022506	0.00430332	0.0612245	0.101312	0.00386994	0.106608	0.0277764	0.000339795	0.00480196	0.00183803	0.0100308	0.0020231	0.00030314	0.00410959	0.000579253	0.0320474	0.545056	0.133792	0.00952299	0.0245104	0.0179562	0.0889356	0.0841837
M02134298	0.361513	0.00356549	0.0100997	0.0932945	0.145044	0.0105898	0.177133	0.0432459	0.0502915	0.0366984	0.00073982	0.00188053	0.136702	0.113338	0.453001	0.00245347	0.00196626	0.00508104	0.074344	0.0962099	0.00393369	0.110678	0.0284104	0.000338347	0.00451269	0.00188365	0.0082875	0.00149166	0.000262789	0.00391203	0.000455473	0.0358694	0.594265	0.139649	0.00988457	0.0261485	0.0180226	0.0894105	0.097121
M02134299	0.319094	0.00228009	0.009582	0.0867347	0.158892	0.0104546	0.167484	0.0672902	0.0517493	0.0325543	0.000694731	0.00139039	0.128648	0.108965	0.428445	0.00257088	0.00199787	0.00409567	0.0621963	0.0962099	0.00341009	0.108431	0.0281553	0.000335457	0.00430608	0.0020735	0.00864157	0.0011603	0.000271398	0.00385953	0.000517163	0.0333411	0.575914	0.139179	0.0101127	0.023986	0.0167158	0.0868406	0.0994898
M01793334	0.310354	0.0020944	0.00928524	0.0953986	0.137847	0.00956743	0.179317	0.0921185	0.0393156	0.0265301	0.000642506	0.00138166	0.11917	0.107882	0.450648	0.00133845	0.00310294	0.00405963	0.0654214	0.0841591	0.00338563	0.111162	0.0305788	0.000444656	0.00547973	0.00178533	0.00994034	0.00111937	0.000290118	0.00366351	0.000841624	0.0392133	0.656678	0.157951	0.00910084	0.0272276	0.0165089	0.084283	0.0908118
M01793336	0.306788	0.0005316	0.0101703	0.0915718	0.140335	0.00925732	0.149522	0.0904784	0.0393156	0.0277775	0.00068788	0.00182176	0.121902	0.105695	0.432456	0.00264315	0.00317744	0.00414538	0.0647836	0.0811795	0.00328782	0.10697	0.0263986	0.000377129	0.00401628	0.00163194	0.00922377	0.00124727	0.000246118	0.00344365	0.000761587	0.0353803	0.55969	0.158121	0.010375	0.0246053	0.0143398	0.0836896	0.0903872
M01814051	0.303266	0.00195403	0.00953613	0.0924204	0.150712	0.00908488	0.153215	0.0827983	0.0393156	0.0310445	0.000674435	0.00142842	0.121978	0.104434	0.468427	0.00622038	0.00310658	0.00464416	0.0687568	0.0907251	0.00329959	0.119566	0.0248588	0.000423129	0.00641124	0.00188614	0.0103998	0.00135753	0.000315511	0.00401371	0.00106214	0.0315454	0.537248	0.149835	0.00934812	0.0214681	0.0157098	0.10148	0.0938625
M00419200	NA	NA	NA	NA	NA	NA	NA	NA	NA	NA	NA	NA	NA	NA	0.525704	0.00462205	0.0030136	0.0066742	0.0763793	0.0978777	0.00458362	0.127265	0.033935	0.0004051	0.00406221	0.00258	0.0102232	0.00272485	0.000379238	0.00463685	0.000761445	0.0363832	0.620044	0.16096	0.00907203	0.0295175	0.0174043	0.09783	0.106121
M00419201	NA	NA	NA	NA	NA	NA	NA	NA	NA	NA	NA	NA	NA	NA	0.474917	0.0032236	0.00270165	0.00620075	0.0718916	0.104844	0.0039539	0.122005	0.025665	0.0004774	0.00301864	0.0030721	0.00976831	0.0009941	0.000333544	0.0051553	0.000638154	0.0341495	0.577284	0.136252	0.0102914	0.0248483	0.0166339	0.0953481	0.106333
M00419252	NA	NA	NA	NA	NA	NA	NA	NA	NA	NA	NA	NA	NA	NA	0.484706	0.00115425	0.0015251	0.00609405	0.0753078	0.105664	0.0033993	0.120729	0.0278492	0.0003963	0.0056773	0.0027971	0.0116327	0.002022	0.000422018	0.00410865	0.000667683	0.0284014	0.529389	0.133977	0.00972889	0.0213883	0.0131598	0.102904	0.104695
M00291418	NA	NA	NA	NA	NA	NA	NA	NA	NA	NA	NA	NA	NA	NA	0.565184	0.0013663	0.0030979	0.0064142	0.0760113	0.101957	0.0044277	0.122188	0.0350837	0.0005749	0.0011465	0.00357585	0.00872944	0.00194535	0.000350894	0.00454204	0.000928	0.0456348	0.688877	0.153876	0.00998327	0.0291083	0.0165974	0.0976194	0.113538
M00291420	NA	NA	NA	NA	NA	NA	NA	NA	NA	NA	NA	NA	NA	NA	0.533803	0.0018336	0.0026844	0.00660815	0.0748572	0.103632	0.0036208	0.123657	0.0307263	0.0003583	0.0018875	0.00284279	0.0121742	0.001708	0.000357297	0.00474895	0.000849235	0.0364918	0.571271	0.179585	0.0107131	0.0232094	0.0158248	0.1038	0.110986
M00354761	NA	NA	NA	NA	NA	NA	NA	NA	NA	NA	NA	NA	NA	NA	0.570792	0.00223775	0.0022228	0.00569561	0.0694581	0.0972354	0.0038414	0.107631	0.0229406	0.0005913	0.0018741	0.00231161	0.0116558	0.00177135	0.000307695	0.0043234	0.000807828	0.04553	0.571551	0.179643	0.0112725	0.0244822	0.016578	0.10357	0.112638
M01013826	0.266045	0.000764831	0.00898163	0.0888383	0.144157	0.00852459	0.153075	0.0617055	0.0354933	0.0433091	0.000568391	0.00156763	0.118797	0.0992673	0.422124	0.00158086	0.00131623	0.00451565	0.0720613	0.0939779	0.00312244	0.112073	0.021842	0.000326672	0.00375102	0.00220511	0.0082902	0.00122576	0.000210668	0.00361486	0.000648432	0.0256697	0.522866	0.120517	0.0105475	0.0163796	0.0172211	0.0909752	0.0978588
M01013828	0.278403	0.000803343	0.00934184	0.090205	0.148723	0.00843307	0.153622	0.086205	0.0376775	0.0410254	0.00062495	0.00179638	0.116961	0.108246	0.41229	0.00208139	0.00148256	0.00467905	0.0680638	0.0838029	0.00329623	0.111253	0.024842	0.000334243	0.00355635	0.00159023	0.0087999	0.00141837	0.000242637	0.00380591	0.000507744	0.0292941	0.56404	0.122777	0.0102871	0.0193764	0.0174657	0.0952914	0.0918451
M01034706	0.326344	0.000656631	0.0108586	0.0936211	0.157757	0.00901031	0.155262	0.0750797	0.043684	0.0303524	0.000527023	0.00167736	0.133782	0.114195	0.497085	0.00107833	0.00112613	0.00577605	0.0723007	0.102657	0.00297637	0.105024	0.0230142	0.000274252	0.00451537	0.00283421	0.00978214	0.00101396	0.000291048	0.00380029	0.000690904	0.0366117	0.61347	0.147751	0.00991292	0.0217014	0.0161201	0.112214	0.107699
M01769859	0.269782	0.0030778	0.00874762	0.0865222	0.140919	0.00679629	0.113443	0.0669726	0.0283959	0.024878	0.000455739	0.000984545	0.108125	0.0970913	0.383493	0.00397913	0.00292611	0.00403156	0.0709685	0.0824554	0.00325704	0.100325	0.0259604	0.000727623	0.00702079	0.00169339	0.00847887	0.00109628	0.000184277	0.00302149	0.000995777	0.0310592	0.588325	0.12626	0.0081932	0.0236205	0.0117977	0.0697549	0.0810971
M01792852	0.306574	0.00136681	0.0102526	0.098041	0.147956	0.00923798	0.154084	0.0828917	0.0383872	0.0290669	0.000650454	0.00135279	0.122571	0.105905	0.442079	0.00348611	0.00253622	0.00485728	0.0790081	0.0828176	0.00341318	0.111344	0.0278486	0.000345797	0.00741108	0.00187064	0.00980733	0.000843669	0.000220581	0.00358262	0.0007088	0.031619	0.57078	0.152359	0.00892395	0.0223328	0.0154982	0.0899216	0.0951253
M01792854	0.250313	0.000892755	0.00837773	0.0867882	0.139516	0.00652404	0.131754	0.0863781	0.0317304	0.0200869	0.000399183	0.00125688	0.113453	0.0978199	0.425609	0.00182785	0.00230856	0.0045477	0.0725285	0.0915251	0.0029911	0.0973121	0.0236622	0.000343068	0.00576336	0.00184664	0.00848503	0.00114621	0.000204482	0.00331408	0.000657963	0.0335607	0.589421	0.149797	0.00901579	0.023524	0.015716	0.0869982	0.092574
M01743455	0.286371	0.000302455	0.00913694	0.0947608	0.137156	0.0117399	0.156355	0.0896583	0.0451402	0.0234993	0.000583174	0.00165453	0.119622	0.113713	0.441943	0.000604847	0.00257487	0.00342868	0.0606834	0.0835457	0.00322866	0.0934852	0.0262104	0.000361853	0.00580552	0.00198341	0.00949994	0.00151245	0.000239393	0.00345053	0.000857138	0.0443942	0.709294	0.201413	0.011285	0.0240262	0.0146081	0.0768831	0.0951253
M01723097	0.268552	0.00097885	0.00805174	0.0887727	0.138681	0.00813225	0.155445	0.0685542	0.040193	0.0260206	0.000495765	0.00147403	0.113704	0.0996924	0.421413	0.00256934	0.00344809	0.00337587	0.0635167	0.0775782	0.0030454	0.100064	0.0270309	0.000624548	0.00687266	0.00186005	0.00921666	0.00122347	0.000256237	0.00331923	0.000963533	0.0393378	0.644612	0.157797	0.0108494	0.0235719	0.0133512	0.074101	0.0823892
M01723100	0.313765	0.00116594	0.0100453	0.0978014	0.143441	0.0109749	0.173159	0.0914814	0.0441023	0.0285866	0.00057871	0.00180159	0.125984	0.111894	0.452362	0.000843203	0.00264249	0.00349585	0.06548	0.0782706	0.00313468	0.0936888	0.0243964	0.000432002	0.00641422	0.00176361	0.00971127	0.00124189	0.000237777	0.00395092	0.000998585	0.0442724	0.701914	0.192478	0.00839375	0.024029	0.0158427	0.0748498	0.089842
M02259421	0.360354	0.00347133	0.0118879	0.0965743	0.171647	0.0118005	0.180394	0.0710641	0.0513848	0.0322985	0.000649974	0.00177561	0.134917	0.10277	0.467401	0.00231057	0.00279194	0.00550585	0.0714286	0.104227	0.00446761	0.118076	0.0335277	0.000476125	0.0046651	0.00185211	0.00979675	0.00157626	0.00036835	0.0046056	0.000690282	0.0383353	0.60189	0.132619	0.0110973	0.0260402	0.0159729	0.0954683	0.0896501
M02282597	0.306482	0.00199036	0.0115758	0.0951166	0.162901	0.0102452	0.157731	0.0748141	0.044414	0.0248367	0.000673216	0.00153821	0.125955	0.105201	0.456781	0.0031306	0.00212563	0.00528671	0.0694242	0.108236	0.00307296	0.114796	0.0251458	0.000334682	0.00618239	0.00166923	0.00916212	0.00129291	0.000276711	0.00402654	0.000518757	0.032885	0.549132	0.129689	0.0104723	0.0174927	0.0176179	0.0950849	0.085034
M01957662	0.329179	0.00177484	0.0101509	0.0956828	0.173168	0.0103594	0.146555	0.0634342	0.0465705	0.0335737	0.000668391	0.00152701	0.127274	0.109005	0.428109	0.00245234	0.00171251	0.00352164	0.0630696	0.0873555	0.00285405	0.10463	0.0240612	0.000293991	0.00550894	0.00153774	0.00925353	0.00179212	0.000295955	0.00399765	0.000674238	0.0295532	0.537178	0.14191	0.00927708	0.0169522	0.0146338	0.0806843	0.0846156
M01957657	0.344994	0.00153647	0.00990544	0.0934069	0.15494	0.0106716	0.149471	0.082027	0.0461957	0.03145	0.000713845	0.0014352	0.128552	0.10864	0.478547	0.00126009	0.00242463	0.00449499	0.065257	0.0922348	0.00360974	0.114655	0.0288006	0.000510098	0.00458643	0.00166453	0.010284	0.00135306	0.000303446	0.00411986	0.000756554	0.0404306	0.639995	0.174274	0.00929639	0.028436	0.0182646	0.0862484	0.0864017
M01967745	0.337184	0.00497797	0.0104234	0.0924171	0.159315	0.0106909	0.171345	0.0561429	0.0543201	0.0279679	0.000669586	0.00129864	0.13339	0.110281	0.456722	0.00500282	0.00260844	0.00392973	0.0628873	0.0845789	0.0038785	0.106088	0.0306234	0.000414803	0.00635748	0.00161907	0.00979911	0.00192137	0.000275982	0.0034298	0.000782757	0.0403623	0.63883	0.158346	0.0102078	0.0277069	0.0205294	0.0785526	0.0873132
M01117885	0.373817	0.00083201	0.0113306	0.0958542	0.160903	0.00757899	0.150888	0.0626879	0.0402191	0.0342122	0.000710637	0.00168123	0.134368	0.111526	0.615329	0.0018675	0.00165945	0.0070743	0.079918	0.119312	0.0038259	0.109339	0.0270295	0.000397579	0.00778833	0.00195982	0.0114583	0.00161385	0.000347016	0.00486542	0.000652065	0.0450899	0.666892	0.169698	0.00984951	0.0253727	0.0180977	0.112058	0.118087
M01117886	0.383798	0.00144556	0.0119206	0.0957617	0.16245	0.00904123	0.147062	0.078451	0.0404077	0.0344045	0.000642949	0.00152798	0.136443	0.121731	0.605608	0.0026001	0.00192671	0.00718504	0.0806178	0.108664	0.0033427	0.0967654	0.0297597	0.000349277	0.00523207	0.00222196	0.01142	0.00118723	0.000313791	0.0047947	0.000854923	0.0516203	0.726453	0.184227	0.0100337	0.0293148	0.0185697	0.108374	0.11918
M01207627	0.392066	0.00214424	0.0117763	0.0912984	0.170641	0.00880436	0.159089	0.0746241	0.0414998	0.0336912	0.000757871	0.00154268	0.145101	0.11918	0.617365	0.00286528	0.00269825	0.00708505	0.0810376	0.104114	0.00475048	0.118451	0.032399	0.000385428	0.00593824	0.00191204	0.0113567	0.00143625	0.000320592	0.00436661	0.00101353	0.0465623	0.672467	0.175122	0.010466	0.0298928	0.0147325	0.107999	0.1159
M02345289	0.289579	0.00177667	0.00929991	0.0794461	0.158163	0.0103119	0.16035	0.0561224	0.0502915	0.0264718	0.00070675	0.00134889	0.11827	0.0991254	0.457072	0.00443082	0.00286047	0.00427257	0.0615889	0.0891384	0.00378722	0.123178	0.0327988	0.000394181	0.00584525	0.0018889	0.00919884	0.00148575	0.000264864	0.00386458	0.000700442	0.0354472	0.56667	0.150782	0.0107886	0.0234238	0.0143754	0.0830859	0.0885569
M02345290	0.298637	0.00206374	0.0093108	0.0787172	0.161808	0.0108412	0.151968	0.0601312	0.055758	0.0263363	0.000633638	0.00121123	0.125633	0.107143	0.463233	0.00442723	0.00319382	0.00441023	0.0637755	0.0991254	0.00393783	0.112974	0.0291545	0.0003894	0.00423964	0.00203871	0.00962769	0.00137904	0.000191181	0.00389519	0.00066797	0.0400197	0.594122	0.142011	0.0109209	0.0270987	0.0165021	0.0873076	0.0860058
M02345291	0.322677	0.00148894	0.00972477	0.0889213	0.15379	0.0106131	0.163265	0.0823615	0.0466472	0.0255422	0.000714188	0.00149611	0.121229	0.0947522	0.476345	0.00199488	0.00253362	0.00553381	0.066691	0.112245	0.00413438	0.130466	0.0276968	0.000294839	0.00558979	0.00177435	0.00913343	0.00135188	0.00027359	0.00467433	0.000665712	0.0346707	0.528756	0.142131	0.0103232	0.0230562	0.0182922	0.100868	0.0965743
M02137198	0.327816	0.0025811	0.0108712	0.0883746	0.16363	0.0099646	0.157957	0.0677874	0.046025	0.02989	0.000662458	0.00172321	0.126804	0.111698	0.44749	0.00457272	0.00257041	0.00483596	0.0712464	0.100219	0.00359119	0.110787	0.0276968	0.000305331	0.00493437	0.00188378	0.00945516	0.00118713	0.000284878	0.00402515	0.000635033	0.0349351	0.601384	0.138755	0.0100574	0.0242337	0.0156701	0.0919792	0.0994898
M02142787	0.332401	0.00233089	0.0103346	0.0920505	0.165087	0.0101455	0.16965	0.0763529	0.0483139	0.0349724	0.000657079	0.00173497	0.124502	0.110423	0.479035	0.00206573	0.0022506	0.00487507	0.0693086	0.0884354	0.00388123	0.127308	0.037415	0.000462967	0.00569929	0.00252406	0.010074	0.00143927	0.000345639	0.00423306	0.000618764	0.0365988	0.640808	0.157228	0.010073	0.0257532	0.0169219	0.0949032	0.0988824
M02142789	0.331146	0.000924427	0.00995958	0.0874636	0.15773	0.00941572	0.160836	0.0675413	0.0461613	0.0345096	0.000772359	0.00161783	0.127411	0.108115	0.434551	0.000552948	0.00195762	0.00443786	0.0690598	0.0911079	0.00311294	0.112245	0.0266035	0.000313432	0.00535411	0.0018541	0.00876375	0.00133946	0.000246695	0.00409727	0.000583701	0.0344757	0.578382	0.165112	0.0123907	0.0218659	0.0164427	0.0963035	0.0998542
M00571072	NA	NA	NA	NA	NA	NA	NA	NA	NA	NA	NA	NA	NA	NA	0.487185	0.00236791	0.00297966	0.00600705	0.0730761	0.104478	0.00383308	0.128474	0.0334911	0.000469831	0.00206403	0.00365231	0.0129064	0.0017832	0.000438184	0.00397824	0.000614398	0.039402	0.653774	0.162144	0.0090108	0.0248456	0.0147186	0.0960544	0.10975
M00571074	NA	NA	NA	NA	NA	NA	NA	NA	NA	NA	NA	NA	NA	NA	0.500509	0.00100293	0.00220419	0.00566331	0.0705244	0.0945386	0.00417424	0.11827	0.030581	0.000495915	0.00173486	0.00277123	0.0110813	0.00175764	0.000202681	0.00374905	0.000711611	0.0372343	0.636928	0.148408	0.00953932	0.0274397	0.0141563	0.0978013	0.100046
M00571862	NA	NA	NA	NA	NA	NA	NA	NA	NA	NA	NA	NA	NA	NA	0.528952	0.00258766	0.00297952	0.00488836	0.0732578	0.102076	0.00429007	0.125793	0.0294957	0.000310059	0.00460816	0.00268809	0.0116575	0.00151108	0.000310111	0.00439716	0.0010554	0.0382574	0.635639	0.162182	0.0105359	0.0237175	0.0148711	0.0920038	0.111529
M01762195	0.291397	0.000159197	0.00964951	0.0973152	0.151829	0.0110862	0.174438	0.0903079	0.0520157	0.026182	0.000592205	0.00206892	0.123055	0.114268	0.420554	0.000723001	0.0018075	0.00517351	0.0708017	0.0932542	0.00327182	0.108801	0.0278499	0.000362578	0.00401067	0.00164271	0.00959678	0.00131212	0.000251443	0.00305356	0.000740618	0.0472216	0.668264	0.190025	0.0105821	0.0265744	0.0158787	0.0857029	0.0989647
M01762196	0.284577	0.000871546	0.00848492	0.088389	0.157278	0.00933468	0.161143	0.0749349	0.0415062	0.0296131	0.000650823	0.00162824	0.12006	0.100878	0.396741	0.00169954	0.00243483	0.00413833	0.0663032	0.086171	0.00293825	0.114144	0.0243054	0.000338758	0.00516765	0.00179041	0.00915236	0.00130016	0.000195516	0.00350799	0.000933653	0.0336239	0.577078	0.155092	0.00919998	0.0215911	0.0136725	0.0832397	0.0867627
M01749038	0.329903	0.000536192	0.0117685	0.0929385	0.154048	0.010424	0.168383	0.0918451	0.043684	0.0256967	0.000788937	0.00161841	0.126553	0.103326	0.469692	0.000861002	0.00252839	0.00418445	0.0612301	0.092835	0.00359645	0.103052	0.0300328	0.000443082	0.00525878	0.00210332	0.00939373	0.00157717	0.000225205	0.00350726	0.000813165	0.0471803	0.739194	0.19364	0.0116368	0.0256705	0.0169087	0.0892218	0.0959453
M01544228	0.339565	0.00101795	0.0110218	0.0970402	0.170915	0.0090133	0.152347	0.0790897	0.0371314	0.0340765	0.0008298	0.0020106	0.125287	0.105786	0.485057	0.0019791	0.0030467	0.00459959	0.0683668	0.0984121	0.0037468	0.115901	0.0245723	0.0003446	0.0039243	0.0023658	0.0103965	0.0013591	0.000327	0.0041555	0.000855008	0.0361104	0.599998	0.149504	0.0107405	0.0203413	0.0153132	0.100821	0.0951276
M01544230	0.323248	0.00264295	0.009131	0.0889294	0.14527	0.0084953	0.169613	0.0656036	0.0502374	0.0357835	0.0006946	0.00171175	0.120977	0.105513	0.437555	0.0039484	0.003137	0.00430032	0.067246	0.0862829	0.004241	0.11918	0.0322216	0.000397	0.0047321	0.0020026	0.0095259	0.0013205	0.0003664	0.00373037	0.000801723	0.0353214	0.606847	0.141407	0.0098289	0.0274845	0.0160616	0.0818154	0.0796363
M01550973	0.327067	0.00188495	0.00907665	0.0871999	0.151806	0.0083757	0.161199	0.065877	0.045869	0.0349678	0.00075505	0.00168605	0.126028	0.106515	0.464272	0.00354908	0.00365449	0.00510709	0.073944	0.106502	0.00314857	0.11016	0.0283959	0.000451876	0.00541015	0.00223754	0.0105332	0.00124967	0.000283617	0.00410359	0.000843632	0.0363682	0.618358	0.151279	0.0148387	0.0277134	0.0173573	0.0906648	0.0948093
M01550974	0.340952	0.0019636	0.009346	0.0929385	0.150421	0.0081794	0.17016	0.0743508	0.0417728	0.0374442	0.00068165	0.00183888	0.125131	0.108725	0.466369	0.00205354	0.00362947	0.00464617	0.0743517	0.0910149	0.0033642	0.11783	0.0269409	0.00044676	0.0060795	0.0023008	0.0101975	0.00152166	0.000316749	0.00433726	0.000677725	0.0339781	0.589331	0.141724	0.0113315	0.0222064	0.0176915	0.0888056	0.101327
[truncated: 4,275 more rows]
[truncated: 30 more columns]
