# Supplementary material for: Large-scale neuroanatomical study uncovers 198 gene associations in mouse brain morphogenesis
Source: Nat Commun. 2019 Aug 1;10:3465. doi: 10.1038/s41467-019-11431-2 (PMC6671969; doi:10.1038/s41467-019-11431-2)
Supplement: Supplementary file 17 — Supplementary Data 13 [file 41467_2019_11431_MOESM17_ESM.xlsx]

## Sheet: Supplementary Data 13
Gene_name	Project_ID	Number_mice	Core_strain	Age	Parameter	Jitter	Method	Dependent.variable	Batch.included	Residual.variances.homogeneity	Genotype.contribution	Genotype.estimate	Genotype.standard.error	Genotype.p.Val	Genotype.percentage.change	Sex.estimate	Sex.standard.error	Sex.p.val	Weight.estimate	Weight.standard.error	Weight.p.val	Gp1.genotype	Gp1.Residuals.normality.test	Gp2.genotype	Gp2.Residuals.normality.test	Blups.test	Rotated.residuals.normality.test	Intercept.estimate	Intercept.standard.error	Interaction.included	Interaction.p.val	Sex.FvKO.estimate	Sex.FvKO.standard.error	Sex.FvKO.p.val	Sex.MvKO.estimate	Sex.MvKO.standard.error	Sex.MvKO.p.val	Classification.tag	Transformation	Additional.information	p	BH-p
Virma_HET_tm1a	Sanger_HistologiX	3	B6N	15.9	1_TBA	FALSE	Mixed Model framework, linear mixed-effects model, equation withoutWeight	1_TBA	1	1	0.948983	0.000770618	0.0121674	0.949559	Female: NA, Male: 0.24%	NA	NA	NA	NA	NA	NA	WT	0.000617279	Virma_HET_tm1a	NA	0.563779	0.00217513	0.31805	0.000999575	0	NA	NA	NA	NA	NA	NA	NA	If phenotype is significant it is for the one sex tested	lambda=NA, scaleShift=NA, transformed=FALSE, code=0	{"WT_Male":495,"Virma_HET_tm1a_Male":3,"variability":1,"Formula":"Y1_TBA ~ Genotype"}	0.948983	0.997755
Virma_HET_tm1a	Sanger_HistologiX	3	B6N	15.9	1_LV	FALSE	Mixed Model framework, linear mixed-effects model, equation withoutWeight	1_LV	1	1	0.00380942	0.00143417	0.000491661	0.00391299	Female: NA, Male: 77.48%	NA	NA	NA	NA	NA	NA	WT	7.71e-10	Virma_HET_tm1a	NA	0.00896101	9.53e-10	0.00185104	3.9e-05	0	NA	NA	NA	NA	NA	NA	NA	If phenotype is significant it is for the one sex tested	lambda=NA, scaleShift=NA, transformed=FALSE, code=0	{"WT_Male":495,"Virma_HET_tm1a_Male":3,"variability":1,"Formula":"Y1_LV ~ Genotype"}	0.00380942	0.248762
Virma_HET_tm1a	Sanger_HistologiX	3	B6N	15.9	1_Cg	FALSE	Mixed Model framework, linear mixed-effects model, equation withoutWeight	1_Cg	1	1	0.278067	-0.000672218	0.000621673	0.280785	Female: NA, Male: -6.57%	NA	NA	NA	NA	NA	NA	WT	0.0197	Virma_HET_tm1a	NA	0.434	0.0131	0.0102244	5.42e-05	0	NA	NA	NA	NA	NA	NA	NA	If phenotype is significant it is for the one sex tested	lambda=NA, scaleShift=NA, transformed=FALSE, code=0	{"WT_Male":495,"Virma_HET_tm1a_Male":3,"variability":1,"Formula":"Y1_Cg ~ Genotype"}	0.278067	0.849652
Virma_HET_tm1a	Sanger_HistologiX	3	B6N	15.9	1_Cg_Width	FALSE	Mixed Model framework, linear mixed-effects model, equation withoutWeight	1_Cg_Width	1	1	0.687102	-0.0010946	0.00273288	0.689169	Female: NA, Male: -1.2%	NA	NA	NA	NA	NA	NA	WT	0.647795	Virma_HET_tm1a	NA	0.6092	0.591597	0.0914389	0.000230471	0	NA	NA	NA	NA	NA	NA	NA	If phenotype is significant it is for the one sex tested	lambda=NA, scaleShift=NA, transformed=FALSE, code=0	{"WT_Male":495,"Virma_HET_tm1a_Male":3,"variability":0.865,"Formula":"Y1_Cg_Width ~ Genotype"}	0.687102	0.970702
Virma_HET_tm1a	Sanger_HistologiX	3	B6N	15.9	1_Cg_Height	FALSE	Mixed Model framework, linear mixed-effects model, equation withoutWeight	1_Cg_Height	1	1	0.687698	-0.00259418	0.00652022	0.691127	Female: NA, Male: -1.66%	NA	NA	NA	NA	NA	NA	WT	0.1249	Virma_HET_tm1a	NA	0.0668469	0.0356478	0.155867	0.000544357	0	NA	NA	NA	NA	NA	NA	NA	If phenotype is significant it is for the one sex tested	lambda=NA, scaleShift=NA, transformed=FALSE, code=0	{"WT_Male":495,"Virma_HET_tm1a_Male":3,"variability":0.843,"Formula":"Y1_Cg_Height ~ Genotype"}	0.687698	0.970702
Virma_HET_tm1a	Sanger_HistologiX	3	B6N	15.9	1_gcc	FALSE	Mixed Model framework, linear mixed-effects model, equation withoutWeight	1_gcc	1	1	0.201189	-0.000831	0.000652	0.203643	Female: NA, Male: -8.59%	NA	NA	NA	NA	NA	NA	WT	0.689	Virma_HET_tm1a	NA	0.264	0.687	0.00967624	5.69e-05	0	NA	NA	NA	NA	NA	NA	NA	If phenotype is significant it is for the one sex tested	lambda=NA, scaleShift=NA, transformed=FALSE, code=0	{"WT_Male":495,"Virma_HET_tm1a_Male":3,"variability":1,"Formula":"Y1_gcc ~ Genotype"}	0.201189	0.809999
Virma_HET_tm1a	Sanger_HistologiX	3	B6N	15.9	1_gcc_Width_T	FALSE	Mixed Model framework, linear mixed-effects model, equation withoutWeight	1_gcc_Width_T	1	1	0.017637	-0.0161737	0.00680933	0.0184251	Female: NA, Male: -10.17%	NA	NA	NA	NA	NA	NA	WT	0.279191	Virma_HET_tm1a	NA	0.161385	0.268323	0.159023	0.000578	0	NA	NA	NA	NA	NA	NA	NA	If phenotype is significant it is for the one sex tested	lambda=NA, scaleShift=NA, transformed=FALSE, code=0	{"WT_Male":495,"Virma_HET_tm1a_Male":3,"variability":0.9,"Formula":"Y1_gcc_Width_T ~ Genotype"}	0.017637	0.458381
Virma_HET_tm1a	Sanger_HistologiX	3	B6N	15.9	1_gcc_Width_B	FALSE	Mixed Model framework, linear mixed-effects model, equation withoutWeight	1_gcc_Width_B	1	1	0.110696	-0.0117	0.00734217	0.112422	Female: NA, Male: -15.5%	NA	NA	NA	NA	NA	NA	WT	5.35e-05	Virma_HET_tm1a	NA	0.37193	0.000116979	0.0755082	0.000616	0	NA	NA	NA	NA	NA	NA	NA	If phenotype is significant it is for the one sex tested	lambda=NA, scaleShift=NA, transformed=FALSE, code=0	{"WT_Male":495,"Virma_HET_tm1a_Male":3,"variability":0.894,"Formula":"Y1_gcc_Width_B ~ Genotype"}	0.110696	0.726072
Virma_HET_tm1a	Sanger_HistologiX	3	B6N	15.9	1_gcc_Height	FALSE	Mixed Model framework, linear mixed-effects model, equation withoutWeight	1_gcc_Height	1	1	0.128033	-0.00441469	0.00290443	0.129997	Female: NA, Male: -10.04%	NA	NA	NA	NA	NA	NA	WT	0.84936	Virma_HET_tm1a	NA	0.66428	0.78762	0.0439926	0.000246	0	NA	NA	NA	NA	NA	NA	NA	If phenotype is significant it is for the one sex tested	lambda=NA, scaleShift=NA, transformed=FALSE, code=0	{"WT_Male":495,"Virma_HET_tm1a_Male":3,"variability":0.777,"Formula":"Y1_gcc_Height ~ Genotype"}	0.128033	0.74696
Virma_HET_tm1a	Sanger_HistologiX	3	B6N	15.9	1_CPu	FALSE	Mixed Model framework, linear mixed-effects model, equation withoutWeight	1_CPu	1	1	0.0498884	0.00488001	0.00248968	0.0512884	Female: NA, Male: 16.05%	NA	NA	NA	NA	NA	NA	WT	0.046	Virma_HET_tm1a	NA	0.917098	0.148	0.0303971	0.000211	0	NA	NA	NA	NA	NA	NA	NA	If phenotype is significant it is for the one sex tested	lambda=NA, scaleShift=NA, transformed=FALSE, code=0	{"WT_Male":495,"Virma_HET_tm1a_Male":3,"variability":1,"Formula":"Y1_CPu ~ Genotype"}	0.0498884	0.601642
Virma_HET_tm1a	Sanger_HistologiX	3	B6N	15.9	1_aca	FALSE	Mixed Model framework, linear mixed-effects model, equation withoutWeight	1_aca	1	1	0.596684	1.96e-05	3.72e-05	0.598282	Female: NA, Male: 2.85%	NA	NA	NA	NA	NA	NA	WT	0.555197	Virma_HET_tm1a	NA	0.367027	0.475229	0.00068947	3.09e-06	0	NA	NA	NA	NA	NA	NA	NA	If phenotype is significant it is for the one sex tested	lambda=NA, scaleShift=NA, transformed=FALSE, code=0	{"WT_Male":495,"Virma_HET_tm1a_Male":3,"variability":0.998,"Formula":"Y1_aca ~ Genotype"}	0.596684	0.952854
Virma_HET_tm1a	Sanger_HistologiX	3	B6N	15.9	1_Pir	FALSE	Mixed Model framework, linear mixed-effects model, equation withoutWeight	1_Pir	1	1	0.784699	-4.96e-05	0.000183293	0.786888	Female: NA, Male: -3.06%	NA	NA	NA	NA	NA	NA	WT	0.0115502	Virma_HET_tm1a	NA	0.0571906	0.351965	0.00161991	1.6e-05	0	NA	NA	NA	NA	NA	NA	NA	If phenotype is significant it is for the one sex tested	lambda=NA, scaleShift=NA, transformed=FALSE, code=0	{"WT_Male":495,"Virma_HET_tm1a_Male":3,"variability":1,"Formula":"Y1_Pir ~ Genotype"}	0.784699	0.985987
Virma_HET_tm1a	Sanger_HistologiX	3	B6N	15.9	1_M1	FALSE	Mixed Model framework, linear mixed-effects model, equation withoutWeight	1_M1	1	1	0.986446	-4.99e-05	0.00332	0.988002	Female: NA, Male: -0.04%	NA	NA	NA	NA	NA	NA	WT	0.00783761	Virma_HET_tm1a	NA	0.323	0.00526	0.124898	0.000282	0	NA	NA	NA	NA	NA	NA	NA	If phenotype is significant it is for the one sex tested	lambda=NA, scaleShift=NA, transformed=FALSE, code=0	{"WT_Male":495,"Virma_HET_tm1a_Male":3,"variability":1,"Formula":"Y1_M1 ~ Genotype"}	0.986446	0.999665
Virma_HET_tm1a	Sanger_HistologiX	3	B6N	15.9	1_S2	FALSE	Mixed Model framework, linear mixed-effects model, equation withoutWeight	1_S2	1	1	0.276986	-0.00436045	0.00402361	0.279717	Female: NA, Male: -4.13%	NA	NA	NA	NA	NA	NA	WT	0.841603	Virma_HET_tm1a	NA	0.626184	0.397159	0.105466	0.000340345	0	NA	NA	NA	NA	NA	NA	NA	If phenotype is significant it is for the one sex tested	lambda=NA, scaleShift=NA, transformed=FALSE, code=0	{"WT_Male":495,"Virma_HET_tm1a_Male":3,"variability":0.894,"Formula":"Y1_S2 ~ Genotype"}	0.276986	0.849652
Virma_HET_tm1a	Sanger_HistologiX	3	B6N	15.9	2_TBA	FALSE	Mixed Model framework, linear mixed-effects model, equation withoutWeight	2_TBA	1	1	0.427955	0.0153347	0.0194066	0.430303	Female: NA, Male: 3.39%	NA	NA	NA	NA	NA	NA	WT	1.68e-05	Virma_HET_tm1a	NA	0.884924	0.00022762	0.451847	0.00164791	0	NA	NA	NA	NA	NA	NA	NA	If phenotype is significant it is for the one sex tested	lambda=NA, scaleShift=NA, transformed=FALSE, code=0	{"WT_Male":495,"Virma_HET_tm1a_Male":3,"variability":1,"Formula":"Y2_TBA ~ Genotype"}	0.427955	0.906537
Virma_HET_tm1a	Sanger_HistologiX	3	B6N	15.9	2_LV	FALSE	Mixed Model framework, linear mixed-effects model, equation withoutWeight	2_LV	1	1	0.00196317	0.00330471	0.00106038	0.0020821	Female: NA, Male: 116.45%	NA	NA	NA	NA	NA	NA	WT	1.85e-08	Virma_HET_tm1a	NA	9.03e-09	7.37e-10	0.00283793	9.06e-05	0	NA	NA	NA	NA	NA	NA	NA	If phenotype is significant it is for the one sex tested	lambda=NA, scaleShift=NA, transformed=FALSE, code=0	{"WT_Male":495,"Virma_HET_tm1a_Male":3,"variability":1,"Formula":"Y2_LV ~ Genotype"}	0.00196317	0.172534
Virma_HET_tm1a	Sanger_HistologiX	3	B6N	15.9	2_D3V	FALSE	Mixed Model framework, linear mixed-effects model, equation withoutWeight	2_D3V	1	1	0.00847897	0.00102179	0.000386211	0.00876086	Female: NA, Male: 39.02%	NA	NA	NA	NA	NA	NA	WT	8.35e-06	Virma_HET_tm1a	NA	0.000175252	6.58e-06	0.00261865	3.21e-05	0	NA	NA	NA	NA	NA	NA	NA	If phenotype is significant it is for the one sex tested	lambda=NA, scaleShift=NA, transformed=FALSE, code=0	{"WT_Male":495,"Virma_HET_tm1a_Male":3,"variability":0.998,"Formula":"Y2_D3V ~ Genotype"}	0.00847897	0.348139
Virma_HET_tm1a	Sanger_HistologiX	3	B6N	15.9	2_RSGc	FALSE	Mixed Model framework, linear mixed-effects model, equation withoutWeight	2_RSGc	1	1	0.0319771	-0.000729239	0.000339858	0.033027	Female: NA, Male: -15.97%	NA	NA	NA	NA	NA	NA	WT	0.0283981	Virma_HET_tm1a	NA	0.25741	0.00424405	0.00456656	2.93e-05	0	NA	NA	NA	NA	NA	NA	NA	If phenotype is significant it is for the one sex tested	lambda=NA, scaleShift=NA, transformed=FALSE, code=0	{"WT_Male":495,"Virma_HET_tm1a_Male":3,"variability":0.998,"Formula":"Y2_RSGc ~ Genotype"}	0.0319771	0.544927
Virma_HET_tm1a	Sanger_HistologiX	3	B6N	15.9	2_RSGc_Width	FALSE	Mixed Model framework, linear mixed-effects model, equation withoutWeight	2_RSGc_Width	1	1	0.211823	-0.00287	0.00230698	0.214278	Female: NA, Male: -4.24%	NA	NA	NA	NA	NA	NA	WT	0.0209819	Virma_HET_tm1a	NA	0.970804	0.0468637	0.0677175	0.000189	0	NA	NA	NA	NA	NA	NA	NA	If phenotype is significant it is for the one sex tested	lambda=NA, scaleShift=NA, transformed=FALSE, code=0	{"WT_Male":495,"Virma_HET_tm1a_Male":3,"variability":0.859,"Formula":"Y2_RSGc_Width ~ Genotype"}	0.211823	0.816655
Virma_HET_tm1a	Sanger_HistologiX	3	B6N	15.9	2_RSGc_Height	FALSE	Mixed Model framework, linear mixed-effects model, equation withoutWeight	2_RSGc_Height	1	1	0.179434	-0.00660446	0.00493015	0.181801	Female: NA, Male: -7.18%	NA	NA	NA	NA	NA	NA	WT	0.0551983	Virma_HET_tm1a	NA	0.848168	0.0433735	0.091973	0.000422391	0	NA	NA	NA	NA	NA	NA	NA	If phenotype is significant it is for the one sex tested	lambda=NA, scaleShift=NA, transformed=FALSE, code=0	{"WT_Male":495,"Virma_HET_tm1a_Male":3,"variability":0.857,"Formula":"Y2_RSGc_Height ~ Genotype"}	0.179434	0.792462
Virma_HET_tm1a	Sanger_HistologiX	3	B6N	15.9	2_cc	FALSE	Mixed Model framework, linear mixed-effects model, equation withoutWeight	2_cc	1	1	0.974692	6.64e-05	0.00209765	0.974773	Female: NA, Male: 1.83%	NA	NA	NA	NA	NA	NA	WT	7.37e-10	Virma_HET_tm1a	NA	0	0	0.00363324	0.000162809	0	NA	NA	NA	NA	NA	NA	NA	If phenotype is significant it is for the one sex tested	lambda=NA, scaleShift=NA, transformed=FALSE, code=0	{"WT_Male":495,"Virma_HET_tm1a_Male":3,"variability":1,"Formula":"Y2_cc ~ Genotype"}	0.974692	0.999075
Virma_HET_tm1a	Sanger_HistologiX	3	B6N	15.9	2_cc_Width	FALSE	Mixed Model framework, linear mixed-effects model, equation withoutWeight	2_cc_Width	1	1	0.868489	-0.000880865	0.00532937	0.868877	Female: NA, Male: -0.8%	NA	NA	NA	NA	NA	NA	WT	0.772005	Virma_HET_tm1a	NA	0.710817	0.895091	0.109454	0.000429837	0	NA	NA	NA	NA	NA	NA	NA	If phenotype is significant it is for the one sex tested	lambda=NA, scaleShift=NA, transformed=FALSE, code=0	{"WT_Male":495,"Virma_HET_tm1a_Male":3,"variability":0.849,"Formula":"Y2_cc_Width ~ Genotype"}	0.868489	0.992034
Virma_HET_tm1a	Sanger_HistologiX	3	B6N	15.9	2_cc_Height	FALSE	Mixed Model framework, linear mixed-effects model, equation withoutWeight	2_cc_Height	1	1	0.0545886	0.00372	0.00193647	0.0560733	Female: NA, Male: 13.28%	NA	NA	NA	NA	NA	NA	WT	0.00656	Virma_HET_tm1a	NA	0.0654365	0.00111	0.0280047	0.000161	0	NA	NA	NA	NA	NA	NA	NA	If phenotype is significant it is for the one sex tested	lambda=NA, scaleShift=NA, transformed=FALSE, code=0	{"WT_Male":495,"Virma_HET_tm1a_Male":3,"variability":0.675,"Formula":"Y2_cc_Height ~ Genotype"}	0.0545886	0.61703
Virma_HET_tm1a	Sanger_HistologiX	3	B6N	15.9	2_dhc	FALSE	Mixed Model framework, linear mixed-effects model, equation withoutWeight	2_dhc	1	1	0.932122	4.36e-06	5.12e-05	0.932231	Female: NA, Male: 1.12%	NA	NA	NA	NA	NA	NA	WT	1.72e-06	Virma_HET_tm1a	NA	2.38e-08	1.29e-07	0.000387871	4.35e-06	0	NA	NA	NA	NA	NA	NA	NA	If phenotype is significant it is for the one sex tested	lambda=NA, scaleShift=NA, transformed=FALSE, code=0	{"WT_Male":495,"Virma_HET_tm1a_Male":3,"variability":0.984,"Formula":"Y2_dhc ~ Genotype"}	0.932122	0.996609
Virma_HET_tm1a	Sanger_HistologiX	3	B6N	15.9	2_AM	FALSE	Mixed Model framework, linear mixed-effects model, equation withoutWeight	2_AM	1	1	0.0313961	0.00198688	0.000923358	0.0325387	Female: NA, Male: 33.78%	NA	NA	NA	NA	NA	NA	WT	0.0541589	Virma_HET_tm1a	NA	0.130751	0.258824	0.00588201	7.93e-05	0	NA	NA	NA	NA	NA	NA	NA	If phenotype is significant it is for the one sex tested	lambda=NA, scaleShift=NA, transformed=FALSE, code=0	{"WT_Male":495,"Virma_HET_tm1a_Male":3,"variability":1,"Formula":"Y2_AM ~ Genotype"}	0.0313961	0.541141
Virma_HET_tm1a	Sanger_HistologiX	3	B6N	15.9	2_Pir	FALSE	Mixed Model framework, linear mixed-effects model, equation withoutWeight	2_Pir	1	1	0.32571	-0.000189542	0.000193481	0.328374	Female: NA, Male: -10.05%	NA	NA	NA	NA	NA	NA	WT	0.0378752	Virma_HET_tm1a	NA	0.00235744	0.00746317	0.00188662	1.69e-05	0	NA	NA	NA	NA	NA	NA	NA	If phenotype is significant it is for the one sex tested	lambda=NA, scaleShift=NA, transformed=FALSE, code=0	{"WT_Male":495,"Virma_HET_tm1a_Male":3,"variability":1,"Formula":"Y2_Pir ~ Genotype"}	0.32571	0.870677
Virma_HET_tm1a	Sanger_HistologiX	3	B6N	15.9	2_ic	FALSE	Mixed Model framework, linear mixed-effects model, equation withoutWeight	2_ic	1	1	0.300531	0.000502876	0.000486906	0.30287	Female: NA, Male: 5.11%	NA	NA	NA	NA	NA	NA	WT	0.0658382	Virma_HET_tm1a	NA	0.948189	0.0630668	0.00984128	4.08e-05	0	NA	NA	NA	NA	NA	NA	NA	If phenotype is significant it is for the one sex tested	lambda=NA, scaleShift=NA, transformed=FALSE, code=0	{"WT_Male":495,"Virma_HET_tm1a_Male":3,"variability":1,"Formula":"Y2_ic ~ Genotype"}	0.300531	0.857693
Virma_HET_tm1a	Sanger_HistologiX	3	B6N	15.9	2_opt	FALSE	Mixed Model framework, linear mixed-effects model, equation withoutWeight	2_opt	1	1	0.3665	-0.000149134	0.000165535	0.368646	Female: NA, Male: -10.59%	NA	NA	NA	NA	NA	NA	WT	3.35e-06	Virma_HET_tm1a	NA	0.000130126	4.31e-05	0.00140769	1.33e-05	0	NA	NA	NA	NA	NA	NA	NA	If phenotype is significant it is for the one sex tested	lambda=NA, scaleShift=NA, transformed=FALSE, code=0	{"WT_Male":495,"Virma_HET_tm1a_Male":3,"variability":1,"Formula":"Y2_opt ~ Genotype"}	0.3665	0.887151
Virma_HET_tm1a	Sanger_HistologiX	3	B6N	15.9	2_mt	FALSE	Mixed Model framework, linear mixed-effects model, equation withoutWeight	2_mt	1	1	0.386853	2.11e-05	2.44e-05	0.388324	Female: NA, Male: 7.72%	NA	NA	NA	NA	NA	NA	WT	0.0179	Virma_HET_tm1a	NA	0.00376822	0.0428	0.000272663	2.1e-06	0	NA	NA	NA	NA	NA	NA	NA	If phenotype is significant it is for the one sex tested	lambda=NA, scaleShift=NA, transformed=FALSE, code=0	{"WT_Male":495,"Virma_HET_tm1a_Male":3,"variability":0.994,"Formula":"Y2_mt ~ Genotype"}	0.386853	0.893462
Virma_HET_tm1a	Sanger_HistologiX	3	B6N	15.9	2_fi	FALSE	Mixed Model framework, linear mixed-effects model, equation withoutWeight	2_fi	1	1	0.287152	-0.00027	0.000254748	0.289757	Female: NA, Male: -7.2%	NA	NA	NA	NA	NA	NA	WT	0.385938	Virma_HET_tm1a	NA	0.166009	0.525106	0.00375486	2.19e-05	0	NA	NA	NA	NA	NA	NA	NA	If phenotype is significant it is for the one sex tested	lambda=NA, scaleShift=NA, transformed=FALSE, code=0	{"WT_Male":495,"Virma_HET_tm1a_Male":3,"variability":1,"Formula":"Y2_fi ~ Genotype"}	0.287152	0.852085
Virma_HET_tm1a	Sanger_HistologiX	3	B6N	15.9	2_Hb	FALSE	Mixed Model framework, linear mixed-effects model, equation withoutWeight	2_Hb	1	1	0.0857874	0.000141837	8.27e-05	0.087641	Female: NA, Male: 19.31%	NA	NA	NA	NA	NA	NA	WT	0.0109514	Virma_HET_tm1a	NA	2.5e-05	1.45e-06	0.000734643	7.46e-06	0	NA	NA	NA	NA	NA	NA	NA	If phenotype is significant it is for the one sex tested	lambda=NA, scaleShift=NA, transformed=FALSE, code=0	{"WT_Male":495,"Virma_HET_tm1a_Male":3,"variability":0.994,"Formula":"Y2_Hb ~ Genotype"}	0.0857874	0.684677
Virma_HET_tm1a	Sanger_HistologiX	3	B6N	15.9	2_HP	FALSE	Mixed Model framework, linear mixed-effects model, equation withoutWeight	2_HP	1	1	0.329976	0.00328	0.00338	0.332359	Female: NA, Male: 8.84%	NA	NA	NA	NA	NA	NA	WT	0.391442	Virma_HET_tm1a	NA	0.270042	0.0720686	0.0371176	0.000296	0	NA	NA	NA	NA	NA	NA	NA	If phenotype is significant it is for the one sex tested	lambda=NA, scaleShift=NA, transformed=FALSE, code=0	{"WT_Male":495,"Virma_HET_tm1a_Male":3,"variability":1,"Formula":"Y2_HP ~ Genotype"}	0.329976	0.873369
Virma_HET_tm1a	Sanger_HistologiX	3	B6N	15.9	2_TILpy	FALSE	Mixed Model framework, linear mixed-effects model, equation withoutWeight	2_TILpy	1	1	0.545485	0.0229322	0.0380418	0.547272	Female: NA, Male: 3.75%	NA	NA	NA	NA	NA	NA	WT	0.284535	Virma_HET_tm1a	NA	0.0926686	0.556774	0.611511	0.00332	0	NA	NA	NA	NA	NA	NA	NA	If phenotype is significant it is for the one sex tested	lambda=NA, scaleShift=NA, transformed=FALSE, code=0	{"WT_Male":495,"Virma_HET_tm1a_Male":3,"variability":1,"Formula":"Y2_TILpy ~ Genotype"}	0.545485	0.942011
Virma_HET_tm1a	Sanger_HistologiX	3	B6N	15.9	2_DG	FALSE	Mixed Model framework, linear mixed-effects model, equation withoutWeight	2_DG	1	1	0.217386	0.0152144	0.0123599	0.2197	Female: NA, Male: 9.66%	NA	NA	NA	NA	NA	NA	WT	0.614348	Virma_HET_tm1a	NA	5.96e-05	0.0647665	0.157487	0.00110214	0	NA	NA	NA	NA	NA	NA	NA	If phenotype is significant it is for the one sex tested	lambda=NA, scaleShift=NA, transformed=FALSE, code=0	{"WT_Male":495,"Virma_HET_tm1a_Male":3,"variability":1,"Formula":"Y2_DG ~ Genotype"}	0.217386	0.819594
Virma_HET_tm1a	Sanger_HistologiX	3	B6N	15.9	2_Mol	FALSE	Mixed Model framework, linear mixed-effects model, equation withoutWeight	2_Mol	1	1	0.552221	0.000543878	0.000917201	0.553826	Female: NA, Male: 5.42%	NA	NA	NA	NA	NA	NA	WT	1.13e-06	Virma_HET_tm1a	NA	0.00136423	1.82e-07	0.0100337	7.7e-05	0	NA	NA	NA	NA	NA	NA	NA	If phenotype is significant it is for the one sex tested	lambda=NA, scaleShift=NA, transformed=FALSE, code=0	{"WT_Male":495,"Virma_HET_tm1a_Male":3,"variability":0.9,"Formula":"Y2_Mol ~ Genotype"}	0.552221	0.943418
Virma_HET_tm1a	Sanger_HistologiX	3	B6N	15.9	2_Rad	FALSE	Mixed Model framework, linear mixed-effects model, equation withoutWeight	2_Rad	1	1	0.441098	0.00124423	0.00162155	0.443748	Female: NA, Male: 5.11%	NA	NA	NA	NA	NA	NA	WT	0.474	Virma_HET_tm1a	NA	0.177879	0.434255	0.0243383	0.000134689	0	NA	NA	NA	NA	NA	NA	NA	If phenotype is significant it is for the one sex tested	lambda=NA, scaleShift=NA, transformed=FALSE, code=0	{"WT_Male":495,"Virma_HET_tm1a_Male":3,"variability":0.95,"Formula":"Y2_Rad ~ Genotype"}	0.441098	0.910655
Virma_HET_tm1a	Sanger_HistologiX	3	B6N	15.9	2_Or	FALSE	Mixed Model framework, linear mixed-effects model, equation withoutWeight	2_Or	1	1	0.297883	0.00109037	0.0010501	0.300285	Female: NA, Male: 6.69%	NA	NA	NA	NA	NA	NA	WT	0.488	Virma_HET_tm1a	NA	0.774	0.274	0.0163076	8.93e-05	0	NA	NA	NA	NA	NA	NA	NA	If phenotype is significant it is for the one sex tested	lambda=NA, scaleShift=NA, transformed=FALSE, code=0	{"WT_Male":495,"Virma_HET_tm1a_Male":3,"variability":0.988,"Formula":"Y2_Or ~ Genotype"}	0.297883	0.856298
Virma_HET_tm1a	Sanger_HistologiX	3	B6N	15.9	2_M1	FALSE	Mixed Model framework, linear mixed-effects model, equation withoutWeight	2_M1	1	1	0.168225	-0.0058126	0.00422705	0.170546	Female: NA, Male: -6.65%	NA	NA	NA	NA	NA	NA	WT	0.127	Virma_HET_tm1a	NA	0.00335	0.0999	0.0874041	0.000357	0	NA	NA	NA	NA	NA	NA	NA	If phenotype is significant it is for the one sex tested	lambda=NA, scaleShift=NA, transformed=FALSE, code=0	{"WT_Male":495,"Virma_HET_tm1a_Male":3,"variability":1,"Formula":"Y2_M1 ~ Genotype"}	0.168225	0.784743
Virma_HET_tm1a	Sanger_HistologiX	3	B6N	15.9	2_S2	FALSE	Mixed Model framework, linear mixed-effects model, equation withoutWeight	2_S2	1	1	0.38235	-0.00313618	0.00360223	0.384941	Female: NA, Male: -3.46%	NA	NA	NA	NA	NA	NA	WT	0.449521	Virma_HET_tm1a	NA	0.818062	0.423991	0.0906282	0.000305	0	NA	NA	NA	NA	NA	NA	NA	If phenotype is significant it is for the one sex tested	lambda=NA, scaleShift=NA, transformed=FALSE, code=0	{"WT_Male":495,"Virma_HET_tm1a_Male":3,"variability":0.89,"Formula":"Y2_S2 ~ Genotype"}	0.38235	0.892886
1110059G10Rik_HOM_tm1a	Sanger_HistologiX	3	B6N	16.5	1_TBA	FALSE	Mixed Model framework, linear mixed-effects model, equation withoutWeight	1_TBA	1	1	0.73575	-0.00408013	0.0121763	0.73789	Female: NA, Male: -1.28%	NA	NA	NA	NA	NA	NA	WT	0.000616115	1110059G10Rik_HOM_tm1a	NA	0.629729	0.00267821	0.318049	0.00100041	0	NA	NA	NA	NA	NA	NA	NA	If phenotype is significant it is for the one sex tested	lambda=NA, scaleShift=NA, transformed=FALSE, code=0	{"WT_Male":495,"1110059G10Rik_HOM_tm1a_Male":3,"variability":1,"Formula":"Y1_TBA ~ Genotype"}	0.73575	0.976937
1110059G10Rik_HOM_tm1a	Sanger_HistologiX	3	B6N	16.5	1_LV	FALSE	Mixed Model framework, linear mixed-effects model, equation withoutWeight	1_LV	1	1	0.093362	-0.000816514	0.000487221	0.0952326	Female: NA, Male: -44.11%	NA	NA	NA	NA	NA	NA	WT	7.54e-10	1110059G10Rik_HOM_tm1a	NA	0.00900841	7.37e-10	0.00185096	3.86e-05	0	NA	NA	NA	NA	NA	NA	NA	If phenotype is significant it is for the one sex tested	lambda=NA, scaleShift=NA, transformed=FALSE, code=0	{"WT_Male":495,"1110059G10Rik_HOM_tm1a_Male":3,"variability":1,"Formula":"Y1_LV ~ Genotype"}	0.093362	0.697199
1110059G10Rik_HOM_tm1a	Sanger_HistologiX	3	B6N	16.5	1_Cg	FALSE	Mixed Model framework, linear mixed-effects model, equation withoutWeight	1_Cg	1	1	0.623626	-0.000304378	0.000624697	0.626588	Female: NA, Male: -2.98%	NA	NA	NA	NA	NA	NA	WT	0.0196	1110059G10Rik_HOM_tm1a	NA	0.472	0.0161	0.0102244	5.45e-05	0	NA	NA	NA	NA	NA	NA	NA	If phenotype is significant it is for the one sex tested	lambda=NA, scaleShift=NA, transformed=FALSE, code=0	{"WT_Male":495,"1110059G10Rik_HOM_tm1a_Male":3,"variability":1,"Formula":"Y1_Cg ~ Genotype"}	0.623626	0.959527
1110059G10Rik_HOM_tm1a	Sanger_HistologiX	3	B6N	16.5	1_Cg_Width	FALSE	Mixed Model framework, linear mixed-effects model, equation withoutWeight	1_Cg_Width	1	1	0.0504035	0.00534816	0.00273415	0.0517651	Female: NA, Male: 5.85%	NA	NA	NA	NA	NA	NA	WT	0.646998	1110059G10Rik_HOM_tm1a	NA	0.659818	0.630967	0.091439	0.000230548	0	NA	NA	NA	NA	NA	NA	NA	If phenotype is significant it is for the one sex tested	lambda=NA, scaleShift=NA, transformed=FALSE, code=0	{"WT_Male":495,"1110059G10Rik_HOM_tm1a_Male":3,"variability":0.867,"Formula":"Y1_Cg_Width ~ Genotype"}	0.0504035	0.603027
1110059G10Rik_HOM_tm1a	Sanger_HistologiX	3	B6N	16.5	1_Cg_Height	FALSE	Mixed Model framework, linear mixed-effects model, equation withoutWeight	1_Cg_Height	1	1	0.636542	-0.00304	0.00647194	0.639251	Female: NA, Male: -1.95%	NA	NA	NA	NA	NA	NA	WT	0.123126	1110059G10Rik_HOM_tm1a	NA	0.061557	0.0306121	0.155867	0.000540031	0	NA	NA	NA	NA	NA	NA	NA	If phenotype is significant it is for the one sex tested	lambda=NA, scaleShift=NA, transformed=FALSE, code=0	{"WT_Male":495,"1110059G10Rik_HOM_tm1a_Male":3,"variability":0.841,"Formula":"Y1_Cg_Height ~ Genotype"}	0.636542	0.961566
1110059G10Rik_HOM_tm1a	Sanger_HistologiX	3	B6N	16.5	1_gcc	FALSE	Mixed Model framework, linear mixed-effects model, equation withoutWeight	1_gcc	1	1	0.100577	0.00107	0.000651	0.102516	Female: NA, Male: 11.03%	NA	NA	NA	NA	NA	NA	WT	0.688	1110059G10Rik_HOM_tm1a	NA	0.242	0.686	0.00967625	5.68e-05	0	NA	NA	NA	NA	NA	NA	NA	If phenotype is significant it is for the one sex tested	lambda=NA, scaleShift=NA, transformed=FALSE, code=0	{"WT_Male":495,"1110059G10Rik_HOM_tm1a_Male":3,"variability":1,"Formula":"Y1_gcc ~ Genotype"}	0.100577	0.708249
1110059G10Rik_HOM_tm1a	Sanger_HistologiX	3	B6N	16.5	1_gcc_Width_T	FALSE	Mixed Model framework, linear mixed-effects model, equation withoutWeight	1_gcc_Width_T	1	1	0.983755	0.000141593	0.00680704	0.983424	Female: NA, Male: 0.09%	NA	NA	NA	NA	NA	NA	WT	0.283665	1110059G10Rik_HOM_tm1a	NA	0.16968	0.203794	0.159023	0.000579	0	NA	NA	NA	NA	NA	NA	NA	If phenotype is significant it is for the one sex tested	lambda=NA, scaleShift=NA, transformed=FALSE, code=0	{"WT_Male":495,"1110059G10Rik_HOM_tm1a_Male":3,"variability":0.898,"Formula":"Y1_gcc_Width_T ~ Genotype"}	0.983755	0.999652
1110059G10Rik_HOM_tm1a	Sanger_HistologiX	3	B6N	16.5	1_gcc_Width_B	FALSE	Mixed Model framework, linear mixed-effects model, equation withoutWeight	1_gcc_Width_B	1	1	0.0119971	0.0184	0.00730503	0.0126121	Female: NA, Male: 24.34%	NA	NA	NA	NA	NA	NA	WT	5.22e-05	1110059G10Rik_HOM_tm1a	NA	0.433484	8.12e-05	0.0755087	0.000613	0	NA	NA	NA	NA	NA	NA	NA	If phenotype is significant it is for the one sex tested	lambda=NA, scaleShift=NA, transformed=FALSE, code=0	{"WT_Male":495,"1110059G10Rik_HOM_tm1a_Male":3,"variability":0.894,"Formula":"Y1_gcc_Width_B ~ Genotype"}	0.0119971	0.400711
1110059G10Rik_HOM_tm1a	Sanger_HistologiX	3	B6N	16.5	1_gcc_Height	FALSE	Mixed Model framework, linear mixed-effects model, equation withoutWeight	1_gcc_Height	1	1	0.104224	-0.00470471	0.00289973	0.106184	Female: NA, Male: -10.69%	NA	NA	NA	NA	NA	NA	WT	0.850667	1110059G10Rik_HOM_tm1a	NA	0.52237	0.804328	0.0439926	0.000245	0	NA	NA	NA	NA	NA	NA	NA	If phenotype is significant it is for the one sex tested	lambda=NA, scaleShift=NA, transformed=FALSE, code=0	{"WT_Male":495,"1110059G10Rik_HOM_tm1a_Male":3,"variability":0.779,"Formula":"Y1_gcc_Height ~ Genotype"}	0.104224	0.716542
1110059G10Rik_HOM_tm1a	Sanger_HistologiX	3	B6N	16.5	1_CPu	FALSE	Mixed Model framework, linear mixed-effects model, equation withoutWeight	1_CPu	1	1	0.711748	-0.000918	0.00248329	0.712083	Female: NA, Male: -3.02%	NA	NA	NA	NA	NA	NA	WT	0.0454	1110059G10Rik_HOM_tm1a	NA	0.897	0.17	0.0303971	0.000211	0	NA	NA	NA	NA	NA	NA	NA	If phenotype is significant it is for the one sex tested	lambda=NA, scaleShift=NA, transformed=FALSE, code=0	{"WT_Male":495,"1110059G10Rik_HOM_tm1a_Male":3,"variability":1,"Formula":"Y1_CPu ~ Genotype"}	0.711748	0.974508
1110059G10Rik_HOM_tm1a	Sanger_HistologiX	3	B6N	16.5	1_aca	FALSE	Mixed Model framework, linear mixed-effects model, equation withoutWeight	1_aca	1	1	0.0442269	-7.49e-05	3.72e-05	0.0455742	Female: NA, Male: -10.86%	NA	NA	NA	NA	NA	NA	WT	0.554843	1110059G10Rik_HOM_tm1a	NA	0.398129	0.460166	0.000689469	3.09e-06	0	NA	NA	NA	NA	NA	NA	NA	If phenotype is significant it is for the one sex tested	lambda=NA, scaleShift=NA, transformed=FALSE, code=0	{"WT_Male":495,"1110059G10Rik_HOM_tm1a_Male":3,"variability":0.998,"Formula":"Y1_aca ~ Genotype"}	0.0442269	0.584465
1110059G10Rik_HOM_tm1a	Sanger_HistologiX	3	B6N	16.5	1_Pir	FALSE	Mixed Model framework, linear mixed-effects model, equation withoutWeight	1_Pir	1	1	0.751356	-5.77e-05	0.000183891	0.75406	Female: NA, Male: -3.56%	NA	NA	NA	NA	NA	NA	WT	0.0116252	1110059G10Rik_HOM_tm1a	NA	0.065038	0.284719	0.00161991	1.6e-05	0	NA	NA	NA	NA	NA	NA	NA	If phenotype is significant it is for the one sex tested	lambda=NA, scaleShift=NA, transformed=FALSE, code=0	{"WT_Male":495,"1110059G10Rik_HOM_tm1a_Male":3,"variability":1,"Formula":"Y1_Pir ~ Genotype"}	0.751356	0.979782
1110059G10Rik_HOM_tm1a	Sanger_HistologiX	3	B6N	16.5	1_M1	FALSE	Mixed Model framework, linear mixed-effects model, equation withoutWeight	1_M1	1	1	0.416056	-0.00269	0.00332	0.419002	Female: NA, Male: -2.15%	NA	NA	NA	NA	NA	NA	WT	0.00758738	1110059G10Rik_HOM_tm1a	NA	0.319	0.00325	0.124899	0.000282	0	NA	NA	NA	NA	NA	NA	NA	If phenotype is significant it is for the one sex tested	lambda=NA, scaleShift=NA, transformed=FALSE, code=0	{"WT_Male":495,"1110059G10Rik_HOM_tm1a_Male":3,"variability":1,"Formula":"Y1_M1 ~ Genotype"}	0.416056	0.901636
1110059G10Rik_HOM_tm1a	Sanger_HistologiX	3	B6N	16.5	1_S2	FALSE	Mixed Model framework, linear mixed-effects model, equation withoutWeight	1_S2	1	1	0.461883	0.00294693	0.00401445	0.463706	Female: NA, Male: 2.79%	NA	NA	NA	NA	NA	NA	WT	0.840884	1110059G10Rik_HOM_tm1a	NA	0.725905	0.509848	0.105466	0.000339421	0	NA	NA	NA	NA	NA	NA	NA	If phenotype is significant it is for the one sex tested	lambda=NA, scaleShift=NA, transformed=FALSE, code=0	{"WT_Male":495,"1110059G10Rik_HOM_tm1a_Male":3,"variability":0.892,"Formula":"Y1_S2 ~ Genotype"}	0.461883	0.917366
1110059G10Rik_HOM_tm1a	Sanger_HistologiX	3	B6N	16.5	2_TBA	FALSE	Mixed Model framework, linear mixed-effects model, equation withoutWeight	2_TBA	1	1	0.0162911	-0.046934	0.0194832	0.0168496	Female: NA, Male: -10.39%	NA	NA	NA	NA	NA	NA	WT	1.65e-05	1110059G10Rik_HOM_tm1a	NA	0.86156	0.00023088	0.451847	0.00165549	0	NA	NA	NA	NA	NA	NA	NA	If phenotype is significant it is for the one sex tested	lambda=NA, scaleShift=NA, transformed=FALSE, code=0	{"WT_Male":495,"1110059G10Rik_HOM_tm1a_Male":3,"variability":1,"Formula":"Y2_TBA ~ Genotype"}	0.0162911	0.444355
1110059G10Rik_HOM_tm1a	Sanger_HistologiX	3	B6N	16.5	2_LV	FALSE	Mixed Model framework, linear mixed-effects model, equation withoutWeight	2_LV	1	1	0.487017	0.000733223	0.00105929	0.489578	Female: NA, Male: 25.84%	NA	NA	NA	NA	NA	NA	WT	1.82e-08	1110059G10Rik_HOM_tm1a	NA	7.69e-09	7.37e-10	0.00283788	9.04e-05	0	NA	NA	NA	NA	NA	NA	NA	If phenotype is significant it is for the one sex tested	lambda=NA, scaleShift=NA, transformed=FALSE, code=0	{"WT_Male":495,"1110059G10Rik_HOM_tm1a_Male":3,"variability":1,"Formula":"Y2_LV ~ Genotype"}	0.487017	0.927275
1110059G10Rik_HOM_tm1a	Sanger_HistologiX	3	B6N	16.5	2_D3V	FALSE	Mixed Model framework, linear mixed-effects model, equation withoutWeight	2_D3V	1	1	0.0766046	0.000686803	0.000387685	0.0778993	Female: NA, Male: 26.23%	NA	NA	NA	NA	NA	NA	WT	8.77e-06	1110059G10Rik_HOM_tm1a	NA	0.000153122	3.81e-06	0.00261865	3.23e-05	0	NA	NA	NA	NA	NA	NA	NA	If phenotype is significant it is for the one sex tested	lambda=NA, scaleShift=NA, transformed=FALSE, code=0	{"WT_Male":495,"1110059G10Rik_HOM_tm1a_Male":3,"variability":0.998,"Formula":"Y2_D3V ~ Genotype"}	0.0766046	0.669077
1110059G10Rik_HOM_tm1a	Sanger_HistologiX	3	B6N	16.5	2_RSGc	FALSE	Mixed Model framework, linear mixed-effects model, equation withoutWeight	2_RSGc	1	1	0.0105759	-0.000873	0.000340381	0.0110445	Female: NA, Male: -19.11%	NA	NA	NA	NA	NA	NA	WT	0.0287021	1110059G10Rik_HOM_tm1a	NA	0.204224	0.00333103	0.00456658	2.93e-05	0	NA	NA	NA	NA	NA	NA	NA	If phenotype is significant it is for the one sex tested	lambda=NA, scaleShift=NA, transformed=FALSE, code=0	{"WT_Male":495,"1110059G10Rik_HOM_tm1a_Male":3,"variability":0.998,"Formula":"Y2_RSGc ~ Genotype"}	0.0105759	0.37713
1110059G10Rik_HOM_tm1a	Sanger_HistologiX	3	B6N	16.5	2_RSGc_Width	FALSE	Mixed Model framework, linear mixed-effects model, equation withoutWeight	2_RSGc_Width	1	1	0.636865	-0.0010846	0.00230699	0.63874	Female: NA, Male: -1.6%	NA	NA	NA	NA	NA	NA	WT	0.0212379	1110059G10Rik_HOM_tm1a	NA	0.969873	0.0409829	0.0677175	0.000189	0	NA	NA	NA	NA	NA	NA	NA	If phenotype is significant it is for the one sex tested	lambda=NA, scaleShift=NA, transformed=FALSE, code=0	{"WT_Male":495,"1110059G10Rik_HOM_tm1a_Male":3,"variability":0.857,"Formula":"Y2_RSGc_Width ~ Genotype"}	0.636865	0.961568
1110059G10Rik_HOM_tm1a	Sanger_HistologiX	3	B6N	16.5	2_RSGc_Height	FALSE	Mixed Model framework, linear mixed-effects model, equation withoutWeight	2_RSGc_Height	1	1	0.00816439	-0.0130471	0.00492031	0.00861154	Female: NA, Male: -14.19%	NA	NA	NA	NA	NA	NA	WT	0.0548887	1110059G10Rik_HOM_tm1a	NA	0.739402	0.0382375	0.0919729	0.000421403	0	NA	NA	NA	NA	NA	NA	NA	If phenotype is significant it is for the one sex tested	lambda=NA, scaleShift=NA, transformed=FALSE, code=0	{"WT_Male":495,"1110059G10Rik_HOM_tm1a_Male":3,"variability":0.861,"Formula":"Y2_RSGc_Height ~ Genotype"}	0.00816439	0.3452
1110059G10Rik_HOM_tm1a	Sanger_HistologiX	3	B6N	16.5	2_cc	FALSE	Mixed Model framework, linear mixed-effects model, equation withoutWeight	2_cc	1	1	0.81614	-0.000486769	0.00209768	0.816721	Female: NA, Male: -13.4%	NA	NA	NA	NA	NA	NA	WT	7.37e-10	1110059G10Rik_HOM_tm1a	NA	7.37e-10	7.37e-10	0.00363324	0.000162811	0	NA	NA	NA	NA	NA	NA	NA	If phenotype is significant it is for the one sex tested	lambda=NA, scaleShift=NA, transformed=FALSE, code=0	{"WT_Male":495,"1110059G10Rik_HOM_tm1a_Male":3,"variability":1,"Formula":"Y2_cc ~ Genotype"}	0.81614	0.989704
1110059G10Rik_HOM_tm1a	Sanger_HistologiX	3	B6N	16.5	2_cc_Width	FALSE	Mixed Model framework, linear mixed-effects model, equation withoutWeight	2_cc_Width	1	1	0.640221	-0.00248067	0.00534375	0.642965	Female: NA, Male: -2.27%	NA	NA	NA	NA	NA	NA	WT	0.774985	1110059G10Rik_HOM_tm1a	NA	0.529196	0.805998	0.109455	0.000431235	0	NA	NA	NA	NA	NA	NA	NA	If phenotype is significant it is for the one sex tested	lambda=NA, scaleShift=NA, transformed=FALSE, code=0	{"WT_Male":495,"1110059G10Rik_HOM_tm1a_Male":3,"variability":0.847,"Formula":"Y2_cc_Width ~ Genotype"}	0.640221	0.962732
1110059G10Rik_HOM_tm1a	Sanger_HistologiX	3	B6N	16.5	2_cc_Height	FALSE	Mixed Model framework, linear mixed-effects model, equation withoutWeight	2_cc_Height	1	1	0.327046	-0.00189268	0.00193647	0.329488	Female: NA, Male: -6.76%	NA	NA	NA	NA	NA	NA	WT	0.00653	1110059G10Rik_HOM_tm1a	NA	0.0682961	0.000995	0.0280047	0.000161	0	NA	NA	NA	NA	NA	NA	NA	If phenotype is significant it is for the one sex tested	lambda=NA, scaleShift=NA, transformed=FALSE, code=0	{"WT_Male":495,"1110059G10Rik_HOM_tm1a_Male":3,"variability":0.675,"Formula":"Y2_cc_Height ~ Genotype"}	0.327046	0.871526
1110059G10Rik_HOM_tm1a	Sanger_HistologiX	3	B6N	16.5	2_dhc	FALSE	Mixed Model framework, linear mixed-effects model, equation withoutWeight	2_dhc	1	1	0.98227	-1.06e-06	5.13e-05	0.983452	Female: NA, Male: -0.27%	NA	NA	NA	NA	NA	NA	WT	1.72e-06	1110059G10Rik_HOM_tm1a	NA	3.05e-08	1.73e-07	0.000387871	4.36e-06	0	NA	NA	NA	NA	NA	NA	NA	If phenotype is significant it is for the one sex tested	lambda=NA, scaleShift=NA, transformed=FALSE, code=0	{"WT_Male":495,"1110059G10Rik_HOM_tm1a_Male":3,"variability":0.984,"Formula":"Y2_dhc ~ Genotype"}	0.98227	0.999561
1110059G10Rik_HOM_tm1a	Sanger_HistologiX	3	B6N	16.5	2_AM	FALSE	Mixed Model framework, linear mixed-effects model, equation withoutWeight	2_AM	1	1	0.2979	-0.00095552	0.000920555	0.300455	Female: NA, Male: -16.24%	NA	NA	NA	NA	NA	NA	WT	0.0541926	1110059G10Rik_HOM_tm1a	NA	0.152415	0.212305	0.00588208	7.9e-05	0	NA	NA	NA	NA	NA	NA	NA	If phenotype is significant it is for the one sex tested	lambda=NA, scaleShift=NA, transformed=FALSE, code=0	{"WT_Male":495,"1110059G10Rik_HOM_tm1a_Male":3,"variability":1,"Formula":"Y2_AM ~ Genotype"}	0.2979	0.856298
1110059G10Rik_HOM_tm1a	Sanger_HistologiX	3	B6N	16.5	2_Pir	FALSE	Mixed Model framework, linear mixed-effects model, equation withoutWeight	2_Pir	1	1	0.717165	-6.97e-05	0.000193713	0.719243	Female: NA, Male: -3.7%	NA	NA	NA	NA	NA	NA	WT	0.0379749	1110059G10Rik_HOM_tm1a	NA	0.00262576	0.0097845	0.00188662	1.69e-05	0	NA	NA	NA	NA	NA	NA	NA	If phenotype is significant it is for the one sex tested	lambda=NA, scaleShift=NA, transformed=FALSE, code=0	{"WT_Male":495,"1110059G10Rik_HOM_tm1a_Male":3,"variability":1,"Formula":"Y2_Pir ~ Genotype"}	0.717165	0.974533
1110059G10Rik_HOM_tm1a	Sanger_HistologiX	3	B6N	16.5	2_ic	FALSE	Mixed Model framework, linear mixed-effects model, equation withoutWeight	2_ic	1	1	0.0014495	-0.00155744	0.00048683	0.00158856	Female: NA, Male: -15.83%	NA	NA	NA	NA	NA	NA	WT	0.0661216	1110059G10Rik_HOM_tm1a	NA	0.949455	0.0525624	0.00984128	4.08e-05	0	NA	NA	NA	NA	NA	NA	NA	If phenotype is significant it is for the one sex tested	lambda=NA, scaleShift=NA, transformed=FALSE, code=0	{"WT_Male":495,"1110059G10Rik_HOM_tm1a_Male":3,"variability":1,"Formula":"Y2_ic ~ Genotype"}	0.0014495	0.141627
1110059G10Rik_HOM_tm1a	Sanger_HistologiX	3	B6N	16.5	2_opt	FALSE	Mixed Model framework, linear mixed-effects model, equation withoutWeight	2_opt	1	1	0.0365242	-0.000346184	0.000165551	0.0377053	Female: NA, Male: -24.59%	NA	NA	NA	NA	NA	NA	WT	3.35e-06	1110059G10Rik_HOM_tm1a	NA	0.000129578	4.92e-05	0.00140769	1.33e-05	0	NA	NA	NA	NA	NA	NA	NA	If phenotype is significant it is for the one sex tested	lambda=NA, scaleShift=NA, transformed=FALSE, code=0	{"WT_Male":495,"1110059G10Rik_HOM_tm1a_Male":3,"variability":1,"Formula":"Y2_opt ~ Genotype"}	0.0365242	0.563411
1110059G10Rik_HOM_tm1a	Sanger_HistologiX	3	B6N	16.5	2_mt	FALSE	Mixed Model framework, linear mixed-effects model, equation withoutWeight	2_mt	1	1	0.25952	-2.74e-05	2.44e-05	0.26215	Female: NA, Male: -10.06%	NA	NA	NA	NA	NA	NA	WT	0.0179	1110059G10Rik_HOM_tm1a	NA	0.00373516	0.0434579	0.000272663	2.1e-06	0	NA	NA	NA	NA	NA	NA	NA	If phenotype is significant it is for the one sex tested	lambda=NA, scaleShift=NA, transformed=FALSE, code=0	{"WT_Male":495,"1110059G10Rik_HOM_tm1a_Male":3,"variability":0.994,"Formula":"Y2_mt ~ Genotype"}	0.25952	0.84037
1110059G10Rik_HOM_tm1a	Sanger_HistologiX	3	B6N	16.5	2_fi	FALSE	Mixed Model framework, linear mixed-effects model, equation withoutWeight	2_fi	1	1	0.00335515	-0.000749042	0.000254466	0.00360404	Female: NA, Male: -19.95%	NA	NA	NA	NA	NA	NA	WT	0.385355	1110059G10Rik_HOM_tm1a	NA	0.119089	0.658924	0.00375485	2.18e-05	0	NA	NA	NA	NA	NA	NA	NA	If phenotype is significant it is for the one sex tested	lambda=NA, scaleShift=NA, transformed=FALSE, code=0	{"WT_Male":495,"1110059G10Rik_HOM_tm1a_Male":3,"variability":1,"Formula":"Y2_fi ~ Genotype"}	0.00335515	0.227551
1110059G10Rik_HOM_tm1a	Sanger_HistologiX	3	B6N	16.5	2_Hb	FALSE	Mixed Model framework, linear mixed-effects model, equation withoutWeight	2_Hb	1	1	0.919636	-8.25e-06	8.26e-05	0.920515	Female: NA, Male: -1.12%	NA	NA	NA	NA	NA	NA	WT	0.0105845	1110059G10Rik_HOM_tm1a	NA	2.32e-05	1.92e-06	0.00073464	7.45e-06	0	NA	NA	NA	NA	NA	NA	NA	If phenotype is significant it is for the one sex tested	lambda=NA, scaleShift=NA, transformed=FALSE, code=0	{"WT_Male":495,"1110059G10Rik_HOM_tm1a_Male":3,"variability":0.994,"Formula":"Y2_Hb ~ Genotype"}	0.919636	0.996313
1110059G10Rik_HOM_tm1a	Sanger_HistologiX	3	B6N	16.5	2_HP	FALSE	Mixed Model framework, linear mixed-effects model, equation withoutWeight	2_HP	1	1	0.2783	-0.00365	0.00338	0.28086	Female: NA, Male: -9.84%	NA	NA	NA	NA	NA	NA	WT	0.388237	1110059G10Rik_HOM_tm1a	NA	0.28099	0.0677025	0.0371175	0.000296	0	NA	NA	NA	NA	NA	NA	NA	If phenotype is significant it is for the one sex tested	lambda=NA, scaleShift=NA, transformed=FALSE, code=0	{"WT_Male":495,"1110059G10Rik_HOM_tm1a_Male":3,"variability":1,"Formula":"Y2_HP ~ Genotype"}	0.2783	0.849652
1110059G10Rik_HOM_tm1a	Sanger_HistologiX	3	B6N	16.5	2_TILpy	FALSE	Mixed Model framework, linear mixed-effects model, equation withoutWeight	2_TILpy	1	1	0.618658	-0.018907	0.0381009	0.62024	Female: NA, Male: -3.09%	NA	NA	NA	NA	NA	NA	WT	0.289661	1110059G10Rik_HOM_tm1a	NA	0.0974817	0.498236	0.611507	0.00332	0	NA	NA	NA	NA	NA	NA	NA	If phenotype is significant it is for the one sex tested	lambda=NA, scaleShift=NA, transformed=FALSE, code=0	{"WT_Male":495,"1110059G10Rik_HOM_tm1a_Male":3,"variability":1,"Formula":"Y2_TILpy ~ Genotype"}	0.618658	0.958458
1110059G10Rik_HOM_tm1a	Sanger_HistologiX	3	B6N	16.5	2_DG	FALSE	Mixed Model framework, linear mixed-effects model, equation withoutWeight	2_DG	1	1	0.492732	-0.00843875	0.0123419	0.494877	Female: NA, Male: -5.36%	NA	NA	NA	NA	NA	NA	WT	0.603838	1110059G10Rik_HOM_tm1a	NA	7.98e-05	0.0658646	0.157488	0.00109975	0	NA	NA	NA	NA	NA	NA	NA	If phenotype is significant it is for the one sex tested	lambda=NA, scaleShift=NA, transformed=FALSE, code=0	{"WT_Male":495,"1110059G10Rik_HOM_tm1a_Male":3,"variability":1,"Formula":"Y2_DG ~ Genotype"}	0.492732	0.928406
1110059G10Rik_HOM_tm1a	Sanger_HistologiX	3	B6N	16.5	2_Mol	FALSE	Mixed Model framework, linear mixed-effects model, equation withoutWeight	2_Mol	1	1	0.287617	0.000979525	0.000921585	0.289045	Female: NA, Male: 9.76%	NA	NA	NA	NA	NA	NA	WT	1.22e-06	1110059G10Rik_HOM_tm1a	NA	0.00198128	1.87e-07	0.0100337	7.74e-05	0	NA	NA	NA	NA	NA	NA	NA	If phenotype is significant it is for the one sex tested	lambda=NA, scaleShift=NA, transformed=FALSE, code=0	{"WT_Male":495,"1110059G10Rik_HOM_tm1a_Male":3,"variability":0.898,"Formula":"Y2_Mol ~ Genotype"}	0.287617	0.852283
1110059G10Rik_HOM_tm1a	Sanger_HistologiX	3	B6N	16.5	2_Rad	FALSE	Mixed Model framework, linear mixed-effects model, equation withoutWeight	2_Rad	1	1	0.178406	-0.00217517	0.00161971	0.180722	Female: NA, Male: -8.94%	NA	NA	NA	NA	NA	NA	WT	0.475	1110059G10Rik_HOM_tm1a	NA	0.123513	0.412847	0.0243383	0.000134516	0	NA	NA	NA	NA	NA	NA	NA	If phenotype is significant it is for the one sex tested	lambda=NA, scaleShift=NA, transformed=FALSE, code=0	{"WT_Male":495,"1110059G10Rik_HOM_tm1a_Male":3,"variability":0.95,"Formula":"Y2_Rad ~ Genotype"}	0.178406	0.79172
1110059G10Rik_HOM_tm1a	Sanger_HistologiX	3	B6N	16.5	2_Or	FALSE	Mixed Model framework, linear mixed-effects model, equation withoutWeight	2_Or	1	1	0.0221487	-0.00240365	0.00104999	0.0230473	Female: NA, Male: -14.74%	NA	NA	NA	NA	NA	NA	WT	0.488	1110059G10Rik_HOM_tm1a	NA	0.745	0.271	0.0163076	8.93e-05	0	NA	NA	NA	NA	NA	NA	NA	If phenotype is significant it is for the one sex tested	lambda=NA, scaleShift=NA, transformed=FALSE, code=0	{"WT_Male":495,"1110059G10Rik_HOM_tm1a_Male":3,"variability":0.988,"Formula":"Y2_Or ~ Genotype"}	0.0221487	0.4915
1110059G10Rik_HOM_tm1a	Sanger_HistologiX	3	B6N	16.5	2_M1	FALSE	Mixed Model framework, linear mixed-effects model, equation withoutWeight	2_M1	1	1	0.00207091	-0.0131	0.00423128	0.00223402	Female: NA, Male: -14.98%	NA	NA	NA	NA	NA	NA	WT	0.12	1110059G10Rik_HOM_tm1a	NA	0.0033	0.102	0.087404	0.000357	0	NA	NA	NA	NA	NA	NA	NA	If phenotype is significant it is for the one sex tested	lambda=NA, scaleShift=NA, transformed=FALSE, code=0	{"WT_Male":495,"1110059G10Rik_HOM_tm1a_Male":3,"variability":1,"Formula":"Y2_M1 ~ Genotype"}	0.00207091	0.177858
1110059G10Rik_HOM_tm1a	Sanger_HistologiX	3	B6N	16.5	2_S2	FALSE	Mixed Model framework, linear mixed-effects model, equation withoutWeight	2_S2	1	1	0.196186	-0.00465	0.00360467	0.198597	Female: NA, Male: -5.13%	NA	NA	NA	NA	NA	NA	WT	0.448674	1110059G10Rik_HOM_tm1a	NA	0.787757	0.440385	0.0906282	0.000306	0	NA	NA	NA	NA	NA	NA	NA	If phenotype is significant it is for the one sex tested	lambda=NA, scaleShift=NA, transformed=FALSE, code=0	{"WT_Male":495,"1110059G10Rik_HOM_tm1a_Male":3,"variability":0.892,"Formula":"Y2_S2 ~ Genotype"}	0.196186	0.805854
1500011B03Rik_HOM_tm2	Sanger_ICS	3	B6N	16.1	1_TBA	FALSE	Mixed Model framework, linear mixed-effects model, equation withoutWeight	1_TBA	1	1	0.205101	-0.0319803	0.0254346	0.212747	Female: NA, Male: -9.66%	NA	NA	NA	NA	NA	NA	WT	0.276202	1500011B03Rik_HOM_tm2	NA	0.235332	0.0444035	0.331023	0.00409342	0	NA	NA	NA	NA	NA	NA	NA	If phenotype is significant it is for the one sex tested	lambda=NA, scaleShift=NA, transformed=FALSE, code=0	{"WT_Male":169,"1500011B03Rik_HOM_tm2_Male":3,"variability":1,"Formula":"Y1_TBA ~ Genotype"}	0.205101	0.811738
1500011B03Rik_HOM_tm2	Sanger_ICS	3	B6N	16.1	1_LV	FALSE	Mixed Model framework, linear mixed-effects model, equation withoutWeight	1_LV	1	1	0.0825524	0.000653678	0.000377766	0.0879075	Female: NA, Male: 55.73%	NA	NA	NA	NA	NA	NA	WT	1.18e-07	1500011B03Rik_HOM_tm2	NA	0.424408	6.47e-06	0.0011729	5.47e-05	0	NA	NA	NA	NA	NA	NA	NA	If phenotype is significant it is for the one sex tested	lambda=NA, scaleShift=NA, transformed=FALSE, code=0	{"WT_Male":169,"1500011B03Rik_HOM_tm2_Male":3,"variability":1,"Formula":"Y1_LV ~ Genotype"}	0.0825524	0.679399
1500011B03Rik_HOM_tm2	Sanger_ICS	3	B6N	16.1	1_Cg	FALSE	Mixed Model framework, linear mixed-effects model, equation withoutWeight	1_Cg	1	1	0.159887	-0.00126311	0.000904668	0.167002	Female: NA, Male: -11.89%	NA	NA	NA	NA	NA	NA	WT	0.0563799	1500011B03Rik_HOM_tm2	NA	0.197482	0.802579	0.0106253	0.000143742	0	NA	NA	NA	NA	NA	NA	NA	If phenotype is significant it is for the one sex tested	lambda=NA, scaleShift=NA, transformed=FALSE, code=0	{"WT_Male":169,"1500011B03Rik_HOM_tm2_Male":3,"variability":1,"Formula":"Y1_Cg ~ Genotype"}	0.159887	0.776904
1500011B03Rik_HOM_tm2	Sanger_ICS	3	B6N	16.1	1_Cg_Width	FALSE	Mixed Model framework, linear mixed-effects model, equation withoutWeight	1_Cg_Width	1	1	0.331678	-0.00442256	0.00460049	0.339653	Female: NA, Male: -4.86%	NA	NA	NA	NA	NA	NA	WT	0.014413	1500011B03Rik_HOM_tm2	NA	0.412551	0.106118	0.0910183	0.000717635	0	NA	NA	NA	NA	NA	NA	NA	If phenotype is significant it is for the one sex tested	lambda=NA, scaleShift=NA, transformed=FALSE, code=0	{"WT_Male":169,"1500011B03Rik_HOM_tm2_Male":3,"variability":0.831,"Formula":"Y1_Cg_Width ~ Genotype"}	0.331678	0.873995
1500011B03Rik_HOM_tm2	Sanger_ICS	3	B6N	16.1	1_Cg_Height	FALSE	Mixed Model framework, linear mixed-effects model, equation withoutWeight	1_Cg_Height	1	1	0.157391	-0.0114815	0.00816662	0.164112	Female: NA, Male: -7.32%	NA	NA	NA	NA	NA	NA	WT	0.610575	1500011B03Rik_HOM_tm2	NA	0.97823	0.537275	0.156893	0.00122498	0	NA	NA	NA	NA	NA	NA	NA	If phenotype is significant it is for the one sex tested	lambda=NA, scaleShift=NA, transformed=FALSE, code=0	{"WT_Male":169,"1500011B03Rik_HOM_tm2_Male":3,"variability":0.872,"Formula":"Y1_Cg_Height ~ Genotype"}	0.157391	0.774633
1500011B03Rik_HOM_tm2	Sanger_ICS	3	B6N	16.1	1_gcc	FALSE	Mixed Model framework, linear mixed-effects model, equation withoutWeight	1_gcc	1	1	0.427752	-0.000552967	0.000704959	0.435416	Female: NA, Male: -6.02%	NA	NA	NA	NA	NA	NA	WT	0.183112	1500011B03Rik_HOM_tm2	NA	0.779759	0.034051	0.0091785	0.000108006	0	NA	NA	NA	NA	NA	NA	NA	If phenotype is significant it is for the one sex tested	lambda=NA, scaleShift=NA, transformed=FALSE, code=0	{"WT_Male":169,"1500011B03Rik_HOM_tm2_Male":3,"variability":1,"Formula":"Y1_gcc ~ Genotype"}	0.427752	0.906533
1500011B03Rik_HOM_tm2	Sanger_ICS	3	B6N	16.1	1_gcc_Width_T	FALSE	Mixed Model framework, linear mixed-effects model, equation withoutWeight	1_gcc_Width_T	1	1	0.922368	-0.00071824	0.00764387	0.925403	Female: NA, Male: -0.47%	NA	NA	NA	NA	NA	NA	WT	0.358575	1500011B03Rik_HOM_tm2	NA	0.191496	0.869595	0.151562	0.00116428	0	NA	NA	NA	NA	NA	NA	NA	If phenotype is significant it is for the one sex tested	lambda=NA, scaleShift=NA, transformed=FALSE, code=0	{"WT_Male":169,"1500011B03Rik_HOM_tm2_Male":3,"variability":0.849,"Formula":"Y1_gcc_Width_T ~ Genotype"}	0.922368	0.996313
1500011B03Rik_HOM_tm2	Sanger_ICS	3	B6N	16.1	1_gcc_Width_B	FALSE	Mixed Model framework, linear mixed-effects model, equation withoutWeight	1_gcc_Width_B	1	1	0.211843	-0.00738845	0.00596174	0.219312	Female: NA, Male: -9.81%	NA	NA	NA	NA	NA	NA	WT	0.690612	1500011B03Rik_HOM_tm2	NA	0.741794	0.712196	0.0753203	0.000829653	0	NA	NA	NA	NA	NA	NA	NA	If phenotype is significant it is for the one sex tested	lambda=NA, scaleShift=NA, transformed=FALSE, code=0	{"WT_Male":169,"1500011B03Rik_HOM_tm2_Male":3,"variability":0.831,"Formula":"Y1_gcc_Width_B ~ Genotype"}	0.211843	0.816655
1500011B03Rik_HOM_tm2	Sanger_ICS	3	B6N	16.1	1_gcc_Height	FALSE	Mixed Model framework, linear mixed-effects model, equation withoutWeight	1_gcc_Height	1	1	0.434073	-0.00265559	0.00341932	0.43995	Female: NA, Male: -6.25%	NA	NA	NA	NA	NA	NA	WT	0.00289963	1500011B03Rik_HOM_tm2	NA	0.509062	0.00168521	0.0424883	0.00049412	0	NA	NA	NA	NA	NA	NA	NA	If phenotype is significant it is for the one sex tested	lambda=NA, scaleShift=NA, transformed=FALSE, code=0	{"WT_Male":169,"1500011B03Rik_HOM_tm2_Male":3,"variability":0.651,"Formula":"Y1_gcc_Height ~ Genotype"}	0.434073	0.909713
1500011B03Rik_HOM_tm2	Sanger_ICS	3	B6N	16.1	1_CPu	FALSE	Mixed Model framework, linear mixed-effects model, equation withoutWeight	1_CPu	1	1	0.937346	0.000227162	0.00289897	0.937762	Female: NA, Male: 0.73%	NA	NA	NA	NA	NA	NA	WT	0.885159	1500011B03Rik_HOM_tm2	NA	0.248186	0.531658	0.0312807	0.000442413	0	NA	NA	NA	NA	NA	NA	NA	If phenotype is significant it is for the one sex tested	lambda=NA, scaleShift=NA, transformed=FALSE, code=0	{"WT_Male":169,"1500011B03Rik_HOM_tm2_Male":3,"variability":1,"Formula":"Y1_CPu ~ Genotype"}	0.937346	0.997
1500011B03Rik_HOM_tm2	Sanger_ICS	3	B6N	16.1	1_aca	FALSE	Mixed Model framework, linear mixed-effects model, equation withoutWeight	1_aca	1	1	0.485766	-3.34e-05	4.86e-05	0.493546	Female: NA, Male: -5.36%	NA	NA	NA	NA	NA	NA	WT	0.982709	1500011B03Rik_HOM_tm2	NA	0.674587	0.587582	0.000624029	7.66e-06	0	NA	NA	NA	NA	NA	NA	NA	If phenotype is significant it is for the one sex tested	lambda=NA, scaleShift=NA, transformed=FALSE, code=0	{"WT_Male":169,"1500011B03Rik_HOM_tm2_Male":3,"variability":0.994,"Formula":"Y1_aca ~ Genotype"}	0.485766	0.92652
1500011B03Rik_HOM_tm2	Sanger_ICS	3	B6N	16.1	1_Pir	FALSE	Mixed Model framework, linear mixed-effects model, equation withoutWeight	1_Pir	1	1	0.729962	-7.42e-05	0.000217826	0.734429	Female: NA, Male: -4.7%	NA	NA	NA	NA	NA	NA	WT	0.0443983	1500011B03Rik_HOM_tm2	NA	0.453403	0.32774	0.00157676	3.34e-05	0	NA	NA	NA	NA	NA	NA	NA	If phenotype is significant it is for the one sex tested	lambda=NA, scaleShift=NA, transformed=FALSE, code=0	{"WT_Male":169,"1500011B03Rik_HOM_tm2_Male":3,"variability":1,"Formula":"Y1_Pir ~ Genotype"}	0.729962	0.976005
1500011B03Rik_HOM_tm2	Sanger_ICS	3	B6N	16.1	1_M1	FALSE	Mixed Model framework, linear mixed-effects model, equation withoutWeight	1_M1	1	1	0.140171	-0.00932322	0.00636034	0.147107	Female: NA, Male: -7.23%	NA	NA	NA	NA	NA	NA	WT	0.412763	1500011B03Rik_HOM_tm2	NA	0.0843367	0.0979151	0.128928	0.00101796	0	NA	NA	NA	NA	NA	NA	NA	If phenotype is significant it is for the one sex tested	lambda=NA, scaleShift=NA, transformed=FALSE, code=0	{"WT_Male":169,"1500011B03Rik_HOM_tm2_Male":3,"variability":1,"Formula":"Y1_M1 ~ Genotype"}	0.140171	0.759503
1500011B03Rik_HOM_tm2	Sanger_ICS	3	B6N	16.1	1_S2	FALSE	Mixed Model framework, linear mixed-effects model, equation withoutWeight	1_S2	1	1	0.342646	-0.0049362	0.00524838	0.350141	Female: NA, Male: -4.49%	NA	NA	NA	NA	NA	NA	WT	0.828193	1500011B03Rik_HOM_tm2	NA	0.01382	0.406843	0.109887	0.000803397	0	NA	NA	NA	NA	NA	NA	NA	If phenotype is significant it is for the one sex tested	lambda=NA, scaleShift=NA, transformed=FALSE, code=0	{"WT_Male":169,"1500011B03Rik_HOM_tm2_Male":3,"variability":0.82,"Formula":"Y1_S2 ~ Genotype"}	0.342646	0.879019
1500011B03Rik_HOM_tm2	Sanger_ICS	3	B6N	16.1	2_TBA	FALSE	Mixed Model framework, linear mixed-effects model, equation withoutWeight	2_TBA	1	1	0.0886982	-0.0693499	0.0409021	0.0943604	Female: NA, Male: -13.61%	NA	NA	NA	NA	NA	NA	WT	0.00253149	1500011B03Rik_HOM_tm2	NA	0.125166	0.612386	0.509647	0.00666689	0	NA	NA	NA	NA	NA	NA	NA	If phenotype is significant it is for the one sex tested	lambda=NA, scaleShift=NA, transformed=FALSE, code=0	{"WT_Male":169,"1500011B03Rik_HOM_tm2_Male":3,"variability":1,"Formula":"Y2_TBA ~ Genotype"}	0.0886982	0.688593
1500011B03Rik_HOM_tm2	Sanger_ICS	3	B6N	16.1	2_LV	FALSE	Mixed Model framework, linear mixed-effects model, equation withoutWeight	2_LV	1	1	0.736307	0.000209707	0.000628265	0.739524	Female: NA, Male: 9%	NA	NA	NA	NA	NA	NA	WT	1.77e-05	1500011B03Rik_HOM_tm2	NA	0.847942	8.25e-05	0.00233107	8.58e-05	0	NA	NA	NA	NA	NA	NA	NA	If phenotype is significant it is for the one sex tested	lambda=NA, scaleShift=NA, transformed=FALSE, code=0	{"WT_Male":169,"1500011B03Rik_HOM_tm2_Male":3,"variability":1,"Formula":"Y2_LV ~ Genotype"}	0.736307	0.97701
1500011B03Rik_HOM_tm2	Sanger_ICS	3	B6N	16.1	2_D3V	FALSE	Mixed Model framework, linear mixed-effects model, equation withoutWeight	2_D3V	1	1	0.136972	-0.000592886	0.000400908	0.143601	Female: NA, Male: -27.95%	NA	NA	NA	NA	NA	NA	WT	2.18e-06	1500011B03Rik_HOM_tm2	NA	0.0887244	0.000549839	0.00212096	6.04e-05	0	NA	NA	NA	NA	NA	NA	NA	If phenotype is significant it is for the one sex tested	lambda=NA, scaleShift=NA, transformed=FALSE, code=0	{"WT_Male":169,"1500011B03Rik_HOM_tm2_Male":3,"variability":1,"Formula":"Y2_D3V ~ Genotype"}	0.136972	0.758327
1500011B03Rik_HOM_tm2	Sanger_ICS	3	B6N	16.1	2_RSGc	FALSE	Mixed Model framework, linear mixed-effects model, equation withoutWeight	2_RSGc	1	1	0.225752	-0.000721017	0.000600056	0.233518	Female: NA, Male: -12.88%	NA	NA	NA	NA	NA	NA	WT	0.0818896	1500011B03Rik_HOM_tm2	NA	0.390941	0.115013	0.00559762	9.47e-05	0	NA	NA	NA	NA	NA	NA	NA	If phenotype is significant it is for the one sex tested	lambda=NA, scaleShift=NA, transformed=FALSE, code=0	{"WT_Male":169,"1500011B03Rik_HOM_tm2_Male":3,"variability":1,"Formula":"Y2_RSGc ~ Genotype"}	0.225752	0.824424
1500011B03Rik_HOM_tm2	Sanger_ICS	3	B6N	16.1	2_RSGc_Width	FALSE	Mixed Model framework, linear mixed-effects model, equation withoutWeight	2_RSGc_Width	1	1	0.710232	-0.000939637	0.0025408	0.712618	Female: NA, Male: -1.27%	NA	NA	NA	NA	NA	NA	WT	0.400453	1500011B03Rik_HOM_tm2	NA	0.116563	0.0813032	0.0739192	0.000376107	0	NA	NA	NA	NA	NA	NA	NA	If phenotype is significant it is for the one sex tested	lambda=NA, scaleShift=NA, transformed=FALSE, code=0	{"WT_Male":169,"1500011B03Rik_HOM_tm2_Male":3,"variability":0.779,"Formula":"Y2_RSGc_Width ~ Genotype"}	0.710232	0.974132
1500011B03Rik_HOM_tm2	Sanger_ICS	3	B6N	16.1	2_RSGc_Height	FALSE	Mixed Model framework, linear mixed-effects model, equation withoutWeight	2_RSGc_Height	1	1	0.213214	-0.00729883	0.00591168	0.221033	Female: NA, Male: -7.16%	NA	NA	NA	NA	NA	NA	WT	0.22605	1500011B03Rik_HOM_tm2	NA	0.00866966	0.69657	0.101947	0.000881542	0	NA	NA	NA	NA	NA	NA	NA	If phenotype is significant it is for the one sex tested	lambda=NA, scaleShift=NA, transformed=FALSE, code=0	{"WT_Male":169,"1500011B03Rik_HOM_tm2_Male":3,"variability":0.826,"Formula":"Y2_RSGc_Height ~ Genotype"}	0.213214	0.816655
1500011B03Rik_HOM_tm2	Sanger_ICS	3	B6N	16.1	2_cc	FALSE	Mixed Model framework, linear mixed-effects model, equation withoutWeight	2_cc	1	1	0.507845	-0.000209183	0.000318507	0.513457	Female: NA, Male: -5.86%	NA	NA	NA	NA	NA	NA	WT	0.180858	1500011B03Rik_HOM_tm2	NA	0.581028	0.58564	0.00357127	4.84e-05	0	NA	NA	NA	NA	NA	NA	NA	If phenotype is significant it is for the one sex tested	lambda=NA, scaleShift=NA, transformed=FALSE, code=0	{"WT_Male":169,"1500011B03Rik_HOM_tm2_Male":3,"variability":1,"Formula":"Y2_cc ~ Genotype"}	0.507845	0.933957
1500011B03Rik_HOM_tm2	Sanger_ICS	3	B6N	16.1	2_cc_Width	FALSE	Mixed Model framework, linear mixed-effects model, equation withoutWeight	2_cc_Width	1	1	0.619999	-0.00267212	0.00539284	0.621781	Female: NA, Male: -2.43%	NA	NA	NA	NA	NA	NA	WT	0.995816	1500011B03Rik_HOM_tm2	NA	0.985347	0.301447	0.110059	0.00079188	0	NA	NA	NA	NA	NA	NA	NA	If phenotype is significant it is for the one sex tested	lambda=NA, scaleShift=NA, transformed=FALSE, code=0	{"WT_Male":169,"1500011B03Rik_HOM_tm2_Male":3,"variability":0.75,"Formula":"Y2_cc_Width ~ Genotype"}	0.619999	0.958889
1500011B03Rik_HOM_tm2	Sanger_ICS	3	B6N	16.1	2_cc_Height	FALSE	Mixed Model framework, linear mixed-effects model, equation withoutWeight	2_cc_Height	1	1	0.646219	-0.000876436	0.0019043	0.64675	Female: NA, Male: -3.31%	NA	NA	NA	NA	NA	NA	WT	0.161201	1500011B03Rik_HOM_tm2	NA	0.266697	0.236067	0.0265161	0.000265219	0	NA	NA	NA	NA	NA	NA	NA	If phenotype is significant it is for the one sex tested	lambda=NA, scaleShift=NA, transformed=FALSE, code=0	{"WT_Male":169,"1500011B03Rik_HOM_tm2_Male":3,"variability":0.488,"Formula":"Y2_cc_Height ~ Genotype"}	0.646219	0.964045
1500011B03Rik_HOM_tm2	Sanger_ICS	3	B6N	16.1	2_dhc	FALSE	Mixed Model framework, linear mixed-effects model, equation withoutWeight	2_dhc	1	1	0.472137	2.82e-05	3.95e-05	0.478189	Female: NA, Male: 7.69%	NA	NA	NA	NA	NA	NA	WT	0.72942	1500011B03Rik_HOM_tm2	NA	0.279752	0.880593	0.000366376	5.41e-06	0	NA	NA	NA	NA	NA	NA	NA	If phenotype is significant it is for the one sex tested	lambda=NA, scaleShift=NA, transformed=FALSE, code=0	{"WT_Male":169,"1500011B03Rik_HOM_tm2_Male":3,"variability":1,"Formula":"Y2_dhc ~ Genotype"}	0.472137	0.921821
1500011B03Rik_HOM_tm2	Sanger_ICS	3	B6N	16.1	2_AM	FALSE	Mixed Model framework, linear mixed-effects model, equation withoutWeight	2_AM	1	1	0.966467	-4.05e-05	0.000970894	0.966825	Female: NA, Male: -0.85%	NA	NA	NA	NA	NA	NA	WT	0.176219	1500011B03Rik_HOM_tm2	NA	0.722759	0.266718	0.00475176	0.000139492	0	NA	NA	NA	NA	NA	NA	NA	If phenotype is significant it is for the one sex tested	lambda=NA, scaleShift=NA, transformed=FALSE, code=0	{"WT_Male":169,"1500011B03Rik_HOM_tm2_Male":3,"variability":1,"Formula":"Y2_AM ~ Genotype"}	0.966467	0.998882
1500011B03Rik_HOM_tm2	Sanger_ICS	3	B6N	16.1	2_Pir	FALSE	Mixed Model framework, linear mixed-effects model, equation withoutWeight	2_Pir	1	1	0.300993	-0.000273986	0.000266877	0.308075	Female: NA, Male: -11.85%	NA	NA	NA	NA	NA	NA	WT	0.457532	1500011B03Rik_HOM_tm2	NA	0.104958	0.395582	0.0023118	4.14e-05	0	NA	NA	NA	NA	NA	NA	NA	If phenotype is significant it is for the one sex tested	lambda=NA, scaleShift=NA, transformed=FALSE, code=0	{"WT_Male":169,"1500011B03Rik_HOM_tm2_Male":3,"variability":1,"Formula":"Y2_Pir ~ Genotype"}	0.300993	0.857733
1500011B03Rik_HOM_tm2	Sanger_ICS	3	B6N	16.1	2_ic	FALSE	Mixed Model framework, linear mixed-effects model, equation withoutWeight	2_ic	1	1	0.195779	-0.00100936	0.000786236	0.203391	Female: NA, Male: -10.46%	NA	NA	NA	NA	NA	NA	WT	0.00179661	1500011B03Rik_HOM_tm2	NA	0.479372	0.00983229	0.00965086	0.000125093	0	NA	NA	NA	NA	NA	NA	NA	If phenotype is significant it is for the one sex tested	lambda=NA, scaleShift=NA, transformed=FALSE, code=0	{"WT_Male":169,"1500011B03Rik_HOM_tm2_Male":3,"variability":1,"Formula":"Y2_ic ~ Genotype"}	0.195779	0.805671
1500011B03Rik_HOM_tm2	Sanger_ICS	3	B6N	16.1	2_opt	FALSE	Mixed Model framework, linear mixed-effects model, equation withoutWeight	2_opt	1	1	0.838718	4.52e-05	0.000223576	0.840519	Female: NA, Male: 3.11%	NA	NA	NA	NA	NA	NA	WT	5.27e-09	1500011B03Rik_HOM_tm2	NA	0.632937	3.68e-09	0.00145258	2.96e-05	0	NA	NA	NA	NA	NA	NA	NA	If phenotype is significant it is for the one sex tested	lambda=NA, scaleShift=NA, transformed=FALSE, code=0	{"WT_Male":169,"1500011B03Rik_HOM_tm2_Male":3,"variability":1,"Formula":"Y2_opt ~ Genotype"}	0.838718	0.99107
1500011B03Rik_HOM_tm2	Sanger_ICS	3	B6N	16.1	2_mt	FALSE	Mixed Model framework, linear mixed-effects model, equation withoutWeight	2_mt	1	1	0.760514	1.13e-05	3.76e-05	0.764248	Female: NA, Male: 3.96%	NA	NA	NA	NA	NA	NA	WT	0.535195	1500011B03Rik_HOM_tm2	NA	0.742301	0.827557	0.000286131	5.68e-06	0	NA	NA	NA	NA	NA	NA	NA	If phenotype is significant it is for the one sex tested	lambda=NA, scaleShift=NA, transformed=FALSE, code=0	{"WT_Male":169,"1500011B03Rik_HOM_tm2_Male":3,"variability":1,"Formula":"Y2_mt ~ Genotype"}	0.760514	0.981029
1500011B03Rik_HOM_tm2	Sanger_ICS	3	B6N	16.1	2_fi	FALSE	Mixed Model framework, linear mixed-effects model, equation withoutWeight	2_fi	1	1	0.667179	-0.000133375	0.000313622	0.671924	Female: NA, Male: -3.32%	NA	NA	NA	NA	NA	NA	WT	0.543359	1500011B03Rik_HOM_tm2	NA	0.0579304	0.637062	0.00402202	4.74e-05	0	NA	NA	NA	NA	NA	NA	NA	If phenotype is significant it is for the one sex tested	lambda=NA, scaleShift=NA, transformed=FALSE, code=0	{"WT_Male":169,"1500011B03Rik_HOM_tm2_Male":3,"variability":1,"Formula":"Y2_fi ~ Genotype"}	0.667179	0.96688
1500011B03Rik_HOM_tm2	Sanger_ICS	3	B6N	16.1	2_Hb	FALSE	Mixed Model framework, linear mixed-effects model, equation withoutWeight	2_Hb	1	1	0.330703	8.08e-05	8.41e-05	0.339666	Female: NA, Male: 11.16%	NA	NA	NA	NA	NA	NA	WT	0.223145	1500011B03Rik_HOM_tm2	NA	0.680013	0.290976	0.000723952	1.27e-05	0	NA	NA	NA	NA	NA	NA	NA	If phenotype is significant it is for the one sex tested	lambda=NA, scaleShift=NA, transformed=FALSE, code=0	{"WT_Male":169,"1500011B03Rik_HOM_tm2_Male":3,"variability":1,"Formula":"Y2_Hb ~ Genotype"}	0.330703	0.873807
1500011B03Rik_HOM_tm2	Sanger_ICS	3	B6N	16.1	2_HP	FALSE	Mixed Model framework, linear mixed-effects model, equation withoutWeight	2_HP	1	1	0.31582	-0.00336481	0.00337161	0.321676	Female: NA, Male: -8.63%	NA	NA	NA	NA	NA	NA	WT	0.843584	1500011B03Rik_HOM_tm2	NA	0.756811	0.539413	0.0390021	0.000503475	0	NA	NA	NA	NA	NA	NA	NA	If phenotype is significant it is for the one sex tested	lambda=NA, scaleShift=NA, transformed=FALSE, code=0	{"WT_Male":169,"1500011B03Rik_HOM_tm2_Male":3,"variability":1,"Formula":"Y2_HP ~ Genotype"}	0.31582	0.866
1500011B03Rik_HOM_tm2	Sanger_ICS	3	B6N	16.1	2_TILpy	FALSE	Mixed Model framework, linear mixed-effects model, equation withoutWeight	2_TILpy	1	1	0.347237	-0.0291321	0.0311117	0.352256	Female: NA, Male: -4.7%	NA	NA	NA	NA	NA	NA	WT	0.75028	1500011B03Rik_HOM_tm2	NA	0.116126	0.664226	0.619644	0.00439875	0	NA	NA	NA	NA	NA	NA	NA	If phenotype is significant it is for the one sex tested	lambda=NA, scaleShift=NA, transformed=FALSE, code=0	{"WT_Male":169,"1500011B03Rik_HOM_tm2_Male":3,"variability":1,"Formula":"Y2_TILpy ~ Genotype"}	0.347237	0.880048
1500011B03Rik_HOM_tm2	Sanger_ICS	3	B6N	16.1	2_DG	FALSE	Mixed Model framework, linear mixed-effects model, equation withoutWeight	2_DG	1	1	0.218956	-0.0136313	0.0111584	0.225894	Female: NA, Male: -8.89%	NA	NA	NA	NA	NA	NA	WT	0.490133	1500011B03Rik_HOM_tm2	NA	0.0509189	0.224697	0.153321	0.00158909	0	NA	NA	NA	NA	NA	NA	NA	If phenotype is significant it is for the one sex tested	lambda=NA, scaleShift=NA, transformed=FALSE, code=0	{"WT_Male":169,"1500011B03Rik_HOM_tm2_Male":3,"variability":1,"Formula":"Y2_DG ~ Genotype"}	0.218956	0.819966
1500011B03Rik_HOM_tm2	Sanger_ICS	3	B6N	16.1	2_Mol	FALSE	Mixed Model framework, linear mixed-effects model, equation withoutWeight	2_Mol	1	1	0.572773	0.000582996	0.00104364	0.57818	Female: NA, Male: 5.65%	NA	NA	NA	NA	NA	NA	WT	0.000831425	1500011B03Rik_HOM_tm2	NA	0.0278925	0.000135551	0.0103179	0.000154701	0	NA	NA	NA	NA	NA	NA	NA	If phenotype is significant it is for the one sex tested	lambda=NA, scaleShift=NA, transformed=FALSE, code=0	{"WT_Male":169,"1500011B03Rik_HOM_tm2_Male":3,"variability":0.872,"Formula":"Y2_Mol ~ Genotype"}	0.572773	0.947785
1500011B03Rik_HOM_tm2	Sanger_ICS	3	B6N	16.1	2_Rad	FALSE	Mixed Model framework, linear mixed-effects model, equation withoutWeight	2_Rad	1	1	0.525316	-0.0012422	0.0019637	0.52904	Female: NA, Male: -5.17%	NA	NA	NA	NA	NA	NA	WT	0.589405	1500011B03Rik_HOM_tm2	NA	0.922274	0.47538	0.0240062	0.000293934	0	NA	NA	NA	NA	NA	NA	NA	If phenotype is significant it is for the one sex tested	lambda=NA, scaleShift=NA, transformed=FALSE, code=0	{"WT_Male":169,"1500011B03Rik_HOM_tm2_Male":3,"variability":0.942,"Formula":"Y2_Rad ~ Genotype"}	0.525316	0.938039
1500011B03Rik_HOM_tm2	Sanger_ICS	3	B6N	16.1	2_Or	FALSE	Mixed Model framework, linear mixed-effects model, equation withoutWeight	2_Or	1	1	0.998331	2.4e-06	0.00119024	0.998395	Female: NA, Male: 0.01%	NA	NA	NA	NA	NA	NA	WT	0.376793	1500011B03Rik_HOM_tm2	NA	0.441093	0.88963	0.0161199	0.000170748	0	NA	NA	NA	NA	NA	NA	NA	If phenotype is significant it is for the one sex tested	lambda=NA, scaleShift=NA, transformed=FALSE, code=0	{"WT_Male":169,"1500011B03Rik_HOM_tm2_Male":3,"variability":1,"Formula":"Y2_Or ~ Genotype"}	0.998331	0.999796
1500011B03Rik_HOM_tm2	Sanger_ICS	3	B6N	16.1	2_M1	FALSE	Mixed Model framework, linear mixed-effects model, equation withoutWeight	2_M1	1	1	0.0863781	-0.0112135	0.00656363	0.0919244	Female: NA, Male: -11.3%	NA	NA	NA	NA	NA	NA	WT	0.85564	1500011B03Rik_HOM_tm2	NA	0.11865	0.218664	0.0992433	0.00104053	0	NA	NA	NA	NA	NA	NA	NA	If phenotype is significant it is for the one sex tested	lambda=NA, scaleShift=NA, transformed=FALSE, code=0	{"WT_Male":169,"1500011B03Rik_HOM_tm2_Male":3,"variability":1,"Formula":"Y2_M1 ~ Genotype"}	0.0863781	0.686864
1500011B03Rik_HOM_tm2	Sanger_ICS	3	B6N	16.1	2_S2	FALSE	Mixed Model framework, linear mixed-effects model, equation withoutWeight	2_S2	1	1	0.317719	-0.00579078	0.00585088	0.325668	Female: NA, Male: -5.64%	NA	NA	NA	NA	NA	NA	WT	0.337449	1500011B03Rik_HOM_tm2	NA	0.2762	0.302471	0.102651	0.00093455	0	NA	NA	NA	NA	NA	NA	NA	If phenotype is significant it is for the one sex tested	lambda=NA, scaleShift=NA, transformed=FALSE, code=0	{"WT_Male":169,"1500011B03Rik_HOM_tm2_Male":3,"variability":0.797,"Formula":"Y2_S2 ~ Genotype"}	0.317719	0.866802
1700001C02Rik_HOM_tm1a	Sanger_HistologiX	3	B6N	15.9	1_TBA	FALSE	Mixed Model framework, linear mixed-effects model, equation withoutWeight	1_TBA	1	1	0.895293	0.00159334	0.0121658	0.895924	Female: NA, Male: 0.5%	NA	NA	NA	NA	NA	NA	WT	0.00061737	1700001C02Rik_HOM_tm1a	NA	0.542615	0.00236733	0.31805	0.000999439	0	NA	NA	NA	NA	NA	NA	NA	If phenotype is significant it is for the one sex tested	lambda=NA, scaleShift=NA, transformed=FALSE, code=0	{"WT_Male":495,"1700001C02Rik_HOM_tm1a_Male":3,"variability":1,"Formula":"Y1_TBA ~ Genotype"}	0.895293	0.994104
1700001C02Rik_HOM_tm1a	Sanger_HistologiX	3	B6N	15.9	1_LV	FALSE	Mixed Model framework, linear mixed-effects model, equation withoutWeight	1_LV	1	1	0.208854	0.000610925	0.000487217	0.21125	Female: NA, Male: 33.01%	NA	NA	NA	NA	NA	NA	WT	7.54e-10	1700001C02Rik_HOM_tm1a	NA	0.00899252	7.37e-10	0.00185096	3.86e-05	0	NA	NA	NA	NA	NA	NA	NA	If phenotype is significant it is for the one sex tested	lambda=NA, scaleShift=NA, transformed=FALSE, code=0	{"WT_Male":495,"1700001C02Rik_HOM_tm1a_Male":3,"variability":1,"Formula":"Y1_LV ~ Genotype"}	0.208854	0.815125
1700001C02Rik_HOM_tm1a	Sanger_HistologiX	3	B6N	15.9	1_Cg	FALSE	Mixed Model framework, linear mixed-effects model, equation withoutWeight	1_Cg	1	1	0.833152	-0.000130423	0.000620775	0.833793	Female: NA, Male: -1.28%	NA	NA	NA	NA	NA	NA	WT	0.019765	1700001C02Rik_HOM_tm1a	NA	0.616252	0.0139142	0.0102244	5.41e-05	0	NA	NA	NA	NA	NA	NA	NA	If phenotype is significant it is for the one sex tested	lambda=NA, scaleShift=NA, transformed=FALSE, code=0	{"WT_Male":495,"1700001C02Rik_HOM_tm1a_Male":3,"variability":1,"Formula":"Y1_Cg ~ Genotype"}	0.833152	0.99107
1700001C02Rik_HOM_tm1a	Sanger_HistologiX	3	B6N	15.9	1_Cg_Width	FALSE	Mixed Model framework, linear mixed-effects model, equation withoutWeight	1_Cg_Width	1	1	0.5445	-0.00165248	0.00273335	0.546114	Female: NA, Male: -1.81%	NA	NA	NA	NA	NA	NA	WT	0.646623	1700001C02Rik_HOM_tm1a	NA	0.605521	0.607683	0.0914391	0.000230466	0	NA	NA	NA	NA	NA	NA	NA	If phenotype is significant it is for the one sex tested	lambda=NA, scaleShift=NA, transformed=FALSE, code=0	{"WT_Male":495,"1700001C02Rik_HOM_tm1a_Male":3,"variability":0.867,"Formula":"Y1_Cg_Width ~ Genotype"}	0.5445	0.941886
1700001C02Rik_HOM_tm1a	Sanger_HistologiX	3	B6N	15.9	1_Cg_Height	FALSE	Mixed Model framework, linear mixed-effects model, equation withoutWeight	1_Cg_Height	1	1	0.908562	-0.000733386	0.00645439	0.909641	Female: NA, Male: -0.47%	NA	NA	NA	NA	NA	NA	WT	0.123339	1700001C02Rik_HOM_tm1a	NA	0.0726576	0.0312619	0.155867	0.000538602	0	NA	NA	NA	NA	NA	NA	NA	If phenotype is significant it is for the one sex tested	lambda=NA, scaleShift=NA, transformed=FALSE, code=0	{"WT_Male":495,"1700001C02Rik_HOM_tm1a_Male":3,"variability":0.841,"Formula":"Y1_Cg_Height ~ Genotype"}	0.908562	0.995519
1700001C02Rik_HOM_tm1a	Sanger_HistologiX	3	B6N	15.9	1_gcc	FALSE	Mixed Model framework, linear mixed-effects model, equation withoutWeight	1_gcc	1	1	0.726583	-0.000228649	0.000653222	0.726659	Female: NA, Male: -2.36%	NA	NA	NA	NA	NA	NA	WT	0.693016	1700001C02Rik_HOM_tm1a	NA	0.294469	0.58201	0.00967623	5.71e-05	0	NA	NA	NA	NA	NA	NA	NA	If phenotype is significant it is for the one sex tested	lambda=NA, scaleShift=NA, transformed=FALSE, code=0	{"WT_Male":495,"1700001C02Rik_HOM_tm1a_Male":3,"variability":1,"Formula":"Y1_gcc ~ Genotype"}	0.726583	0.975803
1700001C02Rik_HOM_tm1a	Sanger_HistologiX	3	B6N	15.9	1_gcc_Width_T	FALSE	Mixed Model framework, linear mixed-effects model, equation withoutWeight	1_gcc_Width_T	1	1	0.71964	0.00243143	0.00681187	0.72149	Female: NA, Male: 1.53%	NA	NA	NA	NA	NA	NA	WT	0.286197	1700001C02Rik_HOM_tm1a	NA	0.219093	0.228658	0.159023	0.000579069	0	NA	NA	NA	NA	NA	NA	NA	If phenotype is significant it is for the one sex tested	lambda=NA, scaleShift=NA, transformed=FALSE, code=0	{"WT_Male":495,"1700001C02Rik_HOM_tm1a_Male":3,"variability":0.9,"Formula":"Y1_gcc_Width_T ~ Genotype"}	0.71964	0.974613
1700001C02Rik_HOM_tm1a	Sanger_HistologiX	3	B6N	15.9	1_gcc_Height	FALSE	Mixed Model framework, linear mixed-effects model, equation withoutWeight	1_gcc_Height	1	1	0.730404	0.000995809	0.00289848	0.731514	Female: NA, Male: 2.26%	NA	NA	NA	NA	NA	NA	WT	0.850194	1700001C02Rik_HOM_tm1a	NA	0.511968	0.814315	0.0439926	0.000245277	0	NA	NA	NA	NA	NA	NA	NA	If phenotype is significant it is for the one sex tested	lambda=NA, scaleShift=NA, transformed=FALSE, code=0	{"WT_Male":495,"1700001C02Rik_HOM_tm1a_Male":3,"variability":0.775,"Formula":"Y1_gcc_Height ~ Genotype"}	0.730404	0.976005
1700001C02Rik_HOM_tm1a	Sanger_HistologiX	3	B6N	15.9	1_CPu	FALSE	Mixed Model framework, linear mixed-effects model, equation withoutWeight	1_CPu	1	1	0.386421	-0.00214501	0.00248173	0.388384	Female: NA, Male: -7.06%	NA	NA	NA	NA	NA	NA	WT	0.0449744	1700001C02Rik_HOM_tm1a	NA	0.863076	0.141494	0.030397	0.000210359	0	NA	NA	NA	NA	NA	NA	NA	If phenotype is significant it is for the one sex tested	lambda=NA, scaleShift=NA, transformed=FALSE, code=0	{"WT_Male":495,"1700001C02Rik_HOM_tm1a_Male":3,"variability":1,"Formula":"Y1_CPu ~ Genotype"}	0.386421	0.893215
1700001C02Rik_HOM_tm1a	Sanger_HistologiX	3	B6N	15.9	1_aca	FALSE	Mixed Model framework, linear mixed-effects model, equation withoutWeight	1_aca	1	1	0.893532	-5.01e-06	3.73e-05	0.893128	Female: NA, Male: -0.73%	NA	NA	NA	NA	NA	NA	WT	0.556083	1700001C02Rik_HOM_tm1a	NA	0.343713	0.541894	0.000689471	3.09e-06	0	NA	NA	NA	NA	NA	NA	NA	If phenotype is significant it is for the one sex tested	lambda=NA, scaleShift=NA, transformed=FALSE, code=0	{"WT_Male":495,"1700001C02Rik_HOM_tm1a_Male":3,"variability":0.998,"Formula":"Y1_aca ~ Genotype"}	0.893532	0.994104
1700001C02Rik_HOM_tm1a	Sanger_HistologiX	3	B6N	15.9	1_Pir	FALSE	Mixed Model framework, linear mixed-effects model, equation withoutWeight	1_Pir	1	1	0.297002	-0.000190535	0.000183038	0.299075	Female: NA, Male: -11.76%	NA	NA	NA	NA	NA	NA	WT	0.0115438	1700001C02Rik_HOM_tm1a	NA	0.0581397	0.342814	0.00161991	1.6e-05	0	NA	NA	NA	NA	NA	NA	NA	If phenotype is significant it is for the one sex tested	lambda=NA, scaleShift=NA, transformed=FALSE, code=0	{"WT_Male":495,"1700001C02Rik_HOM_tm1a_Male":3,"variability":1,"Formula":"Y1_Pir ~ Genotype"}	0.297002	0.855768
1700001C02Rik_HOM_tm1a	Sanger_HistologiX	3	B6N	15.9	1_M1	FALSE	Mixed Model framework, linear mixed-effects model, equation withoutWeight	1_M1	1	1	0.972825	-0.000120741	0.00332562	0.971072	Female: NA, Male: -0.1%	NA	NA	NA	NA	NA	NA	WT	0.00796655	1700001C02Rik_HOM_tm1a	NA	0.322756	0.00368048	0.124898	0.000282845	0	NA	NA	NA	NA	NA	NA	NA	If phenotype is significant it is for the one sex tested	lambda=NA, scaleShift=NA, transformed=FALSE, code=0	{"WT_Male":495,"1700001C02Rik_HOM_tm1a_Male":3,"variability":1,"Formula":"Y1_M1 ~ Genotype"}	0.972825	0.99904
1700001C02Rik_HOM_tm1a	Sanger_HistologiX	3	B6N	15.9	1_S2	FALSE	Mixed Model framework, linear mixed-effects model, equation withoutWeight	1_S2	1	1	0.596305	0.00211826	0.00402084	0.598866	Female: NA, Male: 2.01%	NA	NA	NA	NA	NA	NA	WT	0.841314	1700001C02Rik_HOM_tm1a	NA	0.642411	0.457652	0.105466	0.000340066	0	NA	NA	NA	NA	NA	NA	NA	If phenotype is significant it is for the one sex tested	lambda=NA, scaleShift=NA, transformed=FALSE, code=0	{"WT_Male":495,"1700001C02Rik_HOM_tm1a_Male":3,"variability":0.892,"Formula":"Y1_S2 ~ Genotype"}	0.596305	0.952805
1700001C02Rik_HOM_tm1a	Sanger_HistologiX	3	B6N	15.9	2_TBA	FALSE	Mixed Model framework, linear mixed-effects model, equation withoutWeight	2_TBA	1	1	0.754627	0.00604081	0.0194063	0.755891	Female: NA, Male: 1.34%	NA	NA	NA	NA	NA	NA	WT	1.68e-05	1700001C02Rik_HOM_tm1a	NA	0.884791	0.000236703	0.451847	0.00164793	0	NA	NA	NA	NA	NA	NA	NA	If phenotype is significant it is for the one sex tested	lambda=NA, scaleShift=NA, transformed=FALSE, code=0	{"WT_Male":495,"1700001C02Rik_HOM_tm1a_Male":3,"variability":1,"Formula":"Y2_TBA ~ Genotype"}	0.754627	0.980086
1700001C02Rik_HOM_tm1a	Sanger_HistologiX	3	B6N	15.9	2_LV	FALSE	Mixed Model framework, linear mixed-effects model, equation withoutWeight	2_LV	1	1	0.719413	0.000381316	0.00106114	0.719694	Female: NA, Male: 13.44%	NA	NA	NA	NA	NA	NA	WT	1.88e-08	1700001C02Rik_HOM_tm1a	NA	1.04e-08	7.37e-10	0.00283797	9.06e-05	0	NA	NA	NA	NA	NA	NA	NA	If phenotype is significant it is for the one sex tested	lambda=NA, scaleShift=NA, transformed=FALSE, code=0	{"WT_Male":495,"1700001C02Rik_HOM_tm1a_Male":3,"variability":1,"Formula":"Y2_LV ~ Genotype"}	0.719413	0.974613
1700001C02Rik_HOM_tm1a	Sanger_HistologiX	3	B6N	15.9	2_D3V	FALSE	Mixed Model framework, linear mixed-effects model, equation withoutWeight	2_D3V	1	1	0.743038	0.000126597	0.00038492	0.74256	Female: NA, Male: 4.83%	NA	NA	NA	NA	NA	NA	WT	8e-06	1700001C02Rik_HOM_tm1a	NA	0.000164376	4.04e-06	0.00261865	3.2e-05	0	NA	NA	NA	NA	NA	NA	NA	If phenotype is significant it is for the one sex tested	lambda=NA, scaleShift=NA, transformed=FALSE, code=0	{"WT_Male":495,"1700001C02Rik_HOM_tm1a_Male":3,"variability":0.998,"Formula":"Y2_D3V ~ Genotype"}	0.743038	0.978219
1700001C02Rik_HOM_tm1a	Sanger_HistologiX	3	B6N	15.9	2_RSGc	FALSE	Mixed Model framework, linear mixed-effects model, equation withoutWeight	2_RSGc	1	1	0.249958	-0.000390331	0.000340251	0.252592	Female: NA, Male: -8.55%	NA	NA	NA	NA	NA	NA	WT	0.0278637	1700001C02Rik_HOM_tm1a	NA	0.228171	0.0051816	0.00456654	2.93e-05	0	NA	NA	NA	NA	NA	NA	NA	If phenotype is significant it is for the one sex tested	lambda=NA, scaleShift=NA, transformed=FALSE, code=0	{"WT_Male":495,"1700001C02Rik_HOM_tm1a_Male":3,"variability":0.998,"Formula":"Y2_RSGc ~ Genotype"}	0.249958	0.836976
1700001C02Rik_HOM_tm1a	Sanger_HistologiX	3	B6N	15.9	2_RSGc_Width	FALSE	Mixed Model framework, linear mixed-effects model, equation withoutWeight	2_RSGc_Width	1	1	0.461549	-0.00169805	0.00231729	0.464503	Female: NA, Male: -2.51%	NA	NA	NA	NA	NA	NA	WT	0.0211978	1700001C02Rik_HOM_tm1a	NA	0.988234	0.0394904	0.0677175	0.000189504	0	NA	NA	NA	NA	NA	NA	NA	If phenotype is significant it is for the one sex tested	lambda=NA, scaleShift=NA, transformed=FALSE, code=0	{"WT_Male":495,"1700001C02Rik_HOM_tm1a_Male":3,"variability":0.859,"Formula":"Y2_RSGc_Width ~ Genotype"}	0.461549	0.917205
1700001C02Rik_HOM_tm1a	Sanger_HistologiX	3	B6N	15.9	2_RSGc_Height	FALSE	Mixed Model framework, linear mixed-effects model, equation withoutWeight	2_RSGc_Height	1	1	0.215655	-0.00608263	0.00492245	0.217935	Female: NA, Male: -6.61%	NA	NA	NA	NA	NA	NA	WT	0.054854	1700001C02Rik_HOM_tm1a	NA	0.777849	0.0389913	0.0919729	0.000421569	0	NA	NA	NA	NA	NA	NA	NA	If phenotype is significant it is for the one sex tested	lambda=NA, scaleShift=NA, transformed=FALSE, code=0	{"WT_Male":495,"1700001C02Rik_HOM_tm1a_Male":3,"variability":0.861,"Formula":"Y2_RSGc_Height ~ Genotype"}	0.215655	0.818006
1700001C02Rik_HOM_tm1a	Sanger_HistologiX	3	B6N	15.9	2_cc	FALSE	Mixed Model framework, linear mixed-effects model, equation withoutWeight	2_cc	1	1	0.997403	-6.82e-06	0.00209765	0.997408	Female: NA, Male: -0.19%	NA	NA	NA	NA	NA	NA	WT	7.37e-10	1700001C02Rik_HOM_tm1a	NA	0	0	0.00363324	0.000162809	0	NA	NA	NA	NA	NA	NA	NA	If phenotype is significant it is for the one sex tested	lambda=NA, scaleShift=NA, transformed=FALSE, code=0	{"WT_Male":495,"1700001C02Rik_HOM_tm1a_Male":3,"variability":1,"Formula":"Y2_cc ~ Genotype"}	0.997403	0.999707
1700001C02Rik_HOM_tm1a	Sanger_HistologiX	3	B6N	15.9	2_cc_Width	FALSE	Mixed Model framework, linear mixed-effects model, equation withoutWeight	2_cc_Width	1	1	0.763914	0.00159482	0.00532992	0.765063	Female: NA, Male: 1.46%	NA	NA	NA	NA	NA	NA	WT	0.77139	1700001C02Rik_HOM_tm1a	NA	0.717217	0.870264	0.109454	0.000429817	0	NA	NA	NA	NA	NA	NA	NA	If phenotype is significant it is for the one sex tested	lambda=NA, scaleShift=NA, transformed=FALSE, code=0	{"WT_Male":495,"1700001C02Rik_HOM_tm1a_Male":3,"variability":0.847,"Formula":"Y2_cc_Width ~ Genotype"}	0.763914	0.982251
1700001C02Rik_HOM_tm1a	Sanger_HistologiX	3	B6N	15.9	2_cc_Height	FALSE	Mixed Model framework, linear mixed-effects model, equation withoutWeight	2_cc_Height	1	1	0.0835322	0.00335578	0.00194028	0.0851616	Female: NA, Male: 11.98%	NA	NA	NA	NA	NA	NA	WT	0.00681114	1700001C02Rik_HOM_tm1a	NA	0.0384503	0.000807521	0.0280047	0.000161226	0	NA	NA	NA	NA	NA	NA	NA	If phenotype is significant it is for the one sex tested	lambda=NA, scaleShift=NA, transformed=FALSE, code=0	{"WT_Male":495,"1700001C02Rik_HOM_tm1a_Male":3,"variability":0.671,"Formula":"Y2_cc_Height ~ Genotype"}	0.0835322	0.6806
1700001C02Rik_HOM_tm1a	Sanger_HistologiX	3	B6N	15.9	2_dhc	FALSE	Mixed Model framework, linear mixed-effects model, equation withoutWeight	2_dhc	1	1	0.354767	-4.72e-05	5.12e-05	0.357141	Female: NA, Male: -12.17%	NA	NA	NA	NA	NA	NA	WT	1.67e-06	1700001C02Rik_HOM_tm1a	NA	2.36e-08	1.19e-07	0.000387872	4.35e-06	0	NA	NA	NA	NA	NA	NA	NA	If phenotype is significant it is for the one sex tested	lambda=NA, scaleShift=NA, transformed=FALSE, code=0	{"WT_Male":495,"1700001C02Rik_HOM_tm1a_Male":3,"variability":0.984,"Formula":"Y2_dhc ~ Genotype"}	0.354767	0.882747
1700001C02Rik_HOM_tm1a	Sanger_HistologiX	3	B6N	15.9	2_AM	FALSE	Mixed Model framework, linear mixed-effects model, equation withoutWeight	2_AM	1	1	0.266455	0.00102147	0.000921084	0.268684	Female: NA, Male: 17.37%	NA	NA	NA	NA	NA	NA	WT	0.0541737	1700001C02Rik_HOM_tm1a	NA	0.146876	0.21696	0.00588206	7.91e-05	0	NA	NA	NA	NA	NA	NA	NA	If phenotype is significant it is for the one sex tested	lambda=NA, scaleShift=NA, transformed=FALSE, code=0	{"WT_Male":495,"1700001C02Rik_HOM_tm1a_Male":3,"variability":1,"Formula":"Y2_AM ~ Genotype"}	0.266455	0.843778
1700001C02Rik_HOM_tm1a	Sanger_HistologiX	3	B6N	15.9	2_Pir	FALSE	Mixed Model framework, linear mixed-effects model, equation withoutWeight	2_Pir	1	1	0.973288	6.75e-06	0.000193886	0.972264	Female: NA, Male: 0.36%	NA	NA	NA	NA	NA	NA	WT	0.0387556	1700001C02Rik_HOM_tm1a	NA	0.00266797	0.00765142	0.00188662	1.69e-05	0	NA	NA	NA	NA	NA	NA	NA	If phenotype is significant it is for the one sex tested	lambda=NA, scaleShift=NA, transformed=FALSE, code=0	{"WT_Male":495,"1700001C02Rik_HOM_tm1a_Male":3,"variability":1,"Formula":"Y2_Pir ~ Genotype"}	0.973288	0.99904
1700001C02Rik_HOM_tm1a	Sanger_HistologiX	3	B6N	15.9	2_ic	FALSE	Mixed Model framework, linear mixed-effects model, equation withoutWeight	2_ic	1	1	0.864062	-8.3e-05	0.000486798	0.864841	Female: NA, Male: -0.84%	NA	NA	NA	NA	NA	NA	WT	0.0661745	1700001C02Rik_HOM_tm1a	NA	0.94848	0.049288	0.00984128	4.08e-05	0	NA	NA	NA	NA	NA	NA	NA	If phenotype is significant it is for the one sex tested	lambda=NA, scaleShift=NA, transformed=FALSE, code=0	{"WT_Male":495,"1700001C02Rik_HOM_tm1a_Male":3,"variability":1,"Formula":"Y2_ic ~ Genotype"}	0.864062	0.992034
1700001C02Rik_HOM_tm1a	Sanger_HistologiX	3	B6N	15.9	2_opt	FALSE	Mixed Model framework, linear mixed-effects model, equation withoutWeight	2_opt	1	1	0.523171	-0.000105391	0.000165516	0.524977	Female: NA, Male: -7.49%	NA	NA	NA	NA	NA	NA	WT	3.34e-06	1700001C02Rik_HOM_tm1a	NA	0.0001228	3.99e-05	0.00140769	1.33e-05	0	NA	NA	NA	NA	NA	NA	NA	If phenotype is significant it is for the one sex tested	lambda=NA, scaleShift=NA, transformed=FALSE, code=0	{"WT_Male":495,"1700001C02Rik_HOM_tm1a_Male":3,"variability":1,"Formula":"Y2_opt ~ Genotype"}	0.523171	0.937551
1700001C02Rik_HOM_tm1a	Sanger_HistologiX	3	B6N	15.9	2_mt	FALSE	Mixed Model framework, linear mixed-effects model, equation withoutWeight	2_mt	1	1	0.396276	-2.05e-05	2.43e-05	0.398907	Female: NA, Male: -7.53%	NA	NA	NA	NA	NA	NA	WT	0.0178686	1700001C02Rik_HOM_tm1a	NA	0.00343795	0.0335052	0.000272663	2.09e-06	0	NA	NA	NA	NA	NA	NA	NA	If phenotype is significant it is for the one sex tested	lambda=NA, scaleShift=NA, transformed=FALSE, code=0	{"WT_Male":495,"1700001C02Rik_HOM_tm1a_Male":3,"variability":0.994,"Formula":"Y2_mt ~ Genotype"}	0.396276	0.895882
1700001C02Rik_HOM_tm1a	Sanger_HistologiX	3	B6N	15.9	2_fi	FALSE	Mixed Model framework, linear mixed-effects model, equation withoutWeight	2_fi	1	1	0.229977	-0.000304737	0.000254446	0.232385	Female: NA, Male: -8.12%	NA	NA	NA	NA	NA	NA	WT	0.385224	1700001C02Rik_HOM_tm1a	NA	0.118555	0.612034	0.00375485	2.18e-05	0	NA	NA	NA	NA	NA	NA	NA	If phenotype is significant it is for the one sex tested	lambda=NA, scaleShift=NA, transformed=FALSE, code=0	{"WT_Male":495,"1700001C02Rik_HOM_tm1a_Male":3,"variability":1,"Formula":"Y2_fi ~ Genotype"}	0.229977	0.82642
1700001C02Rik_HOM_tm1a	Sanger_HistologiX	3	B6N	15.9	2_Hb	FALSE	Mixed Model framework, linear mixed-effects model, equation withoutWeight	2_Hb	1	1	0.859133	-1.46e-05	8.25e-05	0.859536	Female: NA, Male: -1.99%	NA	NA	NA	NA	NA	NA	WT	0.0105079	1700001C02Rik_HOM_tm1a	NA	2.37e-05	1.64e-06	0.000734639	7.44e-06	0	NA	NA	NA	NA	NA	NA	NA	If phenotype is significant it is for the one sex tested	lambda=NA, scaleShift=NA, transformed=FALSE, code=0	{"WT_Male":495,"1700001C02Rik_HOM_tm1a_Male":3,"variability":0.994,"Formula":"Y2_Hb ~ Genotype"}	0.859133	0.992034
1700001C02Rik_HOM_tm1a	Sanger_HistologiX	3	B6N	15.9	2_HP	FALSE	Mixed Model framework, linear mixed-effects model, equation withoutWeight	2_HP	1	1	0.045638	0.00678631	0.00339262	0.0467362	Female: NA, Male: 18.28%	NA	NA	NA	NA	NA	NA	WT	0.394883	1700001C02Rik_HOM_tm1a	NA	0.211072	0.0576837	0.0371176	0.00029793	0	NA	NA	NA	NA	NA	NA	NA	If phenotype is significant it is for the one sex tested	lambda=NA, scaleShift=NA, transformed=FALSE, code=0	{"WT_Male":495,"1700001C02Rik_HOM_tm1a_Male":3,"variability":1,"Formula":"Y2_HP ~ Genotype"}	0.045638	0.589593
1700001C02Rik_HOM_tm1a	Sanger_HistologiX	3	B6N	15.9	2_TILpy	FALSE	Mixed Model framework, linear mixed-effects model, equation withoutWeight	2_TILpy	1	1	0.0190329	0.0903492	0.0384002	0.0195425	Female: NA, Male: 14.77%	NA	NA	NA	NA	NA	NA	WT	0.28162	1700001C02Rik_HOM_tm1a	NA	0.0749409	0.447366	0.611514	0.0033614	0	NA	NA	NA	NA	NA	NA	NA	If phenotype is significant it is for the one sex tested	lambda=NA, scaleShift=NA, transformed=FALSE, code=0	{"WT_Male":495,"1700001C02Rik_HOM_tm1a_Male":3,"variability":1,"Formula":"Y2_TILpy ~ Genotype"}	0.0190329	0.469249
1700001C02Rik_HOM_tm1a	Sanger_HistologiX	3	B6N	15.9	2_DG	FALSE	Mixed Model framework, linear mixed-effects model, equation withoutWeight	2_DG	1	1	0.061101	0.0231013	0.0123421	0.0626117	Female: NA, Male: 14.67%	NA	NA	NA	NA	NA	NA	WT	0.611078	1700001C02Rik_HOM_tm1a	NA	7.74e-05	0.0920996	0.157487	0.00110031	0	NA	NA	NA	NA	NA	NA	NA	If phenotype is significant it is for the one sex tested	lambda=NA, scaleShift=NA, transformed=FALSE, code=0	{"WT_Male":495,"1700001C02Rik_HOM_tm1a_Male":3,"variability":1,"Formula":"Y2_DG ~ Genotype"}	0.061101	0.635299
1700001C02Rik_HOM_tm1a	Sanger_HistologiX	3	B6N	15.9	2_Mol	FALSE	Mixed Model framework, linear mixed-effects model, equation withoutWeight	2_Mol	1	1	0.0133392	0.0022758	0.000917933	0.0139412	Female: NA, Male: 22.68%	NA	NA	NA	NA	NA	NA	WT	1.12e-06	1700001C02Rik_HOM_tm1a	NA	0.00159605	1.71e-07	0.0100337	7.71e-05	0	NA	NA	NA	NA	NA	NA	NA	If phenotype is significant it is for the one sex tested	lambda=NA, scaleShift=NA, transformed=FALSE, code=0	{"WT_Male":495,"1700001C02Rik_HOM_tm1a_Male":3,"variability":0.896,"Formula":"Y2_Mol ~ Genotype"}	0.0133392	0.41543
1700001C02Rik_HOM_tm1a	Sanger_HistologiX	3	B6N	15.9	2_Rad	FALSE	Mixed Model framework, linear mixed-effects model, equation withoutWeight	2_Rad	1	1	0.379537	0.00142007	0.00162191	0.382256	Female: NA, Male: 5.83%	NA	NA	NA	NA	NA	NA	WT	0.473338	1700001C02Rik_HOM_tm1a	NA	0.184868	0.441293	0.0243383	0.00013474	0	NA	NA	NA	NA	NA	NA	NA	If phenotype is significant it is for the one sex tested	lambda=NA, scaleShift=NA, transformed=FALSE, code=0	{"WT_Male":495,"1700001C02Rik_HOM_tm1a_Male":3,"variability":0.948,"Formula":"Y2_Rad ~ Genotype"}	0.379537	0.892714
1700001C02Rik_HOM_tm1a	Sanger_HistologiX	3	B6N	15.9	2_Or	FALSE	Mixed Model framework, linear mixed-effects model, equation withoutWeight	2_Or	1	1	0.60225	0.00054495	0.00105129	0.604744	Female: NA, Male: 3.34%	NA	NA	NA	NA	NA	NA	WT	0.486991	1700001C02Rik_HOM_tm1a	NA	0.851431	0.316775	0.0163076	8.94e-05	0	NA	NA	NA	NA	NA	NA	NA	If phenotype is significant it is for the one sex tested	lambda=NA, scaleShift=NA, transformed=FALSE, code=0	{"WT_Male":495,"1700001C02Rik_HOM_tm1a_Male":3,"variability":0.988,"Formula":"Y2_Or ~ Genotype"}	0.60225	0.954843
1700001C02Rik_HOM_tm1a	Sanger_HistologiX	3	B6N	15.9	2_M1	FALSE	Mixed Model framework, linear mixed-effects model, equation withoutWeight	2_M1	1	1	0.1963	-0.00545314	0.00422991	0.198733	Female: NA, Male: -6.24%	NA	NA	NA	NA	NA	NA	WT	0.127516	1700001C02Rik_HOM_tm1a	NA	0.00260622	0.0875868	0.0874041	0.000356976	0	NA	NA	NA	NA	NA	NA	NA	If phenotype is significant it is for the one sex tested	lambda=NA, scaleShift=NA, transformed=FALSE, code=0	{"WT_Male":495,"1700001C02Rik_HOM_tm1a_Male":3,"variability":1,"Formula":"Y2_M1 ~ Genotype"}	0.1963	0.805862
1700001C02Rik_HOM_tm1a	Sanger_HistologiX	3	B6N	15.9	2_S2	FALSE	Mixed Model framework, linear mixed-effects model, equation withoutWeight	2_S2	1	1	0.487282	0.00249252	0.00359946	0.489396	Female: NA, Male: 2.75%	NA	NA	NA	NA	NA	NA	WT	0.450336	1700001C02Rik_HOM_tm1a	NA	0.869098	0.414582	0.0906281	0.000305044	0	NA	NA	NA	NA	NA	NA	NA	If phenotype is significant it is for the one sex tested	lambda=NA, scaleShift=NA, transformed=FALSE, code=0	{"WT_Male":495,"1700001C02Rik_HOM_tm1a_Male":3,"variability":0.89,"Formula":"Y2_S2 ~ Genotype"}	0.487282	0.927275
1700007K13Rik_HOM_tm2b	Sanger_HistologiX	2	B6N	15.9	1_TBA	FALSE	Mixed Model framework, linear mixed-effects model, equation withoutWeight	1_TBA	1	1	0.877098	-0.00219146	0.0144626	0.879669	Female: NA, Male: -0.69%	NA	NA	NA	NA	NA	NA	WT	0.00061399	1700007K13Rik_HOM_tm2b	NA	0.611962	0.00376766	0.318049	0.00100106	0	NA	NA	NA	NA	NA	NA	NA	If phenotype is significant it is for the one sex tested	lambda=NA, scaleShift=NA, transformed=FALSE, code=0	{"WT_Male":495,"1700007K13Rik_HOM_tm2b_Male":2,"variability":1,"Formula":"Y1_TBA ~ Genotype"}	0.877098	0.992557
1700007K13Rik_HOM_tm2b	Sanger_HistologiX	2	B6N	15.9	1_LV	FALSE	Mixed Model framework, linear mixed-effects model, equation withoutWeight	1_LV	1	1	0.913042	-6.16e-05	0.000597483	0.917938	Female: NA, Male: -3.33%	NA	NA	NA	NA	NA	NA	WT	7.55e-10	1700007K13Rik_HOM_tm2b	NA	0.00798317	7.37e-10	0.00185097	3.86e-05	0	NA	NA	NA	NA	NA	NA	NA	If phenotype is significant it is for the one sex tested	lambda=NA, scaleShift=NA, transformed=FALSE, code=0	{"WT_Male":495,"1700007K13Rik_HOM_tm2b_Male":2,"variability":1,"Formula":"Y1_LV ~ Genotype"}	0.913042	0.996313
1700007K13Rik_HOM_tm2b	Sanger_HistologiX	2	B6N	15.9	1_Cg	FALSE	Mixed Model framework, linear mixed-effects model, equation withoutWeight	1_Cg	1	1	0.308705	0.000647235	0.000635529	0.309349	Female: NA, Male: 6.33%	NA	NA	NA	NA	NA	NA	WT	0.0197429	1700007K13Rik_HOM_tm2b	NA	0.503091	0.0130607	0.0102244	5.42e-05	0	NA	NA	NA	NA	NA	NA	NA	If phenotype is significant it is for the one sex tested	lambda=NA, scaleShift=NA, transformed=FALSE, code=0	{"WT_Male":495,"1700007K13Rik_HOM_tm2b_Male":2,"variability":1,"Formula":"Y1_Cg ~ Genotype"}	0.308705	0.86143
1700007K13Rik_HOM_tm2b	Sanger_HistologiX	2	B6N	15.9	1_Cg_Width	FALSE	Mixed Model framework, linear mixed-effects model, equation withoutWeight	1_Cg_Width	1	1	0.428292	0.0024971	0.00309385	0.420277	Female: NA, Male: 2.73%	NA	NA	NA	NA	NA	NA	WT	0.648248	1700007K13Rik_HOM_tm2b	NA	0.679688	0.625839	0.0914388	0.000230723	0	NA	NA	NA	NA	NA	NA	NA	If phenotype is significant it is for the one sex tested	lambda=NA, scaleShift=NA, transformed=FALSE, code=0	{"WT_Male":495,"1700007K13Rik_HOM_tm2b_Male":2,"variability":0.867,"Formula":"Y1_Cg_Width ~ Genotype"}	0.428292	0.906581
1700007K13Rik_HOM_tm2b	Sanger_HistologiX	2	B6N	15.9	1_Cg_Height	FALSE	Mixed Model framework, linear mixed-effects model, equation withoutWeight	1_Cg_Height	1	1	0.57432	0.00420793	0.00744903	0.572592	Female: NA, Male: 2.7%	NA	NA	NA	NA	NA	NA	WT	0.127512	1700007K13Rik_HOM_tm2b	NA	0.0669159	0.0429411	0.155867	0.000539277	0	NA	NA	NA	NA	NA	NA	NA	If phenotype is significant it is for the one sex tested	lambda=NA, scaleShift=NA, transformed=FALSE, code=0	{"WT_Male":495,"1700007K13Rik_HOM_tm2b_Male":2,"variability":0.843,"Formula":"Y1_Cg_Height ~ Genotype"}	0.57432	0.948115
1700007K13Rik_HOM_tm2b	Sanger_HistologiX	2	B6N	15.9	1_gcc	FALSE	Mixed Model framework, linear mixed-effects model, equation withoutWeight	1_gcc	1	1	0.612588	-0.000335047	0.000662574	0.613479	Female: NA, Male: -3.46%	NA	NA	NA	NA	NA	NA	WT	0.689658	1700007K13Rik_HOM_tm2b	NA	0.25888	0.670945	0.00967624	5.69e-05	0	NA	NA	NA	NA	NA	NA	NA	If phenotype is significant it is for the one sex tested	lambda=NA, scaleShift=NA, transformed=FALSE, code=0	{"WT_Male":495,"1700007K13Rik_HOM_tm2b_Male":2,"variability":1,"Formula":"Y1_gcc ~ Genotype"}	0.612588	0.957463
1700007K13Rik_HOM_tm2b	Sanger_HistologiX	2	B6N	15.9	1_gcc_Width_T	FALSE	Mixed Model framework, linear mixed-effects model, equation withoutWeight	1_gcc_Width_T	1	1	0.397741	-0.00637913	0.00755889	0.399425	Female: NA, Male: -4.01%	NA	NA	NA	NA	NA	NA	WT	0.286099	1700007K13Rik_HOM_tm2b	NA	0.220878	0.226818	0.159023	0.000579437	0	NA	NA	NA	NA	NA	NA	NA	If phenotype is significant it is for the one sex tested	lambda=NA, scaleShift=NA, transformed=FALSE, code=0	{"WT_Male":495,"1700007K13Rik_HOM_tm2b_Male":2,"variability":0.897,"Formula":"Y1_gcc_Width_T ~ Genotype"}	0.397741	0.895882
1700007K13Rik_HOM_tm2b	Sanger_HistologiX	2	B6N	15.9	1_gcc_Width_B	FALSE	Mixed Model framework, linear mixed-effects model, equation withoutWeight	1_gcc_Width_B	1	1	0.579183	-0.00464057	0.00838158	0.580247	Female: NA, Male: -6.15%	NA	NA	NA	NA	NA	NA	WT	5.21e-05	1700007K13Rik_HOM_tm2b	NA	0.387837	9.39e-05	0.0755088	0.000613669	0	NA	NA	NA	NA	NA	NA	NA	If phenotype is significant it is for the one sex tested	lambda=NA, scaleShift=NA, transformed=FALSE, code=0	{"WT_Male":495,"1700007K13Rik_HOM_tm2b_Male":2,"variability":0.893,"Formula":"Y1_gcc_Width_B ~ Genotype"}	0.579183	0.948762
1700007K13Rik_HOM_tm2b	Sanger_HistologiX	2	B6N	15.9	1_gcc_Height	FALSE	Mixed Model framework, linear mixed-effects model, equation withoutWeight	1_gcc_Height	1	1	0.810392	-0.000775736	0.00325483	0.811795	Female: NA, Male: -1.76%	NA	NA	NA	NA	NA	NA	WT	0.849614	1700007K13Rik_HOM_tm2b	NA	0.57292	0.798367	0.0439926	0.000245697	0	NA	NA	NA	NA	NA	NA	NA	If phenotype is significant it is for the one sex tested	lambda=NA, scaleShift=NA, transformed=FALSE, code=0	{"WT_Male":495,"1700007K13Rik_HOM_tm2b_Male":2,"variability":0.779,"Formula":"Y1_gcc_Height ~ Genotype"}	0.810392	0.989239
1700007K13Rik_HOM_tm2b	Sanger_HistologiX	2	B6N	15.9	1_CPu	FALSE	Mixed Model framework, linear mixed-effects model, equation withoutWeight	1_CPu	1	1	0.123501	-0.00428829	0.00278563	0.124816	Female: NA, Male: -14.11%	NA	NA	NA	NA	NA	NA	WT	0.0437347	1700007K13Rik_HOM_tm2b	NA	0.88452	0.172456	0.030397	0.000210561	0	NA	NA	NA	NA	NA	NA	NA	If phenotype is significant it is for the one sex tested	lambda=NA, scaleShift=NA, transformed=FALSE, code=0	{"WT_Male":495,"1700007K13Rik_HOM_tm2b_Male":2,"variability":1,"Formula":"Y1_CPu ~ Genotype"}	0.123501	0.7424
1700007K13Rik_HOM_tm2b	Sanger_HistologiX	2	B6N	15.9	1_aca	FALSE	Mixed Model framework, linear mixed-effects model, equation withoutWeight	1_aca	1	1	0.537585	-2.68e-05	4.35e-05	0.538847	Female: NA, Male: -3.89%	NA	NA	NA	NA	NA	NA	WT	0.555439	1700007K13Rik_HOM_tm2b	NA	0.349766	0.525688	0.00068947	3.09e-06	0	NA	NA	NA	NA	NA	NA	NA	If phenotype is significant it is for the one sex tested	lambda=NA, scaleShift=NA, transformed=FALSE, code=0	{"WT_Male":495,"1700007K13Rik_HOM_tm2b_Male":2,"variability":0.998,"Formula":"Y1_aca ~ Genotype"}	0.537585	0.940477
1700007K13Rik_HOM_tm2b	Sanger_HistologiX	2	B6N	15.9	1_Pir	FALSE	Mixed Model framework, linear mixed-effects model, equation withoutWeight	1_Pir	1	1	0.412939	0.000154343	0.000187027	0.409927	Female: NA, Male: 9.53%	NA	NA	NA	NA	NA	NA	WT	0.0115402	1700007K13Rik_HOM_tm2b	NA	0.0709547	0.263815	0.00161991	1.59e-05	0	NA	NA	NA	NA	NA	NA	NA	If phenotype is significant it is for the one sex tested	lambda=NA, scaleShift=NA, transformed=FALSE, code=0	{"WT_Male":495,"1700007K13Rik_HOM_tm2b_Male":2,"variability":1,"Formula":"Y1_Pir ~ Genotype"}	0.412939	0.900342
1700007K13Rik_HOM_tm2b	Sanger_HistologiX	2	B6N	15.9	1_M1	FALSE	Mixed Model framework, linear mixed-effects model, equation withoutWeight	1_M1	1	1	0.939867	0.000284396	0.00367423	0.938358	Female: NA, Male: 0.23%	NA	NA	NA	NA	NA	NA	WT	0.00779855	1700007K13Rik_HOM_tm2b	NA	0.288201	0.00600954	0.124898	0.000281771	0	NA	NA	NA	NA	NA	NA	NA	If phenotype is significant it is for the one sex tested	lambda=NA, scaleShift=NA, transformed=FALSE, code=0	{"WT_Male":495,"1700007K13Rik_HOM_tm2b_Male":2,"variability":1,"Formula":"Y1_M1 ~ Genotype"}	0.939867	0.997
1700007K13Rik_HOM_tm2b	Sanger_HistologiX	2	B6N	15.9	1_S2	FALSE	Mixed Model framework, linear mixed-effects model, equation withoutWeight	1_S2	1	1	0.847198	0.000877525	0.00451861	0.846157	Female: NA, Male: 0.83%	NA	NA	NA	NA	NA	NA	WT	0.840936	1700007K13Rik_HOM_tm2b	NA	0.6863	0.441045	0.105466	0.000339896	0	NA	NA	NA	NA	NA	NA	NA	If phenotype is significant it is for the one sex tested	lambda=NA, scaleShift=NA, transformed=FALSE, code=0	{"WT_Male":495,"1700007K13Rik_HOM_tm2b_Male":2,"variability":0.893,"Formula":"Y1_S2 ~ Genotype"}	0.847198	0.99107
1700007K13Rik_HOM_tm2b	Sanger_HistologiX	2	B6N	15.9	2_TBA	FALSE	Mixed Model framework, linear mixed-effects model, equation withoutWeight	2_TBA	1	1	0.501314	0.0146354	0.0215925	0.498451	Female: NA, Male: 3.24%	NA	NA	NA	NA	NA	NA	WT	1.66e-05	1700007K13Rik_HOM_tm2b	NA	0.864765	0.000320314	0.451847	0.00165079	0	NA	NA	NA	NA	NA	NA	NA	If phenotype is significant it is for the one sex tested	lambda=NA, scaleShift=NA, transformed=FALSE, code=0	{"WT_Male":495,"1700007K13Rik_HOM_tm2b_Male":2,"variability":1,"Formula":"Y2_TBA ~ Genotype"}	0.501314	0.931258
1700007K13Rik_HOM_tm2b	Sanger_HistologiX	2	B6N	15.9	2_LV	FALSE	Mixed Model framework, linear mixed-effects model, equation withoutWeight	2_LV	1	1	0.719172	0.000421198	0.00116219	0.71731	Female: NA, Male: 14.84%	NA	NA	NA	NA	NA	NA	WT	1.85e-08	1700007K13Rik_HOM_tm2b	NA	9.47e-09	7.37e-10	0.00283792	9.06e-05	0	NA	NA	NA	NA	NA	NA	NA	If phenotype is significant it is for the one sex tested	lambda=NA, scaleShift=NA, transformed=FALSE, code=0	{"WT_Male":495,"1700007K13Rik_HOM_tm2b_Male":2,"variability":1,"Formula":"Y2_LV ~ Genotype"}	0.719172	0.974613
1700007K13Rik_HOM_tm2b	Sanger_HistologiX	2	B6N	15.9	2_D3V	FALSE	Mixed Model framework, linear mixed-effects model, equation withoutWeight	2_D3V	1	1	0.52227	-0.000286261	0.000448792	0.524088	Female: NA, Male: -10.93%	NA	NA	NA	NA	NA	NA	WT	7.54e-06	1700007K13Rik_HOM_tm2b	NA	0.000112777	4.87e-06	0.00261865	3.19e-05	0	NA	NA	NA	NA	NA	NA	NA	If phenotype is significant it is for the one sex tested	lambda=NA, scaleShift=NA, transformed=FALSE, code=0	{"WT_Male":495,"1700007K13Rik_HOM_tm2b_Male":2,"variability":0.998,"Formula":"Y2_D3V ~ Genotype"}	0.52227	0.937051
1700007K13Rik_HOM_tm2b	Sanger_HistologiX	2	B6N	15.9	2_RSGc	FALSE	Mixed Model framework, linear mixed-effects model, equation withoutWeight	2_RSGc	1	1	0.299731	0.000380211	0.000362879	0.295642	Female: NA, Male: 8.33%	NA	NA	NA	NA	NA	NA	WT	0.0286092	1700007K13Rik_HOM_tm2b	NA	0.22557	0.00307095	0.00456657	2.93e-05	0	NA	NA	NA	NA	NA	NA	NA	If phenotype is significant it is for the one sex tested	lambda=NA, scaleShift=NA, transformed=FALSE, code=0	{"WT_Male":495,"1700007K13Rik_HOM_tm2b_Male":2,"variability":0.998,"Formula":"Y2_RSGc ~ Genotype"}	0.299731	0.857502
1700007K13Rik_HOM_tm2b	Sanger_HistologiX	2	B6N	15.9	2_RSGc_Width	FALSE	Mixed Model framework, linear mixed-effects model, equation withoutWeight	2_RSGc_Width	1	1	0.909809	0.00034616	0.00275736	0.900185	Female: NA, Male: 0.51%	NA	NA	NA	NA	NA	NA	WT	0.0209495	1700007K13Rik_HOM_tm2b	NA	0.984444	0.0361446	0.0677175	0.000188911	0	NA	NA	NA	NA	NA	NA	NA	If phenotype is significant it is for the one sex tested	lambda=NA, scaleShift=NA, transformed=FALSE, code=0	{"WT_Male":495,"1700007K13Rik_HOM_tm2b_Male":2,"variability":0.857,"Formula":"Y2_RSGc_Width ~ Genotype"}	0.909809	0.995831
1700007K13Rik_HOM_tm2b	Sanger_HistologiX	2	B6N	15.9	2_RSGc_Height	FALSE	Mixed Model framework, linear mixed-effects model, equation withoutWeight	2_RSGc_Height	1	1	0.751554	0.00169881	0.00535367	0.751237	Female: NA, Male: 1.85%	NA	NA	NA	NA	NA	NA	WT	0.054799	1700007K13Rik_HOM_tm2b	NA	0.795581	0.0276195	0.0919729	0.000422039	0	NA	NA	NA	NA	NA	NA	NA	If phenotype is significant it is for the one sex tested	lambda=NA, scaleShift=NA, transformed=FALSE, code=0	{"WT_Male":495,"1700007K13Rik_HOM_tm2b_Male":2,"variability":0.857,"Formula":"Y2_RSGc_Height ~ Genotype"}	0.751554	0.979782
1700007K13Rik_HOM_tm2b	Sanger_HistologiX	2	B6N	15.9	2_cc	FALSE	Mixed Model framework, linear mixed-effects model, equation withoutWeight	2_cc	1	1	0.913595	-0.0002782	0.0025691	0.913845	Female: NA, Male: -7.66%	NA	NA	NA	NA	NA	NA	WT	7.37e-10	1700007K13Rik_HOM_tm2b	NA	0	0	0.00363324	0.000162974	0	NA	NA	NA	NA	NA	NA	NA	If phenotype is significant it is for the one sex tested	lambda=NA, scaleShift=NA, transformed=FALSE, code=0	{"WT_Male":495,"1700007K13Rik_HOM_tm2b_Male":2,"variability":1,"Formula":"Y2_cc ~ Genotype"}	0.913595	0.996313
1700007K13Rik_HOM_tm2b	Sanger_HistologiX	2	B6N	15.9	2_cc_Width	FALSE	Mixed Model framework, linear mixed-effects model, equation withoutWeight	2_cc_Width	1	1	0.178789	-0.0087117	0.00647439	0.17952	Female: NA, Male: -7.96%	NA	NA	NA	NA	NA	NA	WT	0.770778	1700007K13Rik_HOM_tm2b	NA	0.566712	0.827481	0.109454	0.000430446	0	NA	NA	NA	NA	NA	NA	NA	If phenotype is significant it is for the one sex tested	lambda=NA, scaleShift=NA, transformed=FALSE, code=0	{"WT_Male":495,"1700007K13Rik_HOM_tm2b_Male":2,"variability":0.847,"Formula":"Y2_cc_Width ~ Genotype"}	0.178789	0.791728
1700007K13Rik_HOM_tm2b	Sanger_HistologiX	2	B6N	15.9	2_cc_Height	FALSE	Mixed Model framework, linear mixed-effects model, equation withoutWeight	2_cc_Height	1	1	0.949197	0.000146678	0.00226082	0.948317	Female: NA, Male: 0.52%	NA	NA	NA	NA	NA	NA	WT	0.00676473	1700007K13Rik_HOM_tm2b	NA	0.0485155	0.000889759	0.0280047	0.000161046	0	NA	NA	NA	NA	NA	NA	NA	If phenotype is significant it is for the one sex tested	lambda=NA, scaleShift=NA, transformed=FALSE, code=0	{"WT_Male":495,"1700007K13Rik_HOM_tm2b_Male":2,"variability":0.672,"Formula":"Y2_cc_Height ~ Genotype"}	0.949197	0.997755
1700007K13Rik_HOM_tm2b	Sanger_HistologiX	2	B6N	15.9	2_dhc	FALSE	Mixed Model framework, linear mixed-effects model, equation withoutWeight	2_dhc	1	1	0.350118	-5.29e-05	5.67e-05	0.351855	Female: NA, Male: -13.64%	NA	NA	NA	NA	NA	NA	WT	1.83e-06	1700007K13Rik_HOM_tm2b	NA	2.64e-08	1.14e-07	0.000387869	4.36e-06	0	NA	NA	NA	NA	NA	NA	NA	If phenotype is significant it is for the one sex tested	lambda=NA, scaleShift=NA, transformed=FALSE, code=0	{"WT_Male":495,"1700007K13Rik_HOM_tm2b_Male":2,"variability":0.984,"Formula":"Y2_dhc ~ Genotype"}	0.350118	0.880796
1700007K13Rik_HOM_tm2b	Sanger_HistologiX	2	B6N	15.9	2_AM	FALSE	Mixed Model framework, linear mixed-effects model, equation withoutWeight	2_AM	1	1	0.814411	0.000233619	0.000992606	0.8141	Female: NA, Male: 3.97%	NA	NA	NA	NA	NA	NA	WT	0.0541724	1700007K13Rik_HOM_tm2b	NA	0.14055	0.229577	0.00588205	7.92e-05	0	NA	NA	NA	NA	NA	NA	NA	If phenotype is significant it is for the one sex tested	lambda=NA, scaleShift=NA, transformed=FALSE, code=0	{"WT_Male":495,"1700007K13Rik_HOM_tm2b_Male":2,"variability":1,"Formula":"Y2_AM ~ Genotype"}	0.814411	0.989704
1700007K13Rik_HOM_tm2b	Sanger_HistologiX	2	B6N	15.9	2_Pir	FALSE	Mixed Model framework, linear mixed-effects model, equation withoutWeight	2_Pir	1	1	0.457107	-0.000146471	0.000197246	0.45835	Female: NA, Male: -7.76%	NA	NA	NA	NA	NA	NA	WT	0.0381162	1700007K13Rik_HOM_tm2b	NA	0.00247061	0.00695036	0.00188662	1.69e-05	0	NA	NA	NA	NA	NA	NA	NA	If phenotype is significant it is for the one sex tested	lambda=NA, scaleShift=NA, transformed=FALSE, code=0	{"WT_Male":495,"1700007K13Rik_HOM_tm2b_Male":2,"variability":1,"Formula":"Y2_Pir ~ Genotype"}	0.457107	0.916684
1700007K13Rik_HOM_tm2b	Sanger_HistologiX	2	B6N	15.9	2_ic	FALSE	Mixed Model framework, linear mixed-effects model, equation withoutWeight	2_ic	1	1	0.65357	-0.000249997	0.000559081	0.655104	Female: NA, Male: -2.54%	NA	NA	NA	NA	NA	NA	WT	0.0665108	1700007K13Rik_HOM_tm2b	NA	0.923375	0.0521285	0.00984128	4.09e-05	0	NA	NA	NA	NA	NA	NA	NA	If phenotype is significant it is for the one sex tested	lambda=NA, scaleShift=NA, transformed=FALSE, code=0	{"WT_Male":495,"1700007K13Rik_HOM_tm2b_Male":2,"variability":1,"Formula":"Y2_ic ~ Genotype"}	0.65357	0.965528
1700007K13Rik_HOM_tm2b	Sanger_HistologiX	2	B6N	15.9	2_opt	FALSE	Mixed Model framework, linear mixed-effects model, equation withoutWeight	2_opt	1	1	0.489996	0.000138999	0.000201379	0.49061	Female: NA, Male: 9.87%	NA	NA	NA	NA	NA	NA	WT	3.34e-06	1700007K13Rik_HOM_tm2b	NA	0.000139424	4.55e-05	0.00140769	1.33e-05	0	NA	NA	NA	NA	NA	NA	NA	If phenotype is significant it is for the one sex tested	lambda=NA, scaleShift=NA, transformed=FALSE, code=0	{"WT_Male":495,"1700007K13Rik_HOM_tm2b_Male":2,"variability":1,"Formula":"Y2_opt ~ Genotype"}	0.489996	0.927718
1700007K13Rik_HOM_tm2b	Sanger_HistologiX	2	B6N	15.9	2_mt	FALSE	Mixed Model framework, linear mixed-effects model, equation withoutWeight	2_mt	1	1	0.838088	5.34e-06	2.62e-05	0.838278	Female: NA, Male: 1.96%	NA	NA	NA	NA	NA	NA	WT	0.0178958	1700007K13Rik_HOM_tm2b	NA	0.00331565	0.0419596	0.000272664	2.09e-06	0	NA	NA	NA	NA	NA	NA	NA	If phenotype is significant it is for the one sex tested	lambda=NA, scaleShift=NA, transformed=FALSE, code=0	{"WT_Male":495,"1700007K13Rik_HOM_tm2b_Male":2,"variability":0.994,"Formula":"Y2_mt ~ Genotype"}	0.838088	0.99107
1700007K13Rik_HOM_tm2b	Sanger_HistologiX	2	B6N	15.9	2_fi	FALSE	Mixed Model framework, linear mixed-effects model, equation withoutWeight	2_fi	1	1	0.951573	1.68e-05	0.000275091	0.951367	Female: NA, Male: 0.45%	NA	NA	NA	NA	NA	NA	WT	0.386154	1700007K13Rik_HOM_tm2b	NA	0.151668	0.545662	0.00375486	2.19e-05	0	NA	NA	NA	NA	NA	NA	NA	If phenotype is significant it is for the one sex tested	lambda=NA, scaleShift=NA, transformed=FALSE, code=0	{"WT_Male":495,"1700007K13Rik_HOM_tm2b_Male":2,"variability":1,"Formula":"Y2_fi ~ Genotype"}	0.951573	0.997791
1700007K13Rik_HOM_tm2b	Sanger_HistologiX	2	B6N	15.9	2_Hb	FALSE	Mixed Model framework, linear mixed-effects model, equation withoutWeight	2_Hb	1	1	0.766786	-2.1e-05	7.1e-05	0.767586	Female: NA, Male: -2.86%	NA	NA	NA	NA	NA	NA	WT	0.0108531	1700007K13Rik_HOM_tm2b	NA	2.31e-05	1.82e-06	0.000734642	7.45e-06	0	NA	NA	NA	NA	NA	NA	NA	If phenotype is significant it is for the one sex tested	lambda=NA, scaleShift=NA, transformed=FALSE, code=0	{"WT_Male":495,"1700007K13Rik_HOM_tm2b_Male":2,"variability":0.994,"Formula":"Y2_Hb ~ Genotype"}	0.766786	0.982912
1700007K13Rik_HOM_tm2b	Sanger_HistologiX	2	B6N	15.9	2_HP	FALSE	Mixed Model framework, linear mixed-effects model, equation withoutWeight	2_HP	1	1	0.37742	0.00297533	0.00336298	0.377054	Female: NA, Male: 8.02%	NA	NA	NA	NA	NA	NA	WT	0.392864	1700007K13Rik_HOM_tm2b	NA	0.243636	0.0916353	0.0371176	0.000296762	0	NA	NA	NA	NA	NA	NA	NA	If phenotype is significant it is for the one sex tested	lambda=NA, scaleShift=NA, transformed=FALSE, code=0	{"WT_Male":495,"1700007K13Rik_HOM_tm2b_Male":2,"variability":1,"Formula":"Y2_HP ~ Genotype"}	0.37742	0.892427
1700007K13Rik_HOM_tm2b	Sanger_HistologiX	2	B6N	15.9	2_TILpy	FALSE	Mixed Model framework, linear mixed-effects model, equation withoutWeight	2_TILpy	1	1	0.663579	0.0167852	0.0385191	0.663342	Female: NA, Male: 2.74%	NA	NA	NA	NA	NA	NA	WT	0.28366	1700007K13Rik_HOM_tm2b	NA	0.0799958	0.539564	0.611511	0.00333025	0	NA	NA	NA	NA	NA	NA	NA	If phenotype is significant it is for the one sex tested	lambda=NA, scaleShift=NA, transformed=FALSE, code=0	{"WT_Male":495,"1700007K13Rik_HOM_tm2b_Male":2,"variability":1,"Formula":"Y2_TILpy ~ Genotype"}	0.663579	0.96688
1700007K13Rik_HOM_tm2b	Sanger_HistologiX	2	B6N	15.9	2_DG	FALSE	Mixed Model framework, linear mixed-effects model, equation withoutWeight	2_DG	1	1	0.964158	-0.000506317	0.0113887	0.964571	Female: NA, Male: -0.32%	NA	NA	NA	NA	NA	NA	WT	0.614597	1700007K13Rik_HOM_tm2b	NA	5.79e-05	0.104074	0.157487	0.00110193	0	NA	NA	NA	NA	NA	NA	NA	If phenotype is significant it is for the one sex tested	lambda=NA, scaleShift=NA, transformed=FALSE, code=0	{"WT_Male":495,"1700007K13Rik_HOM_tm2b_Male":2,"variability":1,"Formula":"Y2_DG ~ Genotype"}	0.964158	0.998652
1700007K13Rik_HOM_tm2b	Sanger_HistologiX	2	B6N	15.9	2_Mol	FALSE	Mixed Model framework, linear mixed-effects model, equation withoutWeight	2_Mol	1	1	0.611925	-0.000530582	0.00104933	0.613502	Female: NA, Male: -5.29%	NA	NA	NA	NA	NA	NA	WT	1.14e-06	1700007K13Rik_HOM_tm2b	NA	0.00159098	1.96e-07	0.0100337	7.71e-05	0	NA	NA	NA	NA	NA	NA	NA	If phenotype is significant it is for the one sex tested	lambda=NA, scaleShift=NA, transformed=FALSE, code=0	{"WT_Male":495,"1700007K13Rik_HOM_tm2b_Male":2,"variability":0.897,"Formula":"Y2_Mol ~ Genotype"}	0.611925	0.957356
1700007K13Rik_HOM_tm2b	Sanger_HistologiX	2	B6N	15.9	2_Rad	FALSE	Mixed Model framework, linear mixed-effects model, equation withoutWeight	2_Rad	1	1	0.56548	0.00109684	0.00189304	0.562777	Female: NA, Male: 4.51%	NA	NA	NA	NA	NA	NA	WT	0.474466	1700007K13Rik_HOM_tm2b	NA	0.163686	0.47266	0.0243383	0.000134727	0	NA	NA	NA	NA	NA	NA	NA	If phenotype is significant it is for the one sex tested	lambda=NA, scaleShift=NA, transformed=FALSE, code=0	{"WT_Male":495,"1700007K13Rik_HOM_tm2b_Male":2,"variability":0.95,"Formula":"Y2_Rad ~ Genotype"}	0.56548	0.946343
1700007K13Rik_HOM_tm2b	Sanger_HistologiX	2	B6N	15.9	2_Or	FALSE	Mixed Model framework, linear mixed-effects model, equation withoutWeight	2_Or	1	1	0.963255	-5.14e-05	0.00116565	0.964875	Female: NA, Male: -0.32%	NA	NA	NA	NA	NA	NA	WT	0.486961	1700007K13Rik_HOM_tm2b	NA	0.836058	0.262983	0.0163076	8.94e-05	0	NA	NA	NA	NA	NA	NA	NA	If phenotype is significant it is for the one sex tested	lambda=NA, scaleShift=NA, transformed=FALSE, code=0	{"WT_Male":495,"1700007K13Rik_HOM_tm2b_Male":2,"variability":0.988,"Formula":"Y2_Or ~ Genotype"}	0.963255	0.998652
1700007K13Rik_HOM_tm2b	Sanger_HistologiX	2	B6N	15.9	2_M1	FALSE	Mixed Model framework, linear mixed-effects model, equation withoutWeight	2_M1	1	1	0.709315	0.00179067	0.00478388	0.708452	Female: NA, Male: 2.05%	NA	NA	NA	NA	NA	NA	WT	0.124958	1700007K13Rik_HOM_tm2b	NA	0.00279735	0.0861883	0.087404	0.00035704	0	NA	NA	NA	NA	NA	NA	NA	If phenotype is significant it is for the one sex tested	lambda=NA, scaleShift=NA, transformed=FALSE, code=0	{"WT_Male":495,"1700007K13Rik_HOM_tm2b_Male":2,"variability":1,"Formula":"Y2_M1 ~ Genotype"}	0.709315	0.974057
1700007K13Rik_HOM_tm2b	Sanger_HistologiX	2	B6N	15.9	2_S2	FALSE	Mixed Model framework, linear mixed-effects model, equation withoutWeight	2_S2	1	1	0.966926	-0.000160799	0.00402695	0.968177	Female: NA, Male: -0.18%	NA	NA	NA	NA	NA	NA	WT	0.448867	1700007K13Rik_HOM_tm2b	NA	0.802879	0.475758	0.0906282	0.000305565	0	NA	NA	NA	NA	NA	NA	NA	If phenotype is significant it is for the one sex tested	lambda=NA, scaleShift=NA, transformed=FALSE, code=0	{"WT_Male":495,"1700007K13Rik_HOM_tm2b_Male":2,"variability":0.887,"Formula":"Y2_S2 ~ Genotype"}	0.966926	0.998977
1700008O03Rik_HOM_tm1a	Sanger_HistologiX	3	B6N	15.7	1_TBA	FALSE	Mixed Model framework, linear mixed-effects model, equation withoutWeight	1_TBA	1	1	0.431262	0.00933085	0.0118405	0.431328	Female: NA, Male: 2.93%	NA	NA	NA	NA	NA	NA	WT	0.000617413	1700008O03Rik_HOM_tm1a	NA	0.559598	0.00249687	0.318051	0.000999846	0	NA	NA	NA	NA	NA	NA	NA	If phenotype is significant it is for the one sex tested	lambda=NA, scaleShift=NA, transformed=FALSE, code=0	{"WT_Male":495,"1700008O03Rik_HOM_tm1a_Male":3,"variability":1,"Formula":"Y1_TBA ~ Genotype"}	0.431262	0.908323
1700008O03Rik_HOM_tm1a	Sanger_HistologiX	3	B6N	15.7	1_LV	FALSE	Mixed Model framework, linear mixed-effects model, equation withoutWeight	1_LV	1	1	0.876071	-7.3e-05	0.000487892	0.881186	Female: NA, Male: -3.94%	NA	NA	NA	NA	NA	NA	WT	7.89e-10	1700008O03Rik_HOM_tm1a	NA	0.0136852	7.79e-10	0.00185134	3.89e-05	0	NA	NA	NA	NA	NA	NA	NA	If phenotype is significant it is for the one sex tested	lambda=NA, scaleShift=NA, transformed=FALSE, code=0	{"WT_Male":495,"1700008O03Rik_HOM_tm1a_Male":3,"variability":1,"Formula":"Y1_LV ~ Genotype"}	0.876071	0.992557
1700008O03Rik_HOM_tm1a	Sanger_HistologiX	3	B6N	15.7	1_Cg	FALSE	Mixed Model framework, linear mixed-effects model, equation withoutWeight	1_Cg	1	1	0.52333	0.000347741	0.000546675	0.525224	Female: NA, Male: 3.4%	NA	NA	NA	NA	NA	NA	WT	0.0212181	1700008O03Rik_HOM_tm1a	NA	0.425742	0.00873471	0.0102231	5.43e-05	0	NA	NA	NA	NA	NA	NA	NA	If phenotype is significant it is for the one sex tested	lambda=NA, scaleShift=NA, transformed=FALSE, code=0	{"WT_Male":495,"1700008O03Rik_HOM_tm1a_Male":3,"variability":1,"Formula":"Y1_Cg ~ Genotype"}	0.52333	0.937648
1700008O03Rik_HOM_tm1a	Sanger_HistologiX	3	B6N	15.7	1_Cg_Width	FALSE	Mixed Model framework, linear mixed-effects model, equation withoutWeight	1_Cg_Width	1	1	0.0599648	0.00484605	0.00257693	0.0610602	Female: NA, Male: 5.3%	NA	NA	NA	NA	NA	NA	WT	0.64384	1700008O03Rik_HOM_tm1a	NA	0.769203	0.668015	0.0914341	0.000230896	0	NA	NA	NA	NA	NA	NA	NA	If phenotype is significant it is for the one sex tested	lambda=NA, scaleShift=NA, transformed=FALSE, code=0	{"WT_Male":495,"1700008O03Rik_HOM_tm1a_Male":3,"variability":0.865,"Formula":"Y1_Cg_Width ~ Genotype"}	0.0599648	0.632066
1700008O03Rik_HOM_tm1a	Sanger_HistologiX	3	B6N	15.7	1_Cg_Height	FALSE	Mixed Model framework, linear mixed-effects model, equation withoutWeight	1_Cg_Height	1	1	0.911179	-0.000698876	0.00615303	0.909649	Female: NA, Male: -0.45%	NA	NA	NA	NA	NA	NA	WT	0.125855	1700008O03Rik_HOM_tm1a	NA	0.0937532	0.0441818	0.155862	0.000539192	0	NA	NA	NA	NA	NA	NA	NA	If phenotype is significant it is for the one sex tested	lambda=NA, scaleShift=NA, transformed=FALSE, code=0	{"WT_Male":495,"1700008O03Rik_HOM_tm1a_Male":3,"variability":0.843,"Formula":"Y1_Cg_Height ~ Genotype"}	0.911179	0.996004
1700008O03Rik_HOM_tm1a	Sanger_HistologiX	3	B6N	15.7	1_gcc	FALSE	Mixed Model framework, linear mixed-effects model, equation withoutWeight	1_gcc	1	1	0.343558	0.000540835	0.000571459	0.344747	Female: NA, Male: 5.59%	NA	NA	NA	NA	NA	NA	WT	0.688146	1700008O03Rik_HOM_tm1a	NA	0.266834	0.637462	0.00967519	5.69e-05	0	NA	NA	NA	NA	NA	NA	NA	If phenotype is significant it is for the one sex tested	lambda=NA, scaleShift=NA, transformed=FALSE, code=0	{"WT_Male":495,"1700008O03Rik_HOM_tm1a_Male":3,"variability":1,"Formula":"Y1_gcc ~ Genotype"}	0.343558	0.879019
1700008O03Rik_HOM_tm1a	Sanger_HistologiX	3	B6N	15.7	1_gcc_Width_T	FALSE	Mixed Model framework, linear mixed-effects model, equation withoutWeight	1_gcc_Width_T	1	1	0.410929	0.00519713	0.0063358	0.412747	Female: NA, Male: 3.27%	NA	NA	NA	NA	NA	NA	WT	0.284415	1700008O03Rik_HOM_tm1a	NA	0.209853	0.282649	0.159017	0.000579023	0	NA	NA	NA	NA	NA	NA	NA	If phenotype is significant it is for the one sex tested	lambda=NA, scaleShift=NA, transformed=FALSE, code=0	{"WT_Male":495,"1700008O03Rik_HOM_tm1a_Male":3,"variability":0.902,"Formula":"Y1_gcc_Width_T ~ Genotype"}	0.410929	0.89998
1700008O03Rik_HOM_tm1a	Sanger_HistologiX	3	B6N	15.7	1_gcc_Width_B	FALSE	Mixed Model framework, linear mixed-effects model, equation withoutWeight	1_gcc_Width_B	1	1	0.931447	0.000581367	0.00697658	0.933647	Female: NA, Male: 0.77%	NA	NA	NA	NA	NA	NA	WT	4.8e-05	1700008O03Rik_HOM_tm1a	NA	0.305493	6.11e-05	0.0755161	0.00061209	0	NA	NA	NA	NA	NA	NA	NA	If phenotype is significant it is for the one sex tested	lambda=NA, scaleShift=NA, transformed=FALSE, code=0	{"WT_Male":495,"1700008O03Rik_HOM_tm1a_Male":3,"variability":0.894,"Formula":"Y1_gcc_Width_B ~ Genotype"}	0.931447	0.996609
1700008O03Rik_HOM_tm1a	Sanger_HistologiX	3	B6N	15.7	1_gcc_Height	FALSE	Mixed Model framework, linear mixed-effects model, equation withoutWeight	1_gcc_Height	1	1	0.223692	0.00331975	0.00272477	0.224103	Female: NA, Male: 7.55%	NA	NA	NA	NA	NA	NA	WT	0.837361	1700008O03Rik_HOM_tm1a	NA	0.544088	0.73215	0.0439849	0.000245965	0	NA	NA	NA	NA	NA	NA	NA	If phenotype is significant it is for the one sex tested	lambda=NA, scaleShift=NA, transformed=FALSE, code=0	{"WT_Male":495,"1700008O03Rik_HOM_tm1a_Male":3,"variability":0.781,"Formula":"Y1_gcc_Height ~ Genotype"}	0.223692	0.823026
1700008O03Rik_HOM_tm1a	Sanger_HistologiX	3	B6N	15.7	1_CPu	FALSE	Mixed Model framework, linear mixed-effects model, equation withoutWeight	1_CPu	1	1	0.133423	0.00348651	0.00231912	0.133857	Female: NA, Male: 11.47%	NA	NA	NA	NA	NA	NA	WT	0.049112	1700008O03Rik_HOM_tm1a	NA	0.863391	0.195946	0.0303924	0.000210387	0	NA	NA	NA	NA	NA	NA	NA	If phenotype is significant it is for the one sex tested	lambda=NA, scaleShift=NA, transformed=FALSE, code=0	{"WT_Male":495,"1700008O03Rik_HOM_tm1a_Male":3,"variability":1,"Formula":"Y1_CPu ~ Genotype"}	0.133423	0.752163
1700008O03Rik_HOM_tm1a	Sanger_HistologiX	3	B6N	15.7	1_aca	FALSE	Mixed Model framework, linear mixed-effects model, equation withoutWeight	1_aca	1	1	0.38898	3.09e-05	3.59e-05	0.391034	Female: NA, Male: 4.48%	NA	NA	NA	NA	NA	NA	WT	0.565189	1700008O03Rik_HOM_tm1a	NA	0.310569	0.556252	0.000689464	3.09e-06	0	NA	NA	NA	NA	NA	NA	NA	If phenotype is significant it is for the one sex tested	lambda=NA, scaleShift=NA, transformed=FALSE, code=0	{"WT_Male":495,"1700008O03Rik_HOM_tm1a_Male":3,"variability":0.998,"Formula":"Y1_aca ~ Genotype"}	0.38898	0.894363
1700008O03Rik_HOM_tm1a	Sanger_HistologiX	3	B6N	15.7	1_Pir	FALSE	Mixed Model framework, linear mixed-effects model, equation withoutWeight	1_Pir	1	1	0.589349	8.69e-05	0.00016126	0.59027	Female: NA, Male: 5.37%	NA	NA	NA	NA	NA	NA	WT	0.0115063	1700008O03Rik_HOM_tm1a	NA	0.0795941	0.27933	0.0016199	1.59e-05	0	NA	NA	NA	NA	NA	NA	NA	If phenotype is significant it is for the one sex tested	lambda=NA, scaleShift=NA, transformed=FALSE, code=0	{"WT_Male":495,"1700008O03Rik_HOM_tm1a_Male":3,"variability":1,"Formula":"Y1_Pir ~ Genotype"}	0.589349	0.950995
1700008O03Rik_HOM_tm1a	Sanger_HistologiX	3	B6N	15.7	1_M1	FALSE	Mixed Model framework, linear mixed-effects model, equation withoutWeight	1_M1	1	1	0.722635	-0.00109161	0.00307693	0.723025	Female: NA, Male: -0.87%	NA	NA	NA	NA	NA	NA	WT	0.00758782	1700008O03Rik_HOM_tm1a	NA	0.264329	0.00305866	0.1249	0.000281355	0	NA	NA	NA	NA	NA	NA	NA	If phenotype is significant it is for the one sex tested	lambda=NA, scaleShift=NA, transformed=FALSE, code=0	{"WT_Male":495,"1700008O03Rik_HOM_tm1a_Male":3,"variability":1,"Formula":"Y1_M1 ~ Genotype"}	0.722635	0.975397
1700008O03Rik_HOM_tm1a	Sanger_HistologiX	3	B6N	15.7	1_S2	FALSE	Mixed Model framework, linear mixed-effects model, equation withoutWeight	1_S2	1	1	0.672866	0.00158176	0.00377131	0.675227	Female: NA, Male: 1.5%	NA	NA	NA	NA	NA	NA	WT	0.842844	1700008O03Rik_HOM_tm1a	NA	0.693626	0.518679	0.105475	0.00033922	0	NA	NA	NA	NA	NA	NA	NA	If phenotype is significant it is for the one sex tested	lambda=NA, scaleShift=NA, transformed=FALSE, code=0	{"WT_Male":495,"1700008O03Rik_HOM_tm1a_Male":3,"variability":0.894,"Formula":"Y1_S2 ~ Genotype"}	0.672866	0.967662
1700008O03Rik_HOM_tm1a	Sanger_HistologiX	3	B6N	15.7	2_TBA	FALSE	Mixed Model framework, linear mixed-effects model, equation withoutWeight	2_TBA	1	1	0.393251	0.0154378	0.0180738	0.393742	Female: NA, Male: 3.42%	NA	NA	NA	NA	NA	NA	WT	1.64e-05	1700008O03Rik_HOM_tm1a	NA	0.859817	0.000258411	0.451838	0.00164818	0	NA	NA	NA	NA	NA	NA	NA	If phenotype is significant it is for the one sex tested	lambda=NA, scaleShift=NA, transformed=FALSE, code=0	{"WT_Male":495,"1700008O03Rik_HOM_tm1a_Male":3,"variability":1,"Formula":"Y2_TBA ~ Genotype"}	0.393251	0.895882
1700008O03Rik_HOM_tm1a	Sanger_HistologiX	3	B6N	15.7	2_LV	FALSE	Mixed Model framework, linear mixed-effects model, equation withoutWeight	2_LV	1	1	0.5526	0.00058545	0.000979151	0.550374	Female: NA, Male: 20.62%	NA	NA	NA	NA	NA	NA	WT	1.75e-08	1700008O03Rik_HOM_tm1a	NA	1.07e-08	7.37e-10	0.00283873	9.06e-05	0	NA	NA	NA	NA	NA	NA	NA	If phenotype is significant it is for the one sex tested	lambda=NA, scaleShift=NA, transformed=FALSE, code=0	{"WT_Male":495,"1700008O03Rik_HOM_tm1a_Male":3,"variability":1,"Formula":"Y2_LV ~ Genotype"}	0.5526	0.943613
1700008O03Rik_HOM_tm1a	Sanger_HistologiX	3	B6N	15.7	2_D3V	FALSE	Mixed Model framework, linear mixed-effects model, equation withoutWeight	2_D3V	1	1	0.156192	0.000527686	0.000369847	0.154749	Female: NA, Male: 20.15%	NA	NA	NA	NA	NA	NA	WT	7.29e-06	1700008O03Rik_HOM_tm1a	NA	0.000123812	6.36e-06	0.00261887	3.2e-05	0	NA	NA	NA	NA	NA	NA	NA	If phenotype is significant it is for the one sex tested	lambda=NA, scaleShift=NA, transformed=FALSE, code=0	{"WT_Male":495,"1700008O03Rik_HOM_tm1a_Male":3,"variability":0.998,"Formula":"Y2_D3V ~ Genotype"}	0.156192	0.774633
1700008O03Rik_HOM_tm1a	Sanger_HistologiX	3	B6N	15.7	2_RSGc	FALSE	Mixed Model framework, linear mixed-effects model, equation withoutWeight	2_RSGc	1	1	0.0557891	-0.000589387	0.000307853	0.0565636	Female: NA, Male: -12.91%	NA	NA	NA	NA	NA	NA	WT	0.0291739	1700008O03Rik_HOM_tm1a	NA	0.235675	0.00512355	0.00456641	2.93e-05	0	NA	NA	NA	NA	NA	NA	NA	If phenotype is significant it is for the one sex tested	lambda=NA, scaleShift=NA, transformed=FALSE, code=0	{"WT_Male":495,"1700008O03Rik_HOM_tm1a_Male":3,"variability":0.998,"Formula":"Y2_RSGc ~ Genotype"}	0.0557891	0.620253
1700008O03Rik_HOM_tm1a	Sanger_HistologiX	3	B6N	15.7	2_RSGc_Width	FALSE	Mixed Model framework, linear mixed-effects model, equation withoutWeight	2_RSGc_Width	1	1	0.732853	0.000764643	0.00225272	0.734536	Female: NA, Male: 1.13%	NA	NA	NA	NA	NA	NA	WT	0.0212372	1700008O03Rik_HOM_tm1a	NA	0.983227	0.0537101	0.0677168	0.000188745	0	NA	NA	NA	NA	NA	NA	NA	If phenotype is significant it is for the one sex tested	lambda=NA, scaleShift=NA, transformed=FALSE, code=0	{"WT_Male":495,"1700008O03Rik_HOM_tm1a_Male":3,"variability":0.859,"Formula":"Y2_RSGc_Width ~ Genotype"}	0.732853	0.976481
1700008O03Rik_HOM_tm1a	Sanger_HistologiX	3	B6N	15.7	2_RSGc_Height	FALSE	Mixed Model framework, linear mixed-effects model, equation withoutWeight	2_RSGc_Height	1	1	0.568684	-0.00257456	0.00452021	0.569424	Female: NA, Male: -2.8%	NA	NA	NA	NA	NA	NA	WT	0.0614715	1700008O03Rik_HOM_tm1a	NA	0.809747	0.0459768	0.0919633	0.000422411	0	NA	NA	NA	NA	NA	NA	NA	If phenotype is significant it is for the one sex tested	lambda=NA, scaleShift=NA, transformed=FALSE, code=0	{"WT_Male":495,"1700008O03Rik_HOM_tm1a_Male":3,"variability":0.861,"Formula":"Y2_RSGc_Height ~ Genotype"}	0.568684	0.946697
1700008O03Rik_HOM_tm1a	Sanger_HistologiX	3	B6N	15.7	2_cc	FALSE	Mixed Model framework, linear mixed-effects model, equation withoutWeight	2_cc	1	1	0.905941	0.000247371	0.00209773	0.906212	Female: NA, Male: 6.81%	NA	NA	NA	NA	NA	NA	WT	7.37e-10	1700008O03Rik_HOM_tm1a	NA	7.37e-10	7.37e-10	0.00363324	0.000162815	0	NA	NA	NA	NA	NA	NA	NA	If phenotype is significant it is for the one sex tested	lambda=NA, scaleShift=NA, transformed=FALSE, code=0	{"WT_Male":495,"1700008O03Rik_HOM_tm1a_Male":3,"variability":1,"Formula":"Y2_cc ~ Genotype"}	0.905941	0.995127
1700008O03Rik_HOM_tm1a	Sanger_HistologiX	3	B6N	15.7	2_cc_Width	FALSE	Mixed Model framework, linear mixed-effects model, equation withoutWeight	2_cc_Width	1	1	0.239789	0.00619011	0.00527592	0.241672	Female: NA, Male: 5.66%	NA	NA	NA	NA	NA	NA	WT	0.762978	1700008O03Rik_HOM_tm1a	NA	0.472976	0.818279	0.109459	0.000430705	0	NA	NA	NA	NA	NA	NA	NA	If phenotype is significant it is for the one sex tested	lambda=NA, scaleShift=NA, transformed=FALSE, code=0	{"WT_Male":495,"1700008O03Rik_HOM_tm1a_Male":3,"variability":0.849,"Formula":"Y2_cc_Width ~ Genotype"}	0.239789	0.832617
1700008O03Rik_HOM_tm1a	Sanger_HistologiX	3	B6N	15.7	2_cc_Height	FALSE	Mixed Model framework, linear mixed-effects model, equation withoutWeight	2_cc_Height	1	1	0.797593	0.000476366	0.00186249	0.798316	Female: NA, Male: 1.7%	NA	NA	NA	NA	NA	NA	WT	0.0077622	1700008O03Rik_HOM_tm1a	NA	0.0348341	0.000939409	0.0280072	0.000161087	0	NA	NA	NA	NA	NA	NA	NA	If phenotype is significant it is for the one sex tested	lambda=NA, scaleShift=NA, transformed=FALSE, code=0	{"WT_Male":495,"1700008O03Rik_HOM_tm1a_Male":3,"variability":0.677,"Formula":"Y2_cc_Height ~ Genotype"}	0.797593	0.988116
1700008O03Rik_HOM_tm1a	Sanger_HistologiX	3	B6N	15.7	2_dhc	FALSE	Mixed Model framework, linear mixed-effects model, equation withoutWeight	2_dhc	1	1	0.063562	-8.82e-05	4.75e-05	0.0646851	Female: NA, Male: -22.73%	NA	NA	NA	NA	NA	NA	WT	2.42e-06	1700008O03Rik_HOM_tm1a	NA	3.85e-08	1.23e-07	0.000387959	4.36e-06	0	NA	NA	NA	NA	NA	NA	NA	If phenotype is significant it is for the one sex tested	lambda=NA, scaleShift=NA, transformed=FALSE, code=0	{"WT_Male":495,"1700008O03Rik_HOM_tm1a_Male":3,"variability":0.984,"Formula":"Y2_dhc ~ Genotype"}	0.063562	0.641903
1700008O03Rik_HOM_tm1a	Sanger_HistologiX	3	B6N	15.7	2_AM	FALSE	Mixed Model framework, linear mixed-effects model, equation withoutWeight	2_AM	1	1	0.519345	0.000541121	0.000842727	0.521323	Female: NA, Male: 9.19%	NA	NA	NA	NA	NA	NA	WT	0.0496256	1700008O03Rik_HOM_tm1a	NA	0.123476	0.245644	0.00588516	7.93e-05	0	NA	NA	NA	NA	NA	NA	NA	If phenotype is significant it is for the one sex tested	lambda=NA, scaleShift=NA, transformed=FALSE, code=0	{"WT_Male":495,"1700008O03Rik_HOM_tm1a_Male":3,"variability":1,"Formula":"Y2_AM ~ Genotype"}	0.519345	0.93665
1700008O03Rik_HOM_tm1a	Sanger_HistologiX	3	B6N	15.7	2_Pir	FALSE	Mixed Model framework, linear mixed-effects model, equation withoutWeight	2_Pir	1	1	0.24087	0.000200281	0.000169868	0.239373	Female: NA, Male: 10.62%	NA	NA	NA	NA	NA	NA	WT	0.0378063	1700008O03Rik_HOM_tm1a	NA	0.00198843	0.00499922	0.0018865	1.69e-05	0	NA	NA	NA	NA	NA	NA	NA	If phenotype is significant it is for the one sex tested	lambda=NA, scaleShift=NA, transformed=FALSE, code=0	{"WT_Male":495,"1700008O03Rik_HOM_tm1a_Male":3,"variability":1,"Formula":"Y2_Pir ~ Genotype"}	0.24087	0.83301
1700008O03Rik_HOM_tm1a	Sanger_HistologiX	3	B6N	15.7	2_ic	FALSE	Mixed Model framework, linear mixed-effects model, equation withoutWeight	2_ic	1	1	0.0422236	0.000948437	0.000465469	0.0425206	Female: NA, Male: 9.64%	NA	NA	NA	NA	NA	NA	WT	0.0618298	1700008O03Rik_HOM_tm1a	NA	0.960017	0.0614921	0.00984085	4.08e-05	0	NA	NA	NA	NA	NA	NA	NA	If phenotype is significant it is for the one sex tested	lambda=NA, scaleShift=NA, transformed=FALSE, code=0	{"WT_Male":495,"1700008O03Rik_HOM_tm1a_Male":3,"variability":1,"Formula":"Y2_ic ~ Genotype"}	0.0422236	0.577256
1700008O03Rik_HOM_tm1a	Sanger_HistologiX	3	B6N	15.7	2_opt	FALSE	Mixed Model framework, linear mixed-effects model, equation withoutWeight	2_opt	1	1	0.722495	5.79e-05	0.000164072	0.724525	Female: NA, Male: 4.11%	NA	NA	NA	NA	NA	NA	WT	3.43e-06	1700008O03Rik_HOM_tm1a	NA	0.000128787	4.97e-05	0.00140783	1.33e-05	0	NA	NA	NA	NA	NA	NA	NA	If phenotype is significant it is for the one sex tested	lambda=NA, scaleShift=NA, transformed=FALSE, code=0	{"WT_Male":495,"1700008O03Rik_HOM_tm1a_Male":3,"variability":1,"Formula":"Y2_opt ~ Genotype"}	0.722495	0.975397
1700008O03Rik_HOM_tm1a	Sanger_HistologiX	3	B6N	15.7	2_mt	FALSE	Mixed Model framework, linear mixed-effects model, equation withoutWeight	2_mt	1	1	0.587017	-1.2e-05	2.21e-05	0.588635	Female: NA, Male: -4.39%	NA	NA	NA	NA	NA	NA	WT	0.0176813	1700008O03Rik_HOM_tm1a	NA	0.0028648	0.0334229	0.000272638	2.09e-06	0	NA	NA	NA	NA	NA	NA	NA	If phenotype is significant it is for the one sex tested	lambda=NA, scaleShift=NA, transformed=FALSE, code=0	{"WT_Male":495,"1700008O03Rik_HOM_tm1a_Male":3,"variability":0.994,"Formula":"Y2_mt ~ Genotype"}	0.587017	0.950221
1700008O03Rik_HOM_tm1a	Sanger_HistologiX	3	B6N	15.7	2_fi	FALSE	Mixed Model framework, linear mixed-effects model, equation withoutWeight	2_fi	1	1	0.0344177	-0.000492288	0.00023265	0.0352182	Female: NA, Male: -13.11%	NA	NA	NA	NA	NA	NA	WT	0.386985	1700008O03Rik_HOM_tm1a	NA	0.126879	0.539244	0.00375443	2.18e-05	0	NA	NA	NA	NA	NA	NA	NA	If phenotype is significant it is for the one sex tested	lambda=NA, scaleShift=NA, transformed=FALSE, code=0	{"WT_Male":495,"1700008O03Rik_HOM_tm1a_Male":3,"variability":1,"Formula":"Y2_fi ~ Genotype"}	0.0344177	0.558003
1700008O03Rik_HOM_tm1a	Sanger_HistologiX	3	B6N	15.7	2_Hb	FALSE	Mixed Model framework, linear mixed-effects model, equation withoutWeight	2_Hb	1	1	0.994962	3.55e-07	6.45e-05	0.995619	Female: NA, Male: 0.05%	NA	NA	NA	NA	NA	NA	WT	0.0113766	1700008O03Rik_HOM_tm1a	NA	2.75e-05	2.23e-06	0.000734868	7.44e-06	0	NA	NA	NA	NA	NA	NA	NA	If phenotype is significant it is for the one sex tested	lambda=NA, scaleShift=NA, transformed=FALSE, code=0	{"WT_Male":495,"1700008O03Rik_HOM_tm1a_Male":3,"variability":0.994,"Formula":"Y2_Hb ~ Genotype"}	0.994962	0.999665
1700008O03Rik_HOM_tm1a	Sanger_HistologiX	3	B6N	15.7	2_HP	FALSE	Mixed Model framework, linear mixed-effects model, equation withoutWeight	2_HP	1	1	0.107309	0.0046961	0.00291878	0.108747	Female: NA, Male: 12.65%	NA	NA	NA	NA	NA	NA	WT	0.396953	1700008O03Rik_HOM_tm1a	NA	0.264234	0.0858292	0.037119	0.000296236	0	NA	NA	NA	NA	NA	NA	NA	If phenotype is significant it is for the one sex tested	lambda=NA, scaleShift=NA, transformed=FALSE, code=0	{"WT_Male":495,"1700008O03Rik_HOM_tm1a_Male":3,"variability":1,"Formula":"Y2_HP ~ Genotype"}	0.107309	0.720046
1700008O03Rik_HOM_tm1a	Sanger_HistologiX	3	B6N	15.7	2_TILpy	FALSE	Mixed Model framework, linear mixed-effects model, equation withoutWeight	2_TILpy	1	1	0.101777	0.0543654	0.0332538	0.103189	Female: NA, Male: 8.89%	NA	NA	NA	NA	NA	NA	WT	0.278746	1700008O03Rik_HOM_tm1a	NA	0.0944312	0.61423	0.61152	0.00332457	0	NA	NA	NA	NA	NA	NA	NA	If phenotype is significant it is for the one sex tested	lambda=NA, scaleShift=NA, transformed=FALSE, code=0	{"WT_Male":495,"1700008O03Rik_HOM_tm1a_Male":3,"variability":1,"Formula":"Y2_TILpy ~ Genotype"}	0.101777	0.710486
1700008O03Rik_HOM_tm1a	Sanger_HistologiX	3	B6N	15.7	2_DG	FALSE	Mixed Model framework, linear mixed-effects model, equation withoutWeight	2_DG	1	1	0.184359	0.0134252	0.0101258	0.185959	Female: NA, Male: 8.52%	NA	NA	NA	NA	NA	NA	WT	0.613249	1700008O03Rik_HOM_tm1a	NA	6.45e-05	0.0917339	0.157484	0.00109997	0	NA	NA	NA	NA	NA	NA	NA	If phenotype is significant it is for the one sex tested	lambda=NA, scaleShift=NA, transformed=FALSE, code=0	{"WT_Male":495,"1700008O03Rik_HOM_tm1a_Male":3,"variability":1,"Formula":"Y2_DG ~ Genotype"}	0.184359	0.79407
1700008O03Rik_HOM_tm1a	Sanger_HistologiX	3	B6N	15.7	2_Mol	FALSE	Mixed Model framework, linear mixed-effects model, equation withoutWeight	2_Mol	1	1	0.35363	0.000806237	0.000869518	0.354601	Female: NA, Male: 8.03%	NA	NA	NA	NA	NA	NA	WT	1.17e-06	1700008O03Rik_HOM_tm1a	NA	0.00178144	1.75e-07	0.0100342	7.71e-05	0	NA	NA	NA	NA	NA	NA	NA	If phenotype is significant it is for the one sex tested	lambda=NA, scaleShift=NA, transformed=FALSE, code=0	{"WT_Male":495,"1700008O03Rik_HOM_tm1a_Male":3,"variability":0.9,"Formula":"Y2_Mol ~ Genotype"}	0.35363	0.882012
1700008O03Rik_HOM_tm1a	Sanger_HistologiX	3	B6N	15.7	2_Rad	FALSE	Mixed Model framework, linear mixed-effects model, equation withoutWeight	2_Rad	1	1	0.413542	0.00127097	0.00155795	0.4153	Female: NA, Male: 5.22%	NA	NA	NA	NA	NA	NA	WT	0.463559	1700008O03Rik_HOM_tm1a	NA	0.156861	0.380014	0.0243395	0.000134606	0	NA	NA	NA	NA	NA	NA	NA	If phenotype is significant it is for the one sex tested	lambda=NA, scaleShift=NA, transformed=FALSE, code=0	{"WT_Male":495,"1700008O03Rik_HOM_tm1a_Male":3,"variability":0.95,"Formula":"Y2_Rad ~ Genotype"}	0.413542	0.900719
1700008O03Rik_HOM_tm1a	Sanger_HistologiX	3	B6N	15.7	2_Or	FALSE	Mixed Model framework, linear mixed-effects model, equation withoutWeight	2_Or	1	1	0.103703	-0.00159228	0.000977505	0.104443	Female: NA, Male: -9.76%	NA	NA	NA	NA	NA	NA	WT	0.485072	1700008O03Rik_HOM_tm1a	NA	0.800341	0.306907	0.016308	8.93e-05	0	NA	NA	NA	NA	NA	NA	NA	If phenotype is significant it is for the one sex tested	lambda=NA, scaleShift=NA, transformed=FALSE, code=0	{"WT_Male":495,"1700008O03Rik_HOM_tm1a_Male":3,"variability":0.988,"Formula":"Y2_Or ~ Genotype"}	0.103703	0.715732
1700008O03Rik_HOM_tm1a	Sanger_HistologiX	3	B6N	15.7	2_M1	FALSE	Mixed Model framework, linear mixed-effects model, equation withoutWeight	2_M1	1	1	0.347771	-0.0037253	0.00397638	0.34963	Female: NA, Male: -4.26%	NA	NA	NA	NA	NA	NA	WT	0.124502	1700008O03Rik_HOM_tm1a	NA	0.0029083	0.0932468	0.0874002	0.000356657	0	NA	NA	NA	NA	NA	NA	NA	If phenotype is significant it is for the one sex tested	lambda=NA, scaleShift=NA, transformed=FALSE, code=0	{"WT_Male":495,"1700008O03Rik_HOM_tm1a_Male":3,"variability":1,"Formula":"Y2_M1 ~ Genotype"}	0.347771	0.880332
1700008O03Rik_HOM_tm1a	Sanger_HistologiX	3	B6N	15.7	2_S2	FALSE	Mixed Model framework, linear mixed-effects model, equation withoutWeight	2_S2	1	1	0.880637	0.000501239	0.00336507	0.881696	Female: NA, Male: 0.55%	NA	NA	NA	NA	NA	NA	WT	0.426861	1700008O03Rik_HOM_tm1a	NA	0.83076	0.422	0.0906242	0.000305508	0	NA	NA	NA	NA	NA	NA	NA	If phenotype is significant it is for the one sex tested	lambda=NA, scaleShift=NA, transformed=FALSE, code=0	{"WT_Male":495,"1700008O03Rik_HOM_tm1a_Male":3,"variability":0.892,"Formula":"Y2_S2 ~ Genotype"}	0.880637	0.992736
Krt88_HOM_tm1a	Sanger_HistologiX	3	B6N	16	1_TBA	FALSE	Mixed Model framework, linear mixed-effects model, equation withoutWeight	1_TBA	1	1	0.98472	0.000218693	0.0119879	0.985458	Female: NA, Male: 0.07%	NA	NA	NA	NA	NA	NA	WT	0.000645404	Krt88 _HOM_tm1a	NA	0.685803	0.00232886	0.318044	0.0010008	0	NA	NA	NA	NA	NA	NA	NA	If phenotype is significant it is for the one sex tested	lambda=NA, scaleShift=NA, transformed=FALSE, code=0	{"WT_Male":495,"Krt88 _HOM_tm1a_Male":3,"variability":1,"Formula":"Y1_TBA ~ Genotype"}	0.98472	0.999652
Krt88_HOM_tm1a	Sanger_HistologiX	3	B6N	16	1_LV	FALSE	Mixed Model framework, linear mixed-effects model, equation withoutWeight	1_LV	1	1	0.52083	-0.000312291	0.000488162	0.522867	Female: NA, Male: -16.87%	NA	NA	NA	NA	NA	NA	WT	7.56e-10	Krt88 _HOM_tm1a	NA	0.0121367	9.32e-10	0.00185077	3.87e-05	0	NA	NA	NA	NA	NA	NA	NA	If phenotype is significant it is for the one sex tested	lambda=NA, scaleShift=NA, transformed=FALSE, code=0	{"WT_Male":495,"Krt88 _HOM_tm1a_Male":3,"variability":1,"Formula":"Y1_LV ~ Genotype"}	0.52083	0.936888
Krt88_HOM_tm1a	Sanger_HistologiX	3	B6N	16	1_Cg	FALSE	Mixed Model framework, linear mixed-effects model, equation withoutWeight	1_Cg	1	1	0.545538	-0.000349222	0.000572392	0.542279	Female: NA, Male: -3.42%	NA	NA	NA	NA	NA	NA	WT	0.0195268	Krt88 _HOM_tm1a	NA	0.580629	0.0160711	0.0102247	5.41e-05	0	NA	NA	NA	NA	NA	NA	NA	If phenotype is significant it is for the one sex tested	lambda=NA, scaleShift=NA, transformed=FALSE, code=0	{"WT_Male":495,"Krt88 _HOM_tm1a_Male":3,"variability":1,"Formula":"Y1_Cg ~ Genotype"}	0.545538	0.942011
Krt88_HOM_tm1a	Sanger_HistologiX	3	B6N	16	1_Cg_Width	FALSE	Mixed Model framework, linear mixed-effects model, equation withoutWeight	1_Cg_Width	1	1	0.202963	-0.00335316	0.00263607	0.204407	Female: NA, Male: -3.67%	NA	NA	NA	NA	NA	NA	WT	0.645882	Krt88 _HOM_tm1a	NA	0.620391	0.594331	0.0914405	0.000230416	0	NA	NA	NA	NA	NA	NA	NA	If phenotype is significant it is for the one sex tested	lambda=NA, scaleShift=NA, transformed=FALSE, code=0	{"WT_Male":495,"Krt88 _HOM_tm1a_Male":3,"variability":0.867,"Formula":"Y1_Cg_Width ~ Genotype"}	0.202963	0.810983
Krt88_HOM_tm1a	Sanger_HistologiX	3	B6N	16	1_Cg_Height	FALSE	Mixed Model framework, linear mixed-effects model, equation withoutWeight	1_Cg_Height	1	1	0.870527	-0.00101254	0.00627039	0.871831	Female: NA, Male: -0.65%	NA	NA	NA	NA	NA	NA	WT	0.12814	Krt88 _HOM_tm1a	NA	0.0722882	0.0433887	0.155866	0.000538475	0	NA	NA	NA	NA	NA	NA	NA	If phenotype is significant it is for the one sex tested	lambda=NA, scaleShift=NA, transformed=FALSE, code=0	{"WT_Male":495,"Krt88 _HOM_tm1a_Male":3,"variability":0.843,"Formula":"Y1_Cg_Height ~ Genotype"}	0.870527	0.992375
Krt88_HOM_tm1a	Sanger_HistologiX	3	B6N	16	1_gcc	FALSE	Mixed Model framework, linear mixed-effects model, equation withoutWeight	1_gcc	1	1	0.0430035	-0.00121268	0.00059935	0.0439791	Female: NA, Male: -12.53%	NA	NA	NA	NA	NA	NA	WT	0.645824	Krt88 _HOM_tm1a	NA	0.238216	0.598938	0.00967739	5.7e-05	0	NA	NA	NA	NA	NA	NA	NA	If phenotype is significant it is for the one sex tested	lambda=NA, scaleShift=NA, transformed=FALSE, code=0	{"WT_Male":495,"Krt88 _HOM_tm1a_Male":3,"variability":1,"Formula":"Y1_gcc ~ Genotype"}	0.0430035	0.581017
Krt88_HOM_tm1a	Sanger_HistologiX	3	B6N	16	1_gcc_Width_T	FALSE	Mixed Model framework, linear mixed-effects model, equation withoutWeight	1_gcc_Width_T	1	1	0.424542	0.00520335	0.00651602	0.425222	Female: NA, Male: 3.27%	NA	NA	NA	NA	NA	NA	WT	0.280417	Krt88 _HOM_tm1a	NA	0.184337	0.250687	0.159023	0.000578608	0	NA	NA	NA	NA	NA	NA	NA	If phenotype is significant it is for the one sex tested	lambda=NA, scaleShift=NA, transformed=FALSE, code=0	{"WT_Male":495,"Krt88 _HOM_tm1a_Male":3,"variability":0.902,"Formula":"Y1_gcc_Width_T ~ Genotype"}	0.424542	0.904938
Krt88_HOM_tm1a	Sanger_HistologiX	3	B6N	16	1_gcc_Width_B	FALSE	Mixed Model framework, linear mixed-effects model, equation withoutWeight	1_gcc_Width_B	1	1	0.0598079	-0.0133881	0.00711646	0.0609604	Female: NA, Male: -17.73%	NA	NA	NA	NA	NA	NA	WT	4.61e-05	Krt88 _HOM_tm1a	NA	0.328244	8.37e-05	0.0755194	0.00061615	0	NA	NA	NA	NA	NA	NA	NA	If phenotype is significant it is for the one sex tested	lambda=NA, scaleShift=NA, transformed=FALSE, code=0	{"WT_Male":495,"Krt88 _HOM_tm1a_Male":3,"variability":0.894,"Formula":"Y1_gcc_Width_B ~ Genotype"}	0.0598079	0.632066
Krt88_HOM_tm1a	Sanger_HistologiX	3	B6N	16	1_gcc_Height	FALSE	Mixed Model framework, linear mixed-effects model, equation withoutWeight	1_gcc_Height	1	1	0.264213	-0.00310618	0.00278676	0.265958	Female: NA, Male: -7.06%	NA	NA	NA	NA	NA	NA	WT	0.850203	Krt88 _HOM_tm1a	NA	0.542327	0.817373	0.0439926	0.000245341	0	NA	NA	NA	NA	NA	NA	NA	If phenotype is significant it is for the one sex tested	lambda=NA, scaleShift=NA, transformed=FALSE, code=0	{"WT_Male":495,"Krt88 _HOM_tm1a_Male":3,"variability":0.777,"Formula":"Y1_gcc_Height ~ Genotype"}	0.264213	0.842826
Krt88_HOM_tm1a	Sanger_HistologiX	3	B6N	16	1_CPu	FALSE	Mixed Model framework, linear mixed-effects model, equation withoutWeight	1_CPu	1	1	0.0430728	0.00484083	0.00238384	0.0432218	Female: NA, Male: 15.93%	NA	NA	NA	NA	NA	NA	WT	0.0485947	Krt88 _HOM_tm1a	NA	0.845757	0.165355	0.0303944	0.000211221	0	NA	NA	NA	NA	NA	NA	NA	If phenotype is significant it is for the one sex tested	lambda=NA, scaleShift=NA, transformed=FALSE, code=0	{"WT_Male":495,"Krt88 _HOM_tm1a_Male":3,"variability":1,"Formula":"Y1_CPu ~ Genotype"}	0.0430728	0.581017
Krt88_HOM_tm1a	Sanger_HistologiX	3	B6N	16	1_aca	FALSE	Mixed Model framework, linear mixed-effects model, equation withoutWeight	1_aca	1	1	0.145006	5.31e-05	3.64e-05	0.145951	Female: NA, Male: 7.7%	NA	NA	NA	NA	NA	NA	WT	0.55024	Krt88 _HOM_tm1a	NA	0.307133	0.536015	0.000689451	3.1e-06	0	NA	NA	NA	NA	NA	NA	NA	If phenotype is significant it is for the one sex tested	lambda=NA, scaleShift=NA, transformed=FALSE, code=0	{"WT_Male":495,"Krt88 _HOM_tm1a_Male":3,"variability":0.998,"Formula":"Y1_aca ~ Genotype"}	0.145006	0.764411
Krt88_HOM_tm1a	Sanger_HistologiX	3	B6N	16	1_Pir	FALSE	Mixed Model framework, linear mixed-effects model, equation withoutWeight	1_Pir	1	1	0.16497	0.000233773	0.000168472	0.166349	Female: NA, Male: 14.43%	NA	NA	NA	NA	NA	NA	WT	0.0114266	Krt88 _HOM_tm1a	NA	0.082641	0.330391	0.00161993	1.59e-05	0	NA	NA	NA	NA	NA	NA	NA	If phenotype is significant it is for the one sex tested	lambda=NA, scaleShift=NA, transformed=FALSE, code=0	{"WT_Male":495,"Krt88 _HOM_tm1a_Male":3,"variability":1,"Formula":"Y1_Pir ~ Genotype"}	0.16497	0.780012
Krt88_HOM_tm1a	Sanger_HistologiX	3	B6N	16	1_M1	FALSE	Mixed Model framework, linear mixed-effects model, equation withoutWeight	1_M1	1	1	0.520188	-0.00203261	0.00316585	0.521366	Female: NA, Male: -1.63%	NA	NA	NA	NA	NA	NA	WT	0.00793744	Krt88 _HOM_tm1a	NA	0.270464	0.00309122	0.124897	0.000281414	0	NA	NA	NA	NA	NA	NA	NA	If phenotype is significant it is for the one sex tested	lambda=NA, scaleShift=NA, transformed=FALSE, code=0	{"WT_Male":495,"Krt88 _HOM_tm1a_Male":3,"variability":1,"Formula":"Y1_M1 ~ Genotype"}	0.520188	0.936888
Krt88_HOM_tm1a	Sanger_HistologiX	3	B6N	16	1_S2	FALSE	Mixed Model framework, linear mixed-effects model, equation withoutWeight	1_S2	1	1	0.368309	-0.00347706	0.00386234	0.368754	Female: NA, Male: -3.3%	NA	NA	NA	NA	NA	NA	WT	0.847371	Krt88 _HOM_tm1a	NA	0.761671	0.488276	0.105469	0.000339338	0	NA	NA	NA	NA	NA	NA	NA	If phenotype is significant it is for the one sex tested	lambda=NA, scaleShift=NA, transformed=FALSE, code=0	{"WT_Male":495,"Krt88 _HOM_tm1a_Male":3,"variability":0.894,"Formula":"Y1_S2 ~ Genotype"}	0.368309	0.88809
Krt88_HOM_tm1a	Sanger_HistologiX	3	B6N	16	2_TBA	FALSE	Mixed Model framework, linear mixed-effects model, equation withoutWeight	2_TBA	1	1	0.997882	-9.93e-05	0.0186492	0.995757	Female: NA, Male: -0.02%	NA	NA	NA	NA	NA	NA	WT	1.47e-05	Krt88 _HOM_tm1a	NA	0.897675	0.000173401	0.451814	0.00165906	0	NA	NA	NA	NA	NA	NA	NA	If phenotype is significant it is for the one sex tested	lambda=NA, scaleShift=NA, transformed=FALSE, code=0	{"WT_Male":495,"Krt88 _HOM_tm1a_Male":3,"variability":1,"Formula":"Y2_TBA ~ Genotype"}	0.997882	0.999754
Krt88_HOM_tm1a	Sanger_HistologiX	3	B6N	16	2_LV	FALSE	Mixed Model framework, linear mixed-effects model, equation withoutWeight	2_LV	1	1	0.477243	-0.000715495	0.00100953	0.479068	Female: NA, Male: -25.22%	NA	NA	NA	NA	NA	NA	WT	1.8e-08	Krt88 _HOM_tm1a	NA	1.19e-08	7.37e-10	0.00283651	9.07e-05	0	NA	NA	NA	NA	NA	NA	NA	If phenotype is significant it is for the one sex tested	lambda=NA, scaleShift=NA, transformed=FALSE, code=0	{"WT_Male":495,"Krt88 _HOM_tm1a_Male":3,"variability":1,"Formula":"Y2_LV ~ Genotype"}	0.477243	0.923593
Krt88_HOM_tm1a	Sanger_HistologiX	3	B6N	16	2_D3V	FALSE	Mixed Model framework, linear mixed-effects model, equation withoutWeight	2_D3V	1	1	0.0187303	0.000884532	0.000376055	0.0193512	Female: NA, Male: 33.78%	NA	NA	NA	NA	NA	NA	WT	6.93e-06	Krt88 _HOM_tm1a	NA	0.000200379	5.42e-06	0.00261825	3.2e-05	0	NA	NA	NA	NA	NA	NA	NA	If phenotype is significant it is for the one sex tested	lambda=NA, scaleShift=NA, transformed=FALSE, code=0	{"WT_Male":495,"Krt88 _HOM_tm1a_Male":3,"variability":0.998,"Formula":"Y2_D3V ~ Genotype"}	0.0187303	0.466434
Krt88_HOM_tm1a	Sanger_HistologiX	3	B6N	16	2_RSGc	FALSE	Mixed Model framework, linear mixed-effects model, equation withoutWeight	2_RSGc	1	1	0.562369	-0.000189133	0.000319476	0.554317	Female: NA, Male: -4.14%	NA	NA	NA	NA	NA	NA	WT	0.0268436	Krt88 _HOM_tm1a	NA	0.22314	0.0035111	0.00456695	2.92e-05	0	NA	NA	NA	NA	NA	NA	NA	If phenotype is significant it is for the one sex tested	lambda=NA, scaleShift=NA, transformed=FALSE, code=0	{"WT_Male":495,"Krt88 _HOM_tm1a_Male":3,"variability":0.998,"Formula":"Y2_RSGc ~ Genotype"}	0.562369	0.945072
Krt88_HOM_tm1a	Sanger_HistologiX	3	B6N	16	2_RSGc_Width	FALSE	Mixed Model framework, linear mixed-effects model, equation withoutWeight	2_RSGc_Width	1	1	0.33193	-0.00222852	0.00227531	0.328201	Female: NA, Male: -3.29%	NA	NA	NA	NA	NA	NA	WT	0.020973	Krt88 _HOM_tm1a	NA	0.981561	0.0619039	0.0677175	0.00018864	0	NA	NA	NA	NA	NA	NA	NA	If phenotype is significant it is for the one sex tested	lambda=NA, scaleShift=NA, transformed=FALSE, code=0	{"WT_Male":495,"Krt88 _HOM_tm1a_Male":3,"variability":0.859,"Formula":"Y2_RSGc_Width ~ Genotype"}	0.33193	0.873995
Krt88_HOM_tm1a	Sanger_HistologiX	3	B6N	16	2_RSGc_Height	FALSE	Mixed Model framework, linear mixed-effects model, equation withoutWeight	2_RSGc_Height	1	1	0.010382	-0.012	0.00466377	0.0105911	Female: NA, Male: -13.05%	NA	NA	NA	NA	NA	NA	WT	0.0588638	Krt88 _HOM_tm1a	NA	0.821025	0.0406219	0.0919781	0.000421123	0	NA	NA	NA	NA	NA	NA	NA	If phenotype is significant it is for the one sex tested	lambda=NA, scaleShift=NA, transformed=FALSE, code=0	{"WT_Male":495,"Krt88 _HOM_tm1a_Male":3,"variability":0.861,"Formula":"Y2_RSGc_Height ~ Genotype"}	0.010382	0.375149
Krt88_HOM_tm1a	Sanger_HistologiX	3	B6N	16	2_cc	FALSE	Mixed Model framework, linear mixed-effects model, equation withoutWeight	2_cc	1	1	0.85806	-0.000374416	0.00209772	0.858468	Female: NA, Male: -10.31%	NA	NA	NA	NA	NA	NA	WT	7.37e-10	Krt88 _HOM_tm1a	NA	7.37e-10	7.37e-10	0.00363324	0.000162814	0	NA	NA	NA	NA	NA	NA	NA	If phenotype is significant it is for the one sex tested	lambda=NA, scaleShift=NA, transformed=FALSE, code=0	{"WT_Male":495,"Krt88 _HOM_tm1a_Male":3,"variability":1,"Formula":"Y2_cc ~ Genotype"}	0.85806	0.992034
Krt88_HOM_tm1a	Sanger_HistologiX	3	B6N	16	2_cc_Width	FALSE	Mixed Model framework, linear mixed-effects model, equation withoutWeight	2_cc_Width	1	1	0.768952	-0.00159923	0.00532237	0.764037	Female: NA, Male: -1.46%	NA	NA	NA	NA	NA	NA	WT	0.787839	Krt88 _HOM_tm1a	NA	0.595897	0.776273	0.109451	0.000433926	0	NA	NA	NA	NA	NA	NA	NA	If phenotype is significant it is for the one sex tested	lambda=NA, scaleShift=NA, transformed=FALSE, code=0	{"WT_Male":495,"Krt88 _HOM_tm1a_Male":3,"variability":0.849,"Formula":"Y2_cc_Width ~ Genotype"}	0.768952	0.983575
Krt88_HOM_tm1a	Sanger_HistologiX	3	B6N	16	2_cc_Height	FALSE	Mixed Model framework, linear mixed-effects model, equation withoutWeight	2_cc_Height	1	1	0.849651	-0.000361232	0.00190526	0.849761	Female: NA, Male: -1.29%	NA	NA	NA	NA	NA	NA	WT	0.00566806	Krt88 _HOM_tm1a	NA	0.0398343	0.00110865	0.0280015	0.000162057	0	NA	NA	NA	NA	NA	NA	NA	If phenotype is significant it is for the one sex tested	lambda=NA, scaleShift=NA, transformed=FALSE, code=0	{"WT_Male":495,"Krt88 _HOM_tm1a_Male":3,"variability":0.677,"Formula":"Y2_cc_Height ~ Genotype"}	0.849651	0.99107
Krt88_HOM_tm1a	Sanger_HistologiX	3	B6N	16	2_dhc	FALSE	Mixed Model framework, linear mixed-effects model, equation withoutWeight	2_dhc	1	1	0.0252687	0.000109829	4.91e-05	0.0259504	Female: NA, Male: 28.32%	NA	NA	NA	NA	NA	NA	WT	1.89e-06	Krt88 _HOM_tm1a	NA	2.1e-08	1.37e-07	0.000387777	4.37e-06	0	NA	NA	NA	NA	NA	NA	NA	If phenotype is significant it is for the one sex tested	lambda=NA, scaleShift=NA, transformed=FALSE, code=0	{"WT_Male":495,"Krt88 _HOM_tm1a_Male":3,"variability":0.984,"Formula":"Y2_dhc ~ Genotype"}	0.0252687	0.512149
Krt88_HOM_tm1a	Sanger_HistologiX	3	B6N	16	2_AM	FALSE	Mixed Model framework, linear mixed-effects model, equation withoutWeight	2_AM	1	1	0.428729	0.000688719	0.00087136	0.429959	Female: NA, Male: 11.71%	NA	NA	NA	NA	NA	NA	WT	0.0567662	Krt88 _HOM_tm1a	NA	0.128341	0.246623	0.00588081	7.92e-05	0	NA	NA	NA	NA	NA	NA	NA	If phenotype is significant it is for the one sex tested	lambda=NA, scaleShift=NA, transformed=FALSE, code=0	{"WT_Male":495,"Krt88 _HOM_tm1a_Male":3,"variability":1,"Formula":"Y2_AM ~ Genotype"}	0.428729	0.906926
Krt88_HOM_tm1a	Sanger_HistologiX	3	B6N	16	2_Pir	FALSE	Mixed Model framework, linear mixed-effects model, equation withoutWeight	2_Pir	1	1	0.364579	0.000161505	0.000178518	0.366396	Female: NA, Male: 8.56%	NA	NA	NA	NA	NA	NA	WT	0.0329719	Krt88 _HOM_tm1a	NA	0.00224509	0.00714228	0.00188638	1.69e-05	0	NA	NA	NA	NA	NA	NA	NA	If phenotype is significant it is for the one sex tested	lambda=NA, scaleShift=NA, transformed=FALSE, code=0	{"WT_Male":495,"Krt88 _HOM_tm1a_Male":3,"variability":1,"Formula":"Y2_Pir ~ Genotype"}	0.364579	0.886433
Krt88_HOM_tm1a	Sanger_HistologiX	3	B6N	16	2_ic	FALSE	Mixed Model framework, linear mixed-effects model, equation withoutWeight	2_ic	1	1	0.990227	-7.44e-06	0.000473298	0.987465	Female: NA, Male: -0.08%	NA	NA	NA	NA	NA	NA	WT	0.0703324	Krt88 _HOM_tm1a	NA	0.968149	0.0741236	0.00984086	4.09e-05	0	NA	NA	NA	NA	NA	NA	NA	If phenotype is significant it is for the one sex tested	lambda=NA, scaleShift=NA, transformed=FALSE, code=0	{"WT_Male":495,"Krt88 _HOM_tm1a_Male":3,"variability":1,"Formula":"Y2_ic ~ Genotype"}	0.990227	0.999665
Krt88_HOM_tm1a	Sanger_HistologiX	3	B6N	16	2_opt	FALSE	Mixed Model framework, linear mixed-effects model, equation withoutWeight	2_opt	1	1	0.507021	-0.000108902	0.000164672	0.50894	Female: NA, Male: -7.74%	NA	NA	NA	NA	NA	NA	WT	3.36e-06	Krt88 _HOM_tm1a	NA	0.000140844	5.53e-05	0.00140765	1.33e-05	0	NA	NA	NA	NA	NA	NA	NA	If phenotype is significant it is for the one sex tested	lambda=NA, scaleShift=NA, transformed=FALSE, code=0	{"WT_Male":495,"Krt88 _HOM_tm1a_Male":3,"variability":1,"Formula":"Y2_opt ~ Genotype"}	0.507021	0.933657
Krt88_HOM_tm1a	Sanger_HistologiX	3	B6N	16	2_mt	FALSE	Mixed Model framework, linear mixed-effects model, equation withoutWeight	2_mt	1	1	0.654	-1.03e-05	2.3e-05	0.653955	Female: NA, Male: -3.78%	NA	NA	NA	NA	NA	NA	WT	0.0159936	Krt88 _HOM_tm1a	NA	0.00227639	0.0545445	0.000272607	2.1e-06	0	NA	NA	NA	NA	NA	NA	NA	If phenotype is significant it is for the one sex tested	lambda=NA, scaleShift=NA, transformed=FALSE, code=0	{"WT_Male":495,"Krt88 _HOM_tm1a_Male":3,"variability":0.994,"Formula":"Y2_mt ~ Genotype"}	0.654	0.965595
Krt88_HOM_tm1a	Sanger_HistologiX	3	B6N	16	2_fi	FALSE	Mixed Model framework, linear mixed-effects model, equation withoutWeight	2_fi	1	1	0.403338	-0.000200735	0.000240665	0.404936	Female: NA, Male: -5.35%	NA	NA	NA	NA	NA	NA	WT	0.388352	Krt88 _HOM_tm1a	NA	0.13516	0.532098	0.00375468	2.18e-05	0	NA	NA	NA	NA	NA	NA	NA	If phenotype is significant it is for the one sex tested	lambda=NA, scaleShift=NA, transformed=FALSE, code=0	{"WT_Male":495,"Krt88 _HOM_tm1a_Male":3,"variability":1,"Formula":"Y2_fi ~ Genotype"}	0.403338	0.897217
Krt88_HOM_tm1a	Sanger_HistologiX	3	B6N	16	2_Hb	FALSE	Mixed Model framework, linear mixed-effects model, equation withoutWeight	2_Hb	1	1	0.647502	3.17e-05	6.97e-05	0.649632	Female: NA, Male: 4.31%	NA	NA	NA	NA	NA	NA	WT	0.0102585	Krt88 _HOM_tm1a	NA	3.15e-05	1.53e-06	0.000734856	7.44e-06	0	NA	NA	NA	NA	NA	NA	NA	If phenotype is significant it is for the one sex tested	lambda=NA, scaleShift=NA, transformed=FALSE, code=0	{"WT_Male":495,"Krt88 _HOM_tm1a_Male":3,"variability":0.994,"Formula":"Y2_Hb ~ Genotype"}	0.647502	0.964476
Krt88_HOM_tm1a	Sanger_HistologiX	3	B6N	16	2_HP	FALSE	Mixed Model framework, linear mixed-effects model, equation withoutWeight	2_HP	1	1	0.0805458	0.00537912	0.00307956	0.0817713	Female: NA, Male: 14.5%	NA	NA	NA	NA	NA	NA	WT	0.419306	Krt88 _HOM_tm1a	NA	0.205448	0.0537209	0.0371086	0.000297438	0	NA	NA	NA	NA	NA	NA	NA	If phenotype is significant it is for the one sex tested	lambda=NA, scaleShift=NA, transformed=FALSE, code=0	{"WT_Male":495,"Krt88 _HOM_tm1a_Male":3,"variability":1,"Formula":"Y2_HP ~ Genotype"}	0.0805458	0.675423
Krt88_HOM_tm1a	Sanger_HistologiX	3	B6N	16	2_TILpy	FALSE	Mixed Model framework, linear mixed-effects model, equation withoutWeight	2_TILpy	1	1	0.00746537	0.0937797	0.0350023	0.00781092	Female: NA, Male: 15.34%	NA	NA	NA	NA	NA	NA	WT	0.302004	Krt88 _HOM_tm1a	NA	0.0583086	0.43037	0.611404	0.00334241	0	NA	NA	NA	NA	NA	NA	NA	If phenotype is significant it is for the one sex tested	lambda=NA, scaleShift=NA, transformed=FALSE, code=0	{"WT_Male":495,"Krt88 _HOM_tm1a_Male":3,"variability":1,"Formula":"Y2_TILpy ~ Genotype"}	0.00746537	0.336296
Krt88_HOM_tm1a	Sanger_HistologiX	3	B6N	16	2_DG	FALSE	Mixed Model framework, linear mixed-effects model, equation withoutWeight	2_DG	1	1	0.00982829	0.0279455	0.0108075	0.0102172	Female: NA, Male: 17.74%	NA	NA	NA	NA	NA	NA	WT	0.605366	Krt88 _HOM_tm1a	NA	7.62e-05	0.102844	0.157494	0.00109991	0	NA	NA	NA	NA	NA	NA	NA	If phenotype is significant it is for the one sex tested	lambda=NA, scaleShift=NA, transformed=FALSE, code=0	{"WT_Male":495,"Krt88 _HOM_tm1a_Male":3,"variability":1,"Formula":"Y2_DG ~ Genotype"}	0.00982829	0.368539
Krt88_HOM_tm1a	Sanger_HistologiX	3	B6N	16	2_Mol	FALSE	Mixed Model framework, linear mixed-effects model, equation withoutWeight	2_Mol	1	1	0.884612	0.000131757	0.000891923	0.882667	Female: NA, Male: 1.31%	NA	NA	NA	NA	NA	NA	WT	1.16e-06	Krt88 _HOM_tm1a	NA	0.00193606	3.64e-07	0.0100321	7.72e-05	0	NA	NA	NA	NA	NA	NA	NA	If phenotype is significant it is for the one sex tested	lambda=NA, scaleShift=NA, transformed=FALSE, code=0	{"WT_Male":495,"Krt88 _HOM_tm1a_Male":3,"variability":0.9,"Formula":"Y2_Mol ~ Genotype"}	0.884612	0.993471
Krt88_HOM_tm1a	Sanger_HistologiX	3	B6N	16	2_Rad	FALSE	Mixed Model framework, linear mixed-effects model, equation withoutWeight	2_Rad	1	1	0.926443	-0.000139138	0.00158659	0.93018	Female: NA, Male: -0.57%	NA	NA	NA	NA	NA	NA	WT	0.452417	Krt88 _HOM_tm1a	NA	0.214533	0.461758	0.0243365	0.000134356	0	NA	NA	NA	NA	NA	NA	NA	If phenotype is significant it is for the one sex tested	lambda=NA, scaleShift=NA, transformed=FALSE, code=0	{"WT_Male":495,"Krt88 _HOM_tm1a_Male":3,"variability":0.95,"Formula":"Y2_Rad ~ Genotype"}	0.926443	0.996313
Krt88_HOM_tm1a	Sanger_HistologiX	3	B6N	16	2_Or	FALSE	Mixed Model framework, linear mixed-effects model, equation withoutWeight	2_Or	1	1	0.563171	-0.000578674	0.0010061	0.565635	Female: NA, Male: -3.55%	NA	NA	NA	NA	NA	NA	WT	0.491462	Krt88 _HOM_tm1a	NA	0.83153	0.300716	0.0163063	8.91e-05	0	NA	NA	NA	NA	NA	NA	NA	If phenotype is significant it is for the one sex tested	lambda=NA, scaleShift=NA, transformed=FALSE, code=0	{"WT_Male":495,"Krt88 _HOM_tm1a_Male":3,"variability":0.988,"Formula":"Y2_Or ~ Genotype"}	0.563171	0.94534
Krt88_HOM_tm1a	Sanger_HistologiX	3	B6N	16	2_M1	FALSE	Mixed Model framework, linear mixed-effects model, equation withoutWeight	2_M1	1	1	0.0272682	-0.00903942	0.00407447	0.0273108	Female: NA, Male: -10.34%	NA	NA	NA	NA	NA	NA	WT	0.120897	Krt88 _HOM_tm1a	NA	0.00418959	0.0919244	0.087406	0.000356161	0	NA	NA	NA	NA	NA	NA	NA	If phenotype is significant it is for the one sex tested	lambda=NA, scaleShift=NA, transformed=FALSE, code=0	{"WT_Male":495,"Krt88 _HOM_tm1a_Male":3,"variability":1,"Formula":"Y2_M1 ~ Genotype"}	0.0272682	0.521509
Krt88_HOM_tm1a	Sanger_HistologiX	3	B6N	16	2_S2	FALSE	Mixed Model framework, linear mixed-effects model, equation withoutWeight	2_S2	1	1	0.737734	0.00114622	0.00345532	0.740342	Female: NA, Male: 1.26%	NA	NA	NA	NA	NA	NA	WT	0.460864	Krt88 _HOM_tm1a	NA	0.803286	0.421541	0.0906293	0.000304969	0	NA	NA	NA	NA	NA	NA	NA	If phenotype is significant it is for the one sex tested	lambda=NA, scaleShift=NA, transformed=FALSE, code=0	{"WT_Male":495,"Krt88 _HOM_tm1a_Male":3,"variability":0.892,"Formula":"Y2_S2 ~ Genotype"}	0.737734	0.977222
1700024P04Rik_HOM_tm1b	Sanger_HistologiX	3	B6N	16.2	1_TBA	FALSE	Mixed Model framework, linear mixed-effects model, equation withoutWeight	1_TBA	1	1	0.100367	-0.0189305	0.0115058	0.101022	Female: NA, Male: -5.95%	NA	NA	NA	NA	NA	NA	WT	0.000632461	1700024P04Rik_HOM_tm1b	NA	0.629775	0.00430205	0.318058	0.00099932	0	NA	NA	NA	NA	NA	NA	NA	If phenotype is significant it is for the one sex tested	lambda=NA, scaleShift=NA, transformed=FALSE, code=0	{"WT_Male":495,"1700024P04Rik_HOM_tm1b_Male":3,"variability":1,"Formula":"Y1_TBA ~ Genotype"}	0.100367	0.70803
1700024P04Rik_HOM_tm1b	Sanger_HistologiX	3	B6N	16.2	1_LV	FALSE	Mixed Model framework, linear mixed-effects model, equation withoutWeight	1_LV	1	1	0.19721	-0.000617173	0.000479377	0.198994	Female: NA, Male: -33.35%	NA	NA	NA	NA	NA	NA	WT	7.45e-10	1700024P04Rik_HOM_tm1b	NA	0.00958546	7.37e-10	0.00185081	3.85e-05	0	NA	NA	NA	NA	NA	NA	NA	If phenotype is significant it is for the one sex tested	lambda=NA, scaleShift=NA, transformed=FALSE, code=0	{"WT_Male":495,"1700024P04Rik_HOM_tm1b_Male":3,"variability":1,"Formula":"Y1_LV ~ Genotype"}	0.19721	0.806706
1700024P04Rik_HOM_tm1b	Sanger_HistologiX	3	B6N	16.2	1_Cg	FALSE	Mixed Model framework, linear mixed-effects model, equation withoutWeight	1_Cg	1	1	0.232487	-0.000639267	0.000534293	0.232518	Female: NA, Male: -6.25%	NA	NA	NA	NA	NA	NA	WT	0.0227449	1700024P04Rik_HOM_tm1b	NA	0.458625	0.0113483	0.0102268	5.43e-05	0	NA	NA	NA	NA	NA	NA	NA	If phenotype is significant it is for the one sex tested	lambda=NA, scaleShift=NA, transformed=FALSE, code=0	{"WT_Male":495,"1700024P04Rik_HOM_tm1b_Male":3,"variability":1,"Formula":"Y1_Cg ~ Genotype"}	0.232487	0.827775
1700024P04Rik_HOM_tm1b	Sanger_HistologiX	3	B6N	16.2	1_Cg_Width	FALSE	Mixed Model framework, linear mixed-effects model, equation withoutWeight	1_Cg_Width	1	1	0.362138	0.0022639	0.00248974	0.363973	Female: NA, Male: 2.48%	NA	NA	NA	NA	NA	NA	WT	0.620112	1700024P04Rik_HOM_tm1b	NA	0.64137	0.624109	0.0914431	0.000230354	0	NA	NA	NA	NA	NA	NA	NA	If phenotype is significant it is for the one sex tested	lambda=NA, scaleShift=NA, transformed=FALSE, code=0	{"WT_Male":495,"1700024P04Rik_HOM_tm1b_Male":3,"variability":0.865,"Formula":"Y1_Cg_Width ~ Genotype"}	0.362138	0.884463
1700024P04Rik_HOM_tm1b	Sanger_HistologiX	3	B6N	16.2	1_Cg_Height	FALSE	Mixed Model framework, linear mixed-effects model, equation withoutWeight	1_Cg_Height	1	1	0.305121	-0.00615737	0.00596972	0.303221	Female: NA, Male: -3.95%	NA	NA	NA	NA	NA	NA	WT	0.123861	1700024P04Rik_HOM_tm1b	NA	0.0284781	0.0266506	0.155883	0.000536809	0	NA	NA	NA	NA	NA	NA	NA	If phenotype is significant it is for the one sex tested	lambda=NA, scaleShift=NA, transformed=FALSE, code=0	{"WT_Male":495,"1700024P04Rik_HOM_tm1b_Male":3,"variability":0.839,"Formula":"Y1_Cg_Height ~ Genotype"}	0.305121	0.859413
1700024P04Rik_HOM_tm1b	Sanger_HistologiX	3	B6N	16.2	1_gcc	FALSE	Mixed Model framework, linear mixed-effects model, equation withoutWeight	1_gcc	1	1	0.466193	-0.000406632	0.00055717	0.466108	Female: NA, Male: -4.2%	NA	NA	NA	NA	NA	NA	WT	0.681466	1700024P04Rik_HOM_tm1b	NA	0.22125	0.640327	0.0096775	5.68e-05	0	NA	NA	NA	NA	NA	NA	NA	If phenotype is significant it is for the one sex tested	lambda=NA, scaleShift=NA, transformed=FALSE, code=0	{"WT_Male":495,"1700024P04Rik_HOM_tm1b_Male":3,"variability":1,"Formula":"Y1_gcc ~ Genotype"}	0.466193	0.919357
1700024P04Rik_HOM_tm1b	Sanger_HistologiX	3	B6N	16.2	1_gcc_Width_T	FALSE	Mixed Model framework, linear mixed-effects model, equation withoutWeight	1_gcc_Width_T	1	1	0.65916	0.00271129	0.00613184	0.658708	Female: NA, Male: 1.71%	NA	NA	NA	NA	NA	NA	WT	0.280985	1700024P04Rik_HOM_tm1b	NA	0.208119	0.248985	0.159014	0.000578796	0	NA	NA	NA	NA	NA	NA	NA	If phenotype is significant it is for the one sex tested	lambda=NA, scaleShift=NA, transformed=FALSE, code=0	{"WT_Male":495,"1700024P04Rik_HOM_tm1b_Male":3,"variability":0.902,"Formula":"Y1_gcc_Width_T ~ Genotype"}	0.65916	0.965979
1700024P04Rik_HOM_tm1b	Sanger_HistologiX	3	B6N	16.2	1_gcc_Width_B	FALSE	Mixed Model framework, linear mixed-effects model, equation withoutWeight	1_gcc_Width_B	1	1	0.421441	0.00539341	0.00672163	0.423	Female: NA, Male: 7.14%	NA	NA	NA	NA	NA	NA	WT	6.12e-05	1700024P04Rik_HOM_tm1b	NA	0.392377	0.000125213	0.0755198	0.000614268	0	NA	NA	NA	NA	NA	NA	NA	If phenotype is significant it is for the one sex tested	lambda=NA, scaleShift=NA, transformed=FALSE, code=0	{"WT_Male":495,"1700024P04Rik_HOM_tm1b_Male":3,"variability":0.894,"Formula":"Y1_gcc_Width_B ~ Genotype"}	0.421441	0.904069
1700024P04Rik_HOM_tm1b	Sanger_HistologiX	3	B6N	16.2	1_gcc_Height	FALSE	Mixed Model framework, linear mixed-effects model, equation withoutWeight	1_gcc_Height	1	1	0.808353	0.000637484	0.00262985	0.808644	Female: NA, Male: 1.45%	NA	NA	NA	NA	NA	NA	WT	0.863379	1700024P04Rik_HOM_tm1b	NA	0.648088	0.762438	0.0439886	0.000245712	0	NA	NA	NA	NA	NA	NA	NA	If phenotype is significant it is for the one sex tested	lambda=NA, scaleShift=NA, transformed=FALSE, code=0	{"WT_Male":495,"1700024P04Rik_HOM_tm1b_Male":3,"variability":0.779,"Formula":"Y1_gcc_Height ~ Genotype"}	0.808353	0.988696
1700024P04Rik_HOM_tm1b	Sanger_HistologiX	3	B6N	16.2	1_CPu	FALSE	Mixed Model framework, linear mixed-effects model, equation withoutWeight	1_CPu	1	1	0.0269609	-0.00495783	0.00224039	0.027703	Female: NA, Male: -16.31%	NA	NA	NA	NA	NA	NA	WT	0.0438251	1700024P04Rik_HOM_tm1b	NA	0.846671	0.212121	0.030396	0.00021008	0	NA	NA	NA	NA	NA	NA	NA	If phenotype is significant it is for the one sex tested	lambda=NA, scaleShift=NA, transformed=FALSE, code=0	{"WT_Male":495,"1700024P04Rik_HOM_tm1b_Male":3,"variability":1,"Formula":"Y1_CPu ~ Genotype"}	0.0269609	0.520924
1700024P04Rik_HOM_tm1b	Sanger_HistologiX	3	B6N	16.2	1_aca	FALSE	Mixed Model framework, linear mixed-effects model, equation withoutWeight	1_aca	1	1	0.0084611	-9.16e-05	3.47e-05	0.00881016	Female: NA, Male: -13.29%	NA	NA	NA	NA	NA	NA	WT	0.551578	1700024P04Rik_HOM_tm1b	NA	0.338793	0.502733	0.000689449	3.09e-06	0	NA	NA	NA	NA	NA	NA	NA	If phenotype is significant it is for the one sex tested	lambda=NA, scaleShift=NA, transformed=FALSE, code=0	{"WT_Male":495,"1700024P04Rik_HOM_tm1b_Male":3,"variability":0.998,"Formula":"Y1_aca ~ Genotype"}	0.0084611	0.348139
1700024P04Rik_HOM_tm1b	Sanger_HistologiX	3	B6N	16.2	1_Pir	FALSE	Mixed Model framework, linear mixed-effects model, equation withoutWeight	1_Pir	1	1	0.759637	-4.83e-05	0.000156869	0.758573	Female: NA, Male: -2.98%	NA	NA	NA	NA	NA	NA	WT	0.011377	1700024P04Rik_HOM_tm1b	NA	0.07964	0.331726	0.00162019	1.59e-05	0	NA	NA	NA	NA	NA	NA	NA	If phenotype is significant it is for the one sex tested	lambda=NA, scaleShift=NA, transformed=FALSE, code=0	{"WT_Male":495,"1700024P04Rik_HOM_tm1b_Male":3,"variability":1,"Formula":"Y1_Pir ~ Genotype"}	0.759637	0.980964
1700024P04Rik_HOM_tm1b	Sanger_HistologiX	3	B6N	16.2	1_M1	FALSE	Mixed Model framework, linear mixed-effects model, equation withoutWeight	1_M1	1	1	0.98173	6.45e-05	0.00297853	0.982741	Female: NA, Male: 0.05%	NA	NA	NA	NA	NA	NA	WT	0.00756262	1700024P04Rik_HOM_tm1b	NA	0.253613	0.00427663	0.124902	0.000281105	0	NA	NA	NA	NA	NA	NA	NA	If phenotype is significant it is for the one sex tested	lambda=NA, scaleShift=NA, transformed=FALSE, code=0	{"WT_Male":495,"1700024P04Rik_HOM_tm1b_Male":3,"variability":1,"Formula":"Y1_M1 ~ Genotype"}	0.98173	0.999561
1700024P04Rik_HOM_tm1b	Sanger_HistologiX	3	B6N	16.2	1_S2	FALSE	Mixed Model framework, linear mixed-effects model, equation withoutWeight	1_S2	1	1	0.69746	-0.00140907	0.00364636	0.699468	Female: NA, Male: -1.34%	NA	NA	NA	NA	NA	NA	WT	0.841971	1700024P04Rik_HOM_tm1b	NA	0.617954	0.465067	0.105465	0.000339699	0	NA	NA	NA	NA	NA	NA	NA	If phenotype is significant it is for the one sex tested	lambda=NA, scaleShift=NA, transformed=FALSE, code=0	{"WT_Male":495,"1700024P04Rik_HOM_tm1b_Male":3,"variability":0.89,"Formula":"Y1_S2 ~ Genotype"}	0.69746	0.972247
1700024P04Rik_HOM_tm1b	Sanger_HistologiX	3	B6N	16.2	2_TBA	FALSE	Mixed Model framework, linear mixed-effects model, equation withoutWeight	2_TBA	1	1	0.693206	-0.00691962	0.0174784	0.692481	Female: NA, Male: -1.53%	NA	NA	NA	NA	NA	NA	WT	1.69e-05	1700024P04Rik_HOM_tm1b	NA	0.882641	0.000208077	0.451849	0.0016465	0	NA	NA	NA	NA	NA	NA	NA	If phenotype is significant it is for the one sex tested	lambda=NA, scaleShift=NA, transformed=FALSE, code=0	{"WT_Male":495,"1700024P04Rik_HOM_tm1b_Male":3,"variability":1,"Formula":"Y2_TBA ~ Genotype"}	0.693206	0.971045
1700024P04Rik_HOM_tm1b	Sanger_HistologiX	3	B6N	16.2	2_LV	FALSE	Mixed Model framework, linear mixed-effects model, equation withoutWeight	2_LV	1	1	0.338474	-0.000903377	0.000946204	0.340528	Female: NA, Male: -31.84%	NA	NA	NA	NA	NA	NA	WT	1.77e-08	1700024P04Rik_HOM_tm1b	NA	8.89e-09	7.37e-10	0.00283697	9.04e-05	0	NA	NA	NA	NA	NA	NA	NA	If phenotype is significant it is for the one sex tested	lambda=NA, scaleShift=NA, transformed=FALSE, code=0	{"WT_Male":495,"1700024P04Rik_HOM_tm1b_Male":3,"variability":1,"Formula":"Y2_LV ~ Genotype"}	0.338474	0.877464
1700024P04Rik_HOM_tm1b	Sanger_HistologiX	3	B6N	16.2	2_D3V	FALSE	Mixed Model framework, linear mixed-effects model, equation withoutWeight	2_D3V	1	1	0.297695	-0.000371163	0.00035719	0.29964	Female: NA, Male: -14.18%	NA	NA	NA	NA	NA	NA	WT	7.28e-06	1700024P04Rik_HOM_tm1b	NA	7.92e-05	4.51e-06	0.00261838	3.19e-05	0	NA	NA	NA	NA	NA	NA	NA	If phenotype is significant it is for the one sex tested	lambda=NA, scaleShift=NA, transformed=FALSE, code=0	{"WT_Male":495,"1700024P04Rik_HOM_tm1b_Male":3,"variability":0.998,"Formula":"Y2_D3V ~ Genotype"}	0.297695	0.856223
1700024P04Rik_HOM_tm1b	Sanger_HistologiX	3	B6N	16.2	2_RSGc	FALSE	Mixed Model framework, linear mixed-effects model, equation withoutWeight	2_RSGc	1	1	0.0766156	0.000529082	0.000298705	0.077599	Female: NA, Male: 11.59%	NA	NA	NA	NA	NA	NA	WT	0.0270292	1700024P04Rik_HOM_tm1b	NA	0.273613	0.00354472	0.00456688	2.92e-05	0	NA	NA	NA	NA	NA	NA	NA	If phenotype is significant it is for the one sex tested	lambda=NA, scaleShift=NA, transformed=FALSE, code=0	{"WT_Male":495,"1700024P04Rik_HOM_tm1b_Male":3,"variability":0.998,"Formula":"Y2_RSGc ~ Genotype"}	0.0766156	0.669077
1700024P04Rik_HOM_tm1b	Sanger_HistologiX	3	B6N	16.2	2_RSGc_Width	FALSE	Mixed Model framework, linear mixed-effects model, equation withoutWeight	2_RSGc_Width	1	1	0.465896	0.00159356	0.00218987	0.467404	Female: NA, Male: 2.35%	NA	NA	NA	NA	NA	NA	WT	0.0210232	1700024P04Rik_HOM_tm1b	NA	0.978698	0.0425974	0.067718	0.000188693	0	NA	NA	NA	NA	NA	NA	NA	If phenotype is significant it is for the one sex tested	lambda=NA, scaleShift=NA, transformed=FALSE, code=0	{"WT_Male":495,"1700024P04Rik_HOM_tm1b_Male":3,"variability":0.855,"Formula":"Y2_RSGc_Width ~ Genotype"}	0.465896	0.919357
1700024P04Rik_HOM_tm1b	Sanger_HistologiX	3	B6N	16.2	2_RSGc_Height	FALSE	Mixed Model framework, linear mixed-effects model, equation withoutWeight	2_RSGc_Height	1	1	0.704424	0.00164942	0.00438097	0.706831	Female: NA, Male: 1.79%	NA	NA	NA	NA	NA	NA	WT	0.0574122	1700024P04Rik_HOM_tm1b	NA	0.772264	0.0358384	0.091984	0.00042094	0	NA	NA	NA	NA	NA	NA	NA	If phenotype is significant it is for the one sex tested	lambda=NA, scaleShift=NA, transformed=FALSE, code=0	{"WT_Male":495,"1700024P04Rik_HOM_tm1b_Male":3,"variability":0.857,"Formula":"Y2_RSGc_Height ~ Genotype"}	0.704424	0.973428
1700024P04Rik_HOM_tm1b	Sanger_HistologiX	3	B6N	16.2	2_cc	FALSE	Mixed Model framework, linear mixed-effects model, equation withoutWeight	2_cc	1	1	0.944013	-0.000147017	0.00209767	0.944175	Female: NA, Male: -4.05%	NA	NA	NA	NA	NA	NA	WT	7.37e-10	1700024P04Rik_HOM_tm1b	NA	7.37e-10	7.37e-10	0.00363324	0.000162811	0	NA	NA	NA	NA	NA	NA	NA	If phenotype is significant it is for the one sex tested	lambda=NA, scaleShift=NA, transformed=FALSE, code=0	{"WT_Male":495,"1700024P04Rik_HOM_tm1b_Male":3,"variability":1,"Formula":"Y2_cc ~ Genotype"}	0.944013	0.997167
1700024P04Rik_HOM_tm1b	Sanger_HistologiX	3	B6N	16.2	2_cc_Width	FALSE	Mixed Model framework, linear mixed-effects model, equation withoutWeight	2_cc_Width	1	1	0.239828	-0.00606738	0.00514384	0.239177	Female: NA, Male: -5.54%	NA	NA	NA	NA	NA	NA	WT	0.778473	1700024P04Rik_HOM_tm1b	NA	0.655304	0.870832	0.109452	0.000431146	0	NA	NA	NA	NA	NA	NA	NA	If phenotype is significant it is for the one sex tested	lambda=NA, scaleShift=NA, transformed=FALSE, code=0	{"WT_Male":495,"1700024P04Rik_HOM_tm1b_Male":3,"variability":0.847,"Formula":"Y2_cc_Width ~ Genotype"}	0.239828	0.832617
1700024P04Rik_HOM_tm1b	Sanger_HistologiX	3	B6N	16.2	2_cc_Height	FALSE	Mixed Model framework, linear mixed-effects model, equation withoutWeight	2_cc_Height	1	1	0.00441626	-0.00513983	0.00180193	0.00466007	Female: NA, Male: -18.35%	NA	NA	NA	NA	NA	NA	WT	0.00644443	1700024P04Rik_HOM_tm1b	NA	0.0489792	0.00104861	0.0280042	0.000160808	0	NA	NA	NA	NA	NA	NA	NA	If phenotype is significant it is for the one sex tested	lambda=NA, scaleShift=NA, transformed=FALSE, code=0	{"WT_Male":495,"1700024P04Rik_HOM_tm1b_Male":3,"variability":0.673,"Formula":"Y2_cc_Height ~ Genotype"}	0.00441626	0.262637
1700024P04Rik_HOM_tm1b	Sanger_HistologiX	3	B6N	16.2	2_dhc	FALSE	Mixed Model framework, linear mixed-effects model, equation withoutWeight	2_dhc	1	1	0.0335541	-9.77e-05	4.6e-05	0.0343923	Female: NA, Male: -25.19%	NA	NA	NA	NA	NA	NA	WT	1.68e-06	1700024P04Rik_HOM_tm1b	NA	1.99e-08	1.26e-07	0.000387823	4.35e-06	0	NA	NA	NA	NA	NA	NA	NA	If phenotype is significant it is for the one sex tested	lambda=NA, scaleShift=NA, transformed=FALSE, code=0	{"WT_Male":495,"1700024P04Rik_HOM_tm1b_Male":3,"variability":0.984,"Formula":"Y2_dhc ~ Genotype"}	0.0335541	0.553534
1700024P04Rik_HOM_tm1b	Sanger_HistologiX	3	B6N	16.2	2_AM	FALSE	Mixed Model framework, linear mixed-effects model, equation withoutWeight	2_AM	1	1	0.0269901	-0.00180514	0.000815616	0.0276825	Female: NA, Male: -30.68%	NA	NA	NA	NA	NA	NA	WT	0.0582661	1700024P04Rik_HOM_tm1b	NA	0.116909	0.232654	0.00588329	7.93e-05	0	NA	NA	NA	NA	NA	NA	NA	If phenotype is significant it is for the one sex tested	lambda=NA, scaleShift=NA, transformed=FALSE, code=0	{"WT_Male":495,"1700024P04Rik_HOM_tm1b_Male":3,"variability":1,"Formula":"Y2_AM ~ Genotype"}	0.0269901	0.520924
1700024P04Rik_HOM_tm1b	Sanger_HistologiX	3	B6N	16.2	2_Pir	FALSE	Mixed Model framework, linear mixed-effects model, equation withoutWeight	2_Pir	1	1	0.106705	0.00026771	0.000166118	0.108177	Female: NA, Male: 14.19%	NA	NA	NA	NA	NA	NA	WT	0.0396875	1700024P04Rik_HOM_tm1b	NA	0.00250608	0.008909	0.0018867	1.69e-05	0	NA	NA	NA	NA	NA	NA	NA	If phenotype is significant it is for the one sex tested	lambda=NA, scaleShift=NA, transformed=FALSE, code=0	{"WT_Male":495,"1700024P04Rik_HOM_tm1b_Male":3,"variability":1,"Formula":"Y2_Pir ~ Genotype"}	0.106705	0.71916
1700024P04Rik_HOM_tm1b	Sanger_HistologiX	3	B6N	16.2	2_ic	FALSE	Mixed Model framework, linear mixed-effects model, equation withoutWeight	2_ic	1	1	0.0256058	-0.00100554	0.000449376	0.0260259	Female: NA, Male: -10.22%	NA	NA	NA	NA	NA	NA	WT	0.055305	1700024P04Rik_HOM_tm1b	NA	0.90118	0.0660433	0.0098426	4.08e-05	0	NA	NA	NA	NA	NA	NA	NA	If phenotype is significant it is for the one sex tested	lambda=NA, scaleShift=NA, transformed=FALSE, code=0	{"WT_Male":495,"1700024P04Rik_HOM_tm1b_Male":3,"variability":1,"Formula":"Y2_ic ~ Genotype"}	0.0256058	0.514272
1700024P04Rik_HOM_tm1b	Sanger_HistologiX	3	B6N	16.2	2_opt	FALSE	Mixed Model framework, linear mixed-effects model, equation withoutWeight	2_opt	1	1	0.0550692	-0.000307298	0.000160189	0.056077	Female: NA, Male: -21.83%	NA	NA	NA	NA	NA	NA	WT	3.36e-06	1700024P04Rik_HOM_tm1b	NA	0.000139324	4.84e-05	0.0014077	1.33e-05	0	NA	NA	NA	NA	NA	NA	NA	If phenotype is significant it is for the one sex tested	lambda=NA, scaleShift=NA, transformed=FALSE, code=0	{"WT_Male":495,"1700024P04Rik_HOM_tm1b_Male":3,"variability":1,"Formula":"Y2_opt ~ Genotype"}	0.0550692	0.618173
1700024P04Rik_HOM_tm1b	Sanger_HistologiX	3	B6N	16.2	2_mt	FALSE	Mixed Model framework, linear mixed-effects model, equation withoutWeight	2_mt	1	1	0.309879	2.18e-05	2.15e-05	0.311525	Female: NA, Male: 8%	NA	NA	NA	NA	NA	NA	WT	0.0180411	1700024P04Rik_HOM_tm1b	NA	0.00315213	0.0353624	0.0002727	2.1e-06	0	NA	NA	NA	NA	NA	NA	NA	If phenotype is significant it is for the one sex tested	lambda=NA, scaleShift=NA, transformed=FALSE, code=0	{"WT_Male":495,"1700024P04Rik_HOM_tm1b_Male":3,"variability":0.994,"Formula":"Y2_mt ~ Genotype"}	0.309879	0.861942
1700024P04Rik_HOM_tm1b	Sanger_HistologiX	3	B6N	16.2	2_fi	FALSE	Mixed Model framework, linear mixed-effects model, equation withoutWeight	2_fi	1	1	0.783864	6.12e-05	0.000225355	0.786036	Female: NA, Male: 1.63%	NA	NA	NA	NA	NA	NA	WT	0.386459	1700024P04Rik_HOM_tm1b	NA	0.164109	0.51562	0.00375509	2.18e-05	0	NA	NA	NA	NA	NA	NA	NA	If phenotype is significant it is for the one sex tested	lambda=NA, scaleShift=NA, transformed=FALSE, code=0	{"WT_Male":495,"1700024P04Rik_HOM_tm1b_Male":3,"variability":1,"Formula":"Y2_fi ~ Genotype"}	0.783864	0.985943
1700024P04Rik_HOM_tm1b	Sanger_HistologiX	3	B6N	16.2	2_Hb	FALSE	Mixed Model framework, linear mixed-effects model, equation withoutWeight	2_Hb	1	1	0.18596	-8.52e-05	6.45e-05	0.187567	Female: NA, Male: -11.61%	NA	NA	NA	NA	NA	NA	WT	0.00815206	1700024P04Rik_HOM_tm1b	NA	1.95e-05	1.99e-06	0.000734335	7.43e-06	0	NA	NA	NA	NA	NA	NA	NA	If phenotype is significant it is for the one sex tested	lambda=NA, scaleShift=NA, transformed=FALSE, code=0	{"WT_Male":495,"1700024P04Rik_HOM_tm1b_Male":3,"variability":0.994,"Formula":"Y2_Hb ~ Genotype"}	0.18596	0.795106
1700024P04Rik_HOM_tm1b	Sanger_HistologiX	3	B6N	16.2	2_HP	FALSE	Mixed Model framework, linear mixed-effects model, equation withoutWeight	2_HP	1	1	0.153886	-0.00406593	0.00285492	0.155499	Female: NA, Male: -10.96%	NA	NA	NA	NA	NA	NA	WT	0.394191	1700024P04Rik_HOM_tm1b	NA	0.248048	0.0735787	0.0371132	0.000295998	0	NA	NA	NA	NA	NA	NA	NA	If phenotype is significant it is for the one sex tested	lambda=NA, scaleShift=NA, transformed=FALSE, code=0	{"WT_Male":495,"1700024P04Rik_HOM_tm1b_Male":3,"variability":1,"Formula":"Y2_HP ~ Genotype"}	0.153886	0.774004
1700024P04Rik_HOM_tm1b	Sanger_HistologiX	3	B6N	16.2	2_TILpy	FALSE	Mixed Model framework, linear mixed-effects model, equation withoutWeight	2_TILpy	1	1	0.513764	-0.0211401	0.0324859	0.51574	Female: NA, Male: -3.46%	NA	NA	NA	NA	NA	NA	WT	0.276223	1700024P04Rik_HOM_tm1b	NA	0.0742378	0.4443	0.611468	0.00332665	0	NA	NA	NA	NA	NA	NA	NA	If phenotype is significant it is for the one sex tested	lambda=NA, scaleShift=NA, transformed=FALSE, code=0	{"WT_Male":495,"1700024P04Rik_HOM_tm1b_Male":3,"variability":1,"Formula":"Y2_TILpy ~ Genotype"}	0.513764	0.935792
1700024P04Rik_HOM_tm1b	Sanger_HistologiX	3	B6N	16.2	2_DG	FALSE	Mixed Model framework, linear mixed-effects model, equation withoutWeight	2_DG	1	1	0.162066	-0.0139786	0.0100121	0.163761	Female: NA, Male: -8.88%	NA	NA	NA	NA	NA	NA	WT	0.602506	1700024P04Rik_HOM_tm1b	NA	7.41e-05	0.100227	0.157479	0.00109859	0	NA	NA	NA	NA	NA	NA	NA	If phenotype is significant it is for the one sex tested	lambda=NA, scaleShift=NA, transformed=FALSE, code=0	{"WT_Male":495,"1700024P04Rik_HOM_tm1b_Male":3,"variability":1,"Formula":"Y2_DG ~ Genotype"}	0.162066	0.776988
1700024P04Rik_HOM_tm1b	Sanger_HistologiX	3	B6N	16.2	2_Mol	FALSE	Mixed Model framework, linear mixed-effects model, equation withoutWeight	2_Mol	1	1	0.523441	-0.000534853	0.00084104	0.52533	Female: NA, Male: -5.33%	NA	NA	NA	NA	NA	NA	WT	1.07e-06	1700024P04Rik_HOM_tm1b	NA	0.00121173	2.03e-07	0.0100331	7.69e-05	0	NA	NA	NA	NA	NA	NA	NA	If phenotype is significant it is for the one sex tested	lambda=NA, scaleShift=NA, transformed=FALSE, code=0	{"WT_Male":495,"1700024P04Rik_HOM_tm1b_Male":3,"variability":0.898,"Formula":"Y2_Mol ~ Genotype"}	0.523441	0.937671
1700024P04Rik_HOM_tm1b	Sanger_HistologiX	3	B6N	16.2	2_Rad	FALSE	Mixed Model framework, linear mixed-effects model, equation withoutWeight	2_Rad	1	1	0.218493	-0.00185869	0.0015108	0.219623	Female: NA, Male: -7.64%	NA	NA	NA	NA	NA	NA	WT	0.450752	1700024P04Rik_HOM_tm1b	NA	0.203252	0.48153	0.024336	0.000134201	0	NA	NA	NA	NA	NA	NA	NA	If phenotype is significant it is for the one sex tested	lambda=NA, scaleShift=NA, transformed=FALSE, code=0	{"WT_Male":495,"1700024P04Rik_HOM_tm1b_Male":3,"variability":0.95,"Formula":"Y2_Rad ~ Genotype"}	0.218493	0.81986
1700024P04Rik_HOM_tm1b	Sanger_HistologiX	3	B6N	16.2	2_Or	FALSE	Mixed Model framework, linear mixed-effects model, equation withoutWeight	2_Or	1	1	0.203554	0.00120002	0.000945374	0.205359	Female: NA, Male: 7.36%	NA	NA	NA	NA	NA	NA	WT	0.478955	1700024P04Rik_HOM_tm1b	NA	0.847964	0.302017	0.0163081	8.93e-05	0	NA	NA	NA	NA	NA	NA	NA	If phenotype is significant it is for the one sex tested	lambda=NA, scaleShift=NA, transformed=FALSE, code=0	{"WT_Male":495,"1700024P04Rik_HOM_tm1b_Male":3,"variability":0.988,"Formula":"Y2_Or ~ Genotype"}	0.203554	0.810983
1700024P04Rik_HOM_tm1b	Sanger_HistologiX	3	B6N	16.2	2_M1	FALSE	Mixed Model framework, linear mixed-effects model, equation withoutWeight	2_M1	1	1	0.197423	0.00496031	0.00384736	0.198359	Female: NA, Male: 5.67%	NA	NA	NA	NA	NA	NA	WT	0.115587	1700024P04Rik_HOM_tm1b	NA	0.003416	0.0731606	0.0874075	0.000355809	0	NA	NA	NA	NA	NA	NA	NA	If phenotype is significant it is for the one sex tested	lambda=NA, scaleShift=NA, transformed=FALSE, code=0	{"WT_Male":495,"1700024P04Rik_HOM_tm1b_Male":3,"variability":1,"Formula":"Y2_M1 ~ Genotype"}	0.197423	0.806819
1700024P04Rik_HOM_tm1b	Sanger_HistologiX	3	B6N	16.2	2_S2	FALSE	Mixed Model framework, linear mixed-effects model, equation withoutWeight	2_S2	1	1	0.505819	0.00215688	0.00325279	0.507818	Female: NA, Male: 2.38%	NA	NA	NA	NA	NA	NA	WT	0.449532	1700024P04Rik_HOM_tm1b	NA	0.872242	0.424149	0.0906277	0.000304882	0	NA	NA	NA	NA	NA	NA	NA	If phenotype is significant it is for the one sex tested	lambda=NA, scaleShift=NA, transformed=FALSE, code=0	{"WT_Male":495,"1700024P04Rik_HOM_tm1b_Male":3,"variability":0.886,"Formula":"Y2_S2 ~ Genotype"}	0.505819	0.933657
1700029H14Rik_HOM_tm2b	Sanger_HistologiX	3	B6N	15.8	1_TBA	FALSE	Mixed Model framework, linear mixed-effects model, equation withoutWeight	1_TBA	1	1	0.41356	0.00979921	0.0120247	0.4158	Female: NA, Male: 3.08%	NA	NA	NA	NA	NA	NA	WT	0.000605802	1700029H14Rik_HOM_tm2b	NA	0.676756	0.00313893	0.318042	0.001001	0	NA	NA	NA	NA	NA	NA	NA	If phenotype is significant it is for the one sex tested	lambda=NA, scaleShift=NA, transformed=FALSE, code=0	{"WT_Male":495,"1700029H14Rik_HOM_tm2b_Male":3,"variability":1,"Formula":"Y1_TBA ~ Genotype"}	0.41356	0.900719
1700029H14Rik_HOM_tm2b	Sanger_HistologiX	3	B6N	15.8	1_LV	FALSE	Mixed Model framework, linear mixed-effects model, equation withoutWeight	1_LV	1	1	0.795673	0.000126665	0.000487096	0.795021	Female: NA, Male: 6.84%	NA	NA	NA	NA	NA	NA	WT	7.52e-10	1700029H14Rik_HOM_tm2b	NA	0.00696074	7.37e-10	0.00185077	3.86e-05	0	NA	NA	NA	NA	NA	NA	NA	If phenotype is significant it is for the one sex tested	lambda=NA, scaleShift=NA, transformed=FALSE, code=0	{"WT_Male":495,"1700029H14Rik_HOM_tm2b_Male":3,"variability":1,"Formula":"Y1_LV ~ Genotype"}	0.795673	0.988105
1700029H14Rik_HOM_tm2b	Sanger_HistologiX	3	B6N	15.8	1_Cg	FALSE	Mixed Model framework, linear mixed-effects model, equation withoutWeight	1_Cg	1	1	0.398201	-0.000487427	0.000578235	0.399964	Female: NA, Male: -4.77%	NA	NA	NA	NA	NA	NA	WT	0.0210446	1700029H14Rik_HOM_tm2b	NA	0.439285	0.0114965	0.0102232	5.42e-05	0	NA	NA	NA	NA	NA	NA	NA	If phenotype is significant it is for the one sex tested	lambda=NA, scaleShift=NA, transformed=FALSE, code=0	{"WT_Male":495,"1700029H14Rik_HOM_tm2b_Male":3,"variability":1,"Formula":"Y1_Cg ~ Genotype"}	0.398201	0.895946
1700029H14Rik_HOM_tm2b	Sanger_HistologiX	3	B6N	15.8	1_Cg_Width	FALSE	Mixed Model framework, linear mixed-effects model, equation withoutWeight	1_Cg_Width	1	1	0.545902	-0.00161143	0.00265511	0.544395	Female: NA, Male: -1.76%	NA	NA	NA	NA	NA	NA	WT	0.644425	1700029H14Rik_HOM_tm2b	NA	0.664178	0.603789	0.0914422	0.000230216	0	NA	NA	NA	NA	NA	NA	NA	If phenotype is significant it is for the one sex tested	lambda=NA, scaleShift=NA, transformed=FALSE, code=0	{"WT_Male":495,"1700029H14Rik_HOM_tm2b_Male":3,"variability":0.867,"Formula":"Y1_Cg_Width ~ Genotype"}	0.545902	0.942107
1700029H14Rik_HOM_tm2b	Sanger_HistologiX	3	B6N	15.8	1_Cg_Height	FALSE	Mixed Model framework, linear mixed-effects model, equation withoutWeight	1_Cg_Height	1	1	0.939487	0.000464843	0.00630366	0.941268	Female: NA, Male: 0.3%	NA	NA	NA	NA	NA	NA	WT	0.130464	1700029H14Rik_HOM_tm2b	NA	0.0648892	0.0535545	0.155873	0.000538657	0	NA	NA	NA	NA	NA	NA	NA	If phenotype is significant it is for the one sex tested	lambda=NA, scaleShift=NA, transformed=FALSE, code=0	{"WT_Male":495,"1700029H14Rik_HOM_tm2b_Male":3,"variability":0.841,"Formula":"Y1_Cg_Height ~ Genotype"}	0.939487	0.997
1700029H14Rik_HOM_tm2b	Sanger_HistologiX	3	B6N	15.8	1_gcc	FALSE	Mixed Model framework, linear mixed-effects model, equation withoutWeight	1_gcc	1	1	0.541239	-0.000369915	0.000604932	0.541361	Female: NA, Male: -3.82%	NA	NA	NA	NA	NA	NA	WT	0.688001	1700029H14Rik_HOM_tm2b	NA	0.212056	0.627689	0.00967687	5.68e-05	0	NA	NA	NA	NA	NA	NA	NA	If phenotype is significant it is for the one sex tested	lambda=NA, scaleShift=NA, transformed=FALSE, code=0	{"WT_Male":495,"1700029H14Rik_HOM_tm2b_Male":3,"variability":1,"Formula":"Y1_gcc ~ Genotype"}	0.541239	0.940939
1700029H14Rik_HOM_tm2b	Sanger_HistologiX	3	B6N	15.8	1_gcc_Width_T	FALSE	Mixed Model framework, linear mixed-effects model, equation withoutWeight	1_gcc_Width_T	1	1	0.446342	0.0049816	0.00656317	0.44847	Female: NA, Male: 3.13%	NA	NA	NA	NA	NA	NA	WT	0.286747	1700029H14Rik_HOM_tm2b	NA	0.190991	0.265445	0.159017	0.000579147	0	NA	NA	NA	NA	NA	NA	NA	If phenotype is significant it is for the one sex tested	lambda=NA, scaleShift=NA, transformed=FALSE, code=0	{"WT_Male":495,"1700029H14Rik_HOM_tm2b_Male":3,"variability":0.9,"Formula":"Y1_gcc_Width_T ~ Genotype"}	0.446342	0.911947
1700029H14Rik_HOM_tm2b	Sanger_HistologiX	3	B6N	15.8	1_gcc_Height	FALSE	Mixed Model framework, linear mixed-effects model, equation withoutWeight	1_gcc_Height	1	1	0.233939	0.0033319	0.00280525	0.235933	Female: NA, Male: 7.57%	NA	NA	NA	NA	NA	NA	WT	0.851512	1700029H14Rik_HOM_tm2b	NA	0.537295	0.792101	0.0439918	0.000245398	0	NA	NA	NA	NA	NA	NA	NA	If phenotype is significant it is for the one sex tested	lambda=NA, scaleShift=NA, transformed=FALSE, code=0	{"WT_Male":495,"1700029H14Rik_HOM_tm2b_Male":3,"variability":0.777,"Formula":"Y1_gcc_Height ~ Genotype"}	0.233939	0.82819
1700029H14Rik_HOM_tm2b	Sanger_HistologiX	3	B6N	15.8	1_CPu	FALSE	Mixed Model framework, linear mixed-effects model, equation withoutWeight	1_CPu	1	1	0.147536	0.00347198	0.0023968	0.148559	Female: NA, Male: 11.42%	NA	NA	NA	NA	NA	NA	WT	0.0448682	1700029H14Rik_HOM_tm2b	NA	0.886121	0.181839	0.0303952	0.000210223	0	NA	NA	NA	NA	NA	NA	NA	If phenotype is significant it is for the one sex tested	lambda=NA, scaleShift=NA, transformed=FALSE, code=0	{"WT_Male":495,"1700029H14Rik_HOM_tm2b_Male":3,"variability":1,"Formula":"Y1_CPu ~ Genotype"}	0.147536	0.76796
1700029H14Rik_HOM_tm2b	Sanger_HistologiX	3	B6N	15.8	1_aca	FALSE	Mixed Model framework, linear mixed-effects model, equation withoutWeight	1_aca	1	1	0.878615	5.68e-06	3.66e-05	0.876832	Female: NA, Male: 0.82%	NA	NA	NA	NA	NA	NA	WT	0.54193	1700029H14Rik_HOM_tm2b	NA	0.358895	0.476122	0.000689419	3.09e-06	0	NA	NA	NA	NA	NA	NA	NA	If phenotype is significant it is for the one sex tested	lambda=NA, scaleShift=NA, transformed=FALSE, code=0	{"WT_Male":495,"1700029H14Rik_HOM_tm2b_Male":3,"variability":0.998,"Formula":"Y1_aca ~ Genotype"}	0.878615	0.992638
1700029H14Rik_HOM_tm2b	Sanger_HistologiX	3	B6N	15.8	1_Pir	FALSE	Mixed Model framework, linear mixed-effects model, equation withoutWeight	1_Pir	1	1	0.185092	0.00022703	0.000170207	0.183327	Female: NA, Male: 14.02%	NA	NA	NA	NA	NA	NA	WT	0.0113767	1700029H14Rik_HOM_tm2b	NA	0.0557705	0.255788	0.00161952	1.59e-05	0	NA	NA	NA	NA	NA	NA	NA	If phenotype is significant it is for the one sex tested	lambda=NA, scaleShift=NA, transformed=FALSE, code=0	{"WT_Male":495,"1700029H14Rik_HOM_tm2b_Male":3,"variability":1,"Formula":"Y1_Pir ~ Genotype"}	0.185092	0.794556
1700029H14Rik_HOM_tm2b	Sanger_HistologiX	3	B6N	15.8	1_M1	FALSE	Mixed Model framework, linear mixed-effects model, equation withoutWeight	1_M1	1	1	0.964405	-0.000157338	0.00319437	0.960751	Female: NA, Male: -0.13%	NA	NA	NA	NA	NA	NA	WT	0.00874905	1700029H14Rik_HOM_tm2b	NA	0.26226	0.00420348	0.124908	0.000281609	0	NA	NA	NA	NA	NA	NA	NA	If phenotype is significant it is for the one sex tested	lambda=NA, scaleShift=NA, transformed=FALSE, code=0	{"WT_Male":495,"1700029H14Rik_HOM_tm2b_Male":3,"variability":1,"Formula":"Y1_M1 ~ Genotype"}	0.964405	0.998652
1700029H14Rik_HOM_tm2b	Sanger_HistologiX	3	B6N	15.8	1_S2	FALSE	Mixed Model framework, linear mixed-effects model, equation withoutWeight	1_S2	1	1	0.0589913	0.00733752	0.0038874	0.0601143	Female: NA, Male: 6.96%	NA	NA	NA	NA	NA	NA	WT	0.843846	1700029H14Rik_HOM_tm2b	NA	0.746365	0.570956	0.105467	0.000339386	0	NA	NA	NA	NA	NA	NA	NA	If phenotype is significant it is for the one sex tested	lambda=NA, scaleShift=NA, transformed=FALSE, code=0	{"WT_Male":495,"1700029H14Rik_HOM_tm2b_Male":3,"variability":0.892,"Formula":"Y1_S2 ~ Genotype"}	0.0589913	0.631361
1700029H14Rik_HOM_tm2b	Sanger_HistologiX	3	B6N	15.8	2_TBA	FALSE	Mixed Model framework, linear mixed-effects model, equation withoutWeight	2_TBA	1	1	0.687245	-0.00752553	0.0187531	0.688506	Female: NA, Male: -1.67%	NA	NA	NA	NA	NA	NA	WT	1.5e-05	1700029H14Rik_HOM_tm2b	NA	0.894263	0.000317995	0.451802	0.00165482	0	NA	NA	NA	NA	NA	NA	NA	If phenotype is significant it is for the one sex tested	lambda=NA, scaleShift=NA, transformed=FALSE, code=0	{"WT_Male":495,"1700029H14Rik_HOM_tm2b_Male":3,"variability":1,"Formula":"Y2_TBA ~ Genotype"}	0.687245	0.970702
1700029H14Rik_HOM_tm2b	Sanger_HistologiX	3	B6N	15.8	2_LV	FALSE	Mixed Model framework, linear mixed-effects model, equation withoutWeight	2_LV	1	1	0.631207	-0.000483075	0.00101587	0.634777	Female: NA, Male: -17.03%	NA	NA	NA	NA	NA	NA	WT	1.88e-08	1700029H14Rik_HOM_tm2b	NA	8.1e-09	7.37e-10	0.00283611	9.03e-05	0	NA	NA	NA	NA	NA	NA	NA	If phenotype is significant it is for the one sex tested	lambda=NA, scaleShift=NA, transformed=FALSE, code=0	{"WT_Male":495,"1700029H14Rik_HOM_tm2b_Male":3,"variability":1,"Formula":"Y2_LV ~ Genotype"}	0.631207	0.960482
1700029H14Rik_HOM_tm2b	Sanger_HistologiX	3	B6N	15.8	2_D3V	FALSE	Mixed Model framework, linear mixed-effects model, equation withoutWeight	2_D3V	1	1	0.605077	-0.000193915	0.000376737	0.607148	Female: NA, Male: -7.41%	NA	NA	NA	NA	NA	NA	WT	7.9e-06	1700029H14Rik_HOM_tm2b	NA	8.73e-05	4.36e-06	0.00261844	3.19e-05	0	NA	NA	NA	NA	NA	NA	NA	If phenotype is significant it is for the one sex tested	lambda=NA, scaleShift=NA, transformed=FALSE, code=0	{"WT_Male":495,"1700029H14Rik_HOM_tm2b_Male":3,"variability":0.998,"Formula":"Y2_D3V ~ Genotype"}	0.605077	0.955555
1700029H14Rik_HOM_tm2b	Sanger_HistologiX	3	B6N	15.8	2_RSGc	FALSE	Mixed Model framework, linear mixed-effects model, equation withoutWeight	2_RSGc	1	1	0.501737	0.000216173	0.000322923	0.503769	Female: NA, Male: 4.73%	NA	NA	NA	NA	NA	NA	WT	0.0305185	1700029H14Rik_HOM_tm2b	NA	0.23646	0.00440376	0.00456775	2.93e-05	0	NA	NA	NA	NA	NA	NA	NA	If phenotype is significant it is for the one sex tested	lambda=NA, scaleShift=NA, transformed=FALSE, code=0	{"WT_Male":495,"1700029H14Rik_HOM_tm2b_Male":3,"variability":0.998,"Formula":"Y2_RSGc ~ Genotype"}	0.501737	0.931387
1700029H14Rik_HOM_tm2b	Sanger_HistologiX	3	B6N	15.8	2_RSGc_Width	FALSE	Mixed Model framework, linear mixed-effects model, equation withoutWeight	2_RSGc_Width	1	1	0.796183	0.000578567	0.00228839	0.800585	Female: NA, Male: 0.85%	NA	NA	NA	NA	NA	NA	WT	0.0229599	1700029H14Rik_HOM_tm2b	NA	0.99173	0.045009	0.0677224	0.00018859	0	NA	NA	NA	NA	NA	NA	NA	If phenotype is significant it is for the one sex tested	lambda=NA, scaleShift=NA, transformed=FALSE, code=0	{"WT_Male":495,"1700029H14Rik_HOM_tm2b_Male":3,"variability":0.857,"Formula":"Y2_RSGc_Width ~ Genotype"}	0.796183	0.988105
1700029H14Rik_HOM_tm2b	Sanger_HistologiX	3	B6N	15.8	2_RSGc_Height	FALSE	Mixed Model framework, linear mixed-effects model, equation withoutWeight	2_RSGc_Height	1	1	0.594623	0.0025006	0.00471252	0.596093	Female: NA, Male: 2.72%	NA	NA	NA	NA	NA	NA	WT	0.0583038	1700029H14Rik_HOM_tm2b	NA	0.758897	0.0467088	0.0919927	0.000420847	0	NA	NA	NA	NA	NA	NA	NA	If phenotype is significant it is for the one sex tested	lambda=NA, scaleShift=NA, transformed=FALSE, code=0	{"WT_Male":495,"1700029H14Rik_HOM_tm2b_Male":3,"variability":0.859,"Formula":"Y2_RSGc_Height ~ Genotype"}	0.594623	0.952323
1700029H14Rik_HOM_tm2b	Sanger_HistologiX	3	B6N	15.8	2_cc	FALSE	Mixed Model framework, linear mixed-effects model, equation withoutWeight	2_cc	1	1	0.992656	1.93e-05	0.0020977	0.99268	Female: NA, Male: 0.53%	NA	NA	NA	NA	NA	NA	WT	7.37e-10	1700029H14Rik_HOM_tm2b	NA	0	0	0.00363324	0.000162813	0	NA	NA	NA	NA	NA	NA	NA	If phenotype is significant it is for the one sex tested	lambda=NA, scaleShift=NA, transformed=FALSE, code=0	{"WT_Male":495,"1700029H14Rik_HOM_tm2b_Male":3,"variability":1,"Formula":"Y2_cc ~ Genotype"}	0.992656	0.999665
1700029H14Rik_HOM_tm2b	Sanger_HistologiX	3	B6N	15.8	2_cc_Width	FALSE	Mixed Model framework, linear mixed-effects model, equation withoutWeight	2_cc_Width	1	1	0.93235	-0.000448432	0.00531725	0.932849	Female: NA, Male: -0.41%	NA	NA	NA	NA	NA	NA	WT	0.77466	1700029H14Rik_HOM_tm2b	NA	0.569454	0.816162	0.109449	0.000431738	0	NA	NA	NA	NA	NA	NA	NA	If phenotype is significant it is for the one sex tested	lambda=NA, scaleShift=NA, transformed=FALSE, code=0	{"WT_Male":495,"1700029H14Rik_HOM_tm2b_Male":3,"variability":0.847,"Formula":"Y2_cc_Width ~ Genotype"}	0.93235	0.996612
1700029H14Rik_HOM_tm2b	Sanger_HistologiX	3	B6N	15.8	2_cc_Height	FALSE	Mixed Model framework, linear mixed-effects model, equation withoutWeight	2_cc_Height	1	1	0.683299	0.000780795	0.00190194	0.681731	Female: NA, Male: 2.79%	NA	NA	NA	NA	NA	NA	WT	0.00629609	1700029H14Rik_HOM_tm2b	NA	0.0404613	0.00121862	0.0280027	0.000160782	0	NA	NA	NA	NA	NA	NA	NA	If phenotype is significant it is for the one sex tested	lambda=NA, scaleShift=NA, transformed=FALSE, code=0	{"WT_Male":495,"1700029H14Rik_HOM_tm2b_Male":3,"variability":0.673,"Formula":"Y2_cc_Height ~ Genotype"}	0.683299	0.969602
1700029H14Rik_HOM_tm2b	Sanger_HistologiX	3	B6N	15.8	2_dhc	FALSE	Mixed Model framework, linear mixed-effects model, equation withoutWeight	2_dhc	1	1	0.270448	-5.43e-05	4.93e-05	0.271066	Female: NA, Male: -14.01%	NA	NA	NA	NA	NA	NA	WT	1.72e-06	1700029H14Rik_HOM_tm2b	NA	2.96e-08	1.26e-07	0.000387957	4.35e-06	0	NA	NA	NA	NA	NA	NA	NA	If phenotype is significant it is for the one sex tested	lambda=NA, scaleShift=NA, transformed=FALSE, code=0	{"WT_Male":495,"1700029H14Rik_HOM_tm2b_Male":3,"variability":0.984,"Formula":"Y2_dhc ~ Genotype"}	0.270448	0.846857
1700029H14Rik_HOM_tm2b	Sanger_HistologiX	3	B6N	15.8	2_AM	FALSE	Mixed Model framework, linear mixed-effects model, equation withoutWeight	2_AM	1	1	0.139404	-0.00129614	0.000878082	0.141028	Female: NA, Male: -22.04%	NA	NA	NA	NA	NA	NA	WT	0.0562211	1700029H14Rik_HOM_tm2b	NA	0.136855	0.254023	0.00588109	7.91e-05	0	NA	NA	NA	NA	NA	NA	NA	If phenotype is significant it is for the one sex tested	lambda=NA, scaleShift=NA, transformed=FALSE, code=0	{"WT_Male":495,"1700029H14Rik_HOM_tm2b_Male":3,"variability":1,"Formula":"Y2_AM ~ Genotype"}	0.139404	0.759503
1700029H14Rik_HOM_tm2b	Sanger_HistologiX	3	B6N	15.8	2_Pir	FALSE	Mixed Model framework, linear mixed-effects model, equation withoutWeight	2_Pir	1	1	0.626575	8.76e-05	0.000180122	0.627047	Female: NA, Male: 4.65%	NA	NA	NA	NA	NA	NA	WT	0.0369704	1700029H14Rik_HOM_tm2b	NA	0.00167083	0.00673721	0.00188605	1.69e-05	0	NA	NA	NA	NA	NA	NA	NA	If phenotype is significant it is for the one sex tested	lambda=NA, scaleShift=NA, transformed=FALSE, code=0	{"WT_Male":495,"1700029H14Rik_HOM_tm2b_Male":3,"variability":1,"Formula":"Y2_Pir ~ Genotype"}	0.626575	0.959527
1700029H14Rik_HOM_tm2b	Sanger_HistologiX	3	B6N	15.8	2_ic	FALSE	Mixed Model framework, linear mixed-effects model, equation withoutWeight	2_ic	1	1	0.219092	-0.000583112	0.000475436	0.221038	Female: NA, Male: -5.93%	NA	NA	NA	NA	NA	NA	WT	0.0605802	1700029H14Rik_HOM_tm2b	NA	0.926967	0.0611573	0.00984072	4.08e-05	0	NA	NA	NA	NA	NA	NA	NA	If phenotype is significant it is for the one sex tested	lambda=NA, scaleShift=NA, transformed=FALSE, code=0	{"WT_Male":495,"1700029H14Rik_HOM_tm2b_Male":3,"variability":1,"Formula":"Y2_ic ~ Genotype"}	0.219092	0.819966
1700029H14Rik_HOM_tm2b	Sanger_HistologiX	3	B6N	15.8	2_opt	FALSE	Mixed Model framework, linear mixed-effects model, equation withoutWeight	2_opt	1	1	0.555544	-9.71e-05	0.000165323	0.557267	Female: NA, Male: -6.9%	NA	NA	NA	NA	NA	NA	WT	3.16e-06	1700029H14Rik_HOM_tm2b	NA	7.35e-05	4.07e-05	0.00140748	1.34e-05	0	NA	NA	NA	NA	NA	NA	NA	If phenotype is significant it is for the one sex tested	lambda=NA, scaleShift=NA, transformed=FALSE, code=0	{"WT_Male":495,"1700029H14Rik_HOM_tm2b_Male":3,"variability":1,"Formula":"Y2_opt ~ Genotype"}	0.555544	0.944262
1700029H14Rik_HOM_tm2b	Sanger_HistologiX	3	B6N	15.8	2_mt	FALSE	Mixed Model framework, linear mixed-effects model, equation withoutWeight	2_mt	1	1	0.185292	3.1e-05	2.34e-05	0.184946	Female: NA, Male: 11.39%	NA	NA	NA	NA	NA	NA	WT	0.016617	1700029H14Rik_HOM_tm2b	NA	0.00321533	0.027495	0.0002725	2.12e-06	0	NA	NA	NA	NA	NA	NA	NA	If phenotype is significant it is for the one sex tested	lambda=NA, scaleShift=NA, transformed=FALSE, code=0	{"WT_Male":495,"1700029H14Rik_HOM_tm2b_Male":3,"variability":0.994,"Formula":"Y2_mt ~ Genotype"}	0.185292	0.794691
1700029H14Rik_HOM_tm2b	Sanger_HistologiX	3	B6N	15.8	2_fi	FALSE	Mixed Model framework, linear mixed-effects model, equation withoutWeight	2_fi	1	1	0.734286	8.19e-05	0.000243027	0.736409	Female: NA, Male: 2.18%	NA	NA	NA	NA	NA	NA	WT	0.389973	1700029H14Rik_HOM_tm2b	NA	0.117087	0.551566	0.00375463	2.19e-05	0	NA	NA	NA	NA	NA	NA	NA	If phenotype is significant it is for the one sex tested	lambda=NA, scaleShift=NA, transformed=FALSE, code=0	{"WT_Male":495,"1700029H14Rik_HOM_tm2b_Male":3,"variability":1,"Formula":"Y2_fi ~ Genotype"}	0.734286	0.976711
1700029H14Rik_HOM_tm2b	Sanger_HistologiX	3	B6N	15.8	2_Hb	FALSE	Mixed Model framework, linear mixed-effects model, equation withoutWeight	2_Hb	1	1	0.229241	-8.47e-05	7.05e-05	0.231047	Female: NA, Male: -11.53%	NA	NA	NA	NA	NA	NA	WT	0.00916981	1700029H14Rik_HOM_tm2b	NA	1.83e-05	2.16e-06	0.000734363	7.44e-06	0	NA	NA	NA	NA	NA	NA	NA	If phenotype is significant it is for the one sex tested	lambda=NA, scaleShift=NA, transformed=FALSE, code=0	{"WT_Male":495,"1700029H14Rik_HOM_tm2b_Male":3,"variability":0.994,"Formula":"Y2_Hb ~ Genotype"}	0.229241	0.825695
1700029H14Rik_HOM_tm2b	Sanger_HistologiX	3	B6N	15.8	2_HP	FALSE	Mixed Model framework, linear mixed-effects model, equation withoutWeight	2_HP	1	1	0.967913	-0.000125098	0.00310431	0.967884	Female: NA, Male: -0.34%	NA	NA	NA	NA	NA	NA	WT	0.392208	1700029H14Rik_HOM_tm2b	NA	0.261701	0.0798293	0.037116	0.000296256	0	NA	NA	NA	NA	NA	NA	NA	If phenotype is significant it is for the one sex tested	lambda=NA, scaleShift=NA, transformed=FALSE, code=0	{"WT_Male":495,"1700029H14Rik_HOM_tm2b_Male":3,"variability":1,"Formula":"Y2_HP ~ Genotype"}	0.967913	0.99904
1700029H14Rik_HOM_tm2b	Sanger_HistologiX	3	B6N	15.8	2_TILpy	FALSE	Mixed Model framework, linear mixed-effects model, equation withoutWeight	2_TILpy	1	1	0.651139	0.0158669	0.0352446	0.652915	Female: NA, Male: 2.59%	NA	NA	NA	NA	NA	NA	WT	0.285747	1700029H14Rik_HOM_tm2b	NA	0.10134	0.560143	0.61154	0.00332428	0	NA	NA	NA	NA	NA	NA	NA	If phenotype is significant it is for the one sex tested	lambda=NA, scaleShift=NA, transformed=FALSE, code=0	{"WT_Male":495,"1700029H14Rik_HOM_tm2b_Male":3,"variability":1,"Formula":"Y2_TILpy ~ Genotype"}	0.651139	0.964883
1700029H14Rik_HOM_tm2b	Sanger_HistologiX	3	B6N	15.8	2_DG	FALSE	Mixed Model framework, linear mixed-effects model, equation withoutWeight	2_DG	1	1	0.19551	-0.0141179	0.0109245	0.197304	Female: NA, Male: -8.97%	NA	NA	NA	NA	NA	NA	WT	0.631098	1700029H14Rik_HOM_tm2b	NA	5.68e-05	0.122363	0.157467	0.00109997	0	NA	NA	NA	NA	NA	NA	NA	If phenotype is significant it is for the one sex tested	lambda=NA, scaleShift=NA, transformed=FALSE, code=0	{"WT_Male":495,"1700029H14Rik_HOM_tm2b_Male":3,"variability":1,"Formula":"Y2_DG ~ Genotype"}	0.19551	0.805302
1700029H14Rik_HOM_tm2b	Sanger_HistologiX	3	B6N	15.8	2_Mol	FALSE	Mixed Model framework, linear mixed-effects model, equation withoutWeight	2_Mol	1	1	0.679786	0.00037111	0.000894309	0.67848	Female: NA, Male: 3.7%	NA	NA	NA	NA	NA	NA	WT	1.07e-06	1700029H14Rik_HOM_tm2b	NA	0.00131954	2.05e-07	0.0100323	7.7e-05	0	NA	NA	NA	NA	NA	NA	NA	If phenotype is significant it is for the one sex tested	lambda=NA, scaleShift=NA, transformed=FALSE, code=0	{"WT_Male":495,"1700029H14Rik_HOM_tm2b_Male":3,"variability":0.9,"Formula":"Y2_Mol ~ Genotype"}	0.679786	0.969178
1700029H14Rik_HOM_tm2b	Sanger_HistologiX	3	B6N	15.8	2_Rad	FALSE	Mixed Model framework, linear mixed-effects model, equation withoutWeight	2_Rad	1	1	0.814176	0.000373084	0.00159391	0.815101	Female: NA, Male: 1.53%	NA	NA	NA	NA	NA	NA	WT	0.472915	1700029H14Rik_HOM_tm2b	NA	0.132052	0.435047	0.0243413	0.000135131	0	NA	NA	NA	NA	NA	NA	NA	If phenotype is significant it is for the one sex tested	lambda=NA, scaleShift=NA, transformed=FALSE, code=0	{"WT_Male":495,"1700029H14Rik_HOM_tm2b_Male":3,"variability":0.95,"Formula":"Y2_Rad ~ Genotype"}	0.814176	0.989704
1700029H14Rik_HOM_tm2b	Sanger_HistologiX	3	B6N	15.8	2_Or	FALSE	Mixed Model framework, linear mixed-effects model, equation withoutWeight	2_Or	1	1	0.123891	0.00155511	0.00101184	0.125433	Female: NA, Male: 9.54%	NA	NA	NA	NA	NA	NA	WT	0.485098	1700029H14Rik_HOM_tm2b	NA	0.798085	0.246223	0.0163074	8.93e-05	0	NA	NA	NA	NA	NA	NA	NA	If phenotype is significant it is for the one sex tested	lambda=NA, scaleShift=NA, transformed=FALSE, code=0	{"WT_Male":495,"1700029H14Rik_HOM_tm2b_Male":3,"variability":0.986,"Formula":"Y2_Or ~ Genotype"}	0.123891	0.743
1700029H14Rik_HOM_tm2b	Sanger_HistologiX	3	B6N	15.8	2_M1	FALSE	Mixed Model framework, linear mixed-effects model, equation withoutWeight	2_M1	1	1	0.969568	-0.000169497	0.00410106	0.967062	Female: NA, Male: -0.19%	NA	NA	NA	NA	NA	NA	WT	0.126147	1700029H14Rik_HOM_tm2b	NA	0.00380317	0.076562	0.0874094	0.000356399	0	NA	NA	NA	NA	NA	NA	NA	If phenotype is significant it is for the one sex tested	lambda=NA, scaleShift=NA, transformed=FALSE, code=0	{"WT_Male":495,"1700029H14Rik_HOM_tm2b_Male":3,"variability":1,"Formula":"Y2_M1 ~ Genotype"}	0.969568	0.99904
1700029H14Rik_HOM_tm2b	Sanger_HistologiX	3	B6N	15.8	2_S2	FALSE	Mixed Model framework, linear mixed-effects model, equation withoutWeight	2_S2	1	1	0.799252	0.000873979	0.00347941	0.801852	Female: NA, Male: 0.96%	NA	NA	NA	NA	NA	NA	WT	0.448967	1700029H14Rik_HOM_tm2b	NA	0.823995	0.398255	0.0906295	0.000305007	0	NA	NA	NA	NA	NA	NA	NA	If phenotype is significant it is for the one sex tested	lambda=NA, scaleShift=NA, transformed=FALSE, code=0	{"WT_Male":495,"1700029H14Rik_HOM_tm2b_Male":3,"variability":0.888,"Formula":"Y2_S2 ~ Genotype"}	0.799252	0.988116
1700034J05Rik_HOM_tm1a	Sanger_HistologiX	3	B6N	16	1_TBA	FALSE	Mixed Model framework, linear mixed-effects model, equation withoutWeight	1_TBA	1	1	0.285412	0.0129615	0.0121652	0.287878	Female: NA, Male: 4.08%	NA	NA	NA	NA	NA	NA	WT	0.000617471	1700034J05Rik_HOM_tm1a	NA	0.535461	0.00236761	0.31805	0.000999382	0	NA	NA	NA	NA	NA	NA	NA	If phenotype is significant it is for the one sex tested	lambda=NA, scaleShift=NA, transformed=FALSE, code=0	{"WT_Male":495,"1700034J05Rik_HOM_tm1a_Male":3,"variability":1,"Formula":"Y1_TBA ~ Genotype"}	0.285412	0.851339
1700034J05Rik_HOM_tm1a	Sanger_HistologiX	3	B6N	16	1_LV	FALSE	Mixed Model framework, linear mixed-effects model, equation withoutWeight	1_LV	1	1	0.530155	-0.000307036	0.000488775	0.530562	Female: NA, Male: -16.59%	NA	NA	NA	NA	NA	NA	WT	7.44e-10	1700034J05Rik_HOM_tm1a	NA	0.00790091	7.37e-10	0.00185091	3.86e-05	0	NA	NA	NA	NA	NA	NA	NA	If phenotype is significant it is for the one sex tested	lambda=NA, scaleShift=NA, transformed=FALSE, code=0	{"WT_Male":495,"1700034J05Rik_HOM_tm1a_Male":3,"variability":1,"Formula":"Y1_LV ~ Genotype"}	0.530155	0.93953
1700034J05Rik_HOM_tm1a	Sanger_HistologiX	3	B6N	16	1_Cg	FALSE	Mixed Model framework, linear mixed-effects model, equation withoutWeight	1_Cg	1	1	0.361673	0.000566127	0.000621837	0.363635	Female: NA, Male: 5.54%	NA	NA	NA	NA	NA	NA	WT	0.0197052	1700034J05Rik_HOM_tm1a	NA	0.423226	0.011916	0.0102244	5.42e-05	0	NA	NA	NA	NA	NA	NA	NA	If phenotype is significant it is for the one sex tested	lambda=NA, scaleShift=NA, transformed=FALSE, code=0	{"WT_Male":495,"1700034J05Rik_HOM_tm1a_Male":3,"variability":1,"Formula":"Y1_Cg ~ Genotype"}	0.361673	0.884368
1700034J05Rik_HOM_tm1a	Sanger_HistologiX	3	B6N	16	1_Cg_Width	FALSE	Mixed Model framework, linear mixed-effects model, equation withoutWeight	1_Cg_Width	1	1	0.882761	-0.000400273	0.00273148	0.883633	Female: NA, Male: -0.44%	NA	NA	NA	NA	NA	NA	WT	0.647303	1700034J05Rik_HOM_tm1a	NA	0.550176	0.501271	0.091439	0.000230335	0	NA	NA	NA	NA	NA	NA	NA	If phenotype is significant it is for the one sex tested	lambda=NA, scaleShift=NA, transformed=FALSE, code=0	{"WT_Male":495,"1700034J05Rik_HOM_tm1a_Male":3,"variability":0.867,"Formula":"Y1_Cg_Width ~ Genotype"}	0.882761	0.993303
1700034J05Rik_HOM_tm1a	Sanger_HistologiX	3	B6N	16	1_Cg_Height	FALSE	Mixed Model framework, linear mixed-effects model, equation withoutWeight	1_Cg_Height	1	1	0.338531	0.00615559	0.00644615	0.340698	Female: NA, Male: 3.95%	NA	NA	NA	NA	NA	NA	WT	0.127362	1700034J05Rik_HOM_tm1a	NA	0.0729131	0.045988	0.155867	0.00053856	0	NA	NA	NA	NA	NA	NA	NA	If phenotype is significant it is for the one sex tested	lambda=NA, scaleShift=NA, transformed=FALSE, code=0	{"WT_Male":495,"1700034J05Rik_HOM_tm1a_Male":3,"variability":0.845,"Formula":"Y1_Cg_Height ~ Genotype"}	0.338531	0.877464
1700034J05Rik_HOM_tm1a	Sanger_HistologiX	3	B6N	16	1_gcc	FALSE	Mixed Model framework, linear mixed-effects model, equation withoutWeight	1_gcc	1	1	0.201575	0.000829692	0.000651046	0.203911	Female: NA, Male: 8.57%	NA	NA	NA	NA	NA	NA	WT	0.687562	1700034J05Rik_HOM_tm1a	NA	0.238544	0.681041	0.00967625	5.68e-05	0	NA	NA	NA	NA	NA	NA	NA	If phenotype is significant it is for the one sex tested	lambda=NA, scaleShift=NA, transformed=FALSE, code=0	{"WT_Male":495,"1700034J05Rik_HOM_tm1a_Male":3,"variability":1,"Formula":"Y1_gcc ~ Genotype"}	0.201575	0.810081
1700034J05Rik_HOM_tm1a	Sanger_HistologiX	3	B6N	16	1_gcc_Width_T	FALSE	Mixed Model framework, linear mixed-effects model, equation withoutWeight	1_gcc_Width_T	1	1	0.476591	0.00482852	0.00680864	0.478992	Female: NA, Male: 3.04%	NA	NA	NA	NA	NA	NA	WT	0.285409	1700034J05Rik_HOM_tm1a	NA	0.195716	0.205044	0.159023	0.000578754	0	NA	NA	NA	NA	NA	NA	NA	If phenotype is significant it is for the one sex tested	lambda=NA, scaleShift=NA, transformed=FALSE, code=0	{"WT_Male":495,"1700034J05Rik_HOM_tm1a_Male":3,"variability":0.902,"Formula":"Y1_gcc_Width_T ~ Genotype"}	0.476591	0.923136
1700034J05Rik_HOM_tm1a	Sanger_HistologiX	3	B6N	16	1_gcc_Width_B	FALSE	Mixed Model framework, linear mixed-effects model, equation withoutWeight	1_gcc_Width_B	1	1	0.592117	0.00392795	0.00732728	0.592468	Female: NA, Male: 5.2%	NA	NA	NA	NA	NA	NA	WT	5.21e-05	1700034J05Rik_HOM_tm1a	NA	0.395682	7.79e-05	0.0755088	0.000614482	0	NA	NA	NA	NA	NA	NA	NA	If phenotype is significant it is for the one sex tested	lambda=NA, scaleShift=NA, transformed=FALSE, code=0	{"WT_Male":495,"1700034J05Rik_HOM_tm1a_Male":3,"variability":0.894,"Formula":"Y1_gcc_Width_B ~ Genotype"}	0.592117	0.951815
1700034J05Rik_HOM_tm1a	Sanger_HistologiX	3	B6N	16	1_gcc_Height	FALSE	Mixed Model framework, linear mixed-effects model, equation withoutWeight	1_gcc_Height	1	1	0.249301	0.0033318	0.00289962	0.251826	Female: NA, Male: 7.57%	NA	NA	NA	NA	NA	NA	WT	0.850364	1700034J05Rik_HOM_tm1a	NA	0.537003	0.827926	0.0439926	0.000245352	0	NA	NA	NA	NA	NA	NA	NA	If phenotype is significant it is for the one sex tested	lambda=NA, scaleShift=NA, transformed=FALSE, code=0	{"WT_Male":495,"1700034J05Rik_HOM_tm1a_Male":3,"variability":0.781,"Formula":"Y1_gcc_Height ~ Genotype"}	0.249301	0.836344
1700034J05Rik_HOM_tm1a	Sanger_HistologiX	3	B6N	16	1_CPu	FALSE	Mixed Model framework, linear mixed-effects model, equation withoutWeight	1_CPu	1	1	0.981923	5.42e-05	0.00248091	0.982586	Female: NA, Male: 0.18%	NA	NA	NA	NA	NA	NA	WT	0.0451465	1700034J05Rik_HOM_tm1a	NA	0.852873	0.178654	0.0303971	0.000210315	0	NA	NA	NA	NA	NA	NA	NA	If phenotype is significant it is for the one sex tested	lambda=NA, scaleShift=NA, transformed=FALSE, code=0	{"WT_Male":495,"1700034J05Rik_HOM_tm1a_Male":3,"variability":1,"Formula":"Y1_CPu ~ Genotype"}	0.981923	0.999561
1700034J05Rik_HOM_tm1a	Sanger_HistologiX	3	B6N	16	1_aca	FALSE	Mixed Model framework, linear mixed-effects model, equation withoutWeight	1_aca	1	1	0.263348	4.15e-05	3.72e-05	0.265799	Female: NA, Male: 6.02%	NA	NA	NA	NA	NA	NA	WT	0.555373	1700034J05Rik_HOM_tm1a	NA	0.374749	0.514325	0.00068947	3.09e-06	0	NA	NA	NA	NA	NA	NA	NA	If phenotype is significant it is for the one sex tested	lambda=NA, scaleShift=NA, transformed=FALSE, code=0	{"WT_Male":495,"1700034J05Rik_HOM_tm1a_Male":3,"variability":0.998,"Formula":"Y1_aca ~ Genotype"}	0.263348	0.842144
1700034J05Rik_HOM_tm1a	Sanger_HistologiX	3	B6N	16	1_Pir	FALSE	Mixed Model framework, linear mixed-effects model, equation withoutWeight	1_Pir	1	1	0.29445	-0.000191736	0.000183186	0.296434	Female: NA, Male: -11.84%	NA	NA	NA	NA	NA	NA	WT	0.0115549	1700034J05Rik_HOM_tm1a	NA	0.0577783	0.350146	0.00161991	1.6e-05	0	NA	NA	NA	NA	NA	NA	NA	If phenotype is significant it is for the one sex tested	lambda=NA, scaleShift=NA, transformed=FALSE, code=0	{"WT_Male":495,"1700034J05Rik_HOM_tm1a_Male":3,"variability":1,"Formula":"Y1_Pir ~ Genotype"}	0.29445	0.854434
1700034J05Rik_HOM_tm1a	Sanger_HistologiX	3	B6N	16	1_M1	FALSE	Mixed Model framework, linear mixed-effects model, equation withoutWeight	1_M1	1	1	0.198747	0.00424446	0.00330965	0.20108	Female: NA, Male: 3.4%	NA	NA	NA	NA	NA	NA	WT	0.00768691	1700034J05Rik_HOM_tm1a	NA	0.244325	0.00347432	0.124898	0.000281305	0	NA	NA	NA	NA	NA	NA	NA	If phenotype is significant it is for the one sex tested	lambda=NA, scaleShift=NA, transformed=FALSE, code=0	{"WT_Male":495,"1700034J05Rik_HOM_tm1a_Male":3,"variability":1,"Formula":"Y1_M1 ~ Genotype"}	0.198747	0.807945
1700034J05Rik_HOM_tm1a	Sanger_HistologiX	3	B6N	16	1_S2	FALSE	Mixed Model framework, linear mixed-effects model, equation withoutWeight	1_S2	1	1	0.437074	0.00311647	0.00401696	0.438711	Female: NA, Male: 2.95%	NA	NA	NA	NA	NA	NA	WT	0.840996	1700034J05Rik_HOM_tm1a	NA	0.680148	0.469554	0.105466	0.000339677	0	NA	NA	NA	NA	NA	NA	NA	If phenotype is significant it is for the one sex tested	lambda=NA, scaleShift=NA, transformed=FALSE, code=0	{"WT_Male":495,"1700034J05Rik_HOM_tm1a_Male":3,"variability":0.894,"Formula":"Y1_S2 ~ Genotype"}	0.437074	0.910071
1700034J05Rik_HOM_tm1a	Sanger_HistologiX	3	B6N	16	2_TBA	FALSE	Mixed Model framework, linear mixed-effects model, equation withoutWeight	2_TBA	1	1	0.263002	0.0217136	0.0194339	0.265124	Female: NA, Male: 4.81%	NA	NA	NA	NA	NA	NA	WT	1.68e-05	1700034J05Rik_HOM_tm1a	NA	0.846328	0.000187038	0.451847	0.00165025	0	NA	NA	NA	NA	NA	NA	NA	If phenotype is significant it is for the one sex tested	lambda=NA, scaleShift=NA, transformed=FALSE, code=0	{"WT_Male":495,"1700034J05Rik_HOM_tm1a_Male":3,"variability":1,"Formula":"Y2_TBA ~ Genotype"}	0.263002	0.842103
1700034J05Rik_HOM_tm1a	Sanger_HistologiX	3	B6N	16	2_LV	FALSE	Mixed Model framework, linear mixed-effects model, equation withoutWeight	2_LV	1	1	0.322786	-0.0010443	0.00105934	0.325346	Female: NA, Male: -36.8%	NA	NA	NA	NA	NA	NA	WT	1.75e-08	1700034J05Rik_HOM_tm1a	NA	8.06e-09	7.37e-10	0.00283775	9.04e-05	0	NA	NA	NA	NA	NA	NA	NA	If phenotype is significant it is for the one sex tested	lambda=NA, scaleShift=NA, transformed=FALSE, code=0	{"WT_Male":495,"1700034J05Rik_HOM_tm1a_Male":3,"variability":1,"Formula":"Y2_LV ~ Genotype"}	0.322786	0.868302
1700034J05Rik_HOM_tm1a	Sanger_HistologiX	3	B6N	16	2_D3V	FALSE	Mixed Model framework, linear mixed-effects model, equation withoutWeight	2_D3V	1	1	0.267378	-0.000424987	0.000384038	0.269704	Female: NA, Male: -16.23%	NA	NA	NA	NA	NA	NA	WT	7.61e-06	1700034J05Rik_HOM_tm1a	NA	8.13e-05	3.45e-06	0.00261865	3.19e-05	0	NA	NA	NA	NA	NA	NA	NA	If phenotype is significant it is for the one sex tested	lambda=NA, scaleShift=NA, transformed=FALSE, code=0	{"WT_Male":495,"1700034J05Rik_HOM_tm1a_Male":3,"variability":0.998,"Formula":"Y2_D3V ~ Genotype"}	0.267378	0.844544
1700034J05Rik_HOM_tm1a	Sanger_HistologiX	3	B6N	16	2_RSGc	FALSE	Mixed Model framework, linear mixed-effects model, equation withoutWeight	2_RSGc	1	1	0.608139	0.00017395	0.000339946	0.609392	Female: NA, Male: 3.81%	NA	NA	NA	NA	NA	NA	WT	0.028432	1700034J05Rik_HOM_tm1a	NA	0.244935	0.00368282	0.00456657	2.93e-05	0	NA	NA	NA	NA	NA	NA	NA	If phenotype is significant it is for the one sex tested	lambda=NA, scaleShift=NA, transformed=FALSE, code=0	{"WT_Male":495,"1700034J05Rik_HOM_tm1a_Male":3,"variability":0.998,"Formula":"Y2_RSGc ~ Genotype"}	0.608139	0.956307
1700034J05Rik_HOM_tm1a	Sanger_HistologiX	3	B6N	16	2_RSGc_Width	FALSE	Mixed Model framework, linear mixed-effects model, equation withoutWeight	2_RSGc_Width	1	1	0.419259	-0.0018611	0.00231419	0.422171	Female: NA, Male: -2.75%	NA	NA	NA	NA	NA	NA	WT	0.0206386	1700034J05Rik_HOM_tm1a	NA	0.988627	0.0296013	0.0677175	0.000189459	0	NA	NA	NA	NA	NA	NA	NA	If phenotype is significant it is for the one sex tested	lambda=NA, scaleShift=NA, transformed=FALSE, code=0	{"WT_Male":495,"1700034J05Rik_HOM_tm1a_Male":3,"variability":0.855,"Formula":"Y2_RSGc_Width ~ Genotype"}	0.419259	0.903152
1700034J05Rik_HOM_tm1a	Sanger_HistologiX	3	B6N	16	2_RSGc_Height	FALSE	Mixed Model framework, linear mixed-effects model, equation withoutWeight	2_RSGc_Height	1	1	0.141363	0.00722637	0.00492236	0.14356	Female: NA, Male: 7.86%	NA	NA	NA	NA	NA	NA	WT	0.0544357	1700034J05Rik_HOM_tm1a	NA	0.689938	0.0315882	0.0919728	0.000421271	0	NA	NA	NA	NA	NA	NA	NA	If phenotype is significant it is for the one sex tested	lambda=NA, scaleShift=NA, transformed=FALSE, code=0	{"WT_Male":495,"1700034J05Rik_HOM_tm1a_Male":3,"variability":0.861,"Formula":"Y2_RSGc_Height ~ Genotype"}	0.141363	0.760871
1700034J05Rik_HOM_tm1a	Sanger_HistologiX	3	B6N	16	2_cc	FALSE	Mixed Model framework, linear mixed-effects model, equation withoutWeight	2_cc	1	1	0.947824	-0.000136995	0.00209765	0.947989	Female: NA, Male: -3.77%	NA	NA	NA	NA	NA	NA	WT	7.37e-10	1700034J05Rik_HOM_tm1a	NA	7.37e-10	7.37e-10	0.00363324	0.000162809	0	NA	NA	NA	NA	NA	NA	NA	If phenotype is significant it is for the one sex tested	lambda=NA, scaleShift=NA, transformed=FALSE, code=0	{"WT_Male":495,"1700034J05Rik_HOM_tm1a_Male":3,"variability":1,"Formula":"Y2_cc ~ Genotype"}	0.947824	0.997681
1700034J05Rik_HOM_tm1a	Sanger_HistologiX	3	B6N	16	2_cc_Width	FALSE	Mixed Model framework, linear mixed-effects model, equation withoutWeight	2_cc_Width	1	1	0.263924	0.00594128	0.0053318	0.266401	Female: NA, Male: 5.43%	NA	NA	NA	NA	NA	NA	WT	0.770143	1700034J05Rik_HOM_tm1a	NA	0.699123	0.83792	0.109454	0.000429816	0	NA	NA	NA	NA	NA	NA	NA	If phenotype is significant it is for the one sex tested	lambda=NA, scaleShift=NA, transformed=FALSE, code=0	{"WT_Male":495,"1700034J05Rik_HOM_tm1a_Male":3,"variability":0.849,"Formula":"Y2_cc_Width ~ Genotype"}	0.263924	0.842608
1700034J05Rik_HOM_tm1a	Sanger_HistologiX	3	B6N	16	2_cc_Height	FALSE	Mixed Model framework, linear mixed-effects model, equation withoutWeight	2_cc_Height	1	1	0.347997	0.00181332	0.00193625	0.35007	Female: NA, Male: 6.48%	NA	NA	NA	NA	NA	NA	WT	0.00671518	1700034J05Rik_HOM_tm1a	NA	0.0559511	0.000982257	0.0280047	0.000160853	0	NA	NA	NA	NA	NA	NA	NA	If phenotype is significant it is for the one sex tested	lambda=NA, scaleShift=NA, transformed=FALSE, code=0	{"WT_Male":495,"1700034J05Rik_HOM_tm1a_Male":3,"variability":0.677,"Formula":"Y2_cc_Height ~ Genotype"}	0.347997	0.880392
1700034J05Rik_HOM_tm1a	Sanger_HistologiX	3	B6N	16	2_dhc	FALSE	Mixed Model framework, linear mixed-effects model, equation withoutWeight	2_dhc	1	1	0.915372	5.41e-06	5.11e-05	0.915811	Female: NA, Male: 1.4%	NA	NA	NA	NA	NA	NA	WT	1.8e-06	1700034J05Rik_HOM_tm1a	NA	2.37e-08	1.26e-07	0.00038787	4.35e-06	0	NA	NA	NA	NA	NA	NA	NA	If phenotype is significant it is for the one sex tested	lambda=NA, scaleShift=NA, transformed=FALSE, code=0	{"WT_Male":495,"1700034J05Rik_HOM_tm1a_Male":3,"variability":0.984,"Formula":"Y2_dhc ~ Genotype"}	0.915372	0.996313
1700034J05Rik_HOM_tm1a	Sanger_HistologiX	3	B6N	16	2_AM	FALSE	Mixed Model framework, linear mixed-effects model, equation withoutWeight	2_AM	1	1	0.715987	-0.000333382	0.000920849	0.717682	Female: NA, Male: -5.67%	NA	NA	NA	NA	NA	NA	WT	0.054199	1700034J05Rik_HOM_tm1a	NA	0.147545	0.215701	0.00588209	7.91e-05	0	NA	NA	NA	NA	NA	NA	NA	If phenotype is significant it is for the one sex tested	lambda=NA, scaleShift=NA, transformed=FALSE, code=0	{"WT_Male":495,"1700034J05Rik_HOM_tm1a_Male":3,"variability":1,"Formula":"Y2_AM ~ Genotype"}	0.715987	0.974533
1700034J05Rik_HOM_tm1a	Sanger_HistologiX	3	B6N	16	2_Pir	FALSE	Mixed Model framework, linear mixed-effects model, equation withoutWeight	2_Pir	1	1	0.920877	-1.92e-05	0.000193447	0.921013	Female: NA, Male: -1.02%	NA	NA	NA	NA	NA	NA	WT	0.037393	1700034J05Rik_HOM_tm1a	NA	0.00243488	0.00839575	0.00188662	1.69e-05	0	NA	NA	NA	NA	NA	NA	NA	If phenotype is significant it is for the one sex tested	lambda=NA, scaleShift=NA, transformed=FALSE, code=0	{"WT_Male":495,"1700034J05Rik_HOM_tm1a_Male":3,"variability":1,"Formula":"Y2_Pir ~ Genotype"}	0.920877	0.996313
1700034J05Rik_HOM_tm1a	Sanger_HistologiX	3	B6N	16	2_ic	FALSE	Mixed Model framework, linear mixed-effects model, equation withoutWeight	2_ic	1	1	0.535904	0.000301756	0.000487798	0.536836	Female: NA, Male: 3.07%	NA	NA	NA	NA	NA	NA	WT	0.0665654	1700034J05Rik_HOM_tm1a	NA	0.909048	0.0567407	0.00984128	4.09e-05	0	NA	NA	NA	NA	NA	NA	NA	If phenotype is significant it is for the one sex tested	lambda=NA, scaleShift=NA, transformed=FALSE, code=0	{"WT_Male":495,"1700034J05Rik_HOM_tm1a_Male":3,"variability":1,"Formula":"Y2_ic ~ Genotype"}	0.535904	0.940193
1700034J05Rik_HOM_tm1a	Sanger_HistologiX	3	B6N	16	2_opt	FALSE	Mixed Model framework, linear mixed-effects model, equation withoutWeight	2_opt	1	1	0.649393	7.5e-05	0.00016613	0.651937	Female: NA, Male: 5.33%	NA	NA	NA	NA	NA	NA	WT	3.35e-06	1700034J05Rik_HOM_tm1a	NA	0.000154085	4.63e-05	0.00140769	1.34e-05	0	NA	NA	NA	NA	NA	NA	NA	If phenotype is significant it is for the one sex tested	lambda=NA, scaleShift=NA, transformed=FALSE, code=0	{"WT_Male":495,"1700034J05Rik_HOM_tm1a_Male":3,"variability":1,"Formula":"Y2_opt ~ Genotype"}	0.649393	0.964482
1700034J05Rik_HOM_tm1a	Sanger_HistologiX	3	B6N	16	2_mt	FALSE	Mixed Model framework, linear mixed-effects model, equation withoutWeight	2_mt	1	1	0.552582	1.44e-05	2.43e-05	0.554469	Female: NA, Male: 5.27%	NA	NA	NA	NA	NA	NA	WT	0.0178796	1700034J05Rik_HOM_tm1a	NA	0.00286124	0.034642	0.000272663	2.09e-06	0	NA	NA	NA	NA	NA	NA	NA	If phenotype is significant it is for the one sex tested	lambda=NA, scaleShift=NA, transformed=FALSE, code=0	{"WT_Male":495,"1700034J05Rik_HOM_tm1a_Male":3,"variability":0.994,"Formula":"Y2_mt ~ Genotype"}	0.552582	0.943613
1700034J05Rik_HOM_tm1a	Sanger_HistologiX	3	B6N	16	2_fi	FALSE	Mixed Model framework, linear mixed-effects model, equation withoutWeight	2_fi	1	1	0.601653	0.000132305	0.000254591	0.60383	Female: NA, Male: 3.52%	NA	NA	NA	NA	NA	NA	WT	0.385596	1700034J05Rik_HOM_tm1a	NA	0.137814	0.573316	0.00375485	2.18e-05	0	NA	NA	NA	NA	NA	NA	NA	If phenotype is significant it is for the one sex tested	lambda=NA, scaleShift=NA, transformed=FALSE, code=0	{"WT_Male":495,"1700034J05Rik_HOM_tm1a_Male":3,"variability":1,"Formula":"Y2_fi ~ Genotype"}	0.601653	0.954843
1700034J05Rik_HOM_tm1a	Sanger_HistologiX	3	B6N	16	2_Hb	FALSE	Mixed Model framework, linear mixed-effects model, equation withoutWeight	2_Hb	1	1	0.770876	2.4e-05	8.25e-05	0.771668	Female: NA, Male: 3.26%	NA	NA	NA	NA	NA	NA	WT	0.010667	1700034J05Rik_HOM_tm1a	NA	2.27e-05	1.74e-06	0.000734641	7.44e-06	0	NA	NA	NA	NA	NA	NA	NA	If phenotype is significant it is for the one sex tested	lambda=NA, scaleShift=NA, transformed=FALSE, code=0	{"WT_Male":495,"1700034J05Rik_HOM_tm1a_Male":3,"variability":0.994,"Formula":"Y2_Hb ~ Genotype"}	0.770876	0.983583
1700034J05Rik_HOM_tm1a	Sanger_HistologiX	3	B6N	16	2_HP	FALSE	Mixed Model framework, linear mixed-effects model, equation withoutWeight	2_HP	1	1	0.736791	0.00113196	0.0033762	0.737746	Female: NA, Male: 3.05%	NA	NA	NA	NA	NA	NA	WT	0.391979	1700034J05Rik_HOM_tm1a	NA	0.268787	0.0815396	0.0371176	0.000296279	0	NA	NA	NA	NA	NA	NA	NA	If phenotype is significant it is for the one sex tested	lambda=NA, scaleShift=NA, transformed=FALSE, code=0	{"WT_Male":495,"1700034J05Rik_HOM_tm1a_Male":3,"variability":1,"Formula":"Y2_HP ~ Genotype"}	0.736791	0.977222
1700034J05Rik_HOM_tm1a	Sanger_HistologiX	3	B6N	16	2_TILpy	FALSE	Mixed Model framework, linear mixed-effects model, equation withoutWeight	2_TILpy	1	1	0.82652	0.00832545	0.0380441	0.826987	Female: NA, Male: 1.36%	NA	NA	NA	NA	NA	NA	WT	0.284253	1700034J05Rik_HOM_tm1a	NA	0.0891993	0.536708	0.611511	0.00332535	0	NA	NA	NA	NA	NA	NA	NA	If phenotype is significant it is for the one sex tested	lambda=NA, scaleShift=NA, transformed=FALSE, code=0	{"WT_Male":495,"1700034J05Rik_HOM_tm1a_Male":3,"variability":1,"Formula":"Y2_TILpy ~ Genotype"}	0.82652	0.990232
1700034J05Rik_HOM_tm1a	Sanger_HistologiX	3	B6N	16	2_DG	FALSE	Mixed Model framework, linear mixed-effects model, equation withoutWeight	2_DG	1	1	0.490273	-0.00848898	0.0123586	0.492901	Female: NA, Male: -5.39%	NA	NA	NA	NA	NA	NA	WT	0.603327	1700034J05Rik_HOM_tm1a	NA	6.8e-05	0.0791552	0.157488	0.0011012	0	NA	NA	NA	NA	NA	NA	NA	If phenotype is significant it is for the one sex tested	lambda=NA, scaleShift=NA, transformed=FALSE, code=0	{"WT_Male":495,"1700034J05Rik_HOM_tm1a_Male":3,"variability":1,"Formula":"Y2_DG ~ Genotype"}	0.490273	0.927804
1700034J05Rik_HOM_tm1a	Sanger_HistologiX	3	B6N	16	2_Mol	FALSE	Mixed Model framework, linear mixed-effects model, equation withoutWeight	2_Mol	1	1	0.922946	-8.82e-05	0.000917066	0.923487	Female: NA, Male: -0.88%	NA	NA	NA	NA	NA	NA	WT	1.13e-06	1700034J05Rik_HOM_tm1a	NA	0.0013153	1.61e-07	0.0100337	7.7e-05	0	NA	NA	NA	NA	NA	NA	NA	If phenotype is significant it is for the one sex tested	lambda=NA, scaleShift=NA, transformed=FALSE, code=0	{"WT_Male":495,"1700034J05Rik_HOM_tm1a_Male":3,"variability":0.9,"Formula":"Y2_Mol ~ Genotype"}	0.922946	0.996313
1700034J05Rik_HOM_tm1a	Sanger_HistologiX	3	B6N	16	2_Rad	FALSE	Mixed Model framework, linear mixed-effects model, equation withoutWeight	2_Rad	1	1	0.485137	0.00112813	0.00162145	0.48734	Female: NA, Male: 4.64%	NA	NA	NA	NA	NA	NA	WT	0.479095	1700034J05Rik_HOM_tm1a	NA	0.122551	0.485675	0.0243382	0.000134516	0	NA	NA	NA	NA	NA	NA	NA	If phenotype is significant it is for the one sex tested	lambda=NA, scaleShift=NA, transformed=FALSE, code=0	{"WT_Male":495,"1700034J05Rik_HOM_tm1a_Male":3,"variability":0.95,"Formula":"Y2_Rad ~ Genotype"}	0.485137	0.926237
1700034J05Rik_HOM_tm1a	Sanger_HistologiX	3	B6N	16	2_Or	FALSE	Mixed Model framework, linear mixed-effects model, equation withoutWeight	2_Or	1	1	0.585072	0.000570986	0.00105042	0.587298	Female: NA, Male: 3.5%	NA	NA	NA	NA	NA	NA	WT	0.487686	1700034J05Rik_HOM_tm1a	NA	0.790705	0.283952	0.0163076	8.93e-05	0	NA	NA	NA	NA	NA	NA	NA	If phenotype is significant it is for the one sex tested	lambda=NA, scaleShift=NA, transformed=FALSE, code=0	{"WT_Male":495,"1700034J05Rik_HOM_tm1a_Male":3,"variability":0.986,"Formula":"Y2_Or ~ Genotype"}	0.585072	0.95018
1700034J05Rik_HOM_tm1a	Sanger_HistologiX	3	B6N	16	2_M1	FALSE	Mixed Model framework, linear mixed-effects model, equation withoutWeight	2_M1	1	1	0.342669	0.00400317	0.00423001	0.34503	Female: NA, Male: 4.58%	NA	NA	NA	NA	NA	NA	WT	0.117351	1700034J05Rik_HOM_tm1a	NA	0.00420173	0.10416	0.087404	0.000356413	0	NA	NA	NA	NA	NA	NA	NA	If phenotype is significant it is for the one sex tested	lambda=NA, scaleShift=NA, transformed=FALSE, code=0	{"WT_Male":495,"1700034J05Rik_HOM_tm1a_Male":3,"variability":1,"Formula":"Y2_M1 ~ Genotype"}	0.342669	0.879019
1700034J05Rik_HOM_tm1a	Sanger_HistologiX	3	B6N	16	2_S2	FALSE	Mixed Model framework, linear mixed-effects model, equation withoutWeight	2_S2	1	1	0.833854	0.000753088	0.00360186	0.834583	Female: NA, Male: 0.83%	NA	NA	NA	NA	NA	NA	WT	0.453886	1700034J05Rik_HOM_tm1a	NA	0.868527	0.392126	0.0906278	0.000305065	0	NA	NA	NA	NA	NA	NA	NA	If phenotype is significant it is for the one sex tested	lambda=NA, scaleShift=NA, transformed=FALSE, code=0	{"WT_Male":495,"1700034J05Rik_HOM_tm1a_Male":3,"variability":0.89,"Formula":"Y2_S2 ~ Genotype"}	0.833854	0.99107
Cldn34b2_HEMI_tm1a	Sanger_HistologiX	3	B6N	16.2	1_TBA	FALSE	Mixed Model framework, linear mixed-effects model, equation withoutWeight	1_TBA	1	1	0.675425	0.00507438	0.012036	0.673636	Female: NA, Male: 1.6%	NA	NA	NA	NA	NA	NA	WT	0.000605208	Cldn34b2 _HEMI_tm1a	NA	0.526217	0.00419071	0.318055	0.001	0	NA	NA	NA	NA	NA	NA	NA	If phenotype is significant it is for the one sex tested	lambda=NA, scaleShift=NA, transformed=FALSE, code=0	{"WT_Male":495,"Cldn34b2 _HEMI_tm1a_Male":3,"variability":1,"Formula":"Y1_TBA ~ Genotype"}	0.675425	0.968409
Cldn34b2_HEMI_tm1a	Sanger_HistologiX	3	B6N	16.2	1_LV	FALSE	Mixed Model framework, linear mixed-effects model, equation withoutWeight	1_LV	1	1	0.415122	0.000398236	0.000486313	0.41354	Female: NA, Male: 21.52%	NA	NA	NA	NA	NA	NA	WT	7.51e-10	Cldn34b2 _HEMI_tm1a	NA	0.00634446	7.37e-10	0.00185086	3.85e-05	0	NA	NA	NA	NA	NA	NA	NA	If phenotype is significant it is for the one sex tested	lambda=NA, scaleShift=NA, transformed=FALSE, code=0	{"WT_Male":495,"Cldn34b2 _HEMI_tm1a_Male":3,"variability":1,"Formula":"Y1_LV ~ Genotype"}	0.415122	0.901512
Cldn34b2_HEMI_tm1a	Sanger_HistologiX	3	B6N	16.2	1_Cg	FALSE	Mixed Model framework, linear mixed-effects model, equation withoutWeight	1_Cg	1	1	0.360869	-0.000530709	0.000579404	0.360469	Female: NA, Male: -5.19%	NA	NA	NA	NA	NA	NA	WT	0.0176049	Cldn34b2 _HEMI_tm1a	NA	0.485883	0.00876738	0.0102267	5.43e-05	0	NA	NA	NA	NA	NA	NA	NA	If phenotype is significant it is for the one sex tested	lambda=NA, scaleShift=NA, transformed=FALSE, code=0	{"WT_Male":495,"Cldn34b2 _HEMI_tm1a_Male":3,"variability":1,"Formula":"Y1_Cg ~ Genotype"}	0.360869	0.88423
Cldn34b2_HEMI_tm1a	Sanger_HistologiX	3	B6N	16.2	1_Cg_Width	FALSE	Mixed Model framework, linear mixed-effects model, equation withoutWeight	1_Cg_Width	1	1	0.347877	-0.00250448	0.0026607	0.347361	Female: NA, Male: -2.74%	NA	NA	NA	NA	NA	NA	WT	0.628	Cldn34b2 _HEMI_tm1a	NA	0.773848	0.620687	0.0914466	0.000231004	0	NA	NA	NA	NA	NA	NA	NA	If phenotype is significant it is for the one sex tested	lambda=NA, scaleShift=NA, transformed=FALSE, code=0	{"WT_Male":495,"Cldn34b2 _HEMI_tm1a_Male":3,"variability":0.867,"Formula":"Y1_Cg_Width ~ Genotype"}	0.347877	0.880392
Cldn34b2_HEMI_tm1a	Sanger_HistologiX	3	B6N	16.2	1_Cg_Height	FALSE	Mixed Model framework, linear mixed-effects model, equation withoutWeight	1_Cg_Height	1	1	0.237294	-0.00749458	0.00631847	0.236563	Female: NA, Male: -4.81%	NA	NA	NA	NA	NA	NA	WT	0.142438	Cldn34b2 _HEMI_tm1a	NA	0.0778938	0.0419293	0.155884	0.000540051	0	NA	NA	NA	NA	NA	NA	NA	If phenotype is significant it is for the one sex tested	lambda=NA, scaleShift=NA, transformed=FALSE, code=0	{"WT_Male":495,"Cldn34b2 _HEMI_tm1a_Male":3,"variability":0.845,"Formula":"Y1_Cg_Height ~ Genotype"}	0.237294	0.830311
Cldn34b2_HEMI_tm1a	Sanger_HistologiX	3	B6N	16.2	1_gcc	FALSE	Mixed Model framework, linear mixed-effects model, equation withoutWeight	1_gcc	1	1	0.899116	-7.65e-05	0.000604908	0.899505	Female: NA, Male: -0.79%	NA	NA	NA	NA	NA	NA	WT	0.701266	Cldn34b2 _HEMI_tm1a	NA	0.210257	0.632267	0.00967746	5.69e-05	0	NA	NA	NA	NA	NA	NA	NA	If phenotype is significant it is for the one sex tested	lambda=NA, scaleShift=NA, transformed=FALSE, code=0	{"WT_Male":495,"Cldn34b2 _HEMI_tm1a_Male":3,"variability":1,"Formula":"Y1_gcc ~ Genotype"}	0.899116	0.994228
Cldn34b2_HEMI_tm1a	Sanger_HistologiX	3	B6N	16.2	1_gcc_Width_T	FALSE	Mixed Model framework, linear mixed-effects model, equation withoutWeight	1_gcc_Width_T	1	1	0.803865	0.00163	0.00657	0.80416	Female: NA, Male: 1.03%	NA	NA	NA	NA	NA	NA	WT	0.306	Cldn34b2 _HEMI_tm1a	NA	0.221	0.262	0.159037	0.000581	0	NA	NA	NA	NA	NA	NA	NA	If phenotype is significant it is for the one sex tested	lambda=NA, scaleShift=NA, transformed=FALSE, code=0	{"WT_Male":495,"Cldn34b2 _HEMI_tm1a_Male":3,"variability":0.9,"Formula":"Y1_gcc_Width_T ~ Genotype"}	0.803865	0.988391
Cldn34b2_HEMI_tm1a	Sanger_HistologiX	3	B6N	16.2	1_gcc_Width_B	FALSE	Mixed Model framework, linear mixed-effects model, equation withoutWeight	1_gcc_Width_B	1	1	0.349778	-0.00666928	0.00712836	0.350278	Female: NA, Male: -8.83%	NA	NA	NA	NA	NA	NA	WT	5.89e-05	Cldn34b2 _HEMI_tm1a	NA	0.373139	9.44e-05	0.0755188	0.000613	0	NA	NA	NA	NA	NA	NA	NA	If phenotype is significant it is for the one sex tested	lambda=NA, scaleShift=NA, transformed=FALSE, code=0	{"WT_Male":495,"Cldn34b2 _HEMI_tm1a_Male":3,"variability":0.892,"Formula":"Y1_gcc_Width_B ~ Genotype"}	0.349778	0.880796
Cldn34b2_HEMI_tm1a	Sanger_HistologiX	3	B6N	16.2	1_gcc_Height	FALSE	Mixed Model framework, linear mixed-effects model, equation withoutWeight	1_gcc_Height	1	1	0.264202	0.00313	0.00280551	0.265082	Female: NA, Male: 7.12%	NA	NA	NA	NA	NA	NA	WT	0.848155	Cldn34b2 _HEMI_tm1a	NA	0.559588	0.81349	0.043994	0.000245	0	NA	NA	NA	NA	NA	NA	NA	If phenotype is significant it is for the one sex tested	lambda=NA, scaleShift=NA, transformed=FALSE, code=0	{"WT_Male":495,"Cldn34b2 _HEMI_tm1a_Male":3,"variability":0.779,"Formula":"Y1_gcc_Height ~ Genotype"}	0.264202	0.842826
Cldn34b2_HEMI_tm1a	Sanger_HistologiX	3	B6N	16.2	1_CPu	FALSE	Mixed Model framework, linear mixed-effects model, equation withoutWeight	1_CPu	1	1	0.808002	0.000585439	0.00239708	0.807229	Female: NA, Male: 1.93%	NA	NA	NA	NA	NA	NA	WT	0.0444075	Cldn34b2 _HEMI_tm1a	NA	0.869583	0.130593	0.0303977	0.00021	0	NA	NA	NA	NA	NA	NA	NA	If phenotype is significant it is for the one sex tested	lambda=NA, scaleShift=NA, transformed=FALSE, code=0	{"WT_Male":495,"Cldn34b2 _HEMI_tm1a_Male":3,"variability":1,"Formula":"Y1_CPu ~ Genotype"}	0.808002	0.988696
Cldn34b2_HEMI_tm1a	Sanger_HistologiX	3	B6N	16.2	1_aca	FALSE	Mixed Model framework, linear mixed-effects model, equation withoutWeight	1_aca	1	1	0.0137568	9.02e-05	3.66e-05	0.0142727	Female: NA, Male: 13.08%	NA	NA	NA	NA	NA	NA	WT	0.56	Cldn34b2 _HEMI_tm1a	NA	0.417168	0.536	0.000689492	3.09e-06	0	NA	NA	NA	NA	NA	NA	NA	If phenotype is significant it is for the one sex tested	lambda=NA, scaleShift=NA, transformed=FALSE, code=0	{"WT_Male":495,"Cldn34b2 _HEMI_tm1a_Male":3,"variability":0.998,"Formula":"Y1_aca ~ Genotype"}	0.0137568	0.418907
Cldn34b2_HEMI_tm1a	Sanger_HistologiX	3	B6N	16.2	1_Pir	FALSE	Mixed Model framework, linear mixed-effects model, equation withoutWeight	1_Pir	1	1	0.325599	-0.000168	0.000171	0.32504	Female: NA, Male: -10.37%	NA	NA	NA	NA	NA	NA	WT	0.0109972	Cldn34b2 _HEMI_tm1a	NA	0.0616462	0.326482	0.00162058	1.6e-05	0	NA	NA	NA	NA	NA	NA	NA	If phenotype is significant it is for the one sex tested	lambda=NA, scaleShift=NA, transformed=FALSE, code=0	{"WT_Male":495,"Cldn34b2 _HEMI_tm1a_Male":3,"variability":1,"Formula":"Y1_Pir ~ Genotype"}	0.325599	0.870677
Cldn34b2_HEMI_tm1a	Sanger_HistologiX	3	B6N	16.2	1_M1	FALSE	Mixed Model framework, linear mixed-effects model, equation withoutWeight	1_M1	1	1	0.642532	-0.00150913	0.00319878	0.637445	Female: NA, Male: -1.21%	NA	NA	NA	NA	NA	NA	WT	0.00696553	Cldn34b2 _HEMI_tm1a	NA	0.304703	0.00504763	0.12491	0.000282	0	NA	NA	NA	NA	NA	NA	NA	If phenotype is significant it is for the one sex tested	lambda=NA, scaleShift=NA, transformed=FALSE, code=0	{"WT_Male":495,"Cldn34b2 _HEMI_tm1a_Male":3,"variability":1,"Formula":"Y1_M1 ~ Genotype"}	0.642532	0.96314
Cldn34b2_HEMI_tm1a	Sanger_HistologiX	3	B6N	16.2	1_S2	FALSE	Mixed Model framework, linear mixed-effects model, equation withoutWeight	1_S2	1	1	0.733622	-0.00132	0.0039	0.734342	Female: NA, Male: -1.25%	NA	NA	NA	NA	NA	NA	WT	0.848614	Cldn34b2 _HEMI_tm1a	NA	0.747	0.375	0.105472	0.00034	0	NA	NA	NA	NA	NA	NA	NA	If phenotype is significant it is for the one sex tested	lambda=NA, scaleShift=NA, transformed=FALSE, code=0	{"WT_Male":495,"Cldn34b2 _HEMI_tm1a_Male":3,"variability":0.892,"Formula":"Y1_S2 ~ Genotype"}	0.733622	0.976652
Cldn34b2_HEMI_tm1a	Sanger_HistologiX	3	B6N	16.2	2_TBA	FALSE	Mixed Model framework, linear mixed-effects model, equation withoutWeight	2_TBA	1	1	0.179464	0.0252531	0.0187163	0.178334	Female: NA, Male: 5.59%	NA	NA	NA	NA	NA	NA	WT	1.57e-05	Cldn34b2 _HEMI_tm1a	NA	0.885131	0.000276835	0.451819	0.00164633	0	NA	NA	NA	NA	NA	NA	NA	If phenotype is significant it is for the one sex tested	lambda=NA, scaleShift=NA, transformed=FALSE, code=0	{"WT_Male":495,"Cldn34b2 _HEMI_tm1a_Male":3,"variability":1,"Formula":"Y2_TBA ~ Genotype"}	0.179464	0.792462
Cldn34b2_HEMI_tm1a	Sanger_HistologiX	3	B6N	16.2	2_LV	FALSE	Mixed Model framework, linear mixed-effects model, equation withoutWeight	2_LV	1	1	0.298495	0.00106391	0.00101644	0.296132	Female: NA, Male: 37.52%	NA	NA	NA	NA	NA	NA	WT	1.9e-08	Cldn34b2 _HEMI_tm1a	NA	8.22e-09	7.37e-10	0.00283557	9.04e-05	0	NA	NA	NA	NA	NA	NA	NA	If phenotype is significant it is for the one sex tested	lambda=NA, scaleShift=NA, transformed=FALSE, code=0	{"WT_Male":495,"Cldn34b2 _HEMI_tm1a_Male":3,"variability":1,"Formula":"Y2_LV ~ Genotype"}	0.298495	0.856834
Cldn34b2_HEMI_tm1a	Sanger_HistologiX	3	B6N	16.2	2_D3V	FALSE	Mixed Model framework, linear mixed-effects model, equation withoutWeight	2_D3V	1	1	0.452507	0.000284968	0.000377094	0.450462	Female: NA, Male: 10.89%	NA	NA	NA	NA	NA	NA	WT	7.26e-06	Cldn34b2 _HEMI_tm1a	NA	8.68e-05	3.57e-06	0.00261796	3.19e-05	0	NA	NA	NA	NA	NA	NA	NA	If phenotype is significant it is for the one sex tested	lambda=NA, scaleShift=NA, transformed=FALSE, code=0	{"WT_Male":495,"Cldn34b2 _HEMI_tm1a_Male":3,"variability":0.998,"Formula":"Y2_D3V ~ Genotype"}	0.452507	0.915438
Cldn34b2_HEMI_tm1a	Sanger_HistologiX	3	B6N	16.2	2_RSGc	FALSE	Mixed Model framework, linear mixed-effects model, equation withoutWeight	2_RSGc	1	1	0.990849	3.98e-06	0.000322639	0.990156	Female: NA, Male: 0.09%	NA	NA	NA	NA	NA	NA	WT	0.0277	Cldn34b2 _HEMI_tm1a	NA	0.262892	0.00343	0.00456663	2.93e-05	0	NA	NA	NA	NA	NA	NA	NA	If phenotype is significant it is for the one sex tested	lambda=NA, scaleShift=NA, transformed=FALSE, code=0	{"WT_Male":495,"Cldn34b2 _HEMI_tm1a_Male":3,"variability":0.998,"Formula":"Y2_RSGc ~ Genotype"}	0.990849	0.999665
Cldn34b2_HEMI_tm1a	Sanger_HistologiX	3	B6N	16.2	2_RSGc_Width	FALSE	Mixed Model framework, linear mixed-effects model, equation withoutWeight	2_RSGc_Width	1	1	0.704516	-0.000859	0.00228198	0.706852	Female: NA, Male: -1.27%	NA	NA	NA	NA	NA	NA	WT	0.0209821	Cldn34b2 _HEMI_tm1a	NA	0.96857	0.0513002	0.067716	0.000188657	0	NA	NA	NA	NA	NA	NA	NA	If phenotype is significant it is for the one sex tested	lambda=NA, scaleShift=NA, transformed=FALSE, code=0	{"WT_Male":495,"Cldn34b2 _HEMI_tm1a_Male":3,"variability":0.859,"Formula":"Y2_RSGc_Width ~ Genotype"}	0.704516	0.973428
Cldn34b2_HEMI_tm1a	Sanger_HistologiX	3	B6N	16.2	2_RSGc_Height	FALSE	Mixed Model framework, linear mixed-effects model, equation withoutWeight	2_RSGc_Height	1	1	0.919179	0.000461631	0.00470498	0.92191	Female: NA, Male: 0.5%	NA	NA	NA	NA	NA	NA	WT	0.0578383	Cldn34b2 _HEMI_tm1a	NA	0.802463	0.0315996	0.0919845	0.000422	0	NA	NA	NA	NA	NA	NA	NA	If phenotype is significant it is for the one sex tested	lambda=NA, scaleShift=NA, transformed=FALSE, code=0	{"WT_Male":495,"Cldn34b2 _HEMI_tm1a_Male":3,"variability":0.859,"Formula":"Y2_RSGc_Height ~ Genotype"}	0.919179	0.996313
Cldn34b2_HEMI_tm1a	Sanger_HistologiX	3	B6N	16.2	2_cc	FALSE	Mixed Model framework, linear mixed-effects model, equation withoutWeight	2_cc	1	1	0.967103	8.63e-05	0.00209766	0.967198	Female: NA, Male: 2.38%	NA	NA	NA	NA	NA	NA	WT	7.37e-10	Cldn34b2 _HEMI_tm1a	NA	7.37e-10	7.37e-10	0.00363324	0.00016281	0	NA	NA	NA	NA	NA	NA	NA	If phenotype is significant it is for the one sex tested	lambda=NA, scaleShift=NA, transformed=FALSE, code=0	{"WT_Male":495,"Cldn34b2 _HEMI_tm1a_Male":3,"variability":1,"Formula":"Y2_cc ~ Genotype"}	0.967103	0.998977
Cldn34b2_HEMI_tm1a	Sanger_HistologiX	3	B6N	16.2	2_cc_Width	FALSE	Mixed Model framework, linear mixed-effects model, equation withoutWeight	2_cc_Width	1	1	0.542489	0.00325268	0.0053061	0.540364	Female: NA, Male: 2.97%	NA	NA	NA	NA	NA	NA	WT	0.781416	Cldn34b2 _HEMI_tm1a	NA	0.617845	0.863326	0.109456	0.000430876	0	NA	NA	NA	NA	NA	NA	NA	If phenotype is significant it is for the one sex tested	lambda=NA, scaleShift=NA, transformed=FALSE, code=0	{"WT_Male":495,"Cldn34b2 _HEMI_tm1a_Male":3,"variability":0.847,"Formula":"Y2_cc_Width ~ Genotype"}	0.542489	0.941216
Cldn34b2_HEMI_tm1a	Sanger_HistologiX	3	B6N	16.2	2_cc_Height	FALSE	Mixed Model framework, linear mixed-effects model, equation withoutWeight	2_cc_Height	1	1	0.31692	0.00190257	0.00190496	0.31877	Female: NA, Male: 6.79%	NA	NA	NA	NA	NA	NA	WT	0.00809887	Cldn34b2 _HEMI_tm1a	NA	0.0595737	0.00156021	0.0280084	0.000161656	0	NA	NA	NA	NA	NA	NA	NA	If phenotype is significant it is for the one sex tested	lambda=NA, scaleShift=NA, transformed=FALSE, code=0	{"WT_Male":495,"Cldn34b2 _HEMI_tm1a_Male":3,"variability":0.675,"Formula":"Y2_cc_Height ~ Genotype"}	0.31692	0.866048
Cldn34b2_HEMI_tm1a	Sanger_HistologiX	3	B6N	16.2	2_dhc	FALSE	Mixed Model framework, linear mixed-effects model, equation withoutWeight	2_dhc	1	1	0.0586174	9.32e-05	4.93e-05	0.0596126	Female: NA, Male: 24.04%	NA	NA	NA	NA	NA	NA	WT	1.69e-06	Cldn34b2 _HEMI_tm1a	NA	2.27e-08	9.5e-08	0.000387858	4.35e-06	0	NA	NA	NA	NA	NA	NA	NA	If phenotype is significant it is for the one sex tested	lambda=NA, scaleShift=NA, transformed=FALSE, code=0	{"WT_Male":495,"Cldn34b2 _HEMI_tm1a_Male":3,"variability":0.984,"Formula":"Y2_dhc ~ Genotype"}	0.0586174	0.630488
Cldn34b2_HEMI_tm1a	Sanger_HistologiX	3	B6N	16.2	2_AM	FALSE	Mixed Model framework, linear mixed-effects model, equation withoutWeight	2_AM	1	1	0.635893	0.000415852	0.000877091	0.635776	Female: NA, Male: 7.07%	NA	NA	NA	NA	NA	NA	WT	0.0547259	Cldn34b2 _HEMI_tm1a	NA	0.132914	0.214911	0.00588132	7.91e-05	0	NA	NA	NA	NA	NA	NA	NA	If phenotype is significant it is for the one sex tested	lambda=NA, scaleShift=NA, transformed=FALSE, code=0	{"WT_Male":495,"Cldn34b2 _HEMI_tm1a_Male":3,"variability":1,"Formula":"Y2_AM ~ Genotype"}	0.635893	0.961566
Cldn34b2_HEMI_tm1a	Sanger_HistologiX	3	B6N	16.2	2_Pir	FALSE	Mixed Model framework, linear mixed-effects model, equation withoutWeight	2_Pir	1	1	0.262625	0.000201333	0.000179805	0.263777	Female: NA, Male: 10.67%	NA	NA	NA	NA	NA	NA	WT	0.0377121	Cldn34b2 _HEMI_tm1a	NA	0.00274282	0.00680655	0.00188669	1.69e-05	0	NA	NA	NA	NA	NA	NA	NA	If phenotype is significant it is for the one sex tested	lambda=NA, scaleShift=NA, transformed=FALSE, code=0	{"WT_Male":495,"Cldn34b2 _HEMI_tm1a_Male":3,"variability":1,"Formula":"Y2_Pir ~ Genotype"}	0.262625	0.842035
Cldn34b2_HEMI_tm1a	Sanger_HistologiX	3	B6N	16.2	2_ic	FALSE	Mixed Model framework, linear mixed-effects model, equation withoutWeight	2_ic	1	1	0.262867	0.00053334	0.000475407	0.262873	Female: NA, Male: 5.42%	NA	NA	NA	NA	NA	NA	WT	0.0670082	Cldn34b2 _HEMI_tm1a	NA	0.938885	0.0600441	0.00984101	4.08e-05	0	NA	NA	NA	NA	NA	NA	NA	If phenotype is significant it is for the one sex tested	lambda=NA, scaleShift=NA, transformed=FALSE, code=0	{"WT_Male":495,"Cldn34b2 _HEMI_tm1a_Male":3,"variability":1,"Formula":"Y2_ic ~ Genotype"}	0.262867	0.842103
Cldn34b2_HEMI_tm1a	Sanger_HistologiX	3	B6N	16.2	2_opt	FALSE	Mixed Model framework, linear mixed-effects model, equation withoutWeight	2_opt	1	1	0.662303	-7.14e-05	0.000164834	0.665354	Female: NA, Male: -5.07%	NA	NA	NA	NA	NA	NA	WT	3.29e-06	Cldn34b2 _HEMI_tm1a	NA	0.00014984	4.03e-05	0.00140771	1.33e-05	0	NA	NA	NA	NA	NA	NA	NA	If phenotype is significant it is for the one sex tested	lambda=NA, scaleShift=NA, transformed=FALSE, code=0	{"WT_Male":495,"Cldn34b2 _HEMI_tm1a_Male":3,"variability":1,"Formula":"Y2_opt ~ Genotype"}	0.662303	0.96672
Cldn34b2_HEMI_tm1a	Sanger_HistologiX	3	B6N	16.2	2_mt	FALSE	Mixed Model framework, linear mixed-effects model, equation withoutWeight	2_mt	1	1	0.498744	1.57e-05	2.31e-05	0.495726	Female: NA, Male: 5.78%	NA	NA	NA	NA	NA	NA	WT	0.0192206	Cldn34b2 _HEMI_tm1a	NA	0.00228155	0.0270543	0.00027262	2.09e-06	0	NA	NA	NA	NA	NA	NA	NA	If phenotype is significant it is for the one sex tested	lambda=NA, scaleShift=NA, transformed=FALSE, code=0	{"WT_Male":495,"Cldn34b2 _HEMI_tm1a_Male":3,"variability":0.994,"Formula":"Y2_mt ~ Genotype"}	0.498744	0.930124
Cldn34b2_HEMI_tm1a	Sanger_HistologiX	3	B6N	16.2	2_fi	FALSE	Mixed Model framework, linear mixed-effects model, equation withoutWeight	2_fi	1	1	0.752629	-7.61e-05	0.000242778	0.754147	Female: NA, Male: -2.03%	NA	NA	NA	NA	NA	NA	WT	0.387	Cldn34b2 _HEMI_tm1a	NA	0.147453	0.453	0.00375502	2.18e-05	0	NA	NA	NA	NA	NA	NA	NA	If phenotype is significant it is for the one sex tested	lambda=NA, scaleShift=NA, transformed=FALSE, code=0	{"WT_Male":495,"Cldn34b2 _HEMI_tm1a_Male":3,"variability":1,"Formula":"Y2_fi ~ Genotype"}	0.752629	0.98003
Cldn34b2_HEMI_tm1a	Sanger_HistologiX	3	B6N	16.2	2_Hb	FALSE	Mixed Model framework, linear mixed-effects model, equation withoutWeight	2_Hb	1	1	0.00995279	0.000181418	7.03e-05	0.0103153	Female: NA, Male: 24.69%	NA	NA	NA	NA	NA	NA	WT	0.0108093	Cldn34b2 _HEMI_tm1a	NA	2.64e-05	1.33e-06	0.000734677	7.44e-06	0	NA	NA	NA	NA	NA	NA	NA	If phenotype is significant it is for the one sex tested	lambda=NA, scaleShift=NA, transformed=FALSE, code=0	{"WT_Male":495,"Cldn34b2 _HEMI_tm1a_Male":3,"variability":0.994,"Formula":"Y2_Hb ~ Genotype"}	0.00995279	0.369919
Cldn34b2_HEMI_tm1a	Sanger_HistologiX	3	B6N	16.2	2_HP	FALSE	Mixed Model framework, linear mixed-effects model, equation withoutWeight	2_HP	1	1	0.255831	0.00353171	0.00310846	0.256852	Female: NA, Male: 9.51%	NA	NA	NA	NA	NA	NA	WT	0.389833	Cldn34b2 _HEMI_tm1a	NA	0.271725	0.0595265	0.0371196	0.000296341	0	NA	NA	NA	NA	NA	NA	NA	If phenotype is significant it is for the one sex tested	lambda=NA, scaleShift=NA, transformed=FALSE, code=0	{"WT_Male":495,"Cldn34b2 _HEMI_tm1a_Male":3,"variability":1,"Formula":"Y2_HP ~ Genotype"}	0.255831	0.839299
Cldn34b2_HEMI_tm1a	Sanger_HistologiX	3	B6N	16.2	2_TILpy	FALSE	Mixed Model framework, linear mixed-effects model, equation withoutWeight	2_TILpy	1	1	0.279477	0.0383	0.0354	0.280212	Female: NA, Male: 6.26%	NA	NA	NA	NA	NA	NA	WT	0.287477	Cldn34b2 _HEMI_tm1a	NA	0.0922802	0.447999	0.611513	0.00332	0	NA	NA	NA	NA	NA	NA	NA	If phenotype is significant it is for the one sex tested	lambda=NA, scaleShift=NA, transformed=FALSE, code=0	{"WT_Male":495,"Cldn34b2 _HEMI_tm1a_Male":3,"variability":1,"Formula":"Y2_TILpy ~ Genotype"}	0.279477	0.849652
Cldn34b2_HEMI_tm1a	Sanger_HistologiX	3	B6N	16.2	2_DG	FALSE	Mixed Model framework, linear mixed-effects model, equation withoutWeight	2_DG	1	1	0.215042	0.0136	0.0109588	0.215844	Female: NA, Male: 8.63%	NA	NA	NA	NA	NA	NA	WT	0.600769	Cldn34b2 _HEMI_tm1a	NA	6.58e-05	0.0578518	0.157485	0.0011	0	NA	NA	NA	NA	NA	NA	NA	If phenotype is significant it is for the one sex tested	lambda=NA, scaleShift=NA, transformed=FALSE, code=0	{"WT_Male":495,"Cldn34b2 _HEMI_tm1a_Male":3,"variability":1,"Formula":"Y2_DG ~ Genotype"}	0.215042	0.817623
Cldn34b2_HEMI_tm1a	Sanger_HistologiX	3	B6N	16.2	2_Mol	FALSE	Mixed Model framework, linear mixed-effects model, equation withoutWeight	2_Mol	1	1	0.693745	0.000355379	0.00089636	0.692058	Female: NA, Male: 3.54%	NA	NA	NA	NA	NA	NA	WT	9.2e-07	Cldn34b2 _HEMI_tm1a	NA	0.00116055	1.79e-07	0.010033	7.7e-05	0	NA	NA	NA	NA	NA	NA	NA	If phenotype is significant it is for the one sex tested	lambda=NA, scaleShift=NA, transformed=FALSE, code=0	{"WT_Male":495,"Cldn34b2 _HEMI_tm1a_Male":3,"variability":0.898,"Formula":"Y2_Mol ~ Genotype"}	0.693745	0.971145
Cldn34b2_HEMI_tm1a	Sanger_HistologiX	3	B6N	16.2	2_Rad	FALSE	Mixed Model framework, linear mixed-effects model, equation withoutWeight	2_Rad	1	1	0.512342	0.00104223	0.0015906	0.512843	Female: NA, Male: 4.28%	NA	NA	NA	NA	NA	NA	WT	0.474658	Cldn34b2 _HEMI_tm1a	NA	0.141116	0.409663	0.0243384	0.000134558	0	NA	NA	NA	NA	NA	NA	NA	If phenotype is significant it is for the one sex tested	lambda=NA, scaleShift=NA, transformed=FALSE, code=0	{"WT_Male":495,"Cldn34b2 _HEMI_tm1a_Male":3,"variability":0.95,"Formula":"Y2_Rad ~ Genotype"}	0.512342	0.935439
Cldn34b2_HEMI_tm1a	Sanger_HistologiX	3	B6N	16.2	2_Or	FALSE	Mixed Model framework, linear mixed-effects model, equation withoutWeight	2_Or	1	1	0.721553	-0.0003608	0.00101356	0.722127	Female: NA, Male: -2.21%	NA	NA	NA	NA	NA	NA	WT	0.471	Cldn34b2 _HEMI_tm1a	NA	0.829357	0.30076	0.0163056	8.96e-05	0	NA	NA	NA	NA	NA	NA	NA	If phenotype is significant it is for the one sex tested	lambda=NA, scaleShift=NA, transformed=FALSE, code=0	{"WT_Male":495,"Cldn34b2 _HEMI_tm1a_Male":3,"variability":0.988,"Formula":"Y2_Or ~ Genotype"}	0.721553	0.975139
Cldn34b2_HEMI_tm1a	Sanger_HistologiX	3	B6N	16.2	2_M1	FALSE	Mixed Model framework, linear mixed-effects model, equation withoutWeight	2_M1	1	1	0.54914	-0.00245254	0.00410202	0.550394	Female: NA, Male: -2.81%	NA	NA	NA	NA	NA	NA	WT	0.124	Cldn34b2 _HEMI_tm1a	NA	0.00326	0.0864	0.0874071	0.000357	0	NA	NA	NA	NA	NA	NA	NA	If phenotype is significant it is for the one sex tested	lambda=NA, scaleShift=NA, transformed=FALSE, code=0	{"WT_Male":495,"Cldn34b2 _HEMI_tm1a_Male":3,"variability":1,"Formula":"Y2_M1 ~ Genotype"}	0.54914	0.942917
Cldn34b2_HEMI_tm1a	Sanger_HistologiX	3	B6N	16.2	2_S2	FALSE	Mixed Model framework, linear mixed-effects model, equation withoutWeight	2_S2	1	1	0.276932	0.00380597	0.00348017	0.275053	Female: NA, Male: 4.2%	NA	NA	NA	NA	NA	NA	WT	0.456	Cldn34b2 _HEMI_tm1a	NA	0.810101	0.436	0.0906234	0.000305	0	NA	NA	NA	NA	NA	NA	NA	If phenotype is significant it is for the one sex tested	lambda=NA, scaleShift=NA, transformed=FALSE, code=0	{"WT_Male":495,"Cldn34b2 _HEMI_tm1a_Male":3,"variability":0.892,"Formula":"Y2_S2 ~ Genotype"}	0.276932	0.849652
Bpifa3_HOM_tm1a	Sanger_WTCHG_14-16w	3	B6JTyr;B6N	15.7	2_TBA	FALSE	Mixed Model framework, linear mixed-effects model, equation withoutWeight	2_TBA	1	1	0.174157	0.0167595	0.0123716	0.177835	Female: NA, Male: 3.22%	NA	NA	NA	NA	NA	NA	WT	4.04e-05	Bpifa3_HOM_tm1a	NA	0.402972	2.82e-05	0.520627	0.00175975	0	NA	NA	NA	NA	NA	NA	NA	If phenotype is significant it is for the one sex tested	lambda=NA, scaleShift=NA, transformed=FALSE, code=0	{"WT_Male":204,"Bpifa3_HOM_tm1a_Male":3,"variability":0.85,"Formula":"Y2_TBA ~ Genotype"}	0.174157	0.78858
Bpifa3_HOM_tm1a	Sanger_WTCHG_14-16w	3	B6JTyr;B6N	15.7	2_LV	FALSE	Mixed Model framework, linear mixed-effects model, equation withoutWeight	2_LV	1	1	0.698121	-0.000654606	0.00169565	0.700081	Female: NA, Male: -27.01%	NA	NA	NA	NA	NA	NA	WT	7.37e-10	Bpifa3_HOM_tm1a	NA	7.37e-10	7.37e-10	0.00242394	0.000204133	0	NA	NA	NA	NA	NA	NA	NA	If phenotype is significant it is for the one sex tested	lambda=NA, scaleShift=NA, transformed=FALSE, code=0	{"WT_Male":204,"Bpifa3_HOM_tm1a_Male":3,"variability":0.85,"Formula":"Y2_LV ~ Genotype"}	0.698121	0.972408
Bpifa3_HOM_tm1a	Sanger_WTCHG_14-16w	3	B6JTyr;B6N	15.7	2_D3V	FALSE	Mixed Model framework, linear mixed-effects model, equation withoutWeight	2_D3V	1	1	0.754785	-0.000171071	0.000558178	0.759721	Female: NA, Male: -6.45%	NA	NA	NA	NA	NA	NA	WT	7.37e-10	Bpifa3_HOM_tm1a	NA	5.11e-09	7.37e-10	0.00265404	7.07e-05	0	NA	NA	NA	NA	NA	NA	NA	If phenotype is significant it is for the one sex tested	lambda=NA, scaleShift=NA, transformed=FALSE, code=0	{"WT_Male":204,"Bpifa3_HOM_tm1a_Male":3,"variability":0.85,"Formula":"Y2_D3V ~ Genotype"}	0.754785	0.980144
Bpifa3_HOM_tm1a	Sanger_WTCHG_14-16w	3	B6JTyr;B6N	15.7	2_RSGc	FALSE	Mixed Model framework, linear mixed-effects model, equation withoutWeight	2_RSGc	1	1	0.254268	0.000412199	0.000363028	0.258246	Female: NA, Male: 7.54%	NA	NA	NA	NA	NA	NA	WT	0.194166	Bpifa3_HOM_tm1a	NA	0.175943	0.121172	0.00546831	5.53e-05	0	NA	NA	NA	NA	NA	NA	NA	If phenotype is significant it is for the one sex tested	lambda=NA, scaleShift=NA, transformed=FALSE, code=0	{"WT_Male":204,"Bpifa3_HOM_tm1a_Male":3,"variability":0.85,"Formula":"Y2_RSGc ~ Genotype"}	0.254268	0.839223
Bpifa3_HOM_tm1a	Sanger_WTCHG_14-16w	3	B6JTyr;B6N	15.7	2_RSGc_Width	FALSE	Mixed Model framework, linear mixed-effects model, equation withoutWeight	2_RSGc_Width	1	1	0.344936	0.00187221	0.00198487	0.34728	Female: NA, Male: 2.67%	NA	NA	NA	NA	NA	NA	WT	0.00256205	Bpifa3_HOM_tm1a	NA	0.921729	0.00537654	0.0700416	0.000300198	0	NA	NA	NA	NA	NA	NA	NA	If phenotype is significant it is for the one sex tested	lambda=NA, scaleShift=NA, transformed=FALSE, code=0	{"WT_Male":204,"Bpifa3_HOM_tm1a_Male":3,"variability":0.831,"Formula":"Y2_RSGc_Width ~ Genotype"}	0.344936	0.879295
Bpifa3_HOM_tm1a	Sanger_WTCHG_14-16w	3	B6JTyr;B6N	15.7	2_RSGc_Height	FALSE	Mixed Model framework, linear mixed-effects model, equation withoutWeight	2_RSGc_Height	1	1	0.655232	0.00145843	0.00325285	0.654632	Female: NA, Male: 1.48%	NA	NA	NA	NA	NA	NA	WT	7.19e-05	Bpifa3_HOM_tm1a	NA	0.2376	9.13e-05	0.0982651	0.000392448	0	NA	NA	NA	NA	NA	NA	NA	If phenotype is significant it is for the one sex tested	lambda=NA, scaleShift=NA, transformed=FALSE, code=0	{"WT_Male":204,"Bpifa3_HOM_tm1a_Male":3,"variability":0.807,"Formula":"Y2_RSGc_Height ~ Genotype"}	0.655232	0.965695
Bpifa3_HOM_tm1a	Sanger_WTCHG_14-16w	3	B6JTyr;B6N	15.7	2_cc	FALSE	Mixed Model framework, linear mixed-effects model, equation withoutWeight	2_cc	1	1	0.140486	0.000369582	0.000251129	0.143486	Female: NA, Male: 8.89%	NA	NA	NA	NA	NA	NA	WT	0.629768	Bpifa3_HOM_tm1a	NA	0.601813	0.214978	0.00415638	3.74e-05	0	NA	NA	NA	NA	NA	NA	NA	If phenotype is significant it is for the one sex tested	lambda=NA, scaleShift=NA, transformed=FALSE, code=0	{"WT_Male":204,"Bpifa3_HOM_tm1a_Male":3,"variability":0.85,"Formula":"Y2_cc ~ Genotype"}	0.140486	0.759779
Bpifa3_HOM_tm1a	Sanger_WTCHG_14-16w	3	B6JTyr;B6N	15.7	2_cc_Width	FALSE	Mixed Model framework, linear mixed-effects model, equation withoutWeight	2_cc_Width	1	1	0.927785	0.000342292	0.00396191	0.931283	Female: NA, Male: 0.27%	NA	NA	NA	NA	NA	NA	WT	0.00011426	Bpifa3_HOM_tm1a	NA	0.0756826	3.2e-05	0.125068	0.000522775	0	NA	NA	NA	NA	NA	NA	NA	If phenotype is significant it is for the one sex tested	lambda=NA, scaleShift=NA, transformed=FALSE, code=0	{"WT_Male":204,"Bpifa3_HOM_tm1a_Male":3,"variability":0.831,"Formula":"Y2_cc_Width ~ Genotype"}	0.927785	0.996313
Bpifa3_HOM_tm1a	Sanger_WTCHG_14-16w	3	B6JTyr;B6N	15.7	2_cc_Height	FALSE	Mixed Model framework, linear mixed-effects model, equation withoutWeight	2_cc_Height	1	1	0.316958	0.00153408	0.00153891	0.320654	Female: NA, Male: 4.9%	NA	NA	NA	NA	NA	NA	WT	0.0761381	Bpifa3_HOM_tm1a	NA	0.312132	0.0163557	0.0312925	0.000227808	0	NA	NA	NA	NA	NA	NA	NA	If phenotype is significant it is for the one sex tested	lambda=NA, scaleShift=NA, transformed=FALSE, code=0	{"WT_Male":204,"Bpifa3_HOM_tm1a_Male":3,"variability":0.749,"Formula":"Y2_cc_Height ~ Genotype"}	0.316958	0.866048
Bpifa3_HOM_tm1a	Sanger_WTCHG_14-16w	3	B6JTyr;B6N	15.7	2_dhc	FALSE	Mixed Model framework, linear mixed-effects model, equation withoutWeight	2_dhc	1	1	0.396107	3.87e-05	4.51e-05	0.392685	Female: NA, Male: 7.71%	NA	NA	NA	NA	NA	NA	WT	0.000365176	Bpifa3_HOM_tm1a	NA	0.637229	0.000117444	0.00050161	6.33e-06	0	NA	NA	NA	NA	NA	NA	NA	If phenotype is significant it is for the one sex tested	lambda=NA, scaleShift=NA, transformed=FALSE, code=0	{"WT_Male":204,"Bpifa3_HOM_tm1a_Male":3,"variability":0.85,"Formula":"Y2_dhc ~ Genotype"}	0.396107	0.895882
Bpifa3_HOM_tm1a	Sanger_WTCHG_14-16w	3	B6JTyr;B6N	15.7	2_AM	FALSE	Mixed Model framework, linear mixed-effects model, equation withoutWeight	2_AM	1	1	0.188164	-0.00117024	0.000875673	0.183721	Female: NA, Male: -26.85%	NA	NA	NA	NA	NA	NA	WT	0.000582746	Bpifa3_HOM_tm1a	NA	0.162291	0.00255049	0.0043582	0.00013571	0	NA	NA	NA	NA	NA	NA	NA	If phenotype is significant it is for the one sex tested	lambda=NA, scaleShift=NA, transformed=FALSE, code=0	{"WT_Male":204,"Bpifa3_HOM_tm1a_Male":3,"variability":0.85,"Formula":"Y2_AM ~ Genotype"}	0.188164	0.796671
Bpifa3_HOM_tm1a	Sanger_WTCHG_14-16w	3	B6JTyr;B6N	15.7	2_Pir	FALSE	Mixed Model framework, linear mixed-effects model, equation withoutWeight	2_Pir	1	1	0.294396	-0.000240076	0.00023021	0.29892	Female: NA, Male: -7.66%	NA	NA	NA	NA	NA	NA	WT	0.0319251	Bpifa3_HOM_tm1a	NA	0.121674	0.019093	0.00313219	3.17e-05	0	NA	NA	NA	NA	NA	NA	NA	If phenotype is significant it is for the one sex tested	lambda=NA, scaleShift=NA, transformed=FALSE, code=0	{"WT_Male":204,"Bpifa3_HOM_tm1a_Male":3,"variability":0.85,"Formula":"Y2_Pir ~ Genotype"}	0.294396	0.854434
Bpifa3_HOM_tm1a	Sanger_WTCHG_14-16w	3	B6JTyr;B6N	15.7	2_ic	FALSE	Mixed Model framework, linear mixed-effects model, equation withoutWeight	2_ic	1	1	0.354348	0.000624228	0.000678319	0.359117	Female: NA, Male: 5.73%	NA	NA	NA	NA	NA	NA	WT	0.00112936	Bpifa3_HOM_tm1a	NA	0.00673771	0.00600308	0.0108984	8.87e-05	0	NA	NA	NA	NA	NA	NA	NA	If phenotype is significant it is for the one sex tested	lambda=NA, scaleShift=NA, transformed=FALSE, code=0	{"WT_Male":204,"Bpifa3_HOM_tm1a_Male":3,"variability":0.85,"Formula":"Y2_ic ~ Genotype"}	0.354348	0.882468
Bpifa3_HOM_tm1a	Sanger_WTCHG_14-16w	3	B6JTyr;B6N	15.7	2_opt	FALSE	Mixed Model framework, linear mixed-effects model, equation withoutWeight	2_opt	1	1	0.742206	-6.09e-05	0.000184224	0.741603	Female: NA, Male: -3.03%	NA	NA	NA	NA	NA	NA	WT	2.42e-07	Bpifa3_HOM_tm1a	NA	0.0327612	1.82e-07	0.00201228	2.64e-05	0	NA	NA	NA	NA	NA	NA	NA	If phenotype is significant it is for the one sex tested	lambda=NA, scaleShift=NA, transformed=FALSE, code=0	{"WT_Male":204,"Bpifa3_HOM_tm1a_Male":3,"variability":0.85,"Formula":"Y2_opt ~ Genotype"}	0.742206	0.977824
Bpifa3_HOM_tm1a	Sanger_WTCHG_14-16w	3	B6JTyr;B6N	15.7	2_mt	FALSE	Mixed Model framework, linear mixed-effects model, equation withoutWeight	2_mt	1	1	0.0154665	-6.67e-05	2.68e-05	0.0141671	Female: NA, Male: -17.08%	NA	NA	NA	NA	NA	NA	WT	2.09e-05	Bpifa3_HOM_tm1a	NA	0.0435178	8.22e-06	0.000390333	3.66e-06	0	NA	NA	NA	NA	NA	NA	NA	If phenotype is significant it is for the one sex tested	lambda=NA, scaleShift=NA, transformed=FALSE, code=0	{"WT_Male":204,"Bpifa3_HOM_tm1a_Male":3,"variability":0.85,"Formula":"Y2_mt ~ Genotype"}	0.0154665	0.436908
Bpifa3_HOM_tm1a	Sanger_WTCHG_14-16w	3	B6JTyr;B6N	15.7	2_fi	FALSE	Mixed Model framework, linear mixed-effects model, equation withoutWeight	2_fi	1	1	0.757654	-8.78e-05	0.000282741	0.75662	Female: NA, Male: -2.01%	NA	NA	NA	NA	NA	NA	WT	1.5e-05	Bpifa3_HOM_tm1a	NA	0.027017	1.31e-05	0.00436251	3.56e-05	0	NA	NA	NA	NA	NA	NA	NA	If phenotype is significant it is for the one sex tested	lambda=NA, scaleShift=NA, transformed=FALSE, code=0	{"WT_Male":204,"Bpifa3_HOM_tm1a_Male":3,"variability":0.85,"Formula":"Y2_fi ~ Genotype"}	0.757654	0.980531
Bpifa3_HOM_tm1a	Sanger_WTCHG_14-16w	3	B6JTyr;B6N	15.7	2_Hb	FALSE	Mixed Model framework, linear mixed-effects model, equation withoutWeight	2_Hb	1	1	0.651627	2.97e-05	6.66e-05	0.655782	Female: NA, Male: 3.85%	NA	NA	NA	NA	NA	NA	WT	0.00354726	Bpifa3_HOM_tm1a	NA	0.171026	0.00307309	0.0007722	8.73e-06	0	NA	NA	NA	NA	NA	NA	NA	If phenotype is significant it is for the one sex tested	lambda=NA, scaleShift=NA, transformed=FALSE, code=0	{"WT_Male":204,"Bpifa3_HOM_tm1a_Male":3,"variability":0.845,"Formula":"Y2_Hb ~ Genotype"}	0.651627	0.964946
Bpifa3_HOM_tm1a	Sanger_WTCHG_14-16w	3	B6JTyr;B6N	15.7	2_HP	FALSE	Mixed Model framework, linear mixed-effects model, equation withoutWeight	2_HP	1	1	0.0308651	0.0051528	0.00237441	0.0317857	Female: NA, Male: 13.52%	NA	NA	NA	NA	NA	NA	WT	0.000265372	Bpifa3_HOM_tm1a	NA	0.07852	1.36e-05	0.0381058	0.000380409	0	NA	NA	NA	NA	NA	NA	NA	If phenotype is significant it is for the one sex tested	lambda=NA, scaleShift=NA, transformed=FALSE, code=0	{"WT_Male":204,"Bpifa3_HOM_tm1a_Male":3,"variability":0.85,"Formula":"Y2_HP ~ Genotype"}	0.0308651	0.538489
Bpifa3_HOM_tm1a	Sanger_WTCHG_14-16w	3	B6JTyr;B6N	15.7	2_TILpy	FALSE	Mixed Model framework, linear mixed-effects model, equation withoutWeight	2_TILpy	1	1	0.210893	0.0374467	0.0297933	0.211015	Female: NA, Male: 5.95%	NA	NA	NA	NA	NA	NA	WT	0.000152349	Bpifa3_HOM_tm1a	NA	0.0629872	3.43e-05	0.629067	0.00420457	0	NA	NA	NA	NA	NA	NA	NA	If phenotype is significant it is for the one sex tested	lambda=NA, scaleShift=NA, transformed=FALSE, code=0	{"WT_Male":204,"Bpifa3_HOM_tm1a_Male":3,"variability":0.85,"Formula":"Y2_TILpy ~ Genotype"}	0.210893	0.816655
Bpifa3_HOM_tm1a	Sanger_WTCHG_14-16w	3	B6JTyr;B6N	15.7	2_DG	FALSE	Mixed Model framework, linear mixed-effects model, equation withoutWeight	2_DG	1	1	0.0711896	0.0189377	0.0104522	0.0722837	Female: NA, Male: 12.04%	NA	NA	NA	NA	NA	NA	WT	3.01e-07	Bpifa3_HOM_tm1a	NA	0.013314	9.15e-08	0.157347	0.00132966	0	NA	NA	NA	NA	NA	NA	NA	If phenotype is significant it is for the one sex tested	lambda=NA, scaleShift=NA, transformed=FALSE, code=0	{"WT_Male":204,"Bpifa3_HOM_tm1a_Male":3,"variability":0.845,"Formula":"Y2_DG ~ Genotype"}	0.0711896	0.655308
Bpifa3_HOM_tm1a	Sanger_WTCHG_14-16w	3	B6JTyr;B6N	15.7	2_Mol	FALSE	Mixed Model framework, linear mixed-effects model, equation withoutWeight	2_Mol	1	1	0.758896	-0.000194679	0.00062524	0.756013	Female: NA, Male: -1.88%	NA	NA	NA	NA	NA	NA	WT	1e-07	Bpifa3_HOM_tm1a	NA	0.0207925	1.14e-08	0.0103827	9.69e-05	0	NA	NA	NA	NA	NA	NA	NA	If phenotype is significant it is for the one sex tested	lambda=NA, scaleShift=NA, transformed=FALSE, code=0	{"WT_Male":204,"Bpifa3_HOM_tm1a_Male":3,"variability":0.821,"Formula":"Y2_Mol ~ Genotype"}	0.758896	0.980792
Bpifa3_HOM_tm1a	Sanger_WTCHG_14-16w	3	B6JTyr;B6N	15.7	2_Rad	FALSE	Mixed Model framework, linear mixed-effects model, equation withoutWeight	2_Rad	1	1	0.162728	0.00220228	0.00157625	0.164709	Female: NA, Male: 8.92%	NA	NA	NA	NA	NA	NA	WT	4.56e-07	Bpifa3_HOM_tm1a	NA	0.000482097	1.34e-07	0.0246915	0.000261537	0	NA	NA	NA	NA	NA	NA	NA	If phenotype is significant it is for the one sex tested	lambda=NA, scaleShift=NA, transformed=FALSE, code=0	{"WT_Male":204,"Bpifa3_HOM_tm1a_Male":3,"variability":0.836,"Formula":"Y2_Rad ~ Genotype"}	0.162728	0.777689
Bpifa3_HOM_tm1a	Sanger_WTCHG_14-16w	3	B6JTyr;B6N	15.7	2_Or	FALSE	Mixed Model framework, linear mixed-effects model, equation withoutWeight	2_Or	1	1	0.18806	0.00113024	0.000844698	0.183186	Female: NA, Male: 7.52%	NA	NA	NA	NA	NA	NA	WT	4.61e-09	Bpifa3_HOM_tm1a	NA	0.141893	7.9e-09	0.0150342	0.000107024	0	NA	NA	NA	NA	NA	NA	NA	If phenotype is significant it is for the one sex tested	lambda=NA, scaleShift=NA, transformed=FALSE, code=0	{"WT_Male":204,"Bpifa3_HOM_tm1a_Male":3,"variability":0.85,"Formula":"Y2_Or ~ Genotype"}	0.18806	0.796671
Bpifa3_HOM_tm1a	Sanger_WTCHG_14-16w	3	B6JTyr;B6N	15.7	2_M1	FALSE	Mixed Model framework, linear mixed-effects model, equation withoutWeight	2_M1	1	1	0.497028	0.00262004	0.00388849	0.50162	Female: NA, Male: 2.69%	NA	NA	NA	NA	NA	NA	WT	0.0019638	Bpifa3_HOM_tm1a	NA	0.514514	0.00021427	0.0973966	0.00051434	0	NA	NA	NA	NA	NA	NA	NA	If phenotype is significant it is for the one sex tested	lambda=NA, scaleShift=NA, transformed=FALSE, code=0	{"WT_Male":204,"Bpifa3_HOM_tm1a_Male":3,"variability":0.85,"Formula":"Y2_M1 ~ Genotype"}	0.497028	0.929583
Bpifa3_HOM_tm1a	Sanger_WTCHG_14-16w	3	B6JTyr;B6N	15.7	2_S2	FALSE	Mixed Model framework, linear mixed-effects model, equation withoutWeight	2_S2	1	1	0.503359	0.00183463	0.00273558	0.503612	Female: NA, Male: 1.7%	NA	NA	NA	NA	NA	NA	WT	0.0113504	Bpifa3_HOM_tm1a	NA	0.161191	0.0152026	0.107938	0.000400674	0	NA	NA	NA	NA	NA	NA	NA	If phenotype is significant it is for the one sex tested	lambda=NA, scaleShift=NA, transformed=FALSE, code=0	{"WT_Male":204,"Bpifa3_HOM_tm1a_Male":3,"variability":0.778,"Formula":"Y2_S2 ~ Genotype"}	0.503359	0.932756
1700067K01Rik_HET_tm2a	Sanger_HistologiX	3	B6N	16.2	1_TBA	FALSE	Mixed Model framework, linear mixed-effects model, equation withoutWeight	1_TBA	1	1	0.857296	-0.00215934	0.0118495	0.855533	Female: NA, Male: -0.68%	NA	NA	NA	NA	NA	NA	WT	0.00063484	1700067K01Rik_HET_tm2a	NA	0.553535	0.0022597	0.318053	0.000999163	0	NA	NA	NA	NA	NA	NA	NA	If phenotype is significant it is for the one sex tested	lambda=NA, scaleShift=NA, transformed=FALSE, code=0	{"WT_Male":495,"1700067K01Rik_HET_tm2a_Male":3,"variability":1,"Formula":"Y1_TBA ~ Genotype"}	0.857296	0.992034
1700067K01Rik_HET_tm2a	Sanger_HistologiX	3	B6N	16.2	1_LV	FALSE	Mixed Model framework, linear mixed-effects model, equation withoutWeight	1_LV	1	1	0.540545	-0.000295909	0.000486337	0.543381	Female: NA, Male: -15.99%	NA	NA	NA	NA	NA	NA	WT	7.6e-10	1700067K01Rik_HET_tm2a	NA	0.0125348	7.37e-10	0.00185116	3.87e-05	0	NA	NA	NA	NA	NA	NA	NA	If phenotype is significant it is for the one sex tested	lambda=NA, scaleShift=NA, transformed=FALSE, code=0	{"WT_Male":495,"1700067K01Rik_HET_tm2a_Male":3,"variability":1,"Formula":"Y1_LV ~ Genotype"}	0.540545	0.940939
1700067K01Rik_HET_tm2a	Sanger_HistologiX	3	B6N	16.2	1_Cg	FALSE	Mixed Model framework, linear mixed-effects model, equation withoutWeight	1_Cg	1	1	0.933734	-4.66e-05	0.000547225	0.932188	Female: NA, Male: -0.46%	NA	NA	NA	NA	NA	NA	WT	0.0196253	1700067K01Rik_HET_tm2a	NA	0.556494	0.0144077	0.0102258	5.42e-05	0	NA	NA	NA	NA	NA	NA	NA	If phenotype is significant it is for the one sex tested	lambda=NA, scaleShift=NA, transformed=FALSE, code=0	{"WT_Male":495,"1700067K01Rik_HET_tm2a_Male":3,"variability":1,"Formula":"Y1_Cg ~ Genotype"}	0.933734	0.996993
1700067K01Rik_HET_tm2a	Sanger_HistologiX	3	B6N	16.2	1_Cg_Width	FALSE	Mixed Model framework, linear mixed-effects model, equation withoutWeight	1_Cg_Width	1	1	0.420217	0.00206973	0.00257424	0.422064	Female: NA, Male: 2.26%	NA	NA	NA	NA	NA	NA	WT	0.675047	1700067K01Rik_HET_tm2a	NA	0.660027	0.62686	0.0914424	0.000230543	0	NA	NA	NA	NA	NA	NA	NA	If phenotype is significant it is for the one sex tested	lambda=NA, scaleShift=NA, transformed=FALSE, code=0	{"WT_Male":495,"1700067K01Rik_HET_tm2a_Male":3,"variability":0.865,"Formula":"Y1_Cg_Width ~ Genotype"}	0.420217	0.903612
1700067K01Rik_HET_tm2a	Sanger_HistologiX	3	B6N	16.2	1_Cg_Height	FALSE	Mixed Model framework, linear mixed-effects model, equation withoutWeight	1_Cg_Height	1	1	0.313644	-0.00619754	0.00616412	0.315552	Female: NA, Male: -3.98%	NA	NA	NA	NA	NA	NA	WT	0.127321	1700067K01Rik_HET_tm2a	NA	0.0437686	0.0409657	0.155877	0.000540226	0	NA	NA	NA	NA	NA	NA	NA	If phenotype is significant it is for the one sex tested	lambda=NA, scaleShift=NA, transformed=FALSE, code=0	{"WT_Male":495,"1700067K01Rik_HET_tm2a_Male":3,"variability":0.845,"Formula":"Y1_Cg_Height ~ Genotype"}	0.313644	0.864719
1700067K01Rik_HET_tm2a	Sanger_HistologiX	3	B6N	16.2	1_gcc	FALSE	Mixed Model framework, linear mixed-effects model, equation withoutWeight	1_gcc	1	1	0.857034	0.000102099	0.0005718	0.858413	Female: NA, Male: 1.05%	NA	NA	NA	NA	NA	NA	WT	0.724992	1700067K01Rik_HET_tm2a	NA	0.276955	0.589006	0.0096779	5.69e-05	0	NA	NA	NA	NA	NA	NA	NA	If phenotype is significant it is for the one sex tested	lambda=NA, scaleShift=NA, transformed=FALSE, code=0	{"WT_Male":495,"1700067K01Rik_HET_tm2a_Male":3,"variability":1,"Formula":"Y1_gcc ~ Genotype"}	0.857034	0.992034
1700067K01Rik_HET_tm2a	Sanger_HistologiX	3	B6N	16.2	1_gcc_Width_T	FALSE	Mixed Model framework, linear mixed-effects model, equation withoutWeight	1_gcc_Width_T	1	1	0.578916	-0.00350777	0.00632834	0.579814	Female: NA, Male: -2.21%	NA	NA	NA	NA	NA	NA	WT	0.284992	1700067K01Rik_HET_tm2a	NA	0.182755	0.208168	0.159023	0.000578613	0	NA	NA	NA	NA	NA	NA	NA	If phenotype is significant it is for the one sex tested	lambda=NA, scaleShift=NA, transformed=FALSE, code=0	{"WT_Male":495,"1700067K01Rik_HET_tm2a_Male":3,"variability":0.9,"Formula":"Y1_gcc_Width_T ~ Genotype"}	0.578916	0.948762
1700067K01Rik_HET_tm2a	Sanger_HistologiX	3	B6N	16.2	1_gcc_Width_B	FALSE	Mixed Model framework, linear mixed-effects model, equation withoutWeight	1_gcc_Width_B	1	1	0.192602	0.00908421	0.00695466	0.192543	Female: NA, Male: 12.03%	NA	NA	NA	NA	NA	NA	WT	5.03e-05	1700067K01Rik_HET_tm2a	NA	0.327947	0.000103711	0.0755251	0.000611759	0	NA	NA	NA	NA	NA	NA	NA	If phenotype is significant it is for the one sex tested	lambda=NA, scaleShift=NA, transformed=FALSE, code=0	{"WT_Male":495,"1700067K01Rik_HET_tm2a_Male":3,"variability":0.894,"Formula":"Y1_gcc_Width_B ~ Genotype"}	0.192602	0.80143
1700067K01Rik_HET_tm2a	Sanger_HistologiX	3	B6N	16.2	1_gcc_Height	FALSE	Mixed Model framework, linear mixed-effects model, equation withoutWeight	1_gcc_Height	1	1	0.19873	-0.00348317	0.00271469	0.200512	Female: NA, Male: -7.92%	NA	NA	NA	NA	NA	NA	WT	0.85027	1700067K01Rik_HET_tm2a	NA	0.54571	0.814856	0.0439928	0.000245364	0	NA	NA	NA	NA	NA	NA	NA	If phenotype is significant it is for the one sex tested	lambda=NA, scaleShift=NA, transformed=FALSE, code=0	{"WT_Male":495,"1700067K01Rik_HET_tm2a_Male":3,"variability":0.779,"Formula":"Y1_gcc_Height ~ Genotype"}	0.19873	0.807945
1700067K01Rik_HET_tm2a	Sanger_HistologiX	3	B6N	16.2	1_CPu	FALSE	Mixed Model framework, linear mixed-effects model, equation withoutWeight	1_CPu	1	1	0.00296092	-0.00692935	0.00232533	0.0031333	Female: NA, Male: -22.8%	NA	NA	NA	NA	NA	NA	WT	0.0431508	1700067K01Rik_HET_tm2a	NA	0.859068	0.197284	0.0303976	0.000210311	0	NA	NA	NA	NA	NA	NA	NA	If phenotype is significant it is for the one sex tested	lambda=NA, scaleShift=NA, transformed=FALSE, code=0	{"WT_Male":495,"1700067K01Rik_HET_tm2a_Male":3,"variability":1,"Formula":"Y1_CPu ~ Genotype"}	0.00296092	0.213151
1700067K01Rik_HET_tm2a	Sanger_HistologiX	3	B6N	16.2	1_aca	FALSE	Mixed Model framework, linear mixed-effects model, equation withoutWeight	1_aca	1	1	0.136571	-5.34e-05	3.58e-05	0.137291	Female: NA, Male: -7.74%	NA	NA	NA	NA	NA	NA	WT	0.555172	1700067K01Rik_HET_tm2a	NA	0.345511	0.50239	0.000689465	3.09e-06	0	NA	NA	NA	NA	NA	NA	NA	If phenotype is significant it is for the one sex tested	lambda=NA, scaleShift=NA, transformed=FALSE, code=0	{"WT_Male":495,"1700067K01Rik_HET_tm2a_Male":3,"variability":0.998,"Formula":"Y1_aca ~ Genotype"}	0.136571	0.758327
1700067K01Rik_HET_tm2a	Sanger_HistologiX	3	B6N	16.2	1_Pir	FALSE	Mixed Model framework, linear mixed-effects model, equation withoutWeight	1_Pir	1	1	0.997198	-4.98e-07	0.000161108	0.997535	Female: NA, Male: -0.03%	NA	NA	NA	NA	NA	NA	WT	0.0117096	1700067K01Rik_HET_tm2a	NA	0.0772036	0.338459	0.00161981	1.59e-05	0	NA	NA	NA	NA	NA	NA	NA	If phenotype is significant it is for the one sex tested	lambda=NA, scaleShift=NA, transformed=FALSE, code=0	{"WT_Male":495,"1700067K01Rik_HET_tm2a_Male":3,"variability":1,"Formula":"Y1_Pir ~ Genotype"}	0.997198	0.999665
1700067K01Rik_HET_tm2a	Sanger_HistologiX	3	B6N	16.2	1_M1	FALSE	Mixed Model framework, linear mixed-effects model, equation withoutWeight	1_M1	1	1	0.900618	-0.000397491	0.00308231	0.897482	Female: NA, Male: -0.32%	NA	NA	NA	NA	NA	NA	WT	0.00762586	1700067K01Rik_HET_tm2a	NA	0.33445	0.00339564	0.124905	0.000281041	0	NA	NA	NA	NA	NA	NA	NA	If phenotype is significant it is for the one sex tested	lambda=NA, scaleShift=NA, transformed=FALSE, code=0	{"WT_Male":495,"1700067K01Rik_HET_tm2a_Male":3,"variability":1,"Formula":"Y1_M1 ~ Genotype"}	0.900618	0.994694
1700067K01Rik_HET_tm2a	Sanger_HistologiX	3	B6N	16.2	1_S2	FALSE	Mixed Model framework, linear mixed-effects model, equation withoutWeight	1_S2	1	1	0.382574	0.00332673	0.00378205	0.379817	Female: NA, Male: 3.15%	NA	NA	NA	NA	NA	NA	WT	0.844826	1700067K01Rik_HET_tm2a	NA	0.726946	0.489353	0.105478	0.000337814	0	NA	NA	NA	NA	NA	NA	NA	If phenotype is significant it is for the one sex tested	lambda=NA, scaleShift=NA, transformed=FALSE, code=0	{"WT_Male":495,"1700067K01Rik_HET_tm2a_Male":3,"variability":0.894,"Formula":"Y1_S2 ~ Genotype"}	0.382574	0.892886
1700067K01Rik_HET_tm2a	Sanger_HistologiX	3	B6N	16.2	2_TBA	FALSE	Mixed Model framework, linear mixed-effects model, equation withoutWeight	2_TBA	1	1	0.641437	0.00839099	0.0181159	0.643588	Female: NA, Male: 1.86%	NA	NA	NA	NA	NA	NA	WT	1.6e-05	1700067K01Rik_HET_tm2a	NA	0.897881	0.000342422	0.451819	0.00165383	0	NA	NA	NA	NA	NA	NA	NA	If phenotype is significant it is for the one sex tested	lambda=NA, scaleShift=NA, transformed=FALSE, code=0	{"WT_Male":495,"1700067K01Rik_HET_tm2a_Male":3,"variability":1,"Formula":"Y2_TBA ~ Genotype"}	0.641437	0.963012
1700067K01Rik_HET_tm2a	Sanger_HistologiX	3	B6N	16.2	2_LV	FALSE	Mixed Model framework, linear mixed-effects model, equation withoutWeight	2_LV	1	1	0.934957	8.24e-05	0.000977403	0.93291	Female: NA, Male: 2.9%	NA	NA	NA	NA	NA	NA	WT	1.81e-08	1700067K01Rik_HET_tm2a	NA	7.43e-09	7.37e-10	0.00283661	9.04e-05	0	NA	NA	NA	NA	NA	NA	NA	If phenotype is significant it is for the one sex tested	lambda=NA, scaleShift=NA, transformed=FALSE, code=0	{"WT_Male":495,"1700067K01Rik_HET_tm2a_Male":3,"variability":1,"Formula":"Y2_LV ~ Genotype"}	0.934957	0.996993
1700067K01Rik_HET_tm2a	Sanger_HistologiX	3	B6N	16.2	2_D3V	FALSE	Mixed Model framework, linear mixed-effects model, equation withoutWeight	2_D3V	1	1	0.509071	0.000243252	0.000369421	0.510773	Female: NA, Male: 9.29%	NA	NA	NA	NA	NA	NA	WT	7.55e-06	1700067K01Rik_HET_tm2a	NA	0.000112127	3.3e-06	0.00261839	3.19e-05	0	NA	NA	NA	NA	NA	NA	NA	If phenotype is significant it is for the one sex tested	lambda=NA, scaleShift=NA, transformed=FALSE, code=0	{"WT_Male":495,"1700067K01Rik_HET_tm2a_Male":3,"variability":0.998,"Formula":"Y2_D3V ~ Genotype"}	0.509071	0.934845
1700067K01Rik_HET_tm2a	Sanger_HistologiX	3	B6N	16.2	2_RSGc	FALSE	Mixed Model framework, linear mixed-effects model, equation withoutWeight	2_RSGc	1	1	0.338275	0.000294338	0.000307996	0.340061	Female: NA, Male: 6.44%	NA	NA	NA	NA	NA	NA	WT	0.0321636	1700067K01Rik_HET_tm2a	NA	0.237639	0.00452939	0.00456701	2.93e-05	0	NA	NA	NA	NA	NA	NA	NA	If phenotype is significant it is for the one sex tested	lambda=NA, scaleShift=NA, transformed=FALSE, code=0	{"WT_Male":495,"1700067K01Rik_HET_tm2a_Male":3,"variability":0.998,"Formula":"Y2_RSGc ~ Genotype"}	0.338275	0.877464
1700067K01Rik_HET_tm2a	Sanger_HistologiX	3	B6N	16.2	2_RSGc_Width	FALSE	Mixed Model framework, linear mixed-effects model, equation withoutWeight	2_RSGc_Width	1	1	0.30772	0.00229255	0.00225312	0.309785	Female: NA, Male: 3.39%	NA	NA	NA	NA	NA	NA	WT	0.021228	1700067K01Rik_HET_tm2a	NA	0.978006	0.0514491	0.0677166	0.000188809	0	NA	NA	NA	NA	NA	NA	NA	If phenotype is significant it is for the one sex tested	lambda=NA, scaleShift=NA, transformed=FALSE, code=0	{"WT_Male":495,"1700067K01Rik_HET_tm2a_Male":3,"variability":0.857,"Formula":"Y2_RSGc_Width ~ Genotype"}	0.30772	0.860831
1700067K01Rik_HET_tm2a	Sanger_HistologiX	3	B6N	16.2	2_RSGc_Height	FALSE	Mixed Model framework, linear mixed-effects model, equation withoutWeight	2_RSGc_Height	1	1	0.982318	-8.65e-05	0.00451099	0.98471	Female: NA, Male: -0.09%	NA	NA	NA	NA	NA	NA	WT	0.0577098	1700067K01Rik_HET_tm2a	NA	0.802527	0.0459768	0.091968	0.000421148	0	NA	NA	NA	NA	NA	NA	NA	If phenotype is significant it is for the one sex tested	lambda=NA, scaleShift=NA, transformed=FALSE, code=0	{"WT_Male":495,"1700067K01Rik_HET_tm2a_Male":3,"variability":0.857,"Formula":"Y2_RSGc_Height ~ Genotype"}	0.982318	0.999561
1700067K01Rik_HET_tm2a	Sanger_HistologiX	3	B6N	16.2	2_cc	FALSE	Mixed Model framework, linear mixed-effects model, equation withoutWeight	2_cc	1	1	0.879468	-0.000317463	0.00209767	0.879815	Female: NA, Male: -8.74%	NA	NA	NA	NA	NA	NA	WT	7.37e-10	1700067K01Rik_HET_tm2a	NA	7.37e-10	7.37e-10	0.00363324	0.000162811	0	NA	NA	NA	NA	NA	NA	NA	If phenotype is significant it is for the one sex tested	lambda=NA, scaleShift=NA, transformed=FALSE, code=0	{"WT_Male":495,"1700067K01Rik_HET_tm2a_Male":3,"variability":1,"Formula":"Y2_cc ~ Genotype"}	0.879468	0.992736
1700067K01Rik_HET_tm2a	Sanger_HistologiX	3	B6N	16.2	2_cc_Width	FALSE	Mixed Model framework, linear mixed-effects model, equation withoutWeight	2_cc_Width	1	1	0.9403	0.000378101	0.00529704	0.943146	Female: NA, Male: 0.35%	NA	NA	NA	NA	NA	NA	WT	0.789455	1700067K01Rik_HET_tm2a	NA	0.546636	0.779653	0.109447	0.000434486	0	NA	NA	NA	NA	NA	NA	NA	If phenotype is significant it is for the one sex tested	lambda=NA, scaleShift=NA, transformed=FALSE, code=0	{"WT_Male":495,"1700067K01Rik_HET_tm2a_Male":3,"variability":0.849,"Formula":"Y2_cc_Width ~ Genotype"}	0.9403	0.997
1700067K01Rik_HET_tm2a	Sanger_HistologiX	3	B6N	16.2	2_cc_Height	FALSE	Mixed Model framework, linear mixed-effects model, equation withoutWeight	2_cc_Height	1	1	0.674422	-0.000790344	0.00186331	0.671771	Female: NA, Male: -2.82%	NA	NA	NA	NA	NA	NA	WT	0.0072865	1700067K01Rik_HET_tm2a	NA	0.0377445	0.000684965	0.0280031	0.000161218	0	NA	NA	NA	NA	NA	NA	NA	If phenotype is significant it is for the one sex tested	lambda=NA, scaleShift=NA, transformed=FALSE, code=0	{"WT_Male":495,"1700067K01Rik_HET_tm2a_Male":3,"variability":0.673,"Formula":"Y2_cc_Height ~ Genotype"}	0.674422	0.968384
1700067K01Rik_HET_tm2a	Sanger_HistologiX	3	B6N	16.2	2_dhc	FALSE	Mixed Model framework, linear mixed-effects model, equation withoutWeight	2_dhc	1	1	0.247888	-5.49e-05	4.75e-05	0.249451	Female: NA, Male: -14.15%	NA	NA	NA	NA	NA	NA	WT	1.74e-06	1700067K01Rik_HET_tm2a	NA	2.51e-08	1.19e-07	0.000387871	4.35e-06	0	NA	NA	NA	NA	NA	NA	NA	If phenotype is significant it is for the one sex tested	lambda=NA, scaleShift=NA, transformed=FALSE, code=0	{"WT_Male":495,"1700067K01Rik_HET_tm2a_Male":3,"variability":0.984,"Formula":"Y2_dhc ~ Genotype"}	0.247888	0.835094
1700067K01Rik_HET_tm2a	Sanger_HistologiX	3	B6N	16.2	2_AM	FALSE	Mixed Model framework, linear mixed-effects model, equation withoutWeight	2_AM	1	1	0.828148	0.000180722	0.000839059	0.829621	Female: NA, Male: 3.07%	NA	NA	NA	NA	NA	NA	WT	0.0541125	1700067K01Rik_HET_tm2a	NA	0.148341	0.184328	0.00588207	7.91e-05	0	NA	NA	NA	NA	NA	NA	NA	If phenotype is significant it is for the one sex tested	lambda=NA, scaleShift=NA, transformed=FALSE, code=0	{"WT_Male":495,"1700067K01Rik_HET_tm2a_Male":3,"variability":1,"Formula":"Y2_AM ~ Genotype"}	0.828148	0.990488
1700067K01Rik_HET_tm2a	Sanger_HistologiX	3	B6N	16.2	2_Pir	FALSE	Mixed Model framework, linear mixed-effects model, equation withoutWeight	2_Pir	1	1	0.928337	1.49e-05	0.000170053	0.930183	Female: NA, Male: 0.79%	NA	NA	NA	NA	NA	NA	WT	0.0372884	1700067K01Rik_HET_tm2a	NA	0.00253849	0.00832577	0.00188662	1.69e-05	0	NA	NA	NA	NA	NA	NA	NA	If phenotype is significant it is for the one sex tested	lambda=NA, scaleShift=NA, transformed=FALSE, code=0	{"WT_Male":495,"1700067K01Rik_HET_tm2a_Male":3,"variability":1,"Formula":"Y2_Pir ~ Genotype"}	0.928337	0.996313
1700067K01Rik_HET_tm2a	Sanger_HistologiX	3	B6N	16.2	2_ic	FALSE	Mixed Model framework, linear mixed-effects model, equation withoutWeight	2_ic	1	1	0.440718	0.000356067	0.000463177	0.442683	Female: NA, Male: 3.62%	NA	NA	NA	NA	NA	NA	WT	0.0658864	1700067K01Rik_HET_tm2a	NA	0.941122	0.0657759	0.00984127	4.08e-05	0	NA	NA	NA	NA	NA	NA	NA	If phenotype is significant it is for the one sex tested	lambda=NA, scaleShift=NA, transformed=FALSE, code=0	{"WT_Male":495,"1700067K01Rik_HET_tm2a_Male":3,"variability":1,"Formula":"Y2_ic ~ Genotype"}	0.440718	0.910466
1700067K01Rik_HET_tm2a	Sanger_HistologiX	3	B6N	16.2	2_opt	FALSE	Mixed Model framework, linear mixed-effects model, equation withoutWeight	2_opt	1	1	0.693076	6.48e-05	0.000164217	0.69351	Female: NA, Male: 4.6%	NA	NA	NA	NA	NA	NA	WT	3.35e-06	1700067K01Rik_HET_tm2a	NA	0.000130332	4.49e-05	0.00140765	1.33e-05	0	NA	NA	NA	NA	NA	NA	NA	If phenotype is significant it is for the one sex tested	lambda=NA, scaleShift=NA, transformed=FALSE, code=0	{"WT_Male":495,"1700067K01Rik_HET_tm2a_Male":3,"variability":1,"Formula":"Y2_opt ~ Genotype"}	0.693076	0.971045
1700067K01Rik_HET_tm2a	Sanger_HistologiX	3	B6N	16.2	2_mt	FALSE	Mixed Model framework, linear mixed-effects model, equation withoutWeight	2_mt	1	1	0.876358	3.41e-06	2.21e-05	0.877182	Female: NA, Male: 1.25%	NA	NA	NA	NA	NA	NA	WT	0.0179541	1700067K01Rik_HET_tm2a	NA	0.00315251	0.0339087	0.000272665	2.09e-06	0	NA	NA	NA	NA	NA	NA	NA	If phenotype is significant it is for the one sex tested	lambda=NA, scaleShift=NA, transformed=FALSE, code=0	{"WT_Male":495,"1700067K01Rik_HET_tm2a_Male":3,"variability":0.994,"Formula":"Y2_mt ~ Genotype"}	0.876358	0.992557
1700067K01Rik_HET_tm2a	Sanger_HistologiX	3	B6N	16.2	2_fi	FALSE	Mixed Model framework, linear mixed-effects model, equation withoutWeight	2_fi	1	1	0.959984	-1.17e-05	0.000232423	0.960024	Female: NA, Male: -0.31%	NA	NA	NA	NA	NA	NA	WT	0.386696	1700067K01Rik_HET_tm2a	NA	0.128969	0.62169	0.00375476	2.18e-05	0	NA	NA	NA	NA	NA	NA	NA	If phenotype is significant it is for the one sex tested	lambda=NA, scaleShift=NA, transformed=FALSE, code=0	{"WT_Male":495,"1700067K01Rik_HET_tm2a_Male":3,"variability":1,"Formula":"Y2_fi ~ Genotype"}	0.959984	0.998452
1700067K01Rik_HET_tm2a	Sanger_HistologiX	3	B6N	16.2	2_Hb	FALSE	Mixed Model framework, linear mixed-effects model, equation withoutWeight	2_Hb	1	1	0.35948	5.9e-05	6.45e-05	0.361092	Female: NA, Male: 8.03%	NA	NA	NA	NA	NA	NA	WT	0.0116352	1700067K01Rik_HET_tm2a	NA	1.71e-05	1.33e-06	0.000734503	7.44e-06	0	NA	NA	NA	NA	NA	NA	NA	If phenotype is significant it is for the one sex tested	lambda=NA, scaleShift=NA, transformed=FALSE, code=0	{"WT_Male":495,"1700067K01Rik_HET_tm2a_Male":3,"variability":0.994,"Formula":"Y2_Hb ~ Genotype"}	0.35948	0.884066
1700067K01Rik_HET_tm2a	Sanger_HistologiX	3	B6N	16.2	2_HP	FALSE	Mixed Model framework, linear mixed-effects model, equation withoutWeight	2_HP	1	1	0.568798	0.00166041	0.00292283	0.57043	Female: NA, Male: 4.47%	NA	NA	NA	NA	NA	NA	WT	0.395805	1700067K01Rik_HET_tm2a	NA	0.272355	0.0612976	0.0371215	0.000296059	0	NA	NA	NA	NA	NA	NA	NA	If phenotype is significant it is for the one sex tested	lambda=NA, scaleShift=NA, transformed=FALSE, code=0	{"WT_Male":495,"1700067K01Rik_HET_tm2a_Male":3,"variability":1,"Formula":"Y2_HP ~ Genotype"}	0.568798	0.946697
1700067K01Rik_HET_tm2a	Sanger_HistologiX	3	B6N	16.2	2_TILpy	FALSE	Mixed Model framework, linear mixed-effects model, equation withoutWeight	2_TILpy	1	1	0.283869	0.035725	0.0332963	0.284212	Female: NA, Male: 5.84%	NA	NA	NA	NA	NA	NA	WT	0.28975	1700067K01Rik_HET_tm2a	NA	0.0978313	0.462082	0.611588	0.0033213	0	NA	NA	NA	NA	NA	NA	NA	If phenotype is significant it is for the one sex tested	lambda=NA, scaleShift=NA, transformed=FALSE, code=0	{"WT_Male":495,"1700067K01Rik_HET_tm2a_Male":3,"variability":1,"Formula":"Y2_TILpy ~ Genotype"}	0.283869	0.851331
1700067K01Rik_HET_tm2a	Sanger_HistologiX	3	B6N	16.2	2_DG	FALSE	Mixed Model framework, linear mixed-effects model, equation withoutWeight	2_DG	1	1	0.603806	0.00523656	0.0101293	0.60558	Female: NA, Male: 3.32%	NA	NA	NA	NA	NA	NA	WT	0.613208	1700067K01Rik_HET_tm2a	NA	8.4e-05	0.09331	0.1575	0.00109948	0	NA	NA	NA	NA	NA	NA	NA	If phenotype is significant it is for the one sex tested	lambda=NA, scaleShift=NA, transformed=FALSE, code=0	{"WT_Male":495,"1700067K01Rik_HET_tm2a_Male":3,"variability":1,"Formula":"Y2_DG ~ Genotype"}	0.603806	0.954849
1700067K01Rik_HET_tm2a	Sanger_HistologiX	3	B6N	16.2	2_Mol	FALSE	Mixed Model framework, linear mixed-effects model, equation withoutWeight	2_Mol	1	1	0.317386	-0.000869552	0.000869674	0.318233	Female: NA, Male: -8.67%	NA	NA	NA	NA	NA	NA	WT	1.09e-06	1700067K01Rik_HET_tm2a	NA	0.00151044	2.06e-07	0.0100341	7.7e-05	0	NA	NA	NA	NA	NA	NA	NA	If phenotype is significant it is for the one sex tested	lambda=NA, scaleShift=NA, transformed=FALSE, code=0	{"WT_Male":495,"1700067K01Rik_HET_tm2a_Male":3,"variability":0.896,"Formula":"Y2_Mol ~ Genotype"}	0.317386	0.866303
1700067K01Rik_HET_tm2a	Sanger_HistologiX	3	B6N	16.2	2_Rad	FALSE	Mixed Model framework, linear mixed-effects model, equation withoutWeight	2_Rad	1	1	0.460128	0.00114736	0.00155857	0.462242	Female: NA, Male: 4.71%	NA	NA	NA	NA	NA	NA	WT	0.461874	1700067K01Rik_HET_tm2a	NA	0.136426	0.420148	0.02434	0.00013453	0	NA	NA	NA	NA	NA	NA	NA	If phenotype is significant it is for the one sex tested	lambda=NA, scaleShift=NA, transformed=FALSE, code=0	{"WT_Male":495,"1700067K01Rik_HET_tm2a_Male":3,"variability":0.95,"Formula":"Y2_Rad ~ Genotype"}	0.460128	0.91688
1700067K01Rik_HET_tm2a	Sanger_HistologiX	3	B6N	16.2	2_Or	FALSE	Mixed Model framework, linear mixed-effects model, equation withoutWeight	2_Or	1	1	0.323948	-0.000963714	0.000976658	0.32461	Female: NA, Male: -5.91%	NA	NA	NA	NA	NA	NA	WT	0.488503	1700067K01Rik_HET_tm2a	NA	0.795037	0.30343	0.0163077	8.93e-05	0	NA	NA	NA	NA	NA	NA	NA	If phenotype is significant it is for the one sex tested	lambda=NA, scaleShift=NA, transformed=FALSE, code=0	{"WT_Male":495,"1700067K01Rik_HET_tm2a_Male":3,"variability":0.988,"Formula":"Y2_Or ~ Genotype"}	0.323948	0.869291
1700067K01Rik_HET_tm2a	Sanger_HistologiX	3	B6N	16.2	2_M1	FALSE	Mixed Model framework, linear mixed-effects model, equation withoutWeight	2_M1	1	1	0.817077	-0.000911301	0.0039767	0.81891	Female: NA, Male: -1.04%	NA	NA	NA	NA	NA	NA	WT	0.127958	1700067K01Rik_HET_tm2a	NA	0.00299576	0.0975538	0.0873998	0.000356484	0	NA	NA	NA	NA	NA	NA	NA	If phenotype is significant it is for the one sex tested	lambda=NA, scaleShift=NA, transformed=FALSE, code=0	{"WT_Male":495,"1700067K01Rik_HET_tm2a_Male":3,"variability":1,"Formula":"Y2_M1 ~ Genotype"}	0.817077	0.989704
1700067K01Rik_HET_tm2a	Sanger_HistologiX	3	B6N	16.2	2_S2	FALSE	Mixed Model framework, linear mixed-effects model, equation withoutWeight	2_S2	1	1	0.694191	-0.00135056	0.00336676	0.688617	Female: NA, Male: -1.49%	NA	NA	NA	NA	NA	NA	WT	0.469776	1700067K01Rik_HET_tm2a	NA	0.801872	0.399628	0.0906302	0.00030477	0	NA	NA	NA	NA	NA	NA	NA	If phenotype is significant it is for the one sex tested	lambda=NA, scaleShift=NA, transformed=FALSE, code=0	{"WT_Male":495,"1700067K01Rik_HET_tm2a_Male":3,"variability":0.892,"Formula":"Y2_S2 ~ Genotype"}	0.694191	0.971145
Lrmda_HOM_tm1e	Sanger_HistologiX	3	B6N	16.1	1_TBA	FALSE	Mixed Model framework, linear mixed-effects model, equation withoutWeight	1_TBA	1	1	0.15798	-0.0166978	0.0118451	0.159731	Female: NA, Male: -5.25%	NA	NA	NA	NA	NA	NA	WT	0.000581423	Lrmda_HOM_tm1e	NA	0.552512	0.00275372	0.318057	0.00100096	0	NA	NA	NA	NA	NA	NA	NA	If phenotype is significant it is for the one sex tested	lambda=NA, scaleShift=NA, transformed=FALSE, code=0	{"WT_Male":495,"Lrmda_HOM_tm1e_Male":3,"variability":1,"Formula":"Y1_TBA ~ Genotype"}	0.15798	0.775498
Lrmda_HOM_tm1e	Sanger_HistologiX	3	B6N	16.1	1_LV	FALSE	Mixed Model framework, linear mixed-effects model, equation withoutWeight	1_LV	1	1	0.751784	0.000155942	0.000485739	0.748416	Female: NA, Male: 8.43%	NA	NA	NA	NA	NA	NA	WT	7.5e-10	Lrmda_HOM_tm1e	NA	0.00810285	7.37e-10	0.00185094	3.86e-05	0	NA	NA	NA	NA	NA	NA	NA	If phenotype is significant it is for the one sex tested	lambda=NA, scaleShift=NA, transformed=FALSE, code=0	{"WT_Male":495,"Lrmda_HOM_tm1e_Male":3,"variability":1,"Formula":"Y1_LV ~ Genotype"}	0.751784	0.979782
Lrmda_HOM_tm1e	Sanger_HistologiX	3	B6N	16.1	1_Cg	FALSE	Mixed Model framework, linear mixed-effects model, equation withoutWeight	1_Cg	1	1	0.0112618	-0.00139138	0.000546518	0.0114298	Female: NA, Male: -13.61%	NA	NA	NA	NA	NA	NA	WT	0.0192159	Lrmda_HOM_tm1e	NA	0.53061	0.0226651	0.0102252	5.41e-05	0	NA	NA	NA	NA	NA	NA	NA	If phenotype is significant it is for the one sex tested	lambda=NA, scaleShift=NA, transformed=FALSE, code=0	{"WT_Male":495,"Lrmda_HOM_tm1e_Male":3,"variability":1,"Formula":"Y1_Cg ~ Genotype"}	0.0112618	0.389408
Lrmda_HOM_tm1e	Sanger_HistologiX	3	B6N	16.1	1_Cg_Width	FALSE	Mixed Model framework, linear mixed-effects model, equation withoutWeight	1_Cg_Width	1	1	0.528815	-0.00161752	0.00257479	0.53037	Female: NA, Male: -1.77%	NA	NA	NA	NA	NA	NA	WT	0.678885	Lrmda_HOM_tm1e	NA	0.739019	0.59719	0.0914417	0.000230621	0	NA	NA	NA	NA	NA	NA	NA	If phenotype is significant it is for the one sex tested	lambda=NA, scaleShift=NA, transformed=FALSE, code=0	{"WT_Male":495,"Lrmda_HOM_tm1e_Male":3,"variability":0.865,"Formula":"Y1_Cg_Width ~ Genotype"}	0.528815	0.939049
Lrmda_HOM_tm1e	Sanger_HistologiX	3	B6N	16.1	1_Cg_Height	FALSE	Mixed Model framework, linear mixed-effects model, equation withoutWeight	1_Cg_Height	1	1	0.00514583	-0.0173387	0.00615781	0.00520886	Female: NA, Male: -11.12%	NA	NA	NA	NA	NA	NA	WT	0.128821	Lrmda_HOM_tm1e	NA	0.0431711	0.0445706	0.155877	0.000538078	0	NA	NA	NA	NA	NA	NA	NA	If phenotype is significant it is for the one sex tested	lambda=NA, scaleShift=NA, transformed=FALSE, code=0	{"WT_Male":495,"Lrmda_HOM_tm1e_Male":3,"variability":0.845,"Formula":"Y1_Cg_Height ~ Genotype"}	0.00514583	0.282285
Lrmda_HOM_tm1e	Sanger_HistologiX	3	B6N	16.1	1_gcc	FALSE	Mixed Model framework, linear mixed-effects model, equation withoutWeight	1_gcc	1	1	0.115224	-0.000906363	0.000572697	0.114624	Female: NA, Male: -9.36%	NA	NA	NA	NA	NA	NA	WT	0.647449	Lrmda_HOM_tm1e	NA	0.228448	0.658571	0.00967887	5.69e-05	0	NA	NA	NA	NA	NA	NA	NA	If phenotype is significant it is for the one sex tested	lambda=NA, scaleShift=NA, transformed=FALSE, code=0	{"WT_Male":495,"Lrmda_HOM_tm1e_Male":3,"variability":1,"Formula":"Y1_gcc ~ Genotype"}	0.115224	0.731708
Lrmda_HOM_tm1e	Sanger_HistologiX	3	B6N	16.1	1_gcc_Width_T	FALSE	Mixed Model framework, linear mixed-effects model, equation withoutWeight	1_gcc_Width_T	1	1	0.244908	-0.00736496	0.00634452	0.246686	Female: NA, Male: -4.63%	NA	NA	NA	NA	NA	NA	WT	0.313881	Lrmda_HOM_tm1e	NA	0.262127	0.269638	0.15904	0.000581139	0	NA	NA	NA	NA	NA	NA	NA	If phenotype is significant it is for the one sex tested	lambda=NA, scaleShift=NA, transformed=FALSE, code=0	{"WT_Male":495,"Lrmda_HOM_tm1e_Male":3,"variability":0.902,"Formula":"Y1_gcc_Width_T ~ Genotype"}	0.244908	0.833651
Lrmda_HOM_tm1e	Sanger_HistologiX	3	B6N	16.1	1_gcc_Width_B	FALSE	Mixed Model framework, linear mixed-effects model, equation withoutWeight	1_gcc_Width_B	1	1	0.0225949	-0.015838	0.0069394	0.0232116	Female: NA, Male: -20.98%	NA	NA	NA	NA	NA	NA	WT	5.7e-05	Lrmda_HOM_tm1e	NA	0.441308	0.000102377	0.0755045	0.000613161	0	NA	NA	NA	NA	NA	NA	NA	If phenotype is significant it is for the one sex tested	lambda=NA, scaleShift=NA, transformed=FALSE, code=0	{"WT_Male":495,"Lrmda_HOM_tm1e_Male":3,"variability":0.892,"Formula":"Y1_gcc_Width_B ~ Genotype"}	0.0225949	0.493868
Lrmda_HOM_tm1e	Sanger_HistologiX	3	B6N	16.1	1_gcc_Height	FALSE	Mixed Model framework, linear mixed-effects model, equation withoutWeight	1_gcc_Height	1	1	0.671404	0.00114617	0.00271803	0.673569	Female: NA, Male: 2.61%	NA	NA	NA	NA	NA	NA	WT	0.841584	Lrmda_HOM_tm1e	NA	0.621401	0.801157	0.043998	0.000245347	0	NA	NA	NA	NA	NA	NA	NA	If phenotype is significant it is for the one sex tested	lambda=NA, scaleShift=NA, transformed=FALSE, code=0	{"WT_Male":495,"Lrmda_HOM_tm1e_Male":3,"variability":0.779,"Formula":"Y1_gcc_Height ~ Genotype"}	0.671404	0.967443
Lrmda_HOM_tm1e	Sanger_HistologiX	3	B6N	16.1	1_CPu	FALSE	Mixed Model framework, linear mixed-effects model, equation withoutWeight	1_CPu	1	1	0.415062	-0.00188253	0.00231631	0.417056	Female: NA, Male: -6.19%	NA	NA	NA	NA	NA	NA	WT	0.0455293	Lrmda_HOM_tm1e	NA	0.872584	0.174271	0.0303974	0.0002103	0	NA	NA	NA	NA	NA	NA	NA	If phenotype is significant it is for the one sex tested	lambda=NA, scaleShift=NA, transformed=FALSE, code=0	{"WT_Male":495,"Lrmda_HOM_tm1e_Male":3,"variability":1,"Formula":"Y1_CPu ~ Genotype"}	0.415062	0.901512
Lrmda_HOM_tm1e	Sanger_HistologiX	3	B6N	16.1	1_aca	FALSE	Mixed Model framework, linear mixed-effects model, equation withoutWeight	1_aca	1	1	0.277678	3.92e-05	3.58e-05	0.274117	Female: NA, Male: 5.69%	NA	NA	NA	NA	NA	NA	WT	0.553845	Lrmda_HOM_tm1e	NA	0.377209	0.486884	0.000689474	3.09e-06	0	NA	NA	NA	NA	NA	NA	NA	If phenotype is significant it is for the one sex tested	lambda=NA, scaleShift=NA, transformed=FALSE, code=0	{"WT_Male":495,"Lrmda_HOM_tm1e_Male":3,"variability":0.998,"Formula":"Y1_aca ~ Genotype"}	0.277678	0.849652
Lrmda_HOM_tm1e	Sanger_HistologiX	3	B6N	16.1	1_Pir	FALSE	Mixed Model framework, linear mixed-effects model, equation withoutWeight	1_Pir	1	1	0.109644	-0.000257245	0.000160948	0.11109	Female: NA, Male: -15.88%	NA	NA	NA	NA	NA	NA	WT	0.0127236	Lrmda_HOM_tm1e	NA	0.0889232	0.331068	0.00162018	1.59e-05	0	NA	NA	NA	NA	NA	NA	NA	If phenotype is significant it is for the one sex tested	lambda=NA, scaleShift=NA, transformed=FALSE, code=0	{"WT_Male":495,"Lrmda_HOM_tm1e_Male":3,"variability":1,"Formula":"Y1_Pir ~ Genotype"}	0.109644	0.723612
Lrmda_HOM_tm1e	Sanger_HistologiX	3	B6N	16.1	1_M1	FALSE	Mixed Model framework, linear mixed-effects model, equation withoutWeight	1_M1	1	1	0.779913	-0.000868441	0.00308391	0.778453	Female: NA, Male: -0.7%	NA	NA	NA	NA	NA	NA	WT	0.00808055	Lrmda_HOM_tm1e	NA	0.277052	0.00359068	0.124905	0.000281412	0	NA	NA	NA	NA	NA	NA	NA	If phenotype is significant it is for the one sex tested	lambda=NA, scaleShift=NA, transformed=FALSE, code=0	{"WT_Male":495,"Lrmda_HOM_tm1e_Male":3,"variability":1,"Formula":"Y1_M1 ~ Genotype"}	0.779913	0.985214
Lrmda_HOM_tm1e	Sanger_HistologiX	3	B6N	16.1	1_S2	FALSE	Mixed Model framework, linear mixed-effects model, equation withoutWeight	1_S2	1	1	0.90531	-0.000446564	0.00377032	0.905802	Female: NA, Male: -0.42%	NA	NA	NA	NA	NA	NA	WT	0.822865	Lrmda_HOM_tm1e	NA	0.700257	0.483792	0.10547	0.00033961	0	NA	NA	NA	NA	NA	NA	NA	If phenotype is significant it is for the one sex tested	lambda=NA, scaleShift=NA, transformed=FALSE, code=0	{"WT_Male":495,"Lrmda_HOM_tm1e_Male":3,"variability":0.894,"Formula":"Y1_S2 ~ Genotype"}	0.90531	0.995033
Lrmda_HOM_tm1e	Sanger_HistologiX	3	B6N	16.1	2_TBA	FALSE	Mixed Model framework, linear mixed-effects model, equation withoutWeight	2_TBA	1	1	0.118627	-0.0284128	0.0181368	0.118329	Female: NA, Male: -6.29%	NA	NA	NA	NA	NA	NA	WT	1.75e-05	Lrmda_HOM_tm1e	NA	0.857545	0.000162056	0.451894	0.00164931	0	NA	NA	NA	NA	NA	NA	NA	If phenotype is significant it is for the one sex tested	lambda=NA, scaleShift=NA, transformed=FALSE, code=0	{"WT_Male":495,"Lrmda_HOM_tm1e_Male":3,"variability":1,"Formula":"Y2_TBA ~ Genotype"}	0.118627	0.735983
Lrmda_HOM_tm1e	Sanger_HistologiX	3	B6N	16.1	2_LV	FALSE	Mixed Model framework, linear mixed-effects model, equation withoutWeight	2_LV	1	1	0.0388691	0.00202982	0.000976705	0.0385887	Female: NA, Male: 71.53%	NA	NA	NA	NA	NA	NA	WT	1.86e-08	Lrmda_HOM_tm1e	NA	8.21e-09	7.37e-10	0.0028377	9.05e-05	0	NA	NA	NA	NA	NA	NA	NA	If phenotype is significant it is for the one sex tested	lambda=NA, scaleShift=NA, transformed=FALSE, code=0	{"WT_Male":495,"Lrmda_HOM_tm1e_Male":3,"variability":1,"Formula":"Y2_LV ~ Genotype"}	0.0388691	0.568408
Lrmda_HOM_tm1e	Sanger_HistologiX	3	B6N	16.1	2_D3V	FALSE	Mixed Model framework, linear mixed-effects model, equation withoutWeight	2_D3V	1	1	0.748874	0.000119333	0.000369413	0.746909	Female: NA, Male: 4.56%	NA	NA	NA	NA	NA	NA	WT	7.6e-06	Lrmda_HOM_tm1e	NA	8.74e-05	4e-06	0.00261815	3.19e-05	0	NA	NA	NA	NA	NA	NA	NA	If phenotype is significant it is for the one sex tested	lambda=NA, scaleShift=NA, transformed=FALSE, code=0	{"WT_Male":495,"Lrmda_HOM_tm1e_Male":3,"variability":0.998,"Formula":"Y2_D3V ~ Genotype"}	0.748874	0.979575
Lrmda_HOM_tm1e	Sanger_HistologiX	3	B6N	16.1	2_RSGc	FALSE	Mixed Model framework, linear mixed-effects model, equation withoutWeight	2_RSGc	1	1	0.144028	-0.000451043	0.000308854	0.145296	Female: NA, Male: -9.87%	NA	NA	NA	NA	NA	NA	WT	0.0368916	Lrmda_HOM_tm1e	NA	0.177107	0.00359165	0.00456789	2.94e-05	0	NA	NA	NA	NA	NA	NA	NA	If phenotype is significant it is for the one sex tested	lambda=NA, scaleShift=NA, transformed=FALSE, code=0	{"WT_Male":495,"Lrmda_HOM_tm1e_Male":3,"variability":0.998,"Formula":"Y2_RSGc ~ Genotype"}	0.144028	0.764291
Lrmda_HOM_tm1e	Sanger_HistologiX	3	B6N	16.1	2_RSGc_Width	FALSE	Mixed Model framework, linear mixed-effects model, equation withoutWeight	2_RSGc_Width	1	1	0.297923	-0.0023482	0.00225963	0.299601	Female: NA, Male: -3.47%	NA	NA	NA	NA	NA	NA	WT	0.0180078	Lrmda_HOM_tm1e	NA	0.988628	0.0235415	0.0677208	0.000189968	0	NA	NA	NA	NA	NA	NA	NA	If phenotype is significant it is for the one sex tested	lambda=NA, scaleShift=NA, transformed=FALSE, code=0	{"WT_Male":495,"Lrmda_HOM_tm1e_Male":3,"variability":0.859,"Formula":"Y2_RSGc_Width ~ Genotype"}	0.297923	0.856298
Lrmda_HOM_tm1e	Sanger_HistologiX	3	B6N	16.1	2_RSGc_Height	FALSE	Mixed Model framework, linear mixed-effects model, equation withoutWeight	2_RSGc_Height	1	1	0.0849477	-0.00778681	0.00452254	0.0862027	Female: NA, Male: -8.46%	NA	NA	NA	NA	NA	NA	WT	0.0625614	Lrmda_HOM_tm1e	NA	0.79807	0.0433642	0.0919887	0.000423578	0	NA	NA	NA	NA	NA	NA	NA	If phenotype is significant it is for the one sex tested	lambda=NA, scaleShift=NA, transformed=FALSE, code=0	{"WT_Male":495,"Lrmda_HOM_tm1e_Male":3,"variability":0.861,"Formula":"Y2_RSGc_Height ~ Genotype"}	0.0849477	0.683511
Lrmda_HOM_tm1e	Sanger_HistologiX	3	B6N	16.1	2_cc	FALSE	Mixed Model framework, linear mixed-effects model, equation withoutWeight	2_cc	1	1	0.872864	-0.000334999	0.00209765	0.87323	Female: NA, Male: -9.22%	NA	NA	NA	NA	NA	NA	WT	7.37e-10	Lrmda_HOM_tm1e	NA	7.37e-10	7.37e-10	0.00363324	0.000162809	0	NA	NA	NA	NA	NA	NA	NA	If phenotype is significant it is for the one sex tested	lambda=NA, scaleShift=NA, transformed=FALSE, code=0	{"WT_Male":495,"Lrmda_HOM_tm1e_Male":3,"variability":1,"Formula":"Y2_cc ~ Genotype"}	0.872864	0.992557
Lrmda_HOM_tm1e	Sanger_HistologiX	3	B6N	16.1	2_cc_Width	FALSE	Mixed Model framework, linear mixed-effects model, equation withoutWeight	2_cc_Width	1	1	0.169769	-0.00725565	0.00527176	0.16981	Female: NA, Male: -6.63%	NA	NA	NA	NA	NA	NA	WT	0.763205	Lrmda_HOM_tm1e	NA	0.572967	0.828211	0.109449	0.000428761	0	NA	NA	NA	NA	NA	NA	NA	If phenotype is significant it is for the one sex tested	lambda=NA, scaleShift=NA, transformed=FALSE, code=0	{"WT_Male":495,"Lrmda_HOM_tm1e_Male":3,"variability":0.849,"Formula":"Y2_cc_Width ~ Genotype"}	0.169769	0.786426
Lrmda_HOM_tm1e	Sanger_HistologiX	3	B6N	16.1	2_cc_Height	FALSE	Mixed Model framework, linear mixed-effects model, equation withoutWeight	2_cc_Height	1	1	0.762863	-0.000565016	0.00186066	0.761607	Female: NA, Male: -2.02%	NA	NA	NA	NA	NA	NA	WT	0.00669493	Lrmda_HOM_tm1e	NA	0.0477123	0.00106787	0.0280036	0.000160993	0	NA	NA	NA	NA	NA	NA	NA	If phenotype is significant it is for the one sex tested	lambda=NA, scaleShift=NA, transformed=FALSE, code=0	{"WT_Male":495,"Lrmda_HOM_tm1e_Male":3,"variability":0.673,"Formula":"Y2_cc_Height ~ Genotype"}	0.762863	0.981898
Lrmda_HOM_tm1e	Sanger_HistologiX	3	B6N	16.1	2_dhc	FALSE	Mixed Model framework, linear mixed-effects model, equation withoutWeight	2_dhc	1	1	0.42342	-3.79e-05	4.75e-05	0.425015	Female: NA, Male: -9.78%	NA	NA	NA	NA	NA	NA	WT	1.84e-06	Lrmda_HOM_tm1e	NA	2.53e-08	1.21e-07	0.000387871	4.35e-06	0	NA	NA	NA	NA	NA	NA	NA	If phenotype is significant it is for the one sex tested	lambda=NA, scaleShift=NA, transformed=FALSE, code=0	{"WT_Male":495,"Lrmda_HOM_tm1e_Male":3,"variability":0.984,"Formula":"Y2_dhc ~ Genotype"}	0.42342	0.904219
Lrmda_HOM_tm1e	Sanger_HistologiX	3	B6N	16.1	2_AM	FALSE	Mixed Model framework, linear mixed-effects model, equation withoutWeight	2_AM	1	1	0.314749	-0.0008467	0.000839708	0.314159	Female: NA, Male: -14.39%	NA	NA	NA	NA	NA	NA	WT	0.0547692	Lrmda_HOM_tm1e	NA	0.156989	0.23408	0.00588237	7.9e-05	0	NA	NA	NA	NA	NA	NA	NA	If phenotype is significant it is for the one sex tested	lambda=NA, scaleShift=NA, transformed=FALSE, code=0	{"WT_Male":495,"Lrmda_HOM_tm1e_Male":3,"variability":1,"Formula":"Y2_AM ~ Genotype"}	0.314749	0.865583
Lrmda_HOM_tm1e	Sanger_HistologiX	3	B6N	16.1	2_Pir	FALSE	Mixed Model framework, linear mixed-effects model, equation withoutWeight	2_Pir	1	1	0.598936	-8.9e-05	0.000169945	0.600784	Female: NA, Male: -4.72%	NA	NA	NA	NA	NA	NA	WT	0.0389569	Lrmda_HOM_tm1e	NA	0.00376484	0.00788091	0.00188698	1.69e-05	0	NA	NA	NA	NA	NA	NA	NA	If phenotype is significant it is for the one sex tested	lambda=NA, scaleShift=NA, transformed=FALSE, code=0	{"WT_Male":495,"Lrmda_HOM_tm1e_Male":3,"variability":1,"Formula":"Y2_Pir ~ Genotype"}	0.598936	0.953691
Lrmda_HOM_tm1e	Sanger_HistologiX	3	B6N	16.1	2_ic	FALSE	Mixed Model framework, linear mixed-effects model, equation withoutWeight	2_ic	1	1	0.939359	-3.56e-05	0.000464147	0.938902	Female: NA, Male: -0.36%	NA	NA	NA	NA	NA	NA	WT	0.0753103	Lrmda_HOM_tm1e	NA	0.891803	0.0886228	0.00984201	4.09e-05	0	NA	NA	NA	NA	NA	NA	NA	If phenotype is significant it is for the one sex tested	lambda=NA, scaleShift=NA, transformed=FALSE, code=0	{"WT_Male":495,"Lrmda_HOM_tm1e_Male":3,"variability":1,"Formula":"Y2_ic ~ Genotype"}	0.939359	0.997
Lrmda_HOM_tm1e	Sanger_HistologiX	3	B6N	16.1	2_opt	FALSE	Mixed Model framework, linear mixed-effects model, equation withoutWeight	2_opt	1	1	0.860791	2.83e-05	0.000163837	0.862845	Female: NA, Male: 2.01%	NA	NA	NA	NA	NA	NA	WT	3.32e-06	Lrmda_HOM_tm1e	NA	0.000165023	5.85e-05	0.00140774	1.33e-05	0	NA	NA	NA	NA	NA	NA	NA	If phenotype is significant it is for the one sex tested	lambda=NA, scaleShift=NA, transformed=FALSE, code=0	{"WT_Male":495,"Lrmda_HOM_tm1e_Male":3,"variability":1,"Formula":"Y2_opt ~ Genotype"}	0.860791	0.992034
Lrmda_HOM_tm1e	Sanger_HistologiX	3	B6N	16.1	2_mt	FALSE	Mixed Model framework, linear mixed-effects model, equation withoutWeight	2_mt	1	1	0.253737	-2.52e-05	2.21e-05	0.255001	Female: NA, Male: -9.25%	NA	NA	NA	NA	NA	NA	WT	0.0195525	Lrmda_HOM_tm1e	NA	0.00242021	0.0353755	0.000272629	2.09e-06	0	NA	NA	NA	NA	NA	NA	NA	If phenotype is significant it is for the one sex tested	lambda=NA, scaleShift=NA, transformed=FALSE, code=0	{"WT_Male":495,"Lrmda_HOM_tm1e_Male":3,"variability":0.994,"Formula":"Y2_mt ~ Genotype"}	0.253737	0.838798
Lrmda_HOM_tm1e	Sanger_HistologiX	3	B6N	16.1	2_fi	FALSE	Mixed Model framework, linear mixed-effects model, equation withoutWeight	2_fi	1	1	0.13889	-0.000343726	0.000232516	0.140443	Female: NA, Male: -9.15%	NA	NA	NA	NA	NA	NA	WT	0.38653	Lrmda_HOM_tm1e	NA	0.124807	0.522308	0.00375477	2.18e-05	0	NA	NA	NA	NA	NA	NA	NA	If phenotype is significant it is for the one sex tested	lambda=NA, scaleShift=NA, transformed=FALSE, code=0	{"WT_Male":495,"Lrmda_HOM_tm1e_Male":3,"variability":1,"Formula":"Y2_fi ~ Genotype"}	0.13889	0.759503
Lrmda_HOM_tm1e	Sanger_HistologiX	3	B6N	16.1	2_Hb	FALSE	Mixed Model framework, linear mixed-effects model, equation withoutWeight	2_Hb	1	1	0.0516064	-0.000125674	6.45e-05	0.0522621	Female: NA, Male: -17.1%	NA	NA	NA	NA	NA	NA	WT	0.00976647	Lrmda_HOM_tm1e	NA	2.88e-05	1.94e-06	0.000734793	7.44e-06	0	NA	NA	NA	NA	NA	NA	NA	If phenotype is significant it is for the one sex tested	lambda=NA, scaleShift=NA, transformed=FALSE, code=0	{"WT_Male":495,"Lrmda_HOM_tm1e_Male":3,"variability":0.994,"Formula":"Y2_Hb ~ Genotype"}	0.0516064	0.606554
Lrmda_HOM_tm1e	Sanger_HistologiX	3	B6N	16.1	2_HP	FALSE	Mixed Model framework, linear mixed-effects model, equation withoutWeight	2_HP	1	1	0.313558	-0.00297514	0.00292834	0.310506	Female: NA, Male: -8.01%	NA	NA	NA	NA	NA	NA	WT	0.392176	Lrmda_HOM_tm1e	NA	0.277221	0.0522338	0.0371231	0.000295998	0	NA	NA	NA	NA	NA	NA	NA	If phenotype is significant it is for the one sex tested	lambda=NA, scaleShift=NA, transformed=FALSE, code=0	{"WT_Male":495,"Lrmda_HOM_tm1e_Male":3,"variability":1,"Formula":"Y2_HP ~ Genotype"}	0.313558	0.864642
Lrmda_HOM_tm1e	Sanger_HistologiX	3	B6N	16.1	2_TILpy	FALSE	Mixed Model framework, linear mixed-effects model, equation withoutWeight	2_TILpy	1	1	0.57871	-0.0187414	0.0334545	0.575782	Female: NA, Male: -3.06%	NA	NA	NA	NA	NA	NA	WT	0.288075	Lrmda_HOM_tm1e	NA	0.0950271	0.516084	0.611516	0.00332437	0	NA	NA	NA	NA	NA	NA	NA	If phenotype is significant it is for the one sex tested	lambda=NA, scaleShift=NA, transformed=FALSE, code=0	{"WT_Male":495,"Lrmda_HOM_tm1e_Male":3,"variability":1,"Formula":"Y2_TILpy ~ Genotype"}	0.57871	0.948762
Lrmda_HOM_tm1e	Sanger_HistologiX	3	B6N	16.1	2_DG	FALSE	Mixed Model framework, linear mixed-effects model, equation withoutWeight	2_DG	1	1	0.102052	-0.016719	0.0101406	0.100314	Female: NA, Male: -10.61%	NA	NA	NA	NA	NA	NA	WT	0.60419	Lrmda_HOM_tm1e	NA	8.01e-05	0.0691373	0.157508	0.00109893	0	NA	NA	NA	NA	NA	NA	NA	If phenotype is significant it is for the one sex tested	lambda=NA, scaleShift=NA, transformed=FALSE, code=0	{"WT_Male":495,"Lrmda_HOM_tm1e_Male":3,"variability":1,"Formula":"Y2_DG ~ Genotype"}	0.102052	0.711149
Lrmda_HOM_tm1e	Sanger_HistologiX	3	B6N	16.1	2_Mol	FALSE	Mixed Model framework, linear mixed-effects model, equation withoutWeight	2_Mol	1	1	0.859261	0.000153038	0.00087333	0.86102	Female: NA, Male: 1.53%	NA	NA	NA	NA	NA	NA	WT	9.82e-07	Lrmda_HOM_tm1e	NA	0.00169697	3.61e-07	0.0100349	7.7e-05	0	NA	NA	NA	NA	NA	NA	NA	If phenotype is significant it is for the one sex tested	lambda=NA, scaleShift=NA, transformed=FALSE, code=0	{"WT_Male":495,"Lrmda_HOM_tm1e_Male":3,"variability":0.9,"Formula":"Y2_Mol ~ Genotype"}	0.859261	0.992034
Lrmda_HOM_tm1e	Sanger_HistologiX	3	B6N	16.1	2_Rad	FALSE	Mixed Model framework, linear mixed-effects model, equation withoutWeight	2_Rad	1	1	0.540188	0.000951601	0.00155968	0.542268	Female: NA, Male: 3.91%	NA	NA	NA	NA	NA	NA	WT	0.470021	Lrmda_HOM_tm1e	NA	0.143888	0.429061	0.0243407	0.000134656	0	NA	NA	NA	NA	NA	NA	NA	If phenotype is significant it is for the one sex tested	lambda=NA, scaleShift=NA, transformed=FALSE, code=0	{"WT_Male":495,"Lrmda_HOM_tm1e_Male":3,"variability":0.948,"Formula":"Y2_Rad ~ Genotype"}	0.540188	0.940939
Lrmda_HOM_tm1e	Sanger_HistologiX	3	B6N	16.1	2_Or	FALSE	Mixed Model framework, linear mixed-effects model, equation withoutWeight	2_Or	1	1	0.378161	-0.000858695	0.000976283	0.379846	Female: NA, Male: -5.27%	NA	NA	NA	NA	NA	NA	WT	0.490642	Lrmda_HOM_tm1e	NA	0.825107	0.294065	0.0163084	8.93e-05	0	NA	NA	NA	NA	NA	NA	NA	If phenotype is significant it is for the one sex tested	lambda=NA, scaleShift=NA, transformed=FALSE, code=0	{"WT_Male":495,"Lrmda_HOM_tm1e_Male":3,"variability":0.988,"Formula":"Y2_Or ~ Genotype"}	0.378161	0.892714
Lrmda_HOM_tm1e	Sanger_HistologiX	3	B6N	16.1	2_M1	FALSE	Mixed Model framework, linear mixed-effects model, equation withoutWeight	2_M1	1	1	0.015956	-0.0096043	0.00398047	0.0164638	Female: NA, Male: -10.99%	NA	NA	NA	NA	NA	NA	WT	0.127452	Lrmda_HOM_tm1e	NA	0.00228877	0.0779527	0.0874115	0.000357134	0	NA	NA	NA	NA	NA	NA	NA	If phenotype is significant it is for the one sex tested	lambda=NA, scaleShift=NA, transformed=FALSE, code=0	{"WT_Male":495,"Lrmda_HOM_tm1e_Male":3,"variability":1,"Formula":"Y2_M1 ~ Genotype"}	0.015956	0.440514
Lrmda_HOM_tm1e	Sanger_HistologiX	3	B6N	16.1	2_S2	FALSE	Mixed Model framework, linear mixed-effects model, equation withoutWeight	2_S2	1	1	0.203852	-0.00427792	0.0033649	0.204653	Female: NA, Male: -4.72%	NA	NA	NA	NA	NA	NA	WT	0.414712	Lrmda_HOM_tm1e	NA	0.816027	0.381571	0.0906328	0.000305226	0	NA	NA	NA	NA	NA	NA	NA	If phenotype is significant it is for the one sex tested	lambda=NA, scaleShift=NA, transformed=FALSE, code=0	{"WT_Male":495,"Lrmda_HOM_tm1e_Male":3,"variability":0.89,"Formula":"Y2_S2 ~ Genotype"}	0.203852	0.810983
1700123O20Rik_HOM_tm1a	Sanger_HistologiX	3	B6N	16.1	1_TBA	FALSE	Mixed Model framework, linear mixed-effects model, equation withoutWeight	1_TBA	1	1	0.667635	-0.00496344	0.0115927	0.668864	Female: NA, Male: -1.56%	NA	NA	NA	NA	NA	NA	WT	0.000612596	1700123O20Rik_HOM_tm1a	NA	0.626719	0.00236329	0.318049	0.0010005	0	NA	NA	NA	NA	NA	NA	NA	If phenotype is significant it is for the one sex tested	lambda=NA, scaleShift=NA, transformed=FALSE, code=0	{"WT_Male":495,"1700123O20Rik_HOM_tm1a_Male":3,"variability":1,"Formula":"Y1_TBA ~ Genotype"}	0.667635	0.96688
1700123O20Rik_HOM_tm1a	Sanger_HistologiX	3	B6N	16.1	1_LV	FALSE	Mixed Model framework, linear mixed-effects model, equation withoutWeight	1_LV	1	1	0.228467	-0.000586083	0.000484174	0.227101	Female: NA, Male: -31.66%	NA	NA	NA	NA	NA	NA	WT	7.55e-10	1700123O20Rik_HOM_tm1a	NA	0.00796083	7.37e-10	0.00185097	3.86e-05	0	NA	NA	NA	NA	NA	NA	NA	If phenotype is significant it is for the one sex tested	lambda=NA, scaleShift=NA, transformed=FALSE, code=0	{"WT_Male":495,"1700123O20Rik_HOM_tm1a_Male":3,"variability":1,"Formula":"Y1_LV ~ Genotype"}	0.228467	0.825656
1700123O20Rik_HOM_tm1a	Sanger_HistologiX	3	B6N	16.1	1_Cg	FALSE	Mixed Model framework, linear mixed-effects model, equation withoutWeight	1_Cg	1	1	0.455487	-0.000378646	0.000505729	0.454651	Female: NA, Male: -3.7%	NA	NA	NA	NA	NA	NA	WT	0.0277904	1700123O20Rik_HOM_tm1a	NA	0.485702	0.0105715	0.0102244	5.43e-05	0	NA	NA	NA	NA	NA	NA	NA	If phenotype is significant it is for the one sex tested	lambda=NA, scaleShift=NA, transformed=FALSE, code=0	{"WT_Male":495,"1700123O20Rik_HOM_tm1a_Male":3,"variability":1,"Formula":"Y1_Cg ~ Genotype"}	0.455487	0.916538
1700123O20Rik_HOM_tm1a	Sanger_HistologiX	3	B6N	16.1	1_Cg_Width	FALSE	Mixed Model framework, linear mixed-effects model, equation withoutWeight	1_Cg_Width	1	1	0.318701	-0.00247099	0.00246877	0.317727	Female: NA, Male: -2.7%	NA	NA	NA	NA	NA	NA	WT	0.61478	1700123O20Rik_HOM_tm1a	NA	0.725607	0.612159	0.0914395	0.000230164	0	NA	NA	NA	NA	NA	NA	NA	If phenotype is significant it is for the one sex tested	lambda=NA, scaleShift=NA, transformed=FALSE, code=0	{"WT_Male":495,"1700123O20Rik_HOM_tm1a_Male":3,"variability":0.865,"Formula":"Y1_Cg_Width ~ Genotype"}	0.318701	0.867112
1700123O20Rik_HOM_tm1a	Sanger_HistologiX	3	B6N	16.1	1_Cg_Height	FALSE	Mixed Model framework, linear mixed-effects model, equation withoutWeight	1_Cg_Height	1	1	0.652387	-0.00272411	0.00598504	0.649347	Female: NA, Male: -1.75%	NA	NA	NA	NA	NA	NA	WT	0.137709	1700123O20Rik_HOM_tm1a	NA	0.0659175	0.0640363	0.155867	0.000538428	0	NA	NA	NA	NA	NA	NA	NA	If phenotype is significant it is for the one sex tested	lambda=NA, scaleShift=NA, transformed=FALSE, code=0	{"WT_Male":495,"1700123O20Rik_HOM_tm1a_Male":3,"variability":0.845,"Formula":"Y1_Cg_Height ~ Genotype"}	0.652387	0.965342
1700123O20Rik_HOM_tm1a	Sanger_HistologiX	3	B6N	16.1	1_gcc	FALSE	Mixed Model framework, linear mixed-effects model, equation withoutWeight	1_gcc	1	1	0.00755583	-0.00142941	0.000526246	0.00700795	Female: NA, Male: -14.77%	NA	NA	NA	NA	NA	NA	WT	0.739817	1700123O20Rik_HOM_tm1a	NA	0.272694	0.520287	0.00967625	5.7e-05	0	NA	NA	NA	NA	NA	NA	NA	If phenotype is significant it is for the one sex tested	lambda=NA, scaleShift=NA, transformed=FALSE, code=0	{"WT_Male":495,"1700123O20Rik_HOM_tm1a_Male":3,"variability":1,"Formula":"Y1_gcc ~ Genotype"}	0.00755583	0.338009
1700123O20Rik_HOM_tm1a	Sanger_HistologiX	3	B6N	16.1	1_gcc_Width_T	FALSE	Mixed Model framework, linear mixed-effects model, equation withoutWeight	1_gcc_Width_T	1	1	0.000286413	-0.0220491	0.00602427	0.000300597	Female: NA, Male: -13.87%	NA	NA	NA	NA	NA	NA	WT	0.281371	1700123O20Rik_HOM_tm1a	NA	0.279445	0.26797	0.159022	0.000581429	0	NA	NA	NA	NA	NA	NA	NA	If phenotype is significant it is for the one sex tested	lambda=NA, scaleShift=NA, transformed=FALSE, code=0	{"WT_Male":495,"1700123O20Rik_HOM_tm1a_Male":3,"variability":0.902,"Formula":"Y1_gcc_Width_T ~ Genotype"}	0.000286413	0.0491151
1700123O20Rik_HOM_tm1a	Sanger_HistologiX	3	B6N	16.1	1_gcc_Width_B	FALSE	Mixed Model framework, linear mixed-effects model, equation withoutWeight	1_gcc_Width_B	1	1	0.842906	0.00130912	0.0066845	0.844873	Female: NA, Male: 1.73%	NA	NA	NA	NA	NA	NA	WT	4.94e-05	1700123O20Rik_HOM_tm1a	NA	0.365579	8.73e-05	0.075509	0.000612021	0	NA	NA	NA	NA	NA	NA	NA	If phenotype is significant it is for the one sex tested	lambda=NA, scaleShift=NA, transformed=FALSE, code=0	{"WT_Male":495,"1700123O20Rik_HOM_tm1a_Male":3,"variability":0.892,"Formula":"Y1_gcc_Width_B ~ Genotype"}	0.842906	0.99107
1700123O20Rik_HOM_tm1a	Sanger_HistologiX	3	B6N	16.1	1_gcc_Height	FALSE	Mixed Model framework, linear mixed-effects model, equation withoutWeight	1_gcc_Height	1	1	0.000857684	-0.00874036	0.00259749	0.000871037	Female: NA, Male: -19.87%	NA	NA	NA	NA	NA	NA	WT	0.84805	1700123O20Rik_HOM_tm1a	NA	0.465504	0.782645	0.0439926	0.000245739	0	NA	NA	NA	NA	NA	NA	NA	If phenotype is significant it is for the one sex tested	lambda=NA, scaleShift=NA, transformed=FALSE, code=0	{"WT_Male":495,"1700123O20Rik_HOM_tm1a_Male":3,"variability":0.779,"Formula":"Y1_gcc_Height ~ Genotype"}	0.000857684	0.101633
1700123O20Rik_HOM_tm1a	Sanger_HistologiX	3	B6N	16.1	1_CPu	FALSE	Mixed Model framework, linear mixed-effects model, equation withoutWeight	1_CPu	1	1	0.502696	0.00147912	0.00220745	0.503365	Female: NA, Male: 4.87%	NA	NA	NA	NA	NA	NA	WT	0.0457303	1700123O20Rik_HOM_tm1a	NA	0.885763	0.181485	0.0303971	0.000210449	0	NA	NA	NA	NA	NA	NA	NA	If phenotype is significant it is for the one sex tested	lambda=NA, scaleShift=NA, transformed=FALSE, code=0	{"WT_Male":495,"1700123O20Rik_HOM_tm1a_Male":3,"variability":1,"Formula":"Y1_CPu ~ Genotype"}	0.502696	0.932141
1700123O20Rik_HOM_tm1a	Sanger_HistologiX	3	B6N	16.1	1_aca	FALSE	Mixed Model framework, linear mixed-effects model, equation withoutWeight	1_aca	1	1	0.930868	3.06e-06	3.48e-05	0.929903	Female: NA, Male: 0.44%	NA	NA	NA	NA	NA	NA	WT	0.555433	1700123O20Rik_HOM_tm1a	NA	0.363602	0.515335	0.000689468	3.09e-06	0	NA	NA	NA	NA	NA	NA	NA	If phenotype is significant it is for the one sex tested	lambda=NA, scaleShift=NA, transformed=FALSE, code=0	{"WT_Male":495,"1700123O20Rik_HOM_tm1a_Male":3,"variability":0.998,"Formula":"Y1_aca ~ Genotype"}	0.930868	0.996466
1700123O20Rik_HOM_tm1a	Sanger_HistologiX	3	B6N	16.1	1_Pir	FALSE	Mixed Model framework, linear mixed-effects model, equation withoutWeight	1_Pir	1	1	0.310404	0.000150432	0.000148512	0.311956	Female: NA, Male: 9.29%	NA	NA	NA	NA	NA	NA	WT	0.0114446	1700123O20Rik_HOM_tm1a	NA	0.0645303	0.289763	0.00161991	1.6e-05	0	NA	NA	NA	NA	NA	NA	NA	If phenotype is significant it is for the one sex tested	lambda=NA, scaleShift=NA, transformed=FALSE, code=0	{"WT_Male":495,"1700123O20Rik_HOM_tm1a_Male":3,"variability":1,"Formula":"Y1_Pir ~ Genotype"}	0.310404	0.862154
1700123O20Rik_HOM_tm1a	Sanger_HistologiX	3	B6N	16.1	1_M1	FALSE	Mixed Model framework, linear mixed-effects model, equation withoutWeight	1_M1	1	1	0.103109	-0.00478771	0.00292696	0.103005	Female: NA, Male: -3.83%	NA	NA	NA	NA	NA	NA	WT	0.00786015	1700123O20Rik_HOM_tm1a	NA	0.29627	0.00374106	0.124898	0.000281599	0	NA	NA	NA	NA	NA	NA	NA	If phenotype is significant it is for the one sex tested	lambda=NA, scaleShift=NA, transformed=FALSE, code=0	{"WT_Male":495,"1700123O20Rik_HOM_tm1a_Male":3,"variability":1,"Formula":"Y1_M1 ~ Genotype"}	0.103109	0.713876
1700123O20Rik_HOM_tm1a	Sanger_HistologiX	3	B6N	16.1	1_S2	FALSE	Mixed Model framework, linear mixed-effects model, equation withoutWeight	1_S2	1	1	0.024944	-0.0081547	0.00360499	0.0244495	Female: NA, Male: -7.73%	NA	NA	NA	NA	NA	NA	WT	0.779615	1700123O20Rik_HOM_tm1a	NA	0.694561	0.441579	0.105466	0.000339575	0	NA	NA	NA	NA	NA	NA	NA	If phenotype is significant it is for the one sex tested	lambda=NA, scaleShift=NA, transformed=FALSE, code=0	{"WT_Male":495,"1700123O20Rik_HOM_tm1a_Male":3,"variability":0.894,"Formula":"Y1_S2 ~ Genotype"}	0.024944	0.511241
1700123O20Rik_HOM_tm1a	Sanger_HistologiX	3	B6N	16.1	2_TBA	FALSE	Mixed Model framework, linear mixed-effects model, equation withoutWeight	2_TBA	1	1	0.046737	-0.0342886	0.017221	0.0474284	Female: NA, Male: -7.59%	NA	NA	NA	NA	NA	NA	WT	1.94e-05	1700123O20Rik_HOM_tm1a	NA	0.819669	0.000194556	0.451847	0.00164678	0	NA	NA	NA	NA	NA	NA	NA	If phenotype is significant it is for the one sex tested	lambda=NA, scaleShift=NA, transformed=FALSE, code=0	{"WT_Male":495,"1700123O20Rik_HOM_tm1a_Male":3,"variability":1,"Formula":"Y2_TBA ~ Genotype"}	0.046737	0.593498
1700123O20Rik_HOM_tm1a	Sanger_HistologiX	3	B6N	16.1	2_LV	FALSE	Mixed Model framework, linear mixed-effects model, equation withoutWeight	2_LV	1	1	0.590438	0.000497713	0.000924591	0.590787	Female: NA, Male: 17.54%	NA	NA	NA	NA	NA	NA	WT	1.68e-08	1700123O20Rik_HOM_tm1a	NA	8.26e-09	7.37e-10	0.00283779	9.04e-05	0	NA	NA	NA	NA	NA	NA	NA	If phenotype is significant it is for the one sex tested	lambda=NA, scaleShift=NA, transformed=FALSE, code=0	{"WT_Male":495,"1700123O20Rik_HOM_tm1a_Male":3,"variability":1,"Formula":"Y2_LV ~ Genotype"}	0.590438	0.951087
1700123O20Rik_HOM_tm1a	Sanger_HistologiX	3	B6N	16.1	2_D3V	FALSE	Mixed Model framework, linear mixed-effects model, equation withoutWeight	2_D3V	1	1	0.513181	-0.000233832	0.00035859	0.514873	Female: NA, Male: -8.93%	NA	NA	NA	NA	NA	NA	WT	7.16e-06	1700123O20Rik_HOM_tm1a	NA	0.000121581	3.56e-06	0.00261865	3.19e-05	0	NA	NA	NA	NA	NA	NA	NA	If phenotype is significant it is for the one sex tested	lambda=NA, scaleShift=NA, transformed=FALSE, code=0	{"WT_Male":495,"1700123O20Rik_HOM_tm1a_Male":3,"variability":0.998,"Formula":"Y2_D3V ~ Genotype"}	0.513181	0.935687
1700123O20Rik_HOM_tm1a	Sanger_HistologiX	3	B6N	16.1	2_RSGc	FALSE	Mixed Model framework, linear mixed-effects model, equation withoutWeight	2_RSGc	1	1	0.1899	-0.000377646	0.000288347	0.191359	Female: NA, Male: -8.27%	NA	NA	NA	NA	NA	NA	WT	0.0299883	1700123O20Rik_HOM_tm1a	NA	0.221534	0.00401325	0.00456657	2.93e-05	0	NA	NA	NA	NA	NA	NA	NA	If phenotype is significant it is for the one sex tested	lambda=NA, scaleShift=NA, transformed=FALSE, code=0	{"WT_Male":495,"1700123O20Rik_HOM_tm1a_Male":3,"variability":0.998,"Formula":"Y2_RSGc ~ Genotype"}	0.1899	0.798898
1700123O20Rik_HOM_tm1a	Sanger_HistologiX	3	B6N	16.1	2_RSGc_Width	FALSE	Mixed Model framework, linear mixed-effects model, equation withoutWeight	2_RSGc_Width	1	1	0.327738	-0.00216258	0.00221398	0.329507	Female: NA, Male: -3.19%	NA	NA	NA	NA	NA	NA	WT	0.0191994	1700123O20Rik_HOM_tm1a	NA	0.993332	0.0433684	0.0677175	0.000188933	0	NA	NA	NA	NA	NA	NA	NA	If phenotype is significant it is for the one sex tested	lambda=NA, scaleShift=NA, transformed=FALSE, code=0	{"WT_Male":495,"1700123O20Rik_HOM_tm1a_Male":3,"variability":0.857,"Formula":"Y2_RSGc_Width ~ Genotype"}	0.327738	0.871968
1700123O20Rik_HOM_tm1a	Sanger_HistologiX	3	B6N	16.1	2_RSGc_Height	FALSE	Mixed Model framework, linear mixed-effects model, equation withoutWeight	2_RSGc_Height	1	1	0.370395	-0.00381467	0.00426436	0.371787	Female: NA, Male: -4.15%	NA	NA	NA	NA	NA	NA	WT	0.0561331	1700123O20Rik_HOM_tm1a	NA	0.789531	0.0482072	0.0919728	0.000421846	0	NA	NA	NA	NA	NA	NA	NA	If phenotype is significant it is for the one sex tested	lambda=NA, scaleShift=NA, transformed=FALSE, code=0	{"WT_Male":495,"1700123O20Rik_HOM_tm1a_Male":3,"variability":0.861,"Formula":"Y2_RSGc_Height ~ Genotype"}	0.370395	0.888784
1700123O20Rik_HOM_tm1a	Sanger_HistologiX	3	B6N	16.1	2_cc	FALSE	Mixed Model framework, linear mixed-effects model, equation withoutWeight	2_cc	1	1	0.844474	-0.000410687	0.00209766	0.84492	Female: NA, Male: -11.3%	NA	NA	NA	NA	NA	NA	WT	7.37e-10	1700123O20Rik_HOM_tm1a	NA	0	0	0.00363324	0.00016281	0	NA	NA	NA	NA	NA	NA	NA	If phenotype is significant it is for the one sex tested	lambda=NA, scaleShift=NA, transformed=FALSE, code=0	{"WT_Male":495,"1700123O20Rik_HOM_tm1a_Male":3,"variability":1,"Formula":"Y2_cc ~ Genotype"}	0.844474	0.99107
1700123O20Rik_HOM_tm1a	Sanger_HistologiX	3	B6N	16.1	2_cc_Width	FALSE	Mixed Model framework, linear mixed-effects model, equation withoutWeight	2_cc_Width	1	1	0.819323	0.00120748	0.00522776	0.817501	Female: NA, Male: 1.1%	NA	NA	NA	NA	NA	NA	WT	0.756313	1700123O20Rik_HOM_tm1a	NA	0.628273	0.799854	0.109454	0.000428979	0	NA	NA	NA	NA	NA	NA	NA	If phenotype is significant it is for the one sex tested	lambda=NA, scaleShift=NA, transformed=FALSE, code=0	{"WT_Male":495,"1700123O20Rik_HOM_tm1a_Male":3,"variability":0.847,"Formula":"Y2_cc_Width ~ Genotype"}	0.819323	0.989704
1700123O20Rik_HOM_tm1a	Sanger_HistologiX	3	B6N	16.1	2_cc_Height	FALSE	Mixed Model framework, linear mixed-effects model, equation withoutWeight	2_cc_Height	1	1	0.907114	0.000206514	0.00180897	0.909191	Female: NA, Male: 0.74%	NA	NA	NA	NA	NA	NA	WT	0.00564942	1700123O20Rik_HOM_tm1a	NA	0.0491735	0.000758002	0.0280047	0.000160937	0	NA	NA	NA	NA	NA	NA	NA	If phenotype is significant it is for the one sex tested	lambda=NA, scaleShift=NA, transformed=FALSE, code=0	{"WT_Male":495,"1700123O20Rik_HOM_tm1a_Male":3,"variability":0.671,"Formula":"Y2_cc_Height ~ Genotype"}	0.907114	0.995176
1700123O20Rik_HOM_tm1a	Sanger_HistologiX	3	B6N	16.1	2_dhc	FALSE	Mixed Model framework, linear mixed-effects model, equation withoutWeight	2_dhc	1	1	0.311597	-4.56e-05	4.51e-05	0.312425	Female: NA, Male: -11.76%	NA	NA	NA	NA	NA	NA	WT	1.93e-06	1700123O20Rik_HOM_tm1a	NA	2.65e-08	1.13e-07	0.000387868	4.35e-06	0	NA	NA	NA	NA	NA	NA	NA	If phenotype is significant it is for the one sex tested	lambda=NA, scaleShift=NA, transformed=FALSE, code=0	{"WT_Male":495,"1700123O20Rik_HOM_tm1a_Male":3,"variability":0.984,"Formula":"Y2_dhc ~ Genotype"}	0.311597	0.862908
1700123O20Rik_HOM_tm1a	Sanger_HistologiX	3	B6N	16.1	2_AM	FALSE	Mixed Model framework, linear mixed-effects model, equation withoutWeight	2_AM	1	1	0.557072	-0.000469848	0.000791636	0.553309	Female: NA, Male: -7.99%	NA	NA	NA	NA	NA	NA	WT	0.0510151	1700123O20Rik_HOM_tm1a	NA	0.14551	0.251062	0.00588211	7.93e-05	0	NA	NA	NA	NA	NA	NA	NA	If phenotype is significant it is for the one sex tested	lambda=NA, scaleShift=NA, transformed=FALSE, code=0	{"WT_Male":495,"1700123O20Rik_HOM_tm1a_Male":3,"variability":1,"Formula":"Y2_AM ~ Genotype"}	0.557072	0.944709
1700123O20Rik_HOM_tm1a	Sanger_HistologiX	3	B6N	16.1	2_Pir	FALSE	Mixed Model framework, linear mixed-effects model, equation withoutWeight	2_Pir	1	1	0.0119945	-0.000395408	0.000156251	0.0119274	Female: NA, Male: -20.96%	NA	NA	NA	NA	NA	NA	WT	0.0396261	1700123O20Rik_HOM_tm1a	NA	0.00229681	0.00892647	0.00188662	1.69e-05	0	NA	NA	NA	NA	NA	NA	NA	If phenotype is significant it is for the one sex tested	lambda=NA, scaleShift=NA, transformed=FALSE, code=0	{"WT_Male":495,"1700123O20Rik_HOM_tm1a_Male":3,"variability":1,"Formula":"Y2_Pir ~ Genotype"}	0.0119945	0.400711
1700123O20Rik_HOM_tm1a	Sanger_HistologiX	3	B6N	16.1	2_ic	FALSE	Mixed Model framework, linear mixed-effects model, equation withoutWeight	2_ic	1	1	0.974282	-1.52e-05	0.000448765	0.973067	Female: NA, Male: -0.15%	NA	NA	NA	NA	NA	NA	WT	0.0517175	1700123O20Rik_HOM_tm1a	NA	0.837961	0.0514613	0.00984127	4.08e-05	0	NA	NA	NA	NA	NA	NA	NA	If phenotype is significant it is for the one sex tested	lambda=NA, scaleShift=NA, transformed=FALSE, code=0	{"WT_Male":495,"1700123O20Rik_HOM_tm1a_Male":3,"variability":1,"Formula":"Y2_ic ~ Genotype"}	0.974282	0.99904
1700123O20Rik_HOM_tm1a	Sanger_HistologiX	3	B6N	16.1	2_opt	FALSE	Mixed Model framework, linear mixed-effects model, equation withoutWeight	2_opt	1	1	0.196457	-0.000210868	0.000162503	0.195471	Female: NA, Male: -14.98%	NA	NA	NA	NA	NA	NA	WT	3.17e-06	1700123O20Rik_HOM_tm1a	NA	0.000245118	4.73e-05	0.00140771	1.33e-05	0	NA	NA	NA	NA	NA	NA	NA	If phenotype is significant it is for the one sex tested	lambda=NA, scaleShift=NA, transformed=FALSE, code=0	{"WT_Male":495,"1700123O20Rik_HOM_tm1a_Male":3,"variability":1,"Formula":"Y2_opt ~ Genotype"}	0.196457	0.805945
1700123O20Rik_HOM_tm1a	Sanger_HistologiX	3	B6N	16.1	2_mt	FALSE	Mixed Model framework, linear mixed-effects model, equation withoutWeight	2_mt	1	1	0.039353	-4.27e-05	2.07e-05	0.0402506	Female: NA, Male: -15.65%	NA	NA	NA	NA	NA	NA	WT	0.0172334	1700123O20Rik_HOM_tm1a	NA	0.00310108	0.0356332	0.000272663	2.09e-06	0	NA	NA	NA	NA	NA	NA	NA	If phenotype is significant it is for the one sex tested	lambda=NA, scaleShift=NA, transformed=FALSE, code=0	{"WT_Male":495,"1700123O20Rik_HOM_tm1a_Male":3,"variability":0.994,"Formula":"Y2_mt ~ Genotype"}	0.039353	0.569702
1700123O20Rik_HOM_tm1a	Sanger_HistologiX	3	B6N	16.1	2_fi	FALSE	Mixed Model framework, linear mixed-effects model, equation withoutWeight	2_fi	1	1	0.404265	-0.0001819	0.000218494	0.405818	Female: NA, Male: -4.84%	NA	NA	NA	NA	NA	NA	WT	0.374684	1700123O20Rik_HOM_tm1a	NA	0.138648	0.670733	0.00375486	2.18e-05	0	NA	NA	NA	NA	NA	NA	NA	If phenotype is significant it is for the one sex tested	lambda=NA, scaleShift=NA, transformed=FALSE, code=0	{"WT_Male":495,"1700123O20Rik_HOM_tm1a_Male":3,"variability":1,"Formula":"Y2_fi ~ Genotype"}	0.404265	0.897668
1700123O20Rik_HOM_tm1a	Sanger_HistologiX	3	B6N	16.1	2_Hb	FALSE	Mixed Model framework, linear mixed-effects model, equation withoutWeight	2_Hb	1	1	0.00498905	-0.000158447	5.6e-05	0.00502126	Female: NA, Male: -21.57%	NA	NA	NA	NA	NA	NA	WT	0.00912858	1700123O20Rik_HOM_tm1a	NA	2.61e-05	1.5e-06	0.000734642	7.45e-06	0	NA	NA	NA	NA	NA	NA	NA	If phenotype is significant it is for the one sex tested	lambda=NA, scaleShift=NA, transformed=FALSE, code=0	{"WT_Male":495,"1700123O20Rik_HOM_tm1a_Male":3,"variability":0.994,"Formula":"Y2_Hb ~ Genotype"}	0.00498905	0.27729
1700123O20Rik_HOM_tm1a	Sanger_HistologiX	3	B6N	16.1	2_HP	FALSE	Mixed Model framework, linear mixed-effects model, equation withoutWeight	2_HP	1	1	0.0255996	-0.00602625	0.00266551	0.024527	Female: NA, Male: -16.24%	NA	NA	NA	NA	NA	NA	WT	0.410887	1700123O20Rik_HOM_tm1a	NA	0.226165	0.082761	0.0371176	0.000296351	0	NA	NA	NA	NA	NA	NA	NA	If phenotype is significant it is for the one sex tested	lambda=NA, scaleShift=NA, transformed=FALSE, code=0	{"WT_Male":495,"1700123O20Rik_HOM_tm1a_Male":3,"variability":1,"Formula":"Y2_HP ~ Genotype"}	0.0255996	0.514272
1700123O20Rik_HOM_tm1a	Sanger_HistologiX	3	B6N	16.1	2_TILpy	FALSE	Mixed Model framework, linear mixed-effects model, equation withoutWeight	2_TILpy	1	1	0.0157343	-0.0745608	0.0305023	0.0151163	Female: NA, Male: -12.19%	NA	NA	NA	NA	NA	NA	WT	0.29343	1700123O20Rik_HOM_tm1a	NA	0.0789198	0.552406	0.611512	0.00332884	0	NA	NA	NA	NA	NA	NA	NA	If phenotype is significant it is for the one sex tested	lambda=NA, scaleShift=NA, transformed=FALSE, code=0	{"WT_Male":495,"1700123O20Rik_HOM_tm1a_Male":3,"variability":1,"Formula":"Y2_TILpy ~ Genotype"}	0.0157343	0.438066
1700123O20Rik_HOM_tm1a	Sanger_HistologiX	3	B6N	16.1	2_DG	FALSE	Mixed Model framework, linear mixed-effects model, equation withoutWeight	2_DG	1	1	0.0941294	-0.0151821	0.00900629	0.0929467	Female: NA, Male: -9.64%	NA	NA	NA	NA	NA	NA	WT	0.612408	1700123O20Rik_HOM_tm1a	NA	5.81e-05	0.087197	0.157487	0.00110171	0	NA	NA	NA	NA	NA	NA	NA	If phenotype is significant it is for the one sex tested	lambda=NA, scaleShift=NA, transformed=FALSE, code=0	{"WT_Male":495,"1700123O20Rik_HOM_tm1a_Male":3,"variability":1,"Formula":"Y2_DG ~ Genotype"}	0.0941294	0.698135
1700123O20Rik_HOM_tm1a	Sanger_HistologiX	3	B6N	16.1	2_Mol	FALSE	Mixed Model framework, linear mixed-effects model, equation withoutWeight	2_Mol	1	1	0.921464	-8.39e-05	0.000841659	0.920649	Female: NA, Male: -0.84%	NA	NA	NA	NA	NA	NA	WT	6.63e-07	1700123O20Rik_HOM_tm1a	NA	0.00194657	1.45e-07	0.0100337	7.67e-05	0	NA	NA	NA	NA	NA	NA	NA	If phenotype is significant it is for the one sex tested	lambda=NA, scaleShift=NA, transformed=FALSE, code=0	{"WT_Male":495,"1700123O20Rik_HOM_tm1a_Male":3,"variability":0.898,"Formula":"Y2_Mol ~ Genotype"}	0.921464	0.996313
1700123O20Rik_HOM_tm1a	Sanger_HistologiX	3	B6N	16.1	2_Rad	FALSE	Mixed Model framework, linear mixed-effects model, equation withoutWeight	2_Rad	1	1	0.470387	-0.00109423	0.00151285	0.470095	Female: NA, Male: -4.5%	NA	NA	NA	NA	NA	NA	WT	0.47896	1700123O20Rik_HOM_tm1a	NA	0.169281	0.401157	0.0243383	0.000134607	0	NA	NA	NA	NA	NA	NA	NA	If phenotype is significant it is for the one sex tested	lambda=NA, scaleShift=NA, transformed=FALSE, code=0	{"WT_Male":495,"1700123O20Rik_HOM_tm1a_Male":3,"variability":0.95,"Formula":"Y2_Rad ~ Genotype"}	0.470387	0.921229
1700123O20Rik_HOM_tm1a	Sanger_HistologiX	3	B6N	16.1	2_Or	FALSE	Mixed Model framework, linear mixed-effects model, equation withoutWeight	2_Or	1	1	0.860856	0.000164425	0.000931328	0.859989	Female: NA, Male: 1.01%	NA	NA	NA	NA	NA	NA	WT	0.475914	1700123O20Rik_HOM_tm1a	NA	0.828561	0.281284	0.0163076	8.93e-05	0	NA	NA	NA	NA	NA	NA	NA	If phenotype is significant it is for the one sex tested	lambda=NA, scaleShift=NA, transformed=FALSE, code=0	{"WT_Male":495,"1700123O20Rik_HOM_tm1a_Male":3,"variability":0.988,"Formula":"Y2_Or ~ Genotype"}	0.860856	0.992034
1700123O20Rik_HOM_tm1a	Sanger_HistologiX	3	B6N	16.1	2_M1	FALSE	Mixed Model framework, linear mixed-effects model, equation withoutWeight	2_M1	1	1	0.693827	-0.00149378	0.00380955	0.695267	Female: NA, Male: -1.71%	NA	NA	NA	NA	NA	NA	WT	0.12535	1700123O20Rik_HOM_tm1a	NA	0.00301123	0.0884915	0.0874041	0.00035704	0	NA	NA	NA	NA	NA	NA	NA	If phenotype is significant it is for the one sex tested	lambda=NA, scaleShift=NA, transformed=FALSE, code=0	{"WT_Male":495,"1700123O20Rik_HOM_tm1a_Male":3,"variability":1,"Formula":"Y2_M1 ~ Genotype"}	0.693827	0.971145
1700123O20Rik_HOM_tm1a	Sanger_HistologiX	3	B6N	16.1	2_S2	FALSE	Mixed Model framework, linear mixed-effects model, equation withoutWeight	2_S2	1	1	0.00844754	-0.00848208	0.00320992	0.00868736	Female: NA, Male: -9.36%	NA	NA	NA	NA	NA	NA	WT	0.450388	1700123O20Rik_HOM_tm1a	NA	0.799142	0.435981	0.0906281	0.000305402	0	NA	NA	NA	NA	NA	NA	NA	If phenotype is significant it is for the one sex tested	lambda=NA, scaleShift=NA, transformed=FALSE, code=0	{"WT_Male":495,"1700123O20Rik_HOM_tm1a_Male":3,"variability":0.89,"Formula":"Y2_S2 ~ Genotype"}	0.00844754	0.348139
Slc23a4_HOM_tm1a	Sanger_WTCHG_14-16w	3	B6N	16	2_TBA	FALSE	Mixed Model framework, linear mixed-effects model, equation withoutWeight	2_TBA	1	1	0.801241	-0.00330011	0.0136284	0.809041	Female: NA, Male: -0.63%	NA	NA	NA	NA	NA	NA	WT	2.09e-05	Slc23a4 _HOM_tm1a	NA	0.377727	1.37e-05	0.520652	0.00174337	0	NA	NA	NA	NA	NA	NA	NA	If phenotype is significant it is for the one sex tested	lambda=NA, scaleShift=NA, transformed=FALSE, code=0	{"WT_Male":204,"Slc23a4 _HOM_tm1a_Male":3,"variability":0.85,"Formula":"Y2_TBA ~ Genotype"}	0.801241	0.988127
Slc23a4_HOM_tm1a	Sanger_WTCHG_14-16w	3	B6N	16	2_LV	FALSE	Mixed Model framework, linear mixed-effects model, equation withoutWeight	2_LV	1	1	0.328367	-0.00165029	0.00169469	0.331938	Female: NA, Male: -68.08%	NA	NA	NA	NA	NA	NA	WT	7.37e-10	Slc23a4 _HOM_tm1a	NA	0	0	0.00242394	0.000204017	0	NA	NA	NA	NA	NA	NA	NA	If phenotype is significant it is for the one sex tested	lambda=NA, scaleShift=NA, transformed=FALSE, code=0	{"WT_Male":204,"Slc23a4 _HOM_tm1a_Male":3,"variability":0.85,"Formula":"Y2_LV ~ Genotype"}	0.328367	0.872146
Slc23a4_HOM_tm1a	Sanger_WTCHG_14-16w	3	B6N	16	2_D3V	FALSE	Mixed Model framework, linear mixed-effects model, equation withoutWeight	2_D3V	1	1	0.187746	-0.000760396	0.000581059	0.19293	Female: NA, Male: -28.65%	NA	NA	NA	NA	NA	NA	WT	7.37e-10	Slc23a4 _HOM_tm1a	NA	5.06e-09	7.37e-10	0.00265416	7.09e-05	0	NA	NA	NA	NA	NA	NA	NA	If phenotype is significant it is for the one sex tested	lambda=NA, scaleShift=NA, transformed=FALSE, code=0	{"WT_Male":204,"Slc23a4 _HOM_tm1a_Male":3,"variability":0.85,"Formula":"Y2_D3V ~ Genotype"}	0.187746	0.796309
Slc23a4_HOM_tm1a	Sanger_WTCHG_14-16w	3	B6N	16	2_RSGc	FALSE	Mixed Model framework, linear mixed-effects model, equation withoutWeight	2_RSGc	1	1	0.0335558	0.000879502	0.000413101	0.0351095	Female: NA, Male: 16.08%	NA	NA	NA	NA	NA	NA	WT	0.193966	Slc23a4 _HOM_tm1a	NA	0.180745	0.115586	0.00546819	5.53e-05	0	NA	NA	NA	NA	NA	NA	NA	If phenotype is significant it is for the one sex tested	lambda=NA, scaleShift=NA, transformed=FALSE, code=0	{"WT_Male":204,"Slc23a4 _HOM_tm1a_Male":3,"variability":0.85,"Formula":"Y2_RSGc ~ Genotype"}	0.0335558	0.553534
Slc23a4_HOM_tm1a	Sanger_WTCHG_14-16w	3	B6N	16	2_RSGc_Width	FALSE	Mixed Model framework, linear mixed-effects model, equation withoutWeight	2_RSGc_Width	1	1	0.0137261	0.00566035	0.00225699	0.0133564	Female: NA, Male: 8.08%	NA	NA	NA	NA	NA	NA	WT	0.00234075	Slc23a4 _HOM_tm1a	NA	0.933399	0.00258167	0.070042	0.000300344	0	NA	NA	NA	NA	NA	NA	NA	If phenotype is significant it is for the one sex tested	lambda=NA, scaleShift=NA, transformed=FALSE, code=0	{"WT_Male":204,"Slc23a4 _HOM_tm1a_Male":3,"variability":0.831,"Formula":"Y2_RSGc_Width ~ Genotype"}	0.0137261	0.418907
Slc23a4_HOM_tm1a	Sanger_WTCHG_14-16w	3	B6N	16	2_RSGc_Height	FALSE	Mixed Model framework, linear mixed-effects model, equation withoutWeight	2_RSGc_Height	1	1	0.964235	-0.00014503	0.00325013	0.964476	Female: NA, Male: -0.15%	NA	NA	NA	NA	NA	NA	WT	6.61e-05	Slc23a4 _HOM_tm1a	NA	0.152784	9.76e-05	0.0982657	0.00039127	0	NA	NA	NA	NA	NA	NA	NA	If phenotype is significant it is for the one sex tested	lambda=NA, scaleShift=NA, transformed=FALSE, code=0	{"WT_Male":204,"Slc23a4 _HOM_tm1a_Male":3,"variability":0.807,"Formula":"Y2_RSGc_Height ~ Genotype"}	0.964235	0.998652
Slc23a4_HOM_tm1a	Sanger_WTCHG_14-16w	3	B6N	16	2_cc	FALSE	Mixed Model framework, linear mixed-effects model, equation withoutWeight	2_cc	1	1	0.474129	-0.000199825	0.000282342	0.480353	Female: NA, Male: -4.81%	NA	NA	NA	NA	NA	NA	WT	0.622482	Slc23a4 _HOM_tm1a	NA	0.665964	0.250943	0.00415627	3.75e-05	0	NA	NA	NA	NA	NA	NA	NA	If phenotype is significant it is for the one sex tested	lambda=NA, scaleShift=NA, transformed=FALSE, code=0	{"WT_Male":204,"Slc23a4 _HOM_tm1a_Male":3,"variability":0.85,"Formula":"Y2_cc ~ Genotype"}	0.474129	0.922285
Slc23a4_HOM_tm1a	Sanger_WTCHG_14-16w	3	B6N	16	2_cc_Width	FALSE	Mixed Model framework, linear mixed-effects model, equation withoutWeight	2_cc_Width	1	1	0.331191	-0.00414106	0.00421499	0.32767	Female: NA, Male: -3.31%	NA	NA	NA	NA	NA	NA	WT	0.000145172	Slc23a4 _HOM_tm1a	NA	0.0804269	3.85e-05	0.125066	0.000523942	0	NA	NA	NA	NA	NA	NA	NA	If phenotype is significant it is for the one sex tested	lambda=NA, scaleShift=NA, transformed=FALSE, code=0	{"WT_Male":204,"Slc23a4 _HOM_tm1a_Male":3,"variability":0.821,"Formula":"Y2_cc_Width ~ Genotype"}	0.331191	0.873995
Slc23a4_HOM_tm1a	Sanger_WTCHG_14-16w	3	B6N	16	2_cc_Height	FALSE	Mixed Model framework, linear mixed-effects model, equation withoutWeight	2_cc_Height	1	1	0.142181	-0.00251865	0.00172311	0.146202	Female: NA, Male: -8.05%	NA	NA	NA	NA	NA	NA	WT	0.0832322	Slc23a4 _HOM_tm1a	NA	0.315106	0.0080081	0.0312918	0.000228251	0	NA	NA	NA	NA	NA	NA	NA	If phenotype is significant it is for the one sex tested	lambda=NA, scaleShift=NA, transformed=FALSE, code=0	{"WT_Male":204,"Slc23a4 _HOM_tm1a_Male":3,"variability":0.744,"Formula":"Y2_cc_Height ~ Genotype"}	0.142181	0.761157
Slc23a4_HOM_tm1a	Sanger_WTCHG_14-16w	3	B6N	16	2_dhc	FALSE	Mixed Model framework, linear mixed-effects model, equation withoutWeight	2_dhc	1	1	0.413443	-4.04e-05	4.96e-05	0.417645	Female: NA, Male: -8.05%	NA	NA	NA	NA	NA	NA	WT	0.00035692	Slc23a4 _HOM_tm1a	NA	0.531158	0.000254866	0.000501602	6.34e-06	0	NA	NA	NA	NA	NA	NA	NA	If phenotype is significant it is for the one sex tested	lambda=NA, scaleShift=NA, transformed=FALSE, code=0	{"WT_Male":204,"Slc23a4 _HOM_tm1a_Male":3,"variability":0.85,"Formula":"Y2_dhc ~ Genotype"}	0.413443	0.900651
Slc23a4_HOM_tm1a	Sanger_WTCHG_14-16w	3	B6N	16	2_AM	FALSE	Mixed Model framework, linear mixed-effects model, equation withoutWeight	2_AM	1	1	0.593877	-0.000573805	0.000998015	0.566307	Female: NA, Male: -13.16%	NA	NA	NA	NA	NA	NA	WT	0.000558793	Slc23a4 _HOM_tm1a	NA	0.137606	0.00362404	0.00435911	0.000136291	0	NA	NA	NA	NA	NA	NA	NA	If phenotype is significant it is for the one sex tested	lambda=NA, scaleShift=NA, transformed=FALSE, code=0	{"WT_Male":204,"Slc23a4 _HOM_tm1a_Male":3,"variability":0.85,"Formula":"Y2_AM ~ Genotype"}	0.593877	0.952213
Slc23a4_HOM_tm1a	Sanger_WTCHG_14-16w	3	B6N	16	2_Pir	FALSE	Mixed Model framework, linear mixed-effects model, equation withoutWeight	2_Pir	1	1	0.391643	-0.000214441	0.000250671	0.393842	Female: NA, Male: -6.85%	NA	NA	NA	NA	NA	NA	WT	0.0328376	Slc23a4 _HOM_tm1a	NA	0.137823	0.0286094	0.0031323	3.18e-05	0	NA	NA	NA	NA	NA	NA	NA	If phenotype is significant it is for the one sex tested	lambda=NA, scaleShift=NA, transformed=FALSE, code=0	{"WT_Male":204,"Slc23a4 _HOM_tm1a_Male":3,"variability":0.85,"Formula":"Y2_Pir ~ Genotype"}	0.391643	0.895514
Slc23a4_HOM_tm1a	Sanger_WTCHG_14-16w	3	B6N	16	2_ic	FALSE	Mixed Model framework, linear mixed-effects model, equation withoutWeight	2_ic	1	1	0.925898	-7.65e-05	0.000719267	0.915419	Female: NA, Male: -0.7%	NA	NA	NA	NA	NA	NA	WT	0.0012392	Slc23a4 _HOM_tm1a	NA	0.00722624	0.00618364	0.0108982	8.89e-05	0	NA	NA	NA	NA	NA	NA	NA	If phenotype is significant it is for the one sex tested	lambda=NA, scaleShift=NA, transformed=FALSE, code=0	{"WT_Male":204,"Slc23a4 _HOM_tm1a_Male":3,"variability":0.85,"Formula":"Y2_ic ~ Genotype"}	0.925898	0.996313
Slc23a4_HOM_tm1a	Sanger_WTCHG_14-16w	3	B6N	16	2_opt	FALSE	Mixed Model framework, linear mixed-effects model, equation withoutWeight	2_opt	1	1	0.564652	0.000115711	0.000200629	0.565097	Female: NA, Male: 5.75%	NA	NA	NA	NA	NA	NA	WT	1.09e-06	Slc23a4 _HOM_tm1a	NA	0.0462732	4.93e-07	0.0020133	2.65e-05	0	NA	NA	NA	NA	NA	NA	NA	If phenotype is significant it is for the one sex tested	lambda=NA, scaleShift=NA, transformed=FALSE, code=0	{"WT_Male":204,"Slc23a4 _HOM_tm1a_Male":3,"variability":0.85,"Formula":"Y2_opt ~ Genotype"}	0.564652	0.946192
Slc23a4_HOM_tm1a	Sanger_WTCHG_14-16w	3	B6N	16	2_mt	FALSE	Mixed Model framework, linear mixed-effects model, equation withoutWeight	2_mt	1	1	0.202945	-3.64e-05	2.88e-05	0.208133	Female: NA, Male: -9.34%	NA	NA	NA	NA	NA	NA	WT	2.26e-05	Slc23a4 _HOM_tm1a	NA	0.0527014	3.55e-06	0.000390228	3.65e-06	0	NA	NA	NA	NA	NA	NA	NA	If phenotype is significant it is for the one sex tested	lambda=NA, scaleShift=NA, transformed=FALSE, code=0	{"WT_Male":204,"Slc23a4 _HOM_tm1a_Male":3,"variability":0.85,"Formula":"Y2_mt ~ Genotype"}	0.202945	0.810983
Slc23a4_HOM_tm1a	Sanger_WTCHG_14-16w	3	B6N	16	2_fi	FALSE	Mixed Model framework, linear mixed-effects model, equation withoutWeight	2_fi	1	1	0.362066	-0.000262389	0.000289513	0.366424	Female: NA, Male: -6.01%	NA	NA	NA	NA	NA	NA	WT	1.64e-05	Slc23a4 _HOM_tm1a	NA	0.0234708	1.02e-05	0.00436285	3.53e-05	0	NA	NA	NA	NA	NA	NA	NA	If phenotype is significant it is for the one sex tested	lambda=NA, scaleShift=NA, transformed=FALSE, code=0	{"WT_Male":204,"Slc23a4 _HOM_tm1a_Male":3,"variability":0.85,"Formula":"Y2_fi ~ Genotype"}	0.362066	0.88441
Slc23a4_HOM_tm1a	Sanger_WTCHG_14-16w	3	B6N	16	2_Hb	FALSE	Mixed Model framework, linear mixed-effects model, equation withoutWeight	2_Hb	1	1	0.439391	5.43e-05	7.05e-05	0.443128	Female: NA, Male: 7.03%	NA	NA	NA	NA	NA	NA	WT	0.00457184	Slc23a4 _HOM_tm1a	NA	0.182867	0.00381446	0.000772153	8.77e-06	0	NA	NA	NA	NA	NA	NA	NA	If phenotype is significant it is for the one sex tested	lambda=NA, scaleShift=NA, transformed=FALSE, code=0	{"WT_Male":204,"Slc23a4 _HOM_tm1a_Male":3,"variability":0.845,"Formula":"Y2_Hb ~ Genotype"}	0.439391	0.910353
Slc23a4_HOM_tm1a	Sanger_WTCHG_14-16w	3	B6N	16	2_HP	FALSE	Mixed Model framework, linear mixed-effects model, equation withoutWeight	2_HP	1	1	0.518385	-0.00174565	0.0027266	0.523132	Female: NA, Male: -4.58%	NA	NA	NA	NA	NA	NA	WT	0.000271236	Slc23a4 _HOM_tm1a	NA	0.0756144	1.1e-05	0.0381101	0.000380771	0	NA	NA	NA	NA	NA	NA	NA	If phenotype is significant it is for the one sex tested	lambda=NA, scaleShift=NA, transformed=FALSE, code=0	{"WT_Male":204,"Slc23a4 _HOM_tm1a_Male":3,"variability":0.85,"Formula":"Y2_HP ~ Genotype"}	0.518385	0.936565
Slc23a4_HOM_tm1a	Sanger_WTCHG_14-16w	3	B6N	16	2_TILpy	FALSE	Mixed Model framework, linear mixed-effects model, equation withoutWeight	2_TILpy	1	1	0.713249	-0.0118052	0.0326448	0.71821	Female: NA, Male: -1.88%	NA	NA	NA	NA	NA	NA	WT	0.000241373	Slc23a4 _HOM_tm1a	NA	0.0641966	2.01e-05	0.629089	0.00421583	0	NA	NA	NA	NA	NA	NA	NA	If phenotype is significant it is for the one sex tested	lambda=NA, scaleShift=NA, transformed=FALSE, code=0	{"WT_Male":204,"Slc23a4 _HOM_tm1a_Male":3,"variability":0.85,"Formula":"Y2_TILpy ~ Genotype"}	0.713249	0.974508
Slc23a4_HOM_tm1a	Sanger_WTCHG_14-16w	3	B6N	16	2_DG	FALSE	Mixed Model framework, linear mixed-effects model, equation withoutWeight	2_DG	1	1	0.617773	0.00527685	0.0109206	0.629755	Female: NA, Male: 3.35%	NA	NA	NA	NA	NA	NA	WT	3.78e-07	Slc23a4 _HOM_tm1a	NA	0.0178672	6.88e-08	0.157347	0.00133738	0	NA	NA	NA	NA	NA	NA	NA	If phenotype is significant it is for the one sex tested	lambda=NA, scaleShift=NA, transformed=FALSE, code=0	{"WT_Male":204,"Slc23a4 _HOM_tm1a_Male":3,"variability":0.845,"Formula":"Y2_DG ~ Genotype"}	0.617773	0.958349
Slc23a4_HOM_tm1a	Sanger_WTCHG_14-16w	3	B6N	16	2_Mol	FALSE	Mixed Model framework, linear mixed-effects model, equation withoutWeight	2_Mol	1	1	0.699453	0.000272847	0.00071199	0.702175	Female: NA, Male: 2.63%	NA	NA	NA	NA	NA	NA	WT	9.52e-08	Slc23a4 _HOM_tm1a	NA	0.0217322	1.54e-08	0.0103831	9.69e-05	0	NA	NA	NA	NA	NA	NA	NA	If phenotype is significant it is for the one sex tested	lambda=NA, scaleShift=NA, transformed=FALSE, code=0	{"WT_Male":204,"Slc23a4 _HOM_tm1a_Male":3,"variability":0.816,"Formula":"Y2_Mol ~ Genotype"}	0.699453	0.972631
Slc23a4_HOM_tm1a	Sanger_WTCHG_14-16w	3	B6N	16	2_Rad	FALSE	Mixed Model framework, linear mixed-effects model, equation withoutWeight	2_Rad	1	1	0.859446	0.000347191	0.00183073	0.849878	Female: NA, Male: 1.41%	NA	NA	NA	NA	NA	NA	WT	4.44e-07	Slc23a4 _HOM_tm1a	NA	0.000427288	3.55e-07	0.0246924	0.000261678	0	NA	NA	NA	NA	NA	NA	NA	If phenotype is significant it is for the one sex tested	lambda=NA, scaleShift=NA, transformed=FALSE, code=0	{"WT_Male":204,"Slc23a4 _HOM_tm1a_Male":3,"variability":0.836,"Formula":"Y2_Rad ~ Genotype"}	0.859446	0.992034
Slc23a4_HOM_tm1a	Sanger_WTCHG_14-16w	3	B6N	16	2_Or	FALSE	Mixed Model framework, linear mixed-effects model, equation withoutWeight	2_Or	1	1	0.585848	0.000456439	0.000863272	0.59788	Female: NA, Male: 3.04%	NA	NA	NA	NA	NA	NA	WT	3.8e-09	Slc23a4 _HOM_tm1a	NA	0.172	4.66e-09	0.0150329	0.000105134	0	NA	NA	NA	NA	NA	NA	NA	If phenotype is significant it is for the one sex tested	lambda=NA, scaleShift=NA, transformed=FALSE, code=0	{"WT_Male":204,"Slc23a4 _HOM_tm1a_Male":3,"variability":0.85,"Formula":"Y2_Or ~ Genotype"}	0.585848	0.95018
Slc23a4_HOM_tm1a	Sanger_WTCHG_14-16w	3	B6N	16	2_M1	FALSE	Mixed Model framework, linear mixed-effects model, equation withoutWeight	2_M1	1	1	0.198218	0.00538774	0.00415337	0.196826	Female: NA, Male: 5.53%	NA	NA	NA	NA	NA	NA	WT	0.00173677	Slc23a4 _HOM_tm1a	NA	0.497711	0.000282773	0.0973974	0.000514811	0	NA	NA	NA	NA	NA	NA	NA	If phenotype is significant it is for the one sex tested	lambda=NA, scaleShift=NA, transformed=FALSE, code=0	{"WT_Male":204,"Slc23a4 _HOM_tm1a_Male":3,"variability":0.85,"Formula":"Y2_M1 ~ Genotype"}	0.198218	0.807688
Slc23a4_HOM_tm1a	Sanger_WTCHG_14-16w	3	B6N	16	2_S2	FALSE	Mixed Model framework, linear mixed-effects model, equation withoutWeight	2_S2	1	1	0.499668	-0.00206252	0.00304938	0.499987	Female: NA, Male: -1.91%	NA	NA	NA	NA	NA	NA	WT	0.0112722	Slc23a4 _HOM_tm1a	NA	0.161262	0.00878211	0.107937	0.000401562	0	NA	NA	NA	NA	NA	NA	NA	If phenotype is significant it is for the one sex tested	lambda=NA, scaleShift=NA, transformed=FALSE, code=0	{"WT_Male":204,"Slc23a4 _HOM_tm1a_Male":3,"variability":0.773,"Formula":"Y2_S2 ~ Genotype"}	0.499668	0.930454
2010300C02Rik_HOM_tm1b	Sanger_HistologiX	3	B6N	15.8	1_TBA	FALSE	Mixed Model framework, linear mixed-effects model, equation withoutWeight	1_TBA	1	1	0.452908	0.00891954	0.0118624	0.452724	Female: NA, Male: 2.8%	NA	NA	NA	NA	NA	NA	WT	0.000659891	2010300C02Rik_HOM_tm1b	NA	0.541584	0.00237229	0.318061	0.00100238	0	NA	NA	NA	NA	NA	NA	NA	If phenotype is significant it is for the one sex tested	lambda=NA, scaleShift=NA, transformed=FALSE, code=0	{"WT_Male":495,"2010300C02Rik_HOM_tm1b_Male":3,"variability":1,"Formula":"Y1_TBA ~ Genotype"}	0.452908	0.915438
2010300C02Rik_HOM_tm1b	Sanger_HistologiX	3	B6N	15.8	1_LV	FALSE	Mixed Model framework, linear mixed-effects model, equation withoutWeight	1_LV	1	1	0.704709	0.000185037	0.000486429	0.703934	Female: NA, Male: 10%	NA	NA	NA	NA	NA	NA	WT	7.4e-10	2010300C02Rik_HOM_tm1b	NA	0.00712673	7.37e-10	0.00185079	3.85e-05	0	NA	NA	NA	NA	NA	NA	NA	If phenotype is significant it is for the one sex tested	lambda=NA, scaleShift=NA, transformed=FALSE, code=0	{"WT_Male":495,"2010300C02Rik_HOM_tm1b_Male":3,"variability":1,"Formula":"Y1_LV ~ Genotype"}	0.704709	0.973428
2010300C02Rik_HOM_tm1b	Sanger_HistologiX	3	B6N	15.8	1_Cg	FALSE	Mixed Model framework, linear mixed-effects model, equation withoutWeight	1_Cg	1	1	0.909411	6.27e-05	0.000549903	0.909281	Female: NA, Male: 0.61%	NA	NA	NA	NA	NA	NA	WT	0.0143997	2010300C02Rik_HOM_tm1b	NA	0.517173	0.0112819	0.0102278	5.48e-05	0	NA	NA	NA	NA	NA	NA	NA	If phenotype is significant it is for the one sex tested	lambda=NA, scaleShift=NA, transformed=FALSE, code=0	{"WT_Male":495,"2010300C02Rik_HOM_tm1b_Male":3,"variability":1,"Formula":"Y1_Cg ~ Genotype"}	0.909411	0.995732
2010300C02Rik_HOM_tm1b	Sanger_HistologiX	3	B6N	15.8	1_Cg_Width	FALSE	Mixed Model framework, linear mixed-effects model, equation withoutWeight	1_Cg_Width	1	1	0.409458	0.00212066	0.00257287	0.410498	Female: NA, Male: 2.32%	NA	NA	NA	NA	NA	NA	WT	0.636697	2010300C02Rik_HOM_tm1b	NA	0.721593	0.586236	0.091441	0.000230581	0	NA	NA	NA	NA	NA	NA	NA	If phenotype is significant it is for the one sex tested	lambda=NA, scaleShift=NA, transformed=FALSE, code=0	{"WT_Male":495,"2010300C02Rik_HOM_tm1b_Male":3,"variability":0.865,"Formula":"Y1_Cg_Width ~ Genotype"}	0.409458	0.899691
2010300C02Rik_HOM_tm1b	Sanger_HistologiX	3	B6N	15.8	1_Cg_Height	FALSE	Mixed Model framework, linear mixed-effects model, equation withoutWeight	1_Cg_Height	1	1	0.381486	-0.00537739	0.00616118	0.38352	Female: NA, Male: -3.45%	NA	NA	NA	NA	NA	NA	WT	0.124974	2010300C02Rik_HOM_tm1b	NA	0.0676514	0.0357322	0.155867	0.000538563	0	NA	NA	NA	NA	NA	NA	NA	If phenotype is significant it is for the one sex tested	lambda=NA, scaleShift=NA, transformed=FALSE, code=0	{"WT_Male":495,"2010300C02Rik_HOM_tm1b_Male":3,"variability":0.845,"Formula":"Y1_Cg_Height ~ Genotype"}	0.381486	0.892803
2010300C02Rik_HOM_tm1b	Sanger_HistologiX	3	B6N	15.8	1_gcc	FALSE	Mixed Model framework, linear mixed-effects model, equation withoutWeight	1_gcc	1	1	0.992765	-4.84e-06	0.000570974	0.993247	Female: NA, Male: -0.05%	NA	NA	NA	NA	NA	NA	WT	0.687061	2010300C02Rik_HOM_tm1b	NA	0.257968	0.723093	0.00967608	5.68e-05	0	NA	NA	NA	NA	NA	NA	NA	If phenotype is significant it is for the one sex tested	lambda=NA, scaleShift=NA, transformed=FALSE, code=0	{"WT_Male":495,"2010300C02Rik_HOM_tm1b_Male":3,"variability":1,"Formula":"Y1_gcc ~ Genotype"}	0.992765	0.999665
2010300C02Rik_HOM_tm1b	Sanger_HistologiX	3	B6N	15.8	1_gcc_Width_T	FALSE	Mixed Model framework, linear mixed-effects model, equation withoutWeight	1_gcc_Width_T	1	1	0.915336	0.000666412	0.00633101	0.916243	Female: NA, Male: 0.42%	NA	NA	NA	NA	NA	NA	WT	0.277376	2010300C02Rik_HOM_tm1b	NA	0.193861	0.235083	0.159031	0.000578805	0	NA	NA	NA	NA	NA	NA	NA	If phenotype is significant it is for the one sex tested	lambda=NA, scaleShift=NA, transformed=FALSE, code=0	{"WT_Male":495,"2010300C02Rik_HOM_tm1b_Male":3,"variability":0.902,"Formula":"Y1_gcc_Width_T ~ Genotype"}	0.915336	0.996313
2010300C02Rik_HOM_tm1b	Sanger_HistologiX	3	B6N	15.8	1_gcc_Width_B	FALSE	Mixed Model framework, linear mixed-effects model, equation withoutWeight	1_gcc_Width_B	1	1	0.192324	0.00907304	0.00693873	0.192073	Female: NA, Male: 12.02%	NA	NA	NA	NA	NA	NA	WT	4.74e-05	2010300C02Rik_HOM_tm1b	NA	0.43563	8.85e-05	0.0755021	0.000612521	0	NA	NA	NA	NA	NA	NA	NA	If phenotype is significant it is for the one sex tested	lambda=NA, scaleShift=NA, transformed=FALSE, code=0	{"WT_Male":495,"2010300C02Rik_HOM_tm1b_Male":3,"variability":0.894,"Formula":"Y1_gcc_Width_B ~ Genotype"}	0.192324	0.801227
2010300C02Rik_HOM_tm1b	Sanger_HistologiX	3	B6N	15.8	1_gcc_Height	FALSE	Mixed Model framework, linear mixed-effects model, equation withoutWeight	1_gcc_Height	1	1	0.669326	-0.00115853	0.00271705	0.670147	Female: NA, Male: -2.63%	NA	NA	NA	NA	NA	NA	WT	0.840902	2010300C02Rik_HOM_tm1b	NA	0.67286	0.793724	0.0439971	0.000245715	0	NA	NA	NA	NA	NA	NA	NA	If phenotype is significant it is for the one sex tested	lambda=NA, scaleShift=NA, transformed=FALSE, code=0	{"WT_Male":495,"2010300C02Rik_HOM_tm1b_Male":3,"variability":0.777,"Formula":"Y1_gcc_Height ~ Genotype"}	0.669326	0.967248
2010300C02Rik_HOM_tm1b	Sanger_HistologiX	3	B6N	15.8	1_CPu	FALSE	Mixed Model framework, linear mixed-effects model, equation withoutWeight	1_CPu	1	1	0.29236	-0.00244659	0.00232215	0.292969	Female: NA, Male: -8.05%	NA	NA	NA	NA	NA	NA	WT	0.0418483	2010300C02Rik_HOM_tm1b	NA	0.901868	0.155223	0.0304006	0.000210359	0	NA	NA	NA	NA	NA	NA	NA	If phenotype is significant it is for the one sex tested	lambda=NA, scaleShift=NA, transformed=FALSE, code=0	{"WT_Male":495,"2010300C02Rik_HOM_tm1b_Male":3,"variability":1,"Formula":"Y1_CPu ~ Genotype"}	0.29236	0.854282
2010300C02Rik_HOM_tm1b	Sanger_HistologiX	3	B6N	15.8	1_aca	FALSE	Mixed Model framework, linear mixed-effects model, equation withoutWeight	1_aca	1	1	0.695829	-1.4e-05	3.59e-05	0.697406	Female: NA, Male: -2.02%	NA	NA	NA	NA	NA	NA	WT	0.575024	2010300C02Rik_HOM_tm1b	NA	0.347	0.588586	0.000689523	3.1e-06	0	NA	NA	NA	NA	NA	NA	NA	If phenotype is significant it is for the one sex tested	lambda=NA, scaleShift=NA, transformed=FALSE, code=0	{"WT_Male":495,"2010300C02Rik_HOM_tm1b_Male":3,"variability":0.998,"Formula":"Y1_aca ~ Genotype"}	0.695829	0.971715
2010300C02Rik_HOM_tm1b	Sanger_HistologiX	3	B6N	15.8	1_Pir	FALSE	Mixed Model framework, linear mixed-effects model, equation withoutWeight	1_Pir	1	1	0.0565331	-0.000307521	0.000161063	0.0572322	Female: NA, Male: -18.98%	NA	NA	NA	NA	NA	NA	WT	0.0117594	2010300C02Rik_HOM_tm1b	NA	0.0766707	0.368369	0.00161982	1.59e-05	0	NA	NA	NA	NA	NA	NA	NA	If phenotype is significant it is for the one sex tested	lambda=NA, scaleShift=NA, transformed=FALSE, code=0	{"WT_Male":495,"2010300C02Rik_HOM_tm1b_Male":3,"variability":1,"Formula":"Y1_Pir ~ Genotype"}	0.0565331	0.622239
2010300C02Rik_HOM_tm1b	Sanger_HistologiX	3	B6N	15.8	1_M1	FALSE	Mixed Model framework, linear mixed-effects model, equation withoutWeight	1_M1	1	1	0.16009	0.00435993	0.0030965	0.160223	Female: NA, Male: 3.49%	NA	NA	NA	NA	NA	NA	WT	0.00752558	2010300C02Rik_HOM_tm1b	NA	0.230988	0.0035878	0.124909	0.000284516	0	NA	NA	NA	NA	NA	NA	NA	If phenotype is significant it is for the one sex tested	lambda=NA, scaleShift=NA, transformed=FALSE, code=0	{"WT_Male":495,"2010300C02Rik_HOM_tm1b_Male":3,"variability":1,"Formula":"Y1_M1 ~ Genotype"}	0.16009	0.776904
2010300C02Rik_HOM_tm1b	Sanger_HistologiX	3	B6N	15.8	1_S2	FALSE	Mixed Model framework, linear mixed-effects model, equation withoutWeight	1_S2	1	1	0.936963	0.00030709	0.00376544	0.935058	Female: NA, Male: 0.29%	NA	NA	NA	NA	NA	NA	WT	0.838756	2010300C02Rik_HOM_tm1b	NA	0.678153	0.488764	0.105463	0.000339284	0	NA	NA	NA	NA	NA	NA	NA	If phenotype is significant it is for the one sex tested	lambda=NA, scaleShift=NA, transformed=FALSE, code=0	{"WT_Male":495,"2010300C02Rik_HOM_tm1b_Male":3,"variability":0.894,"Formula":"Y1_S2 ~ Genotype"}	0.936963	0.997
2010300C02Rik_HOM_tm1b	Sanger_HistologiX	3	B6N	15.8	2_TBA	FALSE	Mixed Model framework, linear mixed-effects model, equation withoutWeight	2_TBA	1	1	0.176903	0.0244055	0.0180752	0.178023	Female: NA, Male: 5.4%	NA	NA	NA	NA	NA	NA	WT	1.57e-05	2010300C02Rik_HOM_tm1b	NA	0.863113	0.000260972	0.451832	0.00164844	0	NA	NA	NA	NA	NA	NA	NA	If phenotype is significant it is for the one sex tested	lambda=NA, scaleShift=NA, transformed=FALSE, code=0	{"WT_Male":495,"2010300C02Rik_HOM_tm1b_Male":3,"variability":1,"Formula":"Y2_TBA ~ Genotype"}	0.176903	0.790284
2010300C02Rik_HOM_tm1b	Sanger_HistologiX	3	B6N	15.8	2_LV	FALSE	Mixed Model framework, linear mixed-effects model, equation withoutWeight	2_LV	1	1	0.963533	4.98e-05	0.000981641	0.959558	Female: NA, Male: 1.76%	NA	NA	NA	NA	NA	NA	WT	1.63e-08	2010300C02Rik_HOM_tm1b	NA	9.21e-09	7.37e-10	0.00283467	9.03e-05	0	NA	NA	NA	NA	NA	NA	NA	If phenotype is significant it is for the one sex tested	lambda=NA, scaleShift=NA, transformed=FALSE, code=0	{"WT_Male":495,"2010300C02Rik_HOM_tm1b_Male":3,"variability":1,"Formula":"Y2_LV ~ Genotype"}	0.963533	0.998652
2010300C02Rik_HOM_tm1b	Sanger_HistologiX	3	B6N	15.8	2_D3V	FALSE	Mixed Model framework, linear mixed-effects model, equation withoutWeight	2_D3V	1	1	0.828123	-7.89e-05	0.00036921	0.83097	Female: NA, Male: -3.01%	NA	NA	NA	NA	NA	NA	WT	8.14e-06	2010300C02Rik_HOM_tm1b	NA	8.96e-05	4.48e-06	0.00261818	3.19e-05	0	NA	NA	NA	NA	NA	NA	NA	If phenotype is significant it is for the one sex tested	lambda=NA, scaleShift=NA, transformed=FALSE, code=0	{"WT_Male":495,"2010300C02Rik_HOM_tm1b_Male":3,"variability":0.998,"Formula":"Y2_D3V ~ Genotype"}	0.828123	0.990488
2010300C02Rik_HOM_tm1b	Sanger_HistologiX	3	B6N	15.8	2_RSGc	FALSE	Mixed Model framework, linear mixed-effects model, equation withoutWeight	2_RSGc	1	1	0.692567	-0.000121651	0.000308747	0.693867	Female: NA, Male: -2.66%	NA	NA	NA	NA	NA	NA	WT	0.0261623	2010300C02Rik_HOM_tm1b	NA	0.223113	0.00355036	0.00456606	2.93e-05	0	NA	NA	NA	NA	NA	NA	NA	If phenotype is significant it is for the one sex tested	lambda=NA, scaleShift=NA, transformed=FALSE, code=0	{"WT_Male":495,"2010300C02Rik_HOM_tm1b_Male":3,"variability":0.998,"Formula":"Y2_RSGc ~ Genotype"}	0.692567	0.971045
2010300C02Rik_HOM_tm1b	Sanger_HistologiX	3	B6N	15.8	2_RSGc_Width	FALSE	Mixed Model framework, linear mixed-effects model, equation withoutWeight	2_RSGc_Width	1	1	0.65749	-0.00099643	0.0022568	0.659172	Female: NA, Male: -1.47%	NA	NA	NA	NA	NA	NA	WT	0.0210085	2010300C02Rik_HOM_tm1b	NA	0.988919	0.0341525	0.0677152	0.000188845	0	NA	NA	NA	NA	NA	NA	NA	If phenotype is significant it is for the one sex tested	lambda=NA, scaleShift=NA, transformed=FALSE, code=0	{"WT_Male":495,"2010300C02Rik_HOM_tm1b_Male":3,"variability":0.855,"Formula":"Y2_RSGc_Width ~ Genotype"}	0.65749	0.965847
2010300C02Rik_HOM_tm1b	Sanger_HistologiX	3	B6N	15.8	2_RSGc_Height	FALSE	Mixed Model framework, linear mixed-effects model, equation withoutWeight	2_RSGc_Height	1	1	0.814177	-0.00105997	0.004509	0.814318	Female: NA, Male: -1.15%	NA	NA	NA	NA	NA	NA	WT	0.0552839	2010300C02Rik_HOM_tm1b	NA	0.749958	0.055639	0.0919736	0.000421421	0	NA	NA	NA	NA	NA	NA	NA	If phenotype is significant it is for the one sex tested	lambda=NA, scaleShift=NA, transformed=FALSE, code=0	{"WT_Male":495,"2010300C02Rik_HOM_tm1b_Male":3,"variability":0.859,"Formula":"Y2_RSGc_Height ~ Genotype"}	0.814177	0.989704
2010300C02Rik_HOM_tm1b	Sanger_HistologiX	3	B6N	15.8	2_cc	FALSE	Mixed Model framework, linear mixed-effects model, equation withoutWeight	2_cc	1	1	0.948829	-0.000134355	0.0020977	0.948977	Female: NA, Male: -3.7%	NA	NA	NA	NA	NA	NA	WT	7.37e-10	2010300C02Rik_HOM_tm1b	NA	0	0	0.00363324	0.000162813	0	NA	NA	NA	NA	NA	NA	NA	If phenotype is significant it is for the one sex tested	lambda=NA, scaleShift=NA, transformed=FALSE, code=0	{"WT_Male":495,"2010300C02Rik_HOM_tm1b_Male":3,"variability":1,"Formula":"Y2_cc ~ Genotype"}	0.948829	0.997704
2010300C02Rik_HOM_tm1b	Sanger_HistologiX	3	B6N	15.8	2_cc_Width	FALSE	Mixed Model framework, linear mixed-effects model, equation withoutWeight	2_cc_Width	1	1	0.657101	-0.00233942	0.00526837	0.657345	Female: NA, Male: -2.14%	NA	NA	NA	NA	NA	NA	WT	0.768359	2010300C02Rik_HOM_tm1b	NA	0.563949	0.812034	0.109453	0.000430066	0	NA	NA	NA	NA	NA	NA	NA	If phenotype is significant it is for the one sex tested	lambda=NA, scaleShift=NA, transformed=FALSE, code=0	{"WT_Male":495,"2010300C02Rik_HOM_tm1b_Male":3,"variability":0.845,"Formula":"Y2_cc_Width ~ Genotype"}	0.657101	0.96582
2010300C02Rik_HOM_tm1b	Sanger_HistologiX	3	B6N	15.8	2_cc_Height	FALSE	Mixed Model framework, linear mixed-effects model, equation withoutWeight	2_cc_Height	1	1	0.729422	0.000646004	0.00186902	0.729872	Female: NA, Male: 2.31%	NA	NA	NA	NA	NA	NA	WT	0.00589054	2010300C02Rik_HOM_tm1b	NA	0.0457603	0.000823505	0.028009	0.000161731	0	NA	NA	NA	NA	NA	NA	NA	If phenotype is significant it is for the one sex tested	lambda=NA, scaleShift=NA, transformed=FALSE, code=0	{"WT_Male":495,"2010300C02Rik_HOM_tm1b_Male":3,"variability":0.673,"Formula":"Y2_cc_Height ~ Genotype"}	0.729422	0.976005
2010300C02Rik_HOM_tm1b	Sanger_HistologiX	3	B6N	15.8	2_dhc	FALSE	Mixed Model framework, linear mixed-effects model, equation withoutWeight	2_dhc	1	1	0.528262	2.99e-05	4.75e-05	0.529379	Female: NA, Male: 7.71%	NA	NA	NA	NA	NA	NA	WT	1.75e-06	2010300C02Rik_HOM_tm1b	NA	2.43e-08	1.13e-07	0.00038786	4.35e-06	0	NA	NA	NA	NA	NA	NA	NA	If phenotype is significant it is for the one sex tested	lambda=NA, scaleShift=NA, transformed=FALSE, code=0	{"WT_Male":495,"2010300C02Rik_HOM_tm1b_Male":3,"variability":0.984,"Formula":"Y2_dhc ~ Genotype"}	0.528262	0.939049
2010300C02Rik_HOM_tm1b	Sanger_HistologiX	3	B6N	15.8	2_AM	FALSE	Mixed Model framework, linear mixed-effects model, equation withoutWeight	2_AM	1	1	0.866664	-0.000140835	0.000840338	0.867023	Female: NA, Male: -2.39%	NA	NA	NA	NA	NA	NA	WT	0.0536352	2010300C02Rik_HOM_tm1b	NA	0.14978	0.26169	0.00588242	7.91e-05	0	NA	NA	NA	NA	NA	NA	NA	If phenotype is significant it is for the one sex tested	lambda=NA, scaleShift=NA, transformed=FALSE, code=0	{"WT_Male":495,"2010300C02Rik_HOM_tm1b_Male":3,"variability":1,"Formula":"Y2_AM ~ Genotype"}	0.866664	0.992034
2010300C02Rik_HOM_tm1b	Sanger_HistologiX	3	B6N	15.8	2_Pir	FALSE	Mixed Model framework, linear mixed-effects model, equation withoutWeight	2_Pir	1	1	0.839157	3.47e-05	0.000170508	0.838791	Female: NA, Male: 1.84%	NA	NA	NA	NA	NA	NA	WT	0.0374868	2010300C02Rik_HOM_tm1b	NA	0.00332817	0.0121687	0.00188689	1.69e-05	0	NA	NA	NA	NA	NA	NA	NA	If phenotype is significant it is for the one sex tested	lambda=NA, scaleShift=NA, transformed=FALSE, code=0	{"WT_Male":495,"2010300C02Rik_HOM_tm1b_Male":3,"variability":1,"Formula":"Y2_Pir ~ Genotype"}	0.839157	0.99107
2010300C02Rik_HOM_tm1b	Sanger_HistologiX	3	B6N	15.8	2_ic	FALSE	Mixed Model framework, linear mixed-effects model, equation withoutWeight	2_ic	1	1	0.466616	0.000337749	0.000463021	0.466332	Female: NA, Male: 3.43%	NA	NA	NA	NA	NA	NA	WT	0.0691953	2010300C02Rik_HOM_tm1b	NA	0.92828	0.0623607	0.00984077	4.08e-05	0	NA	NA	NA	NA	NA	NA	NA	If phenotype is significant it is for the one sex tested	lambda=NA, scaleShift=NA, transformed=FALSE, code=0	{"WT_Male":495,"2010300C02Rik_HOM_tm1b_Male":3,"variability":1,"Formula":"Y2_ic ~ Genotype"}	0.466616	0.919485
2010300C02Rik_HOM_tm1b	Sanger_HistologiX	3	B6N	15.8	2_opt	FALSE	Mixed Model framework, linear mixed-effects model, equation withoutWeight	2_opt	1	1	0.951495	1.07e-05	0.000163857	0.948044	Female: NA, Male: 0.76%	NA	NA	NA	NA	NA	NA	WT	3.31e-06	2010300C02Rik_HOM_tm1b	NA	0.000170717	5.38e-05	0.00140771	1.33e-05	0	NA	NA	NA	NA	NA	NA	NA	If phenotype is significant it is for the one sex tested	lambda=NA, scaleShift=NA, transformed=FALSE, code=0	{"WT_Male":495,"2010300C02Rik_HOM_tm1b_Male":3,"variability":1,"Formula":"Y2_opt ~ Genotype"}	0.951495	0.997759
2010300C02Rik_HOM_tm1b	Sanger_HistologiX	3	B6N	15.8	2_mt	FALSE	Mixed Model framework, linear mixed-effects model, equation withoutWeight	2_mt	1	1	0.42746	1.76e-05	2.21e-05	0.427496	Female: NA, Male: 6.44%	NA	NA	NA	NA	NA	NA	WT	0.018796	2010300C02Rik_HOM_tm1b	NA	0.00261106	0.0383432	0.000272634	2.09e-06	0	NA	NA	NA	NA	NA	NA	NA	If phenotype is significant it is for the one sex tested	lambda=NA, scaleShift=NA, transformed=FALSE, code=0	{"WT_Male":495,"2010300C02Rik_HOM_tm1b_Male":3,"variability":0.994,"Formula":"Y2_mt ~ Genotype"}	0.42746	0.906331
2010300C02Rik_HOM_tm1b	Sanger_HistologiX	3	B6N	15.8	2_fi	FALSE	Mixed Model framework, linear mixed-effects model, equation withoutWeight	2_fi	1	1	0.380172	-0.000205669	0.000232477	0.377078	Female: NA, Male: -5.48%	NA	NA	NA	NA	NA	NA	WT	0.39131	2010300C02Rik_HOM_tm1b	NA	0.178772	0.676962	0.00375512	2.18e-05	0	NA	NA	NA	NA	NA	NA	NA	If phenotype is significant it is for the one sex tested	lambda=NA, scaleShift=NA, transformed=FALSE, code=0	{"WT_Male":495,"2010300C02Rik_HOM_tm1b_Male":3,"variability":1,"Formula":"Y2_fi ~ Genotype"}	0.380172	0.892714
2010300C02Rik_HOM_tm1b	Sanger_HistologiX	3	B6N	15.8	2_Hb	FALSE	Mixed Model framework, linear mixed-effects model, equation withoutWeight	2_Hb	1	1	0.992791	5.57e-07	6.49e-05	0.993154	Female: NA, Male: 0.08%	NA	NA	NA	NA	NA	NA	WT	0.00930193	2010300C02Rik_HOM_tm1b	NA	2.14e-05	1.01e-06	0.000734568	7.44e-06	0	NA	NA	NA	NA	NA	NA	NA	If phenotype is significant it is for the one sex tested	lambda=NA, scaleShift=NA, transformed=FALSE, code=0	{"WT_Male":495,"2010300C02Rik_HOM_tm1b_Male":3,"variability":0.994,"Formula":"Y2_Hb ~ Genotype"}	0.992791	0.999665
2010300C02Rik_HOM_tm1b	Sanger_HistologiX	3	B6N	15.8	2_HP	FALSE	Mixed Model framework, linear mixed-effects model, equation withoutWeight	2_HP	1	1	0.240606	0.00342679	0.00292311	0.242059	Female: NA, Male: 9.23%	NA	NA	NA	NA	NA	NA	WT	0.374676	2010300C02Rik_HOM_tm1b	NA	0.266283	0.0640374	0.0371269	0.000297006	0	NA	NA	NA	NA	NA	NA	NA	If phenotype is significant it is for the one sex tested	lambda=NA, scaleShift=NA, transformed=FALSE, code=0	{"WT_Male":495,"2010300C02Rik_HOM_tm1b_Male":3,"variability":1,"Formula":"Y2_HP ~ Genotype"}	0.240606	0.83301
2010300C02Rik_HOM_tm1b	Sanger_HistologiX	3	B6N	15.8	2_TILpy	FALSE	Mixed Model framework, linear mixed-effects model, equation withoutWeight	2_TILpy	1	1	0.575629	0.0186803	0.0333415	0.575738	Female: NA, Male: 3.05%	NA	NA	NA	NA	NA	NA	WT	0.297055	2010300C02Rik_HOM_tm1b	NA	0.10798	0.501286	0.611619	0.00333694	0	NA	NA	NA	NA	NA	NA	NA	If phenotype is significant it is for the one sex tested	lambda=NA, scaleShift=NA, transformed=FALSE, code=0	{"WT_Male":495,"2010300C02Rik_HOM_tm1b_Male":3,"variability":1,"Formula":"Y2_TILpy ~ Genotype"}	0.575629	0.948157
2010300C02Rik_HOM_tm1b	Sanger_HistologiX	3	B6N	15.8	2_DG	FALSE	Mixed Model framework, linear mixed-effects model, equation withoutWeight	2_DG	1	1	0.241103	0.0118755	0.0101416	0.242595	Female: NA, Male: 7.54%	NA	NA	NA	NA	NA	NA	WT	0.618559	2010300C02Rik_HOM_tm1b	NA	7.24e-05	0.0653821	0.157518	0.0011014	0	NA	NA	NA	NA	NA	NA	NA	If phenotype is significant it is for the one sex tested	lambda=NA, scaleShift=NA, transformed=FALSE, code=0	{"WT_Male":495,"2010300C02Rik_HOM_tm1b_Male":3,"variability":1,"Formula":"Y2_DG ~ Genotype"}	0.241103	0.83301
2010300C02Rik_HOM_tm1b	Sanger_HistologiX	3	B6N	15.8	2_Mol	FALSE	Mixed Model framework, linear mixed-effects model, equation withoutWeight	2_Mol	1	1	0.743477	0.000285934	0.000871657	0.743128	Female: NA, Male: 2.85%	NA	NA	NA	NA	NA	NA	WT	1.07e-06	2010300C02Rik_HOM_tm1b	NA	0.00130614	1.32e-07	0.0100328	7.7e-05	0	NA	NA	NA	NA	NA	NA	NA	If phenotype is significant it is for the one sex tested	lambda=NA, scaleShift=NA, transformed=FALSE, code=0	{"WT_Male":495,"2010300C02Rik_HOM_tm1b_Male":3,"variability":0.9,"Formula":"Y2_Mol ~ Genotype"}	0.743477	0.978219
2010300C02Rik_HOM_tm1b	Sanger_HistologiX	3	B6N	15.8	2_Rad	FALSE	Mixed Model framework, linear mixed-effects model, equation withoutWeight	2_Rad	1	1	0.536859	0.000965092	0.00155887	0.536352	Female: NA, Male: 3.97%	NA	NA	NA	NA	NA	NA	WT	0.486765	2010300C02Rik_HOM_tm1b	NA	0.141446	0.457388	0.0243397	0.000134801	0	NA	NA	NA	NA	NA	NA	NA	If phenotype is significant it is for the one sex tested	lambda=NA, scaleShift=NA, transformed=FALSE, code=0	{"WT_Male":495,"2010300C02Rik_HOM_tm1b_Male":3,"variability":0.95,"Formula":"Y2_Rad ~ Genotype"}	0.536859	0.940282
2010300C02Rik_HOM_tm1b	Sanger_HistologiX	3	B6N	15.8	2_Or	FALSE	Mixed Model framework, linear mixed-effects model, equation withoutWeight	2_Or	1	1	0.188585	0.00128929	0.000980863	0.18976	Female: NA, Male: 7.91%	NA	NA	NA	NA	NA	NA	WT	0.489081	2010300C02Rik_HOM_tm1b	NA	0.848748	0.317033	0.0163059	8.93e-05	0	NA	NA	NA	NA	NA	NA	NA	If phenotype is significant it is for the one sex tested	lambda=NA, scaleShift=NA, transformed=FALSE, code=0	{"WT_Male":495,"2010300C02Rik_HOM_tm1b_Male":3,"variability":0.988,"Formula":"Y2_Or ~ Genotype"}	0.188585	0.796868
2010300C02Rik_HOM_tm1b	Sanger_HistologiX	3	B6N	15.8	2_M1	FALSE	Mixed Model framework, linear mixed-effects model, equation withoutWeight	2_M1	1	1	0.531693	0.00247759	0.00397568	0.533664	Female: NA, Male: 2.83%	NA	NA	NA	NA	NA	NA	WT	0.125872	2010300C02Rik_HOM_tm1b	NA	0.00288116	0.0936612	0.0874018	0.000356765	0	NA	NA	NA	NA	NA	NA	NA	If phenotype is significant it is for the one sex tested	lambda=NA, scaleShift=NA, transformed=FALSE, code=0	{"WT_Male":495,"2010300C02Rik_HOM_tm1b_Male":3,"variability":1,"Formula":"Y2_M1 ~ Genotype"}	0.531693	0.939669
2010300C02Rik_HOM_tm1b	Sanger_HistologiX	3	B6N	15.8	2_S2	FALSE	Mixed Model framework, linear mixed-effects model, equation withoutWeight	2_S2	1	1	0.537031	0.00207075	0.00336381	0.538656	Female: NA, Male: 2.28%	NA	NA	NA	NA	NA	NA	WT	0.442004	2010300C02Rik_HOM_tm1b	NA	0.827563	0.445727	0.0906264	0.00030522	0	NA	NA	NA	NA	NA	NA	NA	If phenotype is significant it is for the one sex tested	lambda=NA, scaleShift=NA, transformed=FALSE, code=0	{"WT_Male":495,"2010300C02Rik_HOM_tm1b_Male":3,"variability":0.892,"Formula":"Y2_S2 ~ Genotype"}	0.537031	0.940339
2210016L21Rik_HOM_tm1a	Sanger_WTCHG_14-16w	3	B6N	16	2_TBA	FALSE	Mixed Model framework, linear mixed-effects model, equation withoutWeight	2_TBA	1	1	0.369406	-0.0116714	0.0131081	0.376139	Female: NA, Male: -2.24%	NA	NA	NA	NA	NA	NA	WT	2.58e-05	2210016L21Rik_HOM_tm1a	NA	0.335205	1.33e-05	0.520653	0.00173769	0	NA	NA	NA	NA	NA	NA	NA	If phenotype is significant it is for the one sex tested	lambda=NA, scaleShift=NA, transformed=FALSE, code=0	{"WT_Male":204,"2210016L21Rik_HOM_tm1a_Male":3,"variability":0.85,"Formula":"Y2_TBA ~ Genotype"}	0.369406	0.888665
2210016L21Rik_HOM_tm1a	Sanger_WTCHG_14-16w	3	B6N	16	2_LV	FALSE	Mixed Model framework, linear mixed-effects model, equation withoutWeight	2_LV	1	1	0.575372	-0.000945106	0.00169478	0.578762	Female: NA, Male: -38.99%	NA	NA	NA	NA	NA	NA	WT	7.37e-10	2210016L21Rik_HOM_tm1a	NA	0	0	0.00242394	0.000204028	0	NA	NA	NA	NA	NA	NA	NA	If phenotype is significant it is for the one sex tested	lambda=NA, scaleShift=NA, transformed=FALSE, code=0	{"WT_Male":204,"2210016L21Rik_HOM_tm1a_Male":3,"variability":0.85,"Formula":"Y2_LV ~ Genotype"}	0.575372	0.948157
2210016L21Rik_HOM_tm1a	Sanger_WTCHG_14-16w	3	B6N	16	2_D3V	FALSE	Mixed Model framework, linear mixed-effects model, equation withoutWeight	2_D3V	1	1	0.703999	-0.000212843	0.000564331	0.707134	Female: NA, Male: -8.02%	NA	NA	NA	NA	NA	NA	WT	7.37e-10	2210016L21Rik_HOM_tm1a	NA	2.94e-09	7.37e-10	0.00265415	7.06e-05	0	NA	NA	NA	NA	NA	NA	NA	If phenotype is significant it is for the one sex tested	lambda=NA, scaleShift=NA, transformed=FALSE, code=0	{"WT_Male":204,"2210016L21Rik_HOM_tm1a_Male":3,"variability":0.85,"Formula":"Y2_D3V ~ Genotype"}	0.703999	0.973428
2210016L21Rik_HOM_tm1a	Sanger_WTCHG_14-16w	3	B6N	16	2_RSGc	FALSE	Mixed Model framework, linear mixed-effects model, equation withoutWeight	2_RSGc	1	1	0.987216	-4.78e-06	0.00040679	0.990647	Female: NA, Male: -0.09%	NA	NA	NA	NA	NA	NA	WT	0.194032	2210016L21Rik_HOM_tm1a	NA	0.274369	0.156113	0.00546828	5.55e-05	0	NA	NA	NA	NA	NA	NA	NA	If phenotype is significant it is for the one sex tested	lambda=NA, scaleShift=NA, transformed=FALSE, code=0	{"WT_Male":204,"2210016L21Rik_HOM_tm1a_Male":3,"variability":0.85,"Formula":"Y2_RSGc ~ Genotype"}	0.987216	0.999665
2210016L21Rik_HOM_tm1a	Sanger_WTCHG_14-16w	3	B6N	16	2_RSGc_Width	FALSE	Mixed Model framework, linear mixed-effects model, equation withoutWeight	2_RSGc_Width	1	1	0.21158	0.00275675	0.00221411	0.217029	Female: NA, Male: 3.94%	NA	NA	NA	NA	NA	NA	WT	0.00250206	2210016L21Rik_HOM_tm1a	NA	0.882457	0.0035858	0.0700417	0.00030148	0	NA	NA	NA	NA	NA	NA	NA	If phenotype is significant it is for the one sex tested	lambda=NA, scaleShift=NA, transformed=FALSE, code=0	{"WT_Male":204,"2210016L21Rik_HOM_tm1a_Male":3,"variability":0.831,"Formula":"Y2_RSGc_Width ~ Genotype"}	0.21158	0.816655
2210016L21Rik_HOM_tm1a	Sanger_WTCHG_14-16w	3	B6N	16	2_RSGc_Height	FALSE	Mixed Model framework, linear mixed-effects model, equation withoutWeight	2_RSGc_Height	1	1	0.161815	-0.00459742	0.00329147	0.166658	Female: NA, Male: -4.68%	NA	NA	NA	NA	NA	NA	WT	6.61e-05	2210016L21Rik_HOM_tm1a	NA	0	0	0.0982657	0.000396247	0	NA	NA	NA	NA	NA	NA	NA	If phenotype is significant it is for the one sex tested	lambda=NA, scaleShift=NA, transformed=FALSE, code=0	{"WT_Male":204,"2210016L21Rik_HOM_tm1a_Male":3,"variability":0.807,"Formula":"Y2_RSGc_Height ~ Genotype"}	0.161815	0.776904
2210016L21Rik_HOM_tm1a	Sanger_WTCHG_14-16w	3	B6N	16	2_cc	FALSE	Mixed Model framework, linear mixed-effects model, equation withoutWeight	2_cc	1	1	0.992575	2.63e-06	0.000275721	0.99241	Female: NA, Male: 0.06%	NA	NA	NA	NA	NA	NA	WT	0.613568	2210016L21Rik_HOM_tm1a	NA	0.504131	0.184479	0.00415625	3.73e-05	0	NA	NA	NA	NA	NA	NA	NA	If phenotype is significant it is for the one sex tested	lambda=NA, scaleShift=NA, transformed=FALSE, code=0	{"WT_Male":204,"2210016L21Rik_HOM_tm1a_Male":3,"variability":0.85,"Formula":"Y2_cc ~ Genotype"}	0.992575	0.999665
2210016L21Rik_HOM_tm1a	Sanger_WTCHG_14-16w	3	B6N	16	2_cc_Width	FALSE	Mixed Model framework, linear mixed-effects model, equation withoutWeight	2_cc_Width	1	1	0.159028	-0.00573348	0.00408199	0.16433	Female: NA, Male: -4.58%	NA	NA	NA	NA	NA	NA	WT	0.000150187	2210016L21Rik_HOM_tm1a	NA	0.101007	4.69e-05	0.125066	0.000525308	0	NA	NA	NA	NA	NA	NA	NA	If phenotype is significant it is for the one sex tested	lambda=NA, scaleShift=NA, transformed=FALSE, code=0	{"WT_Male":204,"2210016L21Rik_HOM_tm1a_Male":3,"variability":0.831,"Formula":"Y2_cc_Width ~ Genotype"}	0.159028	0.776113
2210016L21Rik_HOM_tm1a	Sanger_WTCHG_14-16w	3	B6N	16	2_cc_Height	FALSE	Mixed Model framework, linear mixed-effects model, equation withoutWeight	2_cc_Height	1	1	0.283038	-0.00180318	0.00168699	0.2886	Female: NA, Male: -5.76%	NA	NA	NA	NA	NA	NA	WT	0.0695915	2210016L21Rik_HOM_tm1a	NA	0.353628	0.0201835	0.0312905	0.000227607	0	NA	NA	NA	NA	NA	NA	NA	If phenotype is significant it is for the one sex tested	lambda=NA, scaleShift=NA, transformed=FALSE, code=0	{"WT_Male":204,"2210016L21Rik_HOM_tm1a_Male":3,"variability":0.749,"Formula":"Y2_cc_Height ~ Genotype"}	0.283038	0.851168
2210016L21Rik_HOM_tm1a	Sanger_WTCHG_14-16w	3	B6N	16	2_dhc	FALSE	Mixed Model framework, linear mixed-effects model, equation withoutWeight	2_dhc	1	1	0.81817	1.09e-05	4.79e-05	0.821227	Female: NA, Male: 2.17%	NA	NA	NA	NA	NA	NA	WT	0.000313384	2210016L21Rik_HOM_tm1a	NA	0.486382	0.000190465	0.000501549	6.31e-06	0	NA	NA	NA	NA	NA	NA	NA	If phenotype is significant it is for the one sex tested	lambda=NA, scaleShift=NA, transformed=FALSE, code=0	{"WT_Male":204,"2210016L21Rik_HOM_tm1a_Male":3,"variability":0.85,"Formula":"Y2_dhc ~ Genotype"}	0.81817	0.989704
2210016L21Rik_HOM_tm1a	Sanger_WTCHG_14-16w	3	B6N	16	2_AM	FALSE	Mixed Model framework, linear mixed-effects model, equation withoutWeight	2_AM	1	1	0.284747	0.00105183	0.000988929	0.290968	Female: NA, Male: 24.13%	NA	NA	NA	NA	NA	NA	WT	0.000524134	2210016L21Rik_HOM_tm1a	NA	0.124408	0.00450276	0.00435925	0.000135774	0	NA	NA	NA	NA	NA	NA	NA	If phenotype is significant it is for the one sex tested	lambda=NA, scaleShift=NA, transformed=FALSE, code=0	{"WT_Male":204,"2210016L21Rik_HOM_tm1a_Male":3,"variability":0.85,"Formula":"Y2_AM ~ Genotype"}	0.284747	0.851339
2210016L21Rik_HOM_tm1a	Sanger_WTCHG_14-16w	3	B6N	16	2_Pir	FALSE	Mixed Model framework, linear mixed-effects model, equation withoutWeight	2_Pir	1	1	0.470829	0.000173998	0.000244015	0.47805	Female: NA, Male: 5.55%	NA	NA	NA	NA	NA	NA	WT	0.0249028	2210016L21Rik_HOM_tm1a	NA	0.18127	0.0297436	0.00313231	3.17e-05	0	NA	NA	NA	NA	NA	NA	NA	If phenotype is significant it is for the one sex tested	lambda=NA, scaleShift=NA, transformed=FALSE, code=0	{"WT_Male":204,"2210016L21Rik_HOM_tm1a_Male":3,"variability":0.85,"Formula":"Y2_Pir ~ Genotype"}	0.470829	0.921408
2210016L21Rik_HOM_tm1a	Sanger_WTCHG_14-16w	3	B6N	16	2_ic	FALSE	Mixed Model framework, linear mixed-effects model, equation withoutWeight	2_ic	1	1	0.108797	-0.00111078	0.000695136	0.11432	Female: NA, Male: -10.19%	NA	NA	NA	NA	NA	NA	WT	0.00113121	2210016L21Rik_HOM_tm1a	NA	0.0057893	0.00739485	0.0108982	8.87e-05	0	NA	NA	NA	NA	NA	NA	NA	If phenotype is significant it is for the one sex tested	lambda=NA, scaleShift=NA, transformed=FALSE, code=0	{"WT_Male":204,"2210016L21Rik_HOM_tm1a_Male":3,"variability":0.85,"Formula":"Y2_ic ~ Genotype"}	0.108797	0.722773
2210016L21Rik_HOM_tm1a	Sanger_WTCHG_14-16w	3	B6N	16	2_opt	FALSE	Mixed Model framework, linear mixed-effects model, equation withoutWeight	2_opt	1	1	0.856827	3.53e-05	0.000195909	0.857612	Female: NA, Male: 1.75%	NA	NA	NA	NA	NA	NA	WT	9e-07	2210016L21Rik_HOM_tm1a	NA	0.0286493	1.07e-06	0.00201328	2.64e-05	0	NA	NA	NA	NA	NA	NA	NA	If phenotype is significant it is for the one sex tested	lambda=NA, scaleShift=NA, transformed=FALSE, code=0	{"WT_Male":204,"2210016L21Rik_HOM_tm1a_Male":3,"variability":0.85,"Formula":"Y2_opt ~ Genotype"}	0.856827	0.992034
2210016L21Rik_HOM_tm1a	Sanger_WTCHG_14-16w	3	B6N	16	2_mt	FALSE	Mixed Model framework, linear mixed-effects model, equation withoutWeight	2_mt	1	1	0.150967	-4.02e-05	2.81e-05	0.157102	Female: NA, Male: -10.29%	NA	NA	NA	NA	NA	NA	WT	1.82e-05	2210016L21Rik_HOM_tm1a	NA	0.0880349	7.67e-06	0.000390254	3.67e-06	0	NA	NA	NA	NA	NA	NA	NA	If phenotype is significant it is for the one sex tested	lambda=NA, scaleShift=NA, transformed=FALSE, code=0	{"WT_Male":204,"2210016L21Rik_HOM_tm1a_Male":3,"variability":0.85,"Formula":"Y2_mt ~ Genotype"}	0.150967	0.770543
2210016L21Rik_HOM_tm1a	Sanger_WTCHG_14-16w	3	B6N	16	2_fi	FALSE	Mixed Model framework, linear mixed-effects model, equation withoutWeight	2_fi	1	1	0.0703399	-0.000508464	0.000281603	0.0750474	Female: NA, Male: -11.65%	NA	NA	NA	NA	NA	NA	WT	1.56e-05	2210016L21Rik_HOM_tm1a	NA	0.0137197	3.82e-06	0.00436283	3.51e-05	0	NA	NA	NA	NA	NA	NA	NA	If phenotype is significant it is for the one sex tested	lambda=NA, scaleShift=NA, transformed=FALSE, code=0	{"WT_Male":204,"2210016L21Rik_HOM_tm1a_Male":3,"variability":0.85,"Formula":"Y2_fi ~ Genotype"}	0.0703399	0.654308
2210016L21Rik_HOM_tm1a	Sanger_WTCHG_14-16w	3	B6N	16	2_Hb	FALSE	Mixed Model framework, linear mixed-effects model, equation withoutWeight	2_Hb	1	1	0.49774	-4.57e-05	6.81e-05	0.503976	Female: NA, Male: -5.92%	NA	NA	NA	NA	NA	NA	WT	0.00408137	2210016L21Rik_HOM_tm1a	NA	0.146736	0.00496212	0.000772181	8.74e-06	0	NA	NA	NA	NA	NA	NA	NA	If phenotype is significant it is for the one sex tested	lambda=NA, scaleShift=NA, transformed=FALSE, code=0	{"WT_Male":204,"2210016L21Rik_HOM_tm1a_Male":3,"variability":0.845,"Formula":"Y2_Hb ~ Genotype"}	0.49774	0.929613
2210016L21Rik_HOM_tm1a	Sanger_WTCHG_14-16w	3	B6N	16	2_HP	FALSE	Mixed Model framework, linear mixed-effects model, equation withoutWeight	2_HP	1	1	0.879259	-0.000418632	0.00273246	0.878652	Female: NA, Male: -1.1%	NA	NA	NA	NA	NA	NA	WT	0.000235734	2210016L21Rik_HOM_tm1a	NA	0.0575295	1.34e-05	0.0381074	0.000378924	0	NA	NA	NA	NA	NA	NA	NA	If phenotype is significant it is for the one sex tested	lambda=NA, scaleShift=NA, transformed=FALSE, code=0	{"WT_Male":204,"2210016L21Rik_HOM_tm1a_Male":3,"variability":0.85,"Formula":"Y2_HP ~ Genotype"}	0.879259	0.992736
2210016L21Rik_HOM_tm1a	Sanger_WTCHG_14-16w	3	B6N	16	2_TILpy	FALSE	Mixed Model framework, linear mixed-effects model, equation withoutWeight	2_TILpy	1	1	0.347423	0.029458	0.0316228	0.354602	Female: NA, Male: 4.68%	NA	NA	NA	NA	NA	NA	WT	0.000193093	2210016L21Rik_HOM_tm1a	NA	0.054261	2.31e-05	0.629064	0.00419918	0	NA	NA	NA	NA	NA	NA	NA	If phenotype is significant it is for the one sex tested	lambda=NA, scaleShift=NA, transformed=FALSE, code=0	{"WT_Male":204,"2210016L21Rik_HOM_tm1a_Male":3,"variability":0.85,"Formula":"Y2_TILpy ~ Genotype"}	0.347423	0.880087
2210016L21Rik_HOM_tm1a	Sanger_WTCHG_14-16w	3	B6N	16	2_DG	FALSE	Mixed Model framework, linear mixed-effects model, equation withoutWeight	2_DG	1	1	0.258	0.0119086	0.0105993	0.264847	Female: NA, Male: 7.57%	NA	NA	NA	NA	NA	NA	WT	3.32e-07	2210016L21Rik_HOM_tm1a	NA	0.0107172	8.82e-08	0.157343	0.00133307	0	NA	NA	NA	NA	NA	NA	NA	If phenotype is significant it is for the one sex tested	lambda=NA, scaleShift=NA, transformed=FALSE, code=0	{"WT_Male":204,"2210016L21Rik_HOM_tm1a_Male":3,"variability":0.845,"Formula":"Y2_DG ~ Genotype"}	0.258	0.840118
2210016L21Rik_HOM_tm1a	Sanger_WTCHG_14-16w	3	B6N	16	2_Mol	FALSE	Mixed Model framework, linear mixed-effects model, equation withoutWeight	2_Mol	1	1	0.271426	-0.000768623	0.000705057	0.279181	Female: NA, Male: -7.4%	NA	NA	NA	NA	NA	NA	WT	8.33e-08	2210016L21Rik_HOM_tm1a	NA	0.0254202	2.64e-08	0.0103835	9.67e-05	0	NA	NA	NA	NA	NA	NA	NA	If phenotype is significant it is for the one sex tested	lambda=NA, scaleShift=NA, transformed=FALSE, code=0	{"WT_Male":204,"2210016L21Rik_HOM_tm1a_Male":3,"variability":0.821,"Formula":"Y2_Mol ~ Genotype"}	0.271426	0.848026
2210016L21Rik_HOM_tm1a	Sanger_WTCHG_14-16w	3	B6N	16	2_Rad	FALSE	Mixed Model framework, linear mixed-effects model, equation withoutWeight	2_Rad	1	1	0.921438	-0.000186856	0.00185887	0.920202	Female: NA, Male: -0.76%	NA	NA	NA	NA	NA	NA	WT	4.18e-07	2210016L21Rik_HOM_tm1a	NA	0.000205106	2.45e-07	0.0246905	0.000260361	0	NA	NA	NA	NA	NA	NA	NA	If phenotype is significant it is for the one sex tested	lambda=NA, scaleShift=NA, transformed=FALSE, code=0	{"WT_Male":204,"2210016L21Rik_HOM_tm1a_Male":3,"variability":0.836,"Formula":"Y2_Rad ~ Genotype"}	0.921438	0.996313
2210016L21Rik_HOM_tm1a	Sanger_WTCHG_14-16w	3	B6N	16	2_Or	FALSE	Mixed Model framework, linear mixed-effects model, equation withoutWeight	2_Or	1	1	0.199964	-0.00107325	0.000842456	0.206665	Female: NA, Male: -7.14%	NA	NA	NA	NA	NA	NA	WT	3.55e-09	2210016L21Rik_HOM_tm1a	NA	0.167805	5.9e-09	0.0150325	0.000104943	0	NA	NA	NA	NA	NA	NA	NA	If phenotype is significant it is for the one sex tested	lambda=NA, scaleShift=NA, transformed=FALSE, code=0	{"WT_Male":204,"2210016L21Rik_HOM_tm1a_Male":3,"variability":0.85,"Formula":"Y2_Or ~ Genotype"}	0.199964	0.808655
2210016L21Rik_HOM_tm1a	Sanger_WTCHG_14-16w	3	B6N	16	2_M1	FALSE	Mixed Model framework, linear mixed-effects model, equation withoutWeight	2_M1	1	1	0.412455	-0.0032526	0.00400709	0.41956	Female: NA, Male: -3.34%	NA	NA	NA	NA	NA	NA	WT	0.00202661	2210016L21Rik_HOM_tm1a	NA	0.547189	0.00036866	0.0973974	0.000515091	0	NA	NA	NA	NA	NA	NA	NA	If phenotype is significant it is for the one sex tested	lambda=NA, scaleShift=NA, transformed=FALSE, code=0	{"WT_Male":204,"2210016L21Rik_HOM_tm1a_Male":3,"variability":0.85,"Formula":"Y2_M1 ~ Genotype"}	0.412455	0.900103
2210016L21Rik_HOM_tm1a	Sanger_WTCHG_14-16w	3	B6N	16	2_S2	FALSE	Mixed Model framework, linear mixed-effects model, equation withoutWeight	2_S2	1	1	0.840231	-0.000584408	0.00298784	0.845463	Female: NA, Male: -0.54%	NA	NA	NA	NA	NA	NA	WT	0.0113111	2210016L21Rik_HOM_tm1a	NA	0.214828	0.0117795	0.107937	0.000402976	0	NA	NA	NA	NA	NA	NA	NA	If phenotype is significant it is for the one sex tested	lambda=NA, scaleShift=NA, transformed=FALSE, code=0	{"WT_Male":204,"2210016L21Rik_HOM_tm1a_Male":3,"variability":0.778,"Formula":"Y2_S2 ~ Genotype"}	0.840231	0.99107
2310007B03Rik_HOM_tm1a	Sanger_WTCHG_14-16w	3	B6N	16.3	2_TBA	FALSE	Mixed Model framework, linear mixed-effects model, equation withoutWeight	2_TBA	1	1	0.22558	0.0161506	0.0133002	0.226795	Female: NA, Male: 3.1%	NA	NA	NA	NA	NA	NA	WT	2.52e-05	2310007B03Rik_HOM_tm1a	NA	0.379824	2.16e-05	0.520653	0.00174348	0	NA	NA	NA	NA	NA	NA	NA	If phenotype is significant it is for the one sex tested	lambda=NA, scaleShift=NA, transformed=FALSE, code=0	{"WT_Male":204,"2310007B03Rik_HOM_tm1a_Male":3,"variability":0.845,"Formula":"Y2_TBA ~ Genotype"}	0.22558	0.824262
2310007B03Rik_HOM_tm1a	Sanger_WTCHG_14-16w	3	B6N	16.3	2_LV	FALSE	Mixed Model framework, linear mixed-effects model, equation withoutWeight	2_LV	1	1	0.726884	0.000589409	0.00169549	0.728669	Female: NA, Male: 24.32%	NA	NA	NA	NA	NA	NA	WT	7.37e-10	2310007B03Rik_HOM_tm1a	NA	7.37e-10	7.37e-10	0.00242394	0.000204113	0	NA	NA	NA	NA	NA	NA	NA	If phenotype is significant it is for the one sex tested	lambda=NA, scaleShift=NA, transformed=FALSE, code=0	{"WT_Male":204,"2310007B03Rik_HOM_tm1a_Male":3,"variability":0.845,"Formula":"Y2_LV ~ Genotype"}	0.726884	0.975803
2310007B03Rik_HOM_tm1a	Sanger_WTCHG_14-16w	3	B6N	16.3	2_D3V	FALSE	Mixed Model framework, linear mixed-effects model, equation withoutWeight	2_D3V	1	1	0.676177	-0.000235382	0.000577977	0.684483	Female: NA, Male: -8.87%	NA	NA	NA	NA	NA	NA	WT	7.37e-10	2310007B03Rik_HOM_tm1a	NA	5.08e-09	7.37e-10	0.00265417	7.09e-05	0	NA	NA	NA	NA	NA	NA	NA	If phenotype is significant it is for the one sex tested	lambda=NA, scaleShift=NA, transformed=FALSE, code=0	{"WT_Male":204,"2310007B03Rik_HOM_tm1a_Male":3,"variability":0.845,"Formula":"Y2_D3V ~ Genotype"}	0.676177	0.968409
2310007B03Rik_HOM_tm1a	Sanger_WTCHG_14-16w	3	B6N	16.3	2_RSGc	FALSE	Mixed Model framework, linear mixed-effects model, equation withoutWeight	2_RSGc	1	1	0.701307	-0.000158917	0.000397875	0.690234	Female: NA, Male: -2.91%	NA	NA	NA	NA	NA	NA	WT	0.193916	2310007B03Rik_HOM_tm1a	NA	0.179869	0.143795	0.00546828	5.53e-05	0	NA	NA	NA	NA	NA	NA	NA	If phenotype is significant it is for the one sex tested	lambda=NA, scaleShift=NA, transformed=FALSE, code=0	{"WT_Male":204,"2310007B03Rik_HOM_tm1a_Male":3,"variability":0.845,"Formula":"Y2_RSGc ~ Genotype"}	0.701307	0.973051
2310007B03Rik_HOM_tm1a	Sanger_WTCHG_14-16w	3	B6N	16.3	2_RSGc_Width	FALSE	Mixed Model framework, linear mixed-effects model, equation withoutWeight	2_RSGc_Width	1	1	0.968029	-0.000130297	0.00218814	0.952607	Female: NA, Male: -0.19%	NA	NA	NA	NA	NA	NA	WT	0.00236148	2310007B03Rik_HOM_tm1a	NA	0.932285	0.00435125	0.070042	0.000300358	0	NA	NA	NA	NA	NA	NA	NA	If phenotype is significant it is for the one sex tested	lambda=NA, scaleShift=NA, transformed=FALSE, code=0	{"WT_Male":204,"2310007B03Rik_HOM_tm1a_Male":3,"variability":0.826,"Formula":"Y2_RSGc_Width ~ Genotype"}	0.968029	0.99904
2310007B03Rik_HOM_tm1a	Sanger_WTCHG_14-16w	3	B6N	16.3	2_RSGc_Height	FALSE	Mixed Model framework, linear mixed-effects model, equation withoutWeight	2_RSGc_Height	1	1	0.479722	0.00233634	0.0032563	0.474343	Female: NA, Male: 2.38%	NA	NA	NA	NA	NA	NA	WT	6.61e-05	2310007B03Rik_HOM_tm1a	NA	0.152784	6.19e-05	0.0982657	0.000392012	0	NA	NA	NA	NA	NA	NA	NA	If phenotype is significant it is for the one sex tested	lambda=NA, scaleShift=NA, transformed=FALSE, code=0	{"WT_Male":204,"2310007B03Rik_HOM_tm1a_Male":3,"variability":0.802,"Formula":"Y2_RSGc_Height ~ Genotype"}	0.479722	0.92529
2310007B03Rik_HOM_tm1a	Sanger_WTCHG_14-16w	3	B6N	16.3	2_cc	FALSE	Mixed Model framework, linear mixed-effects model, equation withoutWeight	2_cc	1	1	0.692707	0.000106038	0.00027419	0.699577	Female: NA, Male: 2.55%	NA	NA	NA	NA	NA	NA	WT	0.621894	2310007B03Rik_HOM_tm1a	NA	0.665909	0.25693	0.00415627	3.75e-05	0	NA	NA	NA	NA	NA	NA	NA	If phenotype is significant it is for the one sex tested	lambda=NA, scaleShift=NA, transformed=FALSE, code=0	{"WT_Male":204,"2310007B03Rik_HOM_tm1a_Male":3,"variability":0.845,"Formula":"Y2_cc ~ Genotype"}	0.692707	0.971045
2310007B03Rik_HOM_tm1a	Sanger_WTCHG_14-16w	3	B6N	16.3	2_cc_Width	FALSE	Mixed Model framework, linear mixed-effects model, equation withoutWeight	2_cc_Width	1	1	0.518908	0.00265128	0.00416853	0.525863	Female: NA, Male: 2.12%	NA	NA	NA	NA	NA	NA	WT	0.000144858	2310007B03Rik_HOM_tm1a	NA	0.0804186	2.49e-05	0.125066	0.00052394	0	NA	NA	NA	NA	NA	NA	NA	If phenotype is significant it is for the one sex tested	lambda=NA, scaleShift=NA, transformed=FALSE, code=0	{"WT_Male":204,"2310007B03Rik_HOM_tm1a_Male":3,"variability":0.826,"Formula":"Y2_cc_Width ~ Genotype"}	0.518908	0.93665
2310007B03Rik_HOM_tm1a	Sanger_WTCHG_14-16w	3	B6N	16.3	2_cc_Height	FALSE	Mixed Model framework, linear mixed-effects model, equation withoutWeight	2_cc_Height	1	1	0.661236	0.000721615	0.00167519	0.667341	Female: NA, Male: 2.31%	NA	NA	NA	NA	NA	NA	WT	0.0812206	2310007B03Rik_HOM_tm1a	NA	0.314804	0.0118497	0.0312917	0.000228237	0	NA	NA	NA	NA	NA	NA	NA	If phenotype is significant it is for the one sex tested	lambda=NA, scaleShift=NA, transformed=FALSE, code=0	{"WT_Male":204,"2310007B03Rik_HOM_tm1a_Male":3,"variability":0.744,"Formula":"Y2_cc_Height ~ Genotype"}	0.661236	0.966576
2310007B03Rik_HOM_tm1a	Sanger_WTCHG_14-16w	3	B6N	16.3	2_dhc	FALSE	Mixed Model framework, linear mixed-effects model, equation withoutWeight	2_dhc	1	1	0.190791	6.33e-05	4.87e-05	0.195352	Female: NA, Male: 12.63%	NA	NA	NA	NA	NA	NA	WT	0.000365259	2310007B03Rik_HOM_tm1a	NA	0.530973	0.000193463	0.000501611	6.34e-06	0	NA	NA	NA	NA	NA	NA	NA	If phenotype is significant it is for the one sex tested	lambda=NA, scaleShift=NA, transformed=FALSE, code=0	{"WT_Male":204,"2310007B03Rik_HOM_tm1a_Male":3,"variability":0.845,"Formula":"Y2_dhc ~ Genotype"}	0.190791	0.799866
2310007B03Rik_HOM_tm1a	Sanger_WTCHG_14-16w	3	B6N	16.3	2_AM	FALSE	Mixed Model framework, linear mixed-effects model, equation withoutWeight	2_AM	1	1	0.152267	0.00142355	0.000996881	0.155652	Female: NA, Male: 32.65%	NA	NA	NA	NA	NA	NA	WT	0.000334182	2310007B03Rik_HOM_tm1a	NA	0.125013	0.000682451	0.00436019	0.000136321	0	NA	NA	NA	NA	NA	NA	NA	If phenotype is significant it is for the one sex tested	lambda=NA, scaleShift=NA, transformed=FALSE, code=0	{"WT_Male":204,"2310007B03Rik_HOM_tm1a_Male":3,"variability":0.845,"Formula":"Y2_AM ~ Genotype"}	0.152267	0.772064
2310007B03Rik_HOM_tm1a	Sanger_WTCHG_14-16w	3	B6N	16.3	2_Pir	FALSE	Mixed Model framework, linear mixed-effects model, equation withoutWeight	2_Pir	1	1	0.541211	-0.000150937	0.000246087	0.5407	Female: NA, Male: -4.82%	NA	NA	NA	NA	NA	NA	WT	0.0338462	2310007B03Rik_HOM_tm1a	NA	0.138472	0.0228746	0.0031323	3.18e-05	0	NA	NA	NA	NA	NA	NA	NA	If phenotype is significant it is for the one sex tested	lambda=NA, scaleShift=NA, transformed=FALSE, code=0	{"WT_Male":204,"2310007B03Rik_HOM_tm1a_Male":3,"variability":0.845,"Formula":"Y2_Pir ~ Genotype"}	0.541211	0.940939
2310007B03Rik_HOM_tm1a	Sanger_WTCHG_14-16w	3	B6N	16.3	2_ic	FALSE	Mixed Model framework, linear mixed-effects model, equation withoutWeight	2_ic	1	1	0.352894	0.000658355	0.000713951	0.358143	Female: NA, Male: 6.04%	NA	NA	NA	NA	NA	NA	WT	0.00112889	2310007B03Rik_HOM_tm1a	NA	0.00707284	0.0114292	0.0108982	8.9e-05	0	NA	NA	NA	NA	NA	NA	NA	If phenotype is significant it is for the one sex tested	lambda=NA, scaleShift=NA, transformed=FALSE, code=0	{"WT_Male":204,"2310007B03Rik_HOM_tm1a_Male":3,"variability":0.845,"Formula":"Y2_ic ~ Genotype"}	0.352894	0.881596
2310007B03Rik_HOM_tm1a	Sanger_WTCHG_14-16w	3	B6N	16.3	2_opt	FALSE	Mixed Model framework, linear mixed-effects model, equation withoutWeight	2_opt	1	1	0.655878	8.72e-05	0.000194773	0.655026	Female: NA, Male: 4.33%	NA	NA	NA	NA	NA	NA	WT	1.15e-06	2310007B03Rik_HOM_tm1a	NA	0.0467116	3.18e-07	0.00201331	2.65e-05	0	NA	NA	NA	NA	NA	NA	NA	If phenotype is significant it is for the one sex tested	lambda=NA, scaleShift=NA, transformed=FALSE, code=0	{"WT_Male":204,"2310007B03Rik_HOM_tm1a_Male":3,"variability":0.845,"Formula":"Y2_opt ~ Genotype"}	0.655878	0.965756
2310007B03Rik_HOM_tm1a	Sanger_WTCHG_14-16w	3	B6N	16.3	2_mt	FALSE	Mixed Model framework, linear mixed-effects model, equation withoutWeight	2_mt	1	1	0.621443	1.4e-05	2.84e-05	0.623294	Female: NA, Male: 3.58%	NA	NA	NA	NA	NA	NA	WT	2.05e-05	2310007B03Rik_HOM_tm1a	NA	0.0529537	7.41e-06	0.000390239	3.64e-06	0	NA	NA	NA	NA	NA	NA	NA	If phenotype is significant it is for the one sex tested	lambda=NA, scaleShift=NA, transformed=FALSE, code=0	{"WT_Male":204,"2310007B03Rik_HOM_tm1a_Male":3,"variability":0.845,"Formula":"Y2_mt ~ Genotype"}	0.621443	0.959527
2310007B03Rik_HOM_tm1a	Sanger_WTCHG_14-16w	3	B6N	16.3	2_fi	FALSE	Mixed Model framework, linear mixed-effects model, equation withoutWeight	2_fi	1	1	0.578579	0.000156277	0.000288153	0.5885	Female: NA, Male: 3.58%	NA	NA	NA	NA	NA	NA	WT	1.74e-05	2310007B03Rik_HOM_tm1a	NA	0.0236816	6.82e-06	0.00436289	3.53e-05	0	NA	NA	NA	NA	NA	NA	NA	If phenotype is significant it is for the one sex tested	lambda=NA, scaleShift=NA, transformed=FALSE, code=0	{"WT_Male":204,"2310007B03Rik_HOM_tm1a_Male":3,"variability":0.845,"Formula":"Y2_fi ~ Genotype"}	0.578579	0.948762
2310007B03Rik_HOM_tm1a	Sanger_WTCHG_14-16w	3	B6N	16.3	2_Hb	FALSE	Mixed Model framework, linear mixed-effects model, equation withoutWeight	2_Hb	1	1	0.720721	-2.57e-05	6.98e-05	0.713278	Female: NA, Male: -3.33%	NA	NA	NA	NA	NA	NA	WT	0.00452527	2310007B03Rik_HOM_tm1a	NA	0.182763	0.00440172	0.000772155	8.77e-06	0	NA	NA	NA	NA	NA	NA	NA	If phenotype is significant it is for the one sex tested	lambda=NA, scaleShift=NA, transformed=FALSE, code=0	{"WT_Male":204,"2310007B03Rik_HOM_tm1a_Male":3,"variability":0.841,"Formula":"Y2_Hb ~ Genotype"}	0.720721	0.974934
2310007B03Rik_HOM_tm1a	Sanger_WTCHG_14-16w	3	B6N	16.3	2_HP	FALSE	Mixed Model framework, linear mixed-effects model, equation withoutWeight	2_HP	1	1	0.298844	0.00273185	0.00262368	0.299673	Female: NA, Male: 7.17%	NA	NA	NA	NA	NA	NA	WT	0.000259037	2310007B03Rik_HOM_tm1a	NA	0.0763793	1.66e-05	0.0381092	0.000380677	0	NA	NA	NA	NA	NA	NA	NA	If phenotype is significant it is for the one sex tested	lambda=NA, scaleShift=NA, transformed=FALSE, code=0	{"WT_Male":204,"2310007B03Rik_HOM_tm1a_Male":3,"variability":0.845,"Formula":"Y2_HP ~ Genotype"}	0.298844	0.857056
2310007B03Rik_HOM_tm1a	Sanger_WTCHG_14-16w	3	B6N	16.3	2_TILpy	FALSE	Mixed Model framework, linear mixed-effects model, equation withoutWeight	2_TILpy	1	1	0.402531	0.0269405	0.0319041	0.399961	Female: NA, Male: 4.28%	NA	NA	NA	NA	NA	NA	WT	0.000247321	2310007B03Rik_HOM_tm1a	NA	0.0640778	2e-05	0.629092	0.00421597	0	NA	NA	NA	NA	NA	NA	NA	If phenotype is significant it is for the one sex tested	lambda=NA, scaleShift=NA, transformed=FALSE, code=0	{"WT_Male":204,"2310007B03Rik_HOM_tm1a_Male":3,"variability":0.845,"Formula":"Y2_TILpy ~ Genotype"}	0.402531	0.896969
2310007B03Rik_HOM_tm1a	Sanger_WTCHG_14-16w	3	B6N	16.3	2_DG	FALSE	Mixed Model framework, linear mixed-effects model, equation withoutWeight	2_DG	1	1	0.271821	0.0120928	0.0108634	0.267659	Female: NA, Male: 7.69%	NA	NA	NA	NA	NA	NA	WT	3.61e-07	2310007B03Rik_HOM_tm1a	NA	0.0176259	1.05e-07	0.157346	0.00133725	0	NA	NA	NA	NA	NA	NA	NA	If phenotype is significant it is for the one sex tested	lambda=NA, scaleShift=NA, transformed=FALSE, code=0	{"WT_Male":204,"2310007B03Rik_HOM_tm1a_Male":3,"variability":0.841,"Formula":"Y2_DG ~ Genotype"}	0.271821	0.848198
2310007B03Rik_HOM_tm1a	Sanger_WTCHG_14-16w	3	B6N	16.3	2_Mol	FALSE	Mixed Model framework, linear mixed-effects model, equation withoutWeight	2_Mol	1	1	0.959602	-3.01e-05	0.000689029	0.965227	Female: NA, Male: -0.29%	NA	NA	NA	NA	NA	NA	WT	8.65e-08	2310007B03Rik_HOM_tm1a	NA	0.0221462	1.69e-08	0.0103834	9.68e-05	0	NA	NA	NA	NA	NA	NA	NA	If phenotype is significant it is for the one sex tested	lambda=NA, scaleShift=NA, transformed=FALSE, code=0	{"WT_Male":204,"2310007B03Rik_HOM_tm1a_Male":3,"variability":0.816,"Formula":"Y2_Mol ~ Genotype"}	0.959602	0.998452
2310007B03Rik_HOM_tm1a	Sanger_WTCHG_14-16w	3	B6N	16.3	2_Rad	FALSE	Mixed Model framework, linear mixed-effects model, equation withoutWeight	2_Rad	1	1	0.541474	0.00106651	0.00175032	0.543356	Female: NA, Male: 4.32%	NA	NA	NA	NA	NA	NA	WT	4.46e-07	2310007B03Rik_HOM_tm1a	NA	0.00042709	3.06e-07	0.0246925	0.000261687	0	NA	NA	NA	NA	NA	NA	NA	If phenotype is significant it is for the one sex tested	lambda=NA, scaleShift=NA, transformed=FALSE, code=0	{"WT_Male":204,"2310007B03Rik_HOM_tm1a_Male":3,"variability":0.831,"Formula":"Y2_Rad ~ Genotype"}	0.541474	0.940939
2310007B03Rik_HOM_tm1a	Sanger_WTCHG_14-16w	3	B6N	16.3	2_Or	FALSE	Mixed Model framework, linear mixed-effects model, equation withoutWeight	2_Or	1	1	0.62468	0.000407715	0.000859623	0.636073	Female: NA, Male: 2.71%	NA	NA	NA	NA	NA	NA	WT	3.9e-09	2310007B03Rik_HOM_tm1a	NA	0.172351	3.6e-09	0.0150331	0.000105159	0	NA	NA	NA	NA	NA	NA	NA	If phenotype is significant it is for the one sex tested	lambda=NA, scaleShift=NA, transformed=FALSE, code=0	{"WT_Male":204,"2310007B03Rik_HOM_tm1a_Male":3,"variability":0.845,"Formula":"Y2_Or ~ Genotype"}	0.62468	0.959527
2310007B03Rik_HOM_tm1a	Sanger_WTCHG_14-16w	3	B6N	16.3	2_M1	FALSE	Mixed Model framework, linear mixed-effects model, equation withoutWeight	2_M1	1	1	0.924803	-0.000515317	0.00409359	0.900015	Female: NA, Male: -0.53%	NA	NA	NA	NA	NA	NA	WT	0.00217148	2310007B03Rik_HOM_tm1a	NA	0.492667	0.000116345	0.0973974	0.000514837	0	NA	NA	NA	NA	NA	NA	NA	If phenotype is significant it is for the one sex tested	lambda=NA, scaleShift=NA, transformed=FALSE, code=0	{"WT_Male":204,"2310007B03Rik_HOM_tm1a_Male":3,"variability":0.845,"Formula":"Y2_M1 ~ Genotype"}	0.924803	0.996313
2310007B03Rik_HOM_tm1a	Sanger_WTCHG_14-16w	3	B6N	16.3	2_S2	FALSE	Mixed Model framework, linear mixed-effects model, equation withoutWeight	2_S2	1	1	0.869045	0.000464245	0.00297625	0.876285	Female: NA, Male: 0.43%	NA	NA	NA	NA	NA	NA	WT	0.0109644	2310007B03Rik_HOM_tm1a	NA	0.159544	0.0111974	0.107937	0.000401549	0	NA	NA	NA	NA	NA	NA	NA	If phenotype is significant it is for the one sex tested	lambda=NA, scaleShift=NA, transformed=FALSE, code=0	{"WT_Male":204,"2310007B03Rik_HOM_tm1a_Male":3,"variability":0.773,"Formula":"Y2_S2 ~ Genotype"}	0.869045	0.992062
2310057J18Rik_HOM_tm1a	Sanger_WTCHG_ICS_Nissl	3	B6N	16.1	1_TBA	FALSE	Mixed Model framework, linear mixed-effects model, equation withoutWeight	1_TBA	1	1	0.657858	-0.00607789	0.0136385	0.660212	Female: NA, Male: -1.63%	NA	NA	NA	NA	NA	NA	WT	0.388628	2310057J18Rik_HOM_tm1a	NA	0.410146	0.103594	0.373547	0.00388959	0	NA	NA	NA	NA	NA	NA	NA	If phenotype is significant it is for the one sex tested	lambda=NA, scaleShift=NA, transformed=FALSE, code=0	{"WT_Male":41,"2310057J18Rik_HOM_tm1a_Male":3,"variability":0.977,"Formula":"Y1_TBA ~ Genotype"}	0.657858	0.965979
2310057J18Rik_HOM_tm1a	Sanger_WTCHG_ICS_Nissl	3	B6N	16.1	1_LV	FALSE	Mixed Model framework, linear mixed-effects model, equation withoutWeight	1_LV	1	1	0.798511	-0.000183518	0.000744253	0.807519	Female: NA, Male: -9.32%	NA	NA	NA	NA	NA	NA	WT	0.0398495	2310057J18Rik_HOM_tm1a	NA	0.00175639	0.0261325	0.00196879	0.000233494	0	NA	NA	NA	NA	NA	NA	NA	If phenotype is significant it is for the one sex tested	lambda=NA, scaleShift=NA, transformed=FALSE, code=0	{"WT_Male":41,"2310057J18Rik_HOM_tm1a_Male":3,"variability":0.977,"Formula":"Y1_LV ~ Genotype"}	0.798511	0.988116
2310057J18Rik_HOM_tm1a	Sanger_WTCHG_ICS_Nissl	3	B6N	16.1	1_Cg	FALSE	Mixed Model framework, linear mixed-effects model, equation withoutWeight	1_Cg	1	1	0.729034	0.000155306	0.000502109	0.759998	Female: NA, Male: 1.4%	NA	NA	NA	NA	NA	NA	WT	0.966939	2310057J18Rik_HOM_tm1a	NA	0.596934	0.712015	0.0110767	0.000138135	0	NA	NA	NA	NA	NA	NA	NA	If phenotype is significant it is for the one sex tested	lambda=NA, scaleShift=NA, transformed=FALSE, code=0	{"WT_Male":41,"2310057J18Rik_HOM_tm1a_Male":3,"variability":0.977,"Formula":"Y1_Cg ~ Genotype"}	0.729034	0.976005
2310057J18Rik_HOM_tm1a	Sanger_WTCHG_ICS_Nissl	3	B6N	16.1	1_Cg_Width	FALSE	Mixed Model framework, linear mixed-effects model, equation withoutWeight	1_Cg_Width	1	1	0.690188	-0.000955659	0.00247986	0.703666	Female: NA, Male: -0.99%	NA	NA	NA	NA	NA	NA	WT	0.70054	2310057J18Rik_HOM_tm1a	NA	0.803991	0.208848	0.0960686	0.000803541	0	NA	NA	NA	NA	NA	NA	NA	If phenotype is significant it is for the one sex tested	lambda=NA, scaleShift=NA, transformed=FALSE, code=0	{"WT_Male":41,"2310057J18Rik_HOM_tm1a_Male":3,"variability":0.909,"Formula":"Y1_Cg_Width ~ Genotype"}	0.690188	0.970929
2310057J18Rik_HOM_tm1a	Sanger_WTCHG_ICS_Nissl	3	B6N	16.1	1_Cg_Height	FALSE	Mixed Model framework, linear mixed-effects model, equation withoutWeight	1_Cg_Height	1	1	0.596694	0.00443836	0.00837981	0.60166	Female: NA, Male: 2.7%	NA	NA	NA	NA	NA	NA	WT	0.562625	2310057J18Rik_HOM_tm1a	NA	0.0486839	0.878086	0.164449	0.00239287	0	NA	NA	NA	NA	NA	NA	NA	If phenotype is significant it is for the one sex tested	lambda=NA, scaleShift=NA, transformed=FALSE, code=0	{"WT_Male":41,"2310057J18Rik_HOM_tm1a_Male":3,"variability":0.977,"Formula":"Y1_Cg_Height ~ Genotype"}	0.596694	0.952854
2310057J18Rik_HOM_tm1a	Sanger_WTCHG_ICS_Nissl	3	B6N	16.1	1_gcc	FALSE	Mixed Model framework, linear mixed-effects model, equation withoutWeight	1_gcc	1	1	0.0715682	0.00108996	0.000594913	0.0805055	Female: NA, Male: 11%	NA	NA	NA	NA	NA	NA	WT	0.716412	2310057J18Rik_HOM_tm1a	NA	0.493012	0.351324	0.00990602	0.000198013	0	NA	NA	NA	NA	NA	NA	NA	If phenotype is significant it is for the one sex tested	lambda=NA, scaleShift=NA, transformed=FALSE, code=0	{"WT_Male":41,"2310057J18Rik_HOM_tm1a_Male":3,"variability":0.977,"Formula":"Y1_gcc ~ Genotype"}	0.0715682	0.656189
2310057J18Rik_HOM_tm1a	Sanger_WTCHG_ICS_Nissl	3	B6N	16.1	1_gcc_Width_T	FALSE	Mixed Model framework, linear mixed-effects model, equation withoutWeight	1_gcc_Width_T	1	1	0.295389	-0.00585646	0.00569302	0.314795	Female: NA, Male: -3.56%	NA	NA	NA	NA	NA	NA	WT	0.865114	2310057J18Rik_HOM_tm1a	NA	0.532951	0.930987	0.164687	0.00148654	0	NA	NA	NA	NA	NA	NA	NA	If phenotype is significant it is for the one sex tested	lambda=NA, scaleShift=NA, transformed=FALSE, code=0	{"WT_Male":41,"2310057J18Rik_HOM_tm1a_Male":3,"variability":0.977,"Formula":"Y1_gcc_Width_T ~ Genotype"}	0.295389	0.854434
2310057J18Rik_HOM_tm1a	Sanger_WTCHG_ICS_Nissl	3	B6N	16.1	1_gcc_Width_B	FALSE	Mixed Model framework, linear mixed-effects model, equation withoutWeight	1_gcc_Width_B	1	1	0.227113	-0.00949311	0.00744589	0.215629	Female: NA, Male: -11.63%	NA	NA	NA	NA	NA	NA	WT	0.602548	2310057J18Rik_HOM_tm1a	NA	0.8129	0.843432	0.0816574	0.00202713	0	NA	NA	NA	NA	NA	NA	NA	If phenotype is significant it is for the one sex tested	lambda=NA, scaleShift=NA, transformed=FALSE, code=0	{"WT_Male":41,"2310057J18Rik_HOM_tm1a_Male":3,"variability":0.955,"Formula":"Y1_gcc_Width_B ~ Genotype"}	0.227113	0.825144
2310057J18Rik_HOM_tm1a	Sanger_WTCHG_ICS_Nissl	3	B6N	16.1	1_gcc_Height	FALSE	Mixed Model framework, linear mixed-effects model, equation withoutWeight	1_gcc_Height	1	1	0.896549	-0.000738549	0.00428986	0.864884	Female: NA, Male: -1.44%	NA	NA	NA	NA	NA	NA	WT	0.149204	2310057J18Rik_HOM_tm1a	NA	0.135434	0.00962355	0.0514233	0.00137789	0	NA	NA	NA	NA	NA	NA	NA	If phenotype is significant it is for the one sex tested	lambda=NA, scaleShift=NA, transformed=FALSE, code=0	{"WT_Male":41,"2310057J18Rik_HOM_tm1a_Male":3,"variability":0.977,"Formula":"Y1_gcc_Height ~ Genotype"}	0.896549	0.994104
2310057J18Rik_HOM_tm1a	Sanger_WTCHG_ICS_Nissl	3	B6N	16.1	1_CPu	FALSE	Mixed Model framework, linear mixed-effects model, equation withoutWeight	1_CPu	1	1	0.941626	-0.000195845	0.0027848	0.944569	Female: NA, Male: -0.54%	NA	NA	NA	NA	NA	NA	WT	0.890522	2310057J18Rik_HOM_tm1a	NA	0.826284	0.0291477	0.036592	0.00120188	0	NA	NA	NA	NA	NA	NA	NA	If phenotype is significant it is for the one sex tested	lambda=NA, scaleShift=NA, transformed=FALSE, code=0	{"WT_Male":41,"2310057J18Rik_HOM_tm1a_Male":3,"variability":0.977,"Formula":"Y1_CPu ~ Genotype"}	0.941626	0.997005
2310057J18Rik_HOM_tm1a	Sanger_WTCHG_ICS_Nissl	3	B6N	16.1	1_aca	FALSE	Mixed Model framework, linear mixed-effects model, equation withoutWeight	1_aca	1	1	0.143762	-6.87e-05	4.73e-05	0.160481	Female: NA, Male: -9.34%	NA	NA	NA	NA	NA	NA	WT	0.275443	2310057J18Rik_HOM_tm1a	NA	0.524746	0.850233	0.000735752	1.48e-05	0	NA	NA	NA	NA	NA	NA	NA	If phenotype is significant it is for the one sex tested	lambda=NA, scaleShift=NA, transformed=FALSE, code=0	{"WT_Male":41,"2310057J18Rik_HOM_tm1a_Male":3,"variability":0.977,"Formula":"Y1_aca ~ Genotype"}	0.143762	0.764291
2310057J18Rik_HOM_tm1a	Sanger_WTCHG_ICS_Nissl	3	B6N	16.1	1_Pir	FALSE	Mixed Model framework, linear mixed-effects model, equation withoutWeight	1_Pir	1	1	0.478142	-0.00011453	0.000168451	0.503662	Female: NA, Male: -5.38%	NA	NA	NA	NA	NA	NA	WT	0.106899	2310057J18Rik_HOM_tm1a	NA	0.0681309	0.13797	0.00212959	4.4e-05	0	NA	NA	NA	NA	NA	NA	NA	If phenotype is significant it is for the one sex tested	lambda=NA, scaleShift=NA, transformed=FALSE, code=0	{"WT_Male":41,"2310057J18Rik_HOM_tm1a_Male":3,"variability":0.977,"Formula":"Y1_Pir ~ Genotype"}	0.478142	0.924316
2310057J18Rik_HOM_tm1a	Sanger_WTCHG_ICS_Nissl	3	B6N	16.1	1_M1	FALSE	Mixed Model framework, linear mixed-effects model, equation withoutWeight	1_M1	1	1	0.0443409	-0.0121911	0.00506375	0.0248896	Female: NA, Male: -8.37%	NA	NA	NA	NA	NA	NA	WT	0.0680675	2310057J18Rik_HOM_tm1a	NA	0.0151238	0.362505	0.145657	0.00185509	0	NA	NA	NA	NA	NA	NA	NA	If phenotype is significant it is for the one sex tested	lambda=NA, scaleShift=NA, transformed=FALSE, code=0	{"WT_Male":41,"2310057J18Rik_HOM_tm1a_Male":3,"variability":0.977,"Formula":"Y1_M1 ~ Genotype"}	0.0443409	0.584682
2310057J18Rik_HOM_tm1a	Sanger_WTCHG_ICS_Nissl	3	B6N	16.1	1_S2	FALSE	Mixed Model framework, linear mixed-effects model, equation withoutWeight	1_S2	1	1	0.810911	0.000823236	0.00321181	0.800089	Female: NA, Male: 0.71%	NA	NA	NA	NA	NA	NA	WT	0.0391462	2310057J18Rik_HOM_tm1a	NA	0.406839	0.0431356	0.115292	0.000850861	0	NA	NA	NA	NA	NA	NA	NA	If phenotype is significant it is for the one sex tested	lambda=NA, scaleShift=NA, transformed=FALSE, code=0	{"WT_Male":41,"2310057J18Rik_HOM_tm1a_Male":3,"variability":0.977,"Formula":"Y1_S2 ~ Genotype"}	0.810911	0.989307
2310057J18Rik_HOM_tm1a	Sanger_WTCHG_ICS_Nissl	3	B6N	16.1	2_TBA	FALSE	Mixed Model framework, linear mixed-effects model, equation withoutWeight	2_TBA	1	1	0.953096	0.000798705	0.0163558	0.961493	Female: NA, Male: 0.15%	NA	NA	NA	NA	NA	NA	WT	0.336794	2310057J18Rik_HOM_tm1a	NA	0.839358	0.868929	0.543864	0.00437615	0	NA	NA	NA	NA	NA	NA	NA	If phenotype is significant it is for the one sex tested	lambda=NA, scaleShift=NA, transformed=FALSE, code=0	{"WT_Male":41,"2310057J18Rik_HOM_tm1a_Male":3,"variability":0.977,"Formula":"Y2_TBA ~ Genotype"}	0.953096	0.998016
2310057J18Rik_HOM_tm1a	Sanger_WTCHG_ICS_Nissl	3	B6N	16.1	2_LV	FALSE	Mixed Model framework, linear mixed-effects model, equation withoutWeight	2_LV	1	1	0.154859	0.00120009	0.000782405	0.139322	Female: NA, Male: 48.26%	NA	NA	NA	NA	NA	NA	WT	0.0811001	2310057J18Rik_HOM_tm1a	NA	0.9592	0.0239367	0.00248681	0.000210323	0	NA	NA	NA	NA	NA	NA	NA	If phenotype is significant it is for the one sex tested	lambda=NA, scaleShift=NA, transformed=FALSE, code=0	{"WT_Male":41,"2310057J18Rik_HOM_tm1a_Male":3,"variability":0.977,"Formula":"Y2_LV ~ Genotype"}	0.154859	0.774633
2310057J18Rik_HOM_tm1a	Sanger_WTCHG_ICS_Nissl	3	B6N	16.1	2_D3V	FALSE	Mixed Model framework, linear mixed-effects model, equation withoutWeight	2_D3V	1	1	0.310761	0.000344167	0.000337017	0.318252	Female: NA, Male: 12.7%	NA	NA	NA	NA	NA	NA	WT	0.858192	2310057J18Rik_HOM_tm1a	NA	0.0756134	0.738564	0.00271071	0.000128029	0	NA	NA	NA	NA	NA	NA	NA	If phenotype is significant it is for the one sex tested	lambda=NA, scaleShift=NA, transformed=FALSE, code=0	{"WT_Male":41,"2310057J18Rik_HOM_tm1a_Male":3,"variability":0.977,"Formula":"Y2_D3V ~ Genotype"}	0.310761	0.862536
2310057J18Rik_HOM_tm1a	Sanger_WTCHG_ICS_Nissl	3	B6N	16.1	2_RSGc	FALSE	Mixed Model framework, linear mixed-effects model, equation withoutWeight	2_RSGc	1	1	0.572573	0.000220167	0.00040082	0.588339	Female: NA, Male: 4.02%	NA	NA	NA	NA	NA	NA	WT	0.88114	2310057J18Rik_HOM_tm1a	NA	0.193024	0.0984338	0.00548248	0.000138386	0	NA	NA	NA	NA	NA	NA	NA	If phenotype is significant it is for the one sex tested	lambda=NA, scaleShift=NA, transformed=FALSE, code=0	{"WT_Male":41,"2310057J18Rik_HOM_tm1a_Male":3,"variability":0.977,"Formula":"Y2_RSGc ~ Genotype"}	0.572573	0.947715
2310057J18Rik_HOM_tm1a	Sanger_WTCHG_ICS_Nissl	3	B6N	16.1	2_RSGc_Width	FALSE	Mixed Model framework, linear mixed-effects model, equation withoutWeight	2_RSGc_Width	1	1	0.201031	0.00360238	0.00286345	0.22156	Female: NA, Male: 4.85%	NA	NA	NA	NA	NA	NA	WT	0.885472	2310057J18Rik_HOM_tm1a	NA	0.00524409	0.364748	0.0742068	0.000831184	0	NA	NA	NA	NA	NA	NA	NA	If phenotype is significant it is for the one sex tested	lambda=NA, scaleShift=NA, transformed=FALSE, code=0	{"WT_Male":41,"2310057J18Rik_HOM_tm1a_Male":3,"variability":0.955,"Formula":"Y2_RSGc_Width ~ Genotype"}	0.201031	0.809669
2310057J18Rik_HOM_tm1a	Sanger_WTCHG_ICS_Nissl	3	B6N	16.1	2_RSGc_Height	FALSE	Mixed Model framework, linear mixed-effects model, equation withoutWeight	2_RSGc_Height	1	1	0.911765	0.000454162	0.00460047	0.922254	Female: NA, Male: 0.44%	NA	NA	NA	NA	NA	NA	WT	0.117887	2310057J18Rik_HOM_tm1a	NA	0.66527	0.602557	0.104211	0.00171334	0	NA	NA	NA	NA	NA	NA	NA	If phenotype is significant it is for the one sex tested	lambda=NA, scaleShift=NA, transformed=FALSE, code=0	{"WT_Male":41,"2310057J18Rik_HOM_tm1a_Male":3,"variability":0.955,"Formula":"Y2_RSGc_Height ~ Genotype"}	0.911765	0.996181
2310057J18Rik_HOM_tm1a	Sanger_WTCHG_ICS_Nissl	3	B6N	16.1	2_cc	FALSE	Mixed Model framework, linear mixed-effects model, equation withoutWeight	2_cc	1	1	0.796643	-7.55e-05	0.000268386	0.781032	Female: NA, Male: -1.77%	NA	NA	NA	NA	NA	NA	WT	0.345977	2310057J18Rik_HOM_tm1a	NA	0.0242623	0.245409	0.00426465	8.5e-05	0	NA	NA	NA	NA	NA	NA	NA	If phenotype is significant it is for the one sex tested	lambda=NA, scaleShift=NA, transformed=FALSE, code=0	{"WT_Male":41,"2310057J18Rik_HOM_tm1a_Male":3,"variability":0.977,"Formula":"Y2_cc ~ Genotype"}	0.796643	0.988105
2310057J18Rik_HOM_tm1a	Sanger_WTCHG_ICS_Nissl	3	B6N	16.1	2_cc_Width	FALSE	Mixed Model framework, linear mixed-effects model, equation withoutWeight	2_cc_Width	1	1	0.462977	-0.00332397	0.00462126	0.47954	Female: NA, Male: -2.8%	NA	NA	NA	NA	NA	NA	WT	0.0219852	2310057J18Rik_HOM_tm1a	NA	0	0	0.118633	0.00120669	0	NA	NA	NA	NA	NA	NA	NA	If phenotype is significant it is for the one sex tested	lambda=NA, scaleShift=NA, transformed=FALSE, code=0	{"WT_Male":41,"2310057J18Rik_HOM_tm1a_Male":3,"variability":0.977,"Formula":"Y2_cc_Width ~ Genotype"}	0.462977	0.917662
2310057J18Rik_HOM_tm1a	Sanger_WTCHG_ICS_Nissl	3	B6N	16.1	2_cc_Height	FALSE	Mixed Model framework, linear mixed-effects model, equation withoutWeight	2_cc_Height	1	1	0.351402	0.00255964	0.00271367	0.355803	Female: NA, Male: 7.93%	NA	NA	NA	NA	NA	NA	WT	0.402072	2310057J18Rik_HOM_tm1a	NA	0.0711196	0.612371	0.0322833	0.000752935	0	NA	NA	NA	NA	NA	NA	NA	If phenotype is significant it is for the one sex tested	lambda=NA, scaleShift=NA, transformed=FALSE, code=0	{"WT_Male":41,"2310057J18Rik_HOM_tm1a_Male":3,"variability":0.932,"Formula":"Y2_cc_Height ~ Genotype"}	0.351402	0.880882
2310057J18Rik_HOM_tm1a	Sanger_WTCHG_ICS_Nissl	3	B6N	16.1	2_dhc	FALSE	Mixed Model framework, linear mixed-effects model, equation withoutWeight	2_dhc	1	1	0.630802	-2.97e-05	6.32e-05	0.642864	Female: NA, Male: -5.15%	NA	NA	NA	NA	NA	NA	WT	0.728034	2310057J18Rik_HOM_tm1a	NA	0	0	0.000577164	1.65e-05	0	NA	NA	NA	NA	NA	NA	NA	If phenotype is significant it is for the one sex tested	lambda=NA, scaleShift=NA, transformed=FALSE, code=0	{"WT_Male":41,"2310057J18Rik_HOM_tm1a_Male":3,"variability":0.977,"Formula":"Y2_dhc ~ Genotype"}	0.630802	0.960392
2310057J18Rik_HOM_tm1a	Sanger_WTCHG_ICS_Nissl	3	B6N	16.1	2_AM	FALSE	Mixed Model framework, linear mixed-effects model, equation withoutWeight	2_AM	1	1	0.266442	-0.000983163	0.000856014	0.263082	Female: NA, Male: -25.06%	NA	NA	NA	NA	NA	NA	WT	0.482978	2310057J18Rik_HOM_tm1a	NA	0.844693	0.286787	0.0039228	0.000243349	0	NA	NA	NA	NA	NA	NA	NA	If phenotype is significant it is for the one sex tested	lambda=NA, scaleShift=NA, transformed=FALSE, code=0	{"WT_Male":41,"2310057J18Rik_HOM_tm1a_Male":3,"variability":0.977,"Formula":"Y2_AM ~ Genotype"}	0.266442	0.843778
2310057J18Rik_HOM_tm1a	Sanger_WTCHG_ICS_Nissl	3	B6N	16.1	2_Pir	FALSE	Mixed Model framework, linear mixed-effects model, equation withoutWeight	2_Pir	1	1	0.893653	1.75e-05	0.000247524	0.944219	Female: NA, Male: 0.57%	NA	NA	NA	NA	NA	NA	WT	0.199517	2310057J18Rik_HOM_tm1a	NA	0.759964	0.343986	0.00305057	6.95e-05	0	NA	NA	NA	NA	NA	NA	NA	If phenotype is significant it is for the one sex tested	lambda=NA, scaleShift=NA, transformed=FALSE, code=0	{"WT_Male":41,"2310057J18Rik_HOM_tm1a_Male":3,"variability":0.977,"Formula":"Y2_Pir ~ Genotype"}	0.893653	0.994104
2310057J18Rik_HOM_tm1a	Sanger_WTCHG_ICS_Nissl	3	B6N	16.1	2_ic	FALSE	Mixed Model framework, linear mixed-effects model, equation withoutWeight	2_ic	1	1	0.051616	-0.00182488	0.000900188	0.0549262	Female: NA, Male: -18.38%	NA	NA	NA	NA	NA	NA	WT	0.339074	2310057J18Rik_HOM_tm1a	NA	0	0	0.00992863	0.000235054	0	NA	NA	NA	NA	NA	NA	NA	If phenotype is significant it is for the one sex tested	lambda=NA, scaleShift=NA, transformed=FALSE, code=0	{"WT_Male":41,"2310057J18Rik_HOM_tm1a_Male":3,"variability":0.977,"Formula":"Y2_ic ~ Genotype"}	0.051616	0.606554
2310057J18Rik_HOM_tm1a	Sanger_WTCHG_ICS_Nissl	3	B6N	16.1	2_opt	FALSE	Mixed Model framework, linear mixed-effects model, equation withoutWeight	2_opt	1	1	0.792892	-4.94e-05	0.000192683	0.799856	Female: NA, Male: -2.68%	NA	NA	NA	NA	NA	NA	WT	0.200165	2310057J18Rik_HOM_tm1a	NA	0	0	0.001845	5.03e-05	0	NA	NA	NA	NA	NA	NA	NA	If phenotype is significant it is for the one sex tested	lambda=NA, scaleShift=NA, transformed=FALSE, code=0	{"WT_Male":41,"2310057J18Rik_HOM_tm1a_Male":3,"variability":0.977,"Formula":"Y2_opt ~ Genotype"}	0.792892	0.988105
2310057J18Rik_HOM_tm1a	Sanger_WTCHG_ICS_Nissl	3	B6N	16.1	2_mt	FALSE	Mixed Model framework, linear mixed-effects model, equation withoutWeight	2_mt	1	1	0.205972	6.13e-05	4.41e-05	0.178052	Female: NA, Male: 16.43%	NA	NA	NA	NA	NA	NA	WT	0.675653	2310057J18Rik_HOM_tm1a	NA	0	0	0.000373241	1.15e-05	0	NA	NA	NA	NA	NA	NA	NA	If phenotype is significant it is for the one sex tested	lambda=NA, scaleShift=NA, transformed=FALSE, code=0	{"WT_Male":41,"2310057J18Rik_HOM_tm1a_Male":3,"variability":0.977,"Formula":"Y2_mt ~ Genotype"}	0.205972	0.812183
2310057J18Rik_HOM_tm1a	Sanger_WTCHG_ICS_Nissl	3	B6N	16.1	2_fi	FALSE	Mixed Model framework, linear mixed-effects model, equation withoutWeight	2_fi	1	1	0.641378	-9.26e-05	0.00024548	0.709521	Female: NA, Male: -2.19%	NA	NA	NA	NA	NA	NA	WT	0.740768	2310057J18Rik_HOM_tm1a	NA	0.296653	0.801567	0.00423776	6.42e-05	0	NA	NA	NA	NA	NA	NA	NA	If phenotype is significant it is for the one sex tested	lambda=NA, scaleShift=NA, transformed=FALSE, code=0	{"WT_Male":41,"2310057J18Rik_HOM_tm1a_Male":3,"variability":0.977,"Formula":"Y2_fi ~ Genotype"}	0.641378	0.963012
2310057J18Rik_HOM_tm1a	Sanger_WTCHG_ICS_Nissl	3	B6N	16.1	2_Hb	FALSE	Mixed Model framework, linear mixed-effects model, equation withoutWeight	2_Hb	1	1	0.621034	-3.43e-05	7.74e-05	0.661802	Female: NA, Male: -4%	NA	NA	NA	NA	NA	NA	WT	0.833049	2310057J18Rik_HOM_tm1a	NA	0.0437133	0.490954	0.000857616	2.07e-05	0	NA	NA	NA	NA	NA	NA	NA	If phenotype is significant it is for the one sex tested	lambda=NA, scaleShift=NA, transformed=FALSE, code=0	{"WT_Male":41,"2310057J18Rik_HOM_tm1a_Male":3,"variability":0.977,"Formula":"Y2_Hb ~ Genotype"}	0.621034	0.959363
2310057J18Rik_HOM_tm1a	Sanger_WTCHG_ICS_Nissl	3	B6N	16.1	2_HP	FALSE	Mixed Model framework, linear mixed-effects model, equation withoutWeight	2_HP	1	1	0.950025	-0.0003081	0.00365997	0.933674	Female: NA, Male: -0.7%	NA	NA	NA	NA	NA	NA	WT	0.534297	2310057J18Rik_HOM_tm1a	NA	0.723199	0.604355	0.0438986	0.00131219	0	NA	NA	NA	NA	NA	NA	NA	If phenotype is significant it is for the one sex tested	lambda=NA, scaleShift=NA, transformed=FALSE, code=0	{"WT_Male":41,"2310057J18Rik_HOM_tm1a_Male":3,"variability":0.977,"Formula":"Y2_HP ~ Genotype"}	0.950025	0.997755
2310057J18Rik_HOM_tm1a	Sanger_WTCHG_ICS_Nissl	3	B6N	16.1	2_TILpy	FALSE	Mixed Model framework, linear mixed-effects model, equation withoutWeight	2_TILpy	1	1	0.861329	0.00564073	0.0394895	0.887716	Female: NA, Male: 0.84%	NA	NA	NA	NA	NA	NA	WT	0.361798	2310057J18Rik_HOM_tm1a	NA	0.842285	0.478042	0.672207	0.0125692	0	NA	NA	NA	NA	NA	NA	NA	If phenotype is significant it is for the one sex tested	lambda=NA, scaleShift=NA, transformed=FALSE, code=0	{"WT_Male":41,"2310057J18Rik_HOM_tm1a_Male":3,"variability":0.977,"Formula":"Y2_TILpy ~ Genotype"}	0.861329	0.992034
[truncated: 47,281 more rows]
