# Supplementary material for: Large-scale neuroanatomical study uncovers 198 gene associations in mouse brain morphogenesis
Source: Nat Commun. 2019 Aug 1;10:3465. doi: 10.1038/s41467-019-11431-2 (PMC6671969; doi:10.1038/s41467-019-11431-2)
Supplement: Supplementary file 18 — Supplementary Data 14 [file 41467_2019_11431_MOESM18_ESM.xlsx]

## Sheet: Supplementary Data 14
Gene_name	Category	P-value threshold	1_TBA	1_LV	1_Cg	1_Cg_Width	1_Cg_Height	1_gcc	1_gcc_Width_T	1_gcc_Width_B	1_gcc_Height	1_CPu	1_aca	1_Pir	1_M1	1_S2	2_TBA	2_LV	2_D3V	2_RSGc	2_RSGc_Width	2_RSGc_Height	2_cc	2_cc_Width	2_cc_Height	2_dhc	2_AM	2_Pir	2_ic	2_opt	2_mt	2_fi	2_Hb	2_HP	2_TILpy	2_DG	2_Mol	2_Rad	2_Or	2_M1	2_S2	4_TB_area	4_TB_width	4_TB_height_CS1	4_TB_height_CS2	4_Pons_height	4_TC_area	4_IGL_area	4_Med_area
(Cfh-ZI)_HOM_NA	% change	NA																																								-6.30746	-3.1689	-6.03779	-2.75333	-3.75427	-4.42566	2.49139	17.6641
1110059G10Rik_HOM_tm1a	% change	NA	-0.0128	-0.4411	-0.0298	0.0585	-0.0195	0.1103	0.0009	0.2434	-0.1069	-0.0302	-0.1086	-0.0356	-0.0215	0.0279	-0.1039	0.2584	0.2623	-0.1911	-0.016	-0.1419	-0.134	-0.0227	-0.0676	-0.0027	-0.1624	-0.037	-0.1583	-0.2459	-0.1006	-0.1995	-0.0112	-0.0984	-0.0309	-0.0536	0.0976	-0.0894	-0.1474	-0.1498	-0.0513
1500011B03Rik_HOM_tm2	% change	NA	-0.0966	0.5573	-0.1189	-0.0486	-0.0732	-0.0602	-0.0047	-0.0981	-0.0625	0.0073	-0.0536	-0.047	-0.0723	-0.0449	-0.1361	0.09	-0.2795	-0.1288	-0.0127	-0.0716	-0.0586	-0.0243	-0.0331	0.0769	-0.0085	-0.1185	-0.1046	0.0311	0.0396	-0.0332	0.1116	-0.0863	-0.047	-0.0889	0.0565	-0.0517	0.0001	-0.113	-0.0564
1700001C02Rik_HOM_tm1a	% change	NA	0.005	0.3301	-0.0128	-0.0181	-0.0047	-0.0236	0.0153	-0.0953	0.0226	-0.0706	-0.0073	-0.1176	-0.001	0.0201	0.0134	0.1344	0.0483	-0.0855	-0.0251	-0.0661	-0.0019	0.0146	0.1198	-0.1217	0.1737	0.0036	-0.0084	-0.0749	-0.0753	-0.0812	-0.0199	0.1828	0.1477	0.1467	0.2268	0.0583	0.0334	-0.0624	0.0275
1700007K13Rik_HOM_tm2b	% change	NA	-0.0069	-0.0333	0.0633	0.0273	0.027	-0.0346	-0.0401	-0.0615	-0.0176	-0.1411	-0.0389	0.0953	0.0023	0.0083	0.0324	0.1484	-0.1093	0.0833	0.0051	0.0185	-0.0766	-0.0796	0.0052	-0.1364	0.0397	-0.0776	-0.0254	0.0987	0.0196	0.0045	-0.0286	0.0802	0.0274	-0.0032	-0.0529	0.0451	-0.0032	0.0205	-0.0018
1700008O03Rik_HOM_tm1a	% change	NA	0.0293	-0.0394	0.034	0.053	-0.0045	0.0559	0.0327	0.0077	0.0755	0.1147	0.0448	0.0537	-0.0087	0.015	0.0342	0.2062	0.2015	-0.1291	0.0113	-0.028	0.0681	0.0566	0.017	-0.2273	0.0919	0.1062	0.0964	0.0411	-0.0439	-0.1311	0.0005	0.1265	0.0889	0.0852	0.0803	0.0522	-0.0976	-0.0426	0.0055
1700024P04Rik_HOM_tm1b	% change	NA	-0.0595	-0.3335	-0.0625	0.0248	-0.0395	-0.042	0.0171	0.0714	0.0145	-0.1631	-0.1329	-0.0298	0.0005	-0.0134	-0.0153	-0.3184	-0.1418	0.1159	0.0235	0.0179	-0.0405	-0.0554	-0.1835	-0.2519	-0.3068	0.1419	-0.1022	-0.2183	0.08	0.0163	-0.1161	-0.1096	-0.0346	-0.0888	-0.0533	-0.0764	0.0736	0.0567	0.0238
1700029H14Rik_HOM_tm2b	% change	NA	0.0308	0.0684	-0.0477	-0.0176	0.003	-0.0382	0.0313	NA	0.0757	0.1142	0.0082	0.1402	-0.0013	0.0696	-0.0167	-0.1703	-0.0741	0.0473	0.0085	0.0272	0.0053	-0.0041	0.0279	-0.1401	-0.2204	0.0465	-0.0593	-0.069	0.1139	0.0218	-0.1153	-0.0034	0.0259	-0.0897	0.037	0.0153	0.0954	-0.0019	0.0096
1700034J05Rik_HOM_tm1a	% change	NA	0.0408	-0.1659	0.0554	-0.0044	0.0395	0.0857	0.0304	0.052	0.0757	0.0018	0.0602	-0.1184	0.034	0.0295	0.0481	-0.368	-0.1623	0.0381	-0.0275	0.0786	-0.0377	0.0543	0.0648	0.014	-0.0567	-0.0102	0.0307	0.0533	0.0527	0.0352	0.0326	0.0305	0.0136	-0.0539	-0.0088	0.0464	0.035	0.0458	0.0083
1700067K01Rik_HET_tm2a	% change	NA	-0.0068	-0.1599	-0.0046	0.0226	-0.0398	0.0105	-0.0221	0.1203	-0.0792	-0.228	-0.0774	-0.0003	-0.0032	0.0315	0.0186	0.029	0.0929	0.0644	0.0339	-0.0009	-0.0874	0.0035	-0.0282	-0.1415	0.0307	0.0079	0.0362	0.046	0.0125	-0.0031	0.0803	0.0447	0.0584	0.0332	-0.0867	0.0471	-0.0591	-0.0104	-0.0149
1700123O20Rik_HOM_tm1a	% change	NA	-0.0156	-0.3166	-0.037	-0.027	-0.0175	-0.1477	-0.1387	0.0173	-0.1987	0.0487	0.0044	0.0929	-0.0383	-0.0773	-0.0759	0.1754	-0.0893	-0.0827	-0.0319	-0.0415	-0.113	0.011	0.0074	-0.1176	-0.0799	-0.2096	-0.0015	-0.1498	-0.1565	-0.0484	-0.2157	-0.1624	-0.1219	-0.0964	-0.0084	-0.045	0.0101	-0.0171	-0.0936
1810043G02Rik_HOM_tm1b	% change	NA																																								-10.8901	-5.83952	-6.44559	-4.83844	-0.396668	-16.5344	-9.2906	75.0849
2010300C02Rik_HOM_tm1b	% change	NA	0.028	0.1	0.0061	0.0232	-0.0345	-0.0005	0.0042	0.1202	-0.0263	-0.0805	-0.0202	-0.1898	0.0349	0.0029	0.054	0.0176	-0.0301	-0.0266	-0.0147	-0.0115	-0.037	-0.0214	0.0231	0.0771	-0.0239	0.0184	0.0343	0.0076	0.0644	-0.0548	0.0008	0.0923	0.0305	0.0754	0.0285	0.0397	0.0791	0.0283	0.0228
2210016L21Rik_HOM_tm1a	% change	NA	NA	NA	NA	NA	NA	NA	NA	NA	NA	NA	NA	NA	NA	NA	-0.0224	-0.3899	-0.0802	-0.0009	0.0394	-0.0468	0.0006	-0.0458	-0.0576	0.0217	0.2413	0.0555	-0.1019	0.0175	-0.1029	-0.1165	-0.0592	-0.011	0.0468	0.0757	-0.074	-0.0076	-0.0714	-0.0334	-0.0054
2310007B03Rik_HOM_tm1a	% change	NA	NA	NA	NA	NA	NA	NA	NA	NA	NA	NA	NA	NA	NA	NA	0.031	0.2432	-0.0887	-0.0291	-0.0019	0.0238	0.0255	0.0212	0.0231	0.1263	0.3265	-0.0482	0.0604	0.0433	0.0358	0.0358	-0.0333	0.0717	0.0428	0.0769	-0.0029	0.0432	0.0271	-0.0053	0.0043
2310057J18Rik_HOM_tm1a	% change	NA	-0.0163	-0.0932	0.014	-0.0099	0.027	0.11	-0.0356	-0.1163	-0.0144	-0.0054	-0.0934	-0.0538	-0.0837	0.0071	0.0015	0.4826	0.127	0.0402	0.0485	0.0044	-0.0177	-0.028	0.0793	-0.0515	-0.2506	0.0057	-0.1838	-0.0268	0.1643	-0.0219	-0.04	-0.007	0.0084	0.0238	-0.1122	0.0767	0.0231	-0.0091	-0.0606
2610318N02Rik_HOM_tm1b	% change	NA	-0.0117	-0.4138	0.001	0.0025	-0.0277	-0.0288	0.08	0.1591	-0.0494	-0.1616	0.0715	0.0991	-0.01	-0.0255	-0.09	-0.2727	-0.1925	-0.0659	-0.021	-0.044	-0.1363	-0.0343	-0.1707	-0.1763	-0.1331	0.0936	-0.0687	-0.0047	0.0531	-0.0368	-0.0224	-0.2111	-0.1446	-0.0453	-0.0036	-0.1239	-0.1267	-0.0308	-0.0559
2610509F24Rik_HOM_tm1.1	% change	NA																																								-3.24371	-0.318325	-1.60022	-3.90151	-5.35314	-1.40743	-4.73946	-2.16001
2810001G20Rik_HOM_tm1.1	% change	NA																																								-12.6239	-5.79304	-7.98937	-7.40139	-9.22029	-8.00561	-3.40363	-14.6092
2810468N07Rik_HOM_tm1.1	% change	NA																																								0.6957	-0.955468	2.07999	0.382749	0.68025	-0.816879	-5.77306	11.3722
3110001I22Rik_HOM_tm1a	% change	NA	NA	NA	NA	NA	NA	NA	NA	NA	NA	NA	NA	NA	NA	NA	0.0149	-0.1959	0.0883	0.0422	0.0009	0.0178	0.0736	0.0077	0.1095	0.0457	0.0929	0.1238	0.0938	0.0459	-0.0074	0.0548	0.1478	0.065	0.076	0.0335	0.0975	-0.0107	0.0291	0.0075	0.0529
3110035E14Rik_HOM_tm1a	% change	NA	-0.0106	-0.3895	-0.0042	0.0047	0.0451	0.0096	-0.0388	0.1275	-0.0901	-0.0317	0.0005	0.0524	-0.0145	-0.0297	0.0319	-0.1648	0.0376	0.1046	0.0347	0.0649	-0.1262	-0.0201	-0.0612	-0.1654	-0.0947	-0.0191	-0.0166	-0.0892	0.0478	-0.0103	-0.2053	-0.0601	-0.0507	0.0251	-0.0667	-0.0096	-0.0371	0.0516	-0.0123
3110035E14Rik_HOM_tm1b	% change	NA	-0.0629	-0.1592	-0.1027	-0.0372	-0.1001	-0.1056	0.0716	0.0474	-0.0742	0.0025	0.0372	0.1153	-0.0593	-0.0446	0.0547	0.3696	-0.0556	0.0139	0.006	-0.02	-0.014	0.0466	-0.1085	0.1598	-0.2841	0.1086	-0.0206	-0.1354	0.086	-0.0306	-0.0536	-0.0941	-0.0163	0.013	-0.1267	-0.0799	0.0076	0.0561	0.0218
3300002A11Rik_HOM_tm1a	% change	NA	0.0497	0.0396	0.0463	0.0259	-0.0369	0.013	0.056	0.0472	0.1018	0.0629	-0.0161	0.0821	0.0365	0.0536	0.0424	-0.1369	0.0485	0.083	0.0296	0.0176	0.0902	0.1018	0.1059	0.2845	-0.1545	0.0861	0.0146	-0.099	0.1528	0.0206	0.0741	0.0658	0.0616	0.0225	0.0675	-0.0252	0.0752	0.0446	0.0222
3830406C13Rik_HOM_tm1b	% change	NA	-0.0637	0.1017	-0.0999	-0.0088	-0.0443	-0.0271	-0.0154	0.0418	-0.0203	-0.0361	-0.0396	-0.0056	-0.0283	-0.0166	-0.0778	-0.2348	-0.0835	-0.0882	-0.0147	-0.0472	-0.1783	-0.0495	-0.1011	-0.1254	-0.0932	0.0439	-0.0146	-0.0902	-0.1274	-0.1033	-0.1023	-0.1158	-0.0356	-0.0917	-0.079	-0.1022	-0.0396	-0.0363	-0.0157
3830417A13Rik_HEMI_tm1a	% change	NA	0.0179	-0.1688	0.1055	0.0465	-0.0121	0.0694	0.0525	0.0899	0.013	0.0333	0.0663	-0.1898	0.0205	0.0534	-0.0075	-0.1068	-0.1489	0.0549	-0.0144	0.0482	0.001	-0.0102	0.045	-0.0111	-0.0652	0.0261	-0.0081	-0.0101	-0.0118	-0.1529	-0.1675	0.003	0.0219	-0.0257	-0.0404	0.1095	-0.0662	-0.0425	0.0435
4921536K21Rik_HOM_tm1a	% change	NA	-0.0556	-0.4739	-0.0735	-0.0256	-0.0101	0.0059	0.0065	0.1667	-0.08	0.1234	0.0198	0.2729	-0.013	0.0178	-0.0047	-0.5709	-0.2303	-0.029	-0.0093	0.0156	0.0597	0.0507	0.0947	0.332	0.2541	0.1262	0.0132	-0.0821	0.023	-0.0746	0.2175	0.0798	0.0673	0.1446	0.0656	0.0142	-0.0299	-0.0445	0.0107
4930404H24Rik_HOM_tm1a	% change	NA	-0.0265	0.2054	-0.024	-0.009	0.0077	0.0346	-0.0441	-0.0469	0.026	-0.0912	-0.1401	0.0141	-0.0062	-0.0014	0.0098	0.3523	0.0842	0.1348	0.0489	0.1225	-0.0818	-0.0476	-0.1339	-0.0915	-0.0564	0.0317	-0.0596	-0.0534	-0.1144	0.1126	-0.0776	-0.1269	-0.0699	-0.1651	-0.0509	-0.0024	0.0057	0.0272	0.0324
4930449E01Rik_HOM_tm1a	% change	NA	0.0092	-0.3919	-0.0694	-0.0059	0.0002	0.0057	-0.0342	0.0943	0.0073	0.0889	-0.0154	-0.0614	-0.0225	-0.05	0.0293	-0.4421	-0.1066	-0.0883	-0.038	-0.0158	-0.0423	0.0103	-0.0785	0.2605	-0.0556	0.1121	0.0514	-0.0773	0.0449	0.1108	0.1105	0.0288	0.0081	0.0744	-0.12	0.0529	0.0585	0.0306	-0.0031
4930502E18Rik_HEMI_em1	% change	NA																																								-2.9328	-1.42127	0.23217	-2.66188	-2.07522	-0.826805	0.0131599	-9.19715
4930590J08Rik_HOM_tm1a	% change	NA	-0.0184	0.0771	-0.0615	-0.0205	-0.0107	0.0567	0.013	-0.0084	0.0609	-0.0909	-0.0096	0.163	-0.0544	-0.0462	0.0072	0.1166	0.0273	0.047	-0.015	0.0242	0.103	0.0356	0.0099	0.1458	-0.0221	0.0534	-0.0021	-0.0314	0.0141	0.001	-0.0236	0.0117	0.0003	0.0043	0.0244	0.0122	0.0103	0.0142	-0.0384
4930591A17Rik_HOM_tm1a	% change	NA	0.0032	0.1282	-0.0493	-0.0474	0.0396	-0.0263	-0.0915	-0.1169	0.0385	-0.1144	0.0084	0.1616	0.02	0.0596	0.0363	0.0303	-0.0503	-0.0298	-0.0346	0.0186	-0.1675	-0.0806	-0.0932	0.0675	-0.0863	0.0931	-0.0189	0.0377	0.0103	0.0229	0.0632	0.163	0.0697	0.0972	0.0085	0.1196	0.0797	-0.0329	0.0107
4931429L15Rik_HOM_tm1a	% change	NA	-0.0489	-0.0146	-0.054	-0.0184	-0.0346	0.0197	0.025	0.0293	0.0518	-0.1491	0.0349	-0.1874	-0.0225	0.0048	0.0052	-0.1749	-0.0289	-0.0086	-0.0167	-0.0102	-0.051	0.0064	0.0273	-0.1636	-0.1096	-0.041	0.0253	0.012	0.052	-0.0105	-0.0337	-0.0577	-0.0269	-0.0358	-0.0955	0.0008	-0.0076	-0.0062	0.0041
4932414N04Rik_HOM_tm1a	% change	NA	0.0135	-0.3607	0.0096	-0.0057	0.0752	0.0795	0.0385	0.1723	0.0611	0.0528	-0.1259	0.0497	0.0149	0.0348	-0.0016	-0.6791	-0.0967	0.0258	-0.0133	0.0751	-0.037	-0.0138	-0.0804	0.0766	-0.0323	0.0218	-0.0073	-0.0277	0.0395	-0.1091	-0.0269	-0.0349	-0.0097	0.0599	0.0818	-0.1714	0.0453	0.0397	0.0119
4932431P20Rik_HOM_em1	% change	NA	-0.006	0.0381	-0.0159	-0.0402	-0.0179	0.0628	0.0006	-0.0959	0.1225	0.0367	-0.0429	-0.0005	0.0258	0.0355	0.0262	-0.202	-0.018	0.0599	0.0223	0.0377	0.0198	-0.0133	-0.0108	-0.0857	-0.2762	-0.012	-0.0401	-0.0288	-0.2233	0.1676	-0.0853	0.0226	0.0243	-0.0851	0.0182	0.0739	-0.0105	-0.0139	-0.0226
4932438H23Rik_HOM_tm1a	% change	NA	0.0451	-0.098	0.0021	-0.0126	0.0003	-0.0349	-0.0127	-0.1395	-0.0166	0.0295	0.0308	0.0512	0.0131	-0.0754	0.0422	-0.2364	0.0191	0.0473	-0.0247	0.0121	-0.0405	0.0192	0.0024	0.1082	0.0512	-0.1429	0.0769	-0.0541	-0.054	0.024	-0.0288	-0.0174	-0.0457	0.0101	-0.1084	0.0244	0.0511	0.0454	-0.0587
4933402N03Rik_HOM_tm2a	% change	NA	-0.0027	0.249	-0.0571	0.0037	-0.0732	-0.0451	0.0019	-0.0412	0.0124	-0.0698	-0.0155	0.046	0.0181	0.0037	-0.0181	0.0528	0.0706	-0.0274	-0.015	-0.0757	0.171	0.1053	0.1615	0.1199	-0.0034	0.0334	-0.0467	0.0018	0.0631	-0.0854	-0.0195	0.1092	0.0725	0.029	0.1143	0.0108	0.028	-0.0634	-0.0029
4933434E20Rik_HET_tm1a	% change	NA	-0.0177	-0.0261	-0.0259	0.0268	-0.0197	-0.0461	-0.0275	-0.0409	-0.0202	-0.0278	0.0014	-0.0374	-0.0088	-0.0623	-0.0492	0.0064	-0.056	-0.0094	0.0323	0.0007	-0.1459	-0.0015	0.0145	-0.0769	-0.056	-0.2352	-0.0139	-0.0103	0.0253	-0.0207	0.092	-0.0276	0.0634	-0.0463	-0.0038	-0.013	-0.0745	-0.0272	-0.0745
5330434G04Rik_HEMI_em1	% change	NA																																								4.87966	3.17054	1.66876	1.31024	-6.76619	-2.15881	5.53056	-16.6561
8030411F24Rik_HOM_tm2b	% change	NA																																								0.788147	-2.02257	-0.498387	0.868939	-1.34559	-9.12875	-3.12119	15.7951
9130011E15Rik_HET_tm1a	% change	NA	-0.0187	-0.2498	0.0235	-0.0225	-0.0007	0.0871	-0.0032	0.0888	0.0128	-0.0658	-0.0541	-0.1339	0.0154	0.0269	-0.0686	-0.4589	-0.1369	-0.0899	-0.0574	-0.0115	-0.0086	-0.0114	0.0395	-0.1331	-0.0734	0.0012	-0.018	-0.0546	-0.0696	-0.0914	-0.1641	-0.0326	0.0541	-0.0392	0.0738	-0.0008	-0.0764	-0.0568	-0.0509
9330182L06Rik_HOM_tm1a	% change	NA	-0.0361	-0.2349	0.0088	-0.036	-0.0143	0.0008	0.0015	-0.0272	0.0394	-0.0623	-0.0551	-0.0525	-0.002	0.0058	0.0078	-0.0469	-0.045	0.0737	0.0048	0.0642	0.0187	0.0367	0.0378	-0.0188	-0.3395	0.1444	-0.0802	-0.1907	-0.0582	0.0506	-0.0743	0.0466	0.0119	-0.0604	0.0545	0.0317	-0.0611	0.0517	0.0294
A430005L14Rik_HOM_tm1a	% change	NA	-0.0084	0.3266	-0.1622	-0.0506	-0.0634	-0.2329	0.0258	-0.3267	-0.0691	0.1885	-0.0107	0.1067	-0.0295	-0.0559	-0.122	-0.3248	-0.0873	-0.1234	-0.0648	-0.0777	-0.1928	-0.1692	-0.1258	-0.0413	-0.0104	0.1286	-0.139	-0.0622	-0.036	-0.1064	-0.0364	-0.0699	0.0224	-0.1229	0.0388	-0.0222	-0.0289	-0.1091	-0.0876
A430078G23Rik_HOM_tm1a	% change	NA	0.0826	-0.4714	0.0893	0.0229	-0.0258	0.016	0.0347	0.0908	-0.0528	0.0417	0.0912	0.2532	0.03	-0.0125	0.0684	-0.1798	-0.3044	0.1336	0.0721	0.0087	-0.1589	0.153	-0.0793	-0.2461	-0.0708	0.0773	0.0213	-0.0682	0.1316	0.0733	-0.0219	-0.1462	-0.1055	-0.0715	-0.0385	-0.245	-0.0603	0.1512	0.0093
A730017C20Rik_HOM_tm1b	% change	NA	-0.0038	-0.2717	-0.0293	-0.0357	-0.0382	-0.0485	0.0051	-0.0166	-0.027	0.0256	-0.0428	0.0894	0.006	0.0068	-0.0773	-0.1154	-0.1954	-0.0399	0.0182	-0.0584	-0.158	-0.0561	-0.0632	-0.1449	-0.1197	-0.1555	-0.0879	-0.0871	-0.1419	-0.0676	-0.1558	-0.1466	-0.0799	-0.1011	0.0543	-0.0283	0.0832	0.0057	-0.0388
A830019P07Rik_HOM_tm1a	% change	NA	0.0739	-0.1965	0.0382	0.0289	0.0263	-0.0284	-0.0326	0.045	0.0221	0.0588	0.0834	0.092	0.045	0.0283	0.0159	0.2665	0.3149	0.0524	0.0077	-0.0143	-0.1334	-0.0219	-0.0714	-0.1114	-0.0954	0.1606	-0.0067	-0.1034	-0.0856	-0.0702	-0.0504	-0.0754	-0.0313	-0.0673	-0.0501	-0.0006	0.0146	0.0298	-0.0587
A830031A19Rik_HOM_tm1b	% change	NA																																								-0.221222	-0.978858	4.14229	0.925242	-4.77916	2.63182	3.61371	-2.26898
Bclaf3_HEMI_em1	% change	NA																																								6.60191	3.78333	4.96002	0.881693	7.51826	1.59888	7.47678	30.8533
A930004D18Rik_HOM_tm1a	% change	NA																																								-3.16475	0.453333	-6.37063	-3.11475	-2.64317	-8.76951	-3.1653	-5.90061
Abca4_HET_tm1a	% change	NA	-0.0235	0.1662	-0.0908	-0.0294	-0.0098	-0.0287	-0.0353	-0.0709	0.0342	0.0399	-0.0939	0.0388	-0.0615	-0.015	-0.1219	0.0836	-0.2289	-0.1684	-0.0707	-0.0737	-0.1888	-0.0987	-0.16	-0.1717	0.0867	-0.1461	-0.0052	-0.1158	-0.1225	-0.0784	-0.113	-0.105	-0.0926	-0.062	-0.0775	-0.2068	0.0023	-0.0587	-0.046
Abca4_HOM_tm1a	% change	NA	0.0066	-0.0833	-0.0283	-0.0408	-0.0327	-0.1368	-0.0583	-0.1222	-0.1553	0.034	-0.0386	-0.0198	0.0125	0.0654	-0.0577	-0.1957	-0.1915	-0.1101	0.0054	-0.0143	-0.1128	-0.0202	0.0157	-0.2046	-0.2093	0.0755	-0.0976	-0.1788	-0.1129	-0.0102	-0.1409	-0.0789	-0.0459	-0.0703	0.0002	0.0523	-0.1351	-0.0196	-0.062
Abcb6_HOM_tm1a	% change	NA	0.0195	1.0326	0.0173	0.0328	0.0041	0.0913	0.11	-0.1166	0.0595	0.3592	0.0312	0.1821	0.0108	0.0083	-0.0142	0.2097	-0.1426	-0.0159	-0.0351	0.0601	-0.004	0.0043	0.0868	0.1374	-0.2503	-0.1417	-0.0494	-0.0532	0.0252	-0.1059	0.2243	0.1262	0.0811	-0.0196	-0.0348	0.0405	-0.1121	-0.0529	-0.0175
Abcd1_HEMI_tm1a	% change	NA	NA	NA	NA	NA	NA	NA	NA	NA	NA	NA	NA	NA	NA	NA	0.0159	0.0027	-0.0338	0.075	0.0573	0.0187	-0.062	0.0101	-0.0224	0.1438	0.1904	-0.0839	0.0238	0.0512	-0.0359	-0.0595	0.0228	-0.0447	-0.036	0.0746	0.1718	-0.0291	0.0565	0.0536	0.0197
Abhd14a_HOM_tm2a	% change	NA	0.0236	0.1307	-0.0059	-0.0458	-0.0655	-0.0026	-0.0203	-0.0488	0.0402	0.0877	0.011	-0.1207	-0.0659	-0.08	0.0247	0.2036	0.1467	-0.144	-0.0455	-0.1029	-0.1481	NA	-0.0944	-0.2171	0.069	-0.098	0.04	0.0289	-0.0304	0.0635	0.0082	-0.0175	-0.019	-0.021	-0.1237	-0.0553	0.0358	-0.0963	-0.0215
Abhd16a_HOM_tm1a	% change	NA																																								-2.0189	-4.64916	-0.52506	-2.3163	-3.04225	-7.29802	-6.97741	-8.23759
Abhd17a_HOM_tm1a	% change	NA	-0.0711	-0.371	-0.0225	0.0386	-0.0162	-0.1138	-0.0237	0.087	-0.1414	-0.0368	-0.1887	-0.0548	-0.0282	-0.039	-0.0774	-0.4108	-0.0471	0.009	-0.0236	0.0028	-0.1841	-0.0931	-0.1688	0.1554	-0.0661	-0.115	-0.119	-0.1621	-0.0655	-0.2339	0.2234	-0.0487	0.0156	0.0409	-0.0123	-0.0061	-0.1006	-0.0494	-0.0181
Abtb2_HOM_tm1a	% change	NA	-0.0718	-0.3075	-0.0712	0.0064	0.002	-0.0601	-0.0185	-0.0428	-0.0288	-0.0142	0.0123	-0.2042	-0.0511	-0.0294	-0.0529	-0.1727	-0.0061	-0.0855	0.0327	-0.1146	-0.0993	-0.0276	-0.0044	-0.0071	0.0667	-0.1744	-0.024	-0.1096	-0.1182	-0.1076	-0.0728	0.0085	-0.0063	0.0454	-0.0988	0.0523	0.0267	-0.0327	-0.0666
Acaa1a_HOM_tm1a	% change	NA	-0.0148	-0.0978	-0.0043	0.0153	-0.0165	-0.0181	0.0029	-0.0734	0.0006	-0.0178	0.0752	-0.0464	0.0005	0.0406	-0.0292	0.0266	-0.0064	-0.0394	-0.0106	-0.1228	-0.0714	-0.066	-0.0237	-0.0536	-0.0091	0.088	0.0132	0.081	0.0284	-0.0082	-0.0832	-0.0064	0.0148	-0.0551	-0.0704	0.0367	0.0553	-0.0623	-0.0213
Acbd5_HOM_tm1b	% change	NA	0.0452	1.0524	0.0294	0.0291	0.0288	0.0303	0.0491	-0.1183	0.1057	-0.0764	-0.0792	-0.1175	0.0686	0.032	0.0601	0.2431	0.0676	0.2189	0.0831	0.0924	0.0272	-0.0422	0.0152	-0.1098	-0.1175	-0.0001	0.0637	-0.1067	0.0593	0.1199	-0.0311	0.0423	0.0534	-0.109	-0.0042	0.169	0.1206	0.0631	0.0203
Acer1_HOM_tm1a	% change	NA	-0.0354	-0.3066	0.0322	-0.0117	0.0257	0.1168	-0.051	0.0751	-0.047	0.0165	0.0138	-0.0859	-0.0132	0.0238	0.0156	0.0029	0.4432	-0.0292	0.0111	-0.0301	0.0427	0.0123	-0.0048	0.1301	0.2252	0.1187	0.0126	-0.0138	-0.0423	0.0013	0.1509	0.1047	0.091	0.1043	0.0656	-0.0119	-0.0375	-0.0705	0.0224
Acot5_HOM_tm1a	% change	NA	0.0553	-0.415	-0.0612	-0.0441	-0.0019	-0.0378	0.1044	0.0685	0.0458	0.1986	0.2283	0.3714	-0.0033	-0.0315	-0.0841	-0.2929	0.205	-0.0915	-0.0506	-0.1306	0.098	0.0344	0.0051	0.0846	0.0494	-0.0249	-0.019	-0.1629	-0.0063	-0.1036	0.0088	-0.0619	0.0214	0.1038	-0.0158	-0.0633	-0.0903	-0.0752	-0.069
Acsl4_HEMI_tm1a	% change	NA	-0.1489	-0.4312	-0.0912	-0.0578	0.0148	-0.1276	-0.1002	-0.0231	-0.0926	-0.167	-0.1797	-0.0583	-0.0443	-0.0302	-0.1058	-0.466	-0.1232	-0.053	-0.0447	-0.0005	-0.144	-0.0154	-0.1092	-0.1708	0.2563	-0.0046	-0.043	-0.0816	-0.0224	-0.237	0.007	-0.1252	-0.0477	0.0266	-0.0298	-0.0877	-0.2365	0.0028	-0.0214
Actl10_HOM_tm1a	% change	NA	0.0797	-0.1218	0.0994	0.0233	-0.0508	0.01	-0.05	0.085	-0.0142	0.114	-0.0127	-0.0466	0.0193	-0.0043	0.0322	-0.2064	-0.1984	0.1045	0.0234	0.0776	-0.1288	-0.0155	-0.0907	-0.1032	-0.0574	-0.0782	-0.012	-0.0911	-0.046	0.0145	-0.0277	0.0158	0.0113	0.0239	-0.033	-0.007	0.0649	0.033	-0.0036
Actn4_HET_tm1a	% change	NA	-0.0711	0.4296	-0.0926	-0.0253	-0.0594	-0.0999	-0.0638	-0.1358	-0.026	-0.0201	-0.1455	-0.039	-0.0307	-0.0456	-0.1217	0.4185	0.2003	-0.1384	-0.0372	-0.0921	-0.1044	-0.0179	-0.0367	0.0082	0.1056	0.0686	-0.143	-0.1454	-0.1832	-0.1166	-0.1343	-0.1949	-0.0909	-0.1588	-0.0503	-0.0425	-0.0215	-0.033	-0.0516
Actr6_HET_tm1a	% change	NA	0.1268	0.3388	0.1775	0.0521	0.1083	0.1038	0.0586	-0.0414	0.1081	-0.0519	0.1567	-0.1171	0.0844	0.098	0.2071	0.3795	0.346	0.1723	0.0316	0.057	0.1033	0.0143	0.1883	0.0199	0.2089	-0.1328	0.1941	0.1675	0.1464	0.1669	0.1607	0.1921	0.076	0.0844	-0.0559	0.2103	0.168	0.0881	0.1273
Adal_HOM_tm1a	% change	NA	-0.102	-0.4918	-0.0887	-0.072	0.0101	-0.0389	-0.0628	0.0359	-0.0251	-0.1739	-0.1613	-0.1069	0.0068	-0.0048	0.0032	-0.0733	-0.103	0.1254	0.0171	0.1297	-0.0734	-0.0596	-0.1325	0.0139	-0.0883	0.0889	-0.1019	-0.074	0.0535	0.0411	-0.1247	-0.1088	-0.0853	-0.0867	0.0396	0.0159	0.0622	0.0988	-0.0407
Adam3_HOM_tm1	% change	NA	-0.1433	-0.5287	0.0089	0.0021	0.0217	-0.042	-0.0492	0.0135	-0.084	-0.2751	-0.1623	-0.018	0.0097	0.0343	-0.0032	-0.4316	-0.2336	0.0327	0.0288	0.0181	-0.0649	0.0309	-0.0472	-0.1438	0.0602	-0.0862	0.0168	-0.247	-0.0683	-0.0207	0.025	-0.1118	-0.0815	-0.0428	-0.1025	-0.0793	-0.107	0.0037	0.0129
Adamts19_HOM_tm4a	% change	NA	-0.0009	0.0854	0.0119	-0.0314	-0.0227	-0.0234	-0.0379	-0.2079	0.0474	0.0283	-0.0581	0.0108	0.0409	-0.0086	0.0072	0.2244	-0.1258	0.0512	-0.0505	-0.0202	-0.1124	-0.1044	-0.0858	-0.1708	0.1346	-0.0466	0.0091	0.0243	-0.1095	-0.0694	-0.0503	-0.0195	-0.0318	-0.0182	-0.0872	-0.05	0.0103	0.0134	-0.0339
Adamts3_HET_tm1b	% change	NA	-0.1137	0.0453	-0.0749	-0.0106	-0.1065	-0.0921	-0.028	-0.1167	-0.0394	-0.1373	-0.1075	-0.0099	-0.0369	0.027	-0.0622	0.3152	-0.0393	-0.0131	0.02	-0.0414	-0.0357	-0.0518	-0.0457	-0.0368	0.0755	-0.0082	-0.1142	0.0881	-0.1846	-0.0241	-0.0333	-0.0311	-0.0022	-0.0034	-0.0823	0.0207	0.0091	-0.0189	0.0052
Adap1_HOM_tm1a	% change	NA	-0.0708	0.0195	-0.0498	0.0054	-0.0449	-0.1871	-0.0555	0.02	-0.1652	-0.0173	-0.1111	0.2056	-0.0406	-0.0276	-0.0608	-0.3165	0.0764	0.0273	-0.0053	0.0052	-0.1729	-0.0927	-0.1566	-0.1982	-0.2108	-0.12	-0.1182	-0.096	-0.0825	-0.1704	0.0599	-0.0495	0.0008	0.0212	0.0758	-0.0229	0.0981	-0.0442	-0.0588
Adar_HET_tm1a	% change	NA	NA	NA	NA	NA	NA	NA	NA	NA	NA	NA	NA	NA	NA	NA	0.0441	-0.0053	0.2538	0.1784	0.0525	0.0071	0.0599	0.054	-0.0835	-0.0625	0.343	-0.1064	0.2213	0.0672	0.1872	0.064	-0.0128	-0.0088	-0.0056	0.0938	0.0736	-0.0532	-0.0378	0.0147	0.0151
Adcy2_HOM_tm1a	% change	NA	-0.0575	0.3965	-0.0782	-0.0036	-0.0464	-0.0646	-0.0439	-0.1589	-0.1018	-0.0963	-0.0614	0.0006	-0.0359	0.0205	-0.0488	0.408	0.4307	-0.0329	-0.0194	-0.04	0.1159	-0.003	-0.0984	-0.0883	0.0976	-0.0274	-0.0378	-0.1127	0.146	-0.0266	0.0159	-0.1665	-0.0934	-0.1222	-0.0804	-0.1016	-0.0411	-0.0219	-0.0263
Adcy3_HET_tm1a	% change	NA																																								-2.91152	-2.19339	-2.96563	-0.370871	-1.87704	1.92832	1.28802	-27.8007
Adcy9_HET_tm1b	% change	NA	0.0387	0.1244	0.0249	0.0043	-0.0049	0.06	0.0209	-0.0699	0.0881	0.0979	-0.0049	-0.1236	-0.0079	-0.0382	-0.023	-0.1529	-0.0165	-0.0614	-0.0472	-0.0528	-0.1068	0.008	0.0875	0.0573	-0.0479	-0.0569	-0.0013	0.0385	-0.0487	0.0683	-0.0045	-0.0729	-0.0682	-0.0587	-0.0029	-0.0167	-0.0019	0.0098	-0.0284
Adgrb1_HOM_tm2a	% change	NA	-0.0287	0.5355	-0.0436	-0.0387	-0.0049	-0.1613	-0.0446	-0.3373	-0.0769	0.0714	-0.1651	0.0797	-0.0008	0.0273	-0.0685	0.1768	-0.1904	-0.0308	-0.0486	-0.0663	-0.0958	-0.0284	0.0605	-0.1303	0.1091	0.0648	-0.089	-0.0894	-0.2568	-0.1404	-0.0502	0.012	0.0257	0.0092	-0.0685	0.0696	-0.0158	-0.0665	-0.0135
Adgrd1_HOM_tm1b	% change	NA	-0.0433	-0.0559	-0.0286	-0.0053	0.0143	-0.2085	-0.067	-0.0432	-0.1582	0.0383	0.0296	-0.1377	-0.0222	-0.0383	-0.0489	-0.1163	-0.1102	-0.0366	-0.0036	-0.0088	-0.1021	-0.0783	-0.0951	-0.1963	-0.184	0.0106	-0.0584	-0.0999	-0.0015	0.0008	-0.0468	-0.2019	-0.1096	-0.1537	0.1116	-0.1081	0.1066	-0.0484	0.0064
Adpgk_HOM_tm2a	% change	NA	-0.0091	0.0524	-0.0029	0.0067	0.0172	0.008	0.0369	-0.1166	0.0338	0.1067	-0.1016	-0.0439	0.0215	-0.0689	-0.0385	-0.1525	-0.1791	0.0057	0.0088	0.0155	-0.0291	-0.0155	0.0719	0.2279	-0.0873	-0.0412	-0.0437	-0.0192	0.0321	0.0674	-0.0244	-0.0665	-0.0559	-0.0818	-0.0198	0.0289	0.0176	0.0206	0.0134
Adprhl2_HOM_em1	% change	NA																																								0.595423	0.169053	-1.19154	0.323232	2.21527	-6.20109	-7.72481	32.4496
Aff3_HET_tm1a	% change	NA	-0.1487	-0.1286	-0.096	-0.0229	-0.1046	-0.0279	0.0456	-0.0348	-0.1014	-0.0197	-0.1739	0.0474	-0.0913	0.0155	-0.1479	0.191	-0.0079	-0.0168	0.0121	-0.011	0.192	-0.0049	-0.1191	-0.2598	0.0019	0.0423	-0.1417	-0.139	-0.0989	-0.0879	0.1398	-0.1499	-0.0816	-0.0647	0.0448	-0.1098	-0.0595	-0.0975	-0.0228
Aff3_HOM_tm1a	% change	NA	-0.0022	1.5597	-0.0282	-0.042	0.0111	-0.139	-0.0447	-0.4668	-0.152	-0.0808	-0.1231	-0.0634	-0.0064	0.0362	-0.073	0.8024	-0.033	0.0607	0.0326	0.0578	0.0569	-0.0506	-0.017	-0.0078	0.22	-0.0628	-0.0725	-0.1058	-0.0868	0.0083	-0.1655	-0.0936	-0.0856	-0.0891	-0.1909	0.0137	NA	-0.0338	-0.0531
Agap1_HOM_tm1a	% change	NA	-0.0417	-0.3458	0.0432	0.0202	-0.0073	0.0083	-0.0003	0.0625	-0.0281	-0.0616	-0.0582	0.0478	0.0148	0.004	-0.0673	-0.0571	-0.0784	0.0958	0.0051	0.0475	0.0131	0.0248	0.0622	0.1067	0.1583	0.1171	-0.122	-0.1365	-0.1044	-0.0035	-0.0226	-0.0431	-0.0148	-0.0592	0.1683	-0.0169	-0.0762	0.0157	-0.0261
Agbl5_HOM_em1	% change	NA																																								1.59072	1.51075	3.451	1.24516	-0.540824	5.42707	4.37387	-18.051
Ago1_HOM_tm1a	% change	NA	NA	NA	NA	NA	NA	NA	NA	NA	NA	NA	NA	NA	NA	NA	0.0041	0.0027	-0.0016	0.0486	0.0158	0.0782	-0.0821	-0.0216	-0.0498	-0.0562	0.3617	0.06	-0.0232	-0.1595	-0.0104	-0.0124	0.0709	-0.0606	-0.0286	-0.1018	0.0215	0.0041	-0.0527	0.0948	-0.0045
Ago3_HOM_tm1a	% change	NA	-0.0845	0.1546	-0.0956	0.0019	-0.0494	-0.0137	-0.0158	-0.0963	-0.0335	-0.1128	-0.0166	-0.1191	-0.0461	0.0691	-0.1358	0.4523	0.1858	-0.1939	-0.0567	-0.1809	-0.0969	-0.0251	-0.0431	-0.1299	-0.0879	-0.1682	-0.1162	-0.1863	-0.1597	-0.1387	-0.0003	-0.1041	-0.0733	-0.0254	-0.0525	0.0606	0.0252	-0.0884	-0.1341
Ahcyl1_HOM_tm1a	% change	NA	0.0314	-0.5908	0.0526	0.0326	0.0002	0.0061	-0.0197	0.1822	-0.1506	-0.0549	0.0115	0.0731	0.025	0.0137	0.0047	-0.3104	0.039	0.0587	0.0239	0.056	-0.0588	0.0591	-0.0989	-0.0862	0.0072	-0.0254	-0.0139	-0.0872	0.014	-0.0916	-0.1913	-0.1881	-0.1086	-0.0736	-0.0991	-0.1324	-0.0288	0.1026	-0.0191
Aicda_HOM_tm1b	% change	NA	-0.0112	0.2456	-0.0847	-0.0594	0.0171	0.0581	0.0128	-0.1186	0.0852	-0.0886	-0.002	0.0869	0.0088	-0.0066	0.0643	0.3668	-0.1329	0.149	0.035	0.091	0.093	0.0943	-0.063	0.2151	-0.0101	0.0823	0.0345	0.0527	0.0096	0.0885	-0.0514	-0.1289	-0.0819	-0.1235	0.0011	-0.0955	0.1097	0.1348	0.0942
Akap9_HET_tm1a	% change	NA	NA	NA	NA	NA	NA	NA	NA	NA	NA	NA	NA	NA	NA	NA	0.0506	-0.2452	-0.0133	0.1196	0.0525	0.0871	-0.2038	-0.3359	-0.2278	-0.3409	-0.037	0.0177	0.0594	0.1355	-0.025	-0.0327	-0.1093	0.1065	0.0666	0.0466	-0.0844	0.1326	0.1291	0.0253	0.018
Akr1c20_HOM_tm1a	% change	NA																																								-6.00929	-1.11015	-6.55649	-4.23678	1.86886	-11.5715	-11.1891	24.2178
Aldh16a1_HOM_tm1a	% change	NA	-0.1569	-0.0718	-0.0889	-0.0039	-0.0838	-0.0262	0.0461	-0.0512	-0.0432	-0.047	-0.0433	-0.0849	-0.0777	-0.0213	-0.1514	-0.3339	-0.1787	-0.151	-0.0977	-0.025	0.0064	-0.0902	0.0089	-0.1497	-0.184	-0.1587	-0.0954	-0.2184	0.0282	-0.0013	0.0205	-0.1182	-0.0828	-0.1612	0.0549	-0.0619	0.0622	-0.0375	-0.0689
Aldh18a1_HET_tm1a	% change	NA	-0.0421	0.2759	-0.1454	-0.0209	-0.1562	-0.132	-0.0094	0.0265	-0.0652	0.0327	-0.1475	-0.0578	-0.0702	-0.0662	-0.1332	0.2562	-0.0244	-0.1831	-0.0753	-0.162	-0.0777	-0.0717	0.0551	0.2044	-0.2524	-0.169	-0.1191	-0.1009	-0.0064	-0.1535	-0.1192	-0.0419	0.0157	-0.0375	0.0171	0.0227	0.0064	-0.1457	-0.0626
Aldh1b1_HOM_tm2a	% change	NA	-0.0191	-0.0021	-0.0863	-0.0595	-0.0397	-0.0377	-0.0124	-0.0655	0.0991	0.0132	0.0574	-0.1312	-0.0029	0.0238	-0.0462	-0.2656	0.0847	-0.1464	-0.097	-0.0903	0.094	0.0334	0.2309	0.057	-0.0706	-0.1261	-0.0243	0.0374	-0.057	-0.0223	0.1006	0.0967	0.1036	0.0701	NA	0.0339	-0.0495	-0.0815	-0.0469
Aldh2_HOM_tm1a	% change	NA	-0.0519	-0.2644	-0.0781	-0.0786	-0.0413	-0.1028	-0.034	-0.1046	-0.0722	-0.0177	-0.1163	-0.0493	0.004	-0.0003	-0.0283	-0.4477	0.0225	0.0178	-0.0446	-0.0066	-0.1692	-0.0252	-0.0899	-0.0351	-0.0291	-0.061	-0.2166	-0.2084	-0.1287	-0.1146	-0.0481	-0.1702	-0.0817	-0.0724	-0.1105	-0.1011	-0.0333	-0.0115	-0.001
Aldh3b1_HOM_tm1b	% change	NA	-0.0089	0.1482	0.0759	-0.0064	-0.03	-0.0278	-0.015	0.0105	-0.0628	0.0394	-0.0386	0.1668	-0.0209	-0.0023	-0.0114	1.1838	0.4968	0.1757	0.0951	-0.0258	-0.0476	0.061	-0.0302	-0.2146	0.1238	0.0414	-0.0218	-0.1233	-0.0387	-0.0311	0.0862	0.0696	0.0293	0.0899	-0.1215	-0.0432	-0.1023	-0.05	0.0267
Alg13_HEMI_tm1a	% change	NA	-0.1185	-0.0402	0.0737	0.1248	-0.0937	-0.1074	0.0017	0.0451	-0.0616	-0.0961	-0.1335	-0.0895	-0.059	-0.0142	-0.0419	-0.1845	-0.136	-0.0196	0.0221	-0.0414	0.0818	-0.0152	-0.0468	-0.0028	0.0119	0.0109	-0.0662	-0.1277	-0.2349	0.0351	-0.0989	-0.1026	-0.0747	-0.1743	0.0201	-0.0609	0.0495	-0.03	0.0351
Alox12e_HOM_tm1b	% change	NA	0.0047	-0.5777	0.1087	0.0295	0.039	-0.0285	-0.0285	0.2677	-0.0712	0.1063	-0.0635	0.0108	-0.0148	-0.0093	0.0279	-0.4414	0.1665	0.003	0.0787	0.0083	-0.1244	0.0054	-0.0854	-0.016	0.0269	0.065	-0.0776	-0.1115	-0.0983	-0.1629	0.1374	0.1132	0.1004	0.1062	0.1321	-0.0328	-0.0739	0.0285	0.0598
Alpk1_HOM_em1	% change	NA	0.0056	-0.0925	-0.061	-0.0157	0.0072	0.1804	0.0276	-0.038	0.1069	-0.0584	-0.033	-0.0609	0.0252	0.0133	0.0206	-0.0099	-0.0087	0.0256	0.0185	0.0271	0.0904	0.0756	-0.0379	-0.1159	0.0285	0.0123	-0.0247	-0.0074	-0.0068	0.1317	-0.0481	0.0124	-0.0313	-0.0408	0.0285	0.0516	0.0382	0.0616	0.0485
Amotl1_HOM_tm1a	% change	NA	-0.0419	0.3666	-0.0278	-0.0568	-0.028	-0.0659	0.0299	-0.2157	0.0089	-0.0604	-0.0294	-0.017	0.0091	-0.0876	-0.0168	-0.1132	-0.0083	-0.0598	-0.0183	-0.0108	-0.1301	-0.0507	-0.0737	-0.1325	-0.2077	-0.1864	-0.0116	-0.1612	-0.0475	-0.0235	-0.0992	-0.0826	-0.0257	-0.0837	-0.1103	-0.092	0.0653	-0.0158	-0.0343
Amz2_HOM_tm1e	% change	NA	-0.0415	-0.4656	0.0279	0.001	-0.0065	0.0495	-0.0275	0.2371	-0.026	-0.1543	-0.1031	-0.1164	0.0081	0.0276	-0.0096	-0.3286	-0.0177	-0.0933	-0.0466	-0.0959	-0.0712	-0.0609	-0.0427	-0.1479	-0.0549	-0.0686	0.0314	0.0456	-0.1109	0.0044	-0.0044	0.0149	0.037	-0.0491	-0.0815	0.0498	0.0465	-0.0354	-0.0129
Ankhd1_HOM_tm1a	% change	NA																																								3.16106	4.12782	-1.97564	-2.01014	-2.00428	-3.57405	-0.26957	-8.87302
Ankrd13d_HOM_tm1a	% change	NA	0.0306	-0.0978	-0.0101	0.0112	-0.0018	0.0591	-0.0101	0.0465	0.0809	0.0858	-0.0382	-0.0597	-0.0128	-0.0362	0.039	0.0299	0.1492	-0.0755	-0.0363	-0.0398	-0.0373	0.042	-0.0172	0.0735	0.1677	-0.1164	0.0132	-0.0658	0.0217	-0.0376	0.1219	0.03	0.0322	0.0341	-0.014	-0.0073	0.0719	-0.0258	-0.0121
Ankrd6_HOM_tm1b	% change	NA	-0.0279	0.4061	-0.0601	-0.0379	-0.0321	-0.0246	-0.0286	-0.1616	0.1401	0.0213	-0.0175	-0.0713	-0.0293	-0.0498	-0.0064	0.426	0.3188	-0.0799	-0.0132	-0.0704	-0.1006	0.0141	-0.0355	-0.1132	0.1515	0.0866	-0.0349	-0.046	-0.1027	-0.117	0.0147	-0.0203	-0.0147	0.0147	-0.0994	0.016	-0.1174	-0.0494	-0.0376
Ankrd9_HOM_tm1	% change	NA	0.0634	-0.0306	0.0238	0.0505	-0.0092	-0.026	0.0756	0.0884	0.0468	0.1463	0.0982	0.2545	-0.005	-0.0099	-0.0575	-0.3921	-0.0017	-0.0863	-0.0551	-0.1104	-0.0232	-0.0146	0.1021	-0.0273	-0.0265	-0.1095	-0.0118	-0.0727	-0.0528	-0.0951	0.0636	0.0289	0.0715	0.0949	-0.138	-0.05	0.0499	-0.0655	-0.0208
Anks1b_HOM_tm1a	% change	NA	0.0142	-0.1303	0.0118	0.0154	0.0431	0.0284	0.1368	0.1568	-0.0023	-0.0129	0.0497	0.1813	0.0267	0.0147	-0.0323	-0.8846	-0.0871	0.0924	0.0592	0.0646	0.2827	0.1106	0.2282	0.8896	-0.162	0.0909	0.041	-0.0065	-0.0357	-0.034	-0.0887	0.0171	0.0378	-0.024	0.0683	0.0852	-0.0531	-0.005	-0.0089
Anks6_HET_tm1b	% change	NA	0.0168	-0.0151	-0.0554	-0.0205	-0.0402	0.0448	-0.0038	0.0098	0.0823	0.0325	-0.0461	-0.0931	-0.03	-0.012	0.0096	-0.2533	-0.0915	-0.033	-0.0137	-0.0179	-0.1433	-0.0881	-0.1275	-0.2005	-0.1753	-0.0797	-0.0088	-0.022	0.0577	0.09	-0.1584	-0.0032	-0.0027	0.027	-0.1317	0.0982	0.1102	-0.033	-0.0319
Ano10_HOM_tm1a	% change	NA	-0.067	-0.0714	-0.1286	-0.0175	-0.0491	-0.0362	-0.0202	0.0105	-0.0703	0.0036	-0.0578	-0.0154	-0.032	-0.0085	-0.0267	0.2532	0.1219	-0.0498	-0.01	-0.0511	-0.0905	0.0422	-0.0278	-0.0453	-0.0001	0.0968	-0.0106	-0.1796	0.0696	0.01	0.3787	-0.0591	-0.0211	-0.0078	-0.0069	-0.0358	-0.0437	-0.0095	0.002
Anp32e_HOM_tm1e	% change	NA	-0.0622	-0.4008	-0.091	-0.0452	-0.0077	-0.0179	-0.0241	-0.0202	0.1114	-0.1542	-0.0135	-0.0496	-0.0531	0.0021	-0.0168	-0.0552	-0.0949	0.0027	-0.0296	-0.0255	-0.1397	-0.002	-0.1555	-0.2884	-0.1261	-0.0059	-0.0829	-0.1588	0.0337	-0.102	0.0588	-0.0904	-0.0442	-0.067	-0.031	-0.1405	-0.1005	-0.0214	0.0137
Anxa8_HOM_em1	% change	NA																																								-1.09677	-0.331083	0.386805	0.437944	-2.96306	-0.716928	-6.18958	-20.6418
Anxa9_HOM_tm1b	% change	NA	0.0515	0.2321	-0.0539	-0.0091	0.0013	-0.079	0.0833	0.0149	0.0265	0.1729	0.0534	0.0666	-0.0086	-0.0125	-0.0182	-0.0425	0.2113	0.1103	0.0134	0.0099	0.0221	-0.016	-0.043	0.1958	0.0323	0.2051	-0.0295	0.1736	-0.05	-0.0341	0.1432	-0.0787	-0.0108	-0.0138	-0.0566	0.0649	0.0799	-0.0185	0.0077
Ap2a2_HET_em1	% change	NA	0.0873	0.3508	0.0474	0.0265	-0.0199	0.1016	0.0833	-0.1213	0.0748	0.0834	0.1748	0.0478	0.0068	0.0146	0.0966	0.8039	0.1312	0.0587	0.047	0.0365	0.0406	0.1809	0.162	0.1569	0.0805	0.0994	0.0888	-0.1465	0.0488	0.1301	0.0177	-0.0099	-0.0407	0.0256	0.0332	-0.0807	0.0628	0.0906	0.0454
Ap2a2_HET_tm1b	% change	NA	0.0078	-0.0802	-0.0462	0.0049	0.0072	-0.1532	-0.0684	-0.142	-0.0175	0.1001	-0.0533	0.0654	0.015	-0.0011	0.0351	-0.1518	0.0682	-0.1215	-0.0026	0.0124	0.0027	0.0474	0.0995	0.0999	0.0528	0.017	-0.0831	-0.097	-0.0402	-0.1654	-0.0532	0.1518	0.0293	0.1074	0.1421	-0.0047	-0.0432	0.0164	0.0258
Ap4e1_HOM_tm1a	% change	NA	NA	NA	NA	NA	NA	NA	NA	NA	NA	NA	NA	NA	NA	NA	-0.0308	1.0693	0.2383	-0.0257	0.0148	-0.039	-0.2296	-0.1775	-0.1962	-0.0389	0.2118	-0.0733	-0.0639	0.0086	-0.1797	-0.091	-0.144	-0.0109	-0.0546	0.0087	-0.0485	0.0675	0.0422	-0.089	-0.0229
Ap4e1_HOM_tm1b	% change	NA	-0.1065	0.1467	-0.0715	-0.054	-0.0899	-0.2219	-0.1679	-0.159	-0.151	-0.0933	-0.2739	-0.1919	-0.0575	-0.0411	0.0216	0.5707	0.5325	0.025	0.0131	-0.03	-0.1252	-0.1013	-0.0499	0.3898	-0.1786	-0.0747	-0.1154	-0.2382	-0.3955	-0.2035	0.2422	0.083	0.0746	-0.035	NA	0.152	-0.1086	-0.1046	-0.0334
Ap4m1_HOM_tm1b	% change	NA	-0.0484	0.4822	-0.0198	-0.0146	0.0161	-0.1783	-0.1084	-0.1083	-0.1198	-0.1535	-0.2874	-0.0792	0.005	0.007	-0.0587	0.4688	0.1289	0.0469	-0.0183	0.0451	-0.3305	-0.1745	-0.2481	-0.0716	-0.1757	-0.0192	-0.1946	-0.1687	-0.1906	-0.2328	0.1038	-0.1447	-0.0816	-0.1161	-0.0913	0.0047	-0.0939	-0.0623	-0.0275
Apip_HOM_tm1b	% change	NA	-0.0639	0.2329	-0.1078	-0.039	-0.0738	-0.0605	0.0068	-0.1261	-0.0202	-0.0427	-0.0587	-0.0988	-0.0229	-0.0289	-0.0041	0.1678	0.3105	-0.0914	-0.0298	-0.0988	-0.1841	-0.0517	-0.0748	-0.0435	0.0249	-0.0788	0.003	-0.1021	-0.0082	0.0652	0.1615	0.0814	0.027	0.0397	-0.0729	0.0665	0.0603	-0.0537	-0.0292
Apol7a_HOM_tm1a	% change	NA	0.0329	0.2401	0.0959	0.0108	0.0496	0.088	-0.0435	0.0287	-0.0048	0.0272	0.0192	0.056	0.0438	0.0071	-0.0138	0.4319	-0.0175	-0.0196	-0.0218	0.0201	-0.0575	-0.0598	-0.1088	-0.0249	0.3092	-0.0734	-0.0031	-0.1111	-0.1119	-0.0823	0.1907	0.0097	-0.0143	0.098	0.0276	-0.0025	0.0213	-0.009	-0.0188
Apol9b_HOM_tm2a	% change	NA	0.0085	0.3164	-0.0422	-0.0363	0.0202	0.0314	-0.0276	-0.1368	0.0339	-0.054	0.0479	0.0252	-0.001	-0.0412	0.067	0.4693	0.1626	0.0538	0.0496	0.0438	0.1432	0.118	0.0482	0.0953	0.122	-0.0133	0.0145	0.0461	0.0199	0.1055	0.0698	0.0004	-0.0367	0.0167	0.0433	0.0641	0.1058	0.0685	0.0116
Apoo_HEMI_tm1b	% change	NA	NA	-0.3804	-0.0392	0.0444	-0.0451	0.1213	0.1201	0.1268	0.0443	0.1766	0.1049	0.0103	-0.0445	-0.0407	0.0582	-0.0698	0.0074	-0.014	0.0048	0.0286	-0.1705	-0.0297	-0.095	-0.1186	0.3957	0.0212	0.1001	0.048	0.0758	0.118	0.1807	0.0137	-0.0009	0.0608	-0.0962	-0.0502	0.0422	0.0258	0.0384
Apool_HEMI_tm1a	% change	NA	-0.0353	-0.5025	0.0043	-0.008	-0.0262	-0.017	-0.086	0.09	-0.1412	0.0772	NA	0.1988	-0.0106	-0.0092	0.0244	0.3015	0.251	0.0007	-0.0015	0.0235	-0.0654	-0.0371	0.012	0.3091	-0.0265	0.0901	0.086	-0.0883	-0.0152	0.03	0.0906	0.099	0.0584	0.09	0.1642	0.0925	-0.0562	-0.0446	0.0517
Appl2_HOM_tm1a	% change	NA	NA	NA	NA	NA	NA	NA	NA	NA	NA	NA	NA	NA	NA	NA	0.0135	-0.509	-0.2727	0.1365	0.0482	0.014	0.0235	0.0533	0.0257	0.1677	0.0255	0.0406	0.0274	0.1557	0.1133	-0.1493	-0.0146	0.0229	0.0267	0.0717	0.0114	-0.0484	-0.0406	0.0198	0.0049
Arap2_HOM_tm2b	% change	NA	-0.0509	-0.1614	-0.0851	-0.0431	0.0246	-0.0623	-0.0082	-0.0789	0.0482	-0.0881	-0.0727	-0.034	0.0369	-0.0209	NA	-0.1192	0.0515	0.1725	0.0456	0.1144	0.0198	0.001	-0.0674	-0.0761	-0.3069	0.3458	-0.0454	-0.0116	0.043	-0.0098	-0.1212	-0.0558	-0.0309	-0.1066	0.0287	0.0193	0.0122	0.0688	0.0301
Arhgap17_HOM_tm1b	% change	NA	-0.0516	0.686	-0.0901	-0.04	-0.0684	0.0455	0.0527	-0.1155	0.1303	-0.1044	-0.0852	-0.0676	-0.0531	-0.0175	-0.0699	0.3744	-0.0021	0.0382	-0.009	0.0173	-0.1047	0.0001	-0.0994	-0.3094	-0.1037	0.0381	-0.0366	-0.0141	-0.2171	0.0251	-0.2693	-0.2569	-0.1517	-0.196	-0.0922	-0.0507	0.1413	0.0414	-0.0321
Arhgap18_HOM_tm1a	% change	NA	NA	NA	NA	NA	NA	NA	NA	NA	NA	NA	NA	NA	NA	NA	0.0658	-0.2923	-0.0089	0.1909	0.0869	0.0584	0.0855	0.0037	0.0455	0.0159	-0.1817	0.0227	0.0756	-0.0481	-0.0099	0.0214	0.0115	0.1017	0.0463	0.0662	0.061	0.1214	0.0526	0.0884	0.0398
Arhgap22_HOM_tm1a	% change	NA	-0.0471	-0.1428	0.009	0.0147	-0.045	-0.0777	0.0252	-0.0103	-0.042	-0.0788	0.0228	-0.0459	-0.0111	0.0085	-0.0324	-0.2776	-0.2402	-0.07	-0.0311	-0.0146	-0.0966	0.0041	0.0089	-0.2322	-0.051	-0.061	-0.0651	-0.0202	-0.0106	-0.0494	-0.0689	-0.0221	-0.0213	0.0142	-0.0566	-0.0139	-0.0098	-0.0594	0.0243
Arhgap25_HOM_tm1a	% change	NA	0.0455	-0.0911	0.0341	0.012	0.0086	0.0343	0.0204	0.1754	0.0693	-0.0045	0.0426	0.0786	0.0686	0.0418	0.0614	-0.138	-0.039	0.0874	0.0316	0.1023	0.0874	0.0264	0.1077	0.0751	-0.1223	0.0247	-0.1325	0.115	0.2291	0.0468	-0.0455	0.0545	0.0411	-0.0548	0.1649	0.013	0.106	0.0323	0.0356
Arhgap30_HOM_tm1a	% change	NA																																								-0.58165	1.45788	0.490344	-2.71866	-1.64498	-0.560872	-3.79917	-39.6213
Arhgef1_HOM_tm1a	% change	NA	-0.1015	-0.1404	-0.117	-0.0405	-0.0506	-0.0572	-0.0233	-0.055	0.0097	-0.1227	-0.1457	-0.0565	-0.055	-0.0166	-0.0623	0.0095	-0.0822	0.0583	0.0321	0.0532	-0.0775	0.0401	0.002	-0.0013	-0.1638	-0.1449	-0.1346	-0.169	-0.0937	-0.0607	-0.2057	-0.0971	-0.0561	-0.0464	-0.0256	-0.0584	0.0089	0.0664	-0.0174
Arhgef38_HOM_tm1a	% change	NA	-0.0535	-0.2847	-0.0772	-0.0268	-0.0407	0.0074	-0.0421	0.0866	-0.0598	0.0191	0.049	-0.1612	-0.0264	0.017	-0.0505	-0.1374	0.0258	-0.137	-0.0493	-0.0769	-0.0626	0.0176	-0.0133	0.1716	0.1802	0.0448	-0.0452	-0.0959	-0.0873	-0.111	0.0539	-0.0538	-0.0059	0.0048	-0.0954	-0.0186	-0.0759	-0.0677	-0.0237
Arhgef7_HET_tm1a	% change	NA	-0.0912	-0.3787	-0.1378	-0.0319	0.0334	-0.0208	-0.0575	-0.0003	-0.0011	-0.0853	-0.1135	-0.1665	-0.0436	-0.0245	-0.0161	0.1494	-0.1214	0.0099	-0.0393	0.0416	0.0439	-0.054	-0.0902	-0.1972	0.1858	-0.033	-0.0768	-0.2102	-0.008	0.0418	-0.0013	-0.1192	-0.0905	-0.1154	0.086	-0.0733	-0.0088	0.0105	-0.035
Arid1b_HET_tm1b	% change	NA	-0.0428	-0.0506	0.0597	-0.0308	-0.0199	0.0026	-0.0243	-0.1651	0.0689	0.0121	-0.1517	-0.1432	-0.0218	-0.0488	-0.0649	-0.02	-0.0963	-0.054	-0.0101	-0.017	-0.0816	0.0259	0.0648	-0.0503	-0.1169	-0.1489	-0.0623	-0.1053	-0.0664	0.007	-0.0962	-0.0225	-0.0271	-0.0427	-0.1381	0.0315	-0.0317	-0.064	-0.0108
Arid2_HET_tm1a	% change	NA	NA	NA	NA	NA	NA	NA	NA	NA	NA	NA	NA	NA	NA	NA	0.0371	0.2345	0.2525	0.1775	0.0733	-0.03	0.1105	0.0809	0.1205	0.2039	-0.4417	0.0448	-0.051	-0.029	0.048	0.1485	-0.0009	0.1306	0.1355	-0.0338	0.1141	0.1308	0.0279	-0.0095	0.0129
Arid4a_HOM_tm1a	% change	NA	-0.1348	0.4069	-0.0692	-0.045	-0.0944	-0.1577	-0.1062	0.0178	-0.089	-0.1373	-0.2776	-0.2691	-0.1436	0.0127	-0.0841	-0.2591	0.1152	0.0589	0.0113	0.0312	-0.2656	-0.093	-0.284	-0.2761	-0.3001	-0.1304	-0.2969	-0.234	-0.1383	0.0041	0.036	-0.0856	-0.0618	-0.2312	-0.0893	0.031	-0.1123	-0.064	-0.0533
Arl4d_HOM_tm1a	% change	NA	NA	NA	NA	NA	NA	NA	NA	NA	NA	NA	NA	NA	NA	NA	-0.149	-0.471	-0.4473	-0.1555	-0.0798	-0.1881	-0.01	0.039	-0.111	-0.3303	-0.0451	-0.2099	-0.1607	-0.07	-0.0458	-0.1469	-0.1781	-0.2315	-0.1328	-0.0854	-0.0101	-0.1885	-0.0992	-0.0665	-0.0502
Armc7_HET_tm1.1	% change	NA	0.0258	0.193	0.0928	-0.0004	0.0535	0.0671	-0.0083	0.031	0.0541	-0.0458	0.0405	-0.0311	0.0518	0.0099	0.029	0.3704	0.2392	-0.1837	-0.0014	-0.1246	0.0449	0.0888	0.1445	0.2115	-0.0795	NA	0.0411	0.0482	-0.0791	-0.0465	-0.1269	0.1526	0.1092	0.1006	0.1413	0.1263	0.0025	-0.0199	0.0298
Arpc1b_HOM_tm1a	% change	NA	-0.0654	-0.2203	-0.0649	-0.0345	-0.0284	-0.0508	-0.0747	-0.0092	-0.0226	-0.0739	-0.0274	-0.123	-0.0092	-0.0178	-0.1037	-0.0064	-0.2051	0.0725	-0.0166	0.0278	-0.1187	-0.0941	-0.0694	-0.2012	0.0477	-0.121	-0.0811	-0.1223	-0.104	-0.047	-0.1553	-0.0965	-0.0038	-0.1244	-0.1121	-0.0447	-0.0092	-0.0268	NA
Arpc1b_HOM_tm1a	% change	NA																																								2.91674	-2.68224	1.93083	3.86949	-6.07084	0.750991	1.03957	-14.2224
Arpc2_HET_tm1a	% change	NA	-0.0362	1.1537	0.0264	-0.0229	0.0317	-0.0183	0.0782	-0.1995	-0.0571	-0.0358	-0.0037	0.0689	-0.0349	-0.0032	-0.036	1.3009	0.6508	0.0534	0.036	0.095	0.011	-0.0166	-0.0057	0.0716	0.151	-0.1372	0.0994	-0.206	-0.1338	0.0634	0.0866	-0.217	-0.0978	-0.2304	-0.1864	0.1353	-0.0821	-0.0407	-0.0704
Arpc3_HET_tm1a	% change	NA	0.0175	0.0401	0.0425	0.013	-0.0136	0.0176	-0.036	-0.0031	-0.0563	-0.0733	-0.008	0.0006	0.0423	0.0263	0.0219	0.0306	0.2403	0.0863	0.0221	0.0307	0.0823	0.0316	0.059	0.0729	0.1201	0.0138	0.0289	-0.0141	-0.1112	-0.0718	0.0184	0.0253	0.0485	0.0067	0.0424	0.1034	-0.1127	0.0056	0.0534
Arpin_HOM_tm1b	% change	NA	-0.0081	0.2011	0.0259	-0.0145	0.0789	0.0566	0.0245	-0.0631	0.0844	-0.045	-0.0902	0.0105	0.056	0.0268	-0.0247	-0.1764	-0.1524	0.0412	-0.0328	0.0848	-0.1248	-0.0299	-0.1531	-0.1407	-0.1904	-0.001	-0.11	-0.0586	-0.0456	0.0241	-0.1377	-0.079	-0.0544	-0.0444	0.0005	-0.0073	0.0845	0.0382	0.0097
Arrdc5_HOM_tm1b	% change	NA	-0.0443	-0.1046	-0.0372	-0.0617	0.0415	0.0766	0.0064	0.0517	-0.0065	-0.0752	-0.0359	-0.1466	0.0353	0.0838	-0.0398	-0.1893	-0.2253	-0.0455	-0.0301	0.0324	-0.0485	-0.0626	-0.0563	-0.1468	-0.0363	-0.102	-0.0806	0.0351	0.0086	0.0078	-0.0872	-0.0508	-0.0469	-0.008	-0.0163	0.0003	-0.0286	-0.027	-0.0561
Arsg_HOM_tm1a	% change	NA	0.0005	0.0209	0.0177	0.0265	-0.039	0.0135	0.0026	0.0375	-0.0058	-0.1047	0.0171	-0.031	-0.0059	0.0132	-0.0193	0.5598	0.1033	0.0554	0.0421	-0.012	-0.0499	0.0775	-0.0431	-0.067	-0.0848	-0.0839	0.0112	-0.1382	-0.0711	-0.0709	-0.0567	-0.105	-0.0746	-0.0664	-0.0862	-0.0872	-0.0791	0.0264	-0.0029
Art4_HOM_tm1a	% change	NA	-0.023	-0.099	-0.0125	0.0008	0.0004	-0.0298	0.0101	-0.016	-0.0815	0.0526	-0.0608	-0.0236	-0.0305	-0.0359	-0.0232	0.2657	-0.0981	0.0074	0.0014	0.0539	0.0512	0.0072	0.0462	0.2042	0.1883	0.1372	-0.045	-0.0739	-0.1362	-0.0285	0.0125	0.0337	0.0383	0.049	0.0915	0.0064	-0.0473	-0.0303	0.0153
Arvcf_HOM_tm1a	% change	NA	0.0278	0.9771	0.0654	0.0384	-0.024	-0.0209	-0.0328	-0.2008	-0.065	-0.1913	-0.0476	-0.0207	0.0025	0.0536	0.1009	1.0066	0.2309	0.1879	0.0118	0.0711	0.1698	-0.0038	0.2341	0.1584	0.0471	-0.0792	0.0791	-0.199	-0.0267	0.0585	0.1914	0.1742	0.0747	-0.0558	0.0004	0.2446	0.0033	0.0015	0.0488
Aspm_HOM_tm1a	% change	NA	-0.1281	0.0578	-0.117	-0.1008	-0.03	-0.0398	-0.2222	-0.1739	-0.1424	-0.1623	-0.1344	-0.1601	-0.0279	0.0054	-0.1176	0.4692	0.2176	-0.185	-0.0513	-0.2199	0.0445	0.0337	0.0453	-0.0113	-0.0098	-0.0886	-0.1458	-0.0946	-0.3492	-0.2303	-0.0468	-0.0906	-0.0298	-0.1254	0.0987	-0.0373	-0.0061	-0.1082	-0.0323
Asxl1_HET_tm1a	% change	NA	NA	NA	NA	NA	NA	NA	NA	NA	NA	NA	NA	NA	NA	NA	-0.027	-0.4473	0.2587	-0.048	-0.0673	0.0163	-0.0085	-0.0499	-0.1134	-0.1912	-0.1069	0.0435	-0.0538	-0.1941	-0.0108	-0.1045	-0.0841	-0.1064	-0.0276	-0.0994	-0.107	-0.0365	-0.0025	0.0388	-0.0358
Asxl3_HOM_em1	% change	NA																																								-1.80211	-1.65408	1.49444	-0.438437	-5.49747	1.2589	-1.14034	-26.497
Atad3a_HET_tm1a	% change	NA	-0.0418	1.0937	-0.0833	-0.0183	-0.049	-0.0465	0.0006	-0.3257	0.0571	-0.1607	-0.0608	-0.1445	-0.041	0.0766	-0.0332	2.1474	0.0646	-0.0691	0.0342	-0.0498	-0.0745	0.0121	0.1014	0.002	-0.1175	-0.0234	-0.0003	-0.1668	0.0238	-0.0815	-0.016	-0.0479	-0.0184	-0.1341	-0.0493	0.1073	0.0938	-0.0815	-0.0217
Atg16l1_HET_tm1a	% change	NA	-0.0557	0.4008	0.0465	0.0444	0.0183	0.0424	0.0373	-0.1361	0.2339	-0.3642	0.0405	-0.0674	-0.047	-0.0062	-0.0348	0.5729	0.1368	-0.0252	-0.0185	0.013	-0.013	-0.0273	0.0766	0.1784	0.2887	-0.0315	-0.037	0.0875	-0.2478	0.0914	-0.0028	-0.0872	-0.0324	-0.0835	-0.0738	0.0009	-0.0274	0.0438	-0.0674
Atg16l2_HOM_tm1a	% change	NA	0.0064	0.2543	-0.0257	0.0075	-0.047	0.0195	0.0472	0.1101	0.0806	-0.1081	-0.0081	-0.204	-0.0208	0.0344	0.0405	0.36	0.0081	0.0084	-0.0035	0.0209	0.0221	0.0725	0.1611	0.1296	-0.0756	-0.0539	0.021	-0.0613	-0.0006	0.0629	-0.0058	0.013	0.0143	-0.0168	-0.1366	0.0229	-0.0197	-0.021	0.0231
Atp11a_HET_tm1a	% change	NA	0.0642	-0.4242	0.0173	0.0195	-0.0138	-0.0196	0.0106	0.1207	-0.0418	0.0577	0.0197	0.1083	0.0224	0.0288	0.0474	-0.3412	-0.2345	0.0318	0.0261	-0.0526	0.0123	0.0586	0.1806	-0.0706	-0.0428	0.0664	0.0291	0.0444	0.1296	0.0053	0.0799	0.091	0.0473	0.047	-0.0177	0.0273	0.0243	-0.008	0.0484
Atp5a1_HET_tm1a	% change	NA	NA	NA	NA	NA	NA	NA	NA	NA	NA	NA	NA	NA	NA	NA	0.0198	0.4297	0.2861	0.0767	0.0707	-0.0154	0.0911	0.0296	0.1026	0.1536	-0.2421	0.0723	-0.0711	-0.0895	-0.0632	0.0112	0.002	0.0436	0.0354	-0.048	0.0385	0.1374	0.0213	0.0148	0.0119
Atp5e_HET_tm1b	% change	NA	0.0248	-0.2747	0.0251	0.0274	0.0404	0.0067	0.0029	0.0377	-0.0197	-0.0827	-0.0006	-0.0677	0.0251	-0.0069	0.0083	-0.0857	0.0934	-0.0547	-0.0339	-0.0222	-0.0744	0.0138	-0.0342	-0.167	-0.2193	-0.0018	-0.1055	-0.1722	-0.0849	0.0754	0.0217	-0.1481	-0.1135	-0.0666	-0.0323	-0.0261	0.0147	-0.008	-0.0312
Atp5f1_HET_tm1b	% change	NA	-0.0677	-0.12	-0.0387	0.0116	-0.0174	-0.0505	-0.0406	0.0624	0.0036	-0.09	-0.05	-0.1167	-0.0154	-0.0107	-0.033	0.0113	0.0207	-0.1326	0.0353	0.0038	-0.1549	-0.0233	-0.0482	-0.0573	-0.0594	0.062	-0.0557	-0.1061	0.1122	-0.0482	-0.0619	-0.0123	-0.0077	-0.0184	-0.0457	-0.0156	0.0795	0.0067	-0.0548
Atp8b2_HET_tm1a	% change	NA	0.0505	0.698	0.031	0.0108	-0.0841	-0.0827	0.0939	-0.2172	0.0799	0.1122	0.1621	0.1126	0.0007	-0.0139	-0.0787	0.2136	0.0743	-0.0227	-0.0337	-0.1053	0.039	-0.0226	0.0328	-0.1552	-0.066	-0.121	0.0077	-0.1898	0.1517	-0.1795	0.1266	-0.0727	-0.0304	-0.0456	-0.0607	0.0224	0.0428	-0.0844	-0.0497
Atp8b2_HOM_tm1a	% change	NA	-0.0402	-0.3297	-0.1031	-0.0305	-0.0206	0.0239	-0.0278	-0.0382	-0.0031	0.0042	-0.1458	-0.111	-0.0295	-0.0457	0.0183	-0.173	0.2286	0.0494	0.042	-0.0135	-0.1044	-0.1029	-0.0682	0.1928	-0.2025	NA	0.0241	-0.2414	0.0164	0.0434	0.2631	-0.0272	0.0293	-0.0501	0.0143	-0.0045	-0.0089	0.0079	-0.0015
Atpaf2_HET_tm1a	% change	NA	NA	NA	NA	NA	NA	NA	NA	NA	NA	NA	NA	NA	NA	NA	0.0195	-0.404	-0.0124	0.1365	0.068	0.0096	0.1258	0.0516	0.0989	-0.1338	0.0012	-0.157	0.1541	0.1192	0.1251	0.0088	-0.0543	0.0897	0.0887	0.121	0.1204	0.0882	0.0415	-0.0347	0.0053
Atpif1_HOM_tm1a	% change	NA	NA	NA	NA	NA	NA	NA	NA	NA	NA	NA	NA	NA	NA	NA	-0.0487	-0.3045	0.1038	0.1702	0.1034	0.0645	0.1489	-0.0229	-0.0654	-0.1121	-0.1346	0.1568	-0.0915	-0.1452	-0.1319	-0.1217	-0.048	-0.0134	0.07	-0.0552	-0.0195	-0.0011	-0.0041	-0.017	-0.0289
Atxn10_HET_tm1b	% change	NA	0.0111	-0.5475	0.0076	-0.0034	-0.0238	0.0399	0.0399	0.1384	0.0912	0.0759	-0.0224	-0.0944	0.027	-0.0457	-0.0084	-0.7634	-0.2103	0.0161	-0.0111	0.0406	-0.0047	0.0379	0.0991	0.1869	-0.0275	0.0981	-0.0044	-0.0762	0.122	0.0445	-0.0496	0.0931	0.0754	0.073	0.0086	0.0281	-0.0211	-0.0537	-0.0312
Atxn3_HOM_tm1a	% change	NA	0.0805	-0.0699	0.0202	0.0347	-0.0434	0.0329	-0.0095	0.0656	0.036	0.133	-0.0623	0.0883	0.0302	-0.021	0.063	-0.2668	-0.1952	-0.0793	0.0099	-0.052	-0.0549	0.0332	0.055	0.133	-0.1184	-0.0391	-0.0014	-0.0061	-0.1217	0.0479	0.1091	0.1213	0.0465	0.0911	0.0048	0.0022	-0.005	0.0279	0.0487
Auts2_HET_em1	% change	NA																																								-3.34107	-0.996402	0.451383	-4.20411	-0.213176	-0.110751	1.49278	-0.463832
B230312C02Rik_HOM_tm1.1	% change	NA																																								0.48598	0.342542	-1.48964	0.329082	-1.5097	-3.76088	-11.6895	-3.43734
B9d2_HET_tm1a	% change	NA	0.0237	0.0679	-0.0189	-0.0103	-0.0096	-0.0206	-0.0947	-0.0258	0.0221	0.2299	0.055	0.0809	-0.0116	-0.0537	0.0573	0.2309	0.0912	-0.0112	0.0028	0.047	-0.0414	0.0037	0.0426	0.0457	0.3592	0.1129	0.0815	-0.1282	0.1191	0.0304	0.1895	0.1242	0.0139	0.068	-0.0136	0.1072	0.0463	0.0158	-0.0183
Bach2_HOM_tm1a	% change	NA	-0.0881	0.0612	-0.123	-0.0295	-0.0281	-0.079	-0.0204	-0.0423	-0.0279	-0.0713	-0.1413	0.1557	-0.0608	-0.0193	-0.0654	0.3598	0.2386	-0.0946	-0.0369	-0.0851	0.2119	0.1601	0.2028	0.3998	0.2109	-0.1242	-0.0542	0.0266	-0.0671	-0.2232	-0.009	-0.1344	-0.0056	-0.1086	0.0222	-0.0338	-0.0856	-0.0608	0.0014
Bap1_HET_tm1a	% change	NA	-0.0395	-0.0842	-0.0079	0.0057	-0.0734	0.0266	-0.0152	0.0765	-0.0474	0.0923	-0.0152	-0.0613	-0.0056	0.0288	-0.0128	0.4386	0.2707	-0.0168	0.0371	-0.0323	-0.0818	0.01	0.0729	0.1665	0.165	-0.0769	0.0277	-0.0258	-0.0491	-0.0192	0.0123	-0.0033	-0.0254	-0.0419	-0.0562	-0.0121	-0.0912	-0.0501	-0.0125
Barhl1_HET_tm1	% change	NA	0.0137	-0.507	0.003	0.0138	0.0425	0.0137	0.0082	0.0621	0.0375	-0.0337	-0.0055	0.0341	0.0381	0.0204	-0.0148	-0.3639	-0.1265	-0.0321	0.0167	-0.0137	-0.0776	0.0004	-0.0999	-0.1023	0.0073	-0.0123	-0.0304	0.0839	-0.017	0.0318	-0.063	-0.0222	0.0228	0.0053	-0.0379	-0.0485	-0.0436	0.011	-0.0101
Baz2b_HOM_em1	% change	NA																																								-2.21151	1.36664	0.134089	-4.29995	-3.79298	-9.22966	-4.93619	-11.3516
Bbs2_HET_em1	% change	NA																																								5.76471	2.4228	5.64732	6.09005	2.00381	11.1339	4.13338	-17.6405
Bdh2_HOM_tm1a	% change	NA	-0.0104	0.1755	-0.0894	-0.0265	0.0088	0.0001	0.0232	0.0079	-0.0016	-0.0461	0.0024	0.0297	-0.0245	-0.0096	-0.0477	-0.0266	-0.0137	-0.1572	-0.0439	-0.0743	0.0713	0.0463	0.1285	0.0453	-0.1577	0.0282	-0.0654	-0.1191	0.1524	-0.0741	-0.0361	0.1237	0.0869	0.039	0.0677	0.1305	0.0323	-0.1288	-0.0394
Begain_HOM_tm1b	% change	NA																																								1.07485	-0.639912	6.60428	0.213955	3.94416	1.75347	-5.05527	41.7766
Bgn_HEMI_tm1.1	% change	NA																																								3.08891	-2.72365	-3.30955	2.13056	5.11029	6.64078	15.5058	-22.4013
Bhlhe40_HOM_tm1b	% change	NA	-0.0741	0.0656	-0.0137	-0.0058	-0.0152	-0.1574	-0.0235	-0.0658	-0.0484	-0.1962	-0.0971	-0.0924	-0.0116	-0.0153	0.0381	0.1962	-0.0424	0.2388	0.0617	0.1012	-0.0749	-0.0003	0.0026	-0.0961	-0.0694	0.1434	-0.0373	0.0014	0.2325	-0.0807	0.0813	-0.0318	-0.0544	-0.134	0.0796	-0.1557	0.1085	0.1106	0.0215
Bin2_HOM_em1	% change	NA																																								-4.73683	2.43888	-7.15031	-0.832964	-4.14675	9.72647	-5.14472	-56.4527
Bivm_HOM_tm1b	% change	NA	-0.0054	-0.2856	0.089	0.0193	0.0714	0.0489	-0.0175	0.0369	0.0377	0.0065	-0.0794	-0.1157	0.0418	0.0645	0.0632	-0.1836	-0.0091	0.1159	0.0348	0.0911	-0.1041	-0.0145	-0.065	-0.0144	-0.0876	0.1259	0.031	-0.1772	0.0408	0.051	-0.0276	0.0421	0.0332	-0.0307	-0.0144	0.0833	-0.0311	0.0305	0.0141
Blzf1_HOM_tm1a	% change	NA	-0.1713	0.2657	-0.0954	-0.0743	-0.0123	0.0255	-0.0506	-0.2183	0.1047	-0.2657	-0.1631	-0.1736	0.0049	-0.0293	-0.1792	0.2295	-0.3156	-0.1787	-0.0583	-0.0127	-0.0851	0.0075	-0.0584	-0.0304	-0.0927	-0.1245	-0.1671	-0.0905	-0.186	-0.1681	-0.2962	-0.1895	-0.0912	-0.1018	-0.0935	-0.0696	-0.1263	-0.1077	-0.06
Bnip2_HOM_tm1b	% change	NA	0.0348	0.3104	0.015	-0.0268	-0.048	0.0095	0.0158	-0.0999	0.0418	0.1298	0.0236	-0.099	-0.0029	0.0005	-0.0047	-0.1373	-0.0998	-0.0339	-0.0119	-0.0485	-0.0789	-0.0165	-0.1055	-0.1581	-0.1121	-0.0648	0.0059	-0.0399	-0.0537	0.0062	0.0253	-0.0286	0.0035	0.0152	-0.0419	0.0023	0.0165	-0.0759	0.0341
Bola3_HET_tm1b	% change	NA																																								-0.297775	4.48898	1.15794	-0.018878	-4.82853	0.21371	-7.27438	-8.96752
Bpgm_HOM_tm1a	% change	NA	0.0356	0.5916	0.0041	0.002	-0.0044	0.0005	0.0279	-0.1219	0.0692	0.0894	0.0068	-0.1425	-0.0038	-0.0302	-0.0151	-0.2257	-0.0166	0.0135	-0.0141	0.0181	-0.1188	-0.0317	0.0337	0.0384	-0.0663	-0.0938	-0.0336	-0.0437	0.0123	0.061	-0.14	0.0124	-0.0121	-0.0573	-0.0028	0.0139	0.0045	-0.042	-0.0513
Bpifa3_HOM_tm1a	% change	NA	NA	NA	NA	NA	NA	NA	NA	NA	NA	NA	NA	NA	NA	NA	0.0322	-0.2701	-0.0645	0.0754	0.0267	0.0148	0.0889	0.0027	0.049	0.0771	-0.2685	-0.0766	0.0573	-0.0303	-0.1708	-0.0201	0.0385	0.1352	0.0595	0.1204	-0.0188	0.0892	0.0752	0.0269	0.017
Bpifb1_HOM_tm1e	% change	NA	0.0553	0.0169	0.0776	0.0174	0.023	0.0828	0.0241	0.0354	0.1003	-0.0096	-0.0557	-0.1692	0.0255	0.0357	0.0215	-0.3704	-0.2287	0.0139	0.0059	-0.068	-0.0946	-0.0868	0.0161	-0.131	-0.1691	-0.084	0.0079	-0.0949	0.0154	-0.0579	-0.0098	0.1284	0.1072	0.0742	-0.0151	0.0315	-0.0362	-0.0706	0.03
Bpifb5_HOM_tm2a	% change	NA	0.0123	0.7649	-0.0966	0.0006	-0.0833	-0.0841	0.0196	-0.1349	0.1016	0.0696	-0.0014	0.0736	-0.0208	-0.013	-0.0806	0.5106	-0.0742	-0.1128	-0.0311	-0.08	0.0402	0.0133	0.0811	0.1543	-0.1981	0.0853	-0.0976	-0.0776	0.0693	-0.1359	-0.1044	-0.0724	-0.0142	-0.0494	0.0254	0.0558	0.1032	-0.1107	-0.0525
Brcc3_HEMI_em1	% change	NA																																								0.759287	-0.0569062	0.770214	0.341335	3.90361	-7.1667	-6.76558	11.0805
Brd2_HET_em1	% change	NA	-0.0106	-0.0789	0.0421	-0.0219	0.0027	0.0525	0.0086	0.0299	0.0478	-0.0494	0.0147	-0.0227	-0.0105	0.0153	0.0439	-0.2874	-0.292	0.0707	0.0274	0.0958	0.0058	0.042	0.1063	0.1755	-0.1906	0.0696	-0.0219	-0.0497	0.031	0.147	-0.0757	-0.0704	-0.019	-0.0496	-0.0194	-0.0005	0.01	0.0698	0.0156
Brpf3_HET_tm1a	% change	NA	NA	NA	NA	NA	NA	NA	NA	NA	NA	NA	NA	NA	NA	NA	0.0098	0.0239	-0.054	0.0365	0.0367	-0.0368	0.0078	-0.0247	-0.0457	-0.039	-0.2167	0.016	-0.0404	0.0903	-0.0999	0.0311	-0.0136	0.0559	0.0222	0.0059	-0.0217	0.0626	0.0297	-0.0322	0.0125
Btbd11_HOM_tm1a	% change	NA	-0.0356	-0.473	-0.0037	0.0275	-0.0274	-0.0945	-0.0336	0.0208	-0.037	0.0539	-0.0065	-0.1829	0.0191	-0.0516	-0.0317	-0.3687	-0.2827	-0.0291	NA	-0.0418	-0.1497	0.0273	-0.0607	0.1306	0.0456	-0.1009	-0.1175	-0.1398	-0.1253	-0.1351	0.0168	-0.2136	0.0518	-0.0509	0.0208	-0.1997	-0.0555	0.0659	0.0668
Btn2a2_HOM_em1	% change	NA																																								0.36354	-2.49421	-0.0463237	-0.329406	-3.73628	14.519	9.89568	-48.1793
Btnl2_HOM_em1	% change	NA																																								0.252678	0.85588	0.468755	-1.41604	-1.96777	3.36216	6.88166	-3.54404
C2cd4b_HOM_em1	% change	NA																																								-1.63501	-0.257203	-0.994835	0.265262	3.50247	-1.00362	-0.515773	31.6981
C8g_HOM_em1	% change	NA																																								1.46638	2.11352	2.25343	-0.630261	6.30535	4.71651	9.79631	9.50655
Cabp1_HOM_tm1a	% change	NA	-0.0232	0.1345	-0.0717	-0.0305	-0.0956	-0.0584	-0.048	-0.0368	-0.041	-0.039	0.057	0.0387	-0.0371	-0.0516	0.0073	0.3319	0.0788	-0.1051	-0.0361	-0.0171	-0.0208	0.0696	0.0096	-0.0431	0.0808	-0.0148	0.0604	-0.0947	0.0292	-0.0571	-0.0818	-0.0935	-0.0857	-0.0118	-0.1486	-0.0896	0.0274	0.0055	-0.0721
Calcoco2_HOM_tm1	% change	NA	-0.0612	-0.4457	-0.068	-0.0068	0.0687	0.0128	-0.0348	-0.1442	0.0564	-0.0795	-0.0155	-0.1382	-0.0355	0.0103	0.0008	0.0071	-0.1459	-0.0318	-0.0535	-0.0388	-0.0564	0.0095	-0.0068	-0.0284	0.2169	-0.0678	0.0126	-0.1936	-0.0603	-0.0311	-0.1402	-0.078	-0.0548	-0.0355	0.003	-0.0773	0.0723	0.0173	0.0424
Camkmt_HOM_tm1b	% change	NA	0.0374	0.0222	-0.0137	-0.0088	-0.0312	-0.0577	0.0254	-0.1258	0.0142	0.1444	0.0204	-0.0469	0.0027	-0.037	0.0091	-0.4979	-0.1743	0.1439	0.0344	0.0341	-0.0103	0.0483	0.0573	0.0494	-0.1343	-0.0773	0.0033	-0.1003	0.0817	0.0453	-0.0908	0.0687	0.0416	-0.0924	-0.0559	0.1024	0.0082	0.031	0.0165
Camsap3_HET_tm1a	% change	NA																																								3.04939	3.18042	-1.64	0.731372	5.79265	-2.87966	-1.36046	2.43833
Camsap3_HOM_tm1a	% change	NA	-0.16	-0.4332	-0.106	-0.0957	0.0037	-0.3981	-0.2475	-0.3167	-0.294	-0.2281	-0.7125	-0.1858	0.0155	-0.0116	-0.1105	-0.4274	-0.4381	0.0015	0.0127	-0.0236	-0.4534	-0.2145	-0.321	-0.2303	-0.1285	-0.0581	-0.2218	-0.1982	-0.0582	-0.1106	-0.0199	-0.1573	-0.108	-0.1817	-0.1236	-0.0065	-0.1354	-0.0039	0.0206
Cand2_HOM_tm1a	% change	NA	0.018	1.2766	-0.0581	-0.0307	-0.0543	-0.1764	-0.0812	-0.3579	-0.0608	-0.0822	-0.0763	0.0532	0.0303	-0.046	-0.0546	1.06	0.2863	0.0171	-0.022	0.0008	-0.1208	0.0092	-0.0265	0.0827	-0.0804	-0.0832	-0.0618	-0.1958	-0.0062	-0.1272	0.0255	-0.2048	-0.1405	-0.2001	-0.0855	0.0638	0.1198	0.0094	-0.0864
Capn11_HOM_tm1b	% change	NA	-0.0686	0.206	-0.0823	-0.0583	-0.002	-0.006	0.0113	-0.1378	0.1024	-0.0902	-0.0306	-0.0365	-0.0425	-0.0333	0.0084	-0.0915	-0.1242	0.0777	-0.0232	0.1064	0.0058	0.0116	0.0295	-0.0552	-0.2839	-0.0284	0.0048	0.0056	-0.06	0.0834	-0.0887	-0.0277	-0.0253	-0.0684	0.0288	0.078	0.142	-0.0034	-0.0027
Caprin2_HOM_tm1a	% change	NA	-0.0723	0.2374	-0.063	-0.0164	-0.0603	-0.0905	0.0353	0.021	-0.0183	-0.0387	-0.0516	-0.1256	-0.0818	-0.0471	-0.1759	-0.1265	-0.11	-0.1329	-0.0616	-0.1008	-0.1029	-0.0711	-0.0049	-0.0196	-0.4827	-0.1156	-0.1105	0.0731	-0.1802	-0.2016	-0.3023	-0.1082	-0.04	-0.0223	-0.0562	-0.0634	-0.1242	-0.1472	-0.0911
Capza2_HET_tm1b	% change	NA	0.0162	0.4667	-0.0155	-0.0179	-0.0234	0.1476	0.0266	-0.087	0.1277	-0.0472	0.0078	0.0294	NA	NA	0.1112	0.2309	0.0624	0.0947	0.0584	0.0767	0.1845	0.1026	0.1044	-0.0507	0.0839	0.2835	-0.0721	-0.1142	0.159	0.1498	-0.0924	0.1091	0.0474	-0.003	0.0842	0.0667	0.1084	0.0967	0.0818
Card9_HOM_tm1a	% change	NA	-0.0783	-0.2716	-0.0516	-0.0453	0.0059	-0.0806	-0.0295	0.0693	-0.0841	-0.0891	-0.0209	-0.1423	-0.0313	-0.0294	-0.076	-0.1941	-0.1045	-0.1471	-0.0554	-0.1185	-0.133	-0.041	-0.0553	0.0901	0.0428	0.1401	-0.0097	-0.092	-0.0634	-0.0438	-0.1128	-0.0149	-0.048	0.0149	0.0497	-0.0385	-0.1344	-0.0897	-0.0794
Casc4_HOM_tm2b	% change	NA	-0.0222	0.0154	-0.0144	-0.0202	-0.0182	0.0142	-0.0041	0.0265	0.0635	-0.0696	-0.0048	-0.2083	-0.0118	-0.0477	0.0442	0.1212	0.0412	-0.0478	-0.0308	0.0165	-0.0612	-0.0389	0.0193	-0.0055	-0.0762	0.1212	-0.027	0.1227	0.0952	0.0051	0.0021	-0.0341	-0.0285	-0.0338	-0.1021	0.0021	0.0698	-0.0157	-0.0151
Casp12_HOM_tm1a	% change	NA	0.0059	0.2909	0.026	-0.0019	-0.0174	-0.0602	-0.0582	-0.0621	-0.036	-0.1071	-0.0708	-0.0911	-0.0086	0.0117	0.0111	0.4653	0.1474	-0.0256	0.0003	-0.0085	-0.0644	-0.0659	-0.0724	-0.0551	-0.125	-0.1302	-0.0096	0.0166	0.0207	-0.1032	0.0117	-0.1224	-0.0838	0.0134	-0.0514	NA	-0.0594	-0.0144	-0.0466
Catip_HOM_tm1b	% change	NA	0.0232	1.4136	-0.032	-0.0255	-0.0535	0.0383	0.0408	-0.4908	0.1865	-0.0608	0.0326	-0.1466	0.0283	-0.0149	0.0548	1.191	0.5058	-0.0878	-0.0242	-0.0214	0.0007	0.0381	0.1206	-0.048	0.0388	0.051	0.0693	0.0281	0.0086	-0.0171	0.0363	0.0556	0.008	0.0216	0.0868	0.1551	-0.0225	-0.0258	-0.0196
Catspere2_HOM_tm1b	% change	NA	0.011	0.3484	-0.0367	0.0054	0.0053	0.0022	0.0541	-0.0188	0.0674	-0.0151	-0.0032	-0.047	0.0142	0.023	0.0663	0.2574	0.0486	0.0348	0.0103	0.0259	0.0155	0.0301	0.0528	0.009	0.054	0.0726	0.0252	0.0729	0.0969	0.0772	-0.0043	0.0278	0.0171	0.0402	-0.0915	0.0007	-0.0216	0.0501	0.0672
Cbr2_HOM_tm1b	% change	NA	-0.0663	-0.3775	-0.03	0.0001	-0.0711	0.0057	0.0022	0.0994	0.0034	-0.0877	-0.0745	-0.0813	-0.0248	-0.0293	-0.0675	-0.5051	-0.2183	-0.0845	-0.0271	-0.0823	-0.1266	-0.0243	-0.0381	-0.0564	-0.2297	0.014	-0.0622	-0.1531	0.04	-0.093	-0.1529	-0.139	-0.0539	-0.0514	-0.08	-0.1349	0.0214	-0.0366	-0.0311
Cbx1_HET_tm1a	% change	NA	NA	NA	NA	NA	NA	NA	NA	NA	NA	NA	NA	NA	NA	NA	-0.0222	-0.3413	0.0469	0.0861	0.0568	-0.0196	-0.0358	-0.076	-0.0657	0.0237	-0.3002	0.0461	-0.121	-0.1173	-0.1154	-0.0324	0.0052	-0.0016	0.0318	-0.0349	0.0259	0.0653	0.1141	-0.019	-0.0181
Cbx5_HOM_tm1a	% change	NA	0.06	1.3219	0.0312	-0.0208	0.0305	-0.0022	0.0421	-0.0945	0.004	-0.0409	-0.0908	-0.1422	0.0611	0.08	0.0411	0.8865	0.1797	0.0766	0.0481	0.0427	0.2454	0.0632	0.1395	-0.0126	-0.1302	-0.0729	-0.0133	-0.2147	-0.0966	0.0736	0.0257	0.0517	0.0327	-0.0131	-0.0775	0.1273	0.0098	-0.003	-0.0178
Cbx6_HOM_tm1a	% change	NA	-0.1791	0.2781	-0.1943	-0.0237	-0.0822	-0.263	0.0031	-0.0224	-0.185	-0.2291	-0.7482	-0.2464	-0.0893	0.0132	-0.1158	0.2924	0.2145	-0.0008	0.0677	-0.0031	-0.0508	-0.0763	-0.007	0.0625	-0.4114	-0.122	-0.3389	-0.3468	-0.3391	0.0298	-0.1205	-0.264	-0.108	-0.3417	-0.0218	-0.0108	-0.0783	0.0041	-0.0466
Cc2d2a_HET_tm1a	% change	NA	-0.0468	-0.2811	-0.0542	-0.0316	-0.0284	-0.0072	-0.0359	-0.0337	0.018	0.0248	0.0337	-0.1357	0.0029	-0.0063	-0.076	-0.0301	-0.0638	-0.1613	-0.0403	-0.0668	0.0646	0.0191	0.1099	0.1017	-0.0596	-0.0396	-0.0504	0.0239	-0.086	-0.1585	0.0375	-0.0858	-0.0324	-0.0765	-0.1075	0.008	-0.0413	-0.0226	0.0267
Ccdc106_HOM_tm1a	% change	NA	-0.0555	-0.0611	-0.058	-0.0331	-0.0499	-0.0296	-0.0413	-0.0064	-0.1711	-0.1403	-0.1164	-0.0217	0.0011	0.0094	-0.0646	-0.0563	-0.1683	-0.0301	-0.0338	-0.0783	0.0723	-0.0577	-0.0414	-0.0564	-0.1486	-0.2524	-0.1279	-0.2829	-0.2599	-0.1543	-0.1727	-0.1524	-0.0738	-0.148	0.0985	-0.133	-0.0585	-0.0454	-0.0547
Ccdc122_HET_tm1a	% change	NA	0.0314	-0.0829	-0.0827	-0.0144	-0.0497	-0.1067	0.0248	-0.044	0.0605	0.0123	0.0463	-0.0466	0.0063	-0.0356	-0.0284	-0.5753	0.2154	-0.0138	0.0172	-0.0114	0.0469	0.0506	0.1031	0.2606	-0.0315	-0.0428	-0.0673	0.0105	0.0907	-0.0705	0.0033	0.0995	0.1003	0.0113	0.0251	0.0805	0.0094	-0.0956	-0.0051
Ccdc122_HOM_tm1a	% change	NA	-0.0061	-0.1327	-0.024	-0.011	-0.0093	0.0508	0.0459	-0.0704	0.0703	-0.0784	0.0985	-0.1354	0.0134	0.0488	0.0373	0.6229	0.3709	0.0131	0.0425	0.0379	0.0499	0.0768	0.1494	-0.0018	-0.0362	-0.0599	-0.0207	-0.0254	-0.0393	-0.0652	0.0009	0.0719	0.056	0.0433	-0.0367	0.0533	0.0486	0.0075	-0.0053
Ccdc127_HOM_tm1b	% change	NA	-0.1256	-0.0154	-0.1657	-0.0691	-0.1107	-0.1192	-0.0565	-0.0718	-0.0907	-0.1534	-0.19	-0.2424	-0.0525	-0.0625	-0.0857	-0.2132	-0.1382	-0.0948	-0.0319	-0.0172	-0.2016	-0.052	-0.2323	-0.154	-0.1659	-0.0266	-0.1447	-0.0979	0.0525	0.0534	-0.0802	-0.1585	-0.077	-0.1722	0.0003	-0.1054	0.0317	-0.0078	-0.0889
Ccdc134_HET_tm1a	% change	NA	0.0174	-0.1716	-0.0345	-0.0182	0.0088	0.04	0.0284	0.0116	0.0723	0.0061	0.0411	-0.0786	0.0066	0.0516	0.012	-0.228	-0.045	-0.1413	-0.0583	-0.0691	-0.1351	0.0051	0.0011	-0.0167	-0.1375	-0.1568	0.0175	-0.0463	0.1706	0.0551	0.0468	0.0695	0.0329	0.0547	-0.0418	0.0292	0.0434	-0.0149	-0.0197
Ccdc137_HET_tm1a	% change	NA	NA	NA	NA	NA	NA	NA	NA	NA	NA	NA	NA	NA	NA	NA	0.0072	-0.4801	-0.1025	0.0138	0.0047	0.0122	-0.0173	0.0272	-0.077	-0.0067	-0.0455	-0.1184	-0.066	0.0737	-0.012	-0.013	-0.0101	-0.0527	-0.032	0.0158	-0.0188	-0.0319	0.0022	0.0544	-0.0489
Ccdc159_HOM_tm1a	% change	NA	-0.011	0.0422	0.0105	0.023	0.0066	-0.1192	-0.0594	-0.0515	-0.145	0.1427	0.048	0.0376	-0.0133	-0.0175	-0.0369	0.424	0.1172	-0.0286	-0.0648	-0.017	-0.0635	-0.0047	0.0341	0.0005	0.0055	0.0601	-0.0133	-0.1324	-0.1234	-0.1281	0.0196	-0.0056	-0.0338	0.0448	-0.1	0.0377	-0.0952	-0.0414	-0.0218
Ccdc160_HEMI_tm1a	% change	NA	-0.0222	0.1459	0.0154	-0.012	0.0161	-0.0257	-0.0311	-0.0679	-0.0373	-0.1073	0.0067	0.1099	-0.0275	0.0045	0.0227	0.4184	0.0459	-0.016	-0.0362	0.0463	-0.0545	-0.0909	-0.046	0.0441	0.0353	-0.0163	0.0142	-0.0711	-0.0931	0.0178	0.0565	-0.0236	-0.0407	-0.046	-0.0208	0.0133	0.0165	0.0132	0.0188
Ccdc18_HOM_tm1a	% change	NA	-0.0209	0.2223	-0.0143	-0.0287	0.0692	0.0781	-0.0437	-0.0435	0.0549	-0.0389	0.0234	-0.1834	0.0211	0.0401	0.0098	1.1636	0.0463	-0.1046	-0.0222	-0.0242	0.3941	0.0647	0.3374	0.7527	0.4518	-0.0505	0.0396	0.0672	-0.1073	-0.1509	0.0579	0.2262	0.1381	0.0972	0.1158	0.0499	-0.0413	-0.1281	-0.0515
Ccdc24_HOM_tm1a	% change	NA	-0.0261	0.0766	-0.0231	-0.0184	-0.0663	-0.143	0.0209	-0.2446	-0.1057	0.1096	0.1134	0.3603	-0.007	-0.0065	0.0386	0.0803	0.0551	0.0155	0.0195	-0.0427	-0.0028	0.0355	0.0465	0.2694	0.1761	0.0767	0.0654	-0.0774	0.0223	-0.121	0.1055	0.0748	0.0537	0.131	0.1245	0.0282	0.0038	0.0183	0.0556
Ccdc6_HET_em1	% change	NA	-0.0194	-0.1885	-0.0166	-0.0485	-0.015	0.0171	0.0271	0.1161	0.1095	-0.1196	-0.0521	-0.1191	0.0001	0.0405	-0.0091	0.3235	0.1079	0.005	-0.0181	0.0957	0.064	0.0422	-0.0027	-0.156	-0.0913	0.1212	-0.0347	0.0392	-0.1194	-0.0318	-0.078	-0.191	-0.1426	-0.0778	-0.0602	-0.0846	-0.0242	0.0622	-0.0593
Ccdc69_HOM_tm1b	% change	NA	-0.0821	0.01	-0.0911	-0.0218	-0.0352	-0.0728	-0.0473	-0.1178	-0.0023	-0.0881	-0.0366	-0.0473	-0.0263	0.0102	-0.0231	0.1858	0.0182	0.0557	0.0238	-0.041	0.0553	0.0303	0.0532	0.0179	-0.0245	-0.0098	0.0015	-0.055	-0.1434	0.0328	-0.1096	0.0406	0.0283	0.0187	-0.0964	0.0554	-0.0321	-0.0128	0.0102
Ccdc77_HOM_tm1a	% change	NA	0.033	-0.0247	0.061	0.0238	0.0528	0.0478	-0.012	-0.0798	0.0395	0.0862	0.079	0.0224	0.0239	-0.0072	-0.0054	0.4394	0.2174	0.0578	0.0209	0.0374	-0.0658	0.0187	-0.0713	-0.2101	-0.1653	0.0201	0.0102	-0.0474	0.2134	0.0153	-0.0295	-0.1205	-0.0899	-0.0924	0.0187	-0.0864	0.0355	0.0873	0.0259
Ccl22_HET_tm1a	% change	NA	0.0051	-0.0561	-0.047	-0.0195	0.0047	-0.094	-0.0671	-0.0395	-0.1063	-0.1548	-0.084	0.0552	-0.0229	0.039	0.0261	0.1559	0.2573	0.0626	0.0399	-0.0237	0.0305	0.0672	0.1732	0.3634	0.235	0.0387	0.0569	-0.0759	-0.0392	-0.0331	0.0654	0.1323	0.1283	0.0521	0.1247	0.1169	-0.0028	-0.0095	-0.0141
Cd160_HOM_em1	% change	NA																																								-2.66765	-2.87514	-1.63827	-0.58481	-3.66035	-3.09566	-0.602667	-21.1715
Cd300c_HOM_em1	% change	NA																																								1.53145	-6.46204	-1.20044	1.39614	6.5143	-5.08491	-4.75092	19.1032
Cd300ld_HOM_em1	% change	NA																																								0.425631	-0.144816	1.94465	0.592112	-2.62207	4.69245	-2.26134	-18.9031
Cd300ld2_HOM_em1	% change	NA																																								-5.12212	-4.00299	-3.43	-2.19251	-1.58229	1.36646	0.504127	-17.7042
Cd300lg_HOM_tm1a	% change	NA	0.0439	0.262	-0.0529	0.0111	-0.0063	-0.117	0.0153	-0.1494	-0.1027	0.1184	0.0762	0.1454	0.0036	-0.0175	-0.0373	-0.0074	-0.0913	-0.1027	0.0054	-0.0639	-0.0577	0.0192	-0.0558	-0.1435	0.064	0.0167	0.0067	-0.0721	-0.0688	-0.0618	0.0448	-0.017	-0.0173	0.0098	-0.0974	0.0165	-0.0892	-0.0343	-0.0035
Cd55b_HOM_tm1a	% change	NA	-0.0272	-0.0834	-0.1376	-0.03	-0.0985	-0.1608	0.0913	0.18	-0.1104	-0.0509	0.0003	0.1413	-0.0315	-0.0014	-0.0445	-0.1451	-0.2879	-0.1411	-0.0291	-0.069	0.0229	0.0586	-0.0806	-0.1134	0.0545	-0.071	0.0126	-0.115	0.1098	-0.018	0.0189	-0.1112	-0.0531	-0.007	-0.1229	-0.061	0.013	-0.0192	0.0029
Cd96_HOM_em1	% change	NA																																								-5.47064	-9.59121	-0.44652	-1.46741	-3.45021	0.857823	-5.33607	-38.7095
Cdc6_HET_tm1a	% change	NA	-0.0039	-0.4371	-0.0015	0.0513	0.0013	0.0049	-0.0342	0.1227	-0.0509	0.0769	-0.054	0.203	0.0081	0.0075	-0.065	0.32	0.0579	0.0368	0.0899	-0.0263	-0.0108	0.22	-0.0976	0.053	-0.4286	0.0855	0.0087	-0.2102	0.0086	-0.0278	-0.0325	-0.2342	-0.0891	-0.01	0.1499	-0.283	-0.1575	0.102	-0.0382
Cdca8_HET_tm1a	% change	NA	-0.0957	-0.0122	-0.0682	-0.0347	0.028	-0.089	-0.006	-0.0675	-0.0026	0.0655	-0.1337	0.0432	0.0156	-0.0019	-0.0533	0.141	-0.195	0.0058	0.001	0.0013	-0.0254	0.0692	-0.0315	0.0574	0.2463	0.0515	-0.1376	-0.187	0.0256	-0.0241	0.0564	-0.1071	-0.1221	-0.0432	-0.0248	-0.1173	-0.0618	0.0143	0.0269
Cdh19_HOM_tm1a	% change	NA	-0.0267	-0.331	0.0092	0.0236	0.0238	-0.1365	-0.0379	0.0526	-0.0314	0.0438	-0.0197	-0.0539	-0.0167	-0.0578	0.0477	0.0601	0.2814	-0.0047	0.0399	0.0102	-0.077	-0.0134	0.0476	0.071	0.1906	0.0953	-0.0156	-0.0938	-0.0909	-0.0217	0.1159	0.136	0.1016	0.0936	0.121	0.0812	-0.0004	-0.0415	0.0177
Cdh23_HOM_tm2b	% change	NA																																								9.3144	3.79165	2.98519	4.36313	-0.0235834	3.20946	0.962211	32.0524
Cdk14_HOM_tm1a	% change	NA	-0.0273	0.245	-0.0591	-0.025	-0.1011	-0.139	-0.1001	-0.0724	-0.1398	-0.0085	-0.1263	-0.1318	-0.0323	0.0428	-0.0201	0.8492	-0.0263	-0.0118	-0.0489	-0.0007	-0.1622	-0.0525	-0.0547	-0.1337	0.1032	0.0065	-0.0511	-0.1223	-0.146	-0.2181	-0.0384	-0.0635	-0.0313	-0.0314	-0.0846	-0.0925	-0.1248	-0.0337	-0.014
Cdk5rap2_HOM_tm1a	% change	NA	NA	NA	NA	NA	NA	NA	NA	NA	NA	NA	NA	NA	NA	NA	-0.2259	-0.364	-0.3064	-0.4353	-0.1511	-0.3376	0.0256	0.0832	0.0781	0.0628	-0.2713	-0.1577	-0.3033	-0.0309	-0.0942	-0.0693	-0.3627	-0.1534	-0.1003	-0.133	-0.0465	-0.1405	-0.009	-0.2109	-0.0678
Cdkal1_HOM_tm2a	% change	NA	-0.0496	-0.1102	0.0741	-0.0025	0.007	-0.0924	-0.0632	-0.0041	-0.0705	-0.0688	-0.0213	0.0575	-0.0253	0.0142	-0.0143	0.5201	0.0271	0.1489	-0.0153	0.0131	-0.1665	-0.0034	-0.1442	-0.197	-0.0619	-0.0055	-0.0537	0.0157	-0.1763	-0.1564	-0.1503	-0.0384	-0.0312	0.0063	-0.1787	-0.0445	-0.151	0.0125	-0.0371
Cdkn2a_HOM_tm1a	% change	NA	-0.0505	-0.1638	-0.0317	-0.0118	-0.0163	0.0276	-0.0006	0.041	-0.0095	-0.048	0.0775	-0.0455	-0.0221	0.029	-0.0405	0.273	-0.1743	-0.1363	-0.0437	-0.0652	0.042	0.0093	0.0211	0.1118	-0.3047	-0.1234	0.0531	-0.184	0.037	-0.1331	0.1242	-0.0193	-0.0123	0.0742	0.0981	0.0383	-0.019	-0.0469	-0.0024
Cdkn2aipnl_HOM_tm1b	% change	NA	-0.0089	0.1915	-0.0533	-0.0004	-0.0382	-0.0861	0.0666	-0.0259	0.0887	0.0787	-0.0075	-0.0237	-0.0206	-0.0098	0.0217	0.0736	0.2345	0.0871	0.0247	0.035	0.019	0.029	0.0013	0.1239	-0.0414	0.2459	-0.0005	-0.0788	0.0982	-0.0065	-0.0187	0.0455	0.0311	0.0063	0.1254	0.0116	0.0796	0.0446	0.0313
Cdyl_HET_em1	% change	NA																																								4.7554	1.71205	2.46403	2.78942	-0.271681	3.16789	0.855644	5.44151
Ceacam11_HOM_em1	% change	NA																																								-0.127242	-0.974606	-0.371168	0.167279	2.22562	-1.22213	-2.94651	21.7585
Ceacam12_HOM_em1	% change	NA																																								-3.83486	-1.65996	1.72574	-0.65831	1.19891	-2.31512	-2.11774	34.8715
Ceacam13_HOM_em1	% change	NA																																								2.54069	4.59677	1.87611	3.30684	-0.209603	1.89708	3.67406	10.8601
Ceacam14_HOM_em1	% change	NA																																								11.1033	4.34737	4.36643	4.79787	-7.28222	15.4157	10.5016	-12.0933
Ceacam15_HOM_em1	% change	NA																																								0.577376	1.81497	1.10627	1.07829	-0.826358	2.78858	-0.996794	-25.6248
Ceacam3_HOM_em1	% change	NA																																								-2.86234	0.218583	0.643897	-2.51871	-11.0772	-1.73465	0.287866	-5.62321
Celf2_HET_tm1b	% change	NA																																								-1.40313	-2.24881	-0.059164	0.190843	5.02101	-10.4782	-12.5543	45.5295
Celf4_HET_tm1a	% change	NA	0.0544	0.5442	0.1002	0.0032	0.0229	0.1219	0.1072	0.0186	0.1327	0.1009	0.0851	-0.0682	0.0047	-0.0006	0.0246	0.4541	0.1625	-0.0119	-0.0287	-0.0103	0.1486	0.0945	0.1504	-0.0242	-0.2166	-0.1478	0.1199	-0.0512	0.2542	0.1044	0.1061	-0.0203	0.0106	-0.0764	-0.012	0.0203	-0.0165	-0.0493	-0.0421
Cenpj_HET_tm1a	% change	NA	NA	NA	NA	NA	NA	NA	NA	NA	NA	NA	NA	NA	NA	NA	0.0144	-0.2237	0.1465	-0.073	0.0181	-0.0785	0.0246	0.0754	0.0193	0.041	0.2414	-0.1339	-0.0294	0.1691	0.0614	0.0401	0.0767	0.0379	0.0281	0.0071	0.1037	-0.0078	0.0611	-0.0544	-0.0133
Cenpj_HOM_tm1a	% change	NA	-0.081	1.4672	-0.0995	-0.0297	-0.0267	-0.0787	0.0095	-0.2836	-0.1072	-0.1354	0.0121	-0.2466	-0.075	-0.0058	-0.0989	0.9048	0.1272	-0.0577	-0.0444	-0.01	-0.0884	0.1008	0.0599	0.0904	-0.1011	-0.2313	0.0134	-0.303	-0.1326	-0.0309	0.0128	-0.2382	-0.0972	-0.1197	-0.0302	-0.2338	-0.0064	-0.01	0.009
Cenpj_HOM_tm1a	% change	NA	NA	NA	NA	NA	NA	NA	NA	NA	NA	NA	NA	NA	NA	NA	-0.0134	0.4262	0.1958	0.0541	0.0299	0.0114	-0.1273	-0.0128	-0.023	-0.1137	0.1009	-0.0268	0.0717	0.0815	0.2257	0.1132	0.1083	-0.0281	-0.0596	-0.0366	0.0733	0.0133	-0.0205	0.0263	-0.021
Cenpl_HET_tm1b	% change	NA	0.0248	0.0122	-0.0266	-0.031	0.0115	0.0982	0.0224	-0.0425	0.0494	-0.0411	0.0143	-0.0229	-0.0084	0.0197	-0.0534	0.161	-0.0004	-0.0145	-0.0104	0.0409	0.0034	-0.0431	-0.0244	0.0452	-0.2334	-0.0332	-0.039	-0.1949	-0.0636	-0.0814	-0.0355	-0.0498	-0.0166	-0.0059	-0.0227	-0.0091	-0.0276	0.0105	-0.055
Cep120_HET_tm1b	% change	NA																																								1.48785	2.43589	0.478188	0.798564	-0.0644657	4.84264	3.76021	17.6278
Cep250_HOM_tm1a	% change	NA	-0.0138	0.4276	0.0118	-0.0002	0.0053	-0.0005	-0.0012	-0.1183	0.0989	-0.0526	-0.1233	-0.104	0.0174	-0.048	-0.0093	0.3124	0.1442	0.0126	0.0008	-0.0231	-0.1632	-0.0531	-0.0019	-0.1757	-0.0032	-0.2559	-0.0936	-0.0667	-0.1044	-0.049	0.0659	-0.0559	-0.0507	-0.0547	0.0009	0.0206	-0.0891	-0.0086	0.0192
Cep41_HOM_tm1a	% change	NA	0.1259	8.95	-0.1513	-0.0771	-0.0903	-0.0607	-0.0073	-0.3612	-0.0761	0.1608	-0.001	0.0146	-0.044	0.0094	0.0013	4.5024	0.408	-0.1088	-0.0419	-0.0882	0.1434	0.0201	0.031	-0.0259	-0.0381	-0.0813	-0.0564	0.02	-0.3912	0.1051	0.143	0.0612	0.0165	-0.0996	0.0463	0.1131	-0.0103	-0.122	-0.0113
Cep72_HOM_em1	% change	NA																																								-1.6454	-0.358331	-0.5062	-0.618384	-4.9381	5.54008	-0.366187	-45.5759
Cfap36_HOM_tm1a	% change	NA	NA	NA	NA	NA	NA	NA	NA	NA	NA	NA	NA	NA	NA	NA	-0.0473	1.2558	0.3017	-0.2159	-0.0588	-0.17	0.0321	-0.0178	0.067	0.0877	-0.2136	0.0501	-0.0951	-0.1176	-0.1548	-0.175	0.1612	0.0461	-0.0649	-0.0869	-0.0758	0.0442	-0.0753	-0.1772	-0.0541
Cfap44_HOM_tm1a	% change	NA																																								3.96729	3.15648	-1.81469	5.54405	-0.292023	9.44526	7.44198	10.0139
Cfap53_HET_em1	% change	NA	0.0012	0.0352	0.0061	0.0471	-0.0516	0.0447	0.0488	0.0047	0.0477	0.1391	0.0042	-0.0678	0.0135	-0.0499	0.0326	-0.0801	0.0533	0.0023	-0.0024	-0.0141	-0.054	0.0812	0.0491	-0.2229	-0.2128	-0.1565	0.0178	-0.0419	-0.0817	0.0764	0.0584	-0.0282	0.0062	-0.0081	-0.0267	-0.0179	-0.0436	0.0502	-0.0066
Cfap61_HOM_tm2a	% change	NA	-0.0862	1.4221	-0.0657	-0.0396	-0.0356	-0.0438	0.0074	0.0621	0.0508	-0.4431	-0.0025	-0.0661	0.0106	0.0689	-0.0921	6.3622	0.6203	-0.1234	-0.0292	-0.1384	0.7143	0.2778	0.9579	0.1972	0.2851	-0.2791	0.0592	-0.1924	-0.0246	-0.1414	0.0483	-0.1092	-0.0018	-0.1151	0.2715	0.0809	0.1752	-0.1759	-0.1637
Cfh_HOM_tm1a	% change	NA	-0.0688	-0.3171	-0.0228	-0.0271	-0.0029	-0.0385	-0.0487	-0.0049	-0.036	-0.0314	-0.0972	-0.0503	-0.0356	0.0181	-0.0291	-0.1941	-0.1422	-0.0058	0.0003	0.007	-0.0881	0.0464	-0.1265	0.0295	0.1249	-0.1242	0.0227	-0.1594	0.0566	-0.089	-0.1338	-0.1956	-0.1068	-0.0687	-0.1811	-0.2109	-0.0498	-0.0169	0.0177
Cgrrf1_HOM_tm1b	% change	NA	-0.0541	0.5732	-0.1116	-0.0798	-0.0294	-0.1308	-0.049	-0.3173	-0.0274	-0.1079	-0.0428	-0.0372	-0.0462	-0.0349	-0.0013	0.6609	-0.0655	0.0529	0.0246	-0.0121	-0.0741	-0.0342	-0.079	-0.0009	-0.142	-0.0137	-0.0084	-0.1321	-0.017	-0.0415	0.0026	-0.0972	-0.0825	-0.0414	-0.0505	-0.0142	0.0048	0.0279	0.0078
Chd9_HOM_tm1a	% change	NA	-0.0337	0.6065	0.0027	-0.0194	0.0367	-0.0941	-0.0801	-0.1323	-0.0912	-0.0226	-0.0077	-0.0349	0.0056	-0.007	0.0064	0.6297	0.1873	0.0757	0.0399	-0.0482	0.0272	0.0347	0.1283	0.0059	0.3008	0.0244	-0.0167	0.205	-0.0382	-0.0456	0.1852	0.0697	0.0445	-0.0064	0.0577	0.1519	0.0035	-0.0265	0.01
Chia1_HOM_tm1a	% change	NA	0.002	0.7942	-0.1078	-0.052	0.0116	-0.0539	-0.0032	-0.2866	0.062	-0.014	-0.0396	-0.0066	0.0274	-0.0269	0.0427	0.488	0.3207	0.051	0.0641	0.0279	0.0042	-0.0201	-0.0448	-0.1165	-0.193	-0.0058	-0.0761	-0.0221	0.0499	0.0642	-0.0358	0.0729	0.0177	-0.0286	-0.0495	0.1679	0.1741	-0.0335	0.022
Chil4_HOM_tm1b	% change	NA	0.0616	-0.1599	0.0117	-0.0127	0.0101	0.0748	-0.0059	-0.0136	0.0323	0.0342	0.0134	0.0407	-0.0031	-0.0179	0.0278	0.2412	0.0239	0.0343	0.0154	-0.0055	-0.0144	0.1154	0.0011	-0.2876	-0.2586	-0.0138	-0.0355	-0.0423	0.0502	0.0605	-0.1099	-0.0716	-0.0819	-0.0592	-0.0307	-0.0289	0.0196	0.0058	-0.0359
Chka_HET_tm2a	% change	NA	0.0375	-0.3638	0.0696	-0.0332	0.0722	0.0355	-0.0325	-0.0289	0.0445	0.094	-0.0567	-0.0412	0.0507	-0.0037	0.0325	-0.208	-0.0502	0.0973	0.0462	0.0258	-0.0182	0.0331	-0.0087	-0.2044	-0.1426	0.0315	-0.0383	0.0718	-0.1398	0.0679	-0.0549	-0.0126	-0.0105	-0.0519	-0.0097	0.0209	-0.0361	0.0725	0.0086
Chmp6_HET_tm1b	% change	NA	-0.0047	0.1752	0.0022	0.0204	0.0117	0.046	0.0558	0.0447	0.0532	-0.006	-0.0462	0.0612	-0.02	0.0122	-0.0033	-0.2259	-0.0053	0.0709	0.0117	0.072	-0.0412	-0.0135	-0.0466	-0.0417	-0.026	0.3164	-0.0247	0.0155	0.2357	0.0279	-0.0271	-0.0605	0.0327	-0.1155	-0.0034	-0.0688	-0.0066	0.0402	0.0549
Chst11_HET_tm1a	% change	NA	0.0245	-0.2427	0.0309	-0.0047	-0.0114	0.0551	0.0349	0.1353	-0.0118	-0.2003	0.0794	-0.0769	0.0269	0.0264	0.0429	-0.508	0.0802	-0.0283	-0.0747	-0.0306	0.0556	-0.041	0.1262	0.0793	-0.0341	-0.0562	0.0574	0.0035	0.0719	0.0576	0.1885	0.1352	0.0941	0.092	0.033	0.0246	-0.0991	-0.0021	0.0191
Chtop_HET_tm1a	% change	NA	-0.0073	0.0321	0.0048	-0.0229	0.0433	-0.0218	0.0136	-0.1529	0.1066	0.0156	-0.0699	-0.0038	-0.0054	0.0002	-0.0119	-0.0284	-0.0068	-0.0172	-0.0507	-0.0103	-0.0405	0.0323	0.1452	-0.1981	0.0392	-0.1127	-0.0244	0.0423	0.012	-0.113	0.1417	0.0069	0.0388	-0.0792	-0.0341	0.1167	-0.0559	-0.0097	-0.0582
Cir1_HET_tm3a	% change	NA	0.0622	0.2521	0.0888	0.0434	0.0147	0.1344	0.0936	0.0325	0.1212	-0.0183	0.1245	-0.024	0.0597	0.0845	0.0457	-0.2093	0.0669	0.0124	-0.0103	0.0032	0.0108	-0.0255	0.1837	0.0741	0.2567	-0.1991	0.1323	-0.1783	-0.0723	-0.0257	0.1611	0.1714	0.1382	0.1458	0.0742	0.1166	-0.0402	-0.045	0.0249
Cish_HOM_tm1a	% change	NA	NA	NA	NA	NA	NA	NA	NA	NA	NA	NA	NA	NA	NA	NA	0.0365	-0.1992	-0.068	0.0721	0.0416	-0.0051	0.039	-0.0253	0.0107	0.2039	0.2109	-0.0418	0.0293	0.0917	0.0232	0.0073	0.0989	0.0714	0.0702	0.1003	0.1628	0.0599	0.0331	-0.0034	0.0281
Cldn16_HOM_tm1a	% change	NA	NA	NA	NA	NA	NA	NA	NA	NA	NA	NA	NA	NA	NA	NA	0.0251	-0.342	0.075	0.1702	0.1118	0.0728	0.0643	0.068	-0.0111	0.1983	-0.1202	-0.1753	-0.067	-0.0245	-0.1174	-0.0776	0.0195	-0.1857	-0.1013	0.039	0.1201	-0.0906	0.0399	0.0732	0.0012
Cldn34b2_HEMI_tm1a	% change	NA	0.016	0.2152	-0.0519	-0.0274	-0.0481	-0.0079	0.0103	-0.0883	0.0712	0.0193	0.1308	-0.1037	-0.0121	-0.0125	0.0559	0.3752	0.1089	0.0009	-0.0127	0.005	0.0238	0.0297	0.0679	0.2404	0.0707	0.1067	0.0542	-0.0507	0.0578	-0.0203	0.2469	0.0951	0.0626	0.0863	0.0354	0.0428	-0.0221	-0.0281	0.042
Clec4a3_HOM_tm1b	% change	NA																																								2.89269	3.79389	1.95199	1.33431	0.576625	0.965796	2.75931	-2.76538
Clic3_HET_em1	% change	NA																																								10.5073	6.12242	7.99618	2.02835	2.9417	0.848321	0.529749	29.0178
Clk1_HOM_tm1a	% change	NA	-0.0534	-0.4791	-0.0559	0.0109	-0.0819	-0.0819	-0.014	0.0393	-0.0653	0.0377	-0.1333	0.0978	0.013	0.0172	-0.0044	-0.3449	0.0001	0.1656	0.0506	0.058	-0.0956	0.0051	-0.1261	-0.1814	-0.1697	0.1671	0.0277	-0.1191	0.2083	-0.0943	0.0846	-0.1386	-0.0951	-0.1336	0.0111	-0.124	0.0867	0.0851	0.0254
Clpp_HOM_tm1a	% change	NA	-0.0302	-0.3189	-0.0814	-0.043	-0.0577	-0.0621	-0.027	-0.007	-0.0204	-0.056	-0.0576	-0.1028	-0.0089	0.0356	-0.0563	-0.0378	-0.0245	0.0291	-0.0293	0.0124	-0.1618	-0.0404	-0.0316	-0.1217	-0.193	0.0058	-0.1335	-0.171	-0.0427	-0.0822	-0.1443	-0.1551	-0.1039	-0.1202	-0.0733	-0.032	0.0442	0.0283	-0.0536
Cluap1_HET_tm1a	% change	NA	NA	NA	NA	NA	NA	NA	NA	NA	NA	NA	NA	NA	NA	NA	-0.003	0.0607	-0.094	0.0393	0.0125	0.0202	-0.0334	-0.0428	-0.034	-0.0253	0.0059	0.0551	-0.0207	-0.0259	0.1236	0.0382	0.0788	0.0009	0.0007	-0.0347	0.0044	0.0326	0.002	-0.0024	-0.0141
Cluster5N1_HOM_tm1	% change	NA	-0.0754	-0.221	-0.0985	-0.0388	-0.0622	-0.0049	-0.0134	0.0152	-0.0108	-0.0638	-0.0771	-0.0212	-0.0312	0.0263	-0.0525	-0.0682	-0.187	-0.1169	-0.0472	-0.0925	-0.0964	0.0294	0.0242	-0.1448	-0.1354	-0.0314	-0.0249	-0.2564	-0.1329	-0.03	-0.0252	0.0024	0.0315	-0.0691	0.017	-0.0197	-0.0526	-0.0689	-0.0066
ClusterXN1_HEMI_tm1	% change	NA	0.0351	0.6235	0.0098	-0.0192	0.0477	0.0664	-0.0261	-0.1767	0.0464	-0.0152	0.0413	-0.0946	0.0284	0.0454	-0.0094	1.1584	0.5011	0.0745	0.0312	0.0445	-0.0031	0.0787	0.0263	0.2186	-0.024	0.1001	-0.0469	-0.021	-0.0442	0.0204	-0.0098	0.0049	-0.0085	-0.0542	0.0508	0.1328	0.1368	0.0145	-0.0525
Cmbl_HOM_tm1b	% change	NA	-0.0313	-0.04	-0.0335	-0.0303	-0.0201	-0.0432	-0.0248	-0.0708	-0.001	-0.0535	-0.0267	-0.011	-0.0363	0.0228	0.0141	0.1575	-0.0276	0.1043	0.0622	0.0468	-0.0381	0.0412	-0.0129	-0.0726	-0.048	0.0822	0.0344	-0.0482	0.0391	0.065	-0.0193	-0.0502	-0.019	-0.0257	0.021	-0.0205	-0.0269	0.0582	-0.0136
Cmip_HET_tm1a	% change	NA	-0.0485	0.0867	-0.0982	-0.0382	-0.0641	-0.1203	-0.0549	-0.1143	-0.074	-0.1355	-0.0144	-0.1021	-0.0123	0.0015	0.003	0.7785	0.2642	-0.0373	0.0178	-0.0038	-0.1829	-0.0532	-0.1075	-0.172	-0.0479	-0.0852	-0.0522	-0.0822	-0.0367	-0.0246	-0.0294	-0.0765	-0.0662	-0.0457	-0.092	-0.0335	0.1448	-0.0132	-0.0435
Cmtm4_HOM_tm1a	% change	NA	-0.0123	0.2125	-0.031	-0.0193	-0.0735	-0.0541	-0.0209	-0.0819	-0.0422	0.0226	-0.0166	-0.0668	-0.03	0.0151	0.0303	0.2713	-0.0641	0.0646	0.0272	0.0188	0.0079	-0.0428	-0.0257	-0.1299	0.3497	-0.1127	0.0594	0.0143	-0.0643	0.0623	0.0439	0.0678	0.0104	0.0823	-0.0493	0.0373	-0.0103	-0.0167	0.0148
Cmtm5_HOM_tm1a	% change	NA	0.0294	-0.1459	0.0271	0.0095	-0.0088	0.0326	-0.0001	0.0748	-0.0465	0.0719	-0.0436	-0.026	0.0041	0.0393	0.082	-0.049	0.066	-0.0524	0.029	-0.048	0.0371	-0.0134	0.0822	0.0584	0.3563	-0.2085	0.1041	-0.0272	-0.0565	0.0355	0.1663	0.1537	0.1153	0.1423	-0.0173	0.0576	-0.0851	-0.0276	0.0263
Cmtm6_HOM_tm1a	% change	NA	0.0776	0.0578	0.0176	0.0059	-0.039	-0.015	-0.0091	-0.0333	0.0163	0.0608	0.0009	-0.1726	0.003	-0.0114	0.0358	0.4761	0.0414	0.0536	0.0433	0.0161	-0.1128	-0.0252	-0.0526	-0.2008	-0.0847	-0.0501	-0.0549	0.0527	-0.0376	-0.0729	-0.0196	-0.0925	-0.0521	-0.0476	-0.0795	-0.0777	-0.0621	0.0663	0.0068
Cnbd1_HOM_tm1b	% change	NA	0.002	0.9537	-0.0779	-0.0104	-0.0749	-0.0193	0.0762	-0.1367	0.0236	0.0169	0.0924	0.0342	-0.0336	-0.0026	0.0081	0.2263	-0.053	0.0402	0.0014	-0.0578	0.1582	-0.0178	0.0352	0.1278	-0.0814	0.0376	0.0339	-0.0083	0.032	-0.0825	-0.0615	0.1412	0.0971	0.1306	0.0747	0.0443	0.0108	-0.0608	-0.0216
Cnih3_HOM_tm1a	% change	NA																																								-0.688652	-1.97981	-0.309141	-1.95678	-1.02683	-6.97152	-9.57662	19.2723
Cnot4_HET_tm1b	% change	NA	-0.026	0.7153	-0.0971	-0.0627	0.0085	-0.026	0.0207	-0.2359	0.0724	0.0514	-0.0274	-0.0866	0.0118	0.0297	-0.0134	0.1305	-0.1728	0.1223	0.0064	0.0425	-0.0151	0.0631	0.0331	-0.02	-0.0641	-0.18	-0.0161	-0.0181	-0.0581	0.0049	-0.1039	-0.0813	-0.0443	-0.1057	-0.0119	-0.0702	0.1016	0.076	-0.0145
Cnot6_HOM_tm1a	% change	NA	0.0044	-0.0763	-0.0575	0.0055	0.0448	0.0332	0.058	-0.0761	0.1355	-0.029	-0.018	0.0651	0.0872	0.0105	0.0073	0.2931	-0.169	0.1692	0.0535	0.0679	-0.0685	-0.0361	-0.1089	-0.2296	0.0607	-0.2467	-0.0569	-0.0633	0.0426	0.0884	-0.2423	-0.1408	-0.081	-0.1823	-0.0542	-0.0333	-0.0079	0.063	0.0452
Cnot9_HET_tm1a	% change	NA	0.0711	0.0768	0.1281	0.0717	0.0947	0.0729	0.0454	-0.1528	0.0372	0.1693	0.067	0.0141	0.0676	0.0447	0.1118	0.0296	0.034	0.05	0.0882	-0.0722	0.0346	0.0301	-0.0133	0.075	0.2339	0.1134	0.1383	0.2374	-0.0897	0.0253	-0.0739	0.186	0.0779	0.1932	-0.0181	0.0064	-0.094	0.0055	0.0836
Cntn6_HOM_em1	% change	NA																																								-4.61433	-3.13669	-6.8589	-3.39962	-11.1438	7.27524	5.76693	-22.0852
Cog6_HOM_tm1a	% change	NA	0.0022	0.2094	-0.078	-0.0315	-0.0546	-0.0001	-0.0153	-0.0833	-0.0135	-0.0912	0.018	-0.0794	0.0491	0.0457	0.0469	0.3731	-0.0161	0.0651	0.0217	0.0314	0.1075	0.075	0.0425	-0.1174	0.2453	-0.0704	0.0178	0.1223	-0.0653	0.0856	0.0192	-0.0385	-0.0398	-0.0378	-0.0195	0.0195	0.0939	0.0531	0.0925
Col24a1_HOM_tm1b	% change	NA	-0.0096	0.2999	0.0241	-0.0335	0.0377	0.0135	-0.0066	-0.0527	0.0798	-0.1352	-0.0199	-0.0853	0.0223	0.0127	-0.0497	0.1057	-0.134	-0.0683	-0.0466	-0.1045	-0.0645	-0.0052	0.0817	-0.0487	-0.0321	-0.1046	-0.0563	0.0654	-0.0357	-0.0137	-0.1149	-0.0459	-0.0467	-0.0433	-0.1254	0.0631	0.033	-0.0145	-0.0586
Col4a2_HET_em1	% change	NA																																								-1.94161	0.730121	-3.42386	-2.17989	0.171827	-2.01525	-2.89762	52.0721
Col4a3bp_HET_tm1a	% change	NA	-0.0386	-0.1216	0.0181	-0.017	-0.0075	-0.0359	0.0086	0.1118	-0.0428	-0.0134	0.0998	0.0774	-0.0169	-0.0482	-0.0086	0.12	0.293	0.0269	-0.0264	-0.0959	-0.0646	0.038	0.0236	-0.1542	0.2239	-0.0788	0.0045	-0.2153	0.0364	-0.0846	0.0138	-0.0203	0.0279	0.023	-0.0309	-0.0748	-0.1167	-0.0123	0.0266
Commd10_HET_tm1a	% change	NA	-0.0056	0.5646	-0.0672	0.0037	-0.0669	-0.171	-0.0357	-0.002	-0.1392	0.0208	-0.0143	0.0949	-0.0442	-0.0738	0.0014	0.478	0.144	-0.1455	-0.0158	-0.0562	-0.1098	-0.0528	-0.0048	-0.12	0.3101	-0.1596	0.0033	-0.1895	-0.0122	-0.0757	0.0328	0.0351	0.0448	0.087	-0.0264	0.1143	0.0632	-0.0575	-0.0647
Copg1_HET_tm1a	% change	NA	NA	NA	NA	NA	NA	NA	NA	NA	NA	NA	NA	NA	NA	NA	-0.0572	-0.0465	-0.0647	0.0162	0.043	-0.0704	-0.0926	-0.0611	-0.059	-0.0919	0.0758	-0.1966	-0.039	-0.1714	-0.0235	-0.0545	0.0025	-0.1088	-0.0577	-0.0641	-0.0009	-0.0194	-0.0957	0.009	-0.023
Coq4_HET_tm1a	% change	NA	0.0082	-0.1637	0.0239	0.0161	-0.0127	-0.0066	-0.0225	-0.0732	0.0571	0.0286	-0.0712	0.0958	0.0045	-0.0237	-0.0089	0.473	-0.1019	0.053	0.0566	0.0541	-0.1127	0.0202	-0.0867	-0.1491	0.2918	-0.0438	-0.0698	-0.0786	-0.0516	0.0153	-0.168	-0.0798	-0.051	-0.0695	-0.0655	-0.0075	-0.0311	0.0041	0.025
Coq9_HOM_tm1a	% change	NA	NA	NA	NA	NA	NA	NA	NA	NA	NA	NA	NA	NA	NA	NA	-0.035	-0.0586	-0.129	-0.0718	-0.0238	-0.0042	-0.0911	-0.0582	-0.0953	-0.0116	-0.0144	0.0542	-0.0405	0.0617	-0.1499	-0.0442	-0.0921	0.139	-0.0254	-0.0146	-0.1105	0.1009	0.0256	-0.0599	-0.0347
Coro1c_HET_tm1a	% change	NA	0.0193	0.5475	-0.0374	-0.0073	-0.0098	0.0121	-0.0235	-0.1173	-0.0214	-0.0116	0.0787	-0.0174	0.0065	0.01	0.0452	0.8461	0.3224	-0.0091	0.0104	0.0072	-0.0028	0.0419	0.0604	0.0227	0.1837	-0.003	0.0178	0.0263	-0.0811	-0.0207	0.0169	0.0497	0.0098	-0.0299	-0.0005	0.0922	0.182	-0.0314	0.0049
Coro6_HOM_tm1e	% change	NA	-0.0341	0.0876	-0.046	-0.0219	-0.0507	-0.0459	-0.0226	0.0218	-0.036	-0.1426	0.0597	-0.0593	-0.0104	0.0118	-0.0669	-0.1228	-0.0647	-0.005	-0.039	-0.0922	-0.0664	-0.028	0.0584	-0.1191	0.0174	-0.153	0.0056	-0.1252	-0.1411	-0.0579	-0.0582	-0.0346	0.0106	-0.0403	-0.1181	0.0465	-0.0268	-0.0944	-0.0283
Cox6a1_HET_tm1	% change	NA	-0.0811	-0.0675	-0.1036	-0.0414	-0.069	-0.0986	-0.0251	-0.0505	-0.0507	-0.0829	-0.1007	0.0276	-0.034	-0.0411	-0.1594	-0.2891	-0.3839	-0.0959	-0.0282	-0.1021	-0.1929	-0.0737	-0.0353	-0.2388	-0.0432	-0.0926	-0.1323	-0.0269	-0.1432	-0.1114	-0.2229	-0.1457	-0.0648	-0.0676	0.0016	-0.1531	-0.1973	-0.0836	-0.0568
Cpgi1230_HOM_tm1.1	% change	NA																																								-7.95095	-6.0224	-0.95069	-3.6913	-1.41005	-5.5194	0.894515	-18.358
Cpgi13101_HOM_tm1.1	% change	NA																																								-1.12141	0.974051	0.502334	-1.02707	0.835402	3.75079	-1.5289	-18.4847
Cpgi13569_HOM_tm1.1	% change	NA																																								-2.96237	-2.7524	-0.469426	-0.122663	5.43971	-11.4768	-7.26353	-15.5081
Cpgi13569_HOM_tm1.1	% change	NA																																								-0.0887051	0.850405	1.18497	1.77871	0.461322	-19.5119	-10.7846	15.464
Cpgi15342_HOM_tm1.1	% change	NA																																								8.8503	3.88829	5.88341	5.50686	0.0902444	6.54897	8.05182	-7.42948
Cpgi15344_HOM_tm1.1	% change	NA																																								5.61665	3.12949	1.63667	3.81187	2.13052	-1.15573	4.92863	-7.2507
Cpgi15497_HOM_tm1.1	% change	NA																																								4.79888	1.86678	1.21404	1.8885	6.17989	-3.28868	3.46792	33.505
Cpgi399_HOM_tm1.1	% change	NA																																								2.80355	-0.806379	-2.5447	1.34391	0.0553484	6.14879	1.05776	3.71874
Cpgi5176_HOM_tm1.1	% change	NA																																								0.278955	-1.41096	2.70069	0.138866	3.23154	3.3825	4.34348	51.8393
Cpgi5563_HOM_tm1.1	% change	NA																																								8.46833	5.09301	0.710175	4.56698	6.63311	6.5873	11.4908	8.93664
Cpgi81_HOM_tm1.1	% change	NA	-0.0651	0.156	-0.0736	-0.0631	0.0202	0.0745	-0.0978	-0.0621	0.0714	-0.1631	-0.1588	-0.1372	-0.0304	-0.0642	0.0934	0.4354	0.0611	0.0619	-0.0223	0.0602	0.1407	0.1354	0.0542	0.2366	-0.1191	0.2373	0.0349	0.0275	-0.1045	0.0807	0.0063	-0.0436	-0.0689	-0.0877	0.0378	0.0057	0.0309	0.0774	0.058
Cpsf3_HET_tm1a	% change	NA	0.0359	0.0187	-0.0347	0.0075	0.0108	-0.0601	-0.0778	0.0891	-0.0984	0.1019	-0.0331	0.0861	-0.0131	0.0112	-0.0147	-0.12	-0.0723	-0.0085	-0.0121	0.0464	-0.1465	-0.0806	0.0365	-0.0309	-0.1439	-0.0024	-0.1125	-0.0809	-0.0285	-0.0559	-0.0582	0.0648	0.0498	0.0267	-0.0496	0.0129	-0.0124	-0.0002	0.0291
Cpsf3_HET_tm1b	% change	NA	-0.0349	0.096	-0.1224	-0.0398	-0.0495	-0.0831	0.0135	-0.0566	-0.0215	0.0291	-0.054	0.0332	-0.0514	-0.0232	-0.0572	-0.1547	-0.0529	0.0532	-0.0194	-0.0377	0.0741	-0.0569	-0.0745	-0.1007	-0.1144	-0.0331	-0.0338	-0.18	-0.069	-0.1276	-0.0059	-0.0633	-0.003	0.0252	-0.1298	0.0231	-0.0686	-0.0254	-0.0596
Cpt2_HET_tm1b	% change	NA	-0.0161	-0.3447	0.0267	0.0279	-0.0109	0.0134	0.0621	0.1946	-0.0684	-0.0155	-0.0484	-0.0033	0.016	0.0284	-0.0372	-0.6321	-0.2359	-0.0429	-0.0045	-0.0253	-0.1147	0.0056	0.0039	-0.1001	0.0809	-0.1749	0.0172	0.0126	0.0592	-0.0673	-0.0738	0.0687	0.0765	0.1101	-0.0044	0.0152	-0.096	-0.0481	0.0309
Crb2_HET_tm1a	% change	NA	-0.0171	-0.1248	-0.0608	-0.0282	0.0118	-0.0096	-0.015	0.0745	0.0642	0.039	0.0066	0.2304	-0.0046	-0.0055	0.0521	0.2812	0.1719	-0.0148	-0.0113	0.0196	-0.05	-0.0373	-0.0181	0.3009	0.1217	0.1803	0.1253	-0.1366	-0.062	-0.0606	0.2447	0.1606	0.1163	0.1508	0.0549	0.0945	0.0063	-0.0311	0.0478
Creb3l1_HET_tm1e	% change	NA	0.0525	-0.0062	0.0125	-0.0168	-0.0093	0.0258	0.0906	0.054	0.0596	0.1014	0.0547	0.1361	0.0025	0.0213	0.0045	-0.0279	-0.0398	-0.0704	0.0065	-0.0287	-0.0136	-0.0034	0.0148	0.1125	0.0302	0.0325	-0.0116	0.0149	0.0706	-0.0927	-0.153	0.0549	0.0655	0.0869	0.0734	0.0226	-0.02	-0.0246	0.0552
Crim1_HET_em1	% change	NA	-0.0764	-0.3043	-0.0028	-0.052	0.0349	0.0322	-0.022	0.0322	0.0367	-0.1632	-0.0964	-0.131	-0.0378	-0.0048	0.051	0.009	0.1456	0.1379	0.0216	0.089	-0.0007	0.0245	-0.166	-0.1597	-0.2391	0.264	-0.0057	-0.0048	-0.1285	0.0985	-0.0052	0.028	0.0041	-0.0204	0.0211	0.012	0.0035	0.0697	0.0169
Crip1_HOM_em1	% change	NA																																								-1.47644	-2.05626	1.16759	-1.52636	4.2783	6.9589	3.23888	12.8621
Crip2_HOM_tm1a	% change	NA																																								-4.74248	-0.0642674	0.225177	-3.76264	-6.82193	-10.7307	-10.2641	-26.2395
Crlf3_HOM_em1	% change	NA	-0.0845	0.1505	-0.0269	-0.0085	-0.066	-0.1642	-0.0934	-0.0984	-0.0832	-0.1375	-0.145	-0.177	-0.0426	-0.0638	0.0158	1.182	0.0284	0.1134	0.0704	0.0068	-0.2003	-0.0142	-0.1947	-0.3192	-0.1869	0.1954	-0.1028	-0.1692	-0.0088	-0.1538	-0.0211	-0.1879	-0.1604	-0.0788	-0.0961	-0.1457	-0.0722	0.0855	-0.0526
Crlf3_HOM_em1	% change	NA	NA	NA	NA	NA	NA	NA	NA	NA	NA	NA	NA	NA	NA	NA	-0.0006	NA	-0.002	NA	NA	NA	NA	NA	NA	NA	NA	-0.0146	NA	NA	NA	NA	NA	NA	NA	0.0002	NA	0.0124	NA	NA	NA
Crlf3_HOM_em1	% change	NA	0.0904	0.2259	0.0039	0.0406	0.0978	0.1946	0.0274	-0.0173	0.0549	0.0516	0.037	0.0807	0.0423	-0.0075	0.0159	-0.2449	0.4966	-0.0972	-0.0424	-0.1639	0.1121	0.0344	0.0132	-0.1041	-0.1733	-0.0988	0.0989	0.2645	-0.1934	-0.0665	0.0892	0.0685	0.049	0.086	0.0224	0.0262	-0.0093	-0.0481	0.0245
Crlf3_HOM_em1	% change	NA	0.0079	0.0724	0.0175	0.0315	0.0011	-0.0525	-0.0369	0.0699	-0.0871	-0.0203	-0.0334	-0.0165	-0.0031	-0.063	0.0124	0.3964	0.154	0.0255	0.0246	-0.0225	-0.1249	0.0107	-0.0956	-0.1113	0.1836	0.0145	0.0069	-0.0569	-0.0354	0.0162	0.0674	0.0448	0.0128	0.0074	0.0187	0.0076	0.0869	-0.0047	0.0102
Crls1_HET_tm1a	% change	NA	0.0575	-0.2024	0.0974	-0.0017	0.0692	0.0592	-0.0106	-0.01	0.064	-0.0101	0.0595	0.0632	0.0433	-0.0549	0.0368	-0.2269	-0.0694	0.1283	0.0488	0.0866	0.0348	0.0396	-0.0168	0.0023	-0.0971	-0.114	-0.01	-0.0086	-0.0546	0.0635	-0.0686	-0.0451	-0.0385	-0.016	-0.0088	-0.0312	0.0207	0.1087	0.0064
Cryab_HOM_tm1a	% change	NA																																								-0.100812	0.264016	3.60721	-2.34868	2.59901	0.20173	1.13034	-16.4083
Csmd1_HOM_em1	% change	NA	-0.0436	-0.3226	0.0024	0.0238	-0.0131	0.043	-0.0282	0.0388	-0.0725	-0.065	0.0018	-0.141	-0.0345	-0.063	0.0312	0.2473	-0.0112	0.1263	0.0767	0.0923	0.0819	0.1346	-0.0435	0.0572	0.0139	-0.1031	-0.0148	-0.0652	-0.0524	0.0776	0.0079	-0.0909	-0.0375	-0.0648	-0.0147	-0.1095	-0.0886	0.1034	NA
Csnk1g3_HOM_tm1a	% change	NA	0.1112	0.8198	0.015	0.0081	0.0384	0.1244	0.1209	-0.1654	0.2403	0.0549	0.0942	-0.0066	0.0547	0.0735	0.0989	0.5438	0.0901	0.012	0.0251	0.0293	0.1313	0.1088	0.1779	0.0474	-0.0684	0.0677	0.1112	0.1529	0.2552	0.1211	0.1438	0.0659	0.0096	0.0368	0.0761	0.134	0.1229	0.015	0.0182
Ctcf_HET_tm1a	% change	NA	-0.0493	-0.2411	-0.012	-0.0037	-0.0182	-0.0634	-0.0598	-0.1065	-0.0311	0.0479	-0.2273	-0.1679	0.019	-0.0091	0.0272	-0.0959	-0.1041	0.0218	0.0322	-0.0842	-0.1102	-0.009	-0.1084	-0.0362	-0.164	-0.0818	-0.1276	-0.1158	0.0726	-0.1276	-0.075	-0.2747	-0.1246	-0.0388	-0.1454	-0.2453	-0.0652	-0.0206	-0.0685
Ctr9_HET_tm1b	% change	NA	-0.0978	-0.3238	-0.0986	-0.0816	-0.0491	-0.0245	-0.0992	0.0061	-0.063	-0.0938	0.0131	-0.0614	-0.0341	-0.002	-0.0299	-0.0001	-0.0362	-0.0419	-0.0447	-0.0227	-0.0565	0.0063	0.0683	0.1797	0.1079	-0.0448	0.0078	-0.0242	0.0991	-0.0325	0.1127	0.0148	0.0173	-0.0061	0.0043	-0.0242	-0.0783	-0.0196	-0.0555
Cttnbp2_HOM_tm1b	% change	NA	0.0129	-0.4874	0.0473	0.0195	-0.0207	-0.1686	-0.1109	0.0298	-0.1038	-0.0801	-0.0588	-0.16	-0.033	-0.0784	-0.005	-0.0137	0.0221	0.1685	0.0014	0.1183	-0.137	-0.1496	-0.0583	0.1468	-0.1563	-0.0108	-0.0277	-0.1342	-0.0478	-0.083	-0.2006	-0.0309	-0.0172	-0.0799	-0.0969	0.0382	0.066	0.0142	-0.0705
Cutal_HOM_tm1a	% change	NA	0.0573	-0.0589	0.0423	-0.0021	0.0303	-0.0148	0.002	-0.0789	0.058	0.0452	-0.0099	-0.0119	0.0292	-0.0385	-0.0705	-0.2273	-0.1805	0.0147	-0.0085	0.0357	-0.0625	0.0162	0.0301	0.1462	-0.0106	-0.1563	-0.0724	0.0264	0.0285	-0.0281	-0.0158	-0.0919	-0.0322	-0.0624	0.0548	-0.061	-0.0059	-0.0068	-0.0186
Cxcr1_HOM_tm1a	% change	NA	0.0274	-0.3313	0.014	0.0164	0.0574	0.0205	0.0018	0.0353	0.0008	-0.0159	0.1228	0.0962	-0.0076	0.0165	0.0393	-0.2497	-0.2226	-0.0084	0.0007	0.0092	-0.1021	0.0681	0.0305	-0.0145	0.0887	0.0106	-0.0208	-0.0145	0.1134	0.0324	0.0873	-0.0304	-0.0127	0.0098	0.0161	-0.0967	-0.0389	0.0555	0.0742
Cxcr2_HET_tm1a	% change	NA	0.0662	0.0558	0.0797	-0.007	-0.0217	0.0724	0.0396	0.0614	0.0729	0.1347	0.02	-0.0712	0.0319	0.0083	0.0824	-0.1733	0.0387	0.0856	0.0301	0.02	0.0619	0.0424	0.1237	0.0176	-0.131	-0.0578	0.023	-0.0351	-0.0487	0.0734	0.091	0.1286	0.0776	0.0273	0.0766	0.081	0.0317	0.0664	0.0389
Cxcr2_HOM_tm1a	% change	NA	-0.0017	-0.5361	0.028	0.0324	0.0519	0.1804	0.018	0.1335	0.1456	0.0215	0.0031	-0.0477	0.0574	0.04	0.0266	-0.5743	-0.0965	0.0117	0.0213	-0.0645	0.0331	0.0726	0.0739	0.3481	-0.0743	-0.3077	0.0271	0.0177	0.0617	0.032	0.2093	0.1009	0.1097	0.1064	0.1134	0.0238	-0.0199	-0.0472	0.0759
Cyb561_HOM_tm1a	% change	NA	NA	NA	NA	NA	NA	NA	NA	NA	NA	NA	NA	NA	NA	NA	-0.0159	-0.1595	0.0266	0.0056	-0.0067	-0.0687	-0.0926	-0.0065	-0.05	-0.0055	0.567	-0.0982	0.054	0.0438	-0.019	-0.0156	-0.1248	0.0192	0.0195	0.0508	-0.0644	0.0587	0.0826	-0.0647	-0.0399
Cyba_HOM_tm1a	% change	NA	-0.0078	-0.2167	0.0343	-0.0126	-0.0512	-0.1009	-0.0354	-0.0695	-0.0103	0.0659	-0.0023	-0.0101	-0.0081	-0.028	0.0251	-0.4871	0.1976	0.1273	0.0361	-0.0098	-0.005	0.0987	0.0484	0.1443	0.1688	0.2068	0.0458	-0.025	0.1172	0.0268	0.0503	0.0387	0.0639	0.0191	-0.1097	0.0645	-0.0357	0.0011	0.0239
Cybc1_HOM_tm1a	% change	NA	0.0061	0.0855	0.0255	0.0197	0.0142	-0.0165	0.0095	0.1021	-0.0814	0.0077	0.0943	0.0421	-0.0334	-0.0241	-0.0171	-0.4187	-0.1285	-0.0321	-0.015	-0.0395	-0.0536	0.0214	-0.0397	-0.056	0.0235	0.083	0.0182	-0.1966	-0.1521	-0.003	0.0767	-0.0734	-0.0202	-0.0289	0.0179	-0.2808	-0.0392	-0.0078	0.0653
Cyfip1_HET_tm2a	% change	NA	-0.0092	0.125	-0.0082	-0.0166	-0.0106	-0.0382	-0.0326	0.0055	-0.1032	-0.0763	-0.0423	-0.0175	-0.0086	-0.0871	0.0136	-0.3002	-0.0515	-0.0243	-0.02	-0.0565	-0.0107	-0.0139	0.0466	-0.063	0.357	0.0303	-0.047	0.1258	-0.0558	-0.0406	0.0788	0.1712	0.0736	0.0931	-0.0155	0.08	-0.0642	0.0149	-0.0526
Cyfip2_HET_tm1a	% change	NA	-0.0589	-0.303	-0.0427	-0.0299	-0.0326	-0.0107	-0.0099	-0.0877	0.0372	0.0226	-0.1002	-0.0757	-0.0205	-0.0867	0.011	0.3478	0.0579	-0.0332	0.0266	-0.0062	-0.2054	-0.0654	-0.0515	-0.0911	-0.0274	-0.0598	-0.0262	-0.0162	-0.0731	-0.0239	0.1247	-0.0705	-0.033	-0.0443	-0.0389	0.0322	-0.0073	-0.0029	0.023
Cyp11a1_HET_tm1b	% change	NA																																								4.20751	2.06103	3.87379	2.93681	1.10799	11.0474	10.4025	9.07947
Cyp20a1_HOM_tm1a	% change	NA	-0.0187	-0.2449	0.0855	0.0176	0.041	-0.039	0.0189	0.0151	-0.1179	0.0258	0.0966	0.2414	-0.009	0.0743	0.0119	0.212	0.0635	0.0147	-0.03	-0.0171	-0.0071	0.0395	0.0789	0.022	-0.1365	-0.0047	-0.0356	0.0294	0.0442	-0.0803	0.0128	0.0449	-0.0012	-0.0131	0.0138	0.0599	-0.1536	-0.0143	0.0263
Cyp2b13_HOM_tm1b	% change	NA	0.0239	-0.2599	0.0655	0.0324	0.0363	0.0527	0.0373	0.1114	0.0272	-0.0206	-0.0083	-0.0655	0.0213	0.0143	-0.0162	-0.5829	-0.2138	-0.0027	-0.0774	-0.0122	-0.1031	0.0211	0.1379	0.0088	-0.1723	-0.0299	-0.0213	-0.0074	0.0652	0.0283	0.0069	-0.0958	-0.051	-0.0546	-0.0567	-0.0746	0.0468	-0.002	0.0211
Cyp2r1_HOM_tm1b	% change	NA	-0.0014	0.3649	0.0388	0.019	0.0074	0.033	-0.0353	-0.0917	-0.0273	-0.0489	0.0067	0.0438	0.0018	-0.0289	0.0314	0.1358	0.2779	-0.0445	0.0051	-0.0847	0.0592	0.0122	0.0699	0.1257	0.0104	0.0703	0.0178	0.0632	-0.0995	-0.0396	0.0684	0.1107	0.0814	0.0974	0.0738	0.0224	-0.1313	-0.0324	0.0475
Cyp3a11_HOM_tm1a	% change	NA	-0.0266	0.1865	-0.0165	-0.0295	-0.0752	-0.1352	-0.0403	-0.1455	0.0078	-0.0115	0.0534	-0.0354	-0.0091	-0.05	-0.0239	0.4839	0.1119	0.0813	0.0209	0.0007	-0.1162	-0.0573	-0.0612	-0.0441	0.1319	0.0588	0.0592	0.0293	0.0291	-0.0772	-0.0591	-0.0381	-0.0418	-0.0526	-0.1094	0.0707	0.0852	-0.0562	-0.0573
Cyp4f18_HOM_em1	% change	NA																																								-4.14411	-2.09442	1.75363	-0.767987	2.29204	-7.96191	-2.85353	2.32622
D630023F18Rik_HOM_tm1b	% change	NA	0.0627	0.0677	0.0944	0.0285	0.037	0.0404	0.0708	0.0207	0.0559	0.1245	0.0779	0.0548	0.0262	-0.0155	0.0476	-0.0681	-0.0359	0.0785	0.0897	0.0366	0.1563	0.0124	0.0684	0.0267	0.3183	-0.0133	0.0798	-0.0009	-0.0285	-0.0158	-0.0073	0.12	0.0744	0.1299	0.075	0.0418	0.1051	0.0393	0.055
D6Wsu163e_HOM_tm1b	% change	NA	-0.0195	-0.2978	0.0075	0.0249	-0.0118	-0.0357	-0.0089	0.0572	-0.0759	-0.0893	-0.1889	0.0162	0.0137	0.0178	-0.0363	-0.295	-0.1884	0.0453	0.0023	0.0696	-0.08	0.0017	-0.1073	-0.1084	-0.1184	0.0347	-0.1166	-0.1243	0.1255	0.035	-0.0931	-0.2238	-0.1122	-0.0587	-0.0435	-0.1278	0.0031	0.0722	0.041
D7Ertd443e_HOM_tm2a	% change	NA	-0.0306	0.2032	-0.1045	-0.0435	-0.0932	0.0371	0.0153	-0.1151	0.0547	-0.0725	-0.0141	-0.0723	-0.0391	0.0137	0.015	0.3503	0.0875	-0.0156	-0.0137	-0.022	-0.0117	-0.008	0.1253	-0.1143	-0.1467	0.0069	0.0372	0.0007	0.0699	0.0517	-0.0918	0.0207	-0.0265	-0.0569	0.0227	0.0146	0.0514	-0.0391	-0.0288
D930028M14Rik_HET_tm1a	% change	NA	-0.0277	0.354	-0.0666	-0.0256	-0.061	0.0945	0.0536	0.0103	0.1603	-0.0727	-0.0309	-0.0749	-0.0223	0.0151	-0.032	-0.0088	-0.0111	-0.0372	-0.0217	-0.0026	0.0053	-0.0237	0.024	-0.077	-0.0431	0.0735	-0.0335	-0.0171	0.1489	0.1003	-0.1164	-0.1058	-0.0444	-0.0931	0.0886	-0.0329	0.0346	-0.042	0.0229
Daam2_HOM_tm1a	% change	NA	-0.1749	-0.563	-0.178	-0.0921	-0.0932	-0.1081	0.0528	0.1207	-0.0436	-0.1342	-0.2146	-0.0096	-0.1086	-0.0839	-0.138	-0.5275	-0.3642	-0.1501	-0.0265	-0.0969	-0.2549	-0.0656	-0.13	-0.0883	0.2394	-0.0833	-0.116	-0.2181	-0.142	-0.1764	0.0091	-0.0344	0.0108	0.0854	-0.1439	-0.0803	-0.1364	-0.1529	-0.0537
Dact3_HOM_tm1b	% change	NA	-0.0594	-0.4488	-0.0953	-0.0352	-0.0799	-0.0376	-0.0049	0.0128	-0.0049	-0.1329	-0.0989	-0.0832	-0.0248	-0.039	-0.0673	-0.188	-0.3853	-0.1075	-0.0089	-0.091	-0.197	0.0013	0.0205	-0.2053	-0.2146	-0.1654	-0.155	-0.216	-0.0959	-0.0215	-0.2123	-0.1712	-0.1317	-0.0827	-0.0972	-0.0355	0.0549	0.0089	-0.0533
Dap_HOM_tm1a	% change	NA	-0.0692	-0.0028	-0.1032	-0.0139	-0.0804	-0.0137	0.0218	0.0747	0.0226	-0.0126	0.0095	-0.0719	-0.0188	-0.0258	-0.0765	0.1628	0.0265	-0.1235	-0.0445	-0.0426	-0.0542	-0.0221	0.0904	0.1246	0.0783	-0.075	0.0169	0.0864	-0.0642	-0.105	0.182	0.0028	0.0484	0.0161	0.0588	0.0694	-0.0704	-0.1004	-0.0708
Dapk2_HOM_tm1b	% change	NA	-0.0156	-0.249	-0.0755	-0.0173	0.0072	0.0493	0.0645	-0.0015	0.0712	-0.1646	-0.0173	0.0207	0.0019	-0.0124	0.0374	-0.2481	-0.1469	0.1312	0.0415	0.1351	0.0442	0.0194	-0.0465	-0.0632	-0.0085	0.092	0.0047	0.034	0.003	0.1053	0.0309	0.0429	0.0459	0.0601	-0.0325	-0.0343	0.1074	0.093	0.0184
Dars2_HET_tm1a	% change	NA	0.0149	-0.1379	-0.0074	-0.023	0.0475	0.0686	0.0509	-0.127	0.0796	-0.0134	-0.0805	0.1314	0.0276	0.0528	0.0262	0.2076	0.1012	0.1648	0.0124	0.0296	-0.0746	-0.0485	-0.0229	-0.1693	0.3326	0.0773	-0.0557	-0.1746	-0.0774	-0.0109	-0.0717	0.0939	0.0353	0.0531	-0.0836	0.1458	-0.0473	0.0062	0.0403
Dbn1_HET_tm1a	% change	NA	-0.0586	-0.0213	-0.1136	-0.0435	-0.0165	-0.126	-0.0049	-0.0328	0.0024	-0.1285	-0.1017	0.1174	-0.0455	-0.1534	-0.0982	-0.0709	0.0498	-0.0951	0.016	-0.0487	-0.0105	0.063	0.0039	0.1047	0.1203	0.038	0.0043	0.0083	0.0084	-0.0183	-0.0176	-0.0416	-0.1029	0.0247	0.0518	0.0176	-0.1035	-0.0189	-0.003
Dbn1_HET_tm1b	% change	NA	-0.0412	0.4047	-0.0596	0.0012	-0.0534	-0.1751	-0.112	0.0181	-0.0973	-0.026	-0.6061	0.0651	-0.0374	-0.1012	-0.0654	0.2347	0.0083	0.0759	0.0641	-0.0104	-0.1549	-0.0717	-0.0196	0.0425	-0.0551	0.0555	-0.0491	-0.2642	-0.0149	-0.0768	-0.0594	-0.1964	-0.1216	-0.1718	-0.2014	-0.1352	-0.0676	0.0303	-0.0702
Dcaf11_HOM_tm1a	% change	NA	0.0047	0.275	-0.023	0.0024	-0.0492	-0.0328	-0.0211	-0.0448	-0.0359	0.0178	-0.0764	0.0492	-0.0161	-0.023	-0.0235	-0.2194	-0.0858	-0.0117	-0.0113	0.0063	-0.1032	-0.0519	0.0495	-0.0642	0.0467	0.0556	-0.0121	-0.0489	0.0991	0.01	-0.0696	-0.037	-0.0546	-0.0611	-0.03	0.0824	-0.0096	0.0157	0.0017
Dcbld2_HOM_tm1a	% change	NA	-0.043	-0.1769	-0.0882	-0.0359	-0.007	-0.0362	-0.0239	0.058	-0.1074	-0.0806	0.0058	-0.0746	-0.0237	0.0311	-0.0769	-0.5123	-0.1876	-0.1117	-0.0078	-0.1114	0.0235	0.0649	0.0844	-0.0906	-0.0143	-0.1825	-0.067	-0.1023	-0.0279	-0.0342	-0.031	-0.0594	0.0284	0.0174	-0.0082	-0.023	-0.0184	-0.018	-0.0152
Dcdc2b_HOM_tm1b	% change	NA	-0.0047	0.0798	-0.0763	-0.0491	-0.0525	-0.0847	-0.0438	-0.1348	-0.0728	0.0473	-0.0321	-0.0335	-0.0443	-0.04	-0.0359	-0.0565	-0.0642	-0.0575	-0.0508	-0.0669	-0.1688	-0.0915	-0.0955	-0.1554	-0.0278	0.0017	-0.0508	0.0414	0.0655	-0.0692	-0.048	-0.0442	-0.0498	-0.0527	-0.0334	-0.0261	0.0493	-0.0339	-0.0312
Dcdc2c_HOM_tm1a	% change	NA	-0.0782	-0.2023	-0.0845	-0.0154	-0.0188	-0.0644	-0.0818	0.0075	-0.1429	-0.0269	-0.1071	0.0268	-0.0676	-0.0192	-0.0698	0.0218	0.0071	-0.1357	-0.0381	-0.0851	-0.2468	-0.0722	-0.1369	-0.1247	0.301	-0.2202	-0.0168	-0.0772	0.1	0.0006	0.1774	-0.0847	-0.067	0.0077	0.0708	-0.0909	-0.1141	-0.0747	-0.0709
Dclk1_HET_tm1a	% change	NA	0.0065	0.0233	-0.0393	0.0346	-0.045	-0.1662	-0.0714	0.0134	-0.0918	0.0888	-0.0884	-0.0612	-0.0399	-0.0615	-0.0374	-0.6087	-0.3466	-0.1194	0.0008	-0.0762	-0.218	-0.0925	-0.1506	-0.1572	-0.0004	-0.0126	-0.0879	-0.1566	-0.1007	-0.1322	-0.0604	-0.0835	0.0144	0.0488	-0.0887	-0.0445	-0.0485	-0.0377	-0.0036
Dcn_HOM_em1	% change	NA	-0.0404	-0.0927	-0.0782	-0.0442	-0.0307	0.0939	0.0155	-0.0568	0.0948	-0.0939	-0.0665	-0.0523	-0.0097	0.0198	-0.0544	-0.0242	-0.1017	-0.1177	-0.0128	-0.0601	0.0795	-0.0031	0.0315	0.1068	-0.0451	0.0496	-0.02	-0.0271	-0.0882	0.1308	-0.039	-0.0533	-0.0063	-0.0332	0.0006	0.0022	0.0324	-0.0447	-0.012
Dctn1_HET_tm1a	% change	NA	-0.0358	-0.0526	-0.0163	-0.0103	-0.0355	-0.0793	-0.0584	0.037	-0.0808	0.0392	-0.0487	-0.0531	-0.0373	-0.0348	-0.0088	0.1243	0.0703	0.0361	0.023	-0.0137	-0.1202	-0.0214	-0.0836	-0.0625	-0.0615	-0.0373	-0.0176	0.0043	-0.0199	-0.0114	0.0397	-0.0605	-0.0216	0.0141	-0.107	0.0723	-0.0684	0.02	0.0267
Dctn4_HET_em1	% change	NA	-0.0031	0.2172	0.0077	-0.0217	0.0649	0.037	-0.0217	-0.1502	0.062	-0.0461	-0.0354	0.0364	-0.0282	-0.0505	-0.0464	0.5238	0.0875	-0.0174	-0.0171	0.0225	-0.0105	0.0823	0.1136	-0.2053	0.0581	-0.0402	-0.0835	-0.0114	-0.06	-0.0381	-0.0662	-0.0735	-0.0837	-0.0212	0.0298	-0.0393	-0.0337	-0.0205	-0.0373
Dcun1d3_HOM_em1	% change	NA																																								4.31912	3.0046	-0.540852	3.42847	-0.588685	13.7157	15.4362	19.2117
Dcx_HEMI_tm1a	% change	NA	-0.0909	0.0028	0.0286	-0.0062	-0.0307	-0.0917	-0.1013	0.0189	-0.1817	-0.1842	-0.2899	-0.0262	-0.0078	0.0572	-0.0008	0.193	-0.1295	0.0729	0.028	0.0679	-0.0398	-0.1154	0.0572	0.2765	0.0343	-0.1859	-0.1097	-0.1652	-0.293	-0.171	-0.079	0.0481	0.0421	0.1012	-0.1056	0.0614	-0.0351	0.0415	0.0918
Ddah1_HOM_tm2a	% change	NA	-0.0273	0.6048	-0.0449	0.0016	-0.0025	-0.0411	-0.0446	-0.1868	0.0531	0.0013	-0.0339	-0.0266	0.0191	0.0903	0.0284	-0.175	0.0688	0.0014	-0.0012	0.0026	-0.0522	-0.0071	0.0913	0.1465	0.0408	-0.0618	0.0182	-0.0391	-0.1382	0.0229	0.0827	0.0223	0.0544	-0.06	-0.0295	0.103	0.0669	-0.0167	0.0232
Ddhd1_HOM_tm1a	% change	NA	-0.0286	-0.3123	0.0535	0.0398	-0.0363	-0.1592	-0.1189	0.1145	-0.2198	0.0409	-0.0572	0.1912	-0.0327	-0.0384	-0.0353	0.5482	0.2405	0.0589	-0.0312	-0.052	-0.1178	0.0009	-0.0704	0.0457	0.0951	0.0615	-0.027	-0.1807	0.0858	-0.1796	0.0149	-0.0937	-0.051	-0.0457	-0.1177	0.0035	-0.1044	0.0003	-0.0832
Ddx23_HET_em1	% change	NA																																								7.52469	6.12651	4.07172	3.67874	0.202333	1.21665	4.7557	0.0121159
Ddx42_HET_tm1b	% change	NA	-0.0094	0.478	-0.1418	-0.0552	-0.0987	-0.1148	0.088	-0.2514	0.0414	0.208	0.0834	0.0757	-0.0625	-0.0438	0.0873	0.3791	0.057	-0.1172	-0.0406	-0.044	-0.1166	0.0278	0.0548	0.1716	-0.0665	0.0403	0.0634	0.1904	0.061	0.0632	0.2098	-0.0095	-0.0409	0.0256	-0.088	-0.002	-0.0177	0.0018	0.062
Ddx51_HET_tm1a	% change	NA	0.0355	-0.0819	-0.0167	0.0391	-0.0387	0.0351	0.0139	0.0568	-0.0123	0.0679	0.0381	0.039	0.0158	0.0339	0.0856	0.2268	0.1693	-0.0551	0.0125	-0.0304	-0.0452	0.0452	0.033	0.0112	0.0919	0.0236	0.0447	-0.0551	0.1601	0.0952	0.1138	0.032	-0.0031	0.0218	-0.2128	0.0839	0.0422	0.0398	0.0076
Ddx55_HET_tm1a	% change	NA	0.0196	0.603	0.0626	0.0312	0.0489	-0.0921	-0.0245	-0.1192	-0.0351	0.0077	-0.0733	0.0032	0.0472	0.0462	0.0083	0.2777	0.0804	-0.0726	-0.0335	0.0222	0.0471	0.0083	0.1121	0.0468	0.0001	-0.0379	0.0758	-0.1047	-0.0318	-0.0193	0.0015	0.0138	-0.0239	-0.0611	-0.2013	0.1747	0.1061	-0.0311	-0.0024
Ddx56_HET_tm1e	% change	NA																																								9.94792	5.67468	6.59896	6.13948	-3.02959	9.67389	13.4287	-7.86781
Def6_HOM_tm1a	% change	NA	0.0424	0.0528	0.0237	0.022	0.0658	-0.0271	-0.0364	0.1008	-0.1022	-0.077	0.0878	-0.1138	0.0489	-0.0241	-0.0681	-0.0652	-0.1925	-0.1899	-0.0738	-0.0085	-0.1415	-0.0725	-0.0584	0.0218	-0.2175	-0.0945	-0.003	-0.0415	-0.0019	0.0006	-0.2263	-0.1179	-0.0835	-0.1302	-0.0462	-0.0238	0.1009	-0.0164	-0.1164
Defb14_HOM_tm1b	% change	NA	-0.0184	0.4713	-0.1106	0.0136	-0.096	-0.0072	0.0732	-0.117	0.0311	0.1397	-0.0114	-0.0875	-0.0228	-0.035	-0.0503	0.0279	-0.136	-0.0166	0.0507	-0.0931	0.0023	0.0273	0.0658	0.0673	-0.0069	-0.2334	-0.0439	-0.1549	0.1051	0.0124	-0.0181	-0.0823	-0.0506	-0.0717	0.0375	0.02	-0.1159	-0.054	-0.033
Defb22_HOM_tm1a	% change	NA	-0.024	0.0601	0.0911	0.0152	0.0033	-0.0433	-0.0873	0.0567	-0.0974	-0.0589	0.056	-0.0027	-0.0335	0.0032	0.0026	0.2648	0.2038	0.114	0.002	-0.062	0.0608	0.0021	-0.0214	0.0776	0.0619	-0.1144	-0.0554	-0.2374	-0.0971	-0.0506	0.0099	0.1208	0.1434	0.1089	0.0093	0.0003	-0.0471	-0.0518	-0.017
Defb30_HOM_tm2b	% change	NA	0.0214	0.0341	0.0724	0.0102	-0.0537	-0.0039	0.0047	0.0028	-0.0439	0.0995	-0.0331	-0.1274	-0.0114	-0.0164	-0.0232	-0.002	-0.0812	-0.0859	-0.0264	-0.0802	-0.2246	-0.0005	-0.129	-0.1804	0.1455	-0.0768	-0.0562	-0.1083	-0.1284	-0.0521	-0.1041	-0.1884	-0.1313	-0.0415	-0.2062	-0.211	-0.0506	0.0066	-0.0038
Dennd1b_HOM_tm1a	% change	NA	0.0323	0.0671	0.0608	0.0202	0.0381	-0.0275	0.0462	0.0577	-0.0899	0.0134	0.0255	-0.0228	0.0383	0.0671	0.0604	-0.0767	0.1565	-0.0839	-0.0457	-0.0351	0.0361	0.0971	0.1467	0.0702	0.1376	-0.0531	-0.0011	-0.1404	-0.067	0.0894	0.0304	0.0622	0.0042	0.0596	0.0817	0.0754	-0.0199	0.0103	0.0744
Dennd1c_HOM_tm1a	% change	NA	-0.0199	0.2751	-0.008	-0.0441	-0.0281	-0.0772	-0.0559	-0.1823	-0.0558	-0.0714	-0.0366	-0.1571	-0.0266	-0.0607	0.034	0.4319	0.3647	-0.0758	-0.0072	-0.0367	-0.075	0.0459	0.0279	-0.0135	0.024	0.0196	-0.0024	-0.075	0.0063	-0.043	0.0718	0.0671	0.0492	0.0476	0.0453	0.0124	0.072	0.0075	-0.0074
Dennd1c_HOM_tm1b	% change	NA	-0.0145	-0.1612	-0.0599	-0.011	-0.0369	-0.0061	0.0415	0.0523	-0.0871	0.0455	0.0627	0.0837	-0.0165	-0.0684	0.0042	-0.4589	0.0868	0.0192	-0.0089	-0.047	0.0891	-0.0102	-0.0383	0.0031	0.1145	-0.0863	-0.0072	-0.1737	-0.0472	-0.0855	0.1224	0.0425	0.0644	0.0554	-0.0492	0.0097	0.0661	-0.0262	0.0151
Dennd4c_HET_tm1b	% change	NA	0.0088	-0.1019	0.0158	0.0082	-0.0255	-0.0013	0.009	0.0468	-0.0065	-0.0755	0.0683	-0.1005	-0.0173	-0.0042	0.0201	0.0211	0.0266	-0.0825	-0.0295	-0.0026	-0.0678	0.0386	0.0822	-0.0679	0.111	0.018	-0.0517	-0.0666	0.0003	0.0285	0.0108	0.0152	0.0029	0.0587	-0.0182	-0.0261	-0.0424	-0.0075	-0.0114
Denr_HET_tm1b	% change	NA	0.0269	-0.1618	0.0858	0.0351	0.0258	-0.0433	-0.0048	0.0312	-0.0258	0.0259	-0.1231	0.0495	0.04	0.0673	0.0219	0.0026	-0.1533	0.13	0.015	0.0715	0.0385	0.033	0.064	-0.0451	-0.0794	0.0135	-0.0187	-0.1266	0.0022	-0.0783	-0.1741	-0.0032	0.0065	-0.0703	-0.0875	0.1158	0.0855	0.0673	0.0466
Deptor_HOM_tm1b	% change	NA																																								-4.00415	-1.55679	-2.41111	-1.59834	-2.97078	-4.74856	-10.2458	-15.9132
Dffb_HOM_em2	% change	NA	0.0341	-0.458	0.0354	-0.0023	0.0468	-0.0062	-0.0354	0.0483	0.0231	0.0802	-0.1948	-0.0045	0.029	0.0004	0.0078	-0.1499	-0.2089	0.0446	0.0114	0.0168	-0.1569	-0.0305	-0.1867	-0.1686	-0.152	0.0048	-0.0719	-0.027	0.0288	-0.0327	-0.1337	-0.1034	-0.0629	-0.0561	-0.0849	-0.026	0.1104	0.0332	0.0397
Dfna5_HOM_tm1b	% change	NA	-0.0374	-0.0974	-0.038	-0.019	-0.014	-0.0403	-0.0073	-0.0381	0.0232	-0.0218	-0.0032	-0.0935	-0.0318	-0.0082	0.0004	0.1043	-0.1865	0.0698	-0.0035	-0.029	-0.086	-0.0644	0.028	-0.2494	-0.294	0.1726	-0.0375	-0.026	-0.0463	0.0061	-0.1494	-0.0417	-0.0088	-0.0863	-0.0505	0.0002	-0.1509	0.0478	-0.0202
Dhodh_HET_tm1b	% change	NA	0.0139	0.0482	-0.0454	-0.0149	0.0282	-0.0337	0.004	-0.047	0.0465	0.12	-0.0382	0.095	-0.0015	-0.0742	-0.0469	-0.0304	-0.0572	-0.0436	-0.0153	-0.017	-0.053	-0.0308	-0.0609	-0.1115	-0.0625	-0.0563	-0.0404	0.0085	-0.0468	-0.0129	-0.0395	-0.0579	-0.0271	-0.0764	-0.0396	0.1069	-0.041	-0.0351	-0.0103
Dhps_HET_tm2a	% change	NA	-0.0652	0.129	-0.0922	-0.0115	-0.0536	-0.0086	0.0004	-0.0469	0.0028	-0.1577	-0.0462	0.0657	-0.0332	0.0337	0.0243	0.3551	-0.0509	0.0963	0.0507	0.0066	0.0671	0.0322	-0.0935	-0.0887	0.0407	0.0685	-0.0049	0.0022	0.0034	0.0802	-0.0186	-0.0601	-0.0359	0.0282	-0.0395	0.0501	0.1109	0.0306	0.0605
Dhrs2_HOM_tm1a	% change	NA	-0.066	-0.3903	-0.0396	-0.0084	-0.0053	0.0096	0.0122	0.0372	0.019	-0.1228	-0.0197	-0.0211	-0.0449	0.0297	-0.0189	-0.3077	-0.1203	-0.0785	0.0446	-0.0523	-0.1169	-0.0275	0.0033	-0.2168	-0.1066	-0.125	0.0119	-0.1007	-0.1267	0.0027	-0.0838	0.0558	0.0556	0.085	-0.1473	0.0498	0.1168	-0.0475	0.0037
Dhrs7c_HOM_em1	% change	NA																																								0.419307	-1.89881	-4.77207	0.00716581	2.63472	6.08827	-0.184371	12.7704
Dhx33_HET_tm1b	% change	NA	-0.0054	-0.1381	0.0393	0.0159	-0.0478	0.0002	0.0224	0.121	-0.0143	-0.0332	0.0432	-0.1792	-0.0169	-0.0301	-0.0274	-0.2456	0.0394	-0.0622	-0.046	0.0032	-0.1532	-0.0151	-0.0812	-0.0803	-0.0257	-0.1384	-0.0463	-0.0193	0.0694	-0.0681	-0.1076	-0.0064	-0.0248	0.019	0.0014	-0.0475	0.0895	0.0203	-0.0204
Dhx35_HET_tm1b	% change	NA	0.0521	0.467	-0.0365	-0.0236	-0.0243	0.0708	0.0473	-0.2129	0.1696	0.0899	0.0553	-0.059	0.0394	-0.0215	0.0006	0.0883	-0.1187	-0.0185	-0.0299	NA	0.0288	0.0076	0.0413	-0.065	-0.158	0.045	-0.0568	0.1283	0.0166	0.0625	-0.1768	-0.0434	-0.0484	-0.0921	-0.018	0.0464	0.0941	-0.0078	0.0135
Dip2a_HOM_tm2b	% change	NA	-0.0359	-0.1715	-0.0563	0.0179	-0.0793	-0.0412	0.0064	0.1661	-0.1063	-0.0568	-0.0302	-0.0552	-0.0304	0.0039	0.0005	0.2922	0.1943	-0.0539	-0.0189	-0.0663	-0.085	0.0306	-0.0314	0.0717	-0.0797	-0.0555	0.0054	-0.1156	0.053	-0.0047	0.2473	-0.0598	-0.0534	-0.0189	-0.0444	-0.0038	-0.0473	0.0384	0.0137
Dip2b_HET_tm1a	% change	NA	NA	NA	NA	NA	NA	NA	NA	NA	NA	NA	NA	NA	NA	NA	-0.0397	0.2376	-0.0806	0.2092	0.0683	0.0461	-0.0406	-0.023	-0.0629	-0.1985	0.1769	-0.1469	-0.0039	-0.0064	-0.02	0.0706	-0.1315	-0.0848	-0.0763	-0.07	-0.0693	0.1339	0.045	0.0026	-0.006
Dlg2_HOM_tm1	% change	NA	NA	NA	NA	NA	NA	NA	NA	NA	NA	NA	NA	NA	NA	NA	0.0693	-0.2522	0.0005	0.1451	0.0517	0.0272	-0.0342	-0.0604	-0.0639	0.0347	-0.6035	-0.0928	-0.0017	-0.0956	-0.1447	0.0401	0.1007	0.1377	-0.0279	0.0916	0.0358	0.0351	0.0867	0.04	0.0456
Dlg2_HOM_tm1a	% change	NA	-0.0514	-0.5465	-0.001	0.0077	-0.0141	-0.0336	-0.0038	0.0023	-0.0822	0.1976	-0.0359	0.0104	-0.0063	-0.0257	-0.078	-0.355	-0.4528	-0.0623	-0.0417	-0.0493	-0.1757	-0.0294	-0.135	-0.15	-0.1793	-0.0174	-0.0574	-0.1605	-0.0818	-0.0874	-0.1484	-0.2314	-0.0896	-0.142	-0.0181	-0.2364	0.0375	0.0773	0.0207
Dlg3_HEMI_tm1a	% change	NA	-0.1121	0.0079	-0.0854	-0.0088	-0.0722	-0.2219	-0.1586	0.0057	-0.2333	-0.1229	-0.2644	-0.196	-0.0691	-0.0685	-0.0987	0.3182	0.0874	-0.0167	0.0979	-0.0767	-0.1136	-0.0568	-0.105	0.2536	0.0678	-0.1315	-0.1206	-0.2787	-0.2658	-0.0988	-0.0101	-0.2503	-0.1409	-0.2078	-0.1339	-0.0726	-0.1271	-0.0519	-0.0577
Dlg4_HOM_tm1e	% change	NA	-0.0906	-0.5665	-0.1127	0.0187	-0.1006	0.0553	0.0156	0.1193	-0.0427	-0.1624	-0.2038	0.0404	-0.0421	0.0191	-0.0477	-0.4633	0.1078	-0.22	-0.069	-0.1107	-0.1368	-0.1141	-0.0536	0.2094	-0.0123	0.0939	-0.0535	-0.0707	-0.0668	-0.0515	0.0876	0.0755	0.0707	0.0771	0.0152	-0.0188	-0.0781	-0.1273	-0.0235
Dlgap4_HET_tm1b	% change	NA																																								-12.3512	0.24975	-13.3413	-10.2124	-2.03069	-8.77223	-9.37047	-9.67456
Dlk1_HOM_em1	% change	NA	0.0355	0.4128	0.1038	0.0252	0.0556	0.0386	0.0368	-0.0076	0.0379	-0.0345	-0.0348	-0.0033	0.0422	-0.0172	-0.0217	-0.1178	-0.0638	0.1157	0.0422	0.0912	0.0377	0.0535	0.0455	0.1481	-0.0862	-0.0393	-0.0552	0.0025	0.1384	0.0693	-0.1344	-0.0589	-0.0571	-0.1247	0.0829	-0.1332	-0.0211	0.0577	-0.0347
Dmgdh_HOM_tm1a	% change	NA	0.0476	0.5004	-0.007	0.0312	0.0355	0.0719	-0.0061	-0.1194	0.1233	-0.0224	-0.0129	-0.149	0.0413	0.0437	-0.0062	-0.0742	-0.215	-0.1124	-0.0559	-0.0352	-0.0511	-0.008	0.0125	0.0126	-0.0389	-0.1242	-0.0125	0.1955	0.0181	0.0062	-0.0318	-0.0259	-0.01	0.0243	-0.0298	-0.0067	0.076	-0.0556	-0.044
Dmxl2_HET_tm1a	% change	NA	0.0905	0.331	0.0454	0.0227	0.0502	-0.0931	0.0265	-0.0515	-0.0507	0.0649	0.0592	0.0299	0.0346	0.0501	0.0881	0.0732	0.0237	0.1825	0.0848	0.0522	0.0717	-0.0118	0.1191	0.0206	0.3066	-0.0962	0.0717	-0.0276	0.0889	0.1139	0.2338	0.2059	0.1034	0.1478	-0.0165	0.1692	0.0716	0.0345	0.118
Dnah17_HOM_tm1e	% change	NA	-0.0306	-0.0108	-0.0142	-0.0652	0.031	0.0169	-0.003	-0.1264	0.13	-0.0708	-0.0252	-0.0887	-0.0074	-0.0322	-0.0158	0.4179	0.1561	-0.0066	-0.0515	0.0742	0.088	0.0873	0.081	-0.003	-0.0539	0.012	-0.0571	0.0117	-0.0971	0.0185	-0.0501	-0.0077	-0.0459	-0.0882	0.0429	0.0155	-0.0506	-0.0262	-0.0436
Dnajc8_HET_tm1b	% change	NA	0.0431	0.1081	0.0189	-0.0277	0.0472	0.0105	0.0256	-0.0729	0.0398	0.0694	-0.0094	0.0613	-0.0056	0.0241	0.0122	-0.0884	-0.113	0.0244	0.0261	-0.0263	-0.0288	0.0542	0.1053	0.0147	-0.1214	0.1083	-0.0449	-0.0439	0.1045	0.0132	0.0129	0.0722	0.0663	0.0526	0.0974	0.0197	-0.0319	0.0279	0.0572
Dnase1l2_HOM_tm1.1	% change	NA	NA	NA	NA	NA	NA	NA	NA	NA	NA	NA	NA	NA	NA	NA	-0.0092	-0.1806	0.0457	-0.0007	0.0235	0.0214	0.0106	-0.0009	0.009	-0.0973	-0.2864	-0.0021	0.1191	-0.1209	-0.1907	-0.0788	0.0396	0.078	0.0589	0.0214	-0.056	0.0249	-0.0304	-0.0137	0.011
Dnase1l2_HOM_tm1.1	% change	NA	-0.046	-0.7177	-0.0042	0.0158	-0.0097	0.0643	0.0566	0.1409	0.0358	-0.1105	-0.0073	0.0827	-0.0111	0.0044	-0.0427	-0.622	-0.1316	-0.0219	-0.0272	-0.0111	-0.1003	-0.0089	-0.0158	-0.0024	-0.1743	-0.0055	-0.0467	-0.004	-0.1779	-0.1022	0.1252	0.1648	0.0971	0.1532	0.0524	0.0139	-0.0427	-0.0125	0.0379
Dnmt3a_HOM_tm1a	% change	NA	0.0462	-0.0067	0.0185	0.02	0.0207	-0.0524	0.0126	-0.0157	-0.0107	0.1245	0.065	0.0902	0.0066	0.0259	0.0269	0.0999	0.277	0.038	0.0493	0.0363	-0.0022	0.055	0.0077	0.0724	-0.1863	0.1239	0.0352	-0.0466	0.1895	0.075	0.0644	-0.0572	-0.0287	-0.0831	0.1926	-0.0012	-0.0056	0.0453	0.0114
Dnpep_HOM_tm1e	% change	NA	0.0897	0.1836	-0.0306	-0.0048	-0.0393	0.0399	0.0455	-0.0069	0.145	0.0557	0.0755	-0.0141	0.0247	-0.0405	0.0462	0.0966	0.1566	-0.0069	0.0154	0.0325	-0.0595	-0.0481	0.0493	-0.053	-0.0364	0.0428	0.0563	-0.0178	0.1107	0.0615	-0.0442	0.0439	0.0195	-0.074	-0.0874	0.0671	-0.0382	-0.0258	-0.04
Donson_HET_tm1a	% change	NA	-0.071	0.9097	-0.1064	-0.0533	-0.004	-0.0883	-0.0327	-0.3076	-0.0082	-0.0402	-0.0462	-0.1077	-0.0362	-0.0151	-0.044	0.3145	0.327	-0.1758	-0.0831	-0.1169	-0.0885	-0.0265	0.0616	0.076	-0.1734	-0.057	-0.0889	-0.2536	-0.0231	-0.1103	0.0788	0.1093	0.0992	0.025	0.1119	0.0384	-0.1287	-0.0978	-0.0825
Dopey2_HOM_tm1a	% change	NA	-0.0518	-0.1116	-0.0641	-0.0118	0.0178	-0.0835	-0.0678	-0.0081	-0.0013	-0.0143	-0.0833	-0.2144	-0.0197	-0.0203	-0.0281	0.0098	0.14	-0.0043	0.0261	0.0379	-0.0341	-0.0381	-0.0434	0.0897	-0.1446	-0.051	-0.0715	-0.0925	-0.1725	0.0108	0.0263	-0.0332	-0.006	-0.1589	0.0365	-0.0568	0.0608	0.0126	-0.0537
Dph2_HET_tm2	% change	NA	0.0354	-0.4817	0.0484	-0.0333	0.0117	0.0142	-0.0426	-0.0338	0.0364	-0.0274	-0.0443	0.1967	-0.0145	-0.0348	-0.0101	-0.1402	-0.2016	0.0433	0.0036	-0.0105	-0.1009	-0.0415	-0.0725	-0.0589	0.2323	-0.0509	0.0601	-0.1215	0.1071	-0.0127	-0.0476	-0.0791	-0.0585	-0.0945	-0.041	-0.091	0.0412	0.03	-0.0098
Dph6_HOM_tm1a	% change	NA	0.0207	-0.1941	-0.0139	-0.0119	-0.0253	0.0571	-0.04	-0.039	0.1144	0.1629	0.0491	-0.0144	-0.0244	-0.0711	-0.0549	-0.1923	0.0097	-0.0814	-0.0598	-0.0479	-0.0492	-0.0167	-0.0464	0.0603	-0.1026	-0.0465	-0.0461	-0.0095	0.0615	0.1006	0.0879	-0.1982	-0.1202	-0.1159	-0.0664	-0.1158	-0.0299	-0.0116	-0.0386
Dpm1_HET_tm1b	% change	NA	-0.0025	0.2481	0.0141	0.0017	0.0037	-0.01	-0.0079	0.0234	-0.0478	0.0525	-0.0089	-0.0323	-0.0154	-0.0128	-0.0405	0.1898	0.0816	-0.0702	-0.031	-0.0904	-0.1461	-0.0809	-0.1146	-0.0467	0.1247	-0.1026	-0.0652	-0.0426	-0.0263	0.0364	-0.0573	-0.142	-0.119	-0.0376	-0.0164	-0.0397	0.0163	-0.0554	-0.0146
Dppa1_HOM_tm1a	% change	NA	-0.0713	-0.2009	0.0024	-0.0119	-0.0356	-0.0488	-0.1115	-0.2015	-0.0214	0.0171	-0.0135	0.033	-0.031	-0.0524	0.019	0.474	-0.0217	-0.0249	-0.042	-0.0093	-0.1281	-0.0574	-0.0369	-0.0003	-0.0239	0.0095	-0.0308	-0.0092	-0.0415	-0.0843	-0.0654	-0.0148	-0.0224	-0.0366	-0.0845	0.0488	0.0722	-0.0723	-0.0752
Dpy30_HET_tm1a	% change	NA	0.0017	-0.247	-0.108	-0.0055	-0.0546	-0.1193	0.0397	0.076	-0.0471	0.1462	-0.0546	0.1192	-0.0128	-0.0414	0.0277	-0.1213	-0.204	0.0769	0.0494	0.0234	-0.0187	-0.0025	-0.0655	-0.0599	-0.229	0.1493	-0.0516	-0.0958	0.1674	-0.0663	-0.0846	-0.1121	-0.084	-0.0332	-0.1682	-0.1419	0.1625	0.0585	0.0732
Dsc2_HOM_tm1e	% change	NA	-0.0434	-0.4718	-0.0629	-0.0078	-0.0502	-0.109	-0.0763	0.1758	-0.1183	-0.0629	-0.0939	-0.0721	-0.0064	-0.0313	-0.0512	-0.3765	-0.2674	-0.1431	0.0105	-0.0886	-0.1518	-0.0722	-0.1021	-0.1493	0.0099	-0.1449	-0.0229	-0.0968	-0.2151	-0.0919	-0.116	-0.0439	-0.0348	0.0604	-0.0399	-0.0339	0.0674	-0.0564	-0.0262
Dscc1_HET_tm1a	% change	NA	-0.0629	0.0193	-0.1145	-0.0377	-0.0135	-0.0456	-0.0213	-0.0842	0.0342	-0.0136	-0.0923	-0.0329	-0.0089	-0.1103	-0.0369	-0.1109	-0.0056	-0.1672	-0.05	-0.0893	-0.0725	0.0538	-0.0755	0.022	-0.3222	-0.1478	0.0294	-0.1495	-0.0121	0.0234	-0.017	-0.0237	-0.0383	-0.1426	0.2966	-0.1811	-0.2129	0.0332	-0.0477
Dscc1_HOM_tm1a	% change	NA	0.0073	0.3943	0.0597	0.0058	0.0013	0.1242	0.0097	-0.0932	0.0996	0.0264	-0.1123	-0.2021	0.0041	-0.057	-0.0397	0.2717	0.1626	-0.0376	0.0328	-0.07	0.0955	0.0637	0.1951	-0.0181	-0.0694	-0.1849	0.0014	0.0465	-0.0698	-0.0051	-0.0278	-0.0375	-0.0265	0.0101	0.0308	0.0808	-0.031	-0.0255	-0.0396
Dsg1b_HOM_tm1a	% change	NA	0.0575	-0.2894	0.0926	0.06	0.0253	0.1399	0.0256	0.248	-0.0323	0.1625	0.1019	0.1226	0.0552	0.0443	0.0753	-0.3699	0.1166	0.0078	0.0272	-0.0312	0.1146	0.0979	0.1734	0.1047	0.0096	0.2466	0.0684	0.0295	0.1444	-0.0412	0.1537	0.2061	0.1521	0.2144	0.0471	0.0113	-0.0285	-0.0488	0.0351
Duoxa2_HOM_tm1b	% change	NA	-0.1348	-0.6815	-0.0995	-0.0325	-0.0381	-0.1599	-0.079	0.0158	-0.0853	-0.1659	-0.2901	0.0011	-0.0495	-0.0637	-0.0631	-0.568	-0.4697	0.0516	0.0217	0.0231	-0.3412	-0.1359	-0.4093	-0.2827	-0.0653	0.0926	-0.2807	-0.1017	-0.1132	-0.0982	-0.1468	-0.1592	-0.0709	-0.1352	-0.1499	-0.2314	-0.1409	0.0698	0.0433
Dusp1_HOM_tm1	% change	NA	0.0843	0.1286	0.033	0.0225	0.0797	0.0069	0.0159	0.0031	0.0949	0.1336	-0.0036	0.1661	0.0879	0.0751	0.041	-0.1785	-0.1884	0.0412	0.0366	0.0652	0.031	0.0162	0.0775	0.0442	-0.0337	0.0663	-0.1033	-0.0299	0.0755	0.0208	-0.0618	0.0612	0.0276	-0.0341	-0.0138	0.1047	0.0881	0.0753	0.0792
Dusp26_HOM_tm1a	% change	NA	-0.093	-0.2279	-0.1048	-0.0243	-0.0651	-0.147	-0.0694	-0.096	-0.1248	-0.069	-0.1881	-0.1814	-0.1269	-0.0524	-0.0531	-0.249	0.0606	0.0377	-0.0065	-0.0985	-0.2593	-0.0434	-0.1413	0.0569	0.3124	-0.1073	-0.0977	0.0858	0.0001	-0.0204	-0.1535	-0.1209	-0.0391	-0.0025	-0.0817	-0.1303	0.0087	-0.0645	-0.0225
Dusp3_HOM_tm1b	% change	NA	-0.0858	0.2417	-0.0634	-0.0325	-0.0208	-0.0559	-0.0462	-0.0506	-0.066	-0.0146	-0.005	0.0075	-0.0524	-0.0275	-0.0714	-0.0209	0.11	-0.078	-0.0502	-0.0891	-0.0938	-0.0486	-0.0673	-0.0669	0.1462	-0.0126	-0.0937	-0.0582	-0.0979	-0.0496	0.1157	-0.0211	-0.0074	0.02	0.1065	-0.031	-0.0335	-0.0426	-0.0651
Dusp4_HOM_tm1a	% change	NA	0.1439	-0.2527	0.11	0.0606	0.1036	0.0224	0.0052	0.1953	0.0288	0.2363	0.0908	0.2754	0.0385	-0.009	0.0719	-0.3165	-0.0494	0.0597	0.0517	0.047	0.1892	0.1055	-0.0184	0.182	0.3501	-0.0666	0.112	0.0371	-0.0622	0.059	0.1779	0.0886	-0.0124	0.1653	0.1012	-0.0012	-0.0115	0.1164	0.0716
Dusp5_HOM_tm1a	% change	NA	-0.0157	0.4374	-0.0191	-0.0081	-0.0427	-0.0544	0.0211	-0.216	-0.0051	0.0039	0.0125	-0.0995	-0.006	-0.0222	-0.0337	0.3845	0.3095	-0.0141	-0.0047	-0.0083	-0.2356	0.0407	0.0672	0.0673	-0.083	-0.0869	-0.0113	-0.0425	0.1223	-0.0627	-0.0709	0.0017	0.0302	0.0449	0.124	-0.1055	0.0105	-0.0405	-0.0467
Dync1i2_HET_tm1a	% change	NA	0.0438	0.0365	-0.0334	0.0347	0.029	-0.0275	0.0021	0.0217	0.0531	0.1369	-0.0827	0.1012	0.0453	-0.0151	0.0238	0.207	0.1157	0.0595	0.0553	0.003	0.0751	0.0394	0.0416	0.175	-0.3107	0.1646	-0.08	-0.1384	0.0078	0.0235	0.0955	0.0416	0.0216	-0.035	0.1277	0.0072	-0.0793	0.0298	-0.0164
Dynll1_HET_tm1	% change	NA	0.0575	-0.3014	0.0652	0.0588	0.0613	0.1666	0.0413	0.1571	0.0782	0.0269	-0.0339	0.0029	0.0364	-0.0399	0.0524	0.0791	0.1014	-0.0431	-0.0156	-0.032	-0.1094	-0.0248	-0.0358	0.0197	-0.126	0.0064	0.0264	0.0121	0.0213	-0.1212	0.0913	-0.0086	-0.0423	0.039	0.0008	0.0153	-0.0018	0.0044	0.002
Dynlrb1_HET_tm1a	% change	NA	-0.0073	-0.0888	-0.0781	0.0072	-0.0755	-0.0163	0.0043	0.0727	0.0012	0.0452	-0.0864	0.0582	-0.0486	-0.0466	-0.0076	0.0469	0.0329	-0.0316	0.0055	-0.1322	-0.1132	0.0334	0.0802	-0.055	-0.1004	0.0474	0.0344	0.0669	-0.041	-0.0634	-0.0404	0.0865	0.0286	0.0696	-0.0762	-0.0095	-0.0272	-0.0295	0.013
Dynlrb2_HET_tm1a	% change	NA	0.0515	0.4992	0.0003	-0.0259	0.0169	0.019	-0.0684	-0.1957	0.0688	0.3296	0.0634	-0.085	0.0416	0.0279	-0.0339	0.5436	0.0767	-0.0129	0.0036	-0.024	0.071	-0.0115	0.0841	0.0083	-0.0729	-0.1226	0.0087	-0.0986	-0.0274	-0.1104	-0.0354	-0.0161	0.0097	0.021	-0.0015	0.0067	-0.1123	-0.0652	-0.0526
Ears2_HET_tm1a	% change	NA	-0.0353	-0.5143	-0.0097	0.0001	0.0236	-0.1302	-0.0705	0.1559	-0.2156	0.0275	-0.1155	0.029	-0.0206	0.014	0.0443	-0.1954	-0.1629	0.1155	0.0391	-0.0276	-0.0771	0.0194	-0.0468	-0.0678	0.1816	0.008	0.0913	-0.1525	0.0508	-0.0373	-0.037	-0.0592	-0.0714	-0.0313	0.0495	-0.2325	-0.0656	0.1374	0.0558
Eci3_HOM_tm1b	% change	NA	-0.0205	-0.0312	0.0012	0.0228	-0.0173	-0.0081	-0.041	0.1508	-0.0623	-0.0101	-0.0062	-0.0717	-0.0115	0.0129	0.002	-0.1364	0.324	-0.1052	-0.0236	-0.1088	-0.0756	0.0279	0.0324	-0.1073	-0.1258	0.0917	-0.1142	-0.192	-0.0238	-0.1218	0.065	0.0126	-0.0027	-0.0562	0.1236	0.0518	-0.0612	-0.0388	0.004
Edc4_HET_tm1a	% change	NA	-0.0334	-0.2572	-0.1035	-0.0314	-0.0401	-0.0837	-0.0365	0.0196	-0.0766	0.1199	0.0126	-0.0899	-0.0165	-0.0073	-0.0995	-0.3505	0.0698	-0.1864	0.0059	-0.1165	-0.0608	0.0384	-0.0759	0.1291	-0.1495	0.0216	-0.0482	-0.2682	0.0665	-0.0598	-0.1943	-0.0341	0.0339	0.0785	-0.1236	-0.1079	-0.0637	-0.1131	-0.0462
Eef1akmt1_HOM_tm1a	% change	NA	-0.0661	-0.0749	-0.1678	-0.0685	-0.1137	-0.0652	-0.0245	-0.1162	-0.055	0.0733	-0.1607	0.0242	-0.0166	-0.0411	-0.071	1.1471	-0.0155	-0.065	-0.0517	0.0171	-0.0885	-0.006	-0.0402	-0.0329	0.0409	0.1485	-0.137	-0.1476	-0.1978	-0.1247	0.068	-0.0089	0.0043	-0.0274	0.208	-0.0628	-0.1325	-0.0734	-0.0299
Egfr_HET_tm1a	% change	NA	-0.0571	-0.1535	-0.0108	-0.0293	-0.0493	0.0596	0.0138	0.0373	0.0435	-0.0407	-0.0186	0.2039	-0.0258	-0.0212	0.0072	0.0637	0.0083	0.0288	0.0298	-0.0816	0.0694	0.1121	0.1292	0.0977	0.5604	0.0974	0.0455	0.2631	0.1601	0.0264	0.1137	0.1578	-0.0016	0.0988	0.1115	0.1543	-0.0975	-0.0663	0.0307
Ehbp1l1_HET_tm1a	% change	NA	0.0432	-0.0809	0.0308	0.0482	-0.0077	0.0034	0.0567	0.1156	-0.0096	0.0621	0.0518	-0.0559	0.0161	0.04	0.089	-0.4224	0.1874	0.0666	0.0308	-0.0058	-0.0208	0.0314	-0.0112	0.039	0.0675	0.2181	0.0269	-0.0233	-0.032	-0.0232	0.18	0.1554	0.1161	0.0854	-0.0381	-0.0251	-0.0077	0.0518	0.0971
Ehd1_HET_tm1a	% change	NA	NA	NA	NA	NA	NA	NA	NA	NA	NA	NA	NA	NA	NA	NA	-0.009	-0.3168	-0.0848	0.1372	0.0645	0.0336	0.1398	0.064	0.0953	0.0681	0.0029	-0.0449	0.0478	0.008	-0.0185	0.0627	-0.0433	-0.0509	-0.028	-0.0051	0.0284	-0.0004	-0.0076	0.0281	-0.0206
Ehmt1_HET_tm1b	% change	NA																																								-4.49715	-1.89309	-4.52686	-4.18382	-1.18258	-7.34404	-9.25328	19.1524
Eif2b2_HET_tm2a	% change	NA	-0.0122	-0.2731	0.0287	-0.0072	0.0938	0.0661	0.0268	-0.0694	-0.1775	-0.0846	0.0464	-0.0376	0.0206	-0.0088	0.0023	-0.0872	0.0959	-0.0673	-0.0105	-0.0367	0.0541	0.0651	0.136	-0.0959	0.005	-0.0859	0.0576	-0.2654	-0.0233	-0.0161	-0.0041	0.0666	-0.0153	0.0011	-0.0436	0.0975	0.079	-0.0814	-0.005
Eif2s3x_HEMI_NA	% change	NA																																								-3.58396	-1.26161	-1.16571	-3.46685	-4.96	3.36387	-2.86143	-12.5238
Eif3h_HET_tm1a	% change	NA	-0.0066	0.6963	-0.045	-0.0063	0.0161	-0.0029	-0.0121	-0.0566	0.0265	-0.0226	-0.0087	0.1357	-0.0242	0.0531	-0.0426	2.4273	0.5288	-0.0948	-0.0384	-0.0257	-0.0207	0.0089	0.011	0.0892	0.1286	-0.0217	-0.043	-0.0951	0.0606	-0.0668	-0.1219	-0.0449	-0.0346	-0.0793	0.0396	0.0007	0.0809	-0.0926	-0.0553
Elac2_HET_tm1b	% change	NA	-0.0457	0.1039	-0.0813	0.0011	-0.0535	0.041	0.0786	0.0295	0.0705	-0.1178	-0.0983	-0.1667	-0.014	0.0082	-0.0032	-0.1737	-0.1272	0.0397	0.0141	0.0588	-0.0106	0.0031	-0.0317	-0.0876	-0.2119	0.0287	0.005	-0.0008	-0.0183	-0.0174	-0.0406	0.0206	0.0263	-0.0969	-0.0998	0.1018	0.0672	0.0037	0.0181
Elk4_HOM_tm1a	% change	NA	0.0466	-0.1216	0.1635	0.0465	0.0311	0.0877	0.0798	0.0169	-0.0962	0.0007	-0.0369	0.0201	0.0086	-0.0255	0.0922	0.1233	0.0283	0.2102	0.0766	0.099	0.1182	0.1055	0.0008	0.0585	0.0064	0.0344	0.1125	-0.0107	-0.254	-0.0012	0.1389	0.0637	-0.0015	0.0109	0.0804	-0.0967	0.0036	0.1287	0.0477
Ell2_HOM_tm1a	% change	NA	0.0166	0.0256	0.087	0.0147	0.0619	0.0427	-0.0472	0.0053	0.0562	-0.0331	0.0322	-0.0859	0.0287	-0.0166	-0.0124	0.3379	0.0436	-0.0136	-0.0096	0.0742	-0.0207	0.0492	0.0623	0.0931	0.0367	-0.0523	-0.0019	0.0004	-0.1939	-0.0638	-0.078	-0.0558	-0.0469	-0.0427	0.021	-0.0022	0.1055	0.0265	-0.0046
Ell2_HOM_tm1b	% change	NA	-0.0065	-0.5394	0.0861	0.0476	-0.0067	0.003	-0.0085	0.2197	-0.1411	0.0678	-0.1254	0.0504	-0.0068	-0.0043	0.0479	-0.0214	0.0702	0.0659	-0.003	-0.0024	-0.0965	-0.042	-0.0313	-0.0022	0.3438	0.0209	-0.0039	-0.1595	-0.0838	-0.0848	0.1668	0.0957	0.0343	0.1079	-0.0442	0.0483	-0.0316	0.0581	0.0822
Elmo1_HOM_tm1a	% change	NA	-0.0506	0.0249	0.117	-0.0268	-0.005	-0.0871	-0.0256	-0.1854	-0.0155	0.0741	0.055	0.038	-0.0118	0.0167	0.002	0.0558	0.0562	-0.0154	-0.0113	-0.0487	-0.0549	-0.0529	0.1269	0.1587	-0.0258	-0.085	0.0564	0.0656	-0.0031	-0.1214	0.1249	0.0669	0.0242	0.0875	0.2534	0.1056	-0.0525	-0.0005	-0.0149
Emcn_HOM_em1	% change	NA																																								2.58846	1.20475	1.20322	1.10037	-3.59751	1.31671	-0.361166	-2.21454
Eml1_HOM_em1	% change	NA																																								1.95344	-0.756652	1.14088	6.74041	-8.40251	10.9564	9.82001	-50.2704
Enc1_HOM_tm1a	% change	NA	-0.1319	1.2009	-0.0825	-0.0218	-0.0508	-0.2014	-0.1437	-0.1338	-0.0916	-0.1517	-0.3583	-0.23	-0.0693	-0.0188	-0.0133	0.6632	0.2008	0.0137	0.0575	-0.068	0.0137	-0.0354	0.0589	0.3957	0.1984	0.1452	-0.0514	0.0055	-0.0895	-0.1621	0.1729	0.0648	0.119	0.0362	0.0268	-0.007	-0.0964	-0.1099	-0.0011
Endou_HOM_tm1	% change	NA	0.002	0.3867	0.0101	-0.0039	-0.0275	-0.0383	-0.0708	-0.0701	-0.0269	-0.0074	-0.0592	-0.0831	0.0218	0.0009	0.0215	0.3792	0.077	-0.0168	-0.02	0.0025	-0.0649	-0.0045	0.002	-0.1005	0.0614	-0.0933	0.0131	0.0727	0.1254	-0.0177	-0.0472	-0.0253	-0.0384	-0.0595	-0.1183	0.0663	0.0912	0.0073	-0.0687
mir34a_HOM_tm1	% change	NA																																								-9.30297	-7.57253	-1.26342	-3.90616	-2.44219	-7.3151	-8.56753	14.587
Entpd1_HOM_tm1a	% change	NA	-0.1096	-0.3427	-0.0978	-0.038	-0.0472	-0.049	-0.0463	0.0517	-0.0722	-0.2066	-0.0757	-0.0549	-0.048	-0.0051	-0.0645	-0.1948	-0.1814	0.0174	-0.0215	0.0012	0.0094	0.1074	-0.0163	0.1376	0.393	-0.0301	0.0056	0.012	-0.0107	0.0037	0.1986	-0.0581	-0.1027	0.032	0.1581	-0.0927	-0.1716	-0.0088	-0.0278
Entpd6_HOM_tm1a	% change	NA	-0.023	-0.1064	0.0174	0.0062	-0.0466	-0.0951	-0.0161	0.005	0.0621	0.0117	0.0297	0.1947	-0.01	-0.0209	-0.0446	0.2221	-0.1734	0.0056	-0.0417	0.0377	0.0495	0.0411	-0.0242	-0.0645	-0.0275	0.1041	0.036	-0.0629	0.1334	-0.0743	-0.067	-0.1287	-0.0695	-0.0786	0.261	-0.099	0.0133	0.0011	-0.0036
Eps15_HOM_tm1a	% change	NA	NA	NA	NA	NA	NA	NA	NA	NA	NA	NA	NA	NA	NA	NA	-0.0031	0.2656	0.1094	0.1204	0.045	0.0034	0.1414	0.0487	0.115	-0.0471	0.0163	-0.0811	-0.1385	0.0418	-0.0411	-0.0117	0.0563	0.0098	0.0305	0.036	0.1011	0.0557	0.0146	-0.0186	-0.0418
Erlin2_HOM_tm1a	% change	NA	-0.0371	0.0234	-0.0472	-0.0019	-0.0598	-0.1247	-0.0654	-0.0819	-0.0762	0.0081	-0.1011	-0.0859	-0.0203	0.0134	-0.004	0.1056	0.0156	-0.0175	0.0115	-0.0874	-0.167	-0.0485	-0.0323	-0.0291	0.2168	-0.1376	-0.048	-0.0857	-0.0886	-0.0347	0.1579	0.0387	0.0224	0.0256	-0.0573	-0.018	-0.0092	-0.0923	-0.0039
Ermap_HOM_em1	% change	NA																																								0.220899	-0.71817	1.53549	0.445099	0.215457	-3.31827	0.0564045	42.6117
Erp44_HET_tm1a	% change	NA	-0.0907	-0.7306	-0.029	0.0027	-0.0405	-0.0813	-0.1009	0.2004	-0.1296	0.1383	-0.1064	-0.0203	-0.0522	-0.0082	0.0169	-0.1003	-0.2576	-0.075	-0.0402	-0.0833	-0.2084	-0.141	-0.1824	-0.1487	0.1987	-0.0059	-0.0121	-0.2571	-0.124	-0.1277	-0.0659	-0.0928	-0.0633	0.0221	-0.1747	-0.054	-0.0172	0.0126	-0.0501
Esco1_HOM_tm1	% change	NA	-0.0977	0.0748	-0.1442	-0.0375	-0.1196	-0.0904	-0.0061	0.024	-0.0397	-0.0185	-0.137	0.2271	-0.1021	-0.0917	-0.1091	0.2625	-0.221	-0.0716	-0.0054	-0.0595	-0.1126	-0.0569	-0.1505	-0.2008	0.2473	0.0734	0.0182	-0.0269	0.1062	-0.1002	0.0764	-0.0615	-0.1098	-0.0583	0.1942	-0.011	-0.0675	-0.0553	-0.013
Esco2_HET_tm1a	% change	NA	-0.0637	0.631	-0.1795	-0.085	-0.0703	-0.0864	-0.0185	-0.1509	-0.0581	-0.1395	-0.1401	0.1053	-0.0298	-0.002	-0.0397	0.3937	0.1189	-0.0838	-0.0208	-0.0802	-0.0575	-0.0162	0.1249	0.1416	-0.2413	-0.1518	-0.0964	-0.0035	-0.2545	-0.0528	-0.0891	-0.0801	-0.0161	-0.0537	-0.0271	0.0262	-0.0965	0.0098	0.0173
Espn_HOM_tm1a	% change	NA	-0.009	-0.1034	0.0145	0.0313	NA	0.0316	-0.0149	-0.0117	0.0262	-0.0883	-0.0382	0.0584	-0.0199	-0.0319	0.0013	0.317	0.0868	-0.038	-0.024	-0.0189	-0.0804	-0.0006	-0.0383	-0.0743	-0.0282	-0.0615	0.0625	-0.1076	-0.0418	0.0555	0.0121	-0.0003	-0.0415	0.0072	0.035	-0.0231	0.0344	0.0173	-0.0233
Etv3_HOM_em1	% change	NA																																								1.63258	-1.27055	3.64074	3.95289	2.2609	2.3227	-0.440261	13.5997
Evi5_HOM_tm1a	% change	NA	-0.0142	0.0618	0.0018	0.0266	0.0203	0.0584	0.0268	-0.0979	0.0756	0.0327	-0.1079	0.0048	-0.0067	-0.0178	-0.0122	-0.0284	-0.1207	0.0882	0.0255	0.107	-0.0507	-0.0244	-0.0431	-0.086	-0.0615	0.0327	-0.0348	-0.088	0.1074	0.0384	0.0674	-0.0299	-0.0223	-0.0058	-0.0934	-0.0066	-0.044	-0.0193	-0.027
Exo5_HOM_em1	% change	NA																																								-4.10392	1.08236	-3.04483	-1.78893	-0.48129	-7.84893	-8.49595	-1.45681
Exoc3_HET_tm2b	% change	NA																																								0.700166	-0.619721	-0.489805	-0.855771	3.73359	-3.36058	-1.39046	45.6443
Exoc3l2_HET_tm1b	% change	NA	-0.0017	0.0251	-0.0837	-0.0186	-0.0504	-0.115	0.0547	0.0191	-0.0004	0.0171	0.0059	-0.0176	-0.0044	-0.016	0.0335	-0.2756	-0.0303	-0.0512	-0.0053	-0.0144	0.1176	0.0405	0.0481	0.1537	-0.0453	0.076	0.0065	0.0563	0.0732	0.0366	0.0602	0.1121	0.0662	0.1037	-0.1239	0.0725	-0.0275	-0.0044	0.0027
Exoc3l2_HOM_tm1a	% change	NA	0.1023	-0.0493	0.0122	-0.0229	0.0499	0.0399	-0.025	0.065	0.0588	-0.0625	0.1278	0.1019	0.0206	0.0465	0.0713	0.1017	0.085	0.0218	0.0488	0.033	0.1717	0.0899	0.1286	0.1075	0.0911	-0.0559	0.0397	0.0019	0.0754	0.1031	0.0509	0.0916	0.0059	0.0649	0.0351	0.1038	0.0095	0.0416	0.0001
Exosc9_HET_tm1b	% change	NA	0.0228	0.2268	-0.0063	-0.0318	-0.0392	-0.0051	0.0195	-0.1041	0.0408	0.1069	-0.042	0.0178	-0.0038	-0.0094	-0.002	0.1459	-0.0746	0.0561	0.0022	0.0377	-0.1199	-0.0587	-0.0837	-0.1678	0.0565	0.0213	-0.0212	-0.0948	-0.0018	-0.0005	-0.0258	-0.0476	-0.0448	-0.0097	-0.0633	-0.0448	0.0089	0.0509	-0.0352
Ezh2_HET_tm1a	% change	NA	-0.0943	-0.2397	-0.0941	-0.0428	-0.0897	-0.1168	-0.0335	-0.0615	-0.0497	-0.1077	-0.124	-0.1518	-0.0481	-0.0027	-0.0655	-0.2682	-0.2251	0.017	0.0051	-0.0326	-0.1409	-0.0535	-0.1149	0.05	-0.2956	-0.0568	-0.0344	-0.0173	0.009	-0.0726	-0.0951	-0.1769	-0.1054	-0.1206	-0.0262	-0.1631	-0.1805	0.0228	-0.0215
Ezr_HET_tm2a	% change	NA	-0.0936	-0.2713	-0.0003	0.0073	0.0384	-0.0049	-0.0611	0.0049	0.0025	-0.1054	-0.0228	-0.0227	-0.0117	0.0402	-0.0295	-0.4901	-0.0911	0.0957	-0.0348	0.0701	0.0503	-0.0198	0.087	0.1024	0.2318	-0.0923	-0.0373	-0.0339	0.0026	-0.0245	-0.0223	0.1589	0.1106	0.0274	-0.0127	0.0747	0.13	0.0379	0.0442
F730043M19Rik_HOM_tm1.1	% change	NA																																								-12.9502	-6.0532	-8.18649	-5.79983	-4.09278	-12.2916	-9.80576	-3.3895
Fads3_HOM_tm1b	% change	NA	0.0118	-0.3087	0.0292	0.0016	0.0602	0.0861	0.0519	0.0561	0.1148	-0.0052	-0.0014	0.1261	0.0125	0.0168	0.0622	-0.2133	0.0576	0.0802	0.0304	0.0934	0.0305	0.0486	0.0658	0.1209	0.1264	0.1904	0.0632	-0.0943	-0.0564	0.1399	0.0228	0.0413	0.0294	0.057	0.0482	-0.0271	0.0643	0.0982	0.0092
Fahd2a_HOM_tm1a	% change	NA	0.0695	0.1129	-0.0537	-0.0033	0.0081	0.0962	0.0643	0.0253	0.096	0.0855	-0.0113	-0.2278	0.0399	0.0369	-0.0615	-0.1454	-0.141	-0.1103	-0.0508	-0.0466	-0.0223	-0.0375	0.0075	-0.1017	-0.251	0.018	-0.1697	-0.1729	-0.2152	-0.0769	-0.0294	0.0144	-0.0669	0.0208	-0.082	0.0945	0.0418	-0.049	-0.0489
Fam122c_HEMI_tm1b	% change	NA	0.01	-0.1333	0.0215	0.0106	-0.0387	-0.0076	-0.0251	0.0123	-0.0045	-0.0013	-0.0671	-0.1902	-0.0262	-0.0251	-0.086	-0.3489	-0.3875	-0.1147	-0.0288	-0.0551	-0.1215	-0.0877	-0.0931	-0.171	-0.1768	-0.1686	-0.0792	-0.115	-0.0447	-0.1091	-0.1868	-0.1594	-0.0885	-0.0648	-0.1292	-0.0431	0.0243	-0.033	-0.0996
Fam13a_HOM_em1	% change	NA																																								-0.199474	-3.00866	2.34107	0.50799	2.58085	0.677596	10.6828	27.0728
Fam160a1_HET_tm1b	% change	NA	0.0291	-0.1479	0.1232	0.0231	0.0779	0.0592	0.0277	0.0381	0.0158	-0.0918	0.0054	0.0883	0.0464	0.0149	0.059	-0.4858	-0.2829	0.1049	0.0104	0.0423	0.0948	0.0565	0.1085	0.0454	-0.0969	0.0012	0.0401	0.0696	0.0311	0.1008	-0.0886	0.0617	0.015	0.0198	0.0272	0.0482	0.0433	0.0707	0.0552
Fam163a_HOM_tm2b	% change	NA	-0.0215	-0.4512	-0.0382	-0.0163	0.0145	0.0332	0.0165	0.0794	-0.0106	-0.0166	0.0007	0.0949	0.0246	0.0469	-0.0075	-0.2121	-0.1564	0.0955	0.0383	0.0175	-0.0216	0.0171	-0.0489	-0.0873	-0.1433	0.1424	-0.0679	-0.1411	-0.0024	0.0353	-0.0741	-0.0745	-0.011	-0.0403	-0.0885	-0.1002	-0.0643	0.066	0.0498
Fam175b_HOM_tm1a	% change	NA	0.0281	0.12	0.0294	-0.006	0.053	0.0027	-0.0471	-0.0492	-0.0072	-0.0282	-0.0857	-0.1623	0.0205	-0.0325	0.0062	0.2817	0.3516	0.0753	-0.0256	0.1474	-0.1474	-0.0305	-0.108	-0.201	-0.1055	-0.1191	-0.0333	-0.0518	-0.1312	-0.0913	-0.0807	-0.2291	-0.1652	-0.1665	-0.0255	-0.1653	-0.0652	0.1368	-0.0102
Fam212b_HOM_tm1a	% change	NA	-0.0855	-0.1722	-0.1123	-0.0421	-0.0242	-0.0071	-0.0039	-0.0101	0.0179	-0.1086	-0.0719	-0.111	-0.036	-0.0313	-0.0271	-0.1923	-0.0357	0.0623	0.031	0.0174	-0.0553	-0.0049	-0.0981	0.0114	-0.1839	-0.1149	-0.0597	0.11	-0.091	0.0722	-0.0432	-0.0983	-0.0158	-0.095	-0.0794	-0.125	0.0097	0.0333	0.0142
Fam213b_HOM_tm1b	% change	NA																																								2.45886	-0.932259	0.118812	0.0557579	1.5105	-4.25694	-3.70225	28.3829
Fam46c_HET_tm1b	% change	NA	0.0074	0.254	-0.0203	-0.0213	-0.0002	-0.0383	-0.0117	-0.075	-0.0292	0.131	0.0388	-0.0961	0.011	0.002	-0.004	-0.1279	-0.1961	-0.0975	-0.0545	-0.0138	-0.063	0.0223	0.0039	-0.0294	0.2254	-0.0383	-0.0162	0.0595	-0.1451	0.0454	-0.0236	-0.0201	-0.0046	0.0347	-0.0638	-0.0628	-0.0206	-0.0027	0.0153
Fam47e_HOM_tm1a	% change	NA	0.0566	-0.2225	0.1178	0.0463	0.0217	0.0333	0.0136	0.1027	0.0058	0.0873	0.0473	0.1707	0.0274	NA	-0.0239	-0.314	0.1786	0.0527	0.0717	-0.0044	0.0066	0.0048	-0.1675	-0.0391	-0.1789	-0.0265	0.0281	-0.0225	-0.1479	0.0321	-0.1253	-0.0334	0.0082	0.0144	-0.0062	-0.0099	-0.0565	-0.0098	-0.0008
Fam69a_HOM_tm1a	% change	NA	-0.0166	0.4055	-0.0292	-0.0338	0.0262	0.0173	-0.041	-0.2085	0.0526	-0.0549	-0.0828	0.0459	-0.0339	0.0166	0.0192	2.4519	0.1258	-0.0551	-0.0294	-0.0582	0.0026	-0.0207	0.1468	0.209	-0.0397	-0.0421	0.0482	0.0526	-0.0632	0.0984	0.1176	0.1499	0.0972	-0.0166	-0.0403	0.1211	0.022	-0.1119	-0.0157
Fam71b_HOM_tm1a	% change	NA	0.0608	0.2795	0.0466	0.0366	0.0255	0.132	0.0601	0.0647	0.0319	-0.1017	0.0774	0.0151	0.0042	NA	0.043	-0.2363	-0.0684	0.0289	-0.0115	0.0294	0.1484	-0.0329	0.1252	0.1295	-0.015	0.0995	0.022	0.0795	0.1151	0.2311	0.0637	0.0847	0.0517	0.0121	0.056	0.0818	0.1127	0.0287	0.0309
Fam92a_HOM_tm1b	% change	NA	0.026	0.2219	-0.0693	-0.0608	-0.0015	0.0896	0.053	-0.0556	0.1659	-0.0426	0.0334	-0.0172	0.0007	0.0243	0.085	0.2016	0.1538	0.0745	0.0499	0.0492	0.1772	0.1602	0.1655	0.2711	-0.1816	0.1501	0.0916	-0.0375	0.1109	0.1883	0.0671	0.0834	0.0318	0.0584	-0.0065	0.0817	0.0093	0.0845	0.0148
Fam96a_HOM_tm2a	% change	NA	0.0563	-0.2574	0.0382	0.0392	0.0036	0.0097	0.015	0.0987	-0.0066	0.0589	0.0281	-0.0292	0.0166	0.0388	0.0297	-0.1322	-0.0134	-0.0588	0.0118	-0.0416	-0.0339	-0.0652	-0.0854	-0.111	-0.2566	0.045	-0.0481	-0.102	0.0938	0.0178	0.1198	0.0116	-0.0072	-0.0202	0.0004	-0.0223	0.1007	0.0148	0.0146
Fanci_HET_tm1a	% change	NA	-0.0002	-0.2208	0.0242	0.041	0.0038	0.0406	0.0649	0.0201	0.1192	0.0779	0.0399	-0.1439	0.0039	0.0103	0.0624	0.2551	0.1926	0.0153	-0.04	-0.0034	0.0464	0.0625	0.0311	-0.0083	0.0288	0.0592	0.056	-0.0122	0.0478	0.0749	0.161	0.0798	-0.0053	0.0696	0.134	0.0223	0.0691	-0.0009	0.0439
Farp2_HOM_tm1a	% change	NA	NA	NA	NA	NA	NA	NA	NA	NA	NA	NA	NA	NA	NA	NA	-0.0102	-0.0337	-0.0151	0.077	0.0419	-0.0199	0.0189	0.0181	0.0222	0.065	0.0619	-0.0583	-0.0396	0.0036	-0.0562	0.002	-0.0281	-0.0034	0.0154	0.0304	0.0681	0.0095	0.0562	-0.0056	-0.0023
Farsa_HET_tm2a	% change	NA	-0.1401	0.0272	-0.1461	-0.0561	-0.0698	-0.08	-0.034	-0.1284	-0.084	-0.041	-0.1216	-0.0148	-0.0623	-0.0703	-0.1627	0.1968	-0.2522	-0.1583	-0.0583	-0.0986	0.0639	-0.1016	-0.0756	-0.068	-0.0391	-0.0552	-0.1655	0.0037	-0.2808	-0.0236	-0.1959	-0.0907	-0.0785	-0.0763	0.0595	0.0291	-0.0546	-0.1307	-0.0858
Fbf1_HOM_tm1a	% change	NA	-0.0482	0.5888	-0.0386	-0.042	-0.0093	-0.0442	-0.0882	-0.0306	-0.1525	-0.0781	-0.0095	0.0504	-0.0077	-0.0029	0.0078	0.3028	0.0911	0.0752	0.0489	-0.0022	0.0555	0.0672	-0.044	0.2063	0.0473	0.1822	-0.0043	0.1014	0.0692	0.0093	0.2001	-0.0254	0.0122	-0.0399	-0.0823	0.0978	-0.0589	-0.0139	-0.0436
Fbxl7_HOM_tm1a	% change	NA	0.0123	-0.3385	0.0316	0.0018	0.0293	0.0025	-0.0388	-0.0133	0.0738	-0.0539	-0.01	0.0651	0.0361	0.0361	0.0393	-0.5421	-0.3096	0.041	-0.0043	0.0783	0.1196	-0.0414	0.1371	0.1264	-0.2012	-0.0586	0.0471	-0.0876	0.014	-0.0849	-0.0794	0.1123	0.0602	0.0202	-0.026	0.1409	-0.0168	0.0222	0.0783
Fbxo33_HOM_tm1b	% change	NA	-0.0017	-0.0933	-0.0276	-0.0158	0.0572	0.0426	-0.0137	0.1311	0.053	0.0059	0.0054	-0.1053	0.0292	0.0017	-0.0172	0.2989	0.0726	-0.0518	-0.0018	-0.0287	-0.0535	-0.0418	-0.0139	-0.0558	-0.0486	0.0678	-0.0048	-0.0703	0.0835	0.0307	0.076	-0.072	-0.0315	-0.0303	0.0299	0.0234	0.0547	-0.0504	-0.0129
Fbxo47_HET_tm1a	% change	NA	-0.0089	0.0835	0.0019	-0.0243	0.0011	0.0613	-0.0194	-0.0672	0.0324	0.0001	-0.0628	-0.1318	0.0062	-0.0195	-0.0715	0.0517	-0.1085	-0.0655	-0.0057	-0.0343	0.0848	-0.033	-0.0369	-0.1775	-0.1157	0.0355	-0.0776	-0.2267	-0.0613	-0.075	0.0489	-0.0973	-0.0714	-0.024	-0.0121	-0.0219	0.0764	-0.0323	-0.0193
Fbxo47_HOM_tm1a	% change	NA	-0.0274	3.4858	-0.0811	-0.0317	-0.0998	-0.1475	-0.0955	-0.5416	-0.2111	-0.0163	-0.0232	-0.0608	-0.0732	-0.0294	-0.0232	2.5582	0.1153	-0.1465	-0.0447	-0.0352	0.1011	-0.0058	0.0677	0.1306	0.1945	-0.1343	-0.0325	-0.1064	-0.2632	0.1036	-0.1753	-0.0618	-0.0392	-0.1274	-0.0886	0.0602	0.1167	-0.0282	-0.0047
Fbxo7_HOM_tm1a	% change	NA	-0.0379	0.029	-0.0692	-0.0062	-0.0857	-0.0451	-0.0259	-0.0821	0.002	-0.056	-0.04	-0.0709	-0.0125	-0.0736	-0.0304	0.7418	0.222	-0.0789	-0.0048	-0.1022	-0.1025	-0.0179	-0.0061	-0.0058	-0.0217	0.0412	-0.0099	-0.0472	-0.0125	-0.0384	0.0059	-0.0762	-0.0857	-0.0578	-0.0104	0.0349	0.0772	-0.0302	-0.0102
Fbxw26_HOM_tm1b	% change	NA	-0.004	-0.165	0.1191	0.0224	0.0008	-0.0584	0.0093	0.0573	-0.053	0.0701	0.0225	0.0347	-0.0098	-0.0258	0.0443	0.2663	-0.1596	-0.0281	0.0894	0.0654	-0.0669	0.0137	-0.011	0.2214	0.0727	0.1164	0.0457	-0.0413	0.0599	-0.0326	0.0477	0.0629	0.0653	0.0956	-0.081	-0.051	-0.0367	0.0353	0.0318
Fcho2_HET_tm1b	% change	NA																																								-0.598939	-0.0386117	-4.55788	-1.64718	2.74155	11.8021	11.2075	-35.9423
Fdft1_HET_tm1a	% change	NA	-0.0162	-0.2858	-0.0408	-0.012	-0.0247	0.025	0.031	0.106	0.0436	0.0301	-0.1331	-0.0025	-0.0092	-0.0168	0.0294	-0.637	-0.0211	-0.0815	-0.0377	-0.0473	-0.0002	-0.0305	0.033	0.2615	-0.0528	-0.0375	0.0825	0.0402	0.1434	-0.013	0.1155	0.159	0.1298	0.1053	0.0002	0.0898	0.083	-0.0386	0.0627
Fes_HOM_tm1b	% change	NA																																								3.59755	1.58109	5.66823	2.60126	5.37033	3.47108	-2.65876	-18.5121
Fgd4_HOM_tm1a	% change	NA																																								6.9131	4.87569	4.66009	2.43162	1.25261	0.249184	5.11904	-14.3474
Fgfbp1_HOM_em1	% change	NA																																								-6.91894	-2.23034	-3.69171	-4.31573	-3.73118	-4.69269	-11.0926	24.4907
Fggy_HOM_tm1a	% change	NA	0.0163	-0.0639	0.0384	0.0381	-0.0483	0.0593	0.0179	-0.0431	0.0553	-0.0101	-0.0152	-0.0218	-0.0013	-0.0552	0.0382	-0.1418	-0.0583	0.0921	0.0482	0.0317	-0.1319	-0.0486	-0.1608	-0.1008	-0.0397	0.0109	-0.0017	-0.0568	0.0203	0.067	-0.0328	-0.042	-0.0356	-0.0455	-0.0303	-0.0468	-0.0133	0.0509	-0.0112
Fignl1_HET_em1	% change	NA																																								-5.39053	-0.331807	-0.897504	-4.4536	-4.00422	-1.18091	-2.47853	-13.9662
Fkbp3_HOM_tm2a	% change	NA	-0.0955	0.0888	-0.0501	-0.0742	-0.0086	-0.0426	-0.0802	-0.0867	0.0216	-0.0732	-0.1787	-0.145	-0.0159	-0.0433	-0.0241	0.1483	0.0738	0.0158	-0.0443	0.0698	-0.0529	-0.051	-0.0885	-0.1005	-0.3696	0.0428	-0.0606	-0.1454	-0.1133	0.0722	-0.1488	-0.0934	-0.0777	-0.153	-0.0254	0.0196	-0.0215	0.0052	-0.0733
Fkbp7_HOM_tm2a	% change	NA	NA	NA	NA	NA	NA	NA	NA	NA	NA	NA	NA	NA	NA	NA	0.025	-0.4359	0.2858	0.1247	0.0556	0.0166	0.0317	0.057	0.0904	0.118	-0.0498	0.0739	0.0337	0.0646	-0.0002	-0.0699	-0.1842	0.0027	0.0561	0.032	-0.0679	0.0179	0.1165	-0.001	0.0137
Flvcr2_HET_tm1a	% change	NA																																								-1.93321	-1.2222	-1.72994	-1.37678	7.84546	1.65107	0.763924	7.98449
Fnip2_HOM_tm1a	% change	NA	0.0476	-0.1362	0.0505	0.006	0.0091	0.031	0.0243	0.0438	0.0147	0.0808	-0.009	-0.1609	0.0273	0.0433	-0.0182	-0.2047	-0.1822	-0.0089	-0.0597	-0.0129	-0.134	-0.0261	0.0402	-0.1797	-0.0598	-0.0104	-0.0752	0.0178	0.0251	-0.0141	-0.0218	-0.1315	-0.0501	-0.1003	NA	-0.1026	-0.0424	0.034	0.0666
Frmd7_HEMI_tm1a	% change	NA	0.0135	-0.161	0.0411	0.0169	0.0235	-0.1488	-0.0035	-0.0081	-0.0903	0.1456	0.1481	0.1571	-0.0195	-0.0443	0.0243	0.1918	0.0022	0.1767	0.0757	0.0556	-0.0894	0.0106	-0.1241	0.01	0.0365	0.1691	0.0068	-0.0293	-0.066	-0.065	0.0731	-0.0433	-0.0585	0.0406	0.0454	-0.0558	-0.0785	0.1125	0.0734
Frrs1_HET_tm1a	% change	NA	-0.0118	-0.5435	-0.0393	-0.0038	0.0443	-0.0195	-0.1268	0.1798	-0.1276	0.0123	-0.0074	0.1646	-0.0048	-0.0288	-0.0565	-0.1755	0.4402	-0.0513	-0.01	-0.0794	-0.0537	0.0291	-0.0476	0.0226	0.0164	0.0274	-0.0043	-0.187	-0.0733	-0.0652	-0.0516	0.0214	0.0184	0.0104	-0.0627	-0.0215	-0.0292	-0.0235	-0.0853
Fryl_HET_tm1a	% change	NA	-0.0692	0.0776	-0.114	-0.0802	0.0381	0.006	-0.032	-0.0673	0.0829	-0.0285	-0.0293	-0.0627	-0.0408	-0.0392	-0.0533	-0.1176	-0.0366	-0.1154	-0.0113	-0.041	0.1114	0.0573	0.1266	0.2434	0.0836	-0.094	-0.017	0.0178	-0.0737	0.0012	0.1599	0.0662	0.0074	0.1139	0.0769	0.1317	0.0265	-0.0159	-0.0261
Fryl_HET_tm1b	% change	NA	-0.0159	-0.193	-0.0043	0.0014	0.0702	0.0305	0.0116	-0.0822	0.0436	-0.034	-0.041	0.0247	-0.0143	-0.033	0.0304	-0.0023	0.0749	0.1235	0.0227	0.137	0.0041	0.0254	-0.0186	-0.0678	-0.0237	0.0219	-0.0243	-0.0636	-0.0159	0.0504	-0.0014	-0.0782	-0.0799	-0.0959	-0.0118	-0.0085	0.1078	0.13	-0.0121
Fundc1_HEMI_tm1a	% change	NA	NA	NA	NA	NA	NA	NA	NA	NA	NA	NA	NA	NA	NA	NA	0.0091	-0.6301	-0.0537	0.1054	0.0224	-0.0562	0.0432	0.0764	0.0633	-0.0446	-0.2651	-0.0334	-0.0323	0.0297	-0.0254	0.0908	0.0386	0.0089	0.0291	0.0335	0.1043	0.0316	0.0054	0.0006	0.0065
Fundc1_HEMI_tm1c	% change	NA	-0.1646	-0.0128	0.0241	-0.0487	-0.1003	-0.0711	0.0237	0.0248	-0.0124	-0.2566	-0.2382	-0.1426	-0.0132	-0.0052	-0.0841	-0.1084	-0.2993	0.0526	-0.0019	-0.0102	-0.0248	-0.0515	0.0448	0.0016	0.2514	-0.0587	-0.1052	-0.1686	0.0023	-0.0661	-0.0666	-0.0651	-0.0595	-0.1304	-0.0573	0.0183	0.0026	-0.0366	-0.0063
Fut2_HOM_em1	% change	NA																																								3.6678	3.38828	-0.847255	3.57153	-2.65229	5.27334	6.33323	-7.46903
Fut8_HET_em1	% change	NA																																								1.79701	0.0668697	-5.98241	0.394329	2.85296	-7.87091	-9.57109	34.0292
Fxyd3_HOM_tm1a	% change	NA	0.0542	0.2233	0.0141	-0.0337	0.0356	0.1012	0.0767	-0.0263	0.1291	0.1679	0.0523	-0.0243	0.0209	-0.0324	-0.0101	-0.2184	0.1972	-0.0699	-0.0401	-0.0132	-0.0262	0.0017	0.1047	0.0437	-0.038	-0.0928	0.0027	0.0229	0.056	-0.0188	-0.0025	0.0446	-0.0095	0.0376	0.0066	0.0931	0.0465	-0.0185	-0.0523
Fyn_HET_tm1a	% change	NA	-0.0398	-0.154	-0.0213	-0.051	-0.0142	-0.1153	-0.1029	-0.0976	-0.0322	0.0306	-0.0942	-0.1086	-0.0186	-0.072	-0.0559	0.3379	-0.2381	0.0216	0.0432	-0.0167	-0.1757	-0.0718	-0.1514	-0.2123	0.0564	-0.0334	-0.0839	-0.2021	-0.1616	-0.1319	0.0618	-0.1313	-0.0803	-0.0815	-0.1293	-0.08	-0.1081	-0.0537	-0.0614
Fzd6_HOM_tm2a	% change	NA	-0.008	-0.1829	0.0583	0.0306	0.0169	0.0176	0.0065	0.0153	-0.0242	0.072	0.0344	0.0128	0.0293	-0.0101	0.0106	0.1577	0.2116	0.0868	0.0273	-0.0018	-0.146	-0.0045	-0.0248	-0.0572	0.2399	0.0251	0.02	-0.1268	-0.0477	0.0339	-0.2283	-0.0206	0.01	0.0129	0.0117	-0.06	-0.0757	0.022	-0.018
G3bp2_HET_tm1a	% change	NA	-0.027	-0.1975	0.0088	-0.0335	0.0221	0.0472	-0.0127	0.0819	-0.0525	-0.0789	0.0323	-0.0355	0.0096	-0.0019	0.019	0.1452	0.0378	0.0431	0.0491	-0.0493	-0.0061	0.0112	0.0197	-0.0531	0.2092	0.168	-0.0139	-0.0149	0.0596	0.0128	-0.0919	0.074	0.0307	0.0953	0.3256	0.0521	-0.0204	-0.016	0.0241
Galnt18_HOM_tm1b	% change	NA	0.0348	-0.2481	-0.0265	-0.0198	-0.0287	-0.0033	0.0053	0.0027	0.035	0.0699	0.016	-0.0896	-0.0129	NA	0.0137	-0.2864	-0.327	-0.0209	-0.049	0.0337	-0.1966	-0.023	-0.0501	-0.1517	-0.0365	-0.033	-0.0452	-0.009	0.0938	-0.0046	-0.0033	-0.119	-0.1057	-0.0973	-0.1698	-0.0233	0.0208	0.0315	-0.0029
Galntl5_HOM_tm1b	% change	NA	0.0775	0.1134	0.0566	0.043	0.0226	0.0991	0.0564	0.0433	0.1106	0.0536	0.0398	-0.0906	-0.0299	0.0185	0.0468	0.555	-0.2068	0.0646	0.0101	0.021	0.0013	0.0405	0.135	0.039	-0.0643	0.0451	0.0087	-0.1156	0.1124	0.0088	-0.0758	-0.0452	-0.0227	-0.0603	-0.0187	0.0047	0.0969	0.0366	0.0034
Gas2l2_HOM_tm1a	% change	NA																																								-7.09723	-2.67495	-3.78011	-4.78414	-6.04914	-0.0127704	0.192068	-35.837
Gba2_HOM_tm1a	% change	NA	-0.0919	-0.8301	-0.0466	-0.0205	-0.0481	-0.049	0.0221	0.1952	-0.0899	-0.1576	-0.0449	-0.0235	-0.0808	-0.0235	-0.1199	-0.1533	-0.0865	0.0226	-0.0058	0.0364	-0.219	-0.0755	-0.2005	-0.045	-0.5136	0.0277	-0.1346	-0.2227	0.1269	-0.147	0.045	-0.3182	-0.157	-0.1752	-0.063	-0.3078	-0.1023	0.0171	-0.0564
Gbe1_HET_tm1a	% change	NA	NA	NA	NA	NA	NA	NA	NA	NA	NA	NA	NA	NA	NA	NA	0.0588	0.1799	0.2557	0.0554	0.0531	-0.0303	0.1267	0.0221	0.0351	0.016	-0.5366	0.1276	-0.0592	-0.1242	-0.0427	0.102	0.0023	0.0631	0.0656	-0.0555	-0.0078	0.146	-0.0207	0.0276	0.0619
Gbf1_HET_tm1a	% change	NA	0.0803	0.3989	0.0728	0.0653	0.0218	-0.0095	-0.0271	0.0138	-0.0497	0.0142	0.0575	0.0042	0.0492	0.0956	0.1068	-0.0233	-0.1872	0.1169	0.0613	0.0458	0.1152	-0.0126	0.0045	-0.0857	0.1713	0.0106	0.1067	-0.0374	0.1552	0.1239	-0.0739	0.1	0.0689	-0.014	-0.0085	0.0642	0.0444	0.0639	0.0546
Gbp3_HOM_tm1b	% change	NA																																								2.28946	0.241003	2.79746	0.864939	-2.55354	6.34589	2.9441	-21.6032
Gbp4_HOM_em1	% change	NA																																								4.15124	4.1559	1.79674	1.82931	1.32181	8.92443	8.82446	-9.63302
Gbp5_HOM_em1	% change	NA	0.0587	0.3534	0.0975	-0.0116	0.0475	0.1067	0.0085	-0.0521	0.0971	0.0048	-0.0015	-0.0546	0.0105	-0.0233	0.0812	-0.3844	0.0079	0.0891	0.0165	0.1112	0.0722	0.047	0.0497	-0.046	-0.1315	-0.0391	0.0331	NA	0.0748	0.2691	-0.0231	0.0805	0.0164	-0.1322	0.0486	0.0956	0.0483	0.0355	0.0607
Gclc_HOM_tm1a	% change	NA	NA	NA	NA	NA	NA	NA	NA	NA	NA	NA	NA	NA	NA	NA	0.0015	0.5098	0.2498	-0.0752	-0.0339	0.035	-0.143	0.0105	-0.005	-0.0158	0.3288	0.0644	0.0404	-0.0378	0.1727	0.0291	0.0032	-0.0578	-0.0486	-0.063	0.0522	-0.0228	0.0081	0.0385	0.0369
Gda_HOM_tm1a	% change	NA	0.0579	0.1716	0.0576	0.0064	0.0167	0.0724	0.0514	0.0168	0.0656	0.0422	0.0061	-0.1366	0.0242	0.0192	0.0708	0.0418	-0.0648	-0.0564	-0.079	0.0064	0.0414	0.0895	0.1729	0.2211	-0.0361	0.0943	0.0606	0.0706	0.1316	0.0809	0.0282	0.0265	0.0189	-0.0401	-0.0329	0.0645	0.1019	0.0358	0.0641
Gdap2_HOM_em1	% change	NA																																								0.490182	1.57931	-1.44582	-3.82231	-6.31613	-7.06253	-7.45989	-6.49345
Gdpd2_HEMI_tm1a	% change	NA	-0.0027	0.0477	-0.0272	-0.0348	-0.0248	0.029	0.028	-0.1461	0.1268	0.0133	-0.011	0.0367	0.062	0.0135	0.0263	-0.2835	0.0783	0.1294	0.0525	0.0793	0.1409	0.0167	-0.0531	-0.0528	0.0308	0.0647	-0.0562	0.1176	-0.069	0.1022	0.0517	0.116	0.0267	0.0294	0.0596	0.0787	0.0575	0.0146	0.0402
Gfm1_HET_tm1a	% change	NA	-0.0874	-0.3494	-0.0737	0.0072	-0.0381	-0.0945	-0.0613	0.1369	-0.1593	-0.0403	-0.0207	0.0135	-0.0973	-0.0682	-0.0975	-0.1625	-0.314	-0.089	-0.0403	0.0156	-0.2056	0.0355	-0.1393	-0.135	0.3318	-0.1044	-0.0056	-0.145	-0.1326	-0.1246	-0.0325	-0.2256	-0.1574	-0.0623	-0.0851	-0.3161	-0.1245	0.0052	-0.038
Gimap6_HOM_tm1a	% change	NA	-0.0248	-0.2361	0.0126	0.0097	0.0347	-0.0155	-0.0413	0.1405	-0.1082	-0.0472	0.03	-0.0459	0.0043	0.0056	0.0004	-0.1165	-0.1371	-0.0271	0.003	-0.0039	-0.0215	-0.0331	0.019	-0.0264	0.0186	-0.0945	0.0357	-0.0265	-0.0445	-0.0198	0.0953	0.0158	0.0256	0.0402	0.0419	0.0202	-0.0112	-0.0066	0.0034
Gldc_HET_tm1a	% change	NA	-0.0332	-0.1342	0.0795	0.0456	0.0211	-0.1374	-0.038	-0.1054	-0.0925	0.0087	0.0073	0.0745	-0.0145	-0.0059	0.0236	-0.1145	0.167	0.1425	0.0301	-0.0388	-0.1513	0.0339	-0.077	0.059	-0.0752	0.0863	0.039	-0.176	-0.058	-0.0646	0.0834	0.1082	0.0886	0.071	-0.0051	-0.005	-0.0778	-0.0679	0.0242
Gle1_HET_tm1a	% change	NA	-0.0171	-0.1771	-0.0546	0.005	-0.0239	0.0386	0.0052	-0.0196	0.0561	0.0049	-0.0971	0.0468	-0.0078	0.0167	-0.0102	0.0383	0.0376	0.0562	0.0163	-0.0406	0.0792	-0.0972	-0.0497	-0.1018	0.0283	0.0227	-0.0112	-0.1354	-0.075	-0.0065	-0.0225	-0.031	-0.0325	-0.0736	-0.0046	0.0652	-0.0172	-0.0123	0.0613
Glg1_HET_tm1a	% change	NA	0.029	-0.3581	0.006	0.0381	-0.0135	0.0739	0.0184	0.0996	0.0427	0.01	0.0811	0.0416	0.0043	0.0065	-0.0384	0.1288	0.085	-0.0112	-0.0236	-0.026	-0.0661	0.0133	-0.0201	-0.0828	0.0401	-0.0724	0.0088	-0.1064	-0.0318	-0.0001	-0.0065	-0.1152	-0.0668	-0.0642	-0.0954	-0.0463	-0.0538	0.0102	-0.0462
Glo1_HOM_tm1a	% change	NA	0.0428	0.0184	0.0237	0.0013	-0.0174	0.0539	0.0215	0.0436	0.0869	0.1055	-0.0626	0.15	0.0229	0.0673	-0.0148	-0.4279	-0.283	0.0651	0.046	0.0967	-0.0949	-0.0135	-0.0554	-0.2346	-0.0012	-0.0903	-0.073	-0.0464	-0.0314	0.0912	-0.1939	-0.0919	-0.0325	-0.078	-0.0533	-0.0531	0.0448	0.0625	0.0763
Glra4_HEMI_tm1b	% change	NA																																								-1.56332	-3.85121	-1.2609	-2.76341	3.98613	-9.60952	-5.97469	31.2334
Glt8d2_HET_tm1a	% change	NA	-0.0854	-0.0744	-0.0472	-0.0306	-0.0234	-0.0429	0.0093	-0.0092	-0.1217	-0.1346	-0.1076	-0.2298	-0.0431	0.0192	-0.0172	-0.1307	-0.2052	-0.0407	0.003	-0.0209	-0.1592	-0.0614	-0.0855	-0.1196	0.1182	-0.1041	-0.0511	-0.2054	-0.1387	-0.0774	-0.1278	-0.0887	-0.0418	-0.0558	-0.101	-0.1168	-0.1192	-0.0023	-0.0021
Glt8d2_HOM_tm1a	% change	NA	-0.0674	-0.2348	-0.11	-0.0548	-0.0427	-0.0439	-0.0144	-0.0967	-0.0167	-0.0419	-0.0276	0.0134	-0.0442	-0.0254	-0.0629	-0.1616	-0.0685	0.0616	-0.0139	0.0087	-0.1655	-0.0347	-0.1111	-0.2219	0.2292	-0.089	-0.0549	0.0752	-0.0692	-0.0671	-0.0348	-0.1149	-0.0737	-0.0444	-0.0535	-0.0927	0.1068	0.0022	-0.0442
Glyatl3_HOM_em1	% change	NA	0.0701	-0.0948	0.0855	0.023	0.0736	0.0689	0.0183	0.0325	0.0512	0.0188	-0.0192	0.0452	0.0333	-0.0267	0.0134	-0.1156	-0.1459	0.0396	-0.032	0.0714	0.0632	0.0433	0.0318	-0.0461	-0.1451	-0.0086	-0.0791	-0.042	0.0646	0.0912	-0.0542	-0.0735	-0.0558	-0.0491	-0.006	-0.0512	-0.0036	0.0864	-0.0255
Gm12253_HOM_tm1a	% change	NA	0.0092	-0.555	0.1373	0.0156	0.0779	0.0126	-0.0391	0.0624	-0.0391	-0.0129	-0.0234	0.1017	0.003	-0.0532	-0.0278	-0.5193	-0.3022	0.1444	0.0207	0.0827	-0.1097	-0.141	-0.1845	-0.157	-0.0919	-0.1204	-0.0696	-0.0976	-0.1594	-0.0005	-0.0642	-0.0857	-0.0295	-0.0681	-0.0503	-0.0744	-0.1119	0.0113	-0.0014
Gm13119_HOM_tm2b	% change	NA	0.0008	0.1158	-0.0229	0.0022	0.0286	-0.0064	0.0445	-0.1636	0.1054	0.0161	-0.0257	-0.0576	0.0192	0.0468	0.0241	0.0309	0.0226	0.0342	-0.0066	0.0497	0.0254	0.0585	0.0259	0.0102	-0.1401	0.1712	-0.0068	0.0156	0.1553	0.0993	-0.0054	0.027	0.0038	-0.0211	-0.106	0.0425	0.0365	0.0071	0.0012
Gm13547_HOM_tm1a	% change	NA	0.009	-0.489	0.084	0.0349	-0.0146	0.0623	0.0591	0.1385	0.0505	-0.0471	0.0239	0.0349	0.0273	0.068	0.021	-0.1313	-0.2692	0.1812	0.1156	0.0861	0.1119	0.0322	-0.0142	-0.0264	0.3021	-0.0453	0.0904	0.0192	0.0597	0.0404	-0.225	-0.0515	0.0114	-0.0126	-0.092	-0.0486	0.0384	0.1126	0.1217
Gm17750_HOM_em1	% change	NA																																								-0.438349	-2.74306	0.416866	-0.251993	-0.203307	-3.77065	2.54146	29.7439
Gm20646_HOM_em1	% change	NA																																								-1.09856	0.847095	-0.977809	1.14696	-3.6046	7.81701	5.41472	-38.2249
Gm2694_HOM_em1	% change	NA																																								-6.78571	0.621291	-4.05835	-5.44352	2.37734	-4.06799	-2.61606	15.4029
Gm28050_HOM_tm1.1	% change	NA																																								1.93344	-2.38834	2.15982	1.88284	2.40278	-0.53498	2.00392	-14.6766
Gm5083_HOM_em1	% change	NA																																								1.9858	1.22632	-4.47761	1.05223	-2.87063	-1.92364	4.86208	-24.2858
Gm5155_HOM_em1	% change	NA																																								-7.30579	-4.49158	-2.13533	-0.586885	-0.766682	-15.2007	-1.43682	59.3051
Gm5544_HET_tm1a	% change	NA	-0.0569	-0.2365	0.0343	-0.021	-0.013	0.0587	-0.0219	0.0759	-0.0924	-0.0677	-0.0332	-0.1679	-0.0116	-0.0363	0.037	-0.426	0.0744	0.0151	0.022	-0.0256	0.0553	0.0428	0.0551	-0.0854	0.1251	-0.0138	0.0226	-0.0993	-0.1753	0.0105	0.2097	0.1796	0.1546	0.1832	-0.0083	0.0246	-0.0907	-0.0303	0.0263
Gm648_HEMI_tm1e	% change	NA	-0.0104	0.2703	0.0722	0.0463	0.0209	0.0071	-0.01	0.0064	-0.0122	0.0112	0.0351	0.1348	-0.022	-0.0516	-0.0251	0.3684	-0.0644	-0.0394	-0.0163	-0.0247	-0.0149	-0.0044	-0.0538	0.0358	0.2103	0.1755	-0.0037	-0.1641	0.0094	-0.0949	-0.0482	-0.0007	-0.017	0.0642	0.0862	-0.046	-0.0477	-0.0587	-0.0254
Gm6578_HOM_tm1a	% change	NA																																								1.57315	0.275854	3.63229	-0.775451	2.90244	-12.1113	-4.43418	18.5091
Gmds_HOM_tm1a	% change	NA	0.0366	-0.2838	-0.0306	0.0346	-0.0241	0.0235	0.0629	0.094	-0.0156	0.124	0.1404	0.2575	-0.0313	-0.0623	0.0604	-0.4532	-0.0298	0.0355	0.0133	0.0103	-0.0909	0.0542	-0.0951	-0.0475	0.3517	NA	0.0963	0.0667	0.0931	0.1543	0.0083	-0.0664	-0.066	-0.056	-0.1532	-0.0562	0.0568	0.0781	0.0219
Gmnc_HET_tm1b	% change	NA	-0.0128	-0.1727	-0.115	-0.0223	-0.0867	0.0082	0.0132	0.0433	0.0152	-0.084	-0.0515	-0.138	-0.0561	-0.0034	0.0061	-0.1938	0.0429	-0.0433	0.0173	-0.0349	-0.041	-0.007	0.1141	0.1693	0.2269	-0.0291	0.0385	0.0756	0.0416	0.0854	0.1479	0.1392	0.1304	0.1586	0.0425	0.0404	-0.0063	-0.0701	-0.0132
Gnb3_HOM_tm1b	% change	NA	0.0002	0.1968	0.0244	0.0407	-0.0027	-0.0574	0.0222	-0.0978	-0.0082	-0.0049	-0.0162	-0.0843	0.0058	-0.0192	0.011	0.0446	-0.0645	0.0105	-0.0123	0.047	-0.0507	0.0069	-0.0039	-0.0706	-0.0342	0.0636	-0.0693	0.0209	-0.0107	-0.0103	-0.0813	-0.0376	-0.0437	-0.0475	-0.0751	0.0915	-0.0303	0.0221	0.0153
Gnl3_HET_tm1b	% change	NA																																								-0.396793	-0.135293	0.365746	1.26188	0.530033	-1.63102	-3.17209	-13.8208
Gpatch1_HET_em1	% change	NA																																								-8.27941	-8.37446	-3.78734	-3.30123	-7.87103	5.78661	0.120736	-47.6163
Gpbp1l1_HOM_tm1a	% change	NA	0.1093	-0.3004	0.2037	0.0788	0.0499	0.1295	0.0088	0.06	0.0363	0.0044	-0.0392	0.038	0.0232	0.0013	0.0353	0.0151	-0.2424	0.0815	0.0185	0.0678	-0.1638	-0.0028	-0.0955	-0.2879	-0.1815	0.0851	-0.0158	-0.1703	-0.0274	0.0313	-0.1197	-0.0806	-0.0857	-0.1182	-0.0661	-0.0441	-0.0325	0.0752	0.0615
Gpc5_HOM_tm1a	% change	NA	0.0041	-0.3364	-0.0473	0.0107	-0.0129	0.0278	0.0109	0.0656	0.001	0.0806	0.0769	-0.0805	-0.0363	-0.0293	0.0044	-0.1135	-0.0918	0.0374	0.0272	-0.0403	-0.0115	-0.036	-0.0085	0.1091	0.2231	0.1125	0.0278	0.1658	-0.0652	-0.0251	0.0326	0.069	0.0353	0.0264	-0.06	0.0385	0.1066	-0.0468	-0.0064
Gpc6_HOM_tm2a	% change	NA	-0.1471	-0.4466	-0.0515	-0.07	-0.0504	-0.1166	-0.058	-0.0046	-0.0934	0.0043	-0.1473	-0.1738	-0.0923	0.0467	-0.1587	-0.4239	-0.233	-0.2009	-0.0619	-0.1032	-0.1674	-0.0736	-0.1259	-0.003	-0.1993	-0.1999	-0.0678	-0.2503	-0.0826	-0.0985	0.0234	-0.1545	-0.046	-0.033	-0.1062	-0.2494	-0.0527	-0.1217	-0.1174
Gpr107_HET_tm1a	% change	NA	-0.0528	-0.3403	-0.1085	-0.0448	0.0219	0.0257	-0.0731	-0.0372	0.0226	0.0285	-0.0632	0.0659	0.0088	-0.0202	0.0246	-0.0645	0.157	-0.0453	0.0172	-0.0007	0.0195	0.0463	0.0963	0.4526	0.117	-0.0714	0.0326	-0.0742	-0.0023	-0.0506	0.134	0.1335	0.115	0.1142	0.1991	0.074	-0.0485	-0.0272	-0.0106
Gpr152_HOM_tm1b	% change	NA	-0.0022	-0.0751	0.1094	0.0314	0.0894	-0.0085	-0.0514	0.0394	-0.1132	-0.0101	0.0206	0.084	-0.0021	0.0625	-0.0064	0.2573	0.1349	-0.0394	-0.0131	-0.0697	-0.1079	-0.0312	-0.0731	0.0038	0.3604	0.0819	-0.0165	-0.0495	0.022	0.0555	0.2826	0.0473	0.045	0.1272	-0.0756	-0.0037	-0.0534	-0.0535	-0.0038
Gpr35_HOM_tm1b	% change	NA	0.0352	-0.0341	-0.0083	-0.0021	0.0338	0.0245	0.0302	0.0135	0.0477	-0.1747	0.0215	0.1402	0.0142	-0.0286	0.0065	-0.3903	-0.1191	0.0406	0.005	0.0818	0.0834	0.0627	0.0017	-0.0939	-0.2273	0.119	-0.0201	0.0083	0.0067	0.0822	-0.0782	-0.0643	-0.0306	-0.0469	0.0043	-0.016	0.0963	0.0298	0.051
Gprc5b_HOM_tm1a	% change	NA	-0.0394	0.0522	-0.0857	0.0125	-0.0567	-0.0202	0.0145	-0.1705	-0.0014	0.0632	-0.0914	0.218	-0.0128	-0.004	-0.0572	-0.0668	0.0268	-0.069	0.0013	-0.1107	-0.1335	-0.025	-0.0951	-0.0803	0.1262	-0.1095	-0.0794	0.0264	-0.1165	-0.1148	0.0872	0.0308	0.0612	0.0018	-0.074	-0.0049	-0.0864	-0.0703	-0.0168
Grb2_HET_tm1a	% change	NA	-0.0502	0.0962	0.0035	-0.0024	0.0469	-0.0473	-0.0206	0.0664	-0.0159	-0.0474	-0.0865	-0.1216	-0.0171	-0.0181	-0.0962	-0.0858	-0.1604	-0.0898	-0.0464	0.0055	-0.151	-0.0507	0.0299	0.0082	0.0415	-0.095	-0.0303	-0.1818	0.0079	-0.0863	-0.1289	-0.0664	-0.0698	-0.0574	-0.0944	0.0341	-0.12	-0.0157	-0.0623
Grb7_HOM_tm1b	% change	NA	0.0323	0.1979	0.0183	-0.0005	0.0257	0.0355	0.0237	-0.075	0.0108	0.038	0.0135	-0.1347	0.0097	-0.0144	0.0237	-0.332	0.0945	-0.0451	-0.0373	0.0015	-0.0204	0.0125	0.0498	0.0596	0.0088	-0.0113	0.0277	-0.0852	0.0158	-0.014	-0.0428	0.0603	0.009	0.0032	-0.021	0.0461	0.017	-0.0117	-0.0276
Grin1_HET_tm1a	% change	NA	0.1203	0.1183	0.0768	0.0789	-0.0298	0.1601	0.0622	0.0223	0.0316	0.0831	-0.027	-0.0206	0.0386	0.0501	0.0611	0.2848	0.091	0.0429	0.0265	0.0419	-0.0769	0.0089	-0.1639	-0.1889	0.276	0.0699	0.0859	0.0792	-0.1176	0.0907	-0.0731	0.0265	-0.013	0.011	0.0326	-0.1321	0.0907	0.0789	0.0619
Grm8_HOM_tm2a	% change	NA	-0.0913	0.8496	-0.1366	-0.0455	-0.0398	-0.1254	-0.0863	-0.3324	-0.1151	-0.0351	0.0467	-0.0927	-0.0553	-0.0221	-0.0926	0.4314	0.1817	0.0423	-0.0312	-0.0911	-0.1613	-0.0192	-0.0357	0.102	-0.0412	0.1403	-0.0956	-0.0241	-0.0798	-0.1587	0.0076	-0.0024	-0.0265	0.0031	0.1832	0.0139	0.0111	-0.0728	-0.0348
Grsf1_HOM_tm1b	% change	NA	-0.0255	-0.3216	-0.0284	0.0008	-0.0275	-0.0225	-0.01	0.0208	-0.0126	-0.023	0.0197	0.0007	-0.034	-0.0325	0.0075	0.2735	-0.1056	-0.0468	-0.0081	-0.0217	-0.1167	0.0676	-0.0558	-0.2086	-0.058	-0.0482	-0.0539	0.0028	0.2944	0.0482	-0.0204	-0.1246	-0.0713	-0.0671	-0.0324	-0.1514	-0.0704	0.0623	0.0677
Gsk3a_HOM_tm1a	% change	NA	NA	NA	NA	NA	NA	NA	NA	NA	NA	NA	NA	NA	NA	NA	0.0435	0.766	0.368	0.1092	0.0563	-0.0383	0.1064	0.0319	0.0112	0.0495	-0.043	0.0635	-0.0835	0.031	0.0036	0.0727	-0.1293	-0.0456	-0.0565	-0.0742	0.1241	0.0307	-0.0134	0.0053	0.0052
Gsto2_HOM_tm2a	% change	NA	0.0015	-0.0244	0.08	-0.0034	-0.0109	0.0078	0.1039	0.0241	-0.0106	-0.0156	0.0356	0.1485	0.0147	0.0305	0.0545	0.023	0.3341	-0.0221	-0.0522	-0.0626	-0.0453	-0.0193	0.0108	-0.1835	0.0499	0.1199	0.0736	0.1787	0.0576	-0.036	0.0612	0.1448	0.0874	0.1421	0.076	0.0556	-0.0324	-0.0262	0.0576
Gt(ROSA)26Sor_HOM_CreERT2	% change	NA	-0.0385	-0.2125	-0.0965	-0.0247	-0.0823	-0.0342	-0.068	-0.0614	-0.0666	0.0052	-0.006	0.0589	-0.0122	-0.09	-0.0274	-0.05	-0.0991	0.0065	0.0011	-0.0556	-0.3038	-0.0399	-0.0425	0.192	0.0434	-0.1116	0.0344	-0.1299	-0.1191	-0.0512	-0.0197	-0.1175	-0.0897	-0.0916	-0.0016	-0.1343	0.1055	-0.048	-0.0484
Gtf2a1_HET_tm1a	% change	NA	-0.0961	0.0528	0.0739	-0.0139	0.0071	-0.1275	-0.0472	-0.019	-0.1147	-0.0599	-0.0229	-0.0198	-0.0627	-0.0332	-0.0323	0.0708	0.2385	0.0936	0.0282	-0.0385	-0.1653	-0.0118	-0.0748	-0.0896	-0.0386	0.0295	-0.0577	-0.2582	-0.0367	-0.1068	-0.0182	0.0455	0.0192	0.1063	-0.0135	0.0361	-0.109	-0.0142	-0.0099
Gtf2h2_HET_tm1a	% change	NA	0.0009	0.1833	-0.0323	-0.005	0.008	0.0352	-0.0112	-0.0805	0.0053	0.0494	-0.0903	0.0616	-0.0378	0.0413	0.0442	0.3974	-0.0357	0.131	0.0277	0.0731	0.1042	0.0334	-0.0044	0.0121	0.019	-0.0007	-0.0076	-0.0993	-0.1033	0.0517	-0.0491	-0.0292	-0.0272	-0.0433	-0.0378	0.0155	0.0276	0.0791	0.0391
Gtf3c5_HET_tm2a	% change	NA	NA	NA	NA	NA	NA	NA	NA	NA	NA	NA	NA	NA	NA	NA	-0.057	-0.6852	-0.1838	-0.0101	0.0112	-0.0666	0.0718	0.0066	0.0518	0.1015	0.2054	-0.0907	-0.0882	-0.1094	-0.1487	-0.1	0.0731	-0.0289	0.0436	0.0525	0.0597	-0.0597	-0.0711	-0.0648	-0.0067
Gtpbp3_HET_tm1a	% change	NA																																								-3.85915	-5.62993	-4.29604	-1.2176	-3.3969	-2.72477	-5.6269	2.98121
Gys2_HOM_tm1a	% change	NA	NA	NA	NA	NA	NA	NA	NA	NA	NA	NA	NA	NA	NA	NA	0.0286	-0.4147	0.0165	0.1026	0.0458	-0.0157	0.1798	0.0415	0.1289	0.0388	-0.1513	-0.0006	0.0103	-0.0155	0.0422	0.0134	0.0841	0.0685	0.061	0.0134	0.0345	0.081	0.0245	0.0062	-0.0029
Gzmd_HOM_tm1b	% change	NA																																								-0.268257	1.23986	0.508927	-0.615579	-1.88482	-1.85188	-9.52721	-10.694
H13_HET_tm1b	% change	NA	-0.0729	0.545	0.0002	0.0042	-0.0663	-0.1871	-0.0626	-0.1357	-0.0414	-0.144	-0.3966	-0.0308	-0.042	-0.0288	-0.0563	0.6959	0.2062	0.2272	0.0182	0.1134	0.0945	-0.0518	-0.0838	0.0207	-0.4495	0.1111	-0.1875	-0.2288	-0.0013	-0.1398	-0.1709	-0.1583	-0.093	-0.2073	-0.0284	-0.0154	-0.0525	0.0502	-0.0383
H2afb3_HEMI_em1	% change	NA																																								-6.81824	-3.55843	-5.47732	-3.7761	-2.3807	7.28668	3.59186	-16.5917
H2al2a_HOM_em1	% change	NA																																								0.425501	1.37984	1.29691	-1.82725	-1.19749	1.00237	0.11286	-11.6597
H2-Eb1_HOM_tm1a	% change	NA	-0.0547	-0.3794	0.0631	-0.0096	0.0491	-0.065	-0.037	-0.0045	-0.0952	-0.1423	-0.0788	0.0387	0.0209	-0.0024	-0.0754	-0.2843	-0.0942	0.0676	0.0154	-0.0798	-0.2481	-0.1407	-0.1712	-0.158	-0.0078	-0.0049	-0.0648	-0.1673	-0.0922	-0.127	-0.072	-0.1091	-0.0985	-0.0383	-0.1067	-0.0579	-0.113	-0.0023	-0.004
H2-M5_HOM_tm1	% change	NA	0.1459	1.7862	-0.0567	-0.0727	0.0208	-0.005	-0.0245	-0.1402	-0.0307	0.2177	0.0143	0.0244	0.0194	-0.0539	-0.0055	0.1093	-0.0485	0.0576	-0.0192	-0.0507	0.3536	0.0058	0.143	0.0193	-0.3319	-0.0939	-0.0824	0.1658	0.1772	-0.0407	0.0012	0.2105	0.1426	0.0347	0.2408	0.1568	-0.0542	-0.0612	-0.0688
H2-T24_HOM_em1	% change	NA																																								-3.01628	-3.42166	-3.35582	-0.603249	1.60753	4.75201	-6.65001	8.56029
Hacl1_HOM_tm1a	% change	NA	0.0772	0.2128	0.1355	0.0742	0.1642	0.0837	0.0566	-0.0871	0.0317	0.0144	0.0161	-0.0883	0.0229	0.0631	0.1285	0.4601	0.193	0.2174	0.1484	0.209	0.2421	0.0349	0.0881	0.5126	0.1945	-0.1028	0.0137	0.0572	0.153	0.1505	0.1165	0.1154	0.0616	-0.0032	0.0373	0.0683	0.1615	0.0796	0.105
Hao2_HOM_em1	% change	NA	-0.0406	0.1401	-0.0513	-0.0562	-0.002	-0.0004	-0.0239	-0.1027	0.0705	-0.0906	-0.0361	-0.0902	-0.017	-0.0502	0.0416	0.5057	0.0283	0.0486	-0.0045	0.0351	0.0344	0.1048	-0.0859	-0.196	-0.0539	-0.0084	-0.0057	0.0427	-0.0248	0.0942	-0.0362	-0.0812	-0.0999	-0.0148	-0.0296	-0.0376	0.0852	0.0742	0.0042
Hapln4_HOM_em1	% change	NA																																								-1.9575	-0.0812206	1.40498	0.713623	-5.20204	7.04784	6.8051	-25.0144
Hbs1l_HOM_tm1a	% change	NA	-0.0217	-0.1098	0.0057	0.0187	-0.0204	-0.0043	0.0066	-0.0408	0.0044	-0.048	-0.0742	-0.0475	0.0124	0.002	-0.0256	-0.1955	-0.2915	-0.0574	-0.0024	-0.0264	-0.1148	-0.023	0.0515	-0.1164	0.1117	0.0483	-0.0236	-0.0592	-0.191	-0.0279	-0.0476	0.0154	0.0474	-0.0032	0.0232	0.0075	-0.0526	-0.0125	0.034
Hdac1_HET_tm1a	% change	NA	NA	NA	NA	NA	NA	NA	NA	NA	NA	NA	NA	NA	NA	NA	-0.0462	0.0793	-0.1538	0.0416	0.0128	-0.0014	-0.1116	0.0005	-0.1658	-0.1382	0.4838	-0.2337	-0.1744	-0.148	-0.1484	-0.036	-0.0549	-0.1807	-0.1316	0.0071	-0.0184	-0.0956	0.0849	0.0399	-0.0217
Hdac8_HEMI_tm1a	% change	NA	-0.1515	0.875	0.0107	-0.1171	0.0078	-0.2019	-0.1468	-0.2267	-0.158	-0.2661	-0.155	-0.1211	-0.0315	-0.0158	-0.136	0.7195	-0.0837	-0.0295	-0.0336	0.0588	-0.0239	-0.0274	-0.0527	0.0722	-0.3535	-0.0348	-0.0693	-0.1389	0.1553	0.0006	0.0367	-0.005	-0.0204	-0.1165	-0.0415	-0.1404	0.0159	-0.0093	-0.1212
Hecw2_HET_tm1a	% change	NA	0.0163	0.3684	0.0417	0.0067	0.0101	-0.0904	0.0489	-0.299	0.0031	0.0784	0.1009	0.0442	0.0237	-0.0012	0.0526	0.4136	0.3296	0.0576	0.0735	0.0273	0.1142	0.0814	0.1361	0.0944	0.0363	-0.0881	-0.0163	0.0532	-0.0082	-0.0294	0.2185	0.2038	0.0984	0.1558	0.2203	0.1083	0.1311	-0.0513	0.0186
Herc1_HOM_em1	% change	NA	-0.027	-0.1001	0.0102	-0.0038	0.0065	0.1249	0.0282	0.0511	0.115	0.0052	-0.0345	-0.0658	0.009	0.0616	0.0022	-0.2911	-0.2179	0.0628	0.0055	0.0188	-0.0097	-0.0545	-0.0541	-0.1011	-0.2938	0.0028	-0.0095	0.0676	-0.0155	0.0702	-0.1455	-0.0377	-0.0004	-0.0322	-0.0108	0.0396	-0.0639	0.0089	0.0012
Herc1_HOM_em2	% change	NA	-0.0328	-0.2986	0.0749	0.0303	0.0041	-0.0091	-0.0115	0.0659	-0.0322	-0.1067	-0.1367	-0.1479	-0.005	-0.0054	0.0037	-0.4904	-0.2088	0.1483	0.0619	0.0681	-0.1711	-0.0062	-0.1458	-0.2826	-0.211	0.0225	-0.0686	-0.1502	0.0805	-0.0315	-0.141	-0.0778	-0.0445	-0.0928	-0.0616	-0.0729	-0.0767	0.1212	0.0334
Herc1_HOM_em3	% change	NA	0.1313	-0.0687	0.0984	0.0508	0.0133	0.0718	-0.1798	-0.0939	0.0842	0.105	-0.0493	0.1489	0.018	0.0303	0.0731	-0.2778	-0.0746	0.1722	0.0638	0.1304	0.0211	-0.0134	-0.0511	-0.1227	-0.0624	0.165	0.034	0.0366	0.136	0.1402	-0.2577	0.0353	0.0235	-0.0018	-0.0911	-0.0141	0.0138	0.0422	0.0728
Hibadh_HOM_tm1b	% change	NA	-0.0645	0.2707	-0.1031	-0.0499	-0.0067	-0.1205	-0.0084	-0.2221	0.018	0.0172	-0.0329	-0.0293	-0.0531	-0.09	0.0027	0.1002	0.2183	-0.0797	-0.0021	-0.0163	-0.0593	0.0548	0.0651	0.0272	0.2737	-0.0321	-0.0103	-0.1448	-0.1001	-0.0189	-0.0777	0.0678	0.0313	0.0337	0.1067	0.038	0.0665	-0.0414	-0.0339
Hira_HET_tm1a	% change	NA	NA	NA	NA	NA	NA	NA	NA	NA	NA	NA	NA	NA	NA	NA	0.0394	0.4479	0.0884	0.0809	0.079	0.0161	0.0969	0.0064	0.0444	0.2018	0.3257	0.0383	0.1021	0.0794	0.0038	0.0333	0.0504	0.0756	0.0321	0.0094	0.034	0.123	0.0628	0.0231	0.0396
Hmgxb3_HET_tm1a	% change	NA	-0.0389	0.324	0.0131	-0.0152	0.015	-0.0365	-0.0834	-0.202	0.0353	-0.0056	-0.1252	-0.0462	0.0379	0.0262	-0.03	0.3854	-0.1083	0.0813	0.0207	0.1265	-0.0381	-0.0682	-0.1	-0.0003	-0.1471	0.048	-0.134	-0.0539	-0.13	-0.0649	-0.1411	-0.1119	-0.0859	-0.0828	-0.0223	0.0144	0.0046	0.0166	0.0079
Homez_HOM_tm1e	% change	NA	-0.145	-0.0302	-0.1778	-0.0744	-0.0849	-0.0512	-0.0283	-0.1461	0.0383	-0.1928	-0.0476	-0.1411	-0.0599	-0.0211	-0.0574	0.3856	-0.0464	-0.0414	0.0041	-0.0146	-0.0631	0.028	-0.0962	-0.1739	-0.0976	-0.0044	-0.0641	-0.0005	-0.0883	0.0502	0.0478	-0.1195	-0.0654	-0.1059	-0.0808	-0.0391	-0.0626	-0.0212	-0.0409
Hpf1_HOM_em1	% change	NA	-0.0518	-0.4765	-0.0071	-0.0052	-0.0469	-0.1319	-0.0409	0.0711	-0.0981	-0.1088	-0.2078	-0.0441	-0.0107	-0.0284	-0.0537	-0.3972	-0.2407	0.1733	0.0613	0.0717	-0.1992	-0.0508	-0.1328	-0.2451	-0.1756	0.1142	-0.1785	-0.2763	-0.0484	-0.1898	-0.2025	-0.1617	-0.0967	-0.0903	-0.071	-0.1738	-0.1152	0.104	-0.0031
Hrnr_HOM_em1	% change	NA																																								-2.25574	-1.57267	-2.36756	-1.49646	-10.6098	0.298463	3.20519	2.50354
Hsp90aa1_HOM_tm1	% change	NA	-0.0227	1.7953	-0.1389	-0.0365	-0.0863	-0.0526	0.0706	-0.4277	-0.0818	-0.0828	-0.1053	-0.0066	0.0316	0.005	0.026	2.0599	0.2504	-0.0408	-0.0219	-0.0781	0.0923	0.0288	0.1916	0.0371	0.4206	0.0112	-0.0401	0.089	-0.1637	0.0447	0.1565	0.0675	-0.0081	-0.066	0.0142	0.1801	0.0826	-0.035	0.0121
Htra3_HOM_em1	% change	NA																																								2.78745	-0.147768	-0.930284	1.87726	-1.88393	-5.17471	-9.19142	18.5139
Icam5_HOM_em1	% change	NA																																								2.1255	1.23586	0.321252	1.60719	-2.57489	0.707417	4.95305	30.8013
Id2_HET_tm2b	% change	NA																																								-5.36606	-2.67194	-0.396103	-2.53254	-2.38858	-21.4122	-17.6795	24.3162
Ide_HOM_tm1a	% change	NA	0.0588	-0.1945	0.024	0.0231	0.077	0.1642	0.0859	0.0205	0.2062	0.0121	0.0919	0.0266	0.0905	0.0161	0.069	-0.1492	0.0294	0.0053	0.039	0.0423	0.135	0.0508	0.1207	0.1978	-0.1875	0.0183	0.0084	0.0613	0.1531	0.0918	0.1819	0.1218	0.0904	-0.0171	0.0481	0.1262	0.0967	0.0675	0.0238
Ido1_HOM_tm1a	% change	NA	-0.0169	0.2897	-0.0339	-0.0173	0.0403	-0.0458	0.0449	-0.0681	0.022	0.0387	0.033	0.0046	0.0047	0.0471	-0.046	-0.2155	-0.1121	-0.116	-0.0194	-0.0602	-0.0022	0.0404	0.139	0.2091	-0.2917	-0.2378	-0.0112	-0.0379	0.0756	-0.03	-0.0956	-0.0154	-0.0418	-0.0233	0.0575	-0.0046	-0.0487	-0.0788	-0.0328
Ido2_HOM_tm3a	% change	NA	-0.0141	-0.3493	0.0575	0.0153	0.0532	0.0196	-0.0232	0.0911	-0.0269	0.022	0.0458	0.0032	0.033	0.0096	0.0144	0.2184	-0.1358	-0.0467	-0.0451	0.0153	-0.094	-0.0673	0.0073	-0.036	0.0252	-0.1356	0.0287	0.0272	0.0158	-0.1053	-0.0916	-0.0852	-0.0525	-0.0168	-0.1129	-0.0526	-0.0132	0.0414	-0.0332
Ifi27_HOM_tm1b	% change	NA	0.1461	0.2764	0.086	0.0612	0.0458	0.1087	0.0908	-0.0588	0.0358	0.2011	0.0808	-0.0328	0.0717	0.0947	0.083	0.1241	0.1986	-0.0118	-0.005	0.0778	-0.0135	0.0433	-0.051	-0.0955	0.0802	0.0241	0.1422	0.1147	0.0683	0.1323	0.0209	-0.0818	-0.0799	-0.0681	-0.0815	0.0088	0.0426	0.0969	0.0283
Ifitm1_HOM_tm1b	% change	NA																																								-4.58641	-1.03034	0.0688363	-3.82732	0.0964392	-7.30013	3.36499	11.1057
Ifitm6_HOM_tm1b	% change	NA	-0.0266	-0.0156	-0.0274	-0.014	-0.0209	0.0359	0.0443	-0.0701	0.1074	-0.0322	-0.1285	0.077	-0.0008	-0.0246	-0.0284	-0.3039	-0.1613	0.0587	-0.0012	0.0176	-0.078	-0.0235	-0.0579	-0.3268	-0.2007	0.0166	-0.0826	-0.0193	-0.0472	0.0638	-0.1002	-0.1084	-0.085	-0.1195	-0.083	-0.0633	-0.0508	0.0584	-0.0216
Ifnar1_HOM_tm2a	% change	NA	-0.0608	0.4116	-0.0999	-0.0278	-0.0303	-0.0966	0.0257	-0.1061	0.0547	0.0076	-0.1512	0.0502	-0.0185	-0.035	-0.0873	0.2509	0.0717	0.0267	0.0326	0.0098	-0.1239	-0.0811	-0.0102	0.0753	-0.2495	0.062	-0.1278	-0.2403	-0.0542	-0.0684	-0.0283	-0.1657	-0.0782	-0.1454	-0.0285	0.0813	0.0003	-0.0323	-0.0938
Ifnlr1_HOM_tm1a	% change	NA	-0.007	-0.3811	-0.0869	-0.0212	-0.0035	0.0438	0.0224	-0.033	0.0807	0.1261	0.0186	-0.1314	0.0132	-0.0241	0.0647	-0.132	-0.1106	0.0952	0.0087	0.1083	-0.0113	0.0714	-0.0317	-0.1019	0.0711	-0.0231	0.0883	0.1412	0.0195	0.1409	0.1134	-0.033	-0.0341	-0.0471	-0.0411	0.016	0.1334	0.0781	-0.0205
Ift140_HET_tm1a	% change	NA	0.0522	-0.2218	0.0689	0.0216	0.0628	0.1064	0.0848	-0.0607	0.0834	0.081	0.0553	0.077	0.0601	0.0665	0.0427	0.1828	0.098	0.0061	-0.0086	0.0445	0.0606	0.0973	0.1315	0.2965	0.0623	-0.1426	0.0576	-0.1333	0.048	0.0248	-0.0042	0.0478	-0.0179	0.1301	0.0375	0.0801	-0.0428	0.0361	0.009
Ift80_HET_tm1a	% change	NA	-0.096	-0.0935	-0.0075	0.0199	-0.0837	-0.0998	-0.0779	-0.0129	-0.0856	-0.127	-0.0863	-0.0366	-0.0335	0.0246	0.0092	0.2935	0.2762	-0.0167	-0.0397	-0.1022	-0.0641	-0.0546	0.0486	-0.0404	0.1461	-0.0544	0.0511	-0.1497	0.0536	-0.034	0.0339	0.0129	0.0246	-0.008	0.0794	0.1517	0.0133	-0.0561	-0.0389
Ift80_HOM_tm1a	% change	NA	-0.0095	-0.2209	-0.0035	0.0022	-0.0295	0.0856	0.1064	0.2465	-0.0861	-0.034	0.0512	0.0034	0.005	-0.0066	0.0517	0.0018	-0.1567	-0.0237	-0.0082	-0.0335	-0.08	0.0006	0.0473	0.0304	0.1549	-0.0593	-0.0124	-0.06	-0.0334	0.0408	-0.0267	0.0203	0.0146	0.0852	-0.0428	-0.0432	-0.0133	0.0091	0.0434
Igsf6_HOM_em1	% change	NA																																								8.31792	5.88356	2.95098	3.10477	0.312291	8.18031	11.2331	-14.6561
Igsf8_HOM_em1	% change	NA																																								-3.11486	-0.475812	-0.330865	-1.88841	2.19762	-10.1411	-11.8281	24.3428
Il10rb_HOM_tm1a	% change	NA	-0.0474	-0.2215	-0.0931	-0.039	-0.0876	-0.1472	-0.0402	-0.0139	-0.0553	-0.0513	-0.0539	-0.0493	-0.0536	0.0105	0.0413	0.0884	-0.0051	0.0677	0.0293	-0.0079	-0.082	-0.0062	0.0639	0.1738	-0.0082	-0.0782	0.0581	-0.0737	-0.0412	-0.0346	0.0826	0.0851	0.044	0.0164	-0.1099	0.058	0.0059	-0.0118	-0.0017
Il17re_HOM_tm1b	% change	NA																																								0.960777	1.38521	0.185662	-1.38828	1.94232	-1.70979	2.92346	10.7575
Il18rap_HOM_em1	% change	NA																																								1.15837	2.1814	-0.515148	-0.895608	-0.925077	1.26303	2.97044	3.86497
Il1r2_HOM_tm1a	% change	NA	0.0183	-0.1076	0.0642	-0.0411	0.0454	0.0128	-0.0413	-0.0757	-0.0321	-0.0288	0.0312	-0.2216	0.0264	0.0101	0.0318	-0.3665	0.0966	-0.155	-0.0605	-0.1158	0.0566	0.0487	0.12	0.0237	0.1484	-0.0686	0.035	0.1134	0.065	-0.0079	0.138	0.1704	0.1528	0.1218	0.0785	0.0557	-0.0618	-0.0696	0.0071
Il22ra1_HOM_tm1a	% change	NA	0.0295	-0.2391	-0.0385	0.0265	-0.0334	-0.0721	0.0789	0.0848	-0.0539	0.1288	-0.0965	0.0573	-0.0345	0.0223	-0.036	0.1785	-0.0546	-0.0617	0.0095	-0.0025	-0.1622	0.0464	-0.1737	-0.0885	0.1878	-0.0849	0.1435	-0.0382	0.0259	-0.0251	-0.2513	-0.1068	-0.0398	0.0062	-0.0152	-0.2525	0.0383	0.0336	0.0623
Il23r_HOM_tm2a	% change	NA	0.0489	-0.0076	0.0684	0.0298	-0.117	0.0433	-0.0064	0.0925	-0.0934	0.0417	0.0985	0.0086	0.0047	0.0563	0.0045	0.4799	0.1792	0.0718	0.0108	-0.0088	-0.0516	0.0451	-0.0138	-0.1216	0.1791	-0.0642	0.0524	-0.1799	0.0656	-0.1149	0.1399	-0.1178	-0.0779	-0.0105	-0.1871	-0.1015	-0.0084	0.0122	0.0204
Il27_HOM_tm1b	% change	NA	0.0188	0.1325	-0.0167	-0.0414	-0.0061	0.0234	-0.0098	-0.0999	0.1037	-0.0044	0.0761	-0.1581	0.0043	-0.023	0.0033	0.3231	0.1125	0.0512	0.0141	0.0336	-0.0808	0.0682	-0.027	-0.2257	-0.2815	0.0861	-0.0439	0.0474	0.1231	-0.0493	-0.0928	-0.1251	-0.1024	-0.1079	-0.016	-0.0644	-0.0485	0.0396	-0.0101
Il6ra_HOM_em1	% change	NA																																								8.57239	5.44665	2.82173	4.80945	1.90494	5.23655	7.89539	9.6118
Ildr1_HOM_tm1	% change	NA	-0.0544	-0.5446	-0.0166	-0.0257	0.0276	0.0156	0.0441	0.1931	0.0861	-0.0397	-0.0243	0.0055	0.0064	0.0242	-0.0244	-0.6248	-0.2703	0.0384	0.0546	0.0519	0.1211	0.0484	0.0422	-0.3111	-0.1587	0.0521	0.0001	-0.0519	0.0157	-0.0793	0.0274	0.0878	0.1077	0.1663	-0.1407	-0.0506	-0.0238	0.0059	-0.0218
Inava_HOM_tm2a	% change	NA	-0.0464	-0.3618	-0.106	0.0131	-0.0562	-0.0018	0.0011	0.1083	0.0357	0.012	0.0017	-0.1014	-0.0288	-0.0034	-0.0115	0.0318	-0.104	-0.0711	0.0168	-0.0507	-0.1319	-0.0058	-0.092	-0.0386	0.0255	-0.0156	-0.0463	0.0643	-0.0498	0.002	0.187	-0.0452	-0.032	0.0258	-0.169	-0.0379	0.053	-0.0147	-0.0452
Inpp1_HOM_tm1b	% change	NA	-0.0807	0.0103	-0.0421	-0.0455	-0.0015	-0.0958	-0.0563	-0.0898	-0.0324	-0.1445	-0.1405	-0.0839	-0.0001	-0.0589	-0.0909	0.2181	-0.1395	0.033	-0.0468	0.0153	-0.1809	-0.0643	-0.1584	-0.2462	-0.1632	-0.0543	-0.1316	-0.1238	-0.0348	-0.1112	-0.2316	-0.1486	-0.0983	-0.0801	-0.0974	-0.0577	0.0229	-0.011	-0.0348
Ints11_HET_tm2b	% change	NA																																								-0.0872619	1.74056	0.0336675	-1.69448	-3.17052	-4.34025	-9.92524	-13.8215
Ints2_HET_tm1a	% change	NA	0.0459	-0.3157	0.1133	0.0754	0.0855	0.1039	0.0178	0.12	0.0408	0.139	-0.0146	0.036	0.0348	0.0183	0.084	-0.2658	0.2134	0.1548	0.0562	0.0531	0.0541	0.0738	0.1312	0.4261	0.2784	0.0849	0.0254	0.0077	-0.0338	-0.041	0.1487	0.2458	0.1452	0.1798	0.1486	0.0446	-0.0438	0.0376	0.0519
Ints9_HET_tm1b	% change	NA																																								-4.62598	-0.140922	-6.77203	-3.05932	-3.08807	-2.6212	-4.51707	-40.8179
Irak1_HEMI_tm1b	% change	NA	-0.0119	0.3712	-0.0705	0.0126	-0.0448	0.0141	0.0422	-0.0741	0.1072	0.0286	-0.0416	0.023	-0.027	-0.0095	-0.0097	0.2155	0.0878	0.0066	-0.0156	-0.0102	-0.0152	0.0221	-0.0373	-0.0902	-0.012	-0.0767	-0.0153	0.0675	-0.0469	0.055	-0.0246	-0.0916	-0.0433	-0.0375	-0.0681	-0.0485	0.1177	0.0377	-0.0457
Irf5_HOM_tm1e	% change	NA	0.0133	0.0156	-0.0624	0.011	-0.063	-0.0693	-0.0433	-0.1114	0.0057	0.0936	0.0572	-0.096	0.0012	-0.0232	0.0067	-0.0856	-0.0576	-0.0783	-0.0561	-0.0623	-0.1957	-0.1145	-0.0006	-0.0914	0.0461	-0.1248	0.0133	0.0527	-0.0478	0.0075	0.0446	0.0149	0.012	0.0477	-0.0832	0.0497	-0.0113	-0.0268	-0.0098
Irf7_HOM_tm1	% change	NA	0.0486	0.3208	0.09	0.0224	-0.0378	-0.0234	-0.0237	0.01	-0.0357	-0.0465	0.0672	0.132	0.0484	0.0878	0.053	0.4937	0.2647	0.0918	0.0322	-0.0887	0.0063	0.0193	0.0922	0.2068	0.1142	0.0123	0.082	0.0292	-0.07	-0.1058	0.1088	0.1363	0.0835	0.0809	-0.1262	0.1842	-0.0829	-0.0365	0.0697
Irgm1_HOM_em1	% change	NA																																								-4.57026	0.719998	-2.9168	-4.15164	-6.51507	-12.1427	-16.0207	-12.1762
Isg20_HOM_tm1a	% change	NA	-0.0043	-0.0116	-0.1189	-0.06	-0.0572	-0.1218	-0.0015	-0.1203	-0.0135	0.0273	0.0506	0.0222	0.018	-0.0369	0.0304	0.3352	0.0847	0.0999	0.0085	0.1006	0.0311	0.0493	0.0329	-0.0728	-0.0577	0.1199	0.0281	-0.0216	0.009	-0.0361	0.1859	0.0883	0.0066	0.0493	0.1178	-0.0216	0.0298	0.0118	-0.0269
Itgam_HOM_em1	% change	NA																																								-4.20999	-0.737595	-0.530632	-4.02351	1.98042	-3.79399	1.06504	13.3963
Itln1_HOM_em1	% change	NA																																								5.49886	0.769712	-2.27301	3.25587	-5.58846	-2.76872	-4.70279	9.67299
Izumo1r_HOM_tm2a	% change	NA	-0.0342	0.2954	0.0055	-0.0542	-0.0105	-0.024	0.0551	-0.2458	0.063	-0.0255	0.1582	-0.0615	0.0145	-0.0651	0.016	0.1449	0.1188	0.0422	0.0196	0.016	0.0866	0.0771	0.0878	0.0374	-0.1012	0.0839	0.0702	0.0007	-0.0012	-0.0511	-0.014	0.1121	0.0687	0.0729	0.1377	0.0888	-0.0264	-0.0002	0.0318
Jmjd1c_HET_tm1a	% change	NA	-0.0217	0.0356	-0.0137	-0.0103	-0.071	-0.1107	-0.0109	0.1039	-0.1183	-0.0299	-0.0067	-0.0462	0.0046	-0.001	-0.0242	0.3807	0.0464	-0.1752	0.0155	-0.1025	0.0198	-0.0228	0.0408	-0.1077	-0.0896	-0.1376	0.031	-0.0533	-0.1143	-0.0857	-0.1187	0.0774	0.039	0.0982	-0.0693	0.0856	0.1114	-0.0733	-0.0318
Jmjd7_HOM_em1	% change	NA																																								6.68551	1.62127	2.17655	1.7011	4.71001	4.25194	12.9655	5.3927
Josd1_HOM_em1	% change	NA	-0.058	-0.2891	0.0192	0.0103	-0.0039	-0.1199	-0.0135	-0.004	-0.0539	-0.0253	-0.1825	0.1062	0.0169	0.0582	-0.0512	-0.3053	-0.0815	0.0914	0.0265	0.0439	0.1134	0.0563	-0.0407	0.0945	-0.194	0.0146	-0.1356	-0.1009	-0.2708	-0.1547	-0.0799	-0.0293	0.0095	-0.0489	-0.0429	-0.0131	-0.0899	0.0211	-0.0492
Kat14_HOM_tm1a	% change	NA	NA	NA	NA	NA	NA	NA	NA	NA	NA	NA	NA	NA	NA	NA	-0.0452	-0.125	-0.0933	0.0397	-0.0413	-0.0469	-0.0363	0.016	-0.0321	-0.1374	0.1986	-0.1	-0.0765	-0.0587	-0.0284	0.0194	-0.063	-0.0753	-0.0006	-0.0265	-0.0505	0.0009	-0.0022	-0.0379	-0.0487
Kat2b_HOM_em1	% change	NA	-0.0562	0.3279	0.0197	-0.0169	NA	-0.0365	-0.0166	-0.111	0.0118	-0.1333	-0.1645	-0.0512	-0.0117	-0.0162	0.0281	-0.0919	0.0731	0.1777	0.0632	0.1089	0.0008	0.0996	-0.0624	-0.2453	-0.1271	0.0817	-0.0626	-0.2183	-0.0512	0.0755	0.1116	-0.0885	-0.0644	-0.1044	0.0014	-0.0359	-0.0707	0.0817	0.0692
Kazn_HOM_tm1a	% change	NA	0.1195	5.0206	0.0522	-0.0331	-0.0616	-0.04	0.0777	-0.7731	-0.0288	0.0423	-0.3238	0.3213	0.0844	-0.0046	0.1079	2.8192	1.8988	-0.0034	-0.0943	-0.0191	0.1296	0.0246	0.1816	0.0586	0.1661	0.0529	0.1288	0.0693	-0.1537	0.0037	0.0386	0.2809	0.1894	-0.0497	0.1663	0.4014	0.1783	-0.0226	-0.0047
Kcne2_HOM_tm1a	% change	NA	0.0556	-0.3048	0.188	0.0578	0.001	0.1395	0.0028	0.0856	-0.1099	0.0282	0.0083	-0.0396	-0.0026	0.0234	0.114	-0.1303	-0.2048	0.2593	0.0745	0.0977	0.0892	0.0612	0.0521	-0.0373	0.4505	-0.0127	0.1455	0.075	-0.1936	0.0007	0.0297	0.2252	0.1038	0.0567	0.1558	0.0177	0.117	0.0705	0.0855
Kcnh4_HOM_tm1b	% change	NA	0.0458	-0.0965	0.0908	0.0384	0.0287	0.0763	0.0629	0.0257	0.0722	0.0673	0.0783	-0.0094	0.0502	0.0009	0.0711	-0.4134	-0.1393	0.0577	0.0112	0.0454	-0.016	0.054	0.0414	-0.0666	-0.0059	0.0854	0.0257	0.0726	0.0101	0.0703	-0.0005	0.0936	0.0598	-0.0433	0.0727	0.0764	-0.0046	0.025	0.0444
Kcnip4_HOM_tm1a	% change	NA	0.0143	-0.0713	0.0293	0.0246	-0.0262	-0.028	-0.0385	0.031	0.0203	-0.0196	0.0249	0.0005	0.0192	0.0013	-0.0032	0.5376	0.2502	0.0263	0.0331	0.02	-0.1095	0.0079	-0.0626	-0.0691	0.0356	0.0551	-0.002	-0.0466	0.0173	0.0097	-0.1628	-0.1256	-0.0958	-0.0522	-0.0668	-0.0549	-0.0191	0.0277	-0.0426
Kcnv2_HOM_tm1	% change	NA	0.0478	-0.0731	0.0478	0.0307	-0.0055	-0.033	0.0018	0.021	-0.0461	0.056	-0.0217	-0.0566	0.0299	-0.0282	-0.0513	0.054	-0.1774	-0.0734	-0.0476	-0.0165	-0.1508	-0.04	-0.0482	-0.1066	0.0538	-0.0359	-0.0542	-0.1009	-0.0257	-0.124	-0.1251	-0.0981	-0.0574	-0.059	-0.0428	-0.0718	0.0092	0.0287	-0.0379
Kdm4b_HET_tm1a	% change	NA	-0.1125	-0.1393	-0.0777	-0.0447	-0.0585	-0.18	-0.0237	-0.0044	-0.1615	-0.1112	-0.179	-0.1657	-0.1104	-0.0463	-0.0714	0.8479	0.2976	-0.0533	0.0323	-0.1014	-0.1649	-0.06	-0.2453	-0.2325	-0.2444	-0.1442	-0.1499	-0.1631	-0.0382	-0.0224	-0.0504	-0.1802	-0.0552	-0.1662	-0.0805	-0.0892	-0.022	-0.0738	-0.0656
Kdm4c_HOM_tm1a	% change	NA	NA	NA	NA	NA	NA	NA	NA	NA	NA	NA	NA	NA	NA	NA	-0.011	0.0498	-0.0782	0.0216	0.0135	-0.0343	-0.0199	-0.0171	-0.0388	-0.0242	-0.0076	-0.003	-0.0316	0.0462	-0.0111	-0.0282	-0.0713	-0.0232	-0.0352	-0.0328	-0.013	0.02	0.0035	-0.0299	-0.0022
Kdm4d_HOM_tm2a	% change	NA	-0.0075	0.0315	-0.0058	0.0012	-0.0423	-0.0516	-0.0661	0.0239	-0.0027	-0.0966	-0.021	-0.2389	0.001	0.0376	-0.0011	0.2709	-0.0204	-0.0876	-0.0076	-0.0698	-0.1067	-0.0556	-0.0718	-0.1187	-0.2163	-0.0444	-0.03	0.0541	-0.0196	-0.0186	0.0029	-0.0999	-0.0765	-0.0944	-0.0692	-0.0356	-0.0723	-0.0438	0.0275
Kdm5b_HOM_em1	% change	NA																																								1.35037	-2.30934	2.66447	0.688754	1.39117	6.5479	-7.42323	31.5073
Kdm7a_HOM_tm1a	% change	NA	0.0289	-0.0296	-0.0455	-0.0046	-0.04	-0.0189	-0.0117	-0.0786	0.0142	0.0537	-0.0201	-0.1898	-0.0304	-0.0353	-0.007	0.4087	-0.0056	-0.0553	-0.0359	-0.0245	-0.1068	0.0111	0.0103	-0.021	-0.1242	-0.0476	-0.0467	-0.189	-0.0721	-0.0524	-0.081	-0.0914	-0.0556	-0.0535	-0.0395	-0.0668	-0.0906	0.0349	0.0137
Kdm8_HET_tm1a	% change	NA	0.0368	0.0548	0.0406	-0.0035	-0.0029	0.078	0.0792	-0.0473	0.0189	0.0856	0.089	0.1685	0.0208	0.0208	-0.0078	-0.1185	0.0699	-0.0603	-0.031	-0.0476	0.0035	-0.0114	0.0846	-0.0001	-0.1057	0.0366	0.0123	-0.0213	0.0405	0.042	0.0386	-0.0399	-0.0084	-0.0852	0.0646	-0.0086	0.0676	0.0036	-0.0405
Kera_HOM_em1	% change	NA	0.0031	0.134	-0.0005	0.0217	0.0715	-0.0451	0.0057	-0.0779	0.0611	-0.0178	-0.1461	-0.1145	-0.0065	-0.007	-0.0301	-0.3502	-0.2193	0.145	0.0204	0.0864	-0.0047	-0.002	-0.0417	-0.0816	-0.1491	-0.1779	-0.0622	-0.1559	0.0405	0.0619	-0.0647	-0.0016	-0.0386	-0.0952	-0.0038	0.0459	0.0817	0.0445	-0.0105
Kif13b_HOM_tm1b	% change	NA	0.0625	0.2767	-0.007	0.0374	0.0091	0.0112	0.0658	-0.1824	0.1143	0.0858	-0.0035	0.1124	0.0119	0.0138	0.0514	-0.0105	-0.0847	0.0661	0.0002	0.0312	-0.0714	0.0084	0.0486	0.0281	-0.0074	-0.0016	0.0429	0.0958	0.0538	0.0801	-0.0249	0.0503	0.0139	-0.0282	0.0809	0.0846	0.0714	0.0113	-0.0041
Kif18b_HET_tm1a	% change	NA	-0.1238	0.9127	-0.0514	-0.086	0.0347	-0.1019	-0.0943	-0.2249	-0.0626	-0.2932	-0.1133	0.0437	0.0169	0.0783	-0.0507	1.4286	0.2551	-0.0664	-0.0545	0.0246	-0.006	0.0266	-0.0239	0.072	-0.092	-0.0081	-0.0627	0.084	-0.1005	-0.0424	0.0696	-0.1186	-0.1033	-0.0972	0.0274	0.0046	-0.025	-0.0524	-0.0432
Kif1bp_HET_tm1a	% change	NA	-0.0391	-0.0211	-0.0681	NA	-0.0298	0.0234	-0.0174	0.0234	-0.0371	0.0597	-0.148	-0.0725	0.0062	-0.0259	0.0094	-0.3365	-0.0372	0.0024	0.0144	0.0056	-0.0062	0.0163	0.0305	0.4321	0.2032	-0.0517	-0.0159	0.0291	-0.0563	0.0089	0.0962	0.1162	0.0928	0.0863	0.0909	-0.0512	-0.0563	-0.0404	-0.0437
Kif21b_HOM_tm1a	% change	NA	-0.1145	2.0981	-0.0921	-0.0266	-0.0611	-0.2889	-0.0688	-0.5319	-0.1525	-0.0108	-0.2911	-0.2985	0.042	-0.0302	-0.2276	0.1349	-0.3932	-0.0792	-0.0297	-0.1772	-0.2417	-0.1443	-0.1622	-0.156	-0.4336	-0.1499	-0.2021	-0.1473	-0.1466	-0.2087	-0.3602	-0.3533	-0.1724	-0.3425	-0.1253	-0.1825	0.059	-0.1108	-0.1417
Kif24_HOM_tm1b	% change	NA	-0.0964	-0.0961	-0.0382	-0.0067	-0.0502	-0.0177	-0.0275	-0.0018	-0.0285	-0.159	-0.055	-0.1104	-0.0574	-0.0149	-0.0329	0.0541	-0.0521	-0.0542	-0.054	0.0152	-0.0746	0.0147	0.0897	-0.0408	-0.1003	0.0105	-0.0497	0.0042	0.0526	-0.027	-0.0694	-0.0117	-0.0115	-0.0147	-0.0618	0.0121	0.0085	-0.002	-0.0123
Kif3b_HET_tm1b	% change	NA	0.0148	-0.0364	0.0205	0.0255	-0.0187	0.0562	0.0578	0.0983	0.0298	0.0055	0.0687	0.0422	0.0079	0.0027	-0.0283	-0.3864	-0.0141	-0.0166	-0.0263	-0.0259	0.0473	0.0053	0.1916	0.1509	-0.1999	-0.0389	0.0249	0.0046	0.1574	0.0106	-0.0106	0.0921	0.0741	0.0718	-0.0747	0.0558	-0.0141	-0.0188	-0.0506
Kifap3_HET_tm1a	% change	NA	-0.0864	0.0874	-0.083	-0.0294	0.0024	-0.1029	-0.0289	-0.0927	-0.0183	-0.1957	-0.0915	-0.0881	0.0008	0.0075	-0.1112	0.3656	-0.1429	-0.0009	0.0107	0.0335	-0.1687	-0.0112	-0.1097	-0.1214	-0.2435	-0.0144	-0.0963	-0.0937	0.0108	-0.0955	-0.1353	-0.2808	-0.1816	-0.1804	-0.1634	-0.0969	0.0208	0.0374	-0.0618
Klc2_HOM_tm1e	% change	NA	0.0101	0.2224	0.0219	0.0367	0.0085	-0.1183	0.0023	-0.1728	-0.0373	-0.0046	-0.0819	-0.1324	0.0078	0.0233	-0.0193	0.4227	0.0096	-0.019	0.003	0.0064	0.0678	0.0107	0.036	-0.0385	-0.0509	-0.009	-0.0354	0.0008	-0.0587	-0.1004	-0.0278	0.0372	0.0262	0.0536	0.0595	-0.024	0.0442	-0.0119	0.0007
Klf17_HOM_tm1b	% change	NA	-0.0246	0.0811	0.0674	0.0135	0.0331	-0.0213	-0.077	-0.0039	-0.0191	-0.0448	-0.0071	-0.0474	-0.0395	-0.0477	-0.0285	0.2998	0.4044	0.0382	0.0195	-0.0618	0.0379	-0.0197	-0.0534	0.0028	0.073	0.1118	-0.0522	-0.2244	-0.1619	-0.0836	-0.0026	-0.0351	0.0053	-0.0396	-0.0568	-0.0402	-0.0505	-0.0348	-0.0281
Klhl18_HOM_tm1a	% change	NA	0.0215	-0.1658	0.0377	0.0479	0.0128	0.0156	0.1036	-0.0123	-0.0246	0.0379	-0.032	0.1197	0.0193	0.0692	-0.0358	0.3585	0.0224	-0.0232	-0.0248	-0.0059	0.1138	0.0275	0.1205	0.0463	-0.2539	0.1035	-0.0104	-0.0488	-0.0259	-0.0666	0.0999	0.0279	0.0142	-0.0962	0.2922	0.1422	0.002	-0.0546	-0.0171
Klhl21_HET_tm1a	% change	NA	0.0181	0.1967	-0.0099	0.0192	-0.0415	-0.098	0.0247	-0.0646	0.0155	0.0723	-0.0129	0.0627	-0.0145	-0.0553	-0.068	-0.0558	-0.016	0.0152	-0.0423	-0.0324	-0.1303	-0.0431	-0.0922	-0.113	-0.1214	0.0894	-0.0908	-0.0906	-0.0415	-0.1056	-0.0973	-0.0229	-0.0056	0.0127	0.2517	0.0555	0.0096	-0.0157	-0.0093
Klhl26_HOM_tm1b	% change	NA																																								-2.68426	-0.446836	-5.31968	-2.1967	-0.446673	-11.9734	-8.89891	-33.4328
Klhl30_HOM_tm1a	% change	NA	-0.0365	0.2226	-0.0313	-0.0381	0.0634	-0.0144	-0.0545	-0.126	0.0163	0.0334	-0.0213	0.0289	-0.0044	-0.0199	0.0154	0.2236	-0.1655	0.1615	0.0569	0.1277	0.0296	0.0178	-0.0761	-0.1693	0.0854	0.1203	-0.0067	-0.1041	0.0281	0.0783	-0.0224	-0.0939	-0.0481	-0.1431	0.0732	0.0124	0.1055	0.0871	0.0008
Klhl42_HOM_tm1b	% change	NA																																								-1.83422	3.56135	-2.14818	-0.713857	-6.73801	-1.99242	-3.81564	-3.88385
Klk5_HOM_tm2a	% change	NA	-0.0366	-0.0894	-0.0673	-0.0551	-0.0342	-0.0019	-0.0097	-0.0512	0.0225	-0.0815	-0.0892	0.2261	-0.0233	0.0173	-0.0097	0.202	0.0508	0.075	0.0677	0.022	0.0558	0.0423	-0.0762	0.048	-0.0707	-0.0441	-0.0869	-0.0856	-0.0642	0.1172	-0.0306	-0.0842	-0.0808	-0.1253	-0.0123	0.032	0.1107	0.0029	-0.0114
Klk6_HOM_em1	% change	NA	0.054	-0.3866	-0.0049	-0.0077	0.0423	0.0377	0.0377	0.0523	-0.027	0.0658	0.0898	0.1025	0.0144	-0.0139	0.0109	-0.313	-0.1795	0.0707	-0.0131	0.0618	0.0262	0.1288	-0.0395	-0.0275	-0.1654	0.0479	-0.0407	-0.1924	0.0364	0.1287	-0.0727	-0.0483	-0.0338	-0.0444	-0.0221	-0.0695	-0.008	0.1046	0.0121
Klk9_HOM_tm1a	% change	NA	-0.0342	-0.3662	0.0486	-0.0038	-0.0108	-0.1383	-0.0136	-0.1912	0.0438	-0.0579	0.0618	0.2614	0.0186	-0.0365	0.0489	0.148	0.1158	0.2516	0.0755	0.0538	0.0371	0.0596	0.0484	0.0872	-0.0127	0.1116	0.0345	-0.0684	0.0165	-0.0656	0.1031	0.1658	0.1552	0.1288	0.1961	0.0231	-0.2121	-0.0518	-0.0086
Klrb1a_HOM_tm1a	% change	NA	-0.0587	-0.0077	-0.0055	-0.0391	-0.046	-0.0281	-0.0265	-0.0914	0.014	-0.0132	0.0435	0.0136	-0.0465	-0.134	-0.003	-0.089	0.0037	0.1016	0.0274	0.0478	0.0517	0.0116	-0.1018	0.1117	-0.0443	0.1065	-0.0028	0.0018	-0.0657	0.06	0.0702	-0.0825	-0.0311	-0.0398	-0.0464	-0.0848	-0.0977	0.0197	-0.0052
Klrc_HOM_em1	% change	NA																																								2.3844	0.259418	4.64967	3.84719	2.13369	2.84388	2.07454	14.3847
Klrc2_HOM_em1	% change	NA																																								-4.81724	-0.525928	-3.19106	-1.87959	3.00886	-0.799101	-1.07632	12.1702
Kmt5b_HET_tm1a	% change	NA	NA	NA	NA	NA	NA	NA	NA	NA	NA	NA	NA	NA	NA	NA	-0.003	-0.1183	0.1719	-0.0496	0.0088	-0.0499	0.0718	0.061	0.0372	0.0232	-0.0345	-0.0721	-0.0906	0.026	0.0566	-0.0284	-0.064	-0.072	-0.037	-0.0462	0.0839	-0.034	0.0107	-0.0035	-0.046
Kng2_HOM_tm2a	% change	NA	0.0144	0.1079	0.0211	0.0485	0.0341	0.0287	0.011	0.0044	-0.0165	0.0369	0.0337	-0.0208	-0.0224	0.0368	-0.0667	-0.0571	-0.1137	-0.0355	0.0125	-0.0528	-0.0093	-0.0338	-0.0825	-0.0098	0.1959	-0.1329	-0.0602	-0.0309	-0.0992	-0.0899	-0.1348	-0.0283	-0.0051	-0.0221	0.041	-0.0208	-0.0181	-0.0155	-0.0031
Kptn_HOM_tm1a	% change	NA	NA	NA	NA	NA	NA	NA	NA	NA	NA	NA	NA	NA	NA	NA	0.1035	-0.7131	-0.057	0.0766	-0.0122	-0.0135	0.4408	0.2059	0.2992	0.1898	0.2567	0.0299	0.347	0.1511	0.095	-0.0009	0.1977	0.1545	0.1249	0.2007	0.1475	0.0002	-0.0267	0.0203	0.0566
Krt31_HOM_tm1e	% change	NA	-0.0201	-0.5715	0.0414	-0.0008	0.0891	0.0351	0.0208	0.1313	-0.0292	-0.0451	-0.0656	-0.0637	-0.0073	0.0108	-0.0768	-0.7421	-0.1997	-0.045	-0.0325	-0.0238	-0.0984	-0.0846	-0.0398	-0.1167	-0.079	-0.0766	-0.0545	-0.1078	-0.0669	-0.0755	-0.1511	-0.1603	-0.0556	-0.0879	-0.0384	-0.0579	-0.09	-0.0211	-0.0144
Krt7_HOM_tm1b	% change	NA	0.0192	0.1794	0.0357	0.0045	0.0149	-0.0549	-0.0227	0.015	0.026	0.0003	-0.0582	0.0804	0.0146	0.0164	-0.0182	0.5087	0.4652	0.0549	0.0281	-0.055	-0.0726	-0.0361	0.0201	0.1047	0.0447	-0.0568	0.0324	-0.1953	0.0336	-0.1289	0.0497	0.0329	0.0347	0.0304	-0.0199	0.0602	-0.0616	-0.0912	-0.0466
Krt76_HET_tm1a	% change	NA	NA	NA	NA	NA	NA	NA	NA	NA	NA	NA	NA	NA	NA	NA	0.0006	-0.4153	0.029	0.0905	0.0331	-0.0457	0.139	0.0472	0.0354	0.1441	-0.3065	0.0208	-0.1111	-0.0481	-0.1097	-0.0909	0.0869	0.0402	0.0688	0.1075	0.074	0.0497	-0.0181	-0.0187	-0.0135
Krt79_HOM_tm2b	% change	NA																																								-5.63051	-0.798261	-3.5068	-3.2961	-0.224572	-10.0509	-0.802991	-0.0843396
Krt83_HOM_tm1b	% change	NA	-0.006	0.1046	-0.0457	-0.0417	0.0275	0.0673	-0.008	-0.0021	0.1428	0.0684	-0.1252	0.177	-0.005	0.0357	-0.0034	0.3599	0.1034	-0.0114	-0.0458	0.0125	0.0443	0.0577	-0.0859	-0.168	-0.2287	-0.061	-0.1319	-0.0019	-0.1303	0.0776	-0.0398	-0.1185	-0.091	-0.1724	-0.049	-0.0162	0.0577	0.044	-0.0185
Krt88_HOM_tm1a	% change	NA	0.0007	-0.1687	-0.0342	-0.0367	-0.0065	-0.1253	0.0327	-0.1773	-0.0706	0.1593	0.077	0.1443	-0.0163	-0.033	-0.0002	-0.2522	0.3378	-0.0414	-0.0329	-0.1305	-0.1031	-0.0146	-0.0129	0.2832	0.1171	0.0856	-0.0008	-0.0774	-0.0378	-0.0535	0.0431	0.145	0.1534	0.1774	0.0131	-0.0057	-0.0355	-0.1034	0.0126
L3mbtl2_HET_tm2a	% change	NA	0.0244	-0.2568	0.0326	0.0086	0.0204	0.0955	0.0348	0.093	-0.0014	0.1136	0.0998	0.1545	0.0106	-0.0203	0.0125	0.0191	0.0624	0.0622	0.0385	-0.0537	-0.0129	0.0513	0.0955	0.1154	0.2356	0.0727	0.1594	-0.0309	0.0214	0.0451	0.0089	-0.0001	0.0025	0.0036	-0.0108	0.0383	-0.0744	0.0394	0.016
Lacc1_HOM_tm1a	% change	NA	-0.0699	0.214	-0.0758	-0.0059	-0.0124	-0.0165	-0.0046	-0.1755	0.0196	0.0531	-0.0193	-0.0112	-0.0396	0.0058	-0.0379	0.1929	-0.2264	-0.1061	-0.0284	-0.0238	0.0033	0.0245	0.0554	0.2342	-0.1019	0.1231	-0.0452	0.0225	0.0443	-0.0049	0.083	0.0983	0.0781	0.0853	0.1237	0.0617	-0.0562	-0.0911	-0.0374
Lamc3_HOM_tm1a	% change	NA	-0.0239	0.8503	0.0187	-0.0079	0.0025	0.0511	-0.0357	-0.1682	0.0871	0.0098	-0.0375	0.0149	0.0124	0.0042	-0.0243	0.858	0.2108	-0.0011	0.0018	0.013	0.0209	0.0357	0.1187	-0.0843	0.0418	-0.1141	0.0216	-0.0072	-0.0322	0.077	0.1236	0.1724	0.0619	-0.0263	-0.0313	0.2296	0.032	-0.0312	-0.0237
Laptm5_HOM_tm1a	% change	NA	-0.0939	-0.434	-0.0344	-0.0227	0.0297	0.0159	-0.0255	0.0078	-0.0339	-0.0567	-0.1537	0.0492	-0.0499	-0.072	0.0239	-0.1146	-0.0315	0.1054	0.0708	0.0598	-0.0705	0.0188	-0.0357	0.0234	0.3014	-0.1548	0.1156	0.0184	0.1315	0.0033	-0.0224	0.0458	0.0398	0.0528	-0.0275	0.0019	-0.0038	0.0014	-0.0226
Lars_HET_tm1b	% change	NA	-0.0843	-0.6794	-0.0488	0.0063	0.0038	-0.039	-0.0288	0.0739	-0.0536	-0.0864	-0.214	-0.1529	0.0025	0.0055	-0.0766	-0.6423	-0.4059	0.1634	0.0576	0.1702	-0.0822	-0.0459	-0.1209	-0.2701	-0.1821	-0.1006	-0.1288	-0.2122	-0.2582	-0.1109	-0.2144	-0.138	-0.0367	-0.1015	-0.1078	-0.059	-0.0011	0.1087	0.0124
Lce1m_HOM_tm1b	% change	NA	0.0082	-0.1082	-0.0613	-0.0106	-0.0098	0.0295	-0.0493	-0.014	0.0545	0.0401	0.0122	-0.1206	-0.0051	-0.0532	-0.0538	0.2251	-0.0545	-0.1378	0.014	-0.0778	-0.1163	0.0117	-0.0583	-0.092	-0.0168	-0.1409	-0.0051	0.1477	0.1212	0.0247	-0.1374	-0.0503	-0.072	-0.0577	-0.1497	0.0063	0.0087	-0.0544	-0.0941
Lce3c_HOM_tm2a	% change	NA	-0.0597	-0.0469	-0.0393	-0.006	-0.0194	-0.0248	-0.029	0.0542	-0.0361	-0.1003	-0.1005	-0.083	0.0145	0.0155	-0.081	1.0917	0.1852	-0.1176	-0.0196	-0.1079	-0.0527	-0.0454	-0.0531	-0.0852	0.3044	-0.1315	-0.0323	-0.1207	0.003	-0.0416	-0.1799	-0.071	-0.0399	-0.034	0.1441	-0.0204	-0.052	-0.1054	-0.0719
Ldhb_HOM_tm1b	% change	NA	-0.1024	0.717	-0.1438	-0.0131	-0.0971	-0.1264	-0.0325	-0.1625	0.0034	-0.0707	-0.1404	-0.207	-0.0386	-0.0577	-0.0652	0.117	0.0259	-0.0674	-0.0145	-0.0456	-0.251	-0.1473	-0.1595	-0.2336	-0.2133	0.0014	-0.0591	-0.1215	-0.1277	-0.0244	0.014	-0.0208	0.0031	-0.0922	-0.0278	0.0667	0.0085	-0.0955	-0.0548
Ldlrad4_HOM_tm1b	% change	NA	-0.003	0.4172	0.0902	0.0134	0.0665	-0.0953	-0.0692	-0.0796	-0.0403	-0.0913	-0.2378	-0.0165	-0.007	-0.0152	-0.0169	0.1978	0.0219	0.0773	0.0121	0.0892	-0.1533	-0.1076	-0.0693	-0.0627	-0.0023	0.1003	-0.1499	-0.1738	-0.1174	-0.1093	-0.0443	-0.0872	-0.0563	-0.0747	-0.0562	-0.0265	-0.0351	0.0356	-0.0051
Leo1_HET_tm1a	% change	NA	-0.0509	0.304	-0.1266	-0.0293	-0.0695	0.018	-0.0099	-0.0913	0.0001	-0.0511	0.0387	-0.088	-0.0386	-0.0967	0.0507	0.0973	0.2275	0.0233	-0.0164	0.0331	0.0596	0.0421	0.0125	-0.0976	0.1865	0.0375	0.0453	0.1536	0.0924	0.1265	0.0645	-0.0352	0.0131	0.0592	0.0113	-0.0276	0.056	0.056	-0.0018
Leprot_HOM_tm2a	% change	NA	0.0482	-0.1672	0.0094	0.0226	-0.0413	0.0303	-0.0145	0.1023	0.0196	0.0722	0.0702	-0.091	0.0029	0.0284	0.0355	-0.321	-0.0064	-0.0167	0.0395	0.0299	-0.0756	0.0162	0.0094	-0.086	-0.098	-0.0153	0.0022	-0.0793	-0.0413	-0.054	-0.0504	0.0161	0.0201	0.0586	-0.0943	0.0146	0.0159	0.0138	0.0312
Leprot_HOM_tm2b	% change	NA	0.0373	0.0245	0.0212	0.0367	0.0079	0.044	0.0661	0.0821	0.008	0.0548	0.0373	0.1203	-0.0167	0.0043	-0.0462	-0.3867	-0.2535	0.0967	0.0534	-0.0215	-0.0213	0.023	0.0381	-0.2561	-0.0487	-0.0698	-0.0451	-0.055	-0.0292	-0.1007	-0.0255	-0.0582	-0.0007	-0.0185	0.0222	-0.0186	0.0126	0.0021	0.0419
Lgals7_HOM_tm1a	% change	NA	0.0179	0.0295	0.0057	0.0054	0.0126	0.0493	0.013	0.0294	0.064	0.0453	-0.0583	0.0995	0.0115	0.0283	-0.0144	0.164	0.2688	-0.0502	-0.074	0.0192	-0.1457	-0.0372	-0.059	-0.1168	-0.1825	0.02	-0.0303	0.0073	0.0269	-0.0499	-0.0344	-0.0206	0.0059	-0.0229	-0.0203	-0.0143	-0.0717	-0.0561	-0.0092
Lgals7_HOM_tm1b	% change	NA	-0.0709	0.1048	-0.0706	-0.0457	-0.0158	-0.0375	-0.0206	-0.0805	-0.0048	-0.0578	-0.0201	0.0174	-0.0348	-0.016	-0.0116	0.4219	0.2084	-0.0566	0.0296	-0.0816	-0.0164	0.0315	0.0195	0.132	-0.003	0.1624	-0.0184	-0.0902	-0.0415	-0.0426	-0.1033	0.0097	0.0158	0.0229	-0.0427	0.012	-0.096	-0.0428	-0.0091
Lix1l_HET_tm1a	% change	NA	-0.187	-0.1258	0.0994	-0.0465	0.0145	-0.0037	-0.0934	-0.0759	0.0608	-0.191	-0.0794	-0.2538	0.0163	0.0331	-0.1191	-0.1595	0.1365	-0.2481	-0.0646	-0.1535	0.0901	0.0194	-0.0289	-0.1559	-0.1319	-0.0837	-0.1812	-0.1933	-0.1547	-0.1854	-0.0872	-0.0126	-0.0009	-0.0999	-0.125	0.0074	0.1433	-0.0263	-0.0961
Lmna_HET_G609G	% change	NA	-0.0015	0.3063	-0.0296	0.0102	-0.0165	0.0188	0.0201	-0.159	0.0246	0.0122	0.0164	-0.1305	-0.0426	0.0027	-0.0274	0.1508	-0.0434	0.044	0.0224	0.0176	-0.1158	0.0051	-0.1219	-0.1023	0.1035	-0.1591	0.0307	0.0107	0.0326	0.0131	-0.0633	-0.1639	-0.1011	-0.05	-0.1103	-0.0897	-0.0156	0.0034	-0.0173
Lmnb1_HET_tm1a	% change	NA	-0.0504	-0.2348	-0.0404	-0.0309	0.0155	-0.1145	-0.0651	0.0905	-0.1407	0.0318	-0.0562	-0.065	0.0063	0.0537	-0.0937	-0.1538	-0.045	0.0422	0.0493	0.0273	-0.0025	-0.0622	-0.0415	0.3305	-0.2438	-0.0759	-0.0913	-0.1852	0.0207	-0.095	0.068	-0.0337	0.0294	-0.0376	-0.0445	-0.015	0.0379	-0.0261	0.0015
Lmnb2_HET_tm1a	% change	NA	NA	NA	NA	NA	NA	NA	NA	NA	NA	NA	NA	NA	NA	NA	-0.0029	-0.3518	-0.1625	-0.0295	0.0072	-0.0798	0.1088	0.022	0.127	0.1738	0.1203	-0.0036	-0.0712	0.0287	-0.213	0.0264	-0.0566	0.0324	0.0713	0.0121	0.0086	0.0863	0.0575	-0.0632	-0.007
Lncenc1_HOM_tm1.1	% change	NA																																								0.555363	2.16637	-0.0489281	-1.58621	2.5921	-3.05894	5.79652	-5.13715
Lnx2_HOM_tm1a	% change	NA	-0.0853	0.2195	-0.0342	-0.0693	0.0235	-0.0249	-0.0527	-0.1597	0.1165	-0.1009	-0.0659	0.0353	-0.0283	0.0146	-0.0126	0.1317	-0.0079	-0.0816	-0.0377	0.0279	0.0055	0.0056	0.0713	0.039	0.1059	0.0276	-0.0877	-0.0036	0.1866	-0.002	0.0781	0.122	0.0516	-0.0247	0.0935	0.1603	-0.0257	-0.0925	-0.053
Lonrf3_HEMI_tm1a	% change	NA	-0.0294	0.4364	-0.1292	-0.0323	-0.0359	-0.1885	-0.0588	-0.1766	-0.0826	0.0123	0.0253	-0.1023	-0.0474	-0.0417	0.021	2.0509	-0.0823	0.0899	-0.0067	0.0484	0.0469	0.1145	-0.0101	-0.2981	-0.2324	0.1099	-0.0236	-0.2382	0.1456	-0.0598	-0.0865	-0.0169	-0.0207	-0.0875	0.1504	0.0859	-0.109	0.0287	0.0555
Lonrf3_HEMI_tm1b	% change	NA	-0.0487	-0.1105	-0.0827	-0.0374	-0.0342	-0.0833	0.0378	0.0575	-0.0507	0.0595	0.0835	-0.0448	-0.0251	-0.0248	0.0448	0.118	0.5181	-0.0382	0.0368	-0.0622	-0.0759	0.0054	-0.0571	0.0872	0.2003	-0.028	0.0154	-0.1622	-0.0279	-0.0361	0.0707	0.0273	0.0214	0.0525	-0.0852	0.0005	-0.0533	0.0204	0.0631
Lpar5_HOM_tm1a	% change	NA	-0.0209	-0.3304	0.0475	-0.0171	0.0535	-0.0364	0.0135	0.0535	-0.0553	0.0237	-0.01	0.0646	-0.0111	0.0139	-0.0106	-0.1553	0.0284	-0.0207	0.0186	0.0723	-0.0433	0.0528	-0.0447	-0.147	-0.0271	0.1876	-0.1186	-0.0783	-0.0405	-0.1129	0.0868	0.0467	-0.0115	0.0268	-0.1032	0.0766	-0.0181	0.0074	-0.0322
Lpcat3_HET_em1	% change	NA																																								-3.11114	-1.49855	-5.1135	-2.48963	1.57943	3.70157	0.874464	-14.3899
Lpxn_HOM_tm1b	% change	NA	0.0381	-0.0338	-0.0211	-0.047	-0.0223	0.0444	0.0145	-0.0575	0.017	0.0164	0.1034	0.1047	-0.0026	-0.0184	0.0313	-0.1545	-0.0654	-0.0184	0.0434	-0.0337	-0.0346	0.0931	-0.0134	-0.1309	-0.0753	0.0942	0.0024	0.0883	0.0619	0.0931	-0.0491	-0.0056	-0.02	-0.0081	-0.0096	-0.0473	0.0117	0.0386	0.0169
Lrba_HOM_em1	% change	NA																																								5.27821	1.51279	2.8094	3.49823	0.816354	-0.726027	0.351378	17.9563
Lrig1_HOM_tm1a	% change	NA	NA	NA	NA	NA	NA	NA	NA	NA	NA	NA	NA	NA	NA	NA	0.0023	0.1594	-0.1506	-0.0387	0.0281	-0.0023	-0.0488	0.0496	-0.0233	0.0977	0.0915	-0.1224	0.0276	-0.0145	-0.0147	0.0459	-0.0353	-0.0238	-0.0308	0.0488	-0.0252	0.0385	0.0542	0.0126	-0.0051
Lrmda_HOM_tm1e	% change	NA	-0.0525	0.0843	-0.1361	-0.0177	-0.1112	-0.0936	-0.0463	-0.2098	0.0261	-0.0619	0.0569	-0.1588	-0.007	-0.0042	-0.0629	0.7153	0.0456	-0.0987	-0.0347	-0.0846	-0.0922	-0.0663	-0.0202	-0.0978	-0.1439	-0.0472	-0.0036	0.0201	-0.0925	-0.0915	-0.171	-0.0801	-0.0306	-0.1061	0.0153	0.0391	-0.0527	-0.1099	-0.0472
Lrmp_HOM_tm1b	% change	NA	0.0216	-0.2209	0.1128	0.0029	0.0795	0.0275	-0.0166	-0.0155	0.0192	-0.0635	-0.1458	0.1296	0.0492	-0.0292	0.0175	-0.3479	-0.2409	0.2068	0.0208	0.1689	-0.0747	NA	-0.0387	-0.1959	-0.2243	0.1303	-0.1094	-0.1887	-0.0279	0.0251	-0.2026	-0.0843	-0.0597	-0.146	-0.0131	-0.0538	-0.1287	0.1566	0.0425
Lrpprc_HET_tm1a	% change	NA	NA	NA	NA	NA	NA	NA	NA	NA	NA	NA	NA	NA	NA	NA	-0.0126	-0.0675	-0.1765	0.0663	0.048	0.0444	0.0297	0.0116	0.0834	0.0739	-0.1178	0.0432	-0.0475	-0.0064	-0.115	-0.1772	-0.1932	-0.0262	-0.0357	0.0342	0.0401	0.0398	0.0762	0.0099	0.0196
Lrrc23_HOM_tm1a	% change	NA	-0.0576	1.5556	-0.1452	-0.0717	-0.0876	-0.029	-0.1089	-0.2846	0.1382	-0.1713	-0.0721	-0.1977	-0.0484	-0.0373	0.0132	1.6189	0.6497	-0.1922	-0.0429	-0.1135	-0.0505	0.0394	0.1594	0.0314	0.0163	-0.0834	0.0018	-0.0487	-0.0531	-0.0718	-0.0051	0.0245	0.0022	-0.0415	0.0134	0.1042	0.1359	-0.1084	-0.0845
Lrrc71_HOM_tm1a	% change	NA	-0.0224	0.3905	-0.0533	-0.0364	0.0022	0.0287	0.0048	-0.1441	0.0576	-0.1016	0.0477	-0.0746	0.0152	0.0411	0.0518	0.5264	-0.096	0.0457	0.011	0.0437	0.0122	0.0204	0.0291	-0.0914	0.0276	0.146	-0.018	0.0659	-0.0897	0.024	0.0786	0.0156	-0.0143	0.0142	0.0123	0.0009	0.0194	0.0511	0.0227
Lrrc8d_HOM_tm1a	% change	NA	0.1082	-0.0671	0.057	-0.0134	0.044	0.0789	0.0308	0.0201	0.0994	0.0358	0.0316	-0.081	0.0264	0.038	0.1017	-0.1277	-0.0234	0.0838	0.0089	0.0465	-0.0322	0.0438	-0.0451	-0.2079	-0.1352	0.2752	0.0261	-0.0772	0.2059	0.0605	-0.0489	0.0464	0.0196	-0.0569	0.0486	-0.0309	0.0187	0.0887	0.0149
Lrrk2_HOM_tm1.1	% change	NA																																								5.00779	1.1405	1.53889	4.0321	2.09088	0.359653	-2.2439	20.7355
Lsm10_HET_tm2a	% change	NA	0.0006	0.374	-0.0815	-0.0436	0.0119	-0.1032	-0.0082	0.0663	-0.0794	0.0312	0.0132	-0.1114	-0.0298	0.0263	-0.0272	0.0114	-0.0864	-0.0747	-0.0429	-0.0181	-0.0277	0.0057	-0.0652	-0.0722	0.0006	0.0238	0.0154	-0.2305	0.2208	-0.0456	-0.1772	-0.0131	-0.0608	-0.0167	0.0442	0.0377	-0.0804	-0.0513	NA
Lsm11_HET_tm1a	% change	NA	-0.1188	-0.3979	-0.0942	-0.0352	-0.0766	-0.1405	-0.0718	-0.005	-0.0828	-0.1718	-0.2405	-0.1563	-0.0828	-0.0615	-0.0673	0.0953	-0.1571	-0.051	-0.0091	-0.0094	-0.17	-0.0884	-0.1276	0.001	0.5406	-0.1713	-0.1358	-0.0014	-0.0928	-0.1052	-0.1821	-0.0904	-0.0553	-0.0999	-0.0081	-0.0519	-0.0508	-0.0557	-0.0322
Lsm14b_HOM_tm1b	% change	NA																																								-5.16282	-0.631363	-5.75369	-1.29674	3.65654	-2.79525	-1.62295	-4.17777
Ltbp1_HOM_tm1a	% change	NA	-0.0649	-0.7753	-0.0344	-0.0359	-0.0107	-0.1461	-0.099	-0.0018	-0.1213	-0.0018	-0.1956	-0.2788	-0.0588	0.0046	-0.1657	-0.7047	-0.4259	-0.1003	-0.0757	0.0187	-0.1289	-0.0492	-0.0708	-0.0428	-0.181	-0.1487	-0.2311	-0.1439	-0.0928	-0.2336	-0.1477	-0.2098	-0.0739	-0.0711	0.0974	-0.183	-0.2475	-0.0383	-0.0785
Lyplal1_HOM_tm1a	% change	NA	0.0352	-0.3572	0.0253	0.0402	0.0173	-0.027	0.0287	0.1819	-0.0498	0.0989	0.0798	0.1968	0.0102	0.0498	-0.0207	-0.4847	-0.1497	0.027	0.018	-0.039	0.0089	0.0746	-0.025	0.0555	-0.0768	-0.0037	-0.0793	0.019	0.0155	-0.0384	0.016	-0.0598	-0.0216	0.005	-0.1369	-0.14	0.044	0.0557	0.0543
Lyrm9_HOM_tm1a	% change	NA	-0.0744	0.0002	-0.0751	-0.013	-0.0274	-0.032	0.0399	-0.1076	0.1219	-0.008	-0.1115	-0.0826	-0.0259	-0.0351	-0.0641	-0.1438	-0.07	-0.0882	-0.061	-0.0693	-0.171	-0.0966	-0.1091	-0.154	-0.055	-0.1126	-0.0853	-0.019	0.0014	0.0131	0.0174	-0.0501	-0.0405	-0.0194	-0.0347	-0.053	-0.0103	-0.084	-0.0712
Lztr1_HET_tm1a	% change	NA	0.0087	0.044	-0.0912	-0.0479	-0.0588	-0.093	-0.0086	-0.0417	-0.0896	0.0531	-0.1711	-0.0887	-0.0367	-0.0457	-0.0551	-0.2752	-0.1165	-0.1219	-0.071	-0.0851	-0.0401	0.0045	-0.0005	-0.1113	-0.0425	-0.0048	-0.1294	-0.1198	-0.1751	-0.0493	-0.1278	-0.0081	-0.0185	-0.0658	-0.0714	0.0434	0.0312	-0.0499	-0.0389
Lzts1_HOM_em1	% change	NA																																								3.98998	0.454451	2.80474	0.686336	0.581754	4.83378	6.29228	42.3123
Macrod1_HOM_em2	% change	NA	-0.083	-0.0254	-0.039	-0.09	0.0424	-0.0591	-0.1183	-0.1866	0.0492	-0.124	-0.1619	-0.1221	0.0281	-0.0139	0.043	0.3422	0.0676	0.1663	0.0153	0.1418	0.002	-0.0269	-0.0909	-0.0024	-0.05	-0.0002	-0.051	0.0661	-0.1323	0.0527	-0.104	-0.0232	0.0358	-0.0787	0.0027	0.0198	-0.1379	0.0441	-0.0114
Mad2l2_HET_tm1a	% change	NA	-0.1009	0.3075	-0.1248	-0.0795	0.0204	-0.0321	0.0195	-0.1703	-0.0024	-0.0394	-0.0291	-0.2394	-0.0183	-0.06	-0.1066	-0.0757	-0.0294	-0.1875	0.0048	-0.0898	-0.0033	-0.0573	0.1281	0.0493	-0.3352	0.1187	-0.121	0.1335	0.0232	-0.0897	-0.0229	0.0792	-0.0182	0.0723	0.1086	0.1297	-0.0949	-0.1351	-0.081
Mamstr_HOM_tm1b	% change	NA	-0.0039	-0.4006	0.0084	-0.0181	0.018	-0.0306	-0.077	0.0975	-0.0353	0.0824	-0.0718	0.0326	-0.0005	0.0273	-0.03	-0.4834	0.0302	-0.0549	-0.0395	-0.0171	-0.1016	-0.0043	0.0838	0.0337	0.0801	-0.1663	0.0091	-0.1487	0.0202	0.0119	0.1644	0.0136	0.0466	0.0484	0.0501	-0.0487	-0.1427	-0.0553	-0.0181
Man2b2_HOM_tm1b	% change	NA	0.0301	-0.4411	0.0455	0.0092	-0.0311	-0.0397	-0.0459	0.1018	-0.0517	0.0615	0.02	0.1889	-0.0283	-0.0016	0.0422	-0.3723	0.1546	0.1176	-0.007	-0.0705	-0.0579	0.0502	-0.0083	-0.1116	0.1816	0.1051	0.0799	-0.154	0.0589	-0.0464	-0.0431	0.0618	0.0586	0.1231	-0.1083	-0.089	-0.158	0.0419	0.0521
Maneal_HOM_tm1a	% change	NA	NA	NA	NA	NA	NA	NA	NA	NA	NA	NA	NA	NA	NA	NA	-0.122	-0.3667	-0.3205	-0.1043	-0.0026	-0.0204	-0.1496	-0.1185	-0.1909	-0.1748	-0.1991	-0.0171	-0.171	-0.2163	-0.1047	-0.1948	-0.004	-0.1063	-0.0392	-0.0779	-0.1722	-0.1185	-0.0917	-0.0305	-0.0833
Map2k2_HOM_tm1a	% change	NA	0.0063	0.2701	0.163	0.0892	0.0364	-0.0218	0.0328	0.0225	-0.122	-0.0781	-0.4319	-0.0674	0.0039	0.0341	0.0053	0.4413	0.6704	0.3043	0.1134	0.0573	0.0976	-0.0298	-0.0074	0.3157	-0.2522	0.2118	-0.0695	-0.0004	-0.2268	0.0209	-0.1021	0.0353	-0.0003	-0.1347	0.1809	0.1577	-0.0915	0.0904	0.0202
Map2k7_HET_tm1a	% change	NA	0.0422	0.2741	-0.02	0.0037	0.01	0.1229	0.0174	0.0107	0.1139	0.0879	0.105	0.0149	0.0063	0.0051	0.0452	0.1279	0.1974	-0.0758	-0.0306	-0.0764	-0.1343	-0.0497	0.0602	-0.0289	-0.0939	-0.1346	0.0465	0.0557	0.1656	0.0698	0.1538	0.1422	0.1073	0.0695	0.108	0.1371	0.0218	-0.0368	-0.027
Map3k1_HET_tm1a	% change	NA	-0.0257	0.1872	0.0094	NA	0.0061	-0.0339	0.0014	-0.1035	-0.0577	-0.121	0.0092	-0.0343	-0.0362	-0.0033	0.0176	0.1391	0.2922	-0.0375	-0.0113	0.0183	0.0432	-0.0079	0.1153	0.0373	-0.2296	0.1029	-0.1143	-0.1187	0.0505	0.0064	0.0279	0.0745	0.0428	-0.0003	-0.0302	0.1782	0.0305	0.036	0.0039
Mapk10_HOM_tm1a	% change	NA	0.0445	0.9636	-0.093	0.0056	-0.0318	-0.0628	0.1303	-0.2175	-0.0596	0.0337	0.0343	0.5242	0.0317	0.0421	0.006	0.003	0.0654	-0.0084	0.0011	-0.1215	0.0602	0.0778	0.0451	-0.148	0.3265	0.3136	-0.0478	-0.1194	-0.1347	0.0878	-0.1048	-0.0139	-0.0347	0.0225	0.0495	0.0915	0.0104	-0.0145	0.0608
March5_HET_tm1a	% change	NA	0.0266	1.3274	0.0573	-0.0016	0.0081	0.092	0.0734	-0.3171	0.1082	-0.0903	-0.0458	0.0219	0.1287	0.0601	-0.0256	0.9667	0.3428	0.0735	0.0318	-0.0075	-0.0483	0.0072	0.0529	-0.1126	0.0689	0.0363	-0.0986	0.0032	0.0739	-0.0815	-0.0738	-0.0747	-0.0412	-0.1322	-0.2104	0.0626	0.0238	-0.0438	-0.0518
Mast2_HOM_tm1a	% change	NA	0.0134	0.2932	0.0283	0.0042	0.0093	-0.0176	-0.0095	-0.1564	0.0056	0.1441	-0.0733	0.2554	-0.0025	0.0142	0.0167	0.4084	0.2804	-0.0885	-0.0086	-0.0006	-0.0206	0.0232	0.0601	0.2461	0.1376	0.0126	0.0171	-0.068	-0.0307	-0.0711	0.0168	0.0354	0.0239	0.0068	0.0767	0.0165	0.0331	-0.0093	0.0243
Matn4_HOM_em1	% change	NA																																								-0.475587	-2.78905	1.54104	1.17179	-3.98943	7.65759	8.05937	-1.2764
Mau2_HET_tm1b	% change	NA	-0.0602	0.6488	-0.0833	-0.0275	-0.0006	-0.146	-0.0938	-0.2808	-0.0918	-0.1027	-0.0794	-0.0925	0.0017	0.0417	-0.0304	1.1161	0.2403	0.0336	0.0024	0.0558	-0.121	-0.0364	-0.0721	0.0442	0.0503	0.0801	-0.0599	-0.0678	-0.1275	-0.173	-0.0267	-0.043	-0.0606	-0.0643	-0.1565	0.086	-0.0458	0.0258	-0.0046
Mbd1_HOM_em1	% change	NA	0.0152	0.0472	0.0929	0.0182	0.0768	0.14	0.0302	-0.0579	0.2023	-0.035	-0.0639	-0.1238	0.0399	0.0324	0.0705	0.0628	0.056	0.1069	-0.0241	0.1291	0.1035	0.0225	0.0682	0.1668	-0.226	0.0671	-0.0915	0.0074	-0.0701	0.1251	0.0249	0.1848	0.1001	-0.0491	0.0779	0.0939	0.0166	0.0361	0.0326
Mbl2_HOM_em1	% change	NA	-0.0846	0.5827	-0.0333	-0.0699	0.0198	-0.0028	-0.053	-0.1171	0.0463	-0.2095	-0.1099	-0.112	-0.0353	-0.0431	-0.0319	0.9865	0.0063	0.063	-0.0626	0.0862	-0.0591	0.0013	-0.0368	-0.0287	-0.0749	-0.1035	-0.0743	0.0305	-0.0506	0.0171	-0.0471	-0.1898	-0.1785	-0.202	-0.0183	-0.0154	0.0021	-0.0691	-0.0564
Mcf2l_HOM_tm1a	% change	NA	0.0375	-0.1188	-0.0202	0.0286	-0.0092	-0.0898	0.0055	0.1381	-0.1224	0.0839	-0.0164	0.1166	-0.0005	0.008	-0.0779	-0.8194	-0.2424	0.0275	0.0189	0.0225	-0.0657	-0.0431	-0.0381	0.0788	-0.1647	-0.285	-0.0952	0.0085	0.1786	-0.1227	-0.0879	-0.0188	0.0336	-0.0191	-0.1218	-0.0241	-0.0356	-0.0362	0.0072
Mcph1_HOM_tm1a	% change	NA	NA	NA	NA	NA	NA	NA	NA	NA	NA	NA	NA	NA	NA	NA	-0.0784	0.2163	0.1165	-0.0239	-0.0035	-0.0806	0.2252	0.0768	0.1122	0.1375	-0.5361	-0.0508	-0.1102	-0.1857	-0.1938	0.078	-0.0275	-0.0899	-0.0419	-0.1314	-0.0381	0.0287	-0.0841	-0.0459	-0.0786
Med19_HET_tm1a	% change	NA																																								6.87523	6.37027	3.98477	2.02957	4.69814	-5.16782	3.02907	30.1227
Med22_HET_tm1a	% change	NA	0.008	0.3533	-0.0961	-0.0323	-0.0746	-0.1807	0.0719	-0.1373	0.0451	0.1211	-0.031	-0.0455	-0.0245	-0.0552	-0.0799	-0.1474	0.0126	0.1092	-0.0145	-0.0078	0.018	-0.0223	0.1404	0.11	-0.2537	-0.0342	-0.1217	-0.0445	-0.0153	-0.0877	-0.0022	0.0097	0.0198	-0.0519	0.0658	0.1126	0.051	-0.0621	-0.052
Med23_HET_em1	% change	NA	-0.0093	-0.1147	0.0354	-0.0365	0.0242	-0.0271	-0.0592	-0.046	-0.0066	-0.1253	-0.0204	-0.0676	-0.0152	-0.0168	-0.027	0.3613	-0.1811	0.0016	-0.0082	0.0319	-0.0559	0.0002	-0.1207	-0.1739	-0.1806	-0.1678	-0.0785	-0.1544	-0.0062	-0.0569	-0.1911	-0.1516	-0.0896	-0.0554	-0.0069	-0.0716	-0.0252	0.0258	-0.0004
Medag_HOM_tm2b	% change	NA	-0.0211	0.0214	-0.0171	0.0151	0.0143	0.0417	-0.0133	0.0929	-0.0228	-0.0572	-0.0192	-0.0406	-0.023	-0.0278	0.0227	0.0477	0.1425	-0.07	-0.0187	0.0573	-0.0698	0.0223	0.0519	-0.0892	0.2254	0.0777	0.0081	-0.1176	-0.0811	-0.0314	-0.0027	0.1065	0.0662	0.0792	0.1282	-0.0373	0.0393	-0.0255	-0.0024
Melk_HOM_tm1a	% change	NA	-0.0808	-0.5654	-0.0367	-0.0285	0.0339	-0.2003	-0.0929	-0.1094	-0.0367	-0.0768	-0.0574	-0.1224	-0.0246	-0.0664	-0.014	0.0349	0.0349	0.0315	-0.0251	-0.0369	-0.0509	-0.0295	-0.0569	0.1754	0.1093	-0.0116	-0.0017	-0.1253	-0.1126	-0.0245	0.0749	-0.0801	-0.0485	-0.083	0.0548	-0.0896	0.0055	0.0324	-0.0178
Mep1a_HOM_tm1a	% change	NA																																								3.89876	3.91332	1.26421	1.61314	-6.07088	4.44471	2.24356	-26.6879
Metrnl_HOM_tm1b	% change	NA	-0.0701	-0.1841	-0.026	-0.0399	0.032	-0.0482	-0.0492	0.0059	-0.1201	-0.056	-0.1009	0.1272	-0.0155	0.0031	-0.0686	0.192	-0.0999	-0.0602	0.0163	-0.0398	-0.0558	0.0082	0.0307	0.0431	0.0314	0.1025	-0.059	-0.1684	-0.2294	-0.218	-0.1158	-0.0044	0.0208	0.0404	0.0433	-0.0027	-0.0936	-0.0245	-0.078
Mettl24_HOM_tm1a	% change	NA	-0.1517	0.318	-0.1113	-0.0787	-0.0745	-0.2755	-0.0745	-0.2366	-0.0863	-0.137	-0.0724	-0.1058	-0.0954	-0.0417	-0.0757	1.2074	0.0423	0.085	-0.0104	0.0672	-0.0816	-0.0347	-0.0727	-0.1434	-0.0148	0.1709	-0.0131	-0.2203	-0.0314	-0.1408	-0.0032	-0.131	-0.0763	-0.0298	-0.0866	-0.1242	-0.2065	-0.0244	-0.0161
Mfrp_HOM_tm2a	% change	NA	-0.0935	-0.2719	-0.1583	-0.0168	-0.0974	-0.0312	0.0325	-0.1278	-0.0329	-0.0743	-0.0406	-0.0921	-0.0703	-0.0108	-0.0826	-0.2123	-0.3456	-0.0569	-0.0117	0.0284	0.0726	-0.0773	0.0503	0.2319	-0.0839	-0.0364	-0.0476	-0.0878	-0.0007	-0.1662	-0.11	0.0662	0.1298	0.0178	0.1555	0.0122	0.0177	-0.092	-0.0307
Mfsd2b_HOM_tm1a	% change	NA	0.0374	0.6847	-0.0051	-0.0309	0.021	-0.0095	-0.031	-0.0274	-0.0278	-0.0448	0.1087	-0.0702	0.105	0.0369	0.0095	0.0978	0.2819	0.0764	0.0339	-0.0087	0.3052	0.1294	0.1424	0.2258	-0.058	0.0847	-0.1051	-0.0645	0.0905	0.0113	0.0233	-0.0212	-0.0451	-0.0637	0.0691	-0.0288	-0.0482	0.0376	-0.0163
Mgat4c_HOM_tm1a	% change	NA	-0.0414	0.2021	-0.0054	-0.0135	0.0476	0.0292	0.0068	-0.0518	0.0258	-0.0762	-0.0799	0.1218	-0.0499	-0.0756	0.0589	0.1388	0.2125	0.0573	-0.0178	-0.0088	0.1611	0.1253	0.0275	0.0156	-0.082	-0.0015	0.0307	0.0646	0.07	0.06	0.038	0.0122	0.0229	-0.0375	0.0319	0.0203	0.2126	0.0572	0.0099
Mgst3_HOM_tm1a	% change	NA	NA	NA	NA	NA	NA	NA	NA	NA	NA	NA	NA	NA	NA	NA	-0.0006	-0.0442	-0.002	NA	NA	NA	NA	NA	0.0056	NA	NA	NA	NA	NA	NA	NA	NA	NA	-0.0026	0.0002	NA	0.0125	NA	NA	NA
Mgst3_HOM_tm1b	% change	NA	0.0152	0.0241	0.0061	0.0268	-0.0441	-0.0062	0.012	-0.0145	0.0219	-0.0172	0.0024	0.1407	-0.011	0.0061	-0.0749	0.0729	-0.1385	0.0069	0.0239	-0.0275	-0.0831	0.0417	-0.024	-0.1026	0.2333	0.0746	-0.0365	-0.0071	-0.2155	-0.0622	-0.0769	0.0396	-0.0028	0.109	0.0147	-0.0049	0.0203	-0.0074	-0.0053
Micu2_HOM_tm1a	% change	NA																																								8.9976	7.61834	3.81283	2.39123	7.51911	-2.50144	4.27111	30.5629
Miga2_HOM_tm1a	% change	NA	NA	NA	NA	NA	NA	NA	NA	NA	NA	NA	NA	NA	NA	NA	-0.0378	-0.098	0.0058	0.0168	0.0474	0.0061	0.029	-0.0338	-0.0264	-0.1182	-0.3203	0.0099	0.0464	-0.0711	-0.0559	-0.0375	0.0798	0.072	0.0586	0.0134	-0.1934	-0.0295	-0.0024	-0.0433	-0.0162
Mindy1_HOM_tm1a	% change	NA	-0.0351	-0.2794	-0.0526	-0.0131	-0.056	-0.0355	-0.0063	0.0622	-0.0462	-0.0227	-0.0266	-0.0329	-0.0076	0.0047	-0.0525	-0.0886	-0.1188	-0.0654	0.0182	-0.0584	-0.0428	0.0164	-0.066	0.1413	-0.4047	-0.0472	-0.0487	-0.1854	-0.025	0.0375	-0.0091	-0.1814	-0.0982	-0.034	-0.0235	-0.0176	-0.0522	0.0036	-0.0677
mir122_HOM_tm1	% change	NA	-0.0563	-0.2497	0.0651	-0.0527	0.109	-0.0529	-0.1289	-0.0993	-0.007	-0.1302	-0.2103	-0.0255	0.0454	-0.0337	-0.0411	-0.2811	-0.2136	0.2424	0.0019	0.1943	-0.0267	-0.0778	-0.184	-0.1874	-0.3144	0.0453	-0.2343	-0.057	-0.1561	-0.0699	-0.1105	-0.1164	-0.097	-0.2242	0.0014	-0.0108	-0.0231	0.1331	-0.026
mir145_HET_nogene	% change	NA	0.06	-0.0556	-0.0018	0.046	-0.0566	-0.0602	0.0293	0.1683	0.001	0.0955	0.0454	0.1191	0.0129	0.0417	-0.056	-0.704	-0.3602	-0.0711	0.0142	-0.0428	0.026	-0.0259	-0.0242	0.0029	-0.0874	0.006	-0.0797	0.0326	0.0864	-0.1397	0.0456	0.0357	0.0623	0.15	-0.1394	-0.0327	-0.1113	-0.0285	0.0313
mir145_HOM_nogene	% change	NA	-0.0406	-0.3259	-0.0005	0.0202	-0.0615	-0.0428	-0.0729	0.1561	-0.0672	-0.0179	-0.0047	-0.1273	-0.0284	0.0204	-0.0132	0.3927	0.0071	-0.0422	-0.0145	-0.0036	NA	0.0309	0.065	-0.0426	-0.1205	-0.1049	-0.0869	-0.0666	-0.096	-0.0768	-0.0945	-0.082	-0.0595	-0.0232	0.0016	-0.0903	-0.0188	-0.0468	0.007
mir145-mir146a_HET_nogene	% change	NA	-0.1074	-0.2565	-0.1064	-0.0553	-0.0911	-0.144	-0.0788	-0.061	-0.1318	-0.1454	-0.0897	-0.1022	-0.0659	-0.0818	-0.0661	-0.1375	-0.098	-0.0361	0.019	-0.1477	-0.0904	0.0053	-0.0523	-0.1192	-0.0332	-0.1225	-0.105	-0.1156	-0.2276	-0.0981	-0.072	-0.1269	-0.0643	0.0258	-0.1982	0.0038	-0.0564	-0.0014	-0.008
mir146a_HET_nogene	% change	NA	0.002	0.3825	-0.0418	-0.0088	-0.0592	0.0098	0.0555	-0.1324	0.0502	0.0073	0.095	0.049	-0.0434	-0.0284	0.0153	0.2225	-0.01	-0.0711	-0.033	-0.0243	-0.0193	-0.0253	0.0607	-0.0584	-0.0241	0.0473	0.0344	-0.1253	0.0832	0.0511	-0.1068	0.0457	-0.0354	-0.0518	0.0904	0.0956	0.0249	-0.0983	-0.0344
mir146a_HOM_nogene	% change	NA	0.0191	0.1084	0.0272	0.0213	0.0809	-0.0142	-0.0136	-0.1172	0.1139	-0.0466	-0.0696	-0.1479	0.0556	0.0261	0.0263	-0.3227	0.0199	0.0148	0.029	0.089	-0.0035	0.0093	0.0792	0.0631	-0.1125	-0.0192	0.0135	0.0112	-0.1019	-0.0117	-0.0013	0.0375	-0.0139	-0.0481	-0.0967	-0.0106	0.0757	-0.0032	-0.013
mir183-mir96_HOM_tm1	% change	NA	0.0161	-0.024	0.055	0.0107	0.0302	-0.0111	-0.0199	-0.0326	0.0592	-0.0762	-0.0144	-0.013	0.0397	-0.0439	0.0554	-0.1731	-0.122	0.047	0.0138	0.095	0.055	0.0237	0.0274	0.0308	-0.0843	0.1739	0.0234	-0.1477	0.1795	0.0988	-0.0506	0.0287	-0.002	-0.0298	0.0244	0.0165	-0.0238	0.0777	0.0322
mir210_HOM_tm1	% change	NA	0.0218	0.7008	-0.0356	0.0201	-0.0265	-0.0393	-0.0375	-0.1049	0.0224	0.0397	0.0299	-0.0974	-0.0187	-0.0158	-0.0206	0.6168	0.1286	-0.1351	-0.0547	-0.075	-0.0397	-0.004	0.0351	0.1282	-0.1789	-0.1778	-0.0245	-0.0034	-0.0769	-0.0485	0.1808	0.0237	0.0085	-0.0032	-0.0081	0.0648	-0.0146	-0.0818	-0.0285
mir211_HOM_tm1	% change	NA	-0.1125	0.0523	-0.1053	-0.0566	-0.0225	-0.0857	-0.0588	-0.1055	-0.0335	-0.1771	-0.089	-0.1729	-0.0596	-0.0921	-0.0716	0.6755	0.4653	-0.0669	-0.0446	-0.0432	0.0573	0.0944	0.0343	0.1114	-0.1921	-0.1483	-0.1721	-0.013	-0.0552	0.0085	-0.0941	-0.1574	-0.0913	-0.1457	-0.0263	-0.0477	-0.03	-0.0284	-0.093
mir32_HOM_tm1	% change	NA	-0.0412	0.4856	-0.0919	-0.0549	-0.0758	-0.0082	0.0677	-0.1059	0.062	-0.0748	0.0487	-0.1103	-0.0248	0.009	0.0221	-0.1169	-0.0492	0.009	0.0211	-0.0534	0.046	0.097	0.124	-0.0977	0.0244	0.1372	0.0517	-0.0482	0.0921	0.0729	-0.0125	0.0135	0.0171	-0.0122	-0.0413	-0.0099	-0.0115	0.0279	-0.0271
mir342_HOM_tm1	% change	NA	0.0113	-0.126	-0.1112	-0.009	NA	0.0249	0.0434	0.0184	0.0541	0.0432	0.0583	0.0427	-0.0251	0.0032	0.0047	0.4354	-0.0981	0.0337	0.0328	-0.0261	-0.0407	0.0523	-0.0717	-0.1336	0.1354	0.0331	-0.0316	-0.083	-0.0371	0.1516	-0.0514	-0.1044	-0.02	-0.0086	-0.1089	-0.0077	0.0303	0.0822	0.0565
Mir96_HET_tm2.2	% change	NA																																								-9.71098	-5.14069	-5.01435	-6.41276	-0.746959	-4.13532	-3.59203	-62.5364
Mir96_HOM_Dmdo	% change	NA	NA	NA	NA	NA	NA	NA	NA	NA	NA	NA	NA	NA	NA	NA	-0.0042	-0.0442	0.0115	NA	NA	NA	NA	NA	0.0484	NA	NA	NA	NA	NA	NA	NA	NA	NA	NA	0.0058	NA	0.0167	NA	NA	NA
Mir96_HOM_tm2.2	% change	NA	-0.0485	0.0483	-0.0014	-0.0452	0.0248	-0.0207	-0.02	-0.0701	0.0188	-0.0724	-0.0585	-0.082	-0.0095	0.0506	-0.0628	-0.0884	-0.0645	0.0204	-0.0079	0.0123	-0.0467	-0.0167	-0.0876	-0.1805	-0.2465	-0.0059	-0.1155	0.0438	-0.0711	-0.018	-0.2183	-0.0663	-0.0566	-0.0472	-0.0456	0.0393	-0.1275	-0.0168	-0.0444
Mir96_HOM_tm3.2	% change	NA																																								5.16559	2.3586	3.47258	2.13474	-2.88218	8.72577	8.2904	-6.7443
Mkrn2_HOM_em1	% change	NA	0.0233	-0.4331	0.0855	0.0839	-0.0089	0.0596	0.0441	0.1134	0.0532	-0.0568	-0.0291	-0.0676	0.0486	0.0234	0.0653	-0.8245	-0.3059	0.1845	0.0871	0.0976	-0.0736	0.0151	-0.025	-0.1575	-0.0998	-0.1068	0.011	-0.055	0.0749	0.0463	-0.0723	0.0425	0.0182	-0.0091	0.0016	0.0154	0.029	0.103	0.0125
Mkrn2_HOM_em1	% change	NA	-0.0866	-0.1297	-0.0747	-0.0266	0.0323	-0.0595	-0.0744	-0.0266	0.0484	-0.0941	-0.1618	-0.1042	-0.0036	-0.0221	-0.0346	0.0416	0.1235	-0.1484	-0.0563	-0.0051	-0.1752	-0.0861	-0.072	-0.0443	0.0419	-0.1015	-0.0847	-0.1414	-0.1102	-0.1398	0.375	0.0518	0.0328	0.0659	0.0572	-0.0044	-0.0222	-0.0177	-0.0172
Mlec_HOM_tm1a	% change	NA	-0.0423	-0.0546	-0.1027	-0.0142	-0.0711	-0.1191	-0.0544	-0.0661	-0.0875	-0.1063	0.0036	0.0008	-0.0052	-0.0398	-0.0156	0.1223	-0.1254	-0.0867	-0.0636	-0.0528	-0.1861	-0.0439	-0.0393	-0.0721	0.1396	-0.0611	-0.0206	-0.2704	-0.1222	-0.1277	0.0558	-0.0466	-0.0706	-0.0003	-0.0241	0.0201	-0.0422	0.0123	-0.0101
Mms22l_HET_tm1a	% change	NA	NA	NA	NA	NA	NA	NA	NA	NA	NA	NA	NA	NA	NA	NA	0.0186	-0.1354	-0.0877	-0.0835	-0.0041	-0.058	0.0117	-0.0056	-0.0422	-0.0655	0.5025	-0.2585	0.1433	0.1127	-0.062	-0.1199	-0.0548	-0.0303	-0.0176	0.1765	-0.0247	-0.0364	-0.0814	-0.0397	-0.0075
Morc2a_HET_em1	% change	NA																																								-1.60297	0.0452264	-3.387	-3.88682	-1.37568	1.59605	5.97167	18.068
Mospd1_HEMI_tm1a	% change	NA	0.0573	0.0336	0.1077	0.0649	0.0707	0.0635	0.1137	0.1791	-0.0467	0.0321	0.0465	-0.0448	0.0163	0.0364	-0.0358	-0.5911	0.0174	0.0415	0.0574	-0.0641	-0.0007	-0.0009	0.0412	0.1199	-0.1101	-0.0166	0.0036	-0.1085	-0.048	0.0271	-0.1293	0.0273	0.07	0.0184	-0.0687	-0.0543	-0.0555	-0.083	0.0268
Mpg_HOM_tm1a	% change	NA	-0.0125	-0.1203	-0.0189	-0.0382	-0.0197	-0.0574	0.0344	0.0043	0.0606	-0.0216	0.0158	0.0242	0.0227	0.0044	-0.0182	-0.1821	0.0417	-0.0219	-0.0211	-0.0945	0.0064	-0.0354	0.0644	-0.0918	0.1303	-0.0305	0.0385	-0.0313	0.1163	-0.049	0.0883	0.0413	0.0676	0.0139	0.0135	0.0443	-0.0485	-0.0746	-0.0452
Mrap2_HOM_tm1a	% change	NA	0.0184	0.093	0.0193	0.0294	-0.0186	0.03	-0.0161	0.0646	-0.0056	-0.045	-0.0377	-0.0846	-0.0012	0.0605	0.0266	0.6295	0.0947	-0.0396	0.0142	-0.0343	-0.1244	0.0072	-0.0167	-0.1229	-0.1091	-0.0921	-0.0642	-0.0989	-0.0096	-0.0618	0.0983	0.018	-0.0187	0.0295	-0.0456	0.0272	0.0026	-0.0128	-0.0308
Mrm1_HOM_tm2a	% change	NA	-0.0822	-0.6244	-0.0437	-0.0312	-0.0247	-0.0573	-0.042	0.1367	-0.1086	-0.1128	-0.0186	-0.2295	-0.0358	-0.0183	0.0076	-0.3774	0.1265	-0.1041	-0.0217	-0.0788	0.0415	0.0418	0.0469	0.1131	0.1499	-0.1669	-0.0196	-0.0963	-0.0871	-0.0853	0.1998	0.0944	0.0906	0.0211	0.0016	-0.0185	-0.0066	-0.0305	0.0154
Mrnip_HOM_tm1a	% change	NA	NA	NA	NA	NA	NA	NA	NA	NA	NA	NA	NA	NA	NA	NA	-0.0251	-0.0367	0.1415	-0.0442	-0.0244	-0.0541	-0.0194	0.0438	0.0411	0.1128	-0.1526	-0.0065	-0.0315	-0.0372	-0.1048	0.0395	-0.1364	-0.1268	-0.0343	-0.0265	0.0657	-0.0206	-0.0128	0.0401	0.0178
Mroh4_HOM_tm1b	% change	NA	0.0155	-0.2783	0.0168	-0.0057	0.0222	0.0573	0.036	-0.0794	0.075	0.0883	0.0847	-0.0238	0.0329	0.0273	0.0436	-0.1656	-0.0359	0.0692	0.0634	0.0296	0.0615	-0.0338	-0.0104	-0.0679	-0.0235	0.1096	0.0351	0.0475	-0.0535	0.114	0.0447	0.0154	0.0174	-0.0457	0.0695	-0.0599	0.0031	0.0285	0.0204
Mroh7_HOM_tm1a	% change	NA	-0.0913	-0.3874	-0.034	-0.0059	-0.0247	-0.0401	-0.0119	-0.0056	-0.055	-0.1355	-0.0636	0.0606	-0.0634	-0.0262	-0.052	-0.0405	-0.2349	0.0256	0.0177	0.0269	0.0078	0.075	0.0186	0.1913	-0.1019	-0.0229	0.0492	0.0034	0.0608	-0.0534	0.031	0.089	0.0044	0.0855	0.0571	0.0481	-0.0994	-0.1077	-0.0541
Mroh9_HOM_tm1a	% change	NA	0.0437	-0.146	0.055	-0.002	-0.0065	0.0184	0.0101	-0.0289	0.065	0.0168	-0.1285	0.1232	0.0383	-0.0179	0.0367	-0.1183	-0.065	0.1668	0.0889	0.021	-0.0475	0.0317	-0.0578	-0.3114	-0.1981	0.1602	-0.0697	-0.1078	0.0241	-0.0368	-0.0505	-0.0216	-0.0481	-0.08	-0.0232	-0.0022	-0.0349	0.0914	0.0292
Mrpl23_HET_tm2b	% change	NA																																								-3.46911	-5.66882	-1.49182	-0.575854	0.243958	-5.46918	-0.965676	12.0869
Mrps21_HET_tm1e	% change	NA	-0.0182	-0.0961	-0.073	-0.003	-0.0291	0.0121	0.0256	-0.0444	0.0597	0.1624	-0.0812	-0.0493	0.026	0.0275	-0.0318	-0.0223	-0.1319	0.0953	0.0027	0.1468	-0.0309	-0.0182	-0.018	0.1642	-0.0618	-0.0437	-0.0862	-0.2127	0.0698	0.0022	-0.0872	-0.1476	-0.0905	-0.1612	-0.0132	-0.0103	-0.0558	0.1026	-0.0027
Mrps5_HET_tm1b	% change	NA	-0.0481	-0.3749	0.02	-0.0083	0.0073	0.1037	-0.0177	-0.0214	-0.0115	-0.0065	-0.1247	-0.0568	0.0016	-0.0047	-0.0058	-0.4821	0.0098	-0.052	-0.0375	-0.0271	-0.1347	-0.0362	0.057	0.1326	0.2628	-0.1147	-0.0129	-0.1236	-0.1187	0.0404	0.1967	0.1742	0.1193	0.1333	0.0479	0.06	0.0326	-0.064	-0.0333
Msl1_HET_em1	% change	NA																																								3.89079	-1.25304	5.06195	4.42058	1.24928	18.5829	16.1891	-23.7219
Msmo1_HET_tm1a	% change	NA	-0.1218	0.0447	-0.0526	-0.0073	-0.0402	-0.1278	-0.0867	-0.249	-0.0231	-0.0755	-0.1403	-0.0896	-0.0936	-0.0552	-0.1733	0.0347	-0.3205	-0.0421	-0.03	0.0012	-0.2401	-0.1911	-0.161	-0.1601	-0.1477	-0.0584	-0.1844	-0.253	-0.1653	-0.1697	-0.2538	-0.2709	-0.1514	-0.2307	-0.0654	-0.1367	-0.1308	-0.066	-0.0737
Mst1_HOM_tm1	% change	NA	-0.0742	-0.4083	-0.0385	-0.0325	0.0256	-0.1345	-0.0856	0.0545	-0.097	-0.0871	-0.1181	-0.1351	-0.0562	-0.0084	0.0163	0.0131	0.0578	0.0173	0.0018	0.0313	-0.0361	-0.005	-0.0633	0.029	0.1331	-0.1894	-0.1041	-0.0976	0.1852	-0.1013	-0.0049	0.0714	0.0462	-0.0467	0.0617	-0.0528	-0.0799	-0.0061	0.0109
Mtmr1_HEMI_tm1b	% change	NA																																								-4.05718	-0.000920947	-5.44038	-3.54324	-8.473	0.473012	-2.57958	-19.1212
Mtor_HET_tm1a	% change	NA	-0.0541	0.5571	-0.1342	-0.0729	-0.0824	-0.1073	-0.0982	-0.2046	-0.0286	0.0011	-0.116	-0.0691	-0.0551	-0.0935	-0.0957	1.2451	0.425	-0.1003	-0.0433	-0.1474	-0.0313	-0.03	-0.0025	0.0174	0.0621	0.0194	-0.2103	0.1161	0.1734	-0.1023	-0.0184	-0.0865	-0.1115	-0.1761	0.0543	0.0294	0.1189	-0.116	-0.0032
Mtss1l_HOM_tm1a	% change	NA	-0.0697	-0.1856	-0.2042	-0.0639	-0.122	-0.2619	-0.0705	-0.2212	-0.0743	0.1312	-0.0932	0.0588	-0.1165	-0.1292	-0.0597	-0.076	0.1641	0.0238	0.0165	0.0004	-0.1163	-0.1621	-0.1316	0.0943	-0.1894	0.0878	-0.1235	-0.1595	-0.0396	-0.143	0.0625	-0.1228	-0.0585	-0.1716	-0.0115	-0.0538	0.0012	-0.0189	-0.0221
Mx1_HOM_tm1a	% change	NA	-0.0827	-0.2885	-0.049	-0.0193	-0.0411	-0.0863	0.0136	-0.0535	-0.0715	-0.0325	-0.0623	-0.0969	-0.0666	0.0112	-0.1616	-0.2988	-0.3745	-0.0343	0.002	0.0779	-0.1583	-0.0714	-0.0844	-0.0282	-0.204	-0.1036	-0.134	-0.2592	0.1125	-0.1681	-0.2091	-0.2164	-0.1139	-0.1161	-0.1226	-0.1362	-0.13	-0.0496	-0.068
Mybphl_HET_tm1b	% change	NA	0.0203	0.5323	0.0197	0.0156	0.0398	-0.0682	-0.0523	-0.2394	-0.0681	0.0629	-0.0277	0.053	0.0212	0.0454	0.0356	0.0857	0.1861	0.1227	0.0525	0.0301	-0.0461	-0.0311	0.0518	0.3164	0.2706	0.0883	0.0414	0.0403	-0.0447	-0.0613	0.0029	0.1403	0.1379	0.1158	-0.0548	0.0645	-0.0948	-0.027	0.0585
Mybphl_HOM_tm1a	% change	NA	-0.0191	0.0941	0.0289	-0.0105	0.0546	0.0359	-0.0182	-0.0614	0.0073	-0.0063	0.0393	-0.1096	-0.0132	0.032	0.0118	0.148	0.0825	-0.0398	-0.024	-0.0645	0.0884	-0.0301	-0.057	-0.3061	0.0594	0.0226	0.0351	-0.163	-0.0049	-0.0264	-0.1119	-0.0412	0.005	-0.0615	-0.0296	0.0093	-0.0226	-0.029	-0.0007
Myd88_HOM_tm1a	% change	NA	-0.0114	-0.1467	0.0324	0.025	0.0502	0.0396	0.0017	-0.003	-0.0779	-0.1064	-0.0139	-0.0719	-0.0277	-0.0106	0.0088	0.3333	0.173	-0.0426	-0.0192	-0.0016	-0.0233	0.0249	-0.0579	-0.0067	0.2359	-0.1107	-0.0104	-0.0767	-0.1686	-0.0137	-0.046	-0.045	-0.0419	-0.0024	0.021	-0.0645	-0.0438	-0.0291	-0.0215
Myh14_HOM_tm1a	% change	NA	0.0114	-0.3366	0.0565	0.0328	0.0036	-0.0677	-0.038	0.0489	-0.1106	0.0702	-0.0172	0.0652	0.0092	-0.0745	-0.0591	-0.1402	-0.1008	0.0162	0.0029	-0.0111	-0.1099	-0.0378	-0.0857	-0.1645	-0.1838	-0.1009	-0.0994	-0.1539	-0.2411	-0.0133	-0.0798	0.0388	-0.032	0.0509	0.044	-0.0246	-0.1072	0.0275	-0.0499
Myh7b_HOM_tm1a	% change	NA	0.0252	-0.2129	-0.0186	-0.0015	0.0309	-0.0057	-0.0419	-0.0274	0.061	-0.0506	-0.1596	0.0707	0.0297	-0.0404	0.0128	-0.2061	-0.23	0.1266	-0.002	0.1047	-0.0003	-0.0944	-0.0492	-0.0065	-0.062	0.1131	-0.0614	0.1122	0.1015	-0.0983	-0.0293	0.002	0.0027	-0.0046	0.0026	0.032	0.0248	0.0433	0.0247
Myh9_HET_tm1a	% change	NA	NA	NA	NA	NA	NA	NA	NA	NA	NA	NA	NA	NA	NA	NA	-0.0016	0.9262	0.1332	0.0505	0.0344	0.0021	-0.0868	0.0495	-0.1095	-0.1145	-0.0454	-0.1434	0.0548	0.1536	-0.0003	0.018	-0.0819	-0.0485	-0.053	-0.009	0.0261	-0.037	-0.0696	-0.0094	-0.0323
Myl10_HOM_em1	% change	NA																																								4.29649	3.38536	4.21325	1.33469	-0.167109	-12.4962	5.71878	32.1953
Myl12b_HOM_tm1a	% change	NA	NA	NA	NA	NA	NA	NA	NA	NA	NA	NA	NA	NA	NA	NA	-0.0125	-0.3748	0.0071	0.1167	0.0416	0.0185	-0.0997	0.0146	-0.1092	-0.0197	0.5209	-0.115	-0.0036	0.0513	-0.0823	-0.0618	-0.0423	-0.0854	0.0203	0.1054	0.0468	-0.061	-0.0459	0.031	0.0139
Myl3_HET_em1	% change	NA																																								5.73816	1.956	3.96398	0.655101	1.54382	-1.13298	6.20319	17.2382
Myo10_HOM_tm2	% change	NA	-0.0746	0.0966	0.0257	0.0031	-0.0112	-0.0376	-0.0276	-0.1492	-0.0154	-0.1203	-0.0487	0.0222	0.0003	-0.0038	-0.0467	0.2211	0.315	-0.0352	-0.0234	0.0007	-0.0322	0.0599	0.0716	0.1959	-0.0697	0.1017	-0.0355	-0.3384	-0.1147	-0.1375	-0.0071	-0.0674	-0.0292	-0.0168	0.0286	-0.0228	0.0534	0.0287	-0.0034
Myo15_HOM_tm1a	% change	NA	0.0249	-0.4335	0.0688	0.041	0.0558	-0.0088	-0.0366	0.0277	-0.0215	-0.0327	0.015	0.1137	0.0201	0.0055	0.0143	-0.3143	-0.0049	0.092	0.0319	0.0887	0.0454	-0.0162	-0.0436	0.0257	-0.2444	-0.0765	-0.012	-0.0238	-0.0349	-0.0006	0.0768	-0.0201	-0.0285	-0.1114	0.0412	-0.0542	0.044	0.0347	0.011
Myo5a_HOM_tm1a	% change	NA	NA	NA	NA	NA	NA	NA	NA	NA	NA	NA	NA	NA	NA	NA	-0.0241	-0.5103	0.049	0.0514	0.0703	0.0371	0.053	0.0314	-0.016	0.2922	0.0982	0.0696	-0.0739	-0.0654	-0.0469	-0.0621	0.1095	-0.0353	0.0575	-0.0173	0.1863	-0.0202	-0.079	-0.0628	0.011
Myo7a_HOM_tm1a	% change	NA	0.0266	0.1688	0.0248	0.0208	0.0178	-0.0333	-0.041	-0.0544	0.025	0.0293	-0.0466	-0.0591	0.0043	-0.0261	0.0129	0.6845	-0.0315	-0.0018	0.0141	0.0113	-0.0969	-0.0343	0.001	-0.0506	-0.0506	-0.0195	-0.0402	0.0086	-0.0323	-0.0538	-0.1227	-0.0695	-0.1041	-0.1002	-0.0602	-0.0041	0.0067	0.0229	-0.0204
Myo9a_HET_tm1b	% change	NA	0.0609	-0.2403	-0.0214	-0.0017	-0.0347	0.0468	0.0392	0.013	0.0655	0.1602	0.079	0.0037	0.0149	-0.0126	0.0252	-0.1325	-0.0205	0.076	-0.026	0.0206	-0.0394	-0.0109	0.0837	-0.0413	0.0667	-0.0537	0.0232	0.0025	-0.0051	0.0633	-0.021	0.0434	0.0233	0.0095	-0.1089	0.0553	0.0309	0.0157	0.0352
Myrfl_HOM_tm1a	% change	NA	-0.088	-0.3691	-0.058	-0.0045	-0.029	-0.0881	-0.0452	-0.0657	-0.0711	-0.0327	-0.1282	0.0747	-0.0248	0.015	0.0133	-0.3985	-0.0702	0.0935	0.0274	0.0253	-0.0392	0.0134	-0.094	-0.0437	0.3205	0.0022	-0.0203	-0.1201	0.0458	-0.0216	-0.0084	-0.0138	0.015	-0.007	0.019	-0.0583	0.0242	0.0647	0.0031
Myt1l_HOM_tm1a	% change	NA	-0.0141	-0.3737	-0.0432	-0.0176	-0.0405	0.0189	0.0252	-0.1668	0.0632	-0.0081	0.1471	-0.1437	-0.0087	-0.1029	0.0335	-0.6946	-0.1876	0.1123	0.0483	0.0475	-0.0787	0.0052	0.0642	-0.1109	0.0789	-0.0117	0.0345	0.0886	0.1186	0.1612	-0.0997	-0.0042	-0.0026	-0.0237	0.0161	-0.0475	0.0659	0.0475	0.0141
Naaa_HOM_tm1a	% change	NA	-0.0569	-0.0881	-0.0201	-0.026	-0.023	-0.0522	-0.0349	-0.1433	0.0025	-0.0104	0.0171	-0.016	-0.0047	-0.0172	-0.0724	-0.0337	0.1105	-0.0543	0.0315	-0.072	0.0537	0.0338	0.0445	-0.0751	-0.12	-0.1147	-0.022	-0.1553	-0.0791	-0.1334	0.0902	-0.0753	0.0213	0.0126	-0.0239	0.0419	-0.0857	-0.0857	-0.064
Nacad_HOM_tm1	% change	NA	-0.0673	-0.4396	-0.0811	-0.0025	-0.0849	-0.1173	0.0107	0.2349	-0.1107	-0.0099	-0.1559	-0.0208	-0.0505	-0.0399	-0.1018	-0.1923	-0.2423	-0.0857	-0.028	-0.0976	-0.2368	-0.1185	-0.1499	0.0412	-0.1895	-0.074	-0.1625	-0.163	-0.0593	-0.0292	-0.1233	-0.0785	-0.0368	-0.0147	-0.2039	0.0527	0.0387	-0.0698	-0.0829
Nacc2_HOM_tm2b	% change	NA	0.0106	0.5021	0.0292	0.0071	0.0048	-0.044	0.0374	-0.0069	-0.0273	-0.172	-0.0192	-0.1005	0.0119	0.0648	0.0295	0.0533	-0.1236	-0.0337	-0.0139	-0.0054	-0.1022	-0.0326	-0.0222	-0.0936	-0.1368	0.076	-0.0085	-0.135	0.0751	-0.0553	0.0194	-0.0384	-0.0056	-0.067	-0.0699	-0.0034	-0.025	-0.0013	0.059
Nadk2_HET_tm1b	% change	NA	-0.0551	0.2772	-0.1084	-0.0731	-0.0857	-0.0626	0.0133	-0.1371	0.1005	-0.0827	-0.1159	-0.0341	-0.0146	-0.0371	0.0062	0.0097	0.0211	0.0542	-0.0284	0.0042	0.1198	0.0733	0.1872	0.108	-0.164	0.0713	-0.0199	0.0684	0.2176	0.1019	0.0027	0.0568	0.0239	-0.0813	0.127	0.1019	0.0821	-0.0149	0.0031
Naga_HOM_tm1a	% change	NA	0.0194	0.0778	0.0465	0.034	-0.0409	-0.0431	-0.0279	-0.0342	-0.0485	-0.0128	0.0076	-0.1031	-0.0115	0.0018	0.0165	0.5246	-0.0225	0.0585	0.0722	-0.0057	-0.1371	0.0107	-0.1413	-0.1516	-0.2835	-0.1198	-0.0412	-0.1521	-0.0341	-0.1403	-0.0722	-0.153	-0.1082	-0.0774	-0.117	-0.0996	-0.1256	0.0407	-0.0042
Nat10_HET_tm1a	% change	NA	-0.0035	-0.0561	0.0052	0.0212	-0.0165	0.0781	0.017	0.1151	0.0185	0.0923	-0.0391	0.0441	0.0162	0.0804	-0.0636	-0.3773	-0.1881	-0.133	-0.0533	-0.0729	-0.127	-0.0809	0.0751	-0.132	-0.2008	-0.1829	-0.0184	-0.0207	-0.0183	-0.0072	0.0409	0.0119	0.0649	0.0716	-0.0891	0.0022	-0.0448	-0.078	-0.0589
Natd1_HOM_tm1b	% change	NA	0.0054	-0.1392	0.0336	0.0416	0.0139	-0.0745	-0.069	0.1486	-0.0568	0.0811	-0.0985	-0.0513	-0.0325	-0.0438	0.0096	0.1224	0.1602	0.0977	0.0719	0.0518	0.1724	0.0289	0.098	0.4261	0.1174	-0.0602	-0.0142	-0.1537	0.1018	-0.1234	0.2201	-0.0173	0.0616	-0.1017	0.1047	-0.0242	-0.0696	-0.0048	-0.0347
Nbeal1_HOM_tm2b	% change	NA																																								0.0132255	2.38542	-1.93886	-0.702449	-5.28828	-3.38691	-2.80511	-25.4475
Nbeal2_HOM_tm1a	% change	NA	0.047	-0.2183	0.002	0.03	-0.0036	-0.0837	-0.0494	0.1233	-0.1338	-0.089	0.0485	0.093	0.0147	-0.0137	-0.0126	-0.1448	-0.0191	-0.0504	0.0256	-0.009	-0.1513	-0.0308	-0.0887	-0.0435	-0.0132	-0.0472	-0.0317	-0.1145	-0.1132	-0.0464	-0.0971	-0.1213	-0.086	-0.0102	-0.1302	-0.0596	-0.0048	0.0478	-0.0312
Ncapd2_HET_em1	% change	NA																																								-10.4958	-6.14837	-7.22383	-4.51066	-1.16901	-10.0133	-9.72384	-7.11324
Ncaph_HET_tm1a	% change	NA	-0.0312	1.3479	0.0212	-0.0135	-0.0408	0.0924	-0.0097	-0.2825	0.3107	-0.2356	0.078	-0.0304	0.0411	0.0113	0.0006	0.1963	0.2297	-0.0066	-0.0283	-0.0486	0.0866	-0.002	0.0462	-0.1438	0.032	-0.1024	-0.0513	0.1032	-0.0741	0.0915	0.2191	0.0182	0.0273	-0.0601	0.0164	0.0496	-0.0694	0.0676	-0.0147
Ncaph2_HET_tm1a	% change	NA	NA	NA	NA	NA	NA	NA	NA	NA	NA	NA	NA	NA	NA	NA	0.0003	NA	-0.0154	NA	NA	NA	NA	NA	-0.0082	NA	NA	NA	NA	NA	NA	NA	NA	NA	-0.0091	-0.0017	0.0156	0.0189	NA	NA	NA
Ncf2_HOM_tm1a	% change	NA	0.0015	-0.0207	0.0089	-0.0273	0.0315	0.0964	0.0119	0.0077	0.0747	-0.1088	0.0077	0.0343	0.0237	-0.0401	0.0271	-0.1197	-0.1099	0.0899	-0.0051	0.1319	0.0192	-0.0092	-0.0037	0.0534	0.0371	0.0742	0.0598	-0.1038	-0.0787	0.0568	-0.0453	0.0391	0.0024	0.0506	0.0394	0.0259	0.048	0.0476	0.032
Nctc1_HOM_tm1.1	% change	NA																																								-3.97843	-3.62033	-3.68751	-3.03518	-3.95142	-2.15583	-10.3167	-54.4058
Ndufb8_HET_tm1a	% change	NA	-0.0661	-0.4809	-0.0809	-0.0287	0.0225	0.0013	0.0064	0.1628	-0.0703	-0.07	-0.1053	-0.0112	-0.0012	0.02	0.019	-0.3603	0.0395	-0.0969	-0.0196	-0.0577	-0.0867	-0.0158	0.0368	0.3195	0.2748	0.1012	0.0409	0.0339	-0.0189	-0.0175	0.2101	0.0352	0.0748	0.134	-0.0873	-0.0174	-0.0582	-0.028	0.089
Ndufs3_HET_tm1a	% change	NA	NA	NA	NA	NA	NA	NA	NA	NA	NA	NA	NA	NA	NA	NA	0.0796	-0.2822	-0.0213	0.1618	0.0899	0.0277	0.1187	0.0657	0.0271	0.105	0.363	0.0053	0.0065	0.0066	-0.0756	0.0396	0.0825	0.0864	0.0934	0.0576	0.0561	-0.0079	0.0627	0.0155	0.0574
Nebl_HOM_tm1b	% change	NA	0.063	0.0126	0.1331	0.0402	0.0506	0.0083	0.0239	-0.0937	0.0413	-0.0192	-0.1005	0.1248	0.0609	0.0655	-0.0364	-0.0527	-0.208	0.2809	0.1194	0.1509	-0.2263	-0.0642	-0.166	-0.3239	-0.3991	0.0824	-0.1733	-0.2312	-0.0884	-0.0758	-0.3639	-0.1323	-0.0954	-0.1603	-0.051	-0.0224	-0.0307	0.1283	-0.0256
Nek3_HOM_tm1b	% change	NA	0.011	0.5377	-0.0527	-0.0135	-0.0276	0.0337	0.0459	-0.0991	0.0456	0.0363	-0.0166	-0.0693	-0.0066	-0.0471	0.0334	0.0072	0.0971	0.0651	0.0408	-0.0393	0.0666	0.0648	0.04	-0.0054	0.0396	-0.1144	0.0204	0.1212	0.1307	0.1937	-0.1219	-0.0358	-0.0288	-0.0203	0.0122	-0.0546	0.1772	0.0862	-0.0096
Nek9_HET_tm1a	% change	NA	0.0367	0.0922	0.0172	-0.0217	0.0025	0.0154	-0.0322	-0.0791	-0.0274	-0.0114	0.0062	-0.0518	0.0299	0.0194	0.0739	0.374	0.0026	-0.0023	0.026	0.0184	-0.1253	-0.0925	-0.0257	-0.0269	0.2674	-0.1041	0.0295	-0.0052	-0.0443	-0.0393	0.011	0.0764	0.0174	0.0692	-0.0337	0.0467	0.0878	0.0305	0.0336
Nelfe_HET_tm1a	% change	NA	0.0299	-0.161	0.0739	0.0607	0.0224	0.0801	0.0603	0.0026	0.1034	-0.0568	-0.0636	-0.0635	0.0212	0.0242	0.0356	-0.1591	-0.0791	0.0653	0.0358	0.03	NA	0.1066	0.0116	-0.1271	-0.184	0.0203	-0.0083	0.0335	0.0868	0.0184	-0.0537	-0.036	-0.0604	-0.0141	-0.0209	-0.1127	-0.0677	0.0898	-0.0125
Nfkb1_HOM_tm1a	% change	NA	NA	NA	NA	NA	NA	NA	NA	NA	NA	NA	NA	NA	NA	NA	0.0163	-0.1338	-0.1274	0.0627	-0.0034	-0.0321	-0.0764	-0.0178	0.0017	-0.1034	-0.1586	0.0253	0.0207	0.0526	-0.0307	0.1081	0.0201	0.0752	0.0143	0.1122	0.0559	0.0879	0.0307	0.0036	-0.01
Nfkbil1_HOM_tm1a	% change	NA	0.0727	0.137	-0.0014	0.0285	-0.0442	0.0873	0.0852	0.0577	0.0729	0.1539	-0.0436	-0.0226	-0.0126	0.0037	0.0414	-0.4821	-0.0592	-0.1139	-0.0576	-0.01	-0.0312	-0.0479	0.0559	-0.1566	-0.1301	-0.1385	0.0012	-0.023	0.1236	-0.0274	-0.153	0.0298	-0.0013	-0.0623	0.0954	0.021	-0.0152	-0.0125	-0.0477
Nfya_HET_Gt	% change	NA	-0.1115	-0.0592	-0.128	-0.014	-0.0449	-0.0673	-0.0433	0.028	-0.0478	-0.1951	-0.1325	-0.1856	-0.0656	-0.0314	-0.1161	-0.2016	0.1237	-0.0296	-0.0097	-0.0651	-0.0848	0.0663	-0.0824	0.0439	0.1792	-0.0002	-0.0912	-0.1557	0.157	-0.119	0.1622	-0.1235	-0.0935	-0.0893	0.0687	-0.0511	-0.0971	-0.0437	-0.0899
Ngrn_HET_tm1a	% change	NA	0.0515	-0.0183	0.0533	0.0139	-0.0112	-0.1418	0.0124	-0.0284	-0.1172	0.1277	0.151	0.2328	0.025	0.0043	0.0609	-0.1934	-0.0416	-0.0055	0.0504	-0.0623	-0.0009	-0.0195	0.0377	-0.0034	0.0857	0.1698	0.0468	0.0707	0.0766	-0.077	-0.0923	0.1506	0.058	0.1525	0.0638	0.1156	0.1033	0.028	0.0322
Nhlrc2_HET_tm1a	% change	NA	0.0377	0.0329	-0.0209	NA	-0.018	0.0124	0.0432	-0.0249	0.0154	0.0762	0.0327	0.0617	0.0241	0.0139	0.0122	-0.1384	-0.2083	0.1191	0.0408	0.0436	-0.0537	0.0134	-0.1108	-0.073	0.0771	-0.0292	-0.0101	0.024	0.0369	0.087	-0.0935	-0.051	-0.0205	-0.0234	-0.1352	0.0485	0.0696	0.0519	0.0212
Nhp2_HET_tm1a	% change	NA	-0.0455	0.1315	-0.0552	-0.0334	0.0024	0.008	-0.0291	0.0022	0.0486	-0.101	-0.0617	-0.0968	-0.0198	-0.017	-0.049	-0.0079	0.1966	-0.0869	-0.0227	-0.1131	-0.0368	-0.0242	0.1088	0.0785	-0.1367	-0.1268	-0.0596	-0.0555	-0.1669	-0.1005	-0.0473	0.1664	0.1232	0.1495	0.1718	0.0916	0.0354	-0.1348	-0.0378
Ninj2_HOM_tm1a	% change	NA	-0.0258	0.1551	-0.0216	-0.0069	-0.0015	-0.0069	0.0348	0.0056	0.0239	-0.0408	0.0764	-0.1085	-0.0031	0.0066	-0.0326	0.0638	-0.0482	-0.1488	-0.0718	0.0185	-0.1687	-0.0616	0.0206	-0.1828	-0.2615	0.0227	-0.055	-0.0718	-0.0684	-0.1236	0.0331	-0.0766	-0.0471	-0.0347	-0.0829	-0.1178	-0.0484	0.01	-0.0174
Ninl_HOM_tm1a	% change	NA	NA	NA	NA	NA	NA	NA	NA	NA	NA	NA	NA	NA	NA	NA	0.0234	-0.0939	-0.2164	0.1887	0.0452	0.0058	0.1346	0.0848	0.0749	0.0787	0.2591	-0.0576	0.0783	0.0187	-0.1043	0.0729	0.0062	-0.0272	-0.0087	0.0486	0.1428	-0.0266	0.024	0.0349	0.0303
Nipsnap3a_HOM_tm1b	% change	NA	-0.0537	-0.0989	-0.038	-0.0448	-0.0585	-0.0496	0.0042	0.04	0.0028	-0.0793	-0.0305	-0.0042	-0.0274	-0.0291	-0.0789	-0.3024	-0.2596	-0.0749	NA	-0.0179	-0.1197	-0.0369	-0.0162	-0.1154	-0.1014	-0.0943	-0.0491	-0.076	0.0064	-0.0323	-0.1687	-0.1089	-0.0502	-0.0477	-0.0238	-0.0202	0.0109	-0.0236	-0.0465
Nkiras2_HOM_tm1a	% change	NA	NA	NA	NA	NA	NA	NA	NA	NA	NA	NA	NA	NA	NA	NA	0.0011	-0.4396	0.2111	0.0416	0.0665	-0.0658	0.1596	0.0829	0.1845	0.1895	0.2363	-0.0034	-0.105	0.0175	-0.0992	-0.0197	-0.0113	0.0299	0.0687	0.0097	-0.0278	0.0249	-0.0708	-0.016	-0.0094
Nme4_HOM_tm1a	% change	NA	-0.0378	-0.3657	-0.0448	-0.0262	0.0248	-0.0992	0.0179	-0.1092	0.0377	-0.0904	-0.0324	-0.08	-0.0219	0.0159	0.022	-0.3295	-0.2069	0.0289	0.0123	0.0381	0.0981	0.0961	0.0813	0.1563	-0.1954	0.0115	-0.0203	-0.1382	0.0146	-0.0455	-0.0147	0.0232	-0.0083	-0.0089	-0.05	0.1106	0.0504	0.0654	0.0141
Nmrk1_HOM_tm1a	% change	NA	0.0025	-0.1171	-0.0671	-0.0417	-0.0348	-0.0214	-0.0328	0.0221	0.0736	0.0341	-0.0262	-0.074	0.015	0.0031	-0.0282	0.0296	-0.1525	-0.0166	-0.0062	-0.0289	-0.0822	0.0132	0.0136	-0.1369	-0.0872	0.0558	-0.0211	-0.0854	-0.0786	-0.0003	-0.0838	-0.0983	-0.0616	-0.0817	0.0412	-0.0545	0.0325	-0.0347	-0.042
Nom1_HET_tm1a	% change	NA	NA	NA	NA	NA	NA	NA	NA	NA	NA	NA	NA	NA	NA	NA	0.0114	-0.1156	-0.0467	0.0631	0.0294	0.0511	0.1142	0.0475	0.0405	0.012	-0.3546	-0.0812	0.0413	-0.0095	0.1049	0.0478	-0.2329	-0.0847	-0.0351	-0.042	-0.0394	-0.0046	-0.0656	0.027	0.0027
Npat_HET_tm1b	% change	NA	0.014	-0.1889	0.071	-0.0235	0.0658	0.061	0.0099	-0.0355	0.0513	-0.019	0.0659	0.1457	0.0352	-0.0183	0.028	-0.0347	-0.2066	0.1269	0.0481	0.134	0.0793	0.0974	-0.02	-0.1318	-0.1244	0.0695	0.0153	-0.079	-0.117	0.1473	0.0181	-0.0833	-0.0767	-0.1083	-0.0077	0.0161	0.0677	0.0867	0.0424
Nr0b1_HEMI_em2	% change	NA																																								0.549867	-0.367353	2.68783	0.352492	-0.822616	-1.49464	-1.91697	20.9153
Nrbp1_HET_tm3b	% change	NA	-0.043	0.2237	-0.0761	-0.0684	0.0265	-0.0081	-0.0254	-0.1244	0.047	-0.0917	-0.0622	-0.0675	0.0088	-0.0333	0.0108	0.049	0.0706	-0.0019	-0.0162	0.0163	0.0754	-0.0347	-0.0141	-0.0432	-0.0449	0.0448	-0.0567	-0.0725	-0.0651	0.1294	0.038	0.0094	0.0182	-0.0378	0.0593	0.0413	0.0661	0.0107	-0.0004
Nrde2_HET_tm2a	% change	NA	-0.0078	-0.1706	-0.1107	-0.035	-0.0875	-0.0354	0.0443	-0.0919	0.0921	0.0442	0.0247	-0.1358	-0.0087	-0.0172	0.0319	-0.1479	0.1362	-0.0585	0.0017	-0.0136	0.1283	0.0466	0.1865	0.2209	-0.0031	0.0176	0.0656	0.1414	0.0335	0.0529	-0.0806	0.1516	0.1242	0.0771	0.2108	0.043	0.0181	-0.0558	0.0021
Nsmf_HOM_tm1a	% change	NA	-0.1022	-0.1116	0.0968	-0.0621	0.0243	-0.015	0.1007	0.2446	0.0897	-0.1663	-0.0435	-0.0589	0.0133	0.0618	-0.0636	0.4971	0.6761	-0.1336	-0.0694	0.0355	0.0541	0.0036	0.0525	-0.1226	-0.6461	0.0113	-0.2864	-0.2036	0.2506	-0.1	-0.0352	-0.0873	-0.0359	-0.1682	-0.0791	0.1079	-0.0468	-0.0564	-0.0439
Nubpl_HET_tm1b	% change	NA	-0.0216	-0.1014	0.067	0.043	0.0142	0.0357	-0.0029	0.0387	-0.0483	0.0071	0.089	0.1008	-0.0006	0.0111	0.0027	0.1209	0.103	-0.0426	0.0084	-0.0363	-0.0826	-0.0163	0.0143	-0.0109	-0.0892	-0.0337	0.0024	-0.0576	0.0558	0.0712	0.0364	-0.0421	-0.0517	-0.0368	-0.0141	0.0186	0.0078	-0.0475	-0.0542
Nudt12_HOM_tm1a	% change	NA	-0.0009	-0.0991	-0.0759	0.0067	-0.0369	0.0303	0.0077	0.0591	0.0011	0.1546	-0.0455	0.084	-0.0128	-0.0243	0.0035	0.0748	0.069	0.0293	-0.0455	-0.1222	-0.1048	-0.0092	-0.0555	-0.0437	0.0677	-0.1282	0.0673	0.1041	-0.0035	0.1077	0.3137	0.1324	0.0622	0.1749	-0.1984	0.1462	-0.0186	-0.0564	-0.0008
Nup85_HET_tm1a	% change	NA	-0.0052	-0.0185	0.1236	0.0128	0.0235	-0.0068	0.0127	-0.1232	0.0038	0.0656	-0.0139	0.0937	0.0076	-0.032	-0.0115	-0.1675	0.1864	0.0788	0.0122	-0.0189	-0.0569	-0.0057	-0.0282	-0.0049	0.1604	0.0052	0.0116	-0.0304	0.0045	-0.0915	0.0033	0.0239	0.0015	0.0787	0.0151	0.0521	-0.0502	-0.0039	0.0412
Nutm1_HOM_tm1b	% change	NA																																								-2.6151	-2.42481	-0.6322	-1.34878	0.851832	-7.8042	-3.65286	25.7988
Nutm2_HOM_tm2b	% change	NA	0.0455	-0.0475	-0.0442	-0.0097	-0.0843	0.0584	0.0696	-0.0013	0.168	0.0585	0.1397	0.0947	0.0132	0.0001	0.0503	-0.1067	0.0523	-0.0342	-0.0317	0.049	0.0996	-0.0096	0.0533	0.1703	0.0036	0.0769	0.0705	0.172	0.0698	-0.0344	0.0311	0.0552	0.0573	0.1003	0.0477	0.0284	0.0425	-0.0305	-0.0162
Nxn_HET_tm1b	% change	NA	-0.0231	0.1542	0.0263	0.0014	-0.0174	0.0469	0.0331	-0.0004	-0.0319	-0.0796	0.0121	-0.1184	-0.0027	-0.0062	-0.0294	0.3455	0.3182	-0.0313	0.0073	-0.0468	0.0244	0.0119	0.014	-0.1852	0.0415	-0.2101	-0.0222	-0.1114	-0.0153	-0.0481	-0.0659	0.0084	0.0474	0.0326	0.034	-0.0661	-0.0948	-0.0538	-0.0381
Oaf_HOM_tm1a	% change	NA	-0.0444	-0.3334	-0.0497	-0.0386	-0.0883	-0.0232	0.0111	0.1186	-0.0365	-0.0322	-0.0362	-0.2388	-0.0328	-0.036	-0.0252	-0.7162	-0.3511	-0.0943	-0.062	-0.0579	-0.1494	-0.001	-0.048	-0.1484	-0.0105	-0.1271	-0.0829	0.0158	-0.0363	-0.0462	-0.1422	-0.0104	-0.0125	0.0119	-0.0443	-0.0419	0.0211	0.0045	0.0083
Oard1_HOM_em1	% change	NA																																								-4.75797	-1.61054	-0.640324	-5.07101	0.159341	-4.45162	0.516412	2.2264
Oas1g_HOM_tm3e	% change	NA	0.1316	-0.4117	0.0395	0.0269	0.0087	-0.0458	0.0181	0.0857	0.0289	0.1671	0.0424	0.0657	0.069	0.0614	0.0288	-0.022	-0.1448	0.1133	0.0288	0.0558	-0.0907	-0.0921	-0.1385	-0.2275	-0.2203	-0.0802	-0.0083	-0.1277	-0.0101	0.0053	-0.1914	-0.1534	-0.0854	-0.1561	-0.077	-0.1105	0.0705	0.0775	0.0379
Oasl2_HOM_tm1a	% change	NA	NA	NA	NA	NA	NA	NA	NA	NA	NA	NA	NA	NA	NA	NA	-0.0069	-0.1171	-0.201	-0.0031	-0.0087	0.0083	-0.0057	0.0137	-0.0762	-0.0345	-0.1892	0.0392	-0.1098	-0.0389	-0.094	-0.0397	-0.1365	-0.1934	-0.1313	-0.0897	-0.0337	-0.0979	0.0608	0.0066	-0.0322
Oaz1_HET_tm2e	% change	NA																																								-10.1199	-3.05488	-3.73729	-5.92808	-2.91734	-13.0188	-18.6432	34.4901
Ocm_HOM_tm1e	% change	NA	0.062	-0.0361	0.0206	-0.0164	0.0545	-0.0009	0.0289	0.1054	-0.0032	0.1442	0.0975	0.0818	-0.0122	0.0122	0.0609	0.6589	0.1295	0.079	0.0089	0.0625	0.1388	0.0657	0.145	0.0971	0.3498	NA	0.1235	0.0297	0.0245	0.1012	-0.0684	0.0493	0.019	-0.0369	0.1293	0.0086	0.0425	0.0971	0.1207
Ogdh_HET_tm1e	% change	NA	-0.0139	-0.413	0.1021	0.0455	-0.0384	-0.051	-0.0237	0.0891	-0.0801	0.0389	-0.0385	-0.2918	-0.0209	-0.0214	-0.0225	-0.4456	-0.2685	-0.0396	-0.0046	-0.11	-0.0478	-0.0284	0.0216	-0.1268	0.0554	0.1229	-0.0269	-0.0868	-0.047	-0.0942	0.1396	-0.02	0.0309	0.0331	-0.0324	-0.0222	-0.1169	-0.0748	-0.0492
Ogfod1_HOM_tm1a	% change	NA	0.0872	0.4065	0.0693	0.0756	-0.0156	0.117	0.1068	0.0793	0.1136	0.0504	0.1389	0.0871	0.087	0.0394	0.0975	0.9591	0.5701	0.0053	0.0208	-0.0959	0.2358	0.1063	0.2497	0.2844	-0.254	0.0887	0.0974	0.1291	0.1302	0.0903	0.235	0.2266	0.0862	-0.0387	0.1171	0.2615	0.099	-0.0158	-0.0197
Oog2_HOM_tm1a	% change	NA	0.0262	0.0116	0.0039	0.0129	0.0127	0.0127	0.0231	0.066	-0.0222	0.1554	0.0356	0.0878	-0.0077	-0.0155	-0.0207	-0.017	0.0251	0.0296	0.0189	0.0459	-0.1033	-0.0233	-0.0606	0.0966	-0.0762	-0.1576	-0.0625	0.0395	0.0567	0.0076	0.0674	-0.0417	-0.0401	-0.0024	-0.0612	-0.0108	-0.029	-0.0284	-0.0318
Optn_HOM_tm1a	% change	NA	NA	NA	NA	NA	NA	NA	NA	NA	NA	NA	NA	NA	NA	NA	-0.007	-0.4269	-0.2294	0.0908	0.0262	0.0497	-0.0006	-0.0124	-0.0626	0.0623	-0.2494	0.2056	-0.0323	-0.0115	0.1911	-0.0218	-0.0958	-0.0231	-0.0229	-0.0542	-0.0688	-0.0307	-0.0352	0.0704	0.0192
Orc1_HET_tm1a	% change	NA	-0.0536	0.0858	-0.1165	-0.0682	-0.08	0.0043	0.0242	-0.0741	0.0741	-0.0393	-0.0637	-0.0808	-0.0347	-0.0271	-0.0646	0.2987	-0.075	-0.23	-0.067	-0.1732	-0.1946	-0.0418	-0.0027	0.0011	0.2031	-0.0839	-0.0258	0.0605	-0.0605	-0.041	0.0742	-0.0908	-0.0624	-0.0128	-0.0677	-0.0661	-0.0635	-0.0992	-0.0909
Orc3_HET_tm1a	% change	NA	-0.0505	0.0001	-0.0508	-0.0314	-0.072	-0.0531	-0.011	0.1583	-0.0086	0.0691	-0.1033	-0.0754	-0.0046	0.0291	-0.0022	0.1917	0.071	0.0327	-0.0042	0.002	0.0771	-0.0166	0.0151	0.0763	-0.3551	-0.0128	-0.0986	-0.1088	0.0222	0.0074	-0.131	-0.057	-0.0521	-0.1018	0.0096	0.0111	0.0769	0.021	-0.0081
Os9_HOM_tm1a	% change	NA	-0.1012	0.4572	-0.0145	-0.054	-0.0302	-0.2815	-0.0521	-0.3819	-0.0615	-0.1198	-0.1093	-0.0011	-0.0031	-0.0571	-0.1004	0.7299	-0.0684	0.2293	0.1071	-0.0139	-0.0259	-0.0775	-0.0344	-0.2335	-0.177	0.1145	-0.0741	-0.0792	-0.0592	-0.1061	0.048	-0.1652	-0.1338	-0.2353	0.1566	-0.0022	0.2699	-0.0343	-0.0548
Osbpl3_HOM_tm1a	% change	NA	-0.0131	-0.0934	0.007	-0.0045	-0.0536	0.0287	0.0175	0.0395	0.0915	0.043	0.0078	0.1022	-0.0519	0.0015	0.0872	0.1531	0.3312	0.0101	0.0104	-0.0039	0.0598	0.0674	0.0995	0.2181	0.13	0.1311	-0.0286	0.0143	-0.0106	-0.0332	0.2192	0.132	0.0626	0.1225	0.0764	0.0837	-0.056	0.023	0.0263
Osbpl9_HOM_tm1a	% change	NA	NA	NA	NA	NA	NA	NA	NA	NA	NA	NA	NA	NA	NA	NA	-0.0323	0.0117	0.1597	0.0493	0.0282	-0.0272	-0.0058	0.0351	-0.0052	0.0059	0.2246	-0.0786	0.0185	-0.1052	-0.049	-0.0113	-0.1612	-0.0937	-0.02	0.0088	0.0296	-0.0298	-0.0361	-0.0133	0.0085
Ostn_HOM_em1	% change	NA																																								-2.15815	-2.63446	-3.1659	3.16952	-3.73514	8.19607	6.08673	-46.8601
Otub2_HOM_tm1a	% change	NA	-0.122	0.2604	-0.1024	-0.0602	-0.0523	-0.0696	-0.0296	-0.1345	-0.0054	-0.0549	-0.0541	-0.0797	-0.0551	-0.0332	-0.1137	0.0251	-0.1825	-0.1425	-0.0738	0.0439	-0.0654	0.0438	-0.079	0.0732	0.3417	0.027	-0.0584	-0.1175	-0.0482	-0.0636	0.0933	-0.1813	-0.0914	-0.0873	-0.0306	-0.148	-0.1543	-0.1065	-0.0893
Otud7b_HET_tm1b	% change	NA	0.0453	0.782	-0.0389	-0.0373	-0.0149	0.0356	0.0248	-0.1071	0.0164	0.0277	0.0546	-0.0158	0.0147	0.0037	0.0488	0.5336	0.2624	0.0383	0.0133	-0.0237	0.1125	0.0988	0.0946	0.1674	-0.1058	-0.0135	0.0964	0.0206	0.1147	0.0803	0.0321	0.0653	0.0457	-0.0085	-0.002	0.1067	0.1063	-0.0103	0.0142
Oxr1_HET_tm1a	% change	NA	0.0125	0.2123	0.0597	0.0349	0.0571	-0.0643	-0.0108	-0.1062	-0.0471	-0.0153	0.0816	0.17	-0.0205	0.0009	0.0411	-0.0281	-0.0332	0.064	0.0334	0.0983	0.0137	-0.0205	-0.0041	-0.0374	0.452	0.0214	0.0116	0.1261	0.073	0.0885	-0.0861	0.0544	0.0537	-0.0033	-0.0394	0.0249	0.0382	0.0702	0.0897
Pabpc1l_HOM_tm1a	% change	NA	-0.0419	-0.2916	-0.0178	-0.0321	0.0031	-0.0704	-0.03	-0.0178	-0.0171	-0.035	-0.1595	0.0157	-0.0222	-0.0621	0.0008	0.2936	-0.1409	0.0115	0.0065	-0.0544	-0.1007	-0.0918	-0.1199	-0.1424	-0.1494	-0.1226	0.0032	-0.1237	0.0532	-0.0173	0.0903	0.012	-0.0162	-0.0389	0.0994	0.0067	-0.0556	-0.0465	-0.0129
Pabpc4_HOM_tm1a	% change	NA	-0.0287	-0.2604	-0.0394	-0.001	-0.0479	-0.0728	-0.0478	-0.0174	-0.0429	-0.0525	-0.1809	-0.1151	-0.0508	-0.0669	-0.0715	-0.0171	0.0498	0.0065	-0.0138	-0.0068	-0.1492	-0.0963	-0.0888	0.1186	-0.2279	-0.0081	-0.0712	-0.2359	-0.1118	-0.1216	-0.0455	-0.1343	-0.0654	-0.1799	-0.0594	-0.0097	0.0046	-0.0316	-0.1407
Pabpc4_HOM_tm1e	% change	NA	0.0775	0.7469	-0.0071	0.0111	0.021	0.0162	-0.0374	0.1408	0.0512	0.1688	-0.1278	-0.0188	-0.0328	-0.0474	0.0147	0.3083	0.4041	0.053	0.0835	0.0176	-0.0559	-0.0781	-0.0611	-0.0604	-0.1884	0.0382	-0.0517	0.1559	-0.0258	0.1343	-0.0509	-0.0132	-0.0532	-0.1054	-0.007	0.1773	0.0904	-0.0111	-0.0619
Pabpn1l_HOM_tm1a	% change	NA	-0.0381	-0.286	-0.0616	-0.0198	-0.0335	-0.1386	-0.1213	0.0399	-0.1702	0.0288	-0.0207	0.1111	-0.0354	-0.0304	0.0022	0.4552	0.0345	-0.0843	0.0103	-0.0951	-0.0865	-0.0471	0.0061	0.2008	-0.0476	0.0665	-0.0003	-0.0381	0.0204	-0.0451	0.2389	0.1073	0.0685	0.1829	0.0769	0.0039	-0.0341	-0.082	0.0004
Pacsin3_HOM_tm1a	% change	NA	-0.1008	-0.1079	-0.0255	0.0082	-0.0291	-0.0501	-0.089	0.0006	-0.0711	-0.1477	-0.1	-0.1122	-0.0559	-0.0479	-0.0887	0.0673	-0.1493	0.0534	0.0098	-0.0304	-0.1073	-0.0424	-0.0312	-0.1334	0.1784	-0.1872	0.0031	-0.0846	-0.2008	0.0376	-0.1516	-0.1302	-0.0822	-0.0773	-0.115	-0.1055	0.1608	-0.0627	-0.0554
Palm_HOM_em1	% change	NA																																								-5.76633	-0.149781	-3.39734	-3.71139	1.1488	-2.21843	-0.882165	1.2095
Pam16_HET_tm1b	% change	NA	0.0208	-0.3949	0.0148	-0.0202	-0.0044	-0.0281	-0.0005	0.0505	0.0008	0.0536	-0.0395	-0.1806	-0.0056	-0.0067	-0.0165	-0.2368	-0.2589	-0.0161	0.0026	0.0479	-0.2078	-0.0314	-0.1624	-0.2364	-0.1684	-0.0564	-0.0347	-0.1151	0.0508	-0.0084	-0.1134	-0.2524	-0.1735	-0.058	-0.0562	-0.2	-0.0582	0.0335	-0.0512
Paupar_HOM_tm1.1	% change	NA																																								1.74933	-0.153544	1.02124	0.655499	0.854022	10.1422	11.0043	-26.9517
Pbdc1_HEMI_tm2a	% change	NA	0.0013	0.265	0.0164	-0.0312	-0.0059	-0.0068	-0.0239	-0.0609	0.0549	-0.0124	0.0111	-0.0373	-0.0254	-0.031	0.004	0.4633	0.1704	-0.0458	-0.0338	-0.0098	-0.0091	0.0372	0.0754	-0.0569	-0.0879	-0.0173	0.0278	0.0553	0.1261	0.009	-0.0609	-0.1438	-0.0281	-0.0834	-0.0298	0.0336	0.0897	-0.0386	-0.0781
Pcdh15_HOM_em1	% change	NA																																								0.130605	0.523886	3.64184	3.82684	3.97533	10.3611	0.531325	-25.6072
Pced1a_HOM_tm1b	% change	NA	0.0068	0.0948	0.0117	0.03	-0.0311	-0.0135	0.0237	0.0878	-0.0891	0.0586	-0.0422	0.1662	0.0124	-0.0037	0.0038	-0.218	0.0063	0.0095	0.0537	-0.026	-0.0676	-0.0102	-0.0524	0.1034	0.1984	0.0788	-0.0177	-0.1534	-0.1567	-0.0427	0.0084	0.0913	0.0645	0.1084	0.0551	-0.0066	-0.0242	0.0017	0.032
Pclaf_HOM_tm1a	% change	NA	0.0436	0.2341	-0.0444	-0.0247	-0.0629	0.0491	0.0695	0.0459	0.0814	0.0666	-0.0192	-0.186	-0.0038	0.0074	0.0318	-0.506	-0.0336	-0.1168	-0.0138	-0.0045	0.025	0.0621	0.1556	0.1047	-0.068	-0.0527	-0.021	-0.0272	0.0328	0.0214	-0.004	-0.0148	-0.0161	-0.0494	0.0532	-0.0434	0.0069	0.0042	-0.028
Pdcd2_HET_tm1b	% change	NA	0.04	0.0642	-0.018	0.0064	-0.0151	-0.0393	0.0623	-0.1242	0.0227	0.1194	0.0124	0.0049	0.019	-0.0085	-0.0594	0.0728	-0.1452	-0.0604	-0.0157	-0.0734	-0.163	-0.0797	-0.0401	0.0637	0.0908	-0.1712	0.007	-0.1133	0.0202	-0.0592	0.0465	-0.011	0.0629	-0.0294	0.1439	-0.0576	-0.0152	-0.0779	-0.0663
Pdia4_HOM_tm1b	% change	NA	-0.0758	-0.4052	-0.0082	-0.028	0.0221	-0.0621	-0.0222	0.0538	-0.0239	-0.1999	-0.1012	-0.1703	-0.0367	0.0528	-0.0377	-0.3461	-0.1505	0.0297	0.021	0.0369	-0.1458	-0.0008	-0.1402	-0.1256	-0.1346	0.2228	-0.1748	-0.1353	0.1214	-0.0455	-0.0407	-0.0795	-0.0273	-0.0873	-0.0867	-0.1498	-0.028	0.0203	-0.018
Pdk3_HEMI_tm2a	% change	NA	0.0226	0.5096	-0.1543	-0.0175	-0.0684	-0.1803	0.1084	-0.1022	0.0592	0.1864	0.1034	-0.076	-0.0246	-0.0379	-0.0169	0.212	-0.0521	-0.1015	-0.0382	-0.0584	0.0493	0.0142	0.0042	0.0596	-0.0957	0.212	-0.0405	-0.1209	0.1353	0.009	-0.0879	-0.009	0.0033	0.0466	-0.0837	0.0093	0.0134	-0.0381	-0.0223
Pdlim1_HOM_em1	% change	NA																																								-7.66136	-6.99829	-2.42241	-2.31463	-2.59363	-2.78751	2.84081	16.9897
Pds5b_HET_tm1a	% change	NA	NA	NA	NA	NA	NA	NA	NA	NA	NA	NA	NA	NA	NA	NA	0.0206	-0.1867	0.1179	0.0595	0.0727	0.0342	0.1042	0.0725	0.1468	0.0971	-0.2938	-0.0146	0.0431	0.0322	0.0323	0.0703	-0.2255	-0.0453	0.0001	-0.0298	0.0289	0.0522	0.0178	-0.0176	0.0206
Pdxk_HET_tm1a	% change	NA	0.0453	-0.0832	0.0586	0.0101	0.0367	0.0085	0.0449	0.0738	0.1028	-0.0573	-0.0171	-0.0852	0.0394	0.0527	0.0521	-0.2075	-0.0535	-0.0124	-0.0035	0.0476	-0.0159	-0.0353	0.0767	0.0936	0.0941	0.2112	-0.0028	0.0796	0.0984	-0.0481	0.0637	0.1865	0.1398	0.1747	0.034	0.0748	-0.1316	-0.0443	0.0484
Pdzd3_HOM_tm1a	% change	NA	0.0321	-0.0433	0.1022	0.068	0.0413	0.0191	0.0485	0.0037	-0.0013	0.0996	0.0592	-0.0576	0.0499	0.0359	0.015	-0.1146	-0.0508	0.0437	0.0576	0.0273	0.0504	-0.0597	0.0276	0.0253	0.0586	-0.0905	0.0055	0.0348	-0.0493	-0.1037	-0.0914	0.1849	0.0974	0.2191	0.1172	0.1224	0.1475	-0.0504	0.0658
Pdzd8_HOM_tm1b	% change	NA																																								6.20548	3.43222	7.35612	3.18374	0.280688	14.5884	7.01286	-4.90117
Pdzk1_HET_tm2b	% change	NA	0.0413	0.4572	-0.0011	-0.0354	0.0147	0.0254	-0.0426	-0.2197	0.0207	-0.0134	0.071	0.0887	0.0134	-0.005	0.0073	0.6446	0.1181	0.012	-0.0455	0.0149	0.0175	0.0563	0.0345	-0.0449	-0.0088	-0.0165	0.0157	0.0514	-0.0039	0.0453	-0.0256	-0.0573	-0.0652	-0.0306	0.0314	-0.0418	0.0321	0.0335	-0.0039
Pear1_HOM_tm1a	% change	NA	-0.0294	-0.0081	-0.0165	-0.0433	0.0228	-0.0221	-0.067	-0.2642	0.0185	0.0574	0.0637	0.2098	-0.0238	0.0158	0.0182	0.0315	0.2074	0.0497	0.0336	-0.0142	0.07	0.0118	0.1458	0.3744	0.2757	0.0559	0.1039	-0.2093	0.1384	-0.0952	0.2776	0.0822	0.0298	0.0943	0.0204	0.0658	-0.049	0.0304	0.0376
Pepd_HOM_tm1a	% change	NA	-0.0068	-0.0971	-0.0073	0.0233	-0.0003	0.0874	0.0467	0.093	0.1414	-0.0298	-0.0844	-0.0683	0.0063	-0.0095	0.0344	-0.4758	0.1974	0.1375	0.0354	0.0855	0.0892	0.0065	0.1185	0.2785	-0.1065	0.001	0.0199	0.0492	0.032	-0.0248	0.2572	0.1137	0.1394	-0.0304	-0.0331	0.1189	-0.103	0.0118	0.0467
Pex3_HOM_tm1a	% change	NA	0.0747	-0.0695	0.059	0.0161	0.1001	0.08	0.0333	-0.1038	0.2173	0.0553	-0.0499	-0.0027	0.0896	0.0457	0.0745	0.2167	0.113	0.0702	0.0738	0.0493	0.0562	0.021	-0.0038	0.0274	-0.3342	0.1333	-0.0678	-0.0048	0.1228	0.0867	-0.009	-0.0387	-0.0366	-0.1126	-0.0286	0.1496	0.096	0.0251	0.0169
Pfkfb4_HOM_tm1a	% change	NA	-0.0386	0.0164	-0.1353	-0.0347	-0.1014	-0.1647	-0.0736	-0.0711	-0.0993	-0.0082	-0.0455	-0.0849	-0.017	-0.0463	-0.0062	0.5119	-0.1132	-0.0145	0.0284	-0.0146	-0.0381	-0.0208	0.0687	-0.072	-0.0838	-0.0327	-0.065	-0.0465	-0.0726	-0.1062	-0.0584	-0.07	-0.0578	-0.0835	-0.2252	0.08	0.1859	-0.0355	-0.0444
Pfn1_HET_tm1a	% change	NA	-0.1857	4.5464	-0.2117	-0.0616	-0.129	-0.2831	-0.0273	-0.6882	-0.3032	-0.3068	-0.1781	-0.11	-0.1458	-0.0439	-0.0743	5.4575	0.7213	-0.2271	-0.076	-0.22	0.0689	-0.0903	0.2941	0.1478	-0.2269	-0.1428	-0.0674	-0.1862	-0.1504	0.2128	-0.0354	-0.0731	-0.0274	-0.1216	-0.1965	0.2761	-0.0776	-0.1292	-0.1013
Pgap2_HET_tm1b	% change	NA	-0.0541	0.1236	-0.1481	-0.0805	-0.003	-0.0123	-0.0344	-0.1277	0.0543	-0.1183	-0.0935	-0.07	-0.0376	-0.0186	0.0033	0.1988	0.0251	0.0454	0.0118	-0.0483	0.108	-0.0586	0.0653	0.0082	-0.1408	0.0091	-0.0029	-0.049	-0.0783	0.1233	-0.0603	-0.0156	-0.0236	-0.0979	0.0007	0.1016	0.077	-0.0194	-0.0159
Phf20_HET_tm1a	% change	NA	0.0779	-0.2851	0.1103	0.0651	0.0578	0.092	0.033	0.0487	0.0739	0.0754	-0.0333	0.0564	0.042	-0.0514	0.085	-0.287	-0.1758	0.0768	0.0511	-0.0072	0.0551	0.0253	0.0332	0.0867	-0.1403	0.186	0.0401	0.0074	0.0851	-0.0359	0.0488	0.1218	0.0757	0.0452	-0.0484	0.1528	0.0127	0.049	0.0162
Phf7_HOM_em1	% change	NA																																								10.043	2.46779	3.8869	5.95569	-6.81244	15.0293	6.92885	-67.5326
Phf8_HEMI_em2	% change	NA																																								7.27959	6.39638	-0.302187	4.6697	1.30191	13.2167	9.01822	-15.4649
Phgdh_HET_em1	% change	NA																																								-2.08566	0.499788	-3.20297	-1.1049	-2.32766	-3.57381	-0.799058	-0.365351
Phtf2_HOM_tm1a	% change	NA	-0.0225	-0.1907	0.0663	0.0354	0.0571	0.0175	0.004	-0.044	0.0266	-0.0217	0.0761	0.0073	0.0112	0.0608	0.0263	0.2852	0.1623	0.1467	0.0277	0.0685	-0.0305	-0.021	0.0416	-0.1947	-0.0285	-0.101	0.0575	-0.0153	0.1105	0.0498	-0.0085	-0.0385	-0.0256	-0.1319	-0.0781	0.0092	0.1264	-0.0348	0.0105
Pias2_HOM_tm1a	% change	NA	-0.0111	-0.5683	0.0335	0.0196	0.1108	-0.0656	-0.1152	0.0935	-0.1674	-0.0115	-0.1222	0.1218	0.0464	0.0442	0.0053	-0.5576	-0.2643	0.1228	0.0322	0.0551	-0.1222	0.0346	0.0686	0.0741	-0.0645	0.3206	-0.1074	-0.0923	-0.0466	-0.2223	-0.1415	-0.0202	0.0257	-0.0254	-0.1327	-0.0412	-0.0793	0.0809	0.0798
Pigf_HET_tm1a	% change	NA	-0.042	-0.018	-0.0611	-0.0158	-0.0339	0.0286	0.0084	-0.0249	0.0006	-0.0705	0.0361	-0.134	-0.0202	-0.0185	0.0218	0.0724	0.1668	-0.0329	0.0212	-0.0269	-0.0354	0.0614	-0.0142	0.1097	0.1171	-0.1321	0.01	-0.0816	-0.0451	0.0175	0.0053	0.084	0.0296	0.0686	-0.0188	-0.0156	-0.004	-0.013	-0.0211
Pigl_HET_tm1b	% change	NA	-0.0024	0.1081	0.0711	0.0343	0.0472	0.0059	0.008	0.0312	0.0197	-0.1245	-0.013	-0.0265	0.0372	0.0101	0.0201	-0.2516	-0.084	0.0318	-0.0059	0.0462	-0.0802	-0.0197	0.1094	-0.0057	0.0365	0.1961	-0.052	0.0488	0.0855	NA	-0.0639	0.0221	0.0225	-0.0041	0.1213	0.0846	0.0464	-0.0479	0.028
Pik3cb_HET_tm1a	% change	NA	NA	NA	NA	NA	NA	NA	NA	NA	NA	NA	NA	NA	NA	NA	-0.0613	-0.5082	-0.1499	0.1137	0.0451	-0.0163	-0.035	0.0098	-0.0484	-0.1508	-0.4717	-0.1414	-0.081	0.0249	-0.0859	-0.153	-0.0486	-0.1134	-0.029	0.0539	-0.0485	-0.0763	-0.0221	-0.0329	-0.049
Pik3cb_HOM_tm1a	% change	NA	0.1571	0.2891	0.1517	0.0818	0.0661	0.0829	0.0255	0.0038	0.0538	0.0759	-0.1276	0.0232	0.0805	0.0221	0.03	0.6059	0.2111	0.1322	0.0624	0.0358	0.0656	0.016	-0.0073	-0.0029	-0.1184	0.094	-0.1023	-0.0607	-0.0911	0.0365	-0.0152	0.0747	0.0248	-0.1038	0.0867	0.1495	0.0747	0.1164	0.0528
Pik3cg_HOM_tm1a	% change	NA	NA	NA	NA	NA	NA	NA	NA	NA	NA	NA	NA	NA	NA	NA	0.0013	-0.0392	-0.0696	-0.0886	-0.0105	-0.0052	-0.1013	-0.0471	0.0345	0.008	0.211	0.034	0.0473	-0.0636	0.1548	-0.0554	-0.007	-0.0032	-0.0045	-0.0041	0.0095	0.0043	-0.0088	0.002	0.0554
Pik3r2_HOM_tm1e	% change	NA	-0.0432	0.88	-0.0502	-0.0185	-0.0566	0.0162	0.0013	-0.0939	0.0913	-0.1788	0.0746	0.0592	-0.0211	0.0252	-0.0744	-0.1136	0.1439	-0.2541	-0.1386	-0.1306	-0.0282	0.0483	0.0557	0.1367	0.7014	-0.0549	0.0039	0.0962	-0.0397	-0.0318	0.1128	0.1409	0.0764	-0.0422	-0.0306	0.2089	-0.0545	-0.2196	-0.0095
Pip5k1c_HET_tm1a	% change	NA	NA	NA	NA	NA	NA	NA	NA	NA	NA	NA	NA	NA	NA	NA	-0.001	-0.3148	-0.1973	0.0388	0.0206	0.0487	-0.076	0.0073	-0.0444	-0.1571	0.0457	-0.034	-0.0321	-0.2001	-0.1527	0.0192	0.0241	-0.0831	-0.0551	-0.064	-0.0179	-0.109	0.0425	0.0501	-0.0247
Pitpnm1_HOM_tm1a	% change	NA	-0.0083	0.3116	0.0358	0.0109	0.084	-0.0052	0.0188	-0.1905	0.106	-0.0267	-0.0862	-0.0982	0.047	0.0203	0.0416	0.5541	0.202	0.1124	0.0256	0.0768	0.0844	0.0167	0.1108	0.0817	-0.1763	0.0528	0.0823	-0.1032	0.2396	0.0881	0.0875	0.1031	-0.0069	-0.0258	-0.002	0.2031	0.0745	0.042	0.0668
Pitrm1_HET_tm1a	% change	NA	0.0204	0.0786	-0.0469	-0.009	-0.0601	0.0117	0.024	-0.0278	-0.0171	0.068	0.0092	0.0928	-0.0074	0.0086	0.0282	-0.4175	0.1459	0.0279	0.0483	-0.0424	0.0113	0.0501	0.0367	-0.0825	-0.0762	0.0618	-0.0189	0.0511	0.109	-0.0298	-0.0255	0.1547	0.1185	0.1212	0.0613	0.089	0.0478	-0.0418	0.0266
Pitx1_HET_em1	% change	NA																																								-1.00922	1.81979	-1.52119	-1.35743	-9.07959	-0.503325	2.46384	13.2375
Pla2g2c_HOM_tm1b	% change	NA																																								6.69546	3.31496	4.17378	4.1815	-3.64359	10.4257	6.64227	-50.4038
Pla2g6_HOM_tm1a	% change	NA	0.0075	0.0664	-0.0107	-0.0293	0.044	-0.0156	-0.0078	-0.0438	0.1695	0.0071	-0.0653	-0.0752	0.0217	-0.0431	0.01	-0.1656	-0.0123	0.0017	0.0222	0.0327	-0.1048	-0.0209	-0.0669	-0.0885	-0.275	0.0781	0.006	-0.265	-0.035	0.0471	-0.0087	-0.0734	-0.0527	-0.0449	0.0035	-0.0756	-0.0348	-0.0146	-0.0163
Pld3_HOM_tm1e	% change	NA	-0.0513	-0.0969	-0.1029	-0.0166	-0.0564	-0.0684	0.0165	0.0203	0.0488	-0.0498	-0.0641	-0.0654	-0.0314	-0.058	-0.0379	-0.224	-0.1044	0.0109	0.0111	0.0216	-0.1511	-0.0083	-0.0604	-0.0546	-0.1101	-0.0674	-0.0428	-0.1246	-0.05	-0.0051	-0.0745	-0.0662	-0.0351	-0.0565	0.0582	-0.0693	-0.0093	-0.0045	-0.0155
Pld5_HOM_tm1b	% change	NA	-0.0452	-0.1383	-0.0524	-0.0282	0.0408	-0.0593	-0.0628	-0.0433	0.0281	0.0578	-0.0344	-0.0294	-0.022	-0.0222	-0.0943	0.0482	-0.178	-0.1084	-0.0772	0.0641	-0.1929	-0.0511	0.0751	-0.0338	-0.207	-0.1985	-0.1192	-0.171	-0.0197	-0.0518	0.1556	0.0606	-0.0122	-0.0152	-0.0213	0.0544	0.0132	-0.0835	-0.0569
Plekhf1_HET_em1	% change	NA																																								0.0692114	-2.77421	2.12098	1.35989	-2.63559	3.32798	-1.74663	-29.0496
Plekhg1_HOM_tm1a	% change	NA	-0.1224	-0.2666	-0.0489	-0.0486	-0.01	-0.0824	-0.0782	0.014	-0.0366	-0.1139	-0.1139	-0.2331	-0.0407	-0.0524	-0.13	-0.2876	-0.2045	-0.0676	-0.0138	-0.0226	-0.1292	-0.0204	-0.1167	0.0353	-0.0119	-0.1652	-0.0987	-0.1707	-0.0391	-0.1633	0.0559	-0.0429	-0.0046	0.0381	-0.0997	-0.0547	-0.0901	-0.1258	-0.1177
Plekhm2_HOM_tm1a	% change	NA	NA	NA	NA	NA	NA	NA	NA	NA	NA	NA	NA	NA	NA	NA	-0.0063	0.3273	0.269	0.0799	0.0666	-0.0456	0.1129	0.0536	0.0785	0.14	-0.4439	0.0355	-0.0485	-0.0422	-0.0844	0.0714	0.002	0.0481	0.0428	-0.0266	0.0116	0.1484	-0.0468	-0.0257	-0.034
Plekhm2_HOM_tm1a	% change	NA	-0.1192	-0.2919	-0.0421	-0.0377	-0.0128	-0.0689	-0.0438	-0.0488	-0.0455	-0.1511	-0.0754	-0.0726	-0.0591	-0.0353	-0.0752	-0.0911	-0.0023	-0.0335	0.0194	-0.0961	-0.1752	-0.0932	-0.1576	-0.181	-0.2238	-0.1245	-0.0594	-0.1878	0.0807	-0.1347	0.073	0.005	0.0272	-0.093	-0.0749	0.0808	-0.0055	-0.1176	-0.0409
Plet1_HOM_em1	% change	NA	-0.0506	-0.3425	-0.0341	-0.0109	-0.0554	-0.0938	-0.0324	0.0236	-0.1272	-0.079	0.0108	-0.1522	-0.0287	-0.0338	-0.0243	-0.1101	-0.027	-0.0314	-0.0269	-0.0067	-0.1157	0.0481	-0.0366	-0.2236	-0.1399	-0.055	-0.0864	-0.1011	0.0331	0.0098	-0.1478	-0.1065	-0.0749	-0.0741	-0.0252	-0.142	-0.0439	0.0148	-0.0108
Pls3_HEMI_tm1a	% change	NA	-0.0954	-0.1916	-0.0999	0.0056	-0.0385	-0.1025	-0.054	-0.0195	-0.1244	0.0094	-0.1651	-0.0405	-0.0683	-0.0282	-0.0005	0.1787	0.1716	-0.0543	0.0373	-0.113	-0.0818	0.017	-0.005	0.0827	-0.1003	-0.0336	-0.0473	-0.0624	0.1361	-0.0766	-0.0391	0.0065	0.0192	-0.0133	-0.0809	0.0402	-0.058	-0.0263	0.0291
Plscr2_HOM_tm1b	% change	NA	0.0038	0.3277	-0.0104	0.023	-0.0194	0.0191	0.0239	-0.0402	0.0292	-0.0125	-0.0101	0.0414	-0.0292	0.0132	0.084	0.2153	-0.138	0.1919	0.0798	0.0592	0.0245	0.0506	-0.0535	-0.033	0.1134	-0.1425	0.0638	0.105	-0.0647	0.0021	-0.0703	0.0429	-0.0088	0.0372	-0.1354	0.0334	0.0457	0.0776	0.089
Plxna2_HOM_tm1a	% change	NA	-0.081	0.1187	-0.0063	0.045	-0.037	-0.0531	-0.0516	0.1646	-0.1008	-0.153	-0.0279	-0.1763	-0.0409	0.0578	-0.0564	0.044	0.1106	-0.0955	-0.0708	-0.0968	-0.1489	-0.0827	-0.0369	-0.0077	-0.1281	-0.0806	-0.0439	-0.087	-0.0647	0.023	-0.0489	-0.056	0.0002	0.004	0.0973	0.0311	-0.0435	-0.1049	-0.0802
Plxnb2_HET_tm1a	% change	NA	-0.0137	0.1992	-0.041	-0.0397	-0.0075	-0.0241	-0.0214	-0.1463	0.005	-0.0339	-0.023	-0.0979	-0.0255	0.0067	-0.0501	0.1427	-0.0091	-0.1173	-0.0162	-0.0336	0.0532	0.015	0.1185	0.0254	-0.0896	0.0828	-0.0471	-0.0674	-0.026	0.0709	0.1611	-0.0039	-0.0054	0.0037	-0.02	0.0847	-0.0225	-0.1476	-0.0828
Plxnb3_HEMI_tm1a	% change	NA	0.0065	-0.2247	0.0683	0.0795	-0.0069	0.01	-0.0183	0.2201	-0.0669	0.0662	-0.0667	0.0826	-0.0147	0.0288	0.0006	-0.1698	0.0165	-0.0491	0.01	-0.0542	-0.1406	-0.0368	-0.0248	0.0676	0.4302	-0.1073	-0.0661	-0.1313	0.0789	-0.0189	0.1531	0.1203	0.1234	0.2488	-0.0221	0.0305	0.0206	-0.0331	0.0147
Pnpo_HET_tm1a	% change	NA	-0.0223	0.0535	-0.0539	-0.0303	0.0064	0.0295	0.016	-0.0529	0.091	-0.0611	-0.1284	-0.0519	-0.0036	0.0471	-0.1054	-0.4524	-0.3162	-0.1312	-0.0371	-0.1281	0.0861	0.0971	0.1762	0.3083	-0.4916	0.1068	-0.15	-0.0977	-0.1415	-0.1303	-0.0731	0.0128	0.0407	0.0708	-0.1267	0.0048	-0.0157	-0.0568	-0.0542
Polb_HET_tm1a	% change	NA	-0.0611	0.2397	-0.0631	-0.0227	-0.07	-0.0286	0.0093	-0.3024	0.0875	-0.0858	-0.1023	-0.0248	-0.0338	-0.0008	-0.0864	0.2795	0.1437	-0.0085	0.0048	-0.0582	-0.1428	-0.0703	0.0485	0.1681	-0.1983	0.0055	-0.0534	-0.0901	-0.0162	-0.0521	0.096	-0.0082	0.0063	-0.0792	0.0655	0.0641	-0.0705	-0.0969	-0.0522
Pold3_HET_tm1b	% change	NA	0.0085	0.0724	-0.0012	0.0074	0.0136	0.0562	0.0358	-0.0115	0.0688	0.0394	0.0552	-0.1107	0.0095	-0.0013	-0.0094	-0.185	-0.0958	-0.0193	-0.0514	0.0587	-0.0509	0.0405	0.0917	0.0203	-0.0261	0.0126	-0.023	0.0106	0.1032	0.0897	-0.0461	-0.1705	-0.0861	-0.1242	0.0616	-0.1114	-0.0738	0.0134	0.0083
Polg2_HET_tm1a	% change	NA	0.125	0.8933	0.0656	0.0284	0.0719	0.0709	0.07	-0.0818	0.1212	0.1125	-0.0085	0.0647	0.0828	0.0191	0.0778	0.4063	0.0792	0.0144	0.0263	-0.0562	0.0802	-0.0091	0.1162	0.0289	-0.1557	0.0537	-0.077	-0.04	0.0284	0.0243	0.0605	0.2013	0.0829	0.0854	-0.161	0.2741	0.1918	0.0083	0.036
Polr2f_HET_tm1e	% change	NA																																								-0.0962778	-0.859476	-2.8021	0.297929	6.21179	4.4568	1.81642	-21.8988
Polr3f_HET_tm1a	% change	NA	-0.0027	0.0321	-0.0107	0.009	-0.0583	-0.0551	0.0534	-0.0139	-0.028	0.0602	-0.0429	0.0499	-0.0104	-0.0398	0.0093	-0.0583	0.0105	0.0452	NA	-0.0154	0.0918	-0.0193	0.0116	-0.0507	0.0365	0.1099	0.0122	-0.1008	-0.1704	-0.0596	0.1249	-0.0036	0.0815	0.0842	-0.0368	0.0039	-0.0185	0.002	0.0419
Polr3g_HET_tm1a	% change	NA	-0.0356	0.0077	-0.0081	-0.0032	-0.0011	-0.0096	-0.0593	0.0663	-0.1265	-0.0311	0.0798	0.0655	-0.0031	0.0149	0.0042	0.3274	0.1465	-0.0297	-0.0226	-0.0391	-0.1065	-0.0128	-0.0063	0.1176	0.4064	-0.05	0.0459	-0.097	-0.0852	-0.0151	0.2025	-0.0185	-0.0281	0.0236	-0.0169	-0.0351	-0.0454	-0.0257	-0.0061
Pop4_HET_tm1a	% change	NA	-0.0001	0.1276	-0.0075	0.0076	-0.0228	0.0076	-0.0247	-0.0517	-0.0202	0.0106	-0.028	-0.0007	0.0196	0.0138	-0.0442	0.2762	0.1988	-0.0648	-0.0001	-0.0545	-0.0676	-0.0087	0.0578	-0.0361	0.0472	-0.1098	-0.0629	0.0363	0.0379	-0.0373	0.07	0.0635	0.0371	0.0242	0.0541	0.0736	-0.044	-0.0429	-0.0236
Ppil3_HOM_tm1b	% change	NA	-0.0259	-0.1203	-0.0642	-0.0283	-0.0107	-0.1076	0.0125	-0.0798	-0.0431	0.0042	0.0015	-0.1113	-0.0005	-0.0119	0.0039	-0.0561	-0.2298	-0.0414	-0.02	0.0141	-0.1467	-0.0669	0.0109	-0.0808	0.1489	-0.1686	-0.0184	-0.0111	-0.0613	-0.0321	-0.0473	-0.0763	-0.0771	0.0223	-0.0457	0.0929	-0.0098	-0.0385	0.0264
Ppp1cc_HOM_em1	% change	NA																																								5.82436	1.06744	0.523353	2.2834	0.108946	-1.58185	-2.34359	18.1964
Ppp1r42_HOM_tm1a	% change	NA	-0.0423	0.2086	-0.0542	-0.0215	-0.0222	-0.0292	-0.0331	-0.0888	0.0669	-0.0299	-0.0274	-0.1897	-0.0059	-0.0551	0.0164	0.8491	0.2814	-0.0549	-0.0417	0.0075	-0.1158	-0.0073	-0.1172	-0.0228	-0.052	-0.0399	-0.0033	-0.059	0.0951	-0.0649	-0.069	-0.1204	-0.0923	-0.0831	-0.0274	-0.057	0.0098	0.0064	0.0011
Ppp2r2b_HOM_tm1a	% change	NA	0.0184	0.1389	0.0149	0.0059	0.0296	0.0817	0.0363	-0.0082	0.0152	-0.0238	0.04	0.0852	-0.0158	0.001	-0.0084	0.5839	0.1114	0.008	-0.0165	0.0174	-0.0169	0.0219	-0.0553	-0.0453	0.1972	-0.1097	0.0262	-0.0546	0.0668	-0.0188	0.142	-0.0839	-0.0536	-0.0686	0.006	-0.1081	-0.0578	0.004	-0.0254
Ppp3ca_HOM_tm2e	% change	NA	-0.0884	-0.8235	0.0647	0.0591	0.0213	-0.0087	-0.0233	0.0896	-0.0997	-0.115	-0.0799	-0.0394	-0.0198	0.0409	-0.0158	-0.638	-0.1161	0.0234	0.0261	0.0273	-0.0934	-0.0023	-0.1123	-0.1343	-0.1134	0.0254	-0.0079	-0.1465	0.1255	-0.092	0.0459	-0.0491	0.0223	-0.0277	-0.0148	-0.1532	-0.1401	0.0357	0.0503
Ppp5c_HOM_tm1a	% change	NA	0.0096	0.0137	-0.0494	-0.0303	-0.0196	-0.0073	0.0318	0.1434	-0.0586	-0.0019	-0.0493	-0.0636	-0.0419	-0.0248	-0.0577	-0.0405	0.3451	0.2395	0.1336	0.066	-0.0244	0.083	0.0469	-0.1755	-0.3489	0.0311	-0.1007	-0.1559	0.3036	-0.1382	0.052	-0.0501	0.0197	-0.0349	-0.2031	0.0605	-0.0044	0.0345	-0.0608
Pqlc3_HOM_tm1a	% change	NA	-0.0094	-0.2121	-0.0628	-0.0013	-0.0219	0.0445	0.0319	-0.0569	0.0882	0.0522	-0.0475	-0.1216	0.0061	-0.0175	0.0242	0.6811	0.1735	-0.0911	-0.0265	-0.0775	0.0016	-0.0402	0.0453	0.321	-0.0597	0.1007	0.0492	-0.0058	0.0357	0.015	-0.0975	0.1271	0.0969	0.1001	0.1306	-0.0331	-0.0736	-0.0503	-0.0242
Praf2_HEMI_tm1e	% change	NA	0.0236	-0.3568	0.001	0.028	-0.0358	-0.0072	-0.0225	0.0171	-0.0498	-0.0356	-0.0472	-0.0939	0.0024	0.0111	-0.0113	-0.0993	-0.2782	-0.0742	0.0546	-0.05	-0.0986	-0.0724	-0.083	-0.0142	0.0311	-0.0278	0.0043	-0.0339	0.0264	-0.0171	-0.0595	-0.0775	-0.0627	-0.047	-0.1251	-0.0695	0.0982	-0.0154	-0.0504
Prame_HEMI_tm1a	% change	NA	0.0057	-0.3833	0.0551	0.0413	0.0442	-0.1721	-0.0149	0.1331	-0.0936	-0.1142	0.0602	0.2045	0.0003	0.0006	0.0144	-0.2596	0.0188	0.1038	0.0339	-0.0313	-0.087	0.0461	0.0408	0.0332	-0.0431	0.1729	-0.0111	-0.1588	-0.0768	-0.0644	0.06	0.0589	0.0368	0.0716	0.0209	-0.0662	-0.0785	-0.0121	0.0498
Pramef20_HOM_tm1b	% change	NA	-0.0104	0.04	-0.0039	0.011	-0.0335	0.0524	0.0367	0.0225	0.0425	-0.033	-0.015	0.0556	-0.0265	0.0425	0.0674	0.2074	0.038	0.0101	-0.0007	-0.0156	0.0825	0.0766	0.1303	0.1135	0.2961	-0.0549	0.1138	0.0589	0.1145	0.0244	0.1261	0.0852	0.017	0.0844	-0.033	0.0434	-0.0005	0.048	0.027
Prkab1_HOM_tm1a	% change	NA	NA	NA	NA	NA	NA	NA	NA	NA	NA	NA	NA	NA	NA	NA	-0.0464	-0.732	-0.1436	0.0476	0.0008	0.055	-0.1096	-0.0926	-0.0793	-0.0265	0.0478	0.0499	0.0792	-0.0751	0.0247	-0.0848	0.049	-0.0671	0.0196	0.0138	-0.0083	-0.0268	-0.0101	-0.0028	-0.0168
Prkab1_HOM_tm1b	% change	NA	-0.0494	-0.7099	0.0196	0.0217	-0.003	-0.1213	-0.0689	0.0874	-0.089	-0.0404	-0.0815	0.0342	-0.0575	-0.0712	-0.0722	-0.4375	-0.1493	0.1626	0.0423	0.093	-0.2102	-0.0509	-0.07	-0.0721	-0.3432	0.2159	-0.0638	-0.2391	0.1022	-0.0558	-0.1532	-0.1175	-0.0669	-0.1245	-0.0877	0.0069	-0.0315	-0.0136	-0.0674
Prmt1_HET_tm1a	% change	NA	NA	NA	NA	NA	NA	NA	NA	NA	NA	NA	NA	NA	NA	NA	0.0394	1.3593	0.815	0.1128	0.0724	-0.0705	0.2123	0.0898	0.0844	-0.1079	-0.1594	0.0352	0.0067	-0.0133	0.0048	0.0589	0.1035	0.0852	0.1445	-0.0157	0.1146	0.1175	0.0177	-0.0746	0.0026
Prmt2_HOM_tm1a	% change	NA	0.0116	0.1124	0.1346	0.0476	0.0391	-0.0881	-0.0455	-0.0059	-0.1705	-0.0972	-0.179	-0.0478	-0.0544	-0.0064	0.0325	0.2933	0.3225	0.1743	0.0861	-0.0174	0.078	-0.0063	0.0084	0.0385	0.2493	-0.0071	0.0511	-0.2447	-0.2738	-0.0169	0.2185	0.0915	0.0566	-0.0142	-0.0322	0.114	-0.0225	0.0251	-0.0318
Prmt3_HET_tm1a	% change	NA	NA	NA	NA	NA	NA	NA	NA	NA	NA	NA	NA	NA	NA	NA	0.0705	-0.4446	-0.0578	0.0697	0.0335	0.0072	0.2314	0.0812	0.1506	0.2112	-0.1808	-0.0132	-0.0153	0.0806	0.0101	0.0606	0.1395	0.1467	0.1308	0.1003	-0.0106	0.1225	0.0117	0.0239	-0.0002
Prmt7_HOM_tm1a	% change	NA	NA	NA	NA	NA	NA	NA	NA	NA	NA	NA	NA	NA	NA	NA	-0.0239	1.4946	0.2014	-0.0277	0.0132	-0.0892	-0.0364	0.0283	0.0229	0.1911	0.3661	0.0244	-0.0281	0.1533	0.0263	0.1217	-0.0145	0.1163	0.0455	0.0768	0.034	0.2018	-0.0371	-0.078	-0.022
Prrc2b_HET_tm1a	% change	NA	-0.0606	-0.1216	-0.0372	-0.017	0.0145	-0.0611	-0.0003	0.0156	0.0113	-0.1641	-0.0256	-0.0702	-0.0153	-0.0148	-0.0227	-0.0924	-0.0124	-0.0894	-0.0519	-0.0168	-0.1319	-0.0231	0.0171	0.1394	-0.0955	0.0548	-0.0533	0.0438	-0.0216	-0.0027	-0.0235	-0.0371	-0.0341	0.0441	-0.2034	-0.0112	-0.0215	-0.032	-0.0094
Prrg2_HOM_tm1b	% change	NA	-0.0578	-0.131	-0.0291	-0.0105	-0.0176	0.0301	0.0411	0.0794	0.0304	-0.1016	-0.0013	0.0107	0.007	0.0234	-0.0631	-0.4813	-0.1516	-0.0017	-0.0245	-0.0706	-0.0608	-0.0396	0.0125	0.0449	0.0411	-0.0972	-0.0744	-0.0288	-0.0936	-0.0589	-0.0407	-0.0094	0.0447	-0.0022	0.0011	-0.0953	-0.0089	-0.0567	-0.0253
Prrt2_HOM_tm1a	% change	NA	0.0255	-0.2288	0.0057	-0.0017	-0.0378	0.0035	-0.0315	0.1366	0.0656	0.1501	-0.0448	-0.0246	-0.0246	-0.0664	-0.0802	-0.292	-0.255	-0.0938	-0.0336	-0.0818	-0.1185	-0.0839	-0.0627	-0.1231	-0.0115	-0.1913	-0.088	0.0439	-0.0358	-0.1036	-0.0263	-0.1629	-0.0881	-0.0247	-0.1382	-0.118	-0.0323	-0.0326	-0.0653
Prss52_HOM_tm2a	% change	NA	-0.0661	-0.1905	0.059	0.0054	0.0471	-0.0217	-0.016	0.0005	-0.0598	-0.1672	-0.0801	-0.0368	0.0196	0.0185	-0.0304	-0.0467	-0.1896	-0.0474	-0.0266	-0.0119	-0.0024	0.0676	0.0466	0.0196	-0.2404	-0.1451	-0.1121	-0.0889	-0.1807	-0.0498	-0.089	-0.0893	-0.0629	-0.087	0.0167	-0.0403	0.0045	0.0262	0.0213
Prss53_HOM_em1	% change	NA																																								-0.881113	1.51242	2.73053	-1.42195	-1.76809	2.98107	1.7783	-12.6135
Prss53_HOM_Q30R	% change	NA																																								-6.27441	-1.01327	-6.6433	-4.18969	-1.36063	-8.47728	-16.2118	1.43748
Prune2_HOM_tm1e	% change	NA																																								10.5222	3.01042	8.13896	4.20221	4.67471	1.15606	3.76043	3.4948
Psat1_HET_tm1a	% change	NA	NA	NA	NA	NA	NA	NA	NA	NA	NA	NA	NA	NA	NA	NA	0.0333	-0.441	-0.1346	0.0975	0.0696	-0.0291	0.1125	0.038	0.1301	0.0467	-0.0272	-0.0332	0.0091	-0.0311	-0.0547	-0.0569	0.1067	0.0951	0.0972	0.1008	0.0352	0.0486	-0.0236	0.0006	0.0293
Psg17_HOM_em1	% change	NA																																								-8.42477	-6.47127	-3.24061	-2.82351	-1.27361	-5.3944	-4.3245	26.8146
Psg20_HOM_em1	% change	NA																																								1.42664	-3.11362	3.87109	1.84422	-0.818737	7.82316	9.70961	-6.04991
Psg25_HOM_em1	% change	NA																																								-2.5242	0.81	-1.92569	-3.43779	-5.17659	-0.203618	-1.70718	-30.7657
Psg27_HOM_em1	% change	NA																																								-5.97466	-5.38272	-2.24218	-1.22463	-4.157	-10.9221	-14.4831	28.5569
Psg29_HOM_em1	% change	NA																																								-14.5277	-8.7519	-12.7719	-8.57345	-2.37739	4.87056	1.37404	-41.7507
Psph_HET_tm1a	% change	NA	-0.0803	0.1844	-0.0667	-0.06	-0.0155	-0.1202	-0.0899	-0.2116	-0.066	-0.0277	-0.1748	-0.1509	-0.0287	-0.0549	-0.056	0.5869	0.1277	-0.1162	-0.0626	-0.0255	-0.1754	-0.0652	-0.0749	-0.06	0.1814	-0.1615	-0.0002	-0.0634	-0.0448	-0.0581	0.1024	-0.1237	-0.0849	-0.1005	-0.026	-0.0224	-0.056	-0.0461	-0.046
Ptges2_HOM_tm1a	% change	NA	NA	NA	NA	NA	NA	NA	NA	NA	NA	NA	NA	NA	NA	NA	-0.0066	1.3907	0.2494	0.1047	0.0176	-0.1259	-0.084	0.0039	-0.0222	-0.185	-0.2023	0.0541	0.033	0.0032	0.0541	0.1546	0.111	0.0045	-0.0157	-0.1471	0.1142	0.1091	-0.0209	-0.0185	-0.0187
Pth_HOM_tm1a	% change	NA	-0.0145	0.1306	-0.1119	-0.0175	-0.0345	-0.1297	0.0132	-0.2483	-0.1052	0.0967	0.0958	0.18	-0.0139	-0.029	-0.0008	-0.1122	0.2992	0.0089	0.0107	-0.1061	0.0255	0.0641	0.0791	0.3864	-0.0427	0.2061	-0.1189	-0.0931	-0.116	-0.089	0.2787	0.1008	0.0669	0.1198	0.0018	0.0258	-0.0259	-0.0394	0.0712
Pth1r_HET_tm1a	% change	NA	-0.0001	-0.3275	0.0327	0.0472	0.0313	0.0824	0.0221	0.0892	0.0392	0.0283	0.0142	0.2249	0.0471	0.0635	0.0365	-0.0844	-0.1711	0.017	0.0109	-0.0109	-0.0904	-0.0394	0.0976	0.1931	-0.0215	0.0589	0.0219	0.0044	0.0057	-0.0079	-0.0353	0.1126	0.068	0.0907	0.0651	0.0739	-0.0312	-0.0091	0.0711
Pth2r_HOM_tm2a	% change	NA	-0.1092	-0.3666	-0.0585	-0.07	0.005	-0.0235	-0.109	-0.0992	-0.1039	-0.0989	-0.1012	-0.1373	-0.0394	-0.006	-0.0435	0.063	-0.3298	0.0995	0.0563	0.0202	0.0315	0.0064	-0.0851	-0.2463	0.0439	-0.0991	-0.0428	-0.1422	-0.227	-0.024	-0.2229	-0.2072	-0.1075	-0.1253	-0.0465	-0.0369	0.0429	0.0461	0.0187
Pthlh_HET_tm1a	% change	NA	-0.0233	-0.1267	-0.0799	-0.0547	-0.078	-0.0736	-0.0966	-0.0017	-0.0251	0.029	-0.0323	0.1397	-0.022	-0.0591	0.0408	0.2575	0.5519	0.0602	0.0178	0.0362	0.0823	0.1188	0.0526	0.1486	0.334	0.1482	0.0296	-0.0297	0.0084	0.0098	0.2519	0.1894	0.1216	0.154	0.2495	0.0114	-0.1338	-0.0524	0.0007
Ptprd_HOM_tm2a	% change	NA	-0.0963	-0.4644	-0.0681	-0.036	-0.0328	-0.0819	-0.0946	0.0306	-0.1132	-0.1603	-0.3209	-0.067	-0.0436	-0.088	-0.0447	-0.5344	-0.3477	-0.0121	-0.0071	0.0285	-0.1363	-0.059	-0.1498	-0.156	-0.1643	-0.1365	-0.0767	-0.0301	-0.1008	0.0931	-0.0539	-0.0822	-0.055	-0.0973	-0.0474	-0.0336	-0.0019	0.057	0.0517
Pus10_HOM_tm1b	% change	NA																																								-3.37618	-0.600058	-0.0650102	-2.98362	-6.95781	-1.56557	-4.02207	-14.8309
Pus7l_HOM_tm2a	% change	NA	NA	NA	NA	NA	NA	NA	NA	NA	NA	NA	NA	NA	NA	NA	0.029	-0.1654	-0.3021	0.0015	0.0385	0.0333	-0.1315	0.0308	-0.0151	0.2867	0.3009	-0.0881	0.1491	0.257	0.1511	0.0103	0.0476	0.0049	0.004	0.0393	0.0994	-0.0428	0.0026	0.0649	0.0455
Pvr_HOM_em1	% change	NA																																								4.83651	0.800094	4.29552	5.28473	5.30352	-3.88682	-6.41775	13.3474
Pwp1_HET_tm1a	% change	NA	0.0643	-0.0508	0.018	-0.0255	-0.0767	0.0603	-0.0314	0.0422	-0.0055	0.1624	0.0531	-0.0951	-0.0099	0.0273	0.0378	-0.2117	-0.1113	-0.0255	-0.0208	-0.006	-0.0664	-0.0003	0.0127	-0.1142	-0.023	-0.0824	0.0207	-0.0608	-0.0057	0.0486	0.0254	0.0002	0.0054	0.035	-0.202	-0.0342	0.0497	0.0387	-0.041
Pxylp1_HOM_tm1a	% change	NA	NA	NA	NA	NA	NA	NA	NA	NA	NA	NA	NA	NA	NA	NA	-0.0485	-0.7496	-0.337	0.0947	0.0572	-0.0014	-0.0468	-0.0919	-0.0344	0.1922	-0.1944	0.0486	-0.126	-0.0154	-0.1348	-0.118	-0.0406	-0.0126	0.0261	0.0458	-0.0056	0.0099	0.0406	0.051	0.0369
Pycr2_HOM_tm1a	% change	NA	-0.0439	-0.228	-0.0256	-0.0089	-0.0414	-0.1245	-0.0698	0.0278	-0.1037	-0.1327	-0.1195	-0.1095	-0.0226	-0.0158	-0.0431	-0.4359	-0.2621	-0.2008	-0.1269	-0.067	-0.3079	-0.0882	-0.1591	-0.2301	0.0675	-0.0888	-0.121	-0.0546	0.04	-0.0558	-0.1638	-0.0712	-0.0612	-0.0405	-0.1031	-0.0265	0.0407	-0.0407	-0.0222
Rab15_HOM_tm1a	% change	NA	-0.0619	0.3828	-0.0341	-0.0056	-0.1048	-0.0686	-0.0602	0.0732	-0.0643	-0.1713	-0.0076	-0.0811	-0.0457	0.043	0.0298	0.778	0.5452	-0.11	-0.0046	-0.1244	-0.06	0.0253	-0.0154	0.2026	0.2722	0.0569	0.0723	-0.0925	-0.1726	-0.0786	0.1479	0.1126	0.0893	0.0463	0.0121	0.0947	0.0801	-0.1262	-0.0171
Rab17_HOM_tm1a	% change	NA	0.0209	0.061	0.0365	0.0001	-0.0333	0.0105	-0.0524	-0.0621	-0.0558	0.0225	0.0459	-0.0379	0.0095	-0.0382	0.043	0.6772	0.0857	0.053	0.0186	0.024	-0.137	0.0373	-0.0839	-0.2031	-0.1524	-0.0117	-0.0613	-0.1321	-0.0658	-0.0679	0.0393	-0.185	-0.1518	-0.0744	-0.082	-0.1727	-0.0634	0.0949	-0.0173
Rab21_HET_tm1b	% change	NA	-0.0251	0.1493	-0.0908	-0.0452	-0.0557	0.0272	0.0214	-0.0916	-0.0028	-0.0643	-0.0366	-0.1114	-0.0005	0.0141	0.0447	0.0581	0.0157	0.0291	0.0073	0.0233	0.0324	0.0583	-0.0353	-0.0308	0.1803	0.1478	0.0376	-0.0678	0.2258	0.0506	0.106	0.0225	0.0011	0.0234	0.0079	0.0048	0.0457	0.0461	0.0168
Rab29_HOM_tm1a	% change	NA	0.0199	-0.1933	0.0758	0.0327	0.0558	-0.002	-0.0184	-0.0255	-0.007	0.0516	0.0141	0.1601	0.0043	0.0244	0.0099	-0.1552	-0.1427	0.1233	0.0606	0.0394	0.0594	0.0149	-0.0051	-0.0231	0.1896	-0.0146	0.0891	0.0588	0.0777	-0.0334	-0.0434	0.0075	0.0256	-0.0102	-0.0429	-0.0443	-0.0107	0.015	0.0632
Rab5c_HET_tm1a	% change	NA	0.0789	-0.1489	0.0779	-0.0127	0.0898	-0.0793	-0.0556	0.1153	-0.0912	-0.1088	-0.0229	0.2254	0.0245	0.0897	0.0415	0.5803	0.0896	0.1548	0.0138	0.0058	-0.1491	-0.0629	-0.0822	-0.1789	0.0348	0.0987	0.0113	0.0001	-0.0357	-0.0796	-0.0297	-0.0073	-0.0238	0.0037	-0.1709	0.0628	0.0233	0.0281	0.012
Rad18_HOM_tm1a	% change	NA	NA	NA	NA	NA	NA	NA	NA	NA	NA	NA	NA	NA	NA	NA	-0.0067	-0.5359	-0.1605	-0.0171	0.0027	0.013	-0.0033	-0.0121	0.0031	0.005	0.0086	-0.016	0.0011	0.0153	0.0157	-0.0453	-0.0699	-0.0169	0.0044	0.0317	-0.0113	-0.0178	-0.0102	-0.0219	0.0177
Rad18_HOM_tm1a	% change	NA	-0.0257	-0.1239	-0.1552	-0.0189	-0.0773	-0.0308	-0.0142	-0.0614	-0.0406	0.0559	0.0059	-0.0451	-0.0732	-0.0087	-0.0006	-0.0923	-0.0322	-0.055	0.0231	-0.0606	-0.2995	0.0164	-0.2074	-0.0844	0.4204	-0.206	0.0888	0.0754	0.0953	-0.0365	0.0117	-0.0335	-0.0055	0.0565	-0.0484	-0.1617	-0.0532	0.0324	0.0531
Rala_HET_tm1a	% change	NA	0.0168	0.043	0.0225	0.0553	-0.0491	-0.044	0.0066	0.0789	-0.0214	0.0898	-0.0423	0.0563	-0.0036	-0.0354	0.0859	0.0889	-0.0658	-0.0419	-0.0607	-0.021	-0.0944	-0.0598	0.0181	-0.0116	0.1383	0.1418	0.0629	0.167	0.1467	0.0593	0.0614	0.1364	0.0687	0.1265	0.0373	0.0211	0.0147	0.0133	0.0884
Ralb_HOM_tm1a	% change	NA	-0.014	-0.549	0.0825	0.0394	-0.0702	0.0068	-0.0117	0.1878	-0.1335	-0.1256	0.0154	0.0317	-0.0253	0.014	0.0817	0.1225	0.3055	0.0789	0.0648	-0.0089	-0.0771	0.0122	-0.1074	-0.029	0.1623	0.0791	0.0584	-0.1654	0.0145	-0.0241	0.1463	0.0621	0.0705	0.1242	-0.044	-0.0597	0.006	0.0441	0.0467
Ralgapb_HET_tm1a	% change	NA	0.0266	-0.1781	-0.0108	0.0155	0.0238	0.0043	-0.0691	0.0482	-0.0689	0.0789	0.0872	0.172	0.0156	-0.0141	0.0111	0.1698	-0.0126	-0.0289	-0.0162	0.0029	0.0191	0.0375	0.1972	0.354	0.1417	0.0543	0.011	-0.0774	0.0105	-0.0148	0.2327	0.0001	0.0068	0.0716	-0.0421	0.0074	-0.0288	0.0196	0.023
Ralgps2_HOM_tm1a	% change	NA	0.0068	-0.2068	0.0246	0.0345	0.0106	-0.0114	0.0121	-0.039	-0.0447	0.0923	0.0287	0.2559	0.0083	-0.0071	0.0157	0.2064	0.0132	-0.0142	-0.0535	-0.0205	-0.158	-0.0403	-0.0185	0.1446	0.1964	0.0972	0.0238	-0.0966	-0.0787	-0.1358	0.1135	0.1251	0.0785	0.1434	0.0895	0.022	-0.0626	-0.0243	0.0258
Rapgefl1_HOM_tm1a	% change	NA	0.0767	0.6555	0.0871	0.0851	0.0313	0.1019	0.0104	-0.1524	0.0744	0.0779	0.0392	0.1907	0.019	0.0523	-0.019	1.3773	0.0759	-0.0782	0.0131	-0.009	-0.0422	0.0276	0.0107	0.0875	0.033	0.0104	0.1129	-0.0583	0.1298	0.105	0.1291	0.0703	-0.0139	0.0356	0.1444	0.0421	-0.0164	-0.028	-0.0037
Raph1_HOM_tm1b	% change	NA	-0.0694	-0.3845	-0.0509	-0.0503	0.0215	-0.0228	-0.0587	-0.0544	0.047	-0.1198	-0.157	0.0571	0.0097	-0.0283	-0.0603	-0.4967	-0.2764	0.0807	-0.0074	0.1409	-0.1164	0.0192	-0.1089	-0.0745	-0.3152	-0.0977	-0.0595	-0.143	-0.1623	-0.0083	-0.0795	-0.1038	-0.0712	-0.0941	-0.0221	-0.0328	-0.0239	0.0593	0.0063
Rars_HET_tm1a	% change	NA	-0.1094	-0.0122	-0.0959	-0.0128	-0.0127	-0.1196	0.0081	-0.0303	-0.0243	-0.0766	-0.187	-0.1073	-0.013	-0.0575	-0.0544	-0.2201	-0.0913	0.0946	-0.001	0.1335	-0.0739	0.0515	0.034	-0.0768	-0.1748	-0.1562	-0.1099	-0.0988	-0.2374	-0.1658	-0.2397	-0.2328	-0.1341	-0.1177	-0.0807	-0.1194	0.012	0.0222	0.0127
Rasal2_HOM_tm1a	% change	NA	-0.0591	-0.0988	-0.089	-0.0283	-0.0458	-0.0343	-0.0187	0.1378	-0.006	-0.0196	-0.1463	-0.0211	-0.0377	-0.0122	0.0027	0.0708	0.1124	0.0479	0.0024	-0.0324	-0.0905	-0.0231	-0.0295	0.1644	0.3634	0.0915	0.0147	-0.019	-0.0053	-0.0533	0.3356	0.1745	0.1281	0.2068	0.104	-0.0254	-0.0827	-0.0978	-0.0318
Rasgrp4_HOM_tm2a	% change	NA	0.0098	0.2904	0.0079	0.0239	-0.02	-0.0172	-0.0254	-0.1438	-0.057	0.0338	0.0932	0.1114	-0.0187	-0.0331	-0.0291	0.1731	0.1037	-0.0945	-0.0709	-0.0148	-0.1061	-0.0456	0.0378	-0.0222	0.2156	0.0221	0.0103	-0.0536	0.129	-0.015	0.1017	0.062	0.0172	0.0275	0.036	0.1023	0.0847	-0.051	-0.0291
Rbak_HOM_tm1b	% change	NA	0.0613	-0.2439	0.0101	-0.0334	-0.0401	0.0915	0.0466	0.0957	0.0767	0.0979	-0.0126	-0.1098	0.0127	0.0105	0.073	-0.6196	-0.3287	-0.0495	-0.0293	0.0038	-0.1131	-0.005	-0.0316	-0.0777	-0.1041	-0.0637	-0.0112	-0.0296	0.1958	0.0376	-0.0724	-0.0362	-0.0306	-0.0682	-0.0252	-0.0338	0.0009	0.0755	0.0645
Rbbp7_HEMI_tm1a	% change	NA	NA	NA	NA	NA	NA	NA	NA	NA	NA	NA	NA	NA	NA	NA	-0.002	-0.5959	-0.1839	0.2064	0.0552	-0.0533	0.102	-0.0071	0.0359	0.1082	0.4052	-0.0515	0.0649	0.2534	0.0315	0.0231	-0.2046	0.0723	0.0408	0.091	-0.0155	0.0111	0.0255	-0.0354	-0.0093
Rbm14_HOM_tm1a	% change	NA	0.0328	-0.2568	0.119	0.0694	-0.0057	0.0281	-0.0376	0.0912	-0.0468	-0.0084	0.0086	-0.0375	-0.0174	0.0759	0.0111	0.4256	0.3509	-0.0364	0.0253	-0.1098	-0.0356	-0.0139	0.0883	0.046	0.018	-0.1518	0.0418	-0.1389	0.1065	0.0219	0.1011	0.0358	0.0804	0.0081	-0.1009	0.1057	-0.0924	-0.0791	-0.0159
Rbm33_HET_tm1b	% change	NA	0.0827	-0.0675	0.1453	0.083	0.0403	0.0921	0.0333	0.0992	0.0388	-0.0054	-0.0256	0.0346	0.0561	0.0191	0.1077	0.2268	-0.0794	0.1075	0.0521	-0.0041	-0.078	0.0802	-0.0321	-0.1808	-0.2016	0.1671	0.0096	0.1149	0.1591	0.0559	-0.0523	-0.0606	-0.077	-0.079	-0.0426	-0.0698	0.0201	0.0963	0.0451
Rbm47_HOM_tm1a	% change	NA	0.0098	-0.2357	-0.0275	-0.0093	-0.0317	-0.0152	0.0806	-0.0676	0.0606	0.1073	0.0502	0.0358	-0.0482	-0.0376	-0.02	-0.7254	-0.235	0.0413	0.0112	0.0067	-0.0414	0.0452	0.0261	0.2173	-0.0163	-0.0807	-0.0374	-0.03	-0.0348	-0.0267	-0.2037	0.0019	-0.0041	0.0042	0.0424	-0.0719	0.0152	0.0069	-0.0052
Rbmx_HEMI_tm2a	% change	NA	-0.0932	0.0859	-0.0683	-0.0178	-0.0106	-0.1483	-0.0474	0.0975	-0.1683	-0.1614	-0.065	-0.0078	0.0093	0.013	-0.0591	0.5615	0.1748	-0.0073	0.0357	-0.0702	-0.0996	0.0291	-0.0788	0.1181	0.2052	0.0178	-0.074	-0.1196	0.0243	-0.0615	0.0788	-0.0693	-0.0656	0.0073	-0.1441	-0.0049	-0.0661	-0.0443	-0.049
Rbmx_HEMI_tm2b	% change	NA	0.0048	0.0531	-0.0287	-0.0133	0.0162	-0.0218	0.0117	-0.0488	0.0306	-0.0219	0.018	-0.1288	-0.0013	0.0089	0.0148	-0.289	-0.2935	0.0575	-0.002	0.0205	-0.1188	-0.0789	0.0138	0.0463	0.0353	0.0047	-0.022	0.1414	0.1102	0.0995	-0.0999	0.0217	-0.0185	0.0263	-0.0981	0.0577	0.061	0.0179	0.0044
Rbsn_HET_tm1a	% change	NA	0.0328	0.7596	-0.1545	-0.0544	-0.0457	-0.1136	-0.0929	-0.1229	-0.0746	0.0214	0.0947	0.0505	-0.0129	0.022	-0.0065	0.9287	0.2496	-0.1612	-0.0492	-0.096	-0.0775	0.0048	0.0545	0.0831	0.2352	0.0179	0.0449	-0.0564	-0.0125	-0.056	-0.0829	-0.0032	-0.0184	0.0111	-0.0727	0.0935	0.0852	-0.0798	-0.0359
Rcor2_HET_tm1a	% change	NA	-0.0141	0.5446	-0.0127	-0.0471	0.0041	-0.0579	-0.001	-0.1997	0.0982	-0.0419	-0.0172	0.1291	0.0256	0.0325	0.0112	0.3129	0.039	0.1013	0.0622	0.001	-0.0852	-0.0746	-0.0624	-0.15	-0.2047	0.0811	-0.0646	0.1041	-0.0546	0.0204	-0.3247	0.0552	0.0074	-0.0056	0.0567	0.0923	0.0913	-0.0239	0.0089
Rcor2_HOM_tm1a	% change	NA	-0.0281	0.1803	-0.0217	-0.0139	0.0017	-0.04	-0.0456	-0.0872	-0.0423	-0.0133	-0.0224	-0.0406	0.0074	-0.006	-0.0446	0.3202	-0.2586	-0.0363	-0.0061	-0.0125	-0.1525	-0.1608	-0.1189	-0.1689	-0.2686	0.0947	-0.0252	-0.1522	0.1538	-0.0396	-0.1071	-0.1449	-0.0757	-0.079	0.0135	-0.1005	0.0379	-0.0353	-0.0776
Rdh16_HOM_tm1a	% change	NA	NA	NA	NA	NA	NA	NA	NA	NA	NA	NA	NA	NA	NA	NA	0.027	0.8459	0.4345	0.0524	0.0503	-0.0288	-0.0279	-0.0427	-0.0325	-0.0208	-0.0113	-0.0832	0.0495	0.0745	-0.1676	-0.0153	-0.0038	0.1215	0.0615	0.0368	0.0905	0.1169	0.0609	-0.0218	-0.0033
Rdh16f2_HOM_tm1a	% change	NA	-0.0141	-0.6793	-0.0244	-0.0133	0.0618	0.015	-0.0415	0.2379	-0.0795	-0.0096	-0.0911	0.1534	0.0067	0.0402	-0.02	-0.5773	-0.0521	-0.027	0.0117	-0.0246	-0.0552	0.0168	-0.0521	0.0512	0.3808	0.1241	-0.0061	-0.1199	-0.0694	-0.099	0.1806	0.0149	0.0328	0.0776	-0.2054	-0.0332	-0.099	-0.0113	-0.034
Reg3d_HOM_tm1b	% change	NA	0.0267	0.2188	-0.036	-0.0165	0.0195	0.071	0.0163	-0.1318	0.0698	-0.0101	0.0208	-0.0275	0.0177	-0.0141	0.0613	0.2863	0.0486	0.0437	0.0138	0.0505	0.048	0.0128	-0.069	-0.1233	-0.0291	-0.0598	0.0086	0.0007	0.0824	0.1338	0.0579	0.0258	0.0226	-0.0487	0.1004	0.0479	0.1384	0.0307	0.0319
Reg3g_HOM_tm1a	% change	NA	-0.0452	-0.1619	-0.0538	0.0081	-0.0464	-0.1339	-0.0855	0.0634	-0.1717	0.0021	-0.1166	0.0107	-0.0173	-0.0442	-0.0105	0.5069	0.4932	-0.0269	0.0767	0.0801	-0.1246	-0.0568	-0.1138	-0.1539	-0.0614	-0.0634	-0.1041	-0.0966	-0.1208	-0.12	-0.0255	-0.1461	-0.1147	-0.1037	-0.0252	-0.0051	0.1576	0.0055	-0.0486
Ren1_HOM_Ren-1c	% change	NA	NA	NA	NA	NA	NA	NA	NA	NA	NA	NA	NA	NA	NA	NA	-0.0069	-0.4283	-0.1277	-0.0456	-0.0019	-0.0146	0.0098	-0.0196	-0.0114	0.0657	-0.1745	-0.0821	-0.2988	0.114	-0.0606	-0.0929	0.0155	-0.0211	0.0029	-0.0056	-0.0373	-0.0092	-0.0001	-0.0028	-0.0112
Repin1_HOM_tm1a	% change	NA	-0.0837	-0.0102	-0.0564	-0.0207	-0.0526	0.0374	-0.0117	0.0206	0.0181	-0.0218	-0.0884	-0.0427	-0.0353	-0.0316	-0.0397	-0.3095	-0.0644	-0.1272	-0.0091	-0.0932	-0.0148	0.0081	0.1156	-0.0573	-0.1067	-0.0525	-0.0206	-0.0935	0.0508	0.0032	0.0765	0.0362	0.0252	0.0281	-0.0479	0.0417	-0.011	-0.0428	-0.0247
Retreg3_HOM_tm2a	% change	NA	-0.0517	0.1524	0.0394	-0.0071	0.0335	0.0798	0.0163	-0.041	-0.0091	-0.1929	0.0692	0.0011	-0.0305	-0.0012	-0.05	0.2207	0.2	-0.0505	-0.034	-0.0268	0.0067	0.0427	-0.0459	-0.3001	0.144	-0.0066	0.0954	-0.0829	-0.0684	0.0331	-0.131	-0.0552	-0.0607	-0.0102	-0.0606	-0.1271	-0.0621	-0.0524	0.0614
Rftn2_HOM_tm1e	% change	NA	-0.1578	-0.4872	-0.0504	-0.0604	-0.0528	-0.1014	-0.0501	-0.0463	0.0167	-0.1561	-0.1662	-0.1932	-0.0717	-0.0637	-0.173	-0.4088	-0.3353	-0.1038	-0.0691	-0.0565	-0.1027	-0.0884	-0.1463	0.061	-0.1763	-0.0292	-0.1903	-0.2315	-0.3084	-0.1607	-0.0966	-0.1635	-0.0224	-0.0493	-0.2136	-0.1642	-0.1494	-0.1017	-0.0732
Rhbdf2_HOM_em1	% change	NA																																								3.32102	1.45292	2.85893	1.3641	-3.46371	11.4467	3.82702	-48.7459
Rhd_HOM_tm1e	% change	NA	NA	NA	NA	NA	NA	NA	NA	NA	NA	NA	NA	NA	NA	NA	0.0572	-0.3319	-0.1017	0.0906	0.0504	0.0269	0.058	0.0315	-0.0256	0.012	-0.0524	-0.0712	0.0872	0.1657	-0.0192	0.0669	-0.002	0.0775	0.0633	0.0883	0.0149	0.0572	0.0279	0.048	-0.0138
Rhd_HOM_tm1e	% change	NA	-0.0582	-0.4605	-0.0269	-0.0191	0.0422	-0.0493	-0.0841	-0.0906	-0.008	-0.0008	-0.034	-0.0885	-0.0152	-0.0101	-0.0648	-0.2673	-0.1919	-0.0338	-0.0146	0.0124	-0.0377	-0.0582	-0.014	-0.002	-0.0502	-0.0889	0.123	-0.1028	-0.017	-0.0566	-0.0177	-0.0976	-0.0529	0.0151	-0.0638	0.0001	-0.042	-0.0322	-0.0233
Rhot1_HET_tm1a	% change	NA	NA	NA	NA	NA	NA	NA	NA	NA	NA	NA	NA	NA	NA	NA	0.0365	0.3279	0.0177	0.3183	0.1208	0.0841	0.0478	-0.0748	-0.0781	-0.0855	0.0167	-0.1452	0.028	0.0164	-0.0504	0.0647	-0.0428	0.0846	0.0251	-0.0136	0.0356	0.172	0.0624	0.1387	0.012
Rhot2_HOM_tm1	% change	NA	0.0869	0.5005	0.1258	0.0626	0.0697	0.0305	-0.0107	-0.0236	0.0808	0.1674	0.0123	0.1937	0.111	0.0507	-0.0476	0.4099	-0.0214	0.0018	-0.0113	0.0653	-0.0802	0.1402	0.0305	0.0113	0.0958	0.1721	-0.1901	0.1453	-0.0306	-0.1078	0.0155	-0.0016	-0.0496	0.0251	-0.0831	0.0588	-0.0006	0.0496	0.0738
Rhou_HOM_tm1a	% change	NA	NA	NA	NA	NA	NA	NA	NA	NA	NA	NA	NA	NA	NA	NA	-0.0133	-0.3865	-0.201	0.0849	-0.01	0.02	0.1084	0.0932	0.1308	-0.0123	-0.2466	0.1257	-0.0941	0.0448	-0.152	-0.013	0.0487	-0.0079	-0.007	0.0156	0.0858	-0.0289	0.0157	0.0567	-0.0125
Rhox13_HEMI_tm1a	% change	NA	0.0435	0.3517	0.0269	0.0677	-0.01	-0.0007	-0.0064	0.0005	-0.0191	0.0253	-0.0105	-0.0386	-0.0131	-0.0748	-0.0719	0.4805	0.0348	-0.0784	-0.0115	-0.049	-0.1305	0.0095	-0.0863	-0.0567	-0.0536	-0.2356	-0.0582	-0.0949	-0.1015	-0.0496	-0.0955	-0.1348	-0.1004	-0.0762	-0.1067	-0.1052	-0.0736	-0.0208	-0.026
Rhox13_HEMI_tm1b	% change	NA	-0.0529	0.259	0.0647	0.0083	-0.0015	-0.057	-0.0319	-0.0332	-0.0693	-0.162	-0.0751	-0.159	-0.0014	0.0263	-0.0083	1.4158	0.4272	-0.0457	0.0039	-0.0365	0.0275	0.0059	0.0644	0.0481	0.2886	-0.07	-0.0264	-0.1072	-0.0715	-0.0857	0.1028	0.2079	0.1296	0.1229	0.0769	0.0575	-0.0639	-0.0875	-0.034
Rida_HOM_tm1a	% change	NA	0.0208	-0.1567	-0.0708	-0.0316	0.0001	0.0529	0.0057	0.0316	-0.0041	-0.092	0.1079	0.1076	-0.0404	-0.0152	-0.0345	0.0279	-0.0348	-0.1098	-0.0046	-0.0755	0.0309	0.0452	-0.0895	-0.0706	-0.0821	-0.0462	-0.0514	-0.0129	0.0017	-0.0167	0.052	-0.0759	-0.0346	-0.0028	-0.0312	-0.0635	0.0285	0.0057	-0.0475
Rimbp2_HOM_em1	% change	NA	0.0337	0.16	0.0068	-0.0692	0.0696	0.0286	-0.0198	-0.1383	0.162	0.0538	0.038	-0.0794	0.0302	-0.0243	0.0291	0.1849	-0.0198	0.1332	0.0368	0.0708	0.0881	0.049	0.0594	-0.0976	-0.2761	0.0451	-0.0108	0.1255	-0.0804	0.0597	-0.0006	-0.0515	0.0043	-0.123	0.0165	0.0277	0.0328	0.036	0.0201
Ripk4_HET_tm1a	% change	NA	-0.1169	-0.1769	-0.0641	-0.0004	0.0014	-0.023	0.0148	-0.0703	0.056	-0.0289	-0.0132	0.1464	-0.0237	-0.0585	-0.0904	-0.3985	-0.2966	0.0794	0.0479	-0.0833	-0.0192	0.0596	-0.0199	0.0538	0.2257	-0.0147	-0.0239	-0.0168	0.0467	-0.1209	-0.0178	-0.1566	-0.0937	-0.0582	0.0149	-0.0291	-0.0777	-0.0389	-0.042
Ripply3_HOM_tm1a	% change	NA	0.0378	-0.1064	-0.0203	-0.0473	0.0633	0.0151	-0.0453	-0.0935	-0.0025	0.0126	-0.0907	-0.1366	0.0201	-0.0114	0.0437	0.1199	-0.0562	-0.0042	0.0563	-0.07	0.0961	0.0351	0.0924	-0.017	-0.3546	-0.1173	0.0383	-0.1152	0.073	0.0071	0.0086	0.1025	0.0829	0.0425	0.0553	0.0628	0.0387	0.0021	0.0326
Rmst_HOM_em1	% change	NA																																								-1.3657	1.98772	-2.06527	-1.21926	-4.59855	-3.58731	0.354127	6.9338
Rnaseh2c_HET_tm1	% change	NA	-0.0788	0.2979	-0.1142	-0.0623	-0.0811	-0.1203	-0.0502	-0.1737	0.0025	-0.0899	-0.1817	0.128	-0.0608	-0.034	-0.0443	0.4516	-0.012	-0.0344	-0.0373	-0.0769	-0.1726	-0.077	-0.0714	-0.091	0.0124	-0.1388	-0.0772	-0.1207	-0.1377	-0.025	-0.0461	-0.1468	-0.1079	-0.098	-0.0245	-0.0671	0.0674	-0.0279	0.0274
Rnasek_HET_tm1b	% change	NA	0.0343	-0.5722	0.0644	0.0226	0.0155	0.0015	0.0093	0.1384	-0.0851	0.1165	-0.0485	0.1522	-0.0085	0.0387	0.0416	-0.3595	-0.0189	0.1362	0.067	0.0545	-0.061	0.0139	-0.0908	-0.1136	0.1215	-0.0877	-0.0402	-0.0892	0.0501	-0.0011	-0.0584	-0.0105	0.0077	0.0173	0.0336	-0.1175	-0.0021	0.0983	0.0158
Rnf10_HOM_tm1a	% change	NA	NA	NA	NA	NA	NA	NA	NA	NA	NA	NA	NA	NA	NA	NA	-0.0808	0.0868	-0.109	0.0241	0.0401	-0.0342	-0.185	-0.1549	-0.1953	-0.0436	-0.3477	-0.12	-0.1702	-0.2761	-0.1605	-0.0824	-0.0915	-0.1955	-0.1554	-0.1479	-0.1401	-0.0798	0.0283	-0.0293	-0.0475
Rnf10_HOM_tm1b	% change	NA	-0.1478	-0.2207	-0.1139	-0.0303	-0.1218	-0.2529	-0.1014	0.2282	-0.225	-0.0935	-0.5345	-0.1481	-0.1026	-0.0782	-0.171	0.0063	-0.1389	-0.0428	-0.0469	-0.0329	-0.3882	-0.2443	-0.2564	-0.1251	-0.4403	0.028	-0.3209	-0.2695	-0.1734	-0.1758	-0.2354	-0.1631	-0.0988	-0.2053	-0.1725	0.0291	-0.0467	-0.0721	-0.065
Rnf114_HOM_em1	% change	NA																																								-4.92742	-2.10436	-4.33373	-1.91833	-2.67369	1.74113	-0.353184	1.78889
Rnf125_HOM_tm1a	% change	NA	0.0079	0.3157	-0.0276	-0.0467	-0.0036	0.0079	-0.0156	-0.1675	0.0832	0.0871	-0.0769	-0.022	-0.0169	0.0043	0.1001	0.764	0.0073	0.2299	0.0822	0.0653	0.0515	0.0789	-0.0099	-0.0844	-0.2864	0.1433	0.022	0.0621	-0.2426	0.1334	-0.0479	-0.0751	-0.0966	-0.0916	-0.0691	0.0422	0.0872	0.1384	0.0656
Rnf138_HOM_tm1b	% change	NA																																								-8.86724	-3.6471	-4.40573	-4.08119	-3.12116	-6.55866	-3.44389	-6.7501
Rnf157_HOM_tm1b	% change	NA	-0.0828	0.7004	-0.0093	-0.017	-0.0226	-0.2209	-0.1749	-0.1408	-0.1255	-0.1441	-0.1404	-0.0096	-0.0305	0.0379	-0.0282	3.0909	0.6948	-0.0633	0.009	-0.0619	-0.0586	-0.0258	-0.0329	0.1094	0.1725	-0.0026	-0.0137	-0.1866	0.106	-0.032	-0.1058	-0.1525	-0.1547	-0.2006	0.0504	-0.0089	0.0148	-0.0898	-0.032
Ropn1l_HOM_tm1b	% change	NA	-0.0533	1.8779	-0.0023	0.003	-0.0612	-0.1999	-0.0758	-0.4434	-0.0726	-0.0799	-0.2051	0.0789	0.0073	0.1396	-0.0202	3.0459	1.2738	0.0418	0.101	-0.1632	0.0508	0.0573	0.1864	0.6588	-0.1558	0.0593	-0.033	0.001	-0.1583	-0.1438	-0.051	0.1988	0.1533	-0.0502	0.056	0.0771	-0.0744	-0.1442	-0.0148
Rosa26_HET_Gt	% change	NA	0.0131	0.5471	0.0865	-0.0124	0.0925	0.1095	-0.0233	-0.1551	0.1183	-0.0105	-0.049	-0.0353	0.025	0.0419	0.0345	0.6411	0.0764	0.1253	-0.0021	0.0781	0.0291	-0.0005	-0.056	-0.0291	-0.2568	-0.0663	0.0468	0.0228	0.0214	0.0053	-0.0518	-0.0723	-0.0667	-0.0969	-0.0954	0.0401	-0.058	0.055	-0.021
Rosa26_HET_tm1	% change	NA	0.0297	-0.0794	0.0595	0.0237	0.0566	0.0126	0.0178	0.0853	-0.0097	-0.0742	0.0231	0.0218	0.0163	0.0292	-0.0148	-0.0725	0.01	0.0458	0.0597	-0.0006	-0.0153	-0.0167	0.0038	-0.0794	-0.1186	-0.1189	0.0003	0.0312	-0.0932	-0.0117	-0.099	0.0229	0.0707	0.1549	0.026	0.0367	-0.0807	-0.0304	0.0016
Rosa26_HOM_Fki	% change	NA	NA	NA	NA	NA	NA	NA	NA	NA	NA	NA	NA	NA	NA	NA	0.003	-0.2059	-0.0264	-0.0356	-0.0373	0.0822	-0.0671	-0.0299	-0.0113	-0.0496	-0.0403	0.1959	-0.0034	-0.1053	0.0461	0.0306	-0.0123	-0.0175	-0.0129	-0.0686	-0.0264	-0.0529	0.0928	0.0314	-0.0429
Rpgrip1l_HET_tm1a	% change	NA	-0.166	-0.2776	-0.1664	-0.035	-0.1137	-0.0741	-0.0043	0.109	-0.0732	-0.1739	-0.1116	-0.0686	-0.0405	-0.0127	-0.1544	-0.1431	-0.3109	-0.1154	0.0149	-0.1259	0.1654	0.0001	-0.142	-0.2419	-0.0515	-0.0073	-0.0922	-0.1293	-0.2915	-0.1749	-0.1254	-0.1597	-0.0847	-0.014	-0.0315	-0.0706	0.0097	-0.1483	-0.0863
Rpia_HET_tm1a	% change	NA	0.0453	0.0255	0.0901	0.037	0.1017	0.0572	0.0335	-0.1427	0.0648	0.0323	0.0111	0.0555	0.0467	0.0078	0.0464	-0.1767	0.1026	0.0685	0.0462	0.0827	-0.0139	0.0692	0.0975	0.1224	0.076	0.0188	0.0423	0.1146	0.0135	0.0546	0.1236	0.1454	0.0851	0.1133	-0.0159	0.1043	0.0341	0.0244	-0.0131
Rreb1_HET_tm1b	% change	NA																																								3.46214	2.4674	2.1516	1.65822	1.96558	4.34633	5.19452	-24.9455
Rsad1_HOM_tm1	% change	NA	-0.0794	-0.182	-0.1785	-0.0801	-0.1305	-0.1397	-0.0231	-0.0941	-0.0108	0.0596	-0.0254	0.0127	-0.0448	-0.1032	-0.0096	0.2421	0.0563	-0.0337	-0.004	0.0105	0.0081	0.0217	-0.0286	-0.1565	-0.001	-0.0136	-0.0271	-0.1532	-0.017	-0.0014	-0.0373	-0.0791	-0.0571	-0.0321	0.0252	-0.1424	-0.0347	-0.0257	-0.0681
Rspo4_HOM_tm1a	% change	NA	0.0113	-0.5684	-0.1032	-0.0548	-0.031	-0.028	0.0079	-0.0158	0.0079	0.1067	0.0377	-0.1183	-0.0146	-0.0521	0.0201	-0.7614	-0.2205	-0.0061	-0.0215	0.0423	-0.0537	0.0089	0.0299	-0.0694	-0.044	-0.0614	0.066	-0.0177	0.0324	0.0677	-0.0178	0.0261	0.0168	0.0319	0.0202	-0.0259	0.0424	-0.0006	-0.0188
Rtbdn_HET_tm1a	% change	NA	-0.0935	0.3534	-0.0618	-0.053	0.0004	-0.0632	-0.0946	-0.1929	-0.0038	-0.0764	-0.1257	-0.2374	0.0143	-0.0586	-0.0308	0.1334	0.0945	-0.1172	-0.0204	-0.1071	0.1063	0.0962	0.1496	-0.011	-0.0681	-0.0737	-0.0729	-0.0197	-0.278	-0.0403	0.0965	0.0016	-0.0063	0.0306	0.0234	0.0548	0.0921	-0.0051	-0.0746
Rtbdn_HOM_tm1a	% change	NA	-0.0121	0.0931	0.0148	-0.0183	0.0264	-0.0586	-0.0233	-0.0359	-0.0212	-0.1303	0.0919	-0.1119	0.0207	0.049	-0.0279	-0.1766	-0.1139	0.0045	-0.0399	0.0014	0.1122	0.0061	0.1892	0.0838	-0.0998	-0.0881	-0.018	-0.0093	-0.004	-0.0216	-0.1631	-0.0336	0.0116	-0.0711	-0.065	0.0576	-0.005	-0.0035	-0.0458
Rufy2_HET_tm1a	% change	NA	0.0364	-0.0545	-0.0105	-0.0079	0.0406	0.0478	0.0208	0.0283	0.0667	0.0214	-0.0326	-0.0329	0.0681	0.0861	0.0148	0.2365	0.1155	0.2297	0.0764	0.0658	-0.1201	-0.0902	-0.1179	-0.2008	0.0937	-0.0918	-0.0299	-0.2844	-0.2101	-0.0913	-0.2208	-0.054	-0.0362	-0.0119	-0.1622	-0.0445	0.0002	0.0632	0.0656
Rufy2_HOM_tm1a	% change	NA	-0.0085	-0.1667	-0.0658	-0.0491	0.0364	-0.0834	-0.0552	-0.1698	-0.0291	0.0385	-0.1346	0.1259	-0.0266	-0.0312	-0.0608	0.0424	-0.0202	0.0494	0.0069	0.0324	-0.1698	-0.1154	-0.1307	-0.1617	-0.1732	-0.0434	-0.1329	-0.1485	-0.0067	-0.029	-0.0548	-0.0643	-0.0353	-0.1064	-0.1533	-0.0926	-0.0096	-0.0202	-0.0403
Rundc1_HET_tm1a	% change	NA	0.0181	0.1263	-0.0587	-0.0275	-0.0662	-0.0536	-0.0521	-0.0333	-0.0194	0.0173	0.0103	0.0461	0.0028	-0.042	-0.0521	0.3562	0.0812	-0.0542	-0.032	-0.0808	-0.1279	-0.0554	-0.0656	-0.1556	-0.0435	0.0153	-0.0573	-0.0823	-0.0451	-0.0127	-0.0654	-0.1254	-0.0595	-0.0032	-0.1646	0.0113	0.038	-0.0416	-0.0602
Rundc1_HET_tm1b	% change	NA	0.0263	0.144	-0.0087	0.0278	-0.0692	-0.0124	0.0921	0.0544	0.1081	0.0292	-0.0709	-0.0679	0.0102	0.0008	-0.0409	-0.5288	-0.2505	0.076	-0.003	0.0627	-0.105	-0.067	0.0392	0.0622	-0.2422	-0.0182	-0.0499	-0.0472	0.0513	-0.0956	-0.2155	0.0765	0.0425	-0.0027	0.136	0.047	0.0579	-0.0379	-0.0435
Rwdd1_HOM_tm1b	% change	NA	0.04	-0.1192	0.0042	0.0046	-0.0128	0.0003	-0.0022	0.0204	-0.0463	-0.0087	0.011	-0.0439	0.0068	-0.0027	0.0122	0.3479	0.1299	-0.0491	-0.0059	-0.0671	-0.1789	-0.0325	-0.0933	-0.0496	0.0173	-0.0472	-0.021	-0.0792	-0.0405	-0.0369	0.087	-0.0359	-0.056	0.0111	-0.0075	-0.0435	0.0385	0.0146	-0.0142
Sag_HOM_tm1a	% change	NA	0.0226	-0.0422	0.0411	-0.0084	0.0933	0.0271	0.0166	-0.0833	0.0838	0.0258	-0.0435	-0.1125	0.0106	-0.0467	0.0398	-0.1326	0.036	0.0969	0.044	-0.0105	0.1005	0.0428	0.1133	0.0413	0.1625	-0.0074	0.064	-0.1561	0.1365	0.0922	0.2054	0.0474	0.0155	0.0044	0.0608	0.1067	-0.0139	0.0433	-0.0201
Sap130_HET_tm1a	% change	NA	0.0228	-0.4134	0.0592	0.0625	-0.0044	0.0974	0.0821	0.102	0.0113	0.044	-0.0284	-0.0631	0.014	0.0042	0.013	-0.541	-0.1765	0.1379	0.0804	0.1064	-0.0297	-0.0422	0.0043	0.2244	-0.0133	0.069	0.0002	-0.1312	0.1271	0.0346	-0.1351	0.0127	0.0412	-0.051	0.0499	0.0142	-0.0219	0.039	0.0384
Sar1b_HET_tm1a	% change	NA	-0.0316	0.0921	0.0658	0.02	0.0889	0.0105	0.0216	-0.0678	0.0075	-0.0119	-0.0609	-0.0462	0.0513	0.0041	-0.0134	0.7164	0.0789	0.0447	0.0005	0.0937	-0.0744	-0.0338	-0.0389	-0.2012	0.1841	0.0496	0.0151	-0.2084	0.0929	0.031	-0.159	-0.1034	-0.0782	-0.1443	0.1161	-0.0543	0.1542	0.0184	0.0449
Scaf11_HOM_em1	% change	NA	-0.0858	-0.2121	-0.0661	-0.0317	-0.0116	-0.0733	-0.0695	-0.025	-0.0386	-0.1944	-0.2129	-0.1224	0.018	0.0029	-0.0306	-0.0532	0.1178	0.0184	0.0032	0.0479	-0.1425	-0.0408	-0.147	-0.1812	-0.2137	0.0574	-0.1137	-0.2589	-0.2457	-0.0601	-0.1659	-0.1482	-0.0967	-0.1472	-0.0069	-0.0872	-0.0145	0.077	-0.0425
Scimp_HOM_tm1a	% change	NA	-0.1342	-0.6946	-0.0835	-0.0238	-0.0566	-0.0817	-0.091	0.0128	-0.0221	-0.1172	-0.1446	-0.1456	-0.0781	-0.0673	-0.1429	-0.4962	-0.191	-0.2061	-0.062	-0.0959	-0.1141	0.006	-0.1054	-0.0274	-0.2755	0.1522	-0.0281	-0.1837	-0.0876	-0.1542	0.0536	-0.1543	-0.0456	0.0033	0.0525	-0.2322	-0.1017	-0.0708	-0.0743
Scn3b_HOM_tm1a	% change	NA	0.0247	-0.0407	0.0076	-0.0092	0.0251	0.0085	0.0654	0.0732	-0.0633	0.0302	-0.0745	-0.1839	0.0039	-0.0336	-0.0193	-0.1015	-0.0391	-0.0137	0.0238	0.0759	0.0725	0.0077	0.0631	-0.0483	0.2028	-0.0102	-0.0033	-0.045	-0.1468	0.012	-0.0432	-0.0442	-0.0234	-0.0148	-0.0501	0.0086	0.0792	0.0264	-0.0503
Scn4b_HOM_em1	% change	NA																																								2.2331	1.64848	3.57627	2.76448	3.18099	-0.954856	-0.341441	15.7965
Sco1_HET_tm1a	% change	NA	NA	NA	NA	NA	NA	NA	NA	NA	NA	NA	NA	NA	NA	NA	-0.0122	-0.4889	-0.2206	0.1157	0.0557	0.0213	0.0882	-0.0093	0.1102	-0.0994	-0.0423	-0.0351	0.0933	-0.0348	-0.0702	0.0117	0.0337	-0.0141	0.0237	0.0321	0.0274	0.0162	-0.0314	-0.0029	0.0246
Sdhc_HET_tm1a	% change	NA	-0.0603	0.1413	-0.0497	-0.0263	-0.0121	-0.0713	-0.0357	-0.1299	-0.0903	-0.0437	-0.109	0.0438	-0.0995	-0.0449	-0.0679	0.1687	-0.0579	-0.1047	-0.0702	-0.0802	-0.1653	-0.1023	-0.1251	-0.4387	-0.1137	-0.1486	-0.1757	-0.0443	-0.1975	-0.0631	-0.0656	-0.059	-0.0574	-0.0175	0.0774	-0.087	-0.0122	-0.0926	-0.0721
Sec1_HOM_tm1a	% change	NA	-0.063	-0.1665	-0.0225	-0.0234	-0.0297	-0.0585	-0.0437	0.0164	-0.1561	-0.0476	-0.0026	-0.0498	-0.0313	0.0387	0.0149	0.7685	0.2614	-0.0182	0.0398	-0.0185	-0.2047	0.0175	-0.0692	-0.0299	0.2297	-0.0357	-0.0083	-0.1147	-0.0439	-0.0963	0.0648	-0.055	-0.0619	-0.0008	-0.0911	-0.0477	-0.0635	0.0414	-0.0377
Sec16b_HOM_tm1a	% change	NA	0.0566	-0.2251	0.0665	-0.0037	0.0972	0.1008	0.0183	0.1169	0.1686	0.0421	-0.1215	-0.0396	0.0785	0.0728	0.0733	-0.1279	0.2269	0.1072	0.0115	0.1287	0.0768	0.01	-0.0329	-0.2043	-0.4023	-0.0106	-0.0722	-0.1058	0.08	0.0818	0.0522	0.1032	0.0648	-0.0203	0.0693	0.0115	0.1182	0.0615	-0.0396
Sec22b_HET_tm1a	% change	NA	0.0444	0.2178	0.0311	0.0391	0.0299	-0.0103	-0.0428	0.0276	0.0095	0.0379	0.0635	0.0064	0.0131	0.0212	0.0743	0.6996	-0.012	0.0355	-0.001	0.024	-0.0451	0.017	0.0154	-0.1625	-0.0822	0.0949	0.0073	0.0232	0.0413	0.0196	-0.1348	-0.0598	-0.0571	-0.063	-0.0748	-0.0011	-0.0244	0.0363	-0.0051
Sec23a_HET_tm1a	% change	NA	-0.1528	1.2495	-0.166	-0.0839	-0.058	-0.2497	-0.0772	-0.3757	-0.0877	-0.0727	-0.1813	-0.2032	-0.111	-0.0913	-0.1484	1.2717	0.1454	-0.3045	-0.109	-0.1445	-0.1567	-0.0266	-0.0092	0.269	-0.0802	0.0488	-0.1768	-0.1827	-0.3128	-0.0826	0.1387	0.0027	-0.022	0.0418	-0.0169	0.0302	-0.077	-0.2141	-0.1154
Secisbp2_HOM_tm1c	% change	NA	-0.1084	-0.3102	-0.0022	-0.0487	-0.0098	-0.1072	-0.1123	-0.0857	-0.0013	-0.1706	-0.0852	-0.1014	-0.035	-0.0405	-0.0867	-0.448	-0.3334	-0.0247	0.0069	0.0107	-0.0567	-0.073	-0.053	-0.2175	-0.0052	-0.0782	-0.0475	-0.1698	-0.0089	-0.0609	-0.1642	-0.0715	0.0191	0.0004	-0.1243	-0.0854	-0.0548	-0.0164	-0.0367
Seh1l_HET_tm1a	% change	NA	0.0368	0.7042	0.0092	0.052	-0.0132	-0.0314	-0.0541	-0.1082	-0.0412	-0.0291	-0.0083	-0.137	-0.0096	-0.0103	0.0023	0.6598	0.0618	-0.0563	-0.0062	-0.0257	-0.0976	0.0278	-0.0297	-0.164	-0.005	-0.1717	-0.0336	-0.1885	-0.1216	-0.1345	-0.0421	-0.0762	-0.0725	-0.0324	-0.0462	-0.0789	-0.0417	-0.0127	-0.0247
Sel1l_HET_tm1e	% change	NA	-0.0479	-0.3128	-0.0332	0.0298	-0.102	-0.0117	-0.0082	0.1157	-0.0536	-0.0231	-0.0787	0.0252	-0.0436	0.0035	0.0151	-0.3203	-0.1123	0.0851	0.0445	0.0145	-0.0891	-0.0864	0.073	-0.0269	0.1372	-0.026	0.028	-0.0478	-0.0705	-0.0367	0.0996	0.0865	0.0961	0.0375	0.1134	0.0492	0.0031	-0.057	0.0264
Selenok_HOM_tm1a	% change	NA	-0.1047	-0.1406	-0.061	-0.0426	-0.0363	-0.0553	-0.1161	0.0175	-0.1527	-0.1007	-0.1288	0.0778	-0.0231	0.0143	-0.0618	0.3669	-0.1163	-0.0808	-0.0258	-0.021	-0.1901	-0.089	-0.1242	-0.1736	0.2206	-0.0397	-0.0432	-0.1295	-0.0866	-0.1038	-0.0262	-0.0963	-0.0725	-0.0318	-0.0591	-0.0754	-0.03	-0.01	0.0067
Selenok_HOM_tm1b	% change	NA	-0.1368	0.4631	-0.2024	-0.0693	-0.1585	-0.2148	-0.049	-0.1359	-0.1	-0.0672	-0.1093	0.0615	-0.103	-0.0837	-0.055	0.4397	0.0656	-0.0356	-0.0233	0.0278	-0.1833	-0.0854	-0.1037	0.0407	0.2922	0.1002	-0.1009	-0.24	-0.1439	-0.1636	0.0327	-0.0302	0.0002	-0.0026	-0.0042	0.0243	-0.0119	-0.0432	-0.0583
Selenon_HOM_tm1a	% change	NA	NA	NA	NA	NA	NA	NA	NA	NA	NA	NA	NA	NA	NA	NA	0.0577	0.5148	0.1917	0.198	0.0662	0.0545	0.0927	-0.0184	0.075	0.313	-0.5888	0.0443	-0.068	0.0013	-0.1056	0.0398	0.0366	0.2252	0.1164	0.0833	0.1162	0.1186	0.0389	0.0725	0.0274
Selenow_HOM_tm1b	% change	NA	-0.065	-0.1823	-0.0044	-0.0136	0.0043	0.0773	0.0589	0.1128	0.1004	-0.1935	-0.0675	-0.1034	-0.0037	0.0432	-0.007	-0.4981	-0.1366	-0.0848	-0.0509	-0.0005	-0.013	0.0697	0.0535	0.017	-0.1108	0.1005	-0.0655	0.006	0.0847	0.0689	0.0725	-0.1036	-0.0326	-0.1064	0.0796	-0.1275	0.0861	-0.0378	0.0289
Senp6_HET_tm1b	% change	NA																																								8.51606	3.40588	2.94825	4.50746	-2.38361	16.4539	13.2573	-46.4493
Sept10_HET_tm1a	% change	NA	0.0323	0.0391	-0.001	0.0149	-0.0611	0.0256	0.0483	0.045	0.0145	-0.0013	0.002	0.0193	-0.0074	0.0163	0.0042	-0.4008	-0.0167	-0.1062	-0.0513	-0.0203	-0.0426	0.0527	0.085	0.0321	-0.0567	0.079	-0.0144	0.0023	0.0384	0.0757	-0.0461	0.0233	0.0086	-0.0141	-0.0031	-0.0028	0.0412	-0.0139	-0.0456
Sept10_HOM_tm1a	% change	NA	-0.0243	0.2007	-0.0502	-0.043	-0.0712	0.0044	-0.0022	-0.1125	0.0546	0.0195	-0.0906	-0.1074	-0.0174	-0.0267	-0.0372	-0.3549	-0.1544	-0.0947	-0.0385	-0.088	-0.1438	-0.0995	0.0169	-0.0162	-0.0666	-0.1809	-0.0454	0.0157	0.0341	0.0551	-0.0689	-0.0212	-0.0261	-0.024	-0.1432	0.0129	-0.0258	-0.0595	-0.0493
Serinc3_HOM_tm1a	% change	NA	0.0348	-0.1089	0.058	0.0289	0.0447	-0.0042	-0.0095	0.1448	-0.0042	0.02	-0.0274	-0.0693	0.0474	-0.0194	-0.0581	-0.343	-0.1603	0.076	0.0093	-0.0066	0.0159	-0.0242	0.0132	0.0842	-0.05	0.079	-0.0583	-0.134	-0.1297	-0.0677	-0.0575	0.0394	0.0212	0.0163	0.0128	0.0234	-0.0819	-0.0124	-0.0486
Serpina3c_HOM_tm1a	% change	NA	-0.0344	-0.6019	0.1046	0.0408	0.0434	0.1043	0.0083	0.1757	-0.0824	-0.0352	-0.0351	-0.0554	0.0015	0.0243	0.0288	-0.7422	-0.0736	-0.001	0.0028	0.0564	0.0491	-0.0151	-0.0381	-0.0614	0.0733	0.2175	-0.064	-0.2075	0.0059	-0.0316	0.1321	0.0678	0.0746	0.0584	-0.0292	-0.0018	0.0607	0.0203	0.0607
Serpinb9b_HOM_em1	% change	NA																																								-4.9763	-0.509832	-3.07665	-3.35776	5.2018	-6.65103	-13.2786	12.0701
Sesn3_HOM_tm1a	% change	NA	0.015	-0.1389	-0.0455	-0.0032	-0.0291	-0.0622	0.0363	-0.1319	-0.0578	0.0224	-0.1477	-0.0649	-0.0204	-0.0148	-0.0046	-0.3093	-0.0952	0.044	0.0221	-0.0141	-0.0623	-0.0453	-0.073	-0.0695	-0.358	0.1703	-0.0278	-0.1107	0.0768	-0.0908	-0.0329	0.031	-0.0049	-0.0193	-0.1245	0.1461	-0.0149	0.0007	0.0059
Setd1a_HET_tm1a	% change	NA	-0.0256	-0.265	-0.0825	-0.0172	-0.0428	-0.0218	-0.0309	0.0065	-0.0109	-0.0745	-0.0215	0.0366	-0.0017	0.0267	-0.079	-0.0335	-0.1302	-0.0654	-0.0427	-0.0583	-0.0686	0.0124	0.0769	-0.0308	0.1041	0.1052	-0.0529	-0.1599	-0.1134	-0.1926	-0.0792	-0.0156	-0.0389	-0.05	-0.0798	0.0643	-0.0352	-0.0337	0.0067
Setd4_HOM_tm1a	% change	NA	0.0121	-0.0388	0.0448	0.0167	-0.0104	0.0474	-0.0172	0.0884	-0.0118	-0.0612	-0.0298	-0.1245	-0.0068	0.0168	0.0343	0.5193	0.0635	-0.0326	-0.0497	0.015	-0.1819	0.066	-0.0238	0.0789	0.0887	0.0155	0.0407	-0.123	-0.0128	0.0216	0.1672	0.0002	0.0074	0.0135	-0.0825	-0.0153	-0.1237	0.0336	0.0123
Setd5_HET_tm1a	% change	NA	0.0032	0.3333	0.0221	-0.0003	0.0278	-0.1072	-0.0582	-0.0341	-0.1122	-0.1003	-0.0919	0.0274	-0.0102	0.0568	0.0044	0.4019	0.0998	0.1146	0.032	0.0286	-0.006	-0.0086	0.0138	0.3424	0.0023	-0.0674	-0.034	-0.0161	0.0149	-0.0755	-0.0627	-0.069	-0.0578	0.0591	0.0496	-0.0112	0.061	0.0014	0.0091
Setdb1_HET_tm1a	% change	NA	-0.0164	0.1479	0.0375	0.0267	-0.0138	0.0107	-0.0117	0.0284	-0.0003	0.0121	-0.0897	-0.1558	-0.0305	0.0391	-0.014	0.4908	0.1742	0.0315	0.0162	0.0163	0.0549	0.0437	0.113	0.152	0.0187	0.0208	-0.0127	-0.0194	0.0416	0.0133	-0.1193	0.0244	-0.0048	-0.0197	0.205	-0.0048	0.0253	0.0062	-0.0075
Setmar_HOM_tm1a	% change	NA	NA	NA	NA	NA	NA	NA	NA	NA	NA	NA	NA	NA	NA	NA	-0.0414	0.1661	0.0006	0.0412	-0.0192	0.0035	0.0062	-0.0807	-0.0566	-0.1234	-0.5273	-0.0732	-0.0644	0.0682	-0.0588	-0.1265	-0.1	-0.0565	-0.0259	-0.0236	-0.0203	0.0162	-0.0397	-0.0291	-0.0276
Sfpq_HET_tm1a	% change	NA																																								-1.07716	-3.62349	0.0960928	-0.706515	-8.04169	2.57523	2.03322	-24.1387
Sfxn3_HOM_tm1b	% change	NA	0.0118	0.3872	-0.0456	-0.0189	-0.0403	-0.0613	0.0023	-0.1303	-0.0598	0.1296	0.1111	0.179	-0.0708	-0.0546	0.0253	0.2451	0.2937	0.0691	-0.0159	0.0112	-0.124	-0.0327	-0.0232	0.0154	0.0679	0.0577	0.0283	-0.1175	-0.0032	-0.0256	-0.0005	0.102	0.0598	0.1049	0.1268	-0.0179	-0.0493	-0.0386	0.0116
Sgms1_HOM_tm1a	% change	NA	-0.0552	-0.8194	0.0039	-0.0209	-0.004	-0.0462	0.0217	0.1842	-0.0517	0.0102	0.0002	0.161	-0.0131	0.0386	-0.0735	-1.5808	-0.4292	0.0849	0.0383	0.043	-0.2259	-0.0597	-0.1609	-0.1765	-0.0193	0.1697	-0.0634	-0.0304	-0.0167	-0.0911	-0.1947	-0.0697	-0.0045	0.0881	-0.1428	-0.1668	-0.1285	0.0492	0.0621
Sgo1_HET_tm1a	% change	NA	NA	NA	NA	NA	NA	NA	NA	NA	NA	NA	NA	NA	NA	NA	0.0625	0.0146	-0.1627	0.2157	0.0278	0.0558	0.1658	0.0574	0.1254	0.285	-0.3423	0.05	-0.0051	0.0686	-0.0009	0.0317	0.0277	0.1107	0.0805	0.0563	0.0704	0.1322	0.049	0.0151	0.039
Sgol2_HOM_tm1a	% change	NA	0.1041	0.7004	0.176	0.0295	0.1149	0.1284	0.019	-0.1163	0.171	0.0105	0.1081	0.0385	0.1327	0.0675	0.0548	-0.0015	0.477	0.0986	0.0444	-0.0415	0.0971	-0.0118	0.1089	0.2949	-0.2874	0.1515	-0.0023	0.1176	0.2563	0.0239	-0.0477	0.1287	0.1272	-0.0014	0.0461	0.281	-0.0617	0.0328	-0.0361
Sgsm1_HOM_tm1b	% change	NA	-0.0658	0.2744	-0.1025	-0.0402	-0.0505	-0.0253	-0.0007	-0.011	0.0886	-0.1229	-0.0134	-0.0681	-0.0102	-0.0133	0.0147	-0.1357	-0.096	-0.0119	-0.0576	0.0696	-0.0761	-0.0486	0.0059	-0.1168	-0.2718	0.0254	0.0247	0.0308	0.0975	0.0695	-0.0501	-0.0972	-0.041	-0.064	0.0494	-0.0833	0.002	0.0088	0.0137
Sh2d5_HOM_tm1a	% change	NA	-0.0555	0.0883	-0.0786	0.043	-0.089	0.0955	0.0872	-0.0572	0.0377	-0.002	-0.0076	-0.0039	-0.0323	0.0055	-0.0167	0.2408	0.0288	-0.1389	-0.0234	0.0021	0.0316	0.0236	-0.0206	-0.0518	0.0177	0.0168	-0.0931	-0.0185	-0.0881	-0.0786	0.059	-0.0404	-0.0514	-0.0301	-0.2078	-0.0424	0.0445	-0.0453	0.0283
Sh3bgrl3_HOM_tm2b	% change	NA	-0.097	-0.085	-0.1741	-0.072	-0.0815	-0.0794	-0.0166	-0.0804	0.0405	-0.1026	-0.1796	-0.0247	-0.0486	-0.0273	-0.0363	-0.3078	-0.2354	0.1073	0.0213	0.0439	0.0459	0.0209	-0.0394	0.0096	0.0102	0.0062	-0.0343	-0.0992	0.006	0.0917	-0.1123	-0.1051	-0.0533	-0.0475	-0.023	-0.0007	0.1009	0.0481	0.0185
Sh3bp4_HOM_tm1a	% change	NA	-0.0345	0.7005	-0.0373	-0.0887	0.0206	-0.0584	-0.0365	-0.2577	0.0622	-0.1305	-0.0723	-0.1414	0.0308	-0.0005	-0.0365	0.761	-0.152	0.0907	-0.0111	0.0646	0.0487	0.0067	0.0244	0.0257	-0.3245	0.0745	-0.0769	-0.0684	-0.2383	-0.0475	-0.0378	-0.1338	-0.1448	-0.0727	0.0157	-0.0062	0.0119	0.0443	-0.0045
Sh3pxd2a_HET_tm1b	% change	NA	0.0335	-0.0315	-0.0073	-0.0257	-0.007	-0.0049	0.003	-0.0382	0.0303	0.0872	-0.0278	-0.2165	0.0166	-0.0375	0.0312	-0.366	-0.1129	-0.0158	-0.0158	0.0321	-0.0795	-0.0025	0.0504	-0.0545	-0.0898	-0.0306	-0.0111	-0.0306	-0.0215	-0.0378	-0.1063	0.0119	-0.0286	0.0031	-0.0524	0.0495	0.035	0.0107	-0.0014
Sik3_HOM_tm1a	% change	NA	-0.0793	0.0168	-0.0368	-0.0555	0.1071	-0.1383	-0.1145	-0.0604	-0.0724	-0.0286	-0.3943	0.1101	-0.032	0.0338	0.0283	0.2498	-0.1962	0.0586	-0.0525	0.0573	-0.0939	-0.001	-0.1459	-0.1471	-0.1153	0.1705	-0.0947	-0.3594	-0.1592	-0.1296	-0.0824	-0.0789	-0.0946	-0.0508	-0.1047	-0.0108	-0.0536	0.1413	0.0354
Sirt3_HOM_tm1a	% change	NA	-0.0393	0.295	-0.1126	0.0001	-0.0716	-0.0266	0.0294	-0.0015	0.0306	-0.019	-0.0943	0.0474	0.0188	-0.0391	-0.0021	0.0641	-0.0747	-0.0644	-0.0087	-0.0491	0.0873	-0.01	-0.063	-0.1784	-0.0425	0.0041	-0.0254	-0.1473	-0.0125	0.0018	-0.1263	-0.1162	-0.0831	-0.1414	0.0824	-0.0074	0.0133	-0.0118	-0.0088
Skida1_HET_tm1	% change	NA	-0.0561	-0.0233	-0.0144	-0.0162	-0.0174	-0.0244	-0.0289	0.0471	-0.0926	-0.0072	-0.0835	0.0001	0.001	-0.0208	-0.0135	0.1817	-0.0019	0.0112	0.0252	0.0299	-0.0072	0.0032	-0.0368	0.0962	0.0607	0.0632	-0.0444	-0.0989	-0.0305	-0.0787	0.0914	0.0271	0.0203	0.0735	0.0121	-0.0158	0.0206	-0.0256	0.0061
Slamf9_HOM_tm1b	% change	NA	-0.0613	-0.285	0.065	-0.0554	0.0939	0.0903	-0.0289	-0.0411	0.1181	-0.0662	-0.172	-0.1427	0.0346	0.0355	-0.0564	-0.0396	-0.1236	0.1125	0.0354	0.0795	-0.0112	0.0003	-0.1729	-0.227	-0.396	0.0418	-0.1902	-0.2437	-0.0067	0.0558	-0.2314	-0.1571	-0.0905	-0.2245	-0.0112	-0.0491	-0.0159	0.0333	-0.0287
Slc16a2_HEMI_tm1a	% change	NA	NA	NA	NA	NA	NA	NA	NA	NA	NA	NA	NA	NA	NA	NA	-0.0289	0.797	0.3228	-0.1608	-0.0099	-0.057	-0.121	-0.0479	-0.2151	-0.0611	0.4164	0.0701	-0.0954	-0.0095	-0.0634	-0.2571	-0.0886	-0.1229	-0.0711	-0.0261	0.0302	-0.1545	-0.0077	-0.0498	0.023
Slc16a4_HOM_tm2e	% change	NA	-0.0539	0.9174	-0.0987	-0.0751	-0.0654	0.0035	-0.0545	-0.1757	-0.0286	-0.047	-0.1101	-0.0583	-0.0446	-0.0785	-0.062	1.04	0.0129	-0.082	-0.0358	-0.0392	-0.1454	-0.0727	-0.0947	-0.1912	-0.1503	0.0044	-0.0593	-0.1351	-0.057	0.0234	-0.1171	-0.1811	-0.1458	-0.1418	-0.0644	-0.0832	0.0285	0.0028	-0.0271
Slc16a6_HOM_tm1a	% change	NA	-0.0209	0.0072	-0.0073	0.0302	-0.0299	-0.135	-0.1105	-0.0189	-0.1566	0.0908	-0.0876	0.0628	0.0015	0.0082	-0.0245	0.5235	-0.0758	-0.0195	0.0115	0.0438	-0.22	-0.0741	-0.1349	-0.1662	0.0635	-0.0669	-0.0371	-0.2053	-0.2064	-0.086	-0.2092	-0.1051	-0.0868	-0.0639	-0.1766	-0.0221	0.1336	0.0054	-0.0667
Slc1a4_HOM_tm1e	% change	NA	-0.0628	0.0683	-0.0204	-0.0289	-0.0789	-0.1108	-0.039	-0.0785	-0.0901	-0.0307	-0.0472	0.0643	-0.0332	-0.0154	-0.0025	0.4309	0.3097	0.0167	-0.0181	0.0744	-0.0234	-0.0139	-0.0459	-0.0659	0.1262	-0.0119	-0.0245	-0.1046	-0.061	-0.0921	0.0791	-0.0977	-0.0442	-0.0698	-0.0044	-0.0052	-0.0741	-0.0021	0.0004
Slc20a2_HET_tm1a	% change	NA	0.0394	-0.3185	-0.0766	0.0084	-0.0266	-0.0012	-0.0181	0.0441	-0.0528	0.0104	-0.0242	0.1102	-0.0065	0.0018	0.0238	0.1384	0.2138	-0.0245	0.0207	-0.0609	-0.0306	-0.0535	0.0239	-0.0403	0.24	-0.1411	0.036	-0.0589	-0.0798	-0.0678	-0.001	0.145	0.1313	0.0922	0.1347	0.0579	0.0456	-0.0568	-0.0225
Slc20a2_HOM_tm1a	% change	NA	0.0609	0.103	-0.0779	-0.0161	0.0151	-0.0448	0.0011	-0.014	-0.0488	0.0213	0.1123	-0.0297	0.0279	-0.0473	0.0006	0.0996	-0.0852	-0.0432	-0.052	0.0263	-0.1339	0.0041	-0.0247	-0.0518	-0.2191	-0.0345	-0.0329	-0.1273	-0.0493	-0.1237	-0.124	-0.1363	-0.0848	-0.116	-0.0599	-0.0566	-0.0181	0.0772	-0.0305
Slc23a4_HOM_tm1a	% change	NA	NA	NA	NA	NA	NA	NA	NA	NA	NA	NA	NA	NA	NA	NA	-0.0063	-0.6808	-0.2865	0.1608	0.0808	-0.0015	-0.0481	-0.0331	-0.0805	-0.0805	-0.1316	-0.0685	-0.007	0.0575	-0.0934	-0.0601	0.0703	-0.0458	-0.0188	0.0335	0.0263	0.0141	0.0304	0.0553	-0.0191
Slc25a20_HET_tm1a	% change	NA	-0.0359	-0.3307	-0.0692	-0.0097	-0.0461	0.0244	0.0731	0.0219	-0.026	0.0419	0.0579	-0.0546	-0.0179	-0.0263	-0.0251	-0.1317	0.0597	-0.0583	-0.0004	-0.0289	-0.0803	-0.0067	0.0004	-0.02	0.022	-0.0157	-0.0335	-0.0936	0.0036	-0.0058	0.0165	-0.0222	-0.0217	-0.0087	-0.0306	-0.0003	-0.0159	0.001	-0.0599
Slc25a21_HOM_tm1a	% change	NA	NA	NA	NA	NA	NA	NA	NA	NA	NA	NA	NA	NA	NA	NA	-0.0319	-0.5076	-0.1573	-0.0192	-0.0061	0.001	-0.0717	-0.009	-0.0302	-0.1157	0.0421	-0.1428	0.0576	0.0055	0.0324	-0.0275	-0.1553	-0.1151	-0.0682	-0.0011	0.0279	-0.0645	-0.0137	0.0064	-0.0112
Slc25a21_HOM_tm1b	% change	NA	NA	-0.2271	-0.048	-0.0505	-0.0472	-0.0818	-0.0327	0.0893	-0.0606	0.0318	0.0655	-0.1878	0.0244	-0.0045	0.0036	-0.4173	0.1098	0.0519	0.0121	0.077	-0.1201	-0.0314	-0.0958	0.1075	-0.3064	0.0217	-0.0457	-0.2804	-0.0349	-0.0645	0.1958	-0.1992	-0.0881	-0.0465	-0.0147	-0.2182	-0.0242	0.0765	-0.0546
Slc25a21_HOM_tm1c	% change	NA	0.0283	-0.043	-0.1287	-0.0239	-0.0423	-0.1155	-0.0013	-0.0353	-0.0876	-0.0099	-0.1125	-0.0423	0.0034	-0.0148	0.0375	-0.0396	0.2957	-0.0755	0.0065	-0.0384	-0.0382	0.0138	-0.033	0.0348	-0.0371	0.0647	0.0095	-0.1993	-0.0167	-0.0581	0.0051	0.1225	0.0831	0.0841	0.0868	-0.0366	0.0164	-0.0191	-0.0076
Slc25a21_HOM_tm1d	% change	NA	0.0474	-0.2809	0.0946	0.0253	0.0111	0.1205	0.0192	0.029	0.0288	-0.0042	0.0707	0.0667	0.0519	0.0649	0.0272	-0.1169	-0.0544	0.0551	0.0569	-0.0522	0.0695	0.1051	0.0174	-0.1011	-0.0581	-0.0026	0.0089	-0.0318	0.0516	-0.0446	-0.0631	-0.053	-0.0435	-0.065	-0.0217	-0.0304	0.079	0.039	0.0204
Slc25a28_HOM_tm1b	% change	NA	-0.0766	0.0059	-0.0447	-0.0297	-0.031	-0.0669	-0.0568	-0.028	-0.0773	-0.0868	-0.0972	-0.1106	-0.0427	-0.0027	-0.0209	0.2274	0.46	0.0194	-0.0368	0.0063	-0.0704	-0.0438	-0.0737	-0.0463	-0.1658	-0.0365	-0.0021	-0.2674	-0.081	-0.0965	0.1571	-0.0365	-0.0218	0.033	-0.1379	0.0028	-0.1048	-0.0216	-0.0345
Slc25a29_HOM_tm1a	% change	NA	NA	NA	NA	NA	NA	NA	NA	NA	NA	NA	NA	NA	NA	NA	0.0615	-0.2654	-0.0683	0.1462	0.0732	-0.0037	0.1423	0.0305	0.0749	0.0245	-0.4368	0.0687	0.117	0.1451	0.0913	0.0276	0.075	0.0998	0.0927	0.0918	0.1176	0.1362	-0.0411	-0.011	0.0376
Slc25a30_HOM_tm1a	% change	NA	-0.0373	0.5117	-0.084	-0.0448	-0.0628	-0.1805	-0.0105	-0.2987	-0.0219	0.0304	0.0521	0.215	-0.0158	-0.0385	-0.0134	2.2849	0.3858	-0.1138	-0.0212	-0.032	0.0032	0.0438	0.1452	0.2607	0.2249	0.036	-0.0096	-0.127	0.0119	-0.1693	0.0716	0.0568	0.0411	0.0006	0.0735	0.0097	-0.0221	-0.0864	-0.0356
Slc25a4_HOM_tm1a	% change	NA	-0.0096	-0.0832	-0.0343	-0.0168	0.0693	0.0817	0.0448	-0.0263	0.1845	-0.0559	-0.0548	-0.0429	0.0269	0.0377	-0.0682	-0.128	-0.0622	0.0623	0.0506	0.0445	-0.1184	-0.114	0.0674	0.0805	-0.0877	-0.0256	-0.1207	-0.1845	-0.0413	-0.0439	-0.1147	0.0433	0.0261	-0.1251	-0.0939	0.0207	0.0908	-0.0119	-0.0839
Slc25a43_HEMI_tm1a	% change	NA	-0.056	-0.0374	-0.0413	-0.0164	-0.0152	0.0059	0.0059	-0.0604	0.0129	-0.0967	-0.0851	-0.1151	-0.0292	-0.0222	-0.0732	-0.3815	-0.1396	0.0249	-0.0404	-0.0965	-0.0395	-0.0636	0.0274	-0.0651	-0.0883	-0.0347	-0.1082	-0.115	0.032	-0.0991	-0.0525	0.0116	0.0432	-0.0178	0.0448	0.012	-0.0432	-0.1553	0.0074
Slc30a8_HOM_tm1a	% change	NA	NA	NA	NA	NA	NA	NA	NA	NA	NA	NA	NA	NA	NA	NA	-0.013	-0.5822	-0.1254	0.0109	-0.0182	-0.0101	0.0405	0.0297	0.0024	0.1035	-0.2797	0.0171	-0.0447	-0.0868	-0.0286	-0.0625	0.0057	-0.0932	-0.0464	-0.0246	0.0978	-0.0586	-0.0445	0.0112	-0.0417
Slc35f6_HOM_tm1a	% change	NA	-0.0407	0.3313	-0.0973	-0.0098	-0.0671	0.0218	0.0216	0.0288	-0.0241	-0.0571	-0.0053	0.0861	-0.0833	0.0384	-0.0783	-0.4315	-0.0669	-0.2326	-0.0918	-0.2137	-0.0759	0.0186	0.0799	0.0821	0.5422	-0.126	-0.058	0.1506	-0.1392	-0.1756	0.1211	-0.0011	0.0532	0.0642	0.0307	-0.0728	-0.1438	-0.1639	-0.0056
Slc38a10_HOM_tm1a	% change	NA	0.0016	0.1474	0.0469	0.0244	0.0483	-0.0751	0.0521	-0.1153	-0.0838	-0.0479	-0.1116	-0.0813	0.0068	0.0077	0.0168	-0.1101	-0.053	0.1452	0.04	0.0932	0.029	-0.004	0.0778	0.1185	0.1841	-0.1257	-0.0161	-0.0544	-0.1173	-0.045	-0.1281	-0.0152	0.0053	-0.066	-0.1245	0.0529	-0.0129	-0.0117	0.0644
Slc38a10_HOM_tm1a	% change	NA	NA	NA	NA	NA	NA	NA	NA	NA	NA	NA	NA	NA	NA	NA	0.0083	-0.3976	-0.086	0.1614	0.085	0.088	-0.0157	-0.0301	0.0412	-0.0038	0.0024	0.0056	-0.0261	-0.0608	0.0395	0.0415	-0.079	-0.0308	0.0209	-0.0112	0.1199	0.0195	-0.0105	0.0447	0.0162
Slc38a2_HET_tm1a	% change	NA	-0.0368	0.2872	-0.0429	-0.0069	-0.0612	-0.0542	-0.0187	0.0158	0.0235	-0.0608	-0.0604	-0.2114	-0.0192	-0.0294	-0.0491	0.013	-0.0131	-0.0534	-0.0284	0.0037	-0.1273	0.0035	0.0467	-0.0728	-0.1605	0.0405	-0.051	-0.144	0.0163	0.0364	-0.0355	-0.0882	-0.0622	-0.0484	-0.0039	-0.0766	0.0387	-0.046	-0.0433
Slc44a5_HOM_tm1a	% change	NA	-0.1071	-0.6037	-0.0567	-0.044	-0.0544	-0.0719	-0.0955	-0.0281	-0.0376	-0.2547	-0.1333	-0.1593	-0.0722	-0.0403	-0.0234	-0.3853	-0.1385	-0.0739	-0.0521	-0.0733	-0.1289	-0.0717	-0.0662	-0.059	-0.3213	-0.1932	-0.0625	-0.3377	-0.1836	-0.0432	-0.1501	-0.132	-0.0342	-0.0781	-0.2385	NA	-0.0618	0.0026	-0.0633
Slc5a2_HOM_tm1a	% change	NA	NA	NA	NA	NA	NA	NA	NA	NA	NA	NA	NA	NA	NA	NA	-0.0537	-0.3865	-0.0804	0.0994	0.0446	-0.0616	-0.0182	-0.0402	-0.0059	-0.1334	-0.4662	0.1055	-0.0566	-0.12	-0.1283	-0.0588	-0.0799	-0.0866	-0.0157	-0.0064	0.0112	0.0269	0.0378	-0.0021	-0.0351
Slc5a6_HET_tm1a	% change	NA	-0.0424	-0.7014	-0.0448	0.018	0.0322	-0.0274	0.002	-0.0973	-0.0566	-0.0077	-0.0163	0.0489	-0.0621	-0.0148	0.0362	-0.6325	0.0582	-0.0976	-0.0556	-0.0056	-0.0373	0.0452	-0.0204	-0.2152	0.3706	-0.1585	-0.0075	-0.0792	-0.0622	-0.0919	-0.1028	-0.0025	-0.0168	0.0391	0.0872	-0.0984	0.0038	-0.0119	-0.0463
Slc5a7_HET_tm1a	% change	NA	-0.0405	-0.0372	-0.0576	0.0014	-0.0879	-0.1051	-0.0324	-0.0243	0.0416	0.0559	0.0367	0.2945	-0.0336	0.0099	-0.0377	1.5069	-0.1371	-0.0256	-0.0573	-0.0236	-0.0055	0.0284	0.0552	0.0638	0.1158	0.125	0.0019	-0.1177	-0.0418	-0.03	0.0469	0.0833	0.034	0.0411	-0.0467	0.0889	-0.014	-0.0605	-0.0046
Slc9a3r2_HOM_tm2a	% change	NA	0.0164	0.106	-0.0709	-0.0421	0.0165	0.001	0.0007	-0.0478	-0.003	-0.1211	0.033	-0.0345	-0.0005	-0.0267	0.0151	-0.3381	-0.0336	0.0978	0.0321	0.1037	-0.0402	0.0038	-0.0338	0.0144	-0.049	-0.0879	-0.0227	0.0019	-0.0721	0.1193	-0.0286	0.0019	0.0117	-0.0595	-0.0144	0.0338	-0.0167	0.038	0.0125
Slc9a8_HOM_tm1a	% change	NA	NA	NA	NA	NA	NA	NA	NA	NA	NA	NA	NA	NA	NA	NA	0.0005	-0.3974	-0.043	0.2327	0.1228	0.0608	-0.0139	-0.0366	-0.0123	0.0032	-0.5793	0.0969	-0.0789	-0.0559	-0.0798	-0.0251	0.0828	-0.046	0.02	-0.0392	0.0284	0.0415	0.077	0.0725	0.0195
Slitrk4_HEMI_tm1b	% change	NA	-0.1017	-0.4428	-0.1139	-0.0509	-0.0791	-0.1236	-0.0167	0.0525	-0.0722	-0.057	-0.057	-0.1917	-0.0583	-0.152	-0.0576	-0.3682	-0.0463	-0.0518	0.0057	-0.0824	-0.081	0.0037	0.1181	0.1772	-0.0716	0.0554	-0.1264	-0.1166	-0.0391	-0.0875	0.0303	-0.0868	-0.0696	-0.0492	0.0013	-0.0563	-0.0325	-0.054	-0.0818
Slu7_HET_tm1a	% change	NA	0.0404	0.089	0.0069	-0.0002	0.0358	0.0998	0.0509	-0.1512	0.1301	0.0124	0.0009	-0.0176	0.0134	0.0017	-0.0005	0.0902	-0.0228	0.0175	0.023	0.0375	-0.0888	0.0136	-0.0006	-0.0269	-0.1372	-0.0965	-0.0346	0.0126	0.0285	0.0749	0.0553	-0.0352	-0.039	-0.0271	0.0099	0.036	0.0481	-0.0194	-0.0243
Slx4_HET_tm1a	% change	NA	NA	NA	NA	NA	NA	NA	NA	NA	NA	NA	NA	NA	NA	NA	0.0088	-0.4285	-0.1283	0.056	0.0071	-0.0374	0.0114	-0.0052	0.1098	-0.0275	0.0264	0.0898	-0.0463	0.0441	0.0589	0.0557	0.027	0.056	0.063	0.0203	0.0851	0.0592	0.0775	0.0089	0.0225
Slx4ip_HOM_tm1a	% change	NA	-0.0626	-0.0088	-0.0476	-0.0268	-0.0058	-0.0323	-0.0483	-0.0159	-0.0155	-0.0499	-0.0808	0.0084	-0.0425	-0.0388	0.0371	0.2406	0.024	-0.0698	-0.0372	-0.0465	-0.0645	0.057	0.0433	-0.1172	0.0146	-0.017	0.0554	-0.0209	-0.0115	-0.0143	-0.0409	-0.0208	-0.0268	-0.0069	0.0862	-0.0286	-0.0075	0.0334	-0.0237
Smarcal1_HOM_tm1a	% change	NA	NA	NA	NA	NA	NA	NA	NA	NA	NA	NA	NA	NA	NA	NA	0.0204	0.0598	0.01	0.1355	0.0704	0.0086	0.0338	-0.009	0.0823	0.0603	-0.321	0.0288	-0.037	0.0177	-0.0659	-0.0741	0.0047	0.0726	0.0758	0.0482	0.0993	0.0978	-0.0022	-0.0087	0.0099
Smc3_HET_tm1a	% change	NA	-0.083	-0.1604	-0.0883	-0.001	-0.0765	-0.1871	-0.0771	0.046	-0.1766	-0.0905	-0.19	-0.2464	-0.0788	-0.0336	-0.1309	-0.0716	-0.1901	-0.0916	-0.0312	-0.119	-0.3116	-0.1467	-0.2071	-0.1873	-0.4735	-0.1416	-0.2089	-0.0457	0.097	-0.1431	-0.0991	-0.1628	-0.1157	-0.0894	0.0676	-0.1802	-0.0759	-0.0515	-0.0455
Smg1_HET_tm1b	% change	NA																																								-6.8112	-2.07764	-0.197235	-5.50541	-5.58111	2.13503	4.7766	-23.7122
Smg9_HET_tm1b	% change	NA																																								-1.25743	1.73898	1.076	-3.78439	0.831126	-6.73718	0.191648	12.3148
Smim1_HOM_em1	% change	NA																																								-3.48984	0.550298	-1.41436	-4.7672	-2.61438	-0.126011	-1.90212	3.87091
Smpd4_HET_tm2b	% change	NA	-0.0139	0.1353	-0.1929	-0.0908	-0.076	-0.2425	0.0101	-0.0878	-0.1017	0.1174	0.0786	-0.0098	-0.0412	-0.0864	-0.1249	-0.112	0.2041	-0.2245	-0.0724	-0.129	0.0787	-0.0175	0.0315	0.1761	-0.3516	-0.1093	-0.0401	0.0158	0.0241	-0.1134	-0.0303	-0.0755	-0.0241	-0.003	0.0283	-0.0775	0.0721	-0.1373	-0.1163
Sms_HEMI_tm1a	% change	NA	NA	NA	NA	NA	NA	NA	NA	NA	NA	NA	NA	NA	NA	NA	0.0144	-0.1735	0.0175	0.067	0.0484	0.0158	-0.023	-0.0202	-0.0342	0.0081	-0.1231	-0.0105	-0.0261	-0.1095	0.0774	-0.0314	0.0486	-0.0363	-0.011	-0.0529	0.043	0.0195	0.0129	0.0193	0.0311
Smyd4_HOM_tm1a	% change	NA	NA	NA	NA	NA	NA	NA	NA	NA	NA	NA	NA	NA	NA	NA	0.0207	0.1552	0.2684	0.1062	0.0575	-0.0293	0.1352	0.0356	0.1183	0.2455	0.1932	-0.055	0.0752	-0.1092	-0.0168	0.033	-0.1068	-0.0977	-0.0472	-0.0151	0.1294	0.0421	0.0319	0.016	0.0129
Smyd5_HOM_tm1a	% change	NA	0.2141	0.3217	0.2401	0.0955	0.0913	0.1122	0.0681	-0.0187	0.1731	0.2128	0.1509	-0.0043	0.1425	0.1043	0.2233	0.0465	0.3857	0.4038	0.1739	0.1855	0.2131	0.0026	0.1557	0.2174	-0.0979	-0.0224	0.1056	0.1726	0.0899	0.1366	-0.0225	0.2963	0.1617	0.0671	-0.0754	0.2879	0.0131	0.1572	0.1418
Snap47_HOM_tm1a	% change	NA	-0.1289	-0.1882	-0.0251	-0.0187	-0.0301	-0.0471	-0.0479	-0.016	-0.0325	-0.1177	-0.0091	-0.109	-0.0053	-0.0419	-0.1079	0.2481	-0.0514	-0.0188	-0.0165	-0.0567	-0.1131	-0.0289	-0.0905	-0.2242	0.0101	-0.1571	-0.0455	-0.129	-0.061	0.0038	-0.2184	-0.1447	-0.0687	-0.158	-0.1851	-0.0623	0.0301	-0.0862	-0.0059
Snx31_HOM_tm1a	% change	NA	-0.0349	-0.0979	0.0518	-0.0154	-0.0109	0.0079	-0.0271	0.011	0.0753	-0.0676	0.0126	-0.0187	-0.0102	0.0222	0.0253	0.0187	-0.1374	0.003	-0.0011	-0.0794	0.0118	0.0377	0.1758	-0.0923	0.0253	-0.0838	-0.018	0.0691	0.0707	-0.0551	0.0057	0.0547	0.0549	0.0152	-0.0243	0.094	-0.0145	-0.0345	-0.0167
Snx8_HOM_tm2a	% change	NA	-0.0474	0.1377	-0.0087	-0.0302	0.0163	-0.0102	-0.0193	-0.0873	0.0182	-0.1193	-0.001	-0.1211	-0.0254	-0.024	0.0141	0.3548	0.0391	0.0352	0.0231	-0.0089	0.042	0.1339	0.1206	0.3393	-0.0251	-0.0559	-0.0385	-0.0693	-0.0699	0.0426	0.0532	-0.0261	-0.0342	-0.0304	0.0446	-0.0114	-0.0497	0.0137	0.0135
Spaca9_HOM_em1	% change	NA																																								0.431589	1.66373	0.643555	0.714617	-1.84608	-4.02269	-10.5075	10.8228
Sparc_HOM_tm1a	% change	NA	0.1576	-0.0639	0.0695	0.0708	0.0193	0.0093	0.0392	0.0064	-0.0214	0.2188	0.0169	0.0236	0.0541	-0.0359	0.0748	-0.3573	-0.1034	0.1027	0.0471	0.012	-0.0411	-0.0602	-0.1041	-0.1105	0.0632	-0.1327	0.06	-0.2149	-0.0584	-0.0573	0.1814	0.0726	0.0561	0.0502	0.025	-0.1205	0.0426	0.0115	0.0177
Spata25_HOM_tm1	% change	NA	0.0302	0.3266	-0.0505	0.009	-0.0079	0.0431	0.0886	-0.0867	0.0734	0.0792	0.0085	0.0634	0.023	0.0147	-0.0355	-0.3259	-0.0133	0.0365	-0.014	0.0398	-0.0229	-0.0302	0.0043	-0.1034	-0.1736	0.011	-0.0528	-0.1506	-0.077	0.1289	-0.1123	-0.0834	-0.0262	-0.17	-0.0185	0.0417	-0.0009	0.0404	0.0204
Spink10_HOM_tm1a	% change	NA	0.0354	0.8358	-0.0397	0.0543	-0.0088	-0.1074	-0.0414	-0.1727	-0.0737	0.1703	0.1279	0.1642	0.0175	0.0271	0.0492	0.5366	0.3787	0.0175	0.0005	-0.0664	0.061	0.081	0.1867	0.4805	0.2841	0.1212	0.0535	-0.0884	0.1542	-0.035	0.1522	0.2783	0.1914	0.1821	0.0458	0.091	-0.0376	-0.0607	0.0211
Spink14_HOM_tm1e	% change	NA	0.0141	-0.2873	-0.083	-0.0368	-0.0514	0.044	0.012	0.0329	0.0372	-0.0807	0.0232	-0.0672	-0.0007	0.0116	0.0473	-0.1293	-0.0201	-0.0532	-0.0232	-0.0715	-0.0452	0.1257	0.1004	-0.096	-0.0938	0.0323	0.062	0.1283	0.1086	0.087	-0.1041	0.023	-0.015	0.0014	0.0225	-0.0314	0.1031	0.0127	-0.0041
Spns2_HOM_tm1b	% change	NA	-0.0518	1.9646	-0.0783	-0.0389	-0.0575	-0.1274	0.0554	-0.4455	-0.029	-0.0988	-0.1758	-0.1328	0.0059	-0.013	-0.0577	0.3376	0.1585	-0.0066	0.0267	-0.0467	-0.1368	-0.0978	-0.0719	-0.2006	-0.1296	0.0113	-0.1119	-0.3687	-0.1486	-0.0785	-0.061	-0.0028	-0.0027	-0.099	-0.0869	0.1011	-0.1612	-0.0915	-0.0188
Spopl_HOM_tm1a	% change	NA	0.0082	-0.0269	0.0343	0.0452	-0.0481	0.0345	0.0315	0.0976	0.0517	-0.071	-0.044	-0.1924	-0.0024	0.0145	0.0401	0.3842	-0.0627	0.0246	0.0083	-0.0104	-0.0904	0.0456	-0.0653	-0.13	0.0389	0.0092	-0.0221	-0.0445	-0.0772	0.0221	-0.0317	-0.0019	0.0058	-0.0193	-0.0235	-0.0302	-0.0032	-0.0108	0.0225
Sqle_HET_tm1a	% change	NA	-0.0486	-0.1052	-0.0322	-0.0253	-0.009	-0.0085	-0.0706	-0.0596	-0.101	-0.0999	0.0123	-0.1237	-0.0145	-0.0187	-0.0052	0.026	0.02	0.0147	0.012	0.0091	-0.0474	0.0026	0.0805	0.1992	0.0289	-0.058	-0.0252	0.0624	-0.0626	-0.0737	0.0302	0.0624	0.0356	0.133	0.0238	0.017	-0.0492	-0.0517	0.0264
Sqor_HET_em1	% change	NA																																								9.26222	6.19512	4.07311	2.69593	2.99371	6.50261	4.74794	13.0098
Sqstm1_HOM_tm1a	% change	NA	NA	NA	NA	NA	NA	NA	NA	NA	NA	NA	NA	NA	NA	NA	0.0379	0.0236	-0.1006	-0.0205	-0.0065	-0.0471	0.1312	0.0138	0.0567	0.0244	-0.0594	0.0771	0.1298	-0.0559	-0.0788	0.0733	-0.0877	0.0864	0.0415	0.0161	0.02	0.0528	0.0073	-0.029	0.0248
Src_HET_tm2a	% change	NA	NA	NA	NA	NA	NA	NA	NA	NA	NA	NA	NA	NA	NA	NA	-0.0575	-0.2997	-0.0925	0.1319	0.0898	-0.0312	0.0896	-0.009	0.0616	-0.0234	-0.4927	0.0679	0.0816	-0.1031	-0.0606	-0.0314	-0.0464	-0.0819	0.0213	-0.0443	-0.0024	0.0054	0.0918	0.0085	-0.0452
Srrm4_HET_tm1e	% change	NA	-0.0165	-0.5298	-0.0026	0.0427	-0.0126	0.0227	0.0248	0.144	-0.0281	0.0213	0.0009	-0.0262	-0.048	-0.0124	0.0083	-0.0797	-0.1698	0.0348	0.0221	0.0071	-0.181	-0.077	-0.0587	-0.0787	0.0539	-0.0275	-0.0045	-0.1662	-0.1515	0.0717	-0.0683	-0.0595	-0.003	-0.0044	0.0061	0.0719	0.0879	0.0228	0.0044
Srsf4_HET_tm1a	% change	NA	NA	NA	NA	NA	NA	NA	NA	NA	NA	NA	NA	NA	NA	NA	-0.0268	0.2955	0.3138	-0.0138	0.0168	-0.0807	0.0648	0.011	0.0284	-0.0183	-0.4624	-0.0457	0.0659	-0.0215	-0.0372	-0.0771	-0.1163	0.0008	0.0182	-0.0133	0.0974	0.0415	0.0174	-0.0234	-0.0416
Srsf4_HOM_tm1a	% change	NA	-0.0543	-0.1197	-0.0206	0.0055	0.0457	-0.0686	-0.0349	-0.0602	-0.0905	-0.0054	-0.3217	-0.1049	0.0132	0.0206	-0.0036	0.3035	0.2901	-0.0784	0.0209	-0.0703	-0.0301	-0.0141	-0.0496	0.0651	-0.2676	-0.0998	-0.0842	-0.1308	0.0974	0.0834	0.0829	-0.0018	0.0288	-0.0876	0.0634	0.1133	0.1597	0.009	-0.0209
Srsf7_HET_tm1a	% change	NA	0.0433	0.0627	0.1242	0.0616	0.0332	0.0185	0.0729	0.0428	0.0931	0.0783	0.0645	0.1935	0.0432	0.0198	0.0328	0.0466	0.1836	0.1109	0.0378	-0.0217	-0.0665	0.0491	0.0494	0.0598	0.1857	0.1098	0.0428	-0.0664	0.0403	-0.0064	0.0905	0.0634	0.0454	0.0333	0.178	0.0398	-0.0876	-0.0091	0.0133
Ssbp1_HET_tm1a	% change	NA	0.0399	0.2923	0.023	0.0331	-0.005	-0.009	0.056	-0.0353	0.0249	0.0299	0.0537	-0.0384	0.0479	-0.017	0.0668	0.2692	0.0389	0.0423	0.0559	0.0772	-0.1105	-0.0446	0.0364	-0.1055	-0.0763	0.0559	-0.0121	0.0066	-0.0098	0.0381	0.0352	0.076	0.0139	0.0128	0.001	0.0721	0.1354	0.0293	-0.0049
Ssc5d_HOM_em1	% change	NA																																								10.2736	5.13223	5.09964	4.04887	2.73027	9.23016	13.2388	10.3002
Ssr2_HET_tm1b	% change	NA	-0.0383	-0.3741	-0.067	-0.012	0.0138	-0.0541	-0.0081	0.0134	-0.0026	-0.0002	-0.0514	0.0612	0.0013	-0.0061	-0.0094	0.3203	-0.1857	0.018	0.0295	0.0483	-0.1413	-0.0488	-0.0978	-0.2627	-0.2365	0.0123	0.0136	-0.1833	-0.0253	0.0268	-0.1407	-0.1437	-0.1088	-0.0938	-0.0866	-0.0409	0.0388	0.0281	-0.0417
St18_HOM_tm1a	% change	NA	-0.1064	-0.2093	-0.0557	-0.043	0.0209	-0.043	-0.0996	-0.0596	0.0497	-0.0681	-0.1496	0.0151	0.0288	-0.0149	-0.0507	-0.1851	0.1037	-0.0965	-0.0213	0.0199	-0.1771	0.0055	-0.0458	0.0881	-0.3301	-0.0527	-0.09	-0.1766	-0.0491	-0.1719	-0.18	-0.1083	-0.0341	-0.1042	0.2238	-0.1157	0.0879	-0.0356	-0.0855
St18_HOM_tm1a	% change	NA	-0.0838	-0.5798	0.0134	-0.0351	0.0525	-0.0663	-0.0666	-0.0148	0.0019	0.0412	-0.1264	-0.0732	-0.0032	-0.0068	-0.0183	0.0862	-0.0558	0.092	-0.0072	0.044	-0.1082	-0.0403	-0.0896	-0.0474	-0.0649	-0.0318	-0.1374	-0.1659	0.0647	-0.0623	-0.1486	-0.0486	-0.0452	-0.0812	NA	-0.0457	0.0789	0.0116	-0.0548
Stap1_HOM_tm1a	% change	NA																																								3.09281	0.227188	3.02461	2.19281	3.64678	-9.55141	-8.64636	16.8314
Stard13_HOM_tm1a	% change	NA	NA	NA	NA	NA	NA	NA	NA	NA	NA	NA	NA	NA	NA	NA	0.0417	-0.1713	0.2149	0.0447	0.0191	-0.0101	0.1435	-0.0095	0.1025	-0.0241	-0.5139	0.0513	0.0082	0.0023	-0.0392	0.0569	0.0012	0.0673	0.0653	0.0052	0.0669	0.1372	0.0736	-0.0213	-0.0211
Stard6_HOM_tm1a	% change	NA	-0.0023	1.6551	-0.0635	0.0097	-0.0425	0.1026	0.0389	-0.014	0.1036	-0.0528	-0.1307	0.0286	-0.0128	0.0372	-0.0414	2.5183	0.5864	-0.0439	0.0039	-0.055	0.1647	0.0621	0.1818	0.3634	-0.1912	0.1223	-0.02	0.0298	0.2388	0.2197	0.0001	-0.007	0.0131	-0.0244	0.0637	0.1919	-0.0511	-0.1198	-0.1082
Stard8_HEMI_tm1a	% change	NA	-0.013	-0.1314	-0.0801	-0.0138	-0.0344	-0.0247	0.034	0.0658	-0.029	0.0476	0.0338	0.1071	-0.02	-0.0362	-0.0615	-0.3065	-0.2033	-0.1572	-0.0221	-0.0742	-0.1239	-0.015	0.09	0.2279	0.0732	0.0546	-0.018	0.0786	0.0129	-0.0522	0.0311	0.0264	-0.0004	0.0376	-0.01	0.0703	0.0037	-0.1031	-0.0085
Stard8_HEMI_tm1b	% change	NA	0.0175	0.3038	-0.0806	-0.0246	-0.0646	-0.0744	0.0081	-0.1064	-0.0624	0.1419	0.1092	0.2942	-0.0017	-0.0498	0.0107	0.1702	0.1693	0.0753	0.0716	0.0012	-0.0961	-0.0241	0.0567	0.4935	0.1704	0.0417	0.002	0.0331	0.011	-0.0518	0.157	0.0705	0.0255	0.0442	-0.018	0.0089	-0.0703	0.0341	0.0283
Stau2_HOM_tm1a	% change	NA	-0.0085	0.0661	0.0239	-0.0298	0.0187	-0.0062	-0.0166	-0.0481	-0.0145	0.0094	-0.0428	-0.0404	0.0099	-0.0303	0.0346	0.2149	-0.0868	0.0873	0.0417	-0.0227	-0.1274	0.0833	-0.0027	-0.1771	-0.0911	0.008	-0.0384	-0.1742	0.0498	-0.0151	0.031	-0.074	-0.0794	-0.0581	-0.0059	-0.1369	-0.0556	0.0809	0.0093
Stk32a_HOM_tm1a	% change	NA	-0.096	-0.3683	0.0213	-0.0111	-0.0378	-0.0076	-0.0661	-0.0814	-0.0899	-0.1313	-0.0805	-0.275	-0.0347	0.0221	-0.0153	-0.0246	-0.1809	-0.0306	-0.0437	-0.0393	-0.1124	-0.0143	0.0089	0.0031	-0.2636	-0.1769	-0.0319	-0.1198	0.1071	0.0104	-0.121	-0.1592	-0.0282	-0.0414	-0.1391	-0.1303	-0.0005	-0.0479	-0.0505
Stk39_HOM_tm1a	% change	NA	-0.071	-0.4498	-0.0409	-0.0029	0.0179	-0.0042	0.0093	0.102	0.0356	-0.0981	-0.0895	-0.0146	-0.0015	-0.0089	-0.0947	-0.409	0.0332	-0.0666	-0.0418	0.0517	-0.0862	-0.0185	0.0725	0.0931	-0.0497	-0.1694	-0.0994	-0.227	-0.1233	-0.1016	0.1237	-0.146	-0.0868	0.0038	0.0566	-0.1039	-0.0849	-0.0259	-0.0093
Stom_HOM_em1	% change	NA																																								2.00817	3.44798	-1.383	-0.0493035	-4.56705	9.71923	7.93265	-42.924
Stxbp4_HOM_tm1a	% change	NA	-0.0985	0.2595	-0.0928	-0.0425	-0.027	-0.0379	-0.0023	-0.0883	0.09	-0.1445	-0.0359	-0.1804	-0.0473	-0.02	0.0136	0.322	0.1654	-0.0164	-0.0409	-0.0046	-0.0457	0.0362	0.0716	-0.0561	-0.1918	0.0718	-0.0279	0.0518	0.2031	0.0984	0.0596	-0.099	-0.0746	-0.0769	0.1186	-0.0993	0.0478	-0.0541	-0.0065
Sult1c1_HOM_tm1b	% change	NA	0.0161	0.6069	-0.0719	-0.0026	-0.0702	0.0437	0.079	-0.0735	0.1987	-0.1015	0.0654	-0.0163	-0.0195	0.0647	0.0072	0.0256	-0.0944	-0.0356	-0.0419	0.0038	-0.0186	0.0468	0.0686	0.0112	-0.1832	0.0184	-0.0461	-0.034	0.1277	-0.0128	-0.0806	-0.0529	-0.0206	-0.0747	0.1306	0.0677	0.0106	0.068	0.0377
Supt3_HET_tm1a	% change	NA	0.0293	-0.2995	0.0622	0.0072	0.032	0.0357	-0.019	0.0193	-0.0008	-0.0296	0.0309	-0.118	0.0292	0.004	0.0033	-0.4169	-0.0745	-0.0535	-0.0396	-0.042	-0.0274	-0.0622	0.0786	0.1163	-0.0403	-0.0598	0.0151	-0.0438	0.0313	-0.0232	0.0974	0.0974	0.0747	0.0686	0.0224	0.0029	0.0969	-0.0005	0.0119
Supt5_HET_tm2a	% change	NA	-0.0887	0.1116	-0.1409	-0.0436	-0.0727	-0.1734	-0.0279	-0.0486	-0.1358	-0.0624	-0.0838	-0.0459	-0.0785	-0.0257	-0.1047	0.0016	-0.0697	-0.1257	-0.026	-0.0948	-0.1305	-0.0582	0.0011	-0.1726	0.0547	-0.0436	-0.1132	-0.0434	0.0818	-0.0053	-0.1251	-0.1502	-0.0614	-0.1156	-0.0978	-0.0128	-0.0302	-0.0992	-0.0981
Supt7l_HET_tm1a	% change	NA	NA	NA	NA	NA	NA	NA	NA	NA	NA	NA	NA	NA	NA	NA	0.0191	0.1813	0.1872	0.0657	0.0061	-0.0548	0.1273	0.0611	0.0039	-0.1429	0.282	-0.1376	0.0993	-0.0988	-0.0344	0.0019	0.0072	-0.0694	-0.0402	0.0747	0.0487	-0.0254	-0.0754	0.0124	0.0207
Synj2_HOM_tm1a	% change	NA	NA	NA	NA	NA	NA	NA	NA	NA	NA	NA	NA	NA	NA	NA	-0.0078	-0.3266	-0.1537	-0.0388	0.0067	-0.0194	0.0444	0.0292	0.0081	0.0196	-0.1283	-0.0549	-0.0318	-0.0881	0.0996	-0.0817	-0.1008	0.0008	0.0306	0.004	-0.0394	0.0259	-0.0856	-0.043	0.0015
Syt1_HET_tm1a	% change	NA	0.0329	-0.2118	0.1362	0.0402	0.1267	0.131	0.0262	0.0707	0.0488	0.0788	0.0555	0.0349	0.0805	0.0301	0.0106	-0.2233	-0.0947	0.0992	0.0478	0.0582	0.1292	0.0416	0.0642	-0.1211	0.1773	0.1238	0.0414	-0.1209	0.1361	0.0226	0.0661	0.0484	0.0179	0.0065	0.0121	0.0609	0.0264	0.0879	0.0429
Syt16_HOM_tm1a	% change	NA	-0.017	-0.2722	-0.0052	0.0035	-0.0123	-0.1092	-0.0459	-0.2019	-0.1456	0.1659	0.0837	0.0643	-0.0338	-0.027	-0.0121	0.0459	0.4094	0.0883	0.0575	-0.0263	-0.0553	-0.0006	0.0153	0.378	0.0137	-0.003	0.0579	-0.1061	0.031	-0.082	0.0614	0.1047	0.091	0.2371	0.1049	-0.0196	-0.1272	-0.0516	-0.0345
Sytl1_HOM_tm1a	% change	NA	0.18	0.4046	0.2403	0.104	0.0302	0.1218	0.0822	0.141	0.2155	0.1665	0.1151	0.1289	0.1517	0.0863	0.1561	-0.3301	0.0732	0.1788	0.0814	0.1297	0.2438	0.0925	0.2869	0.3814	-0.3019	0.1149	-0.0241	0.1312	0.1665	0.0043	0.2475	0.1963	0.1194	0.0531	-0.065	0.3366	0.0164	0.1546	0.074
Tada2a_HET_em1	% change	NA																																								9.39661	4.79115	7.33007	6.08049	2.42932	6.00143	4.54361	-33.2973
Taf11_HET_tm1a	% change	NA																																								-1.9763	2.08451	-2.44215	-3.69904	-3.27603	-12.5689	-7.50973	16.7051
Tapbpl_HOM_em1	% change	NA																																								6.55579	1.43474	4.36223	3.70231	1.29854	2.67872	5.47559	21.8422
Tatdn3_HOM_tm1a	% change	NA	0.0081	-0.3507	-0.0584	-0.0097	0.0151	-0.0031	-0.0259	0.016	-0.0251	0.0644	0.0023	-0.1002	-0.0108	-0.043	-0.0081	-0.1686	0.2082	-0.1254	-0.0316	-0.0868	-0.0857	0.0485	-0.0017	-0.0336	-0.162	-0.1117	-0.0275	-0.0077	0.1181	0.0099	0.0035	-0.108	-0.0527	-0.038	-0.0305	-0.0392	0.041	-0.0277	-0.0502
Tatdn3_HOM_tm1b	% change	NA	-0.0533	-0.167	-0.1004	-0.0517	-0.019	-0.0011	0.1015	0.0265	0.0447	-0.0847	0.0239	-0.0924	-0.009	-0.048	-0.0572	0.2354	-0.0524	-0.0388	0.0302	-0.0721	-0.0307	0.0512	-0.0466	-0.0207	-0.4066	-0.1053	-0.0802	-0.2332	0.0488	-0.0067	-0.0209	-0.2831	-0.225	-0.1456	-0.1594	-0.1323	-0.111	0.0229	-0.091
Tbc1d22a_HOM_tm1b	% change	NA	0.01	-0.1255	0.0064	-0.0113	0.0137	0.0314	-0.0039	-0.0136	-0.0321	0.0341	-0.0341	-0.0367	-0.0094	-0.04	0.0039	-0.1265	-0.2138	0.0814	0.0471	0.0708	-0.0844	-0.0221	-0.0581	-0.1811	0.008	0.1436	-0.0314	-0.1721	-0.0354	0.0251	-0.1056	-0.1071	-0.065	-0.057	-0.0628	-0.0388	-0.0164	0.029	-0.0181
Tceal5_HEMI_tm1a	% change	NA	0.0379	-0.0526	0.0106	-0.0024	0.0382	0.019	-0.0049	0.0419	0.0012	0.0071	0.0758	-0.0705	0.0148	0.0072	0.0264	0.0913	0.0911	0.0137	0.0026	-0.0054	-0.048	-0.0131	-0.0036	-0.0612	0.1137	0.0996	0.0142	-0.0431	-0.0562	-0.0014	0.019	-0.0536	-0.0288	-0.0087	-0.0632	0.0385	0.0996	-0.0445	-0.0092
Tceal5_HEMI_tm1b	% change	NA	-0.0453	-0.0444	-0.0608	-0.0012	-0.0262	-0.0299	0.0524	0.0886	0.0356	-0.022	-0.0203	0.316	-0.0262	0.0101	-0.0698	-0.2322	-0.1647	0.0008	-0.0072	-0.0635	-0.0835	-0.0416	0.0145	0.0459	-0.0019	0.118	0.0018	0.0962	-0.1029	-0.0358	-0.1202	-0.0979	0.0059	-0.066	-0.0843	-0.0397	0.001	-0.0641	-0.0244
Tceal9_HEMI_tm1a	% change	NA	0.0121	0.2627	0.1301	0.0217	0.0283	-0.0057	0.0006	-0.1157	0.0324	-0.0965	0.0254	-0.1177	0.0303	0.0088	0.0353	0.3392	-0.0011	0.1315	0.031	0.0768	-0.0364	0.028	0.0565	-0.0817	-0.1097	-0.0992	-0.0684	0.0402	-0.0313	-0.0626	-0.0834	-0.0211	-0.0256	-0.0348	0.0803	-0.0372	-0.1089	0.0561	-0.0002
Tcerg1l_HOM_tm1a	% change	NA																																								-2.61961	-1.29586	-2.97899	1.05168	-2.29299	-10.2056	-0.759388	11.3978
Tcf20_HOM_em1	% change	NA																																								2.37849	-0.00696758	0.76079	0.0667141	4.56289	-0.939153	-1.62913	-10.1218
Tcf4_HET_tm1a	% change	NA	-0.0581	-0.2579	-0.0187	0.0302	-0.0273	-0.0967	-0.0987	0.0408	-0.1447	-0.1317	-0.191	0.0145	-0.0401	-0.0522	-0.0257	-0.1151	0.0035	0.1411	0.0937	0.0845	-0.0637	-0.0153	-0.0242	-0.0489	-0.192	0.1136	-0.0324	-0.1224	-0.2152	-0.2449	0.1798	-0.1641	-0.0487	-0.1934	-0.0067	-0.0817	-0.134	0.0466	0.0198
Tcf7l1_HET_tm1a	% change	NA	NA	NA	NA	NA	NA	NA	NA	NA	NA	NA	NA	NA	NA	NA	-0.0343	-0.0033	0.0004	-0.0804	-0.0172	-0.0361	0.1196	0.0454	0.1341	0.0724	0.0427	-0.0415	-0.019	-0.0395	-0.0414	-0.0516	-0.009	-0.1178	-0.0754	-0.035	-0.0231	-0.1213	0.0524	-0.0269	-0.0005
Tcf7l2_HET_tm1a	% change	NA	-0.0625	0.418	-0.083	-0.0482	-0.0401	-0.0868	-0.0039	-0.2427	-0.0044	-0.1668	-0.0597	0.0581	0.0023	0.0394	-0.0212	0.3748	-0.2733	-0.0048	-0.0414	0.0268	-0.0352	-0.0402	0.0766	-0.1552	0.0864	0.2132	-0.0329	-0.0144	-0.037	-0.0984	0.0199	0.1629	0.0936	0.075	0.0251	0.1077	0.0814	-0.0464	-0.0308
Tchp_HOM_tm1a	% change	NA	-0.0208	-0.1151	-0.1684	-0.0566	-0.0166	-0.0821	0.0551	-0.0065	0.048	-0.0158	-0.0573	-0.0442	-0.0006	-0.013	-0.0112	-0.0465	-0.1176	-0.0321	-0.0241	-0.0366	-0.0085	0.003	0.0739	0.1627	0.1851	-0.0553	-0.0232	0.0039	0.0175	-0.0153	-0.0551	0.0005	0.0198	0.0157	0.1206	-0.0073	-0.0203	-0.0465	0.0274
Tcp11_HOM_tm1a	% change	NA	-0.0074	-0.5529	0.0647	0.0159	0.0296	0.0969	0.0739	0.2013	-0.0092	0.0312	-0.0546	0.0306	0.0149	0.0888	-0.0613	-0.3854	0.0198	-0.0406	-0.0258	0.0319	-0.0279	-0.0081	-0.0602	-0.1208	-0.0645	0.0812	-0.059	-0.0756	-0.0104	-0.0061	-0.0981	-0.0178	-0.0487	-0.0212	-0.0105	-0.0276	-0.0845	-0.0909	-0.0208
Tcte1_HOM_tm1a	% change	NA	-0.0485	-0.2032	0.1212	0.0649	0.035	-0.0568	-0.1167	-0.0165	-0.1598	-0.036	-0.0628	-0.0707	0.0319	0.0279	-0.027	0.2087	0.206	-0.0361	0.0409	0.0066	-0.0841	0.0147	0.0808	-0.1858	0.3047	-0.1911	-0.0902	-0.1775	-0.1127	-0.133	-0.0778	-0.0912	-0.0331	-0.0605	0.0065	-0.0598	0.061	0.0142	0.0057
Tctex1d2_HOM_tm1e	% change	NA	-0.0203	0.4389	0.048	0.0124	0.0376	-0.0028	-0.0832	-0.0457	-0.0848	-0.0274	0.0028	0.051	0.0099	0.0139	0.0158	0.6147	0.3366	-0.0287	0.0039	-0.0191	0.0016	0.0167	0.1804	0.3643	0.3503	0.145	0.0251	-0.1776	-0.1168	-0.0602	-0.1143	0.1197	0.0928	0.0145	0.0096	0.0372	-0.107	-0.0619	-0.0144
Tctex1d2_HOM_tm2b	% change	NA																																								-2.97556	-1.79778	-2.17749	-1.58472	-1.92359	-3.67635	-10.7953	38.1449
Tead3_HOM_tm1a	% change	NA	0.0459	-0.5531	0.0097	0.0221	-0.0008	0.059	0.0098	0.1709	0.0286	-0.0407	-0.0481	-0.1492	0.0048	-0.0032	0.0341	-0.5385	-0.4123	0.107	0.0242	0.0596	-0.0943	0.0476	-0.0353	-0.0005	-0.0681	0.0335	0.0188	-0.0983	0.0023	0.0429	-0.069	-0.0193	-0.0112	0.0085	-0.0925	-0.0885	0.0425	0.0871	-0.0032
Tepsin_HOM_tm1b	% change	NA	-0.0219	0.1404	-0.0309	-0.0125	-0.0666	-0.0608	-0.0718	-0.0344	-0.0326	0.0356	-0.0421	-0.1898	-0.061	-0.0594	-0.0409	-0.2107	0.0146	-0.1009	-0.0469	-0.0468	-0.2354	-0.1038	-0.1336	-0.1618	-0.0004	-0.1075	-0.0386	-0.0744	-0.0895	-0.0677	-0.0684	-0.0381	-0.0211	-0.0005	-0.1269	0.0162	-0.044	-0.0979	-0.0557
Tet1_HET_tm1a	% change	NA	-0.0025	-0.1638	-0.0639	-0.0221	-0.0604	0.0417	0.0401	0.0006	0.0329	0.0153	0.0123	-0.0611	0.0179	-0.0412	-0.007	-0.4835	-0.1622	-0.0016	-0.0277	0.0572	0.0865	0.0043	-0.0194	0.0446	-0.0733	0.0043	-0.0262	0.071	0.0915	0.1206	-0.0492	0.0023	0.0442	0.0295	-0.0557	0.0202	0.1612	0.0259	0.0081
Tex261_HOM_tm1b	% change	NA																																								-4.94151	-2.06734	-4.09572	-2.15494	-1.46898	-3.93298	-3.97374	-5.87788
Tex38_HOM_tm1a	% change	NA	0.031	-0.5414	-0.0779	0.0097	-0.0102	0.0249	0.0545	0.0432	0.0302	0.1481	0.0334	-0.023	0.0446	-0.0198	0.0406	-0.5215	-0.1614	0.0372	0.0883	0.0778	0.0314	0.0621	-0.0067	-0.182	-0.1072	-0.1359	-0.0339	-0.0249	0.0398	0.0847	-0.1287	-0.0001	0.0228	0.0411	-0.0885	-0.0392	0.0295	0.0794	0.0736
Tff1_HOM_tm1a	% change	NA	-0.0056	0.3749	0.0279	0.047	-0.0446	-0.0214	-0.0165	-0.1758	-0.0426	-0.0915	-0.0259	0.1323	0.0413	0.0569	0.0359	0.3378	0.1178	0.0735	0.0716	-0.067	0.0629	0.0526	0.0589	-0.2248	0.309	0.1548	0.0166	0.1072	-0.0801	-0.024	0.0736	0.0451	0.0156	-0.0178	-0.0562	0.0895	0.0671	0.045	0.0636
Tgfb1i1_HOM_tm1b	% change	NA	-0.0098	-0.0506	0.0203	-0.0204	0.0578	0.042	0.0203	0.0163	NA	0.024	0.0434	0.0629	-0.0007	-0.003	0.0257	0.0901	0.1563	0.0366	0.0431	0.0288	0.0207	0.0557	0.0236	0.3243	0.0677	0.0176	0.0165	0.0909	0.0456	-0.0196	0.0808	0.0128	0.0011	0.0361	0.0634	0.0025	0.1072	-0.043	0.0818
Tgm3_HOM_em2	% change	NA																																								0.741129	-2.43596	3.02059	4.4074	2.23569	17.0858	16.8697	-69.3981
Tgm6_HOM_tm1a	% change	NA	-0.0288	0.245	-0.0347	-0.003	-0.0314	-0.0336	0.0343	-0.0793	-0.0534	-0.0679	-0.0922	-0.1027	0.0187	-0.0095	-0.0297	-0.0612	-0.0907	-0.003	-0.008	-0.0018	-0.1647	-0.0504	-0.1158	-0.1811	-0.2291	-0.0868	-0.0885	0.0443	-0.0324	-0.0293	-0.1613	-0.1457	-0.0956	-0.0764	NA	-0.0747	-0.0141	-0.0447	-0.0645
Themis2_HOM_tm1a	% change	NA	NA	NA	NA	NA	NA	NA	NA	NA	NA	NA	NA	NA	NA	NA	0.0183	-0.4217	-0.1612	0.1109	0.0394	0.0778	0.1544	0.0411	0.0915	0.2024	-0.1802	0.0019	-0.0222	0.1822	0.0692	0.0798	-0.0332	0.0415	0.0799	0.0815	0.0104	0.0481	0.0261	-0.0057	0.0141
Tial1_HET_tm1b	% change	NA																																								-7.87932	-3.12115	-6.45599	-3.79122	0.429057	-4.99717	-6.20306	-10.703
Tigar_HOM_tm1b	% change	NA																																								5.07632	2.32821	-0.235253	2.76534	1.05514	0.730142	3.21834	12.289
Timeless_HET_tm1b	% change	NA	-0.0188	0.0981	0.029	-0.0164	0.0346	0.0018	0.0085	-0.0909	0.0264	-0.0484	-0.0208	-0.0069	-0.0082	0.0317	0.0136	-0.1499	-0.0263	0.0938	0.0306	0.0556	-0.0007	0.006	-0.1417	0.0846	-0.1112	-0.0519	-0.0534	-0.1126	-0.0089	0.0735	0.0486	0.0275	0.0098	-0.0213	0.0548	0.0656	-0.0501	0.0405	0.0333
Timmdc1_HET_tm1b	% change	NA	-0.0281	-0.1423	-0.0323	-0.0221	-0.0685	-0.1133	-0.0575	-0.0268	-0.0537	0.0189	-0.1239	-0.047	-0.0033	-0.0368	0.0276	0.3567	-0.0598	0.0502	0.0009	0.0708	-0.0687	-0.0058	-0.0707	-0.0201	0.0569	-0.0165	-0.0642	-0.1724	-0.037	-0.0633	0.028	-0.1048	-0.0673	-0.0537	-0.0836	-0.0669	-0.0469	0.092	0.0154
Tk1_HET_tm1	% change	NA	-0.0602	0.0711	-0.1353	-0.0553	-0.07	-0.0819	-0.0407	-0.0971	0.0434	-0.0358	0.0312	-0.0076	-0.0289	-0.0544	0.0159	0.6967	0.1827	-0.0434	-0.0179	-0.0354	-0.0465	0.0405	0.0504	0.1886	-0.0293	0.0886	0.055	-0.1461	-0.0277	-0.0987	0.0296	-0.0166	-0.0231	-0.0725	-0.0247	0.0768	0.07	-0.0141	-0.0336
Tlr11_HOM_em1	% change	NA																																								1.81507	-2.87724	1.67539	1.71318	-3.05838	8.18835	7.55252	-2.55876
Tlr12_HOM_em1	% change	NA																																								-10.5321	-6.04873	-5.31637	-7.19869	-2.40001	-6.84271	-10.6657	18.8916
Tm9sf4_HOM_tm1a	% change	NA	-0.1172	-0.1491	-0.1036	-0.0555	-0.0694	-0.1268	-0.0438	-0.0295	-0.0483	-0.2222	-0.1278	-0.1545	-0.0223	0.1217	-0.1416	-0.044	-0.2388	0.0004	-0.0077	-0.0834	0.0414	-0.1114	-0.0085	-0.1595	-0.3337	0.0712	-0.1521	-0.2358	-0.0163	-0.1335	-0.0582	-0.0705	-0.0109	-0.1196	-0.1006	0.0149	-0.0655	-0.0797	-0.0571
Tmc3_HOM_tm2b	% change	NA	0.0543	0.2365	0.1194	0.0572	0.0257	-0.0129	0.011	0.0932	-0.0114	0.01	0.0775	0.2302	0.0325	0.0428	0.0134	-0.0211	0.0631	-0.0482	-0.0122	-0.048	-0.1309	0.0604	0.1184	0.2723	0.0826	0.1096	0.0692	0.0598	-0.0142	0.115	-0.0554	0.035	0.0079	-0.0703	-0.0647	0.0726	0.0284	-0.0465	-0.0599
Tmc6_HOM_tm1a	% change	NA	0.0386	-0.2502	0.0151	-0.0189	0.0579	0.0641	-0.0003	0.0352	0.0916	-0.0655	-0.0524	-0.0738	0.0232	0.0003	0.0434	0.2805	-0.0069	0.1357	0.0721	0.0686	0.0774	NA	-0.0187	-0.0359	-0.4423	-0.1658	-0.0418	0.1634	0.2299	-0.0056	-0.0781	0.074	0.047	0.0408	-0.0284	0.0782	0.0662	0.0756	0.0218
Tmco2_HOM_tm1a	% change	NA																																								2.27236	0.603931	0.719219	1.90605	4.60818	0.200444	2.70905	17.0918
Tmem110_HOM_tm2b	% change	NA	0.0147	0.072	0.0085	-0.0125	0.0201	0.0303	-0.009	0.0731	0.0062	-0.0191	-0.135	-0.1156	0.023	0.0248	0.0211	0.2422	0.2292	-0.0694	-0.0607	0.0019	-0.0903	0.0416	0.0455	-0.0248	-0.1602	0.0406	-0.0031	-0.0689	0.0965	0.0707	0.08	-0.0316	-0.0503	0.0096	-0.088	0.0143	0.0319	0.0028	-0.0048
Tmem126a_HOM_tm1a	% change	NA	-0.042	0.207	-0.0316	-0.0126	-0.0207	-0.1383	0.0127	-0.0303	-0.0579	-0.0737	-0.1517	0.1089	0.0076	0.0091	-0.1228	0.1476	0.3519	-0.0372	-0.0311	-0.1266	-0.0014	-0.021	-0.1257	-0.2604	-0.0927	-0.0891	-0.1558	-0.1733	-0.055	-0.1934	0.0727	-0.1469	-0.0318	-0.06	-0.1284	-0.1118	-0.1291	-0.1022	-0.0491
Tmem127_HOM_tm1	% change	NA	-0.1129	-0.1799	-0.1306	-0.0509	-0.0478	-0.1109	-0.0851	-0.0133	-0.082	-0.1984	-0.1061	-0.1054	-0.0096	0.0527	-0.088	0.0077	0.0535	-0.0505	-0.0114	-0.1209	-0.053	-0.0483	0.075	0.1211	0.1193	-0.1113	-0.0459	-0.2308	-0.1939	-0.155	0.2654	-0.0646	0.0283	-0.0975	0.1966	-0.1106	-0.1132	-0.0754	-0.0457
Tmem165_HOM_tm1e	% change	NA	NA	NA	NA	NA	NA	NA	NA	NA	NA	NA	NA	NA	NA	NA	0.005	-0.2906	-0.2183	-0.0515	0.0324	0.0163	0.0634	0.0196	0.2788	0.1739	0.0078	0.0862	0.0774	0.0399	0.1753	-0.023	0.1082	0.0104	0.0622	-0.071	0.0161	-0.0606	-0.052	0.0172	0.0276
Tmem18_HOM_tm1b	% change	NA	-0.0446	0.0416	0.0044	0.0248	-0.0127	0.0457	0.0132	-0.0247	0.0232	-0.013	-0.157	-0.0634	-0.0227	-0.0216	0.0099	-0.3273	-0.1822	0.0603	0.0065	0.0437	0.0353	0.0216	-0.0482	-0.0867	0.0673	-0.0732	-0.0637	0.0563	-0.2254	0.1355	-0.0588	-0.0207	0.0119	-0.0472	-0.0293	0.0111	0.1398	0.0449	0.0449
Tmem185a_HEMI_tm1a	% change	NA	-0.0674	0.3311	-0.0665	-0.0123	-0.0366	0.0065	0.0303	-0.0159	-0.0182	-0.0125	0.0144	-0.0756	-0.0408	-0.0669	-0.0465	-0.0199	0.2187	-0.0795	-0.0306	-0.0435	-0.014	0.0137	0.0816	-0.1194	0.3209	-0.084	0.0005	-0.0121	-0.0581	0.0169	0.1298	0.0786	0.1044	0.0477	0.0735	0.0411	-0.1137	-0.0667	-0.0706
Tmem189_HOM_tm1a	% change	NA	-0.1208	0.0854	-0.0044	-0.0415	0.0149	-0.0861	-0.0295	-0.1741	0.0794	-0.1455	-0.1311	-0.1415	0.0064	-0.003	-0.1257	0.0345	-0.2461	-0.1834	-0.0677	-0.0898	-0.0736	-0.0204	0.0653	-0.1305	-0.0551	-0.0963	-0.1421	-0.2319	-0.1155	-0.1174	-0.0652	-0.1442	-0.0705	-0.1095	-0.0725	-0.0362	-0.0686	-0.0335	-0.078
Tmem211_HOM_tm1b	% change	NA																																								8.79754	5.17618	7.0426	3.8064	5.51201	5.28865	6.16383	18.903
Tmem241_HOM_tm1b	% change	NA	-0.0694	0.0209	-0.1086	-0.0388	-0.0584	-0.0352	-0.0002	-0.0835	0.0554	-0.0637	-0.0521	-0.1745	-0.0357	0.0263	0.0812	0.5711	0.0356	0.1979	0.0953	0.0762	0.0435	0.0836	0.0406	-0.0058	0.1524	0.1168	0.0953	0.0581	0.0773	0.0565	-0.107	-0.0026	-0.0098	-0.0205	-0.0412	0.0414	0.0969	0.1015	0.0323
Tmem254b_HOM_tm1a	% change	NA	-0.0004	0.059	-0.027	0.0281	-0.0811	-0.0739	0.0487	-0.0935	-0.064	0.1241	0.0053	0.0294	0.0184	-0.0705	-0.0344	-0.4776	-0.1584	0.0503	0.0159	0.01	0.1964	0.0864	0.1119	-0.0367	-0.3899	0.0421	-0.0766	-0.1668	0.256	-0.0363	-0.0023	-0.0131	0.0061	-0.0973	-0.1004	0.0623	-0.0999	-0.0658	-0.0134
Tmem260_HOM_tm1a	% change	NA																																								-2.53645	-0.98678	-2.71146	-1.77008	6.97347	-7.30427	-8.82933	-29.752
Tmem30a_HET_tm1a	% change	NA	0.0228	0.2651	-0.019	-0.018	-0.0079	0.0514	-0.0176	0.0091	0.1574	0.0481	0.0126	-0.1692	-0.0072	-0.0453	0.0485	0.3598	0.1274	-0.0192	-0.0006	-0.0096	-0.0108	0.0149	0.1324	0.0702	-0.2242	0.1193	-0.0037	0.0255	0.095	0.0458	0.0527	0.1099	0.0092	-0.0223	0.0919	0.0817	0.0508	-0.015	-0.0394
Tmem37_HOM_tm1a	% change	NA	0.0121	0.4852	0.0047	-0.0192	0.0475	0.0551	-0.0484	-0.1695	0.1344	-0.0862	-0.1387	-0.0089	0.0352	0.0099	0.0255	0.5026	-0.1416	0.1386	0.0241	0.0849	-0.0619	-0.0598	-0.1015	-0.3025	-0.176	0.0212	-0.0731	-0.0703	-0.1633	-0.0236	-0.1378	-0.1059	-0.065	-0.1541	-0.0569	0.0288	0.0155	0.0527	-0.0124
Tmem42_HOM_tm1b	% change	NA	0.045	0.3304	-0.0385	-0.016	-0.0571	-0.0985	0.0173	-0.1261	0.0347	0.1076	-0.0166	-0.0746	-0.0305	-0.0207	0.0217	-0.0868	-0.0972	0.0237	0.0232	0.0033	-0.0328	0.0342	0.0151	-0.0468	-0.0872	-0.0637	-0.0178	-0.0323	-0.052	-0.0131	-0.0276	0.0053	-0.0103	0.0298	-0.0084	-0.0106	0.0691	0.0154	0.0091
Tmem74b_HOM_tm1e	% change	NA																																								-4.5702	-3.9719	-3.13347	-2.61608	-2.24239	1.53333	-10.594	-21.9608
Tmem9_HOM_tm1a	% change	NA	-0.08	0.0693	-0.1251	-0.0628	-0.0169	-0.0849	-0.121	-0.0774	-0.0018	0.0445	0.0079	0.0871	-0.0295	-0.0639	-0.0728	0.065	0.0871	-0.2193	0.0019	-0.0715	-0.1951	-0.069	-0.0588	0.0903	-0.1968	-0.2223	-0.0949	-0.186	-0.0672	-0.0698	-0.1136	-0.1506	-0.0178	0.0085	-0.053	-0.0864	0.0051	-0.0904	-0.082
Tmem98_HET_tm1a	% change	NA	0.0301	0.4806	0.0673	-0.0265	0.0513	0.0742	0.0627	-0.1211	0.0688	-0.0011	0.0175	-0.0208	0.088	0.0248	-0.0756	0.4778	0.0548	0.1241	0.0263	0.0123	0.0537	0.0271	0.135	0.1129	0.3077	-0.0359	-0.0977	-0.0404	0.1191	-0.0028	-0.136	-0.007	-0.0389	-0.1168	0.0327	0.148	-0.0301	-0.071	-0.0256
Tmod1_HET_tm1a	% change	NA	-0.0878	0.5216	-0.0134	-0.043	-0.0085	-0.1339	-0.0992	-0.0973	-0.1501	-0.0466	-0.082	0.002	-0.0727	-0.0508	-0.0861	0.1024	-0.127	-0.2693	-0.0528	-0.1054	-0.0365	0.0035	0.039	0.122	-0.2764	-0.2466	-0.0993	-0.0548	-0.2038	-0.0244	0.0135	0.0032	0.0497	0.0521	0.028	0.0496	0.007	-0.1358	-0.1663
Tmprss11c_HOM_tm2b	% change	NA																																								-5.81246	-2.66305	-2.35317	-2.24046	-1.13729	-5.34098	-0.254352	11.0554
Tmprss15_HOM_tm1a	% change	NA	-0.0215	-0.295	0.018	-0.0216	0.0472	-0.1222	-0.0459	-0.0013	-0.1047	-0.1026	-0.1281	0.1093	0.0824	0.0204	0.0124	-0.1542	-0.0228	0.1484	0.0635	0.1388	0.0159	-0.0393	0.0476	-0.142	-0.1393	0.1257	-0.1131	-0.2893	0.0051	-0.0042	-0.2539	0.1293	0.0722	-0.0301	0.1079	0.1971	0.0662	0.0448	0.0163
Tnfaip1_HOM_tm1a	% change	NA	-0.0544	1.7356	-0.02	-0.0411	-0.0689	-0.103	-0.015	-0.3614	-0.0793	-0.0497	-0.1061	0.0453	-0.0262	-0.0283	-0.0779	1.1449	0.4843	-0.0483	-0.0899	-0.0686	-0.0878	-0.0359	-0.028	-0.0855	-0.1971	-0.128	-0.0478	-0.3196	-0.1522	-0.0995	-0.0684	-0.0828	-0.0723	-0.177	0.0287	0.0401	0.0527	-0.0887	-0.0857
Tnfsf18_HOM_tm1b	% change	NA																																								-2.0189	-0.673507	-0.462191	-1.14151	0.743719	2.38645	10.4185	25.3997
Tnik_HOM_tm3a	% change	NA	-0.0158	-0.2804	-0.0449	-0.0187	-0.0223	-0.0473	-0.037	0.0298	-0.0667	-0.0557	-0.047	-0.0751	-0.0445	0.0446	-0.0221	-0.2443	-0.0753	0.092	0.0264	0.0601	-0.0354	-0.0209	-0.0179	-0.1033	-0.0855	-0.1154	0.0056	-0.2153	-0.0085	-0.0966	-0.0826	-0.0312	-0.0181	-0.1305	-0.0366	-0.0504	0.1092	0.0311	0.0113
Tomm20l_HOM_tm1a	% change	NA	-0.0206	-0.3325	0.0043	0.0093	0.0157	-0.0239	-0.067	0.0022	-0.0646	-0.0331	0.0037	0.0559	0.0078	-0.0465	-0.0022	0.181	-0.2047	0.1144	0.0666	0.02	-0.1785	-0.0061	-0.1066	0.0606	0.2676	0.0802	-0.0461	-0.1965	-0.1583	-0.0169	0.0008	-0.0704	-0.0615	-0.0256	-0.0539	-0.014	0.0152	0.0707	-0.0104
Tomm20l_HOM_tm1b	% change	NA	0.0045	-0.0624	0.0029	-0.0031	-0.0224	0.0294	-0.0344	0.0603	0.0113	0.0089	-0.0069	-0.1628	-0.008	0.0286	0.0641	-0.1464	0.1816	0.0259	0.0214	-0.04	-0.0825	0.0037	0.0128	-0.0658	-0.0209	0.0071	0.0101	0.0554	-0.0674	-0.0609	0.0689	0.2226	0.1551	0.1315	0.0978	0.0605	0.046	-0.0244	0.0058
Traf2_HET_tm1a	% change	NA	-0.0478	-0.1808	0.112	0.001	-0.0321	-0.1373	-0.118	0.0996	-0.1841	-0.1083	-0.0589	0.0644	-0.0063	0.0248	-0.0206	0.1273	0.0171	0.0437	0.0252	-0.0267	-0.1269	-0.0177	-0.0547	0.1203	-0.1202	0.0262	-0.0934	-0.1464	-0.023	-0.0334	0.0615	-0.0809	-0.0425	-0.0388	-0.0684	-0.0564	-0.1169	-0.0107	-0.0238
Traf3ip3_HOM_tm1a	% change	NA	NA	NA	NA	NA	NA	NA	NA	NA	NA	NA	NA	NA	NA	NA	0.0085	-0.2235	-0.0341	0.0565	0.0404	-0.0031	0.0335	0.0276	0.0822	-0.0219	0.0897	0.009	-0.0431	0.0241	-0.1178	-0.0114	-0.0949	-0.0375	0.0036	-0.0302	0.0496	-0.0067	-0.0064	0.0753	-0.0047
Traf6_HET_tm2a	% change	NA	-0.0101	-0.0502	0.0788	0.0438	0.0967	0.065	-0.0246	0.1223	-0.0802	-0.0166	-0.0958	-0.176	-0.0225	0.0306	-0.0041	0.0832	0.1241	-0.037	-0.0169	-0.0557	-0.0355	0.0152	0.026	-0.1462	-0.0827	-0.0174	-0.0154	0.0319	-0.0439	0.0528	-0.0358	-0.0218	-0.0259	-0.0246	-0.0353	0.0541	-0.005	-0.0839	0.0156
Tram2_HOM_tm1a	% change	NA	-0.0054	0.0493	-0.0756	0.0001	-0.0373	-0.1187	-0.0016	-0.1917	0.0055	0.1229	-0.0274	0.1139	-0.0451	-0.0333	-0.0168	-0.0056	-0.3112	-0.0153	0.024	-0.0448	-0.0441	0.0711	0.0611	-0.1688	-0.2774	-0.1598	-0.0214	-0.1304	0.0382	-0.0774	0.1557	-0.1106	-0.0853	-0.0771	-0.0786	-0.0666	0.0444	0.0277	0.0423
Trappc10_HOM_tm1b	% change	NA	-0.0448	-0.3284	-0.0954	-0.0458	-0.0823	-0.1067	-0.0452	-0.011	0.0396	0.051	-0.2843	-0.0448	-0.02	-0.0216	-0.138	-0.3742	-0.2801	-0.1327	-0.04	-0.1453	-0.1987	-0.0749	-0.0148	-0.3105	-0.077	-0.0735	-0.2265	-0.1042	-0.1135	-0.1668	-0.3238	-0.1796	-0.104	-0.0956	-0.0942	-0.0517	-0.0933	-0.0674	-0.0369
Trappc9_HOM_tm1a	% change	NA	-0.0083	-0.1706	-0.0239	0.0024	-0.0646	0.0467	0.0251	-0.0523	0.0427	0.0402	-0.0931	-0.1574	0.0004	0.0277	-0.0285	-0.4559	-0.3185	-0.118	-0.0024	-0.0961	-0.2124	-0.0915	-0.0915	-0.2598	-0.0872	-0.0755	-0.0545	0.0684	-0.006	0.0276	-0.1427	0.0767	0.0615	0.0181	-0.0387	0.019	0.0298	-0.0501	0.0663
Trbv19_HOM_em1	% change	NA																																								-2.93186	-1.42256	0.123383	-1.00841	6.12799	-14.9979	NA	49.9089
Trem1_HOM_tm1	% change	NA	-0.0119	0.0673	0.0403	0.0269	0.0055	0.0354	-0.0258	0.0577	-0.082	-0.0196	0.019	-0.064	-0.0543	-0.0115	-0.0069	-0.4356	-0.0919	0.0183	0.0324	0.0414	-0.0427	-0.0567	-0.0265	-0.031	0.1112	-0.0563	0.0205	0.0074	-0.0715	-0.0072	0.0249	0.0997	0.0922	0.1483	-0.0383	-0.0223	0.0197	-0.0012	0.0452
Trex1_HET_tm1	% change	NA	0.0858	-0.1041	0.1625	0.0378	0.1087	0.1634	0.0387	0.1724	0.0137	0.0221	-0.0577	0.2046	0.0891	0.1192	0.0802	0.221	0.2355	0.0256	0.0252	-0.0417	0.0833	0.0722	-0.007	-0.1336	-0.0381	0.2365	0.0327	-0.0467	0.0881	-0.0399	0.0729	-0.0438	-0.0733	-0.0922	0.0505	0.0519	0.0484	0.0957	0.1173
Trim17_HOM_tm1e	% change	NA	-0.0404	0.0497	0.0249	0.0277	0.0104	-0.0592	-0.0229	-0.0049	-0.06	-0.0869	0.0134	0.0885	0.0073	0.0039	-0.0139	0.2147	0.0074	0.0563	0.0322	0.0319	-0.0893	-0.0103	-0.0771	-0.1657	-0.0803	0.0191	-0.073	-0.1043	0.024	-0.0946	0.0519	-0.1352	-0.0799	-0.0379	-0.0799	-0.0789	-0.0982	0.0385	-0.0058
Trim21_HOM_em1	% change	NA	-0.064	-0.0916	-0.0554	-0.0441	-0.1035	0.028	-0.0081	-0.0109	0.1011	-0.088	0.0585	-0.0146	-0.024	-0.0831	-0.0049	-0.0707	-0.1559	0.1058	0.0351	0.0403	0.0715	0.0828	-0.0778	-0.1214	0.0954	-0.0855	-0.0158	-0.0688	-0.069	0.0759	-0.0891	-0.0925	-0.0332	-0.0646	-0.0763	-0.0888	-0.0679	0.0668	0.0222
Trim25_HOM_tm2b	% change	NA	0.0179	0.0786	0.033	0.0382	-0.011	0.0554	0.0157	0.0368	0.0431	-0.0522	-0.0169	0.0278	-0.0009	0.0038	0.0504	-0.0656	0.006	0.0097	-0.0205	0.0685	-0.0609	0.0056	-0.024	0.0861	-0.1574	-0.1196	0.0644	-0.0175	0.113	0.0911	-0.115	0.0008	-0.0237	-0.0321	-0.0481	0.0414	0.1076	0.0231	-0.0559
Trim29_HOM_tm1a	% change	NA	-0.0597	-0.2923	-0.089	-0.0197	-0.0159	-0.0611	-0.01	0.0213	-0.0155	-0.0157	-0.0295	-0.0978	-0.0347	-0.069	-0.0257	-0.471	-0.0426	-0.0769	-0.0202	-0.011	0.0229	0.0289	0.0393	-0.0075	0.0308	-0.1239	-0.0109	0.1042	0.0182	-0.0756	0.0046	0.0166	0.0215	-0.0134	0.0109	0.0045	0.004	-0.0452	-0.0075
Trim29_HOM_tm1b	% change	NA	-0.0056	0.0203	-0.1493	-0.0014	-0.0661	-0.0825	0.0486	0.0392	-0.0634	-0.0029	0.0472	-0.0208	0.0007	0.0318	-0.0069	-0.2129	0.1797	-0.1442	0.0299	-0.032	0.0533	0.0329	0.0278	0.2804	0.1259	-0.1181	0.0665	-0.0427	0.0012	-0.0299	0.0778	0.1268	0.1357	0.1463	0.0439	-0.0467	-0.0838	-0.03	0.0314
Trim56_HOM_tm1a	% change	NA	0.023	0.2633	-0.051	0.0147	-0.0222	-0.0372	0.0384	-0.1	0.0378	0.0863	-0.0345	0.0634	0.0228	-0.0218	0.0256	-0.0077	0.0514	0.0833	0.0129	0.0126	-0.0088	0.0554	-0.0902	0.1755	-0.0024	0.0038	-0.0324	-0.0042	-0.0155	0.0962	-0.0116	-0.0602	-0.0349	-0.0193	-0.0915	-0.0665	-0.0388	0.0354	-0.0212
Trim6_HET_em1	% change	NA																																								-1.6351	2.43318	-2.36542	-0.810594	0.650857	3.24808	-2.19364	-8.45146
Trim6_HOM_em1	% change	NA																																								-3.87522	-6.08115	2.8487	2.833	0.802945	-2.76535	-4.19292	-33.1693
Trim65_HOM_tm1b	% change	NA	0.0572	-0.3223	0.019	0.0229	0.0212	0.0958	0.0462	0.1038	0.0688	0.0118	0.0876	-0.0383	0.0327	-0.0039	0.0374	-0.4005	-0.2683	-0.0585	-0.0335	0.0123	-0.1108	-0.0413	0.0807	-0.0763	0.0312	-0.1269	0.0316	-0.0069	0.0124	0.068	-0.1635	0.0698	-0.0051	0.0477	-0.0726	0.1372	0.0316	0.0164	-0.0293
Trim66_HOM_tm1a	% change	NA	-0.0051	-0.5851	0.023	0.0405	0.0342	-0.1126	-0.0639	0.0354	-0.1206	-0.006	-0.3089	0.0046	-0.0072	-0.041	0.0617	-0.6315	-0.1034	0.0923	0.0393	0.0994	-0.0429	-0.0473	-0.1115	-0.1474	-0.2865	0.1018	-0.017	0.1065	0.0268	-0.1538	-0.1931	-0.0122	0.0356	0.0369	0.0415	-0.1619	-0.1465	0.1035	0.103
Trim8_HOM_em1	% change	NA																																								-11.8237	-5.82611	-4.26567	-8.02469	-7.9978	-6.34336	-9.80985	-18.8583
Trmo_HOM_tm1a	% change	NA	NA	NA	NA	NA	NA	NA	NA	NA	NA	NA	NA	NA	NA	NA	0.0111	-0.1442	-0.052	0.1233	0.0693	-0.0124	0.0227	0.0185	-0.0605	0.0198	0.0872	-0.1612	0.0822	0.107	0.0339	0.0175	-0.1824	-0.0904	-0.063	-0.0082	-0.0334	0.0069	-0.066	0.0229	0.0023
Trmt10a_HOM_tm1a	% change	NA	NA	NA	NA	NA	NA	NA	NA	NA	NA	NA	NA	NA	NA	NA	0.0044	0.2132	0.2424	0.0292	0.0329	-0.0192	-0.034	0.0064	-0.0286	-0.1239	-0.1234	-0.0696	0.186	0.0292	0.0449	-0.0578	-0.001	0.0638	0.0328	0.1184	-0.0063	0.0506	-0.0392	-0.0212	0.0214
Trmt2a_HOM_tm2b	% change	NA	0.0388	0.2771	-0.0337	-0.0355	-0.0416	-0.1487	-0.0439	-0.1326	-0.0469	0.0453	-0.0354	-0.1393	0.0306	0.0223	-0.0008	0.4535	0.0471	-0.1182	-0.0498	-0.1061	0.0324	-0.0246	0.1815	0.058	0.1243	-0.0631	-0.0018	0.012	-0.0983	-0.0894	-0.0042	0.0458	0.0818	-0.0806	0.005	0.072	-0.0611	-0.0643	-0.0169
Trp53rkb_HOM_tm1a	% change	NA	-0.0012	0.3102	0.0039	-0.027	NA	-0.1983	0.0081	-0.2522	-0.1274	0.1805	0.0845	0.2219	-0.014	-0.0932	-0.0252	-0.2163	-0.185	0.1176	-0.0155	0.0014	-0.0678	0.0307	0.0063	0.305	0.0909	0.1421	-0.0112	-0.0009	-0.0463	-0.0688	0.0497	0.0478	0.0594	0.05	-0.0372	0.0562	-0.0814	-0.0192	0.0285
Trps1_HET_em1	% change	NA																																								-1.11923	-1.69021	-0.360114	-1.28111	4.33956	4.34558	1.55945	13.5595
Trub2_HET_tm2a	% change	NA	-0.0331	-0.3794	0.0204	0.023	0.0298	0.0731	-0.0239	0.0977	-0.0572	-0.0508	0.0035	-0.0751	-0.0021	0.0195	-0.0081	-0.228	0.0116	-0.045	-0.0062	-0.1164	-0.1096	-0.0297	0.046	0.0612	0.0999	-0.118	0.0303	-0.116	0.0256	0.0012	0.3214	0.1222	0.0733	0.1611	0.0736	0.0802	-0.0795	-0.0743	0.0085
Tsfm_HET_tm1a	% change	NA	0.1461	0.9756	0.1905	0.0475	0.1066	0.1085	0.0302	-0.133	0.0795	-0.0063	0.1296	-0.1077	0.0934	0.1062	0.211	0.8493	0.4074	0.1815	0.0336	0.1052	0.1321	-0.0769	0.2286	0.237	0.0943	-0.2016	0.182	-0.0879	0.0481	0.2423	0.2094	0.2018	0.1008	0.0377	-0.0417	0.2007	0.1635	0.0517	0.1209
Tsks_HOM_em1	% change	NA																																								2.16321	3.52336	0.3664	0.669907	0.254474	4.59749	0.696736	-3.68718
Ttll10_HOM_tm1b	% change	NA																																								-1.70066	2.78697	0.284505	-1.53298	1.84211	-1.9396	-4.76634	5.72845
Ttll11_HOM_tm1a	% change	NA	-0.0636	-0.2897	-0.0289	0.0254	0.0543	0.0165	-0.0199	0.0796	0.0275	-0.0428	-0.0622	-0.086	-0.0205	-0.0424	0.0004	-0.0378	0.1532	-0.0558	-0.002	-0.0321	0.0426	0.0324	0.0759	0.1939	0.4277	-0.1446	0.1227	-0.0573	-0.0256	-0.0854	0.3359	0.2078	0.1655	0.2286	0.3574	0.0194	-0.0194	-0.082	-0.0247
Ttll3_HOM_tm1a	% change	NA	NA	NA	NA	NA	NA	NA	NA	NA	NA	NA	NA	NA	NA	NA	-0.0121	0.0222	0.2362	-0.0104	0.0001	-0.0434	0.1833	0.0356	0.0222	-0.0735	-0.5963	0.0719	0.0203	0.0082	-0.0735	-0.0372	-0.1855	-0.0408	0.0096	0.0075	-0.0017	0.027	0.0927	-0.0437	-0.0601
Ttll4_HOM_tm1a	% change	NA	-0.0001	0.0536	-0.0421	-0.0237	-0.0717	-0.1597	-0.0627	0.0456	NA	-0.022	-0.0587	-0.0531	-0.0244	-0.0132	-0.0596	-0.0302	0.1365	-0.052	-0.0337	0.0205	0.0473	0.0333	0.0195	-0.0316	-0.0648	-0.0008	-0.026	-0.2025	-0.1263	-0.0663	0.0912	-0.1449	-0.0968	-0.0813	0.0203	-0.0405	-0.0011	-0.004	0.0113
Tuba3a_HOM_tm1b	% change	NA	-0.0162	0.1477	-0.1204	-0.0445	-0.0655	-0.039	0.0145	-0.0997	0.061	-0.0004	0.0488	-0.0981	-0.0102	0.0228	0.0357	0.1206	-0.0162	-0.12	-0.0806	-0.0257	-0.0816	0.0119	0.0269	0.1536	-0.1259	0.084	0.0082	-0.0312	0.1734	0.0421	-0.0261	-0.0205	-0.0368	-0.0405	0.0324	0.0007	0.0394	-0.0167	0.0157
Tuft1_HOM_tm1a	% change	NA	0.0318	-0.1008	0.0301	0.0167	0.0239	0.0222	-0.0451	0.0674	-0.0179	0.0303	0.0257	-0.168	0.0029	0.0231	0.037	0.1965	0.0418	-0.0448	-0.0246	-0.0103	-0.0156	0.0262	-0.1093	0.0473	0.0265	-0.0722	-0.0138	0.0465	-0.0634	0.0091	0.0876	-0.0445	-0.0123	0.0429	-0.0674	-0.076	-0.0153	-0.0242	0.0306
Twf1_HOM_tm1a	% change	NA	NA	NA	NA	NA	NA	NA	NA	NA	NA	NA	NA	NA	NA	NA	0.0466	-0.2522	0.1403	0.0143	0.0295	-0.0252	0.049	0.0375	0.0606	0.1452	0.3022	0.0925	0.0686	0.0109	-0.0411	-0.0424	0.0386	0.055	0.0555	0.0693	0.1104	0.0331	-0.0291	0.0005	0.0499
Ubash3a_HOM_tm1a	% change	NA	0.0378	-0.1685	0.0037	0.0295	-0.0559	-0.1234	-0.0024	-0.0461	-0.016	0.1572	0.0568	0.0715	-0.0492	-0.0696	-0.0655	-0.152	-0.2167	-0.0132	-0.0049	-0.082	-0.06	-0.027	-0.1316	-0.1096	-0.077	-0.0623	-0.1054	0.0189	-0.0498	-0.0563	-0.156	-0.1568	-0.0772	-0.0451	-0.1717	-0.0599	-0.1314	-0.0118	0.0705
Ube2d1_HOM_tm3e	% change	NA	-0.0644	-0.3654	-0.0129	-0.0376	0.0078	-0.0313	-0.0079	-0.0103	0.0002	-0.0745	-0.241	-0.0775	-0.0349	-0.0157	-0.0041	-0.2262	-0.2245	0.1816	0.0748	0.0781	-0.092	-0.0561	-0.0433	-0.1112	-0.3827	0.112	-0.0732	-0.2352	-0.1559	0.0041	-0.0768	0.0376	0.0114	-0.0135	0.0086	0.0649	0.1269	0.0584	0.0403
Ube2t_HET_tm1b	% change	NA																																								2.25222	3.97273	0.779015	0.603667	4.9723	1.20602	0.921823	6.8858
Ubxn10_HOM_tm1b	% change	NA	0.0023	0.0856	-0.0164	-0.0088	-0.0308	0.0278	0.0259	-0.0122	0.0595	-0.0411	-0.059	-0.1463	0.0043	-0.0024	-0.0002	0.3607	0.1696	-0.0975	-0.0229	-0.0381	-0.0698	-0.0068	0.0045	-0.0395	-0.0523	-0.0169	-0.0395	0.0723	0.0333	0.0597	0.0911	-0.036	-0.0474	-0.0753	0.0236	0.0663	0.048	-0.0614	-0.0286
Uck1_HOM_tm2a	% change	NA	-0.0129	-0.2744	0.1456	0.1107	-0.0029	0.0265	-0.0312	-0.0656	0.0324	-0.156	-0.1159	-0.0498	0.0368	-0.0138	0.0141	1.2692	0.3747	0.1114	0.0899	0.0575	0.0517	0.0226	0.0252	0.0291	-0.4302	0.1189	0.0031	0.017	0.0779	-0.0131	-0.0685	-0.1347	-0.117	-0.1945	0.0654	0.0132	0.0391	-0.0023	0.0327
Uevld_HOM_tm1a	% change	NA	-0.0455	-0.1094	0.0628	0.0231	0.0432	0.0439	-0.0485	0.0917	-0.1298	-0.0619	-0.0516	-0.1301	0.0473	0.0212	0.0425	0.1626	0.2191	-0.1567	0.0407	-0.1029	-0.0092	-0.0024	0.0616	0.0268	0.1235	-0.1383	-0.0197	-0.0301	-0.0474	0.0541	-0.0516	0.1533	0.0565	0.1059	0.0438	0.1096	0.1279	-0.0137	0.0412
Ufl1_HET_tm1a	% change	NA	-0.0068	0.2163	-0.0151	-0.0078	0.0127	-0.0104	-0.0278	-0.1486	-0.0222	0.0515	0.1019	-0.0692	0.0196	-0.0028	-0.0004	0.0903	0.0888	-0.0251	0.0063	-0.0314	0.0653	0.0151	0.0607	-0.0615	-0.1685	-0.0268	-0.1204	-0.0528	0.0823	-0.0521	0.1052	0.0186	-0.0031	0.0101	0.0148	0.0433	-0.0436	-0.002	-0.0521
Umodl1_HOM_tm1a	% change	NA	0.0636	0.3136	0.1057	0.0422	0.093	0.0572	0.0298	-0.0897	0.1458	0.087	0.0196	0.1161	0.0332	0.0036	0.0682	0.119	-0.0821	0.1349	0.0023	0.1414	0.0521	0.0195	0.0385	0.1183	-0.0362	-0.0091	0.0769	0.1696	0.0643	0.1074	0.0057	0.0336	0.0134	-0.0161	0.0026	0.1111	0.0691	0.0542	-0.0082
Unk_HOM_tm1a	% change	NA	0.0052	-0.074	0.0537	0.0181	0.0289	0.0152	-0.0641	-0.0989	0.0945	0.0655	-0.1475	-0.0841	-0.0297	-0.1198	-0.008	0.5321	-0.0287	0.2344	0.0419	0.0994	-0.1273	-0.0786	-0.0473	-0.0662	-0.1089	0.1167	-0.0621	-0.2174	-0.1059	-0.0394	-0.0967	-0.1452	-0.1099	-0.1435	-0.0432	-0.0026	0.0316	0.079	0.0093
Upb1_HOM_tm1a	% change	NA	0.0038	-0.1363	0.0056	-0.0153	-0.0147	0.0378	-0.0232	-0.1257	0.0623	-0.0096	-0.0343	0.0631	0.0172	-0.0272	0.0028	0.434	0.0136	0.0305	0.0321	-0.0095	-0.1188	0.0667	-0.0035	-0.0206	0.0688	0.0376	-0.0344	-0.1303	0.1948	-0.0261	0.0148	-0.0989	-0.0755	-0.0353	-0.0184	-0.0579	0.0034	0.0312	-0.0449
Upk1b_HET_tm1b	% change	NA																																								-0.911112	0.920508	-1.98314	-1.65458	-4.38399	-9.36497	-11.4801	36.4345
Uri1_HOM_tm1a	% change	NA	-0.0015	-0.031	0.0368	0.0111	-0.0176	-0.0342	0.0243	-0.0021	-0.0219	0.0907	0.0912	0.0872	0.0233	-0.015	-0.0992	0.307	0.1366	-0.1074	-0.0197	-0.0656	-0.0692	-0.0088	0.087	0.01	-0.1	-0.0089	-0.0081	-0.1997	-0.1154	-0.1243	-0.1023	-0.0851	-0.0101	-0.0417	0.0276	0.0382	0.1036	-0.0788	-0.0569
Ush1c_HOM_tm1a	% change	NA	-0.047	-0.2801	0.0805	0.0081	0.0458	-0.0316	-0.074	0.0807	-0.0602	-0.1439	-0.098	-0.1304	-0.0218	0.0509	-0.0318	-0.3744	-0.1936	-0.0327	-0.0386	-0.0442	-0.1899	-0.1044	-0.0081	0.0107	-0.0091	-0.1096	0.0245	-0.0702	-0.0882	-0.0427	-0.1542	0.2623	0.1444	0.1477	-0.0348	0.1326	-0.0793	-0.0478	-0.0027
Ushbp1_HOM_tm1a	% change	NA	0.0355	-0.4089	0.0938	0.0361	-0.0317	-0.0629	0.0208	-0.0266	0.0082	0.1015	0.1403	0.3247	0.0109	0.0057	0.0433	-0.0724	0.2272	-0.0173	0.104	0.0271	0.0135	0.0295	-0.0567	0.0824	0.0845	0.0588	-0.041	-0.1836	-0.0395	-0.0523	0.0424	0.0255	-0.0265	0.1293	0.001	-0.0612	-0.005	0.0685	0.0129
Usp11_HEMI_tm1	% change	NA	-0.0007	0.0415	0.0577	-0.0031	0.0466	-0.0669	0.0298	0.0291	0.0193	0.0098	0.0026	-0.0284	-0.0013	-0.0405	-0.0052	0.0316	0.154	-0.0152	-0.0136	-0.0953	0.0678	0.0013	0.0661	-0.101	-0.037	-0.1389	0.0002	-0.0459	-0.0123	-0.1113	0.0826	0.0548	0.0619	0.0655	0.0826	0.0202	-0.0255	-0.0477	-0.0074
Usp13_HOM_tm1b	% change	NA																																								0.637055	-0.864841	-1.66224	0.983774	0.356022	-7.7302	-16.0203	52.0345
Usp15_HOM_tm1b	% change	NA																																								-6.20004	-2.9216	-7.30483	-0.395131	-1.68192	-1.32239	-10.9282	-67.1685
Usp19_HET_tm1b	% change	NA																																								4.84985	4.6321	-0.549367	3.49784	1.66413	-1.88982	0.726107	12.694
Usp20_HOM_tm1a	% change	NA	-0.0034	0.3774	-0.0298	-0.0069	-0.066	0.0162	0.0039	-0.1073	-0.0098	0.0764	0.002	-0.0456	-0.0345	-0.0487	0.0363	0.1409	0.0713	-0.1098	-0.0164	-0.0468	-0.0157	0.0589	0.0635	-0.0389	0.2046	-0.0413	0.0425	0.0539	-0.0468	0.0283	-0.0002	-0.0692	-0.0513	-0.0983	-0.0436	0.0356	0.0824	-0.0103	0.001
Usp21_HOM_tm1a	% change	NA	-0.0786	0.1474	-0.1018	-0.0687	-0.0679	-0.1985	-0.1362	-0.1695	-0.0727	-0.2229	-0.1458	-0.0518	-0.0312	-0.0944	-0.0508	0.3689	0.2499	-0.0699	-0.0124	0.0119	-0.1801	-0.0414	-0.0377	0.0164	-0.255	-0.0744	-0.0941	-0.1429	-0.1579	-0.1424	0.0494	-0.0668	-0.0205	-0.0723	-0.0888	0.0317	0.03	-0.0676	-0.0499
Usp22_HET_tm1a	% change	NA	0.0153	-0.1206	0.117	0.0359	0.0486	-0.0572	0.0085	0.0365	0.0125	-0.0062	-0.0738	0.0079	0.0491	0.0655	0.0501	0.1377	-0.1894	0.1187	0.0488	0.0429	-0.0554	-0.0159	0.0208	-0.0309	0.0925	0.2377	0.0503	0.0168	-0.0892	-0.0973	-0.0497	0.0672	0.0514	0.0379	-0.0568	0.0619	-0.0226	0.0046	0.0528
Usp24_HOM_tm1a	% change	NA	-0.0415	-0.4696	-0.0628	-0.044	-0.0242	-0.1002	-0.0151	-0.0873	-0.0073	-0.0023	-0.0645	0.0668	-0.0245	-0.0481	-0.1136	-0.5131	0.0128	-0.0826	-0.0129	-0.0661	-0.2557	-0.0799	-0.0746	-0.1263	-0.1578	-0.1183	-0.0829	-0.1832	-0.0645	-0.1482	-0.1102	-0.0438	-0.0126	0.0073	-0.0575	-0.0655	0.0077	-0.0932	-0.0725
Usp3_HET_tm1a	% change	NA	-0.03	-0.1658	0.0063	0.0118	-0.0035	-0.1137	-0.0614	0.0292	-0.1179	-0.0899	-0.0712	-0.031	-0.004	0.0286	0.0116	0.4107	0.0301	0.1362	0.1038	0.0604	-0.1338	-0.0409	-0.0759	0.0896	-0.178	0.1134	-0.0304	-0.1293	-0.0573	-0.0813	0.043	-0.0505	-0.037	-0.0513	-0.0993	-0.0257	-0.0747	0.0851	-0.0055
Usp30_HOM_tm2b	% change	NA	-0.0036	-0.3307	0.0915	0.0303	0.0217	0.0221	-0.0072	0.0883	-0.036	-0.1116	-0.0411	-0.0281	0.0206	-0.0238	0.0675	-0.3367	-0.0603	0.038	0.016	-0.0097	-0.0622	0.0545	-0.049	-0.1269	-0.0226	0.0621	-0.0533	-0.0234	0.0336	0.0073	-0.066	-0.003	0.008	0.017	-0.0105	-0.0663	-0.0666	0.1095	0.0982
Usp33_HOM_tm1a	% change	NA	-0.0476	1.6371	-0.0671	0.0198	-0.0156	0.0452	0.0381	-0.3214	0.0497	-0.002	-0.0597	0.0534	-0.0313	0.0448	0.0135	1.2581	0.5402	-0.0761	0.0201	0.0277	-0.1058	-0.0436	-0.0389	0.0382	-0.1285	0.0287	0.0026	-0.1089	0.1436	0.0385	0.0085	-0.0496	-0.0558	-0.1137	-0.1658	0.1787	0.1893	-0.0405	-0.0329
Usp37_HET_em1	% change	NA	0.0615	0.6026	-0.0102	-0.0374	0.0216	0.0557	-0.0223	-0.1592	0.112	0.0129	0.0124	0.181	-0.0225	0.0033	0.0721	0.3989	0.138	0.165	0.078	0.0722	0.0248	0.0805	-0.0032	0.079	-0.1526	0.0412	0.0513	-0.0414	-0.1831	0.1883	0.1319	0.0732	0.0184	0.0459	0.01	0.0612	0.0412	0.0843	0.0193
Usp42_HOM_tm2a	% change	NA	-0.0044	0.6642	-0.046	-0.0292	0.0091	-0.0636	-0.0417	-0.1332	-0.0844	0.0107	-0.0755	-0.0622	0.0146	-0.0014	-0.0931	0.2389	-0.3009	-0.0934	-0.0201	-0.0084	-0.035	-0.0589	0.0408	0.0611	-0.0199	-0.0065	-0.0796	-0.2181	-0.1038	-0.1973	-0.1131	0.0355	0.0684	-0.1277	0.1378	-0.0396	-0.0273	-0.1156	-0.0535
Usp44_HOM_tm1b	% change	NA																																								5.48594	1.11449	3.53014	2.2413	-2.34908	7.33906	8.20642	1.99956
Usp5_HET_tm1a	% change	NA	-0.1009	1.6526	-0.0962	-0.0703	-0.1094	-0.1444	0.025	-0.518	-0.0972	-0.1148	-0.0623	-0.1684	-0.0377	-0.0002	-0.0774	2.3785	0.1253	-0.1883	-0.0363	-0.1871	-0.001	0.0045	0.2374	0.1775	0.2606	-0.0913	-0.0693	-0.0888	-0.0834	-0.1529	0.0691	0.0385	-0.0327	-0.0145	0.0167	-0.0495	-0.0458	-0.0961	-0.0797
Usp51_HEMI_em1	% change	NA																																								-5.95585	-4.56387	-4.23643	-2.09238	4.50821	-2.45794	5.64487	51.9002
Vamp3_HOM_tm2b	% change	NA	-0.0702	0.2083	-0.1036	0.0062	-0.0966	-0.1248	-0.0055	-0.0491	-0.0108	-0.0433	-0.2259	-0.1309	-0.0217	-0.0205	-0.0799	0.3054	0.0252	-0.0399	-0.0297	-0.0231	-0.2732	-0.155	-0.183	-0.1819	-0.2742	0.0539	-0.1408	-0.176	-0.0274	-0.1105	-0.0553	-0.1405	-0.0726	-0.1468	-0.0783	-0.0041	-0.0676	-0.0354	-0.065
Vangl1_HET_tm1e	% change	NA	0.0518	0.5587	0.068	0.0117	0.0668	0.0925	-0.0015	-0.0164	0.1238	0.0732	-0.0236	-0.1061	0.0564	0.0117	-0.0047	0.4418	0.2568	0.1069	-0.0113	0.0618	0.108	NA	0.059	-0.2606	-0.4118	0.1332	-0.1572	-0.2352	0.0705	-0.0003	0.1424	-0.0308	-0.0497	-0.0839	-0.0475	0.0087	0.1105	0.0679	-0.0494
Virma_HET_tm1a	% change	NA	0.0024	0.7748	-0.0657	-0.012	-0.0166	-0.0859	-0.1017	-0.155	-0.1004	0.1605	0.0285	-0.0306	-0.0004	-0.0413	0.0339	1.1645	0.3902	-0.1597	-0.0424	-0.0718	0.0183	-0.008	0.1328	0.0112	0.3378	-0.1005	0.0511	-0.1059	0.0772	-0.072	0.1931	0.0884	0.0375	0.0966	0.0542	0.0511	0.0669	-0.0665	-0.0346
Vmn2r27_HOM_em1	% change	NA																																								-2.20507	-0.281957	-1.06794	-1.02566	0.949457	1.54208	1.21729	17.2901
Vpreb3_HOM_em1	% change	NA																																								5.18659	1.92681	0.971043	0.0277201	6.92648	5.7167	12.8618	54.4385
Vps13a_HOM_tm1b	% change	NA	0.0075	-0.0425	-0.0336	0.0095	-0.0116	-0.0213	0.035	-0.0379	0.046	0.0646	0.0874	-0.0677	-0.0132	-0.0537	-0.0203	0.0411	-0.0594	-0.0225	-0.0097	0.0372	-0.0579	-0.0286	-0.0457	0.0078	0.1773	-0.0568	-0.0698	-0.0641	0.0396	-0.0167	0.0165	-0.0799	-0.0448	-0.0578	-0.0328	0.0133	-0.0237	-0.0107	-0.0009
Vps33b_HET_tm1a	% change	NA	0.0349	-0.1952	0.0187	-0.0165	0.0075	0.007	-0.0262	0.0176	-0.0118	0.1246	0.0923	0.1158	-0.0012	-0.03	-0.0172	-0.0751	0.1172	-0.017	0.0291	-0.0503	0.07	0.0343	-0.0083	0.0332	-0.0597	-0.1193	-0.0363	-0.1912	0.0824	-0.0343	0.1273	-0.0169	0.0176	0.0131	0.0444	-0.0669	-0.0982	0.0149	-0.0167
Vps51_HET_tm1a	% change	NA	0.0304	-0.4848	-0.1373	0.0212	-0.1012	-0.151	0.0653	0.1209	-0.1111	0.2189	-0.0042	0.0616	-0.0169	-0.0562	-0.0423	-0.5409	-0.174	-0.0802	-0.0511	-0.0649	0.0165	0.0287	-0.0044	0.2007	-0.3239	0.1161	-0.1144	-0.1586	0.0212	-0.1431	-0.0109	-0.0928	-0.0478	-0.0446	-0.2348	0.0285	-0.0984	0.0242	0.0435
Vps53_HET_tm1a	% change	NA	0.1183	0.3943	-0.0007	0.0144	0.0775	0.1093	0.0278	-0.0987	0.1479	0.1645	-0.0138	0.1598	0.0494	-0.0287	0.0248	-0.0597	0.0294	0.038	0.0247	0.0093	0.0008	-0.0595	-0.0436	-0.1794	0.4149	0.032	-0.003	-0.0559	0.0025	0.0201	-0.0244	0.0618	0.0171	-0.0437	0.0598	0.0985	-0.0262	-0.0295	0.0421
Vps72_HET_tm1a	% change	NA	-0.016	-0.3345	0.0178	0.0048	0.0302	0.0224	0.0403	-0.0385	0.0783	0.0327	-0.0051	0.0502	-0.012	-0.0341	0.0351	-0.0601	-0.2149	0.0224	0.0292	0.043	-0.1557	-0.0714	0.0046	-0.1115	-0.1007	-0.0502	0.0428	-0.0185	-0.1114	0.0132	0.1077	0.1549	0.0657	0.0617	0.0886	0.0451	-0.0568	-0.0071	0.0087
Vrk1_HOM_em1	% change	NA																																								-0.965697	-0.724226	-2.01745	-0.939065	4.67533	-3.51302	-1.31909	47.6579
Vsig10_HOM_em1	% change	NA																																								8.17814	4.80131	8.31298	3.85902	3.08697	11.3035	14.4965	-8.34698
Vwa3a_HOM_tm1b	% change	NA	0.0027	0.7242	0.0106	0.0316	-0.0932	0.0794	0.0868	-0.1777	0.1605	-0.0448	-0.0149	-0.1706	-0.0325	-0.0273	0.0583	0.4122	0.0449	0.0316	-0.025	0.0333	-0.1141	-0.0075	-0.0181	-0.1608	0.0231	0.0355	0.02	-0.0362	-0.0752	0.0799	0.1143	0.0694	0.022	-0.0382	0.023	0.1122	0.0879	-0.0083	-0.001
Vwa5b1_HOM_tm1a	% change	NA	0.0242	-0.5084	0.128	0.0434	0.0986	0.0798	0.0156	0.1267	0.0817	-0.0346	-0.0154	-0.0714	0.0729	0.0382	0.0491	-0.3	-0.0971	0.0792	0.0381	0.0917	0.0644	0.058	-0.0653	0.046	-0.1413	0.1834	-0.0917	-0.0695	0.1156	-0.0427	0.0449	0.0523	-0.0156	0.0368	-0.0281	0.0064	0.1222	0.1032	0.0666
Wac_HET_tm1b	% change	NA																																								-4.77981	0.460471	-6.10206	-1.87149	0.22396	-15.3783	-13.4495	-10.6916
Washc2_HET_tm2b	% change	NA	0.0509	0.2274	0.0284	0.0378	-0.0332	0.0292	0.0219	-0.1102	0.0308	0.0114	0.0483	0.0365	0.0173	-0.0025	0.0298	0.9363	-0.0775	0.0713	0.0425	-0.0303	-0.0676	0.065	0.0417	-0.1183	-0.0228	0.0378	-0.0153	-0.0599	0.0728	0.065	-0.0381	-0.0556	-0.0828	-0.0684	-0.0204	-0.0055	0.0136	0.0901	NA
Wbp2_HOM_tm1a	% change	NA	-0.132	-0.349	-0.023	-0.002	-0.0277	-0.0411	-0.0093	0.126	-0.1389	-0.2564	-0.0731	0.0147	-0.0997	-0.0675	-0.1168	-0.2043	0.0304	0.0565	-0.0168	0.0136	-0.171	-0.0273	-0.0891	0.2007	0.339	-0.0891	-0.1085	0.1054	-0.0082	-0.1256	-0.3247	-0.1778	-0.1121	-0.085	-0.0663	-0.1007	-0.1024	-0.1349	-0.0992
Wdr37_HOM_tm1a	% change	NA	0.0444	0.0716	0.0424	0.0363	0.0301	0.1494	0.1107	0.0194	0.1774	0.0331	-0.0899	0.0391	0.0345	0.0466	0.0191	-0.047	0.0942	0.082	-0.0074	0.0046	0.1161	0.0939	0.046	-0.0844	0.0932	0.008	0.0421	-0.1613	-0.0757	-0.0061	0.0497	-0.012	0.0144	-0.0093	0.0409	0.042	-0.0396	0.0865	0.0134
Wdr89_HOM_tm1a	% change	NA	-0.0136	-0.2654	-0.046	-0.026	0.0178	0.0375	-0.0281	-0.0537	0.0405	-0.0314	-0.1122	-0.0239	0.007	-0.0002	-0.0504	-0.2569	-0.3224	0.0095	0.0519	0.0208	-0.2367	-0.0512	-0.2056	-0.2584	-0.0505	-0.1534	-0.0212	-0.0244	-0.0635	0.0291	-0.0789	-0.1427	-0.0937	-0.0938	-0.1277	-0.123	-0.0138	0.0309	-0.0088
Wdtc1_HOM_tm1a	% change	NA	-0.0312	-0.098	-0.1072	-0.0312	-0.0606	-0.0438	0.0142	-0.1455	0.0098	0.0488	-0.0827	-0.0254	-0.0075	-0.0301	0.0235	-0.2287	0.0654	-0.0533	0.0028	-0.0501	0.0085	-0.0109	0.08	0.0724	-0.0532	0.1922	-0.1107	-0.0911	-0.1409	-0.1125	0.2149	0.1847	0.1174	0.0879	0.1246	0.0726	0.0121	-0.0431	0.0606
Wfdc18_HOM_tm1a	% change	NA	0.027	0.1289	-0.1018	-0.0855	0.0087	0.1022	0.0479	-0.1127	0.2143	0.0439	0.0571	0.2117	0.0447	0.0132	0.0025	0.2458	0.0495	0.1771	0.0058	0.0355	-0.0055	-0.0248	0.0365	-0.116	-0.0192	-0.0399	0.0268	0.0686	0.0088	0.042	-0.2365	-0.0992	-0.0361	-0.0972	-0.0831	-0.0138	-0.0293	-0.0207	0.0518
Wfikkn2_HOM_tm1b	% change	NA																																								8.51672	2.35735	5.48478	4.92224	3.22637	-10.6807	-7.30639	35.3578
Wnt16_HET_tm2b	% change	NA	0.0196	0.2724	0.0084	-0.0058	0.0154	0.0243	0.0629	-0.0399	0.0683	0.0392	-0.0219	-0.0111	0.0207	0.0084	0.0035	-0.1995	0.0113	-0.0153	0.0045	0.0118	0.0488	0.014	0.115	-0.1241	-0.0635	0.0349	-0.0575	-0.0167	0.0588	-0.0089	-0.0053	0.0836	0.0859	0.0844	-0.0299	-0.0277	0.0712	-0.0148	0.0616
Wnt3_HET_tm2a	% change	NA	0.0274	-0.4804	0.0541	0.0341	NA	-0.0081	-0.0334	-0.0017	-0.0318	0.0033	-0.0336	0.3685	0.0101	-0.0029	-0.0217	0.0011	-0.0563	0.0855	-0.0135	0.0631	-0.0759	-0.0493	-0.1023	-0.1278	0.1959	0.0243	-0.0187	-0.2173	-0.162	-0.0255	-0.1825	-0.0483	-0.0455	-0.0071	-0.0386	-0.0428	-0.0007	0.0815	0.0276
Wrap53_HET_tm1b	% change	NA	-0.0596	-0.2159	0.0123	0.0064	0.0157	-0.0067	-0.0339	0.0012	0.0049	-0.0434	-0.0452	-0.1252	-0.0099	0.0007	0.0147	0.02	0.0578	-0.0259	-0.0089	0.0273	-0.0281	0.0332	0.1355	0.1078	-0.0935	0.0064	0.0186	-0.0733	-0.035	0.0165	0.0673	0.0569	0.0366	0.0244	NA	0.0115	0.0227	-0.027	0.0061
Xbp1_HET_tm1a	% change	NA	0.0356	-0.1098	0.0156	0.0409	-0.0075	0.0451	0.0075	0.0567	0.0325	0.1379	-0.0772	-0.072	0.0277	-0.0162	0.008	0.3893	0.0785	-0.0685	-0.0231	-0.0398	-0.0865	0.0173	-0.0388	0.0702	-0.0139	-0.0143	-0.0041	0.0145	-0.0135	0.0698	0.0696	-0.0626	-0.0601	-0.0328	-0.0449	-0.018	0.0589	-0.0392	-0.049
Xkrx_HEMI_tm1b	% change	NA	-0.015	0.1861	-0.0316	-0.0238	0.0096	-0.0529	-0.0069	-0.0821	0.044	-0.0318	-0.0344	-0.0837	0.0124	-0.0419	-0.0427	-0.181	-0.092	0.0168	0.0122	0.0475	0.0098	0.0327	0.0375	-0.0681	-0.2289	-0.007	-0.0433	-0.1001	0.0935	-0.0108	-0.0702	-0.1032	-0.0605	-0.0822	-0.0456	-0.0082	0.0101	0.0232	0.0024
Xndc1_HOM_tm1a	% change	NA	0.0045	-0.0785	-0.0421	-0.0265	-0.0179	-0.0614	-0.0689	-0.1257	-0.0635	-0.0693	0.0026	-0.0787	0.032	0.0022	0.0302	-0.0913	-0.0326	0.0304	-0.024	-0.0547	-0.035	-0.0211	-0.0412	-0.1109	0.0418	-0.0018	-0.0004	-0.1464	-0.0034	0.0176	-0.0783	-0.0032	0.0044	-0.0697	0.0003	-0.0196	0.0353	0.0348	0.0092
Xpnpep1_HET_tm1a	% change	NA	-0.0222	0.2017	-0.009	-0.0014	0.0161	0.0431	0.0011	0.006	-0.0171	0.0648	0.0307	0.0366	-0.0117	-0.0332	-0.0347	0.0533	0.1471	-0.0446	0.0256	-0.0521	0.0786	0.0635	0.1465	0.3185	0.2663	-0.1104	0.0285	0.0303	-0.0544	-0.0157	0.1658	0.0556	0.0754	0.0959	0.0352	-0.0361	-0.1013	-0.0746	-0.0453
Xpnpep1_HOM_tm1a	% change	NA	0.0086	-0.27	0.0471	0.0115	0.0713	-0.0059	-0.0357	-0.0781	0.1285	0.0248	-0.077	0.0317	0.0108	0.03	0.0609	-0.5411	-0.0121	0.0331	-0.0212	0.0242	-0.0844	0.017	0.0389	0.1145	-0.192	0.1592	0.0809	-0.1715	0.1608	-0.0046	0.2836	0.0638	0.0374	0.0314	0.0192	0.0449	-0.0286	0.0421	-0.0358
Xxylt1_HOM_tm1a	% change	NA	0.0198	0.5565	0.0034	0.0055	-0.024	-0.1055	0.076	-0.2334	0.0217	0.1038	0.0742	0.3871	0.0003	-0.0122	0.0215	0.0756	0.0952	-0.0104	-0.0637	-0.0779	-0.1642	-0.0531	-0.0265	0.0651	0.3769	0.1707	0.074	-0.0766	0.0318	-0.0558	0.1266	0.1335	0.1045	0.1158	0.0173	0.062	-0.0832	-0.0354	-0.0251
Ydjc_HOM_tm1	% change	NA	0.0251	0.6735	-0.0464	-0.0421	0.0073	-0.1036	0.0887	-0.2857	0.001	0.1358	0.0633	0.1168	-0.0143	0.0055	0.044	0.3652	0.4298	0.1573	0.0568	0.0004	0.119	0.0452	0.0562	0.1164	-0.0831	-0.0579	0.0448	0.0333	0.163	-0.0043	0.1596	0.1342	0.0679	0.1647	0.1236	0.0702	0.1309	-0.008	-0.019
Yipf7_HOM_tm1e	% change	NA	0.0359	0.0177	0.046	0.0526	0.0188	0.0871	0.0585	0.0775	0.0598	0.1878	0.0133	0.1308	0.0177	0.038	0.0484	-0.167	-0.0948	-0.0277	-0.0552	0.0354	-0.037	-0.0179	0.0271	-0.1455	-0.1112	0.0836	0.022	0.0734	0.2078	0.0134	-0.0437	0.0361	0.0026	0.03	0.02	0.0453	0.1469	-0.0128	0.0214
Ypel4_HOM_tm1a	% change	NA	0.031	0.1592	-0.0388	-0.0076	-0.0494	0.0227	0.0131	-0.0437	0.0625	0.0441	-0.0126	-0.0792	-0.0167	0.028	0.0017	-0.0548	-0.1592	-0.1082	-0.0489	-0.075	-0.1043	-0.015	0.0386	0.0725	0.0556	-0.039	-0.046	-0.006	-0.0571	-0.0017	-0.0328	0.0005	-0.0313	-0.0292	-0.0735	0.0542	0.0307	-0.0383	-0.0396
Zbed5_HOM_tm1b	% change	NA	-0.0398	-0.0423	-0.1066	-0.0377	-0.0623	-0.0202	0.0648	-0.0218	0.0108	-0.0271	0.0302	-0.143	-0.0359	-0.0329	-0.0004	-0.1732	-0.0977	-0.0504	-0.0238	-0.0507	-0.1466	-0.0083	-0.0736	-0.1052	-0.0797	-0.0637	-0.0222	0.0237	0.0417	0.0619	-0.009	-0.0132	-0.0145	-0.0315	-0.0006	-0.0769	0.0413	-0.0164	-0.0234
Zc3h14_HOM_tm1a	% change	NA																																								-4.64046	-0.332947	-2.03923	-4.26195	-2.11378	-4.62629	-9.86308	3.94155
Zc3hc1_HET_tm1a	% change	NA	NA	NA	NA	NA	NA	NA	NA	NA	NA	NA	NA	NA	NA	NA	-0.0146	0.213	-0.1555	-0.0073	0.0003	-0.0538	-0.0661	0.0265	0.044	0.0547	-0.1458	-0.088	0.0043	-0.1015	-0.071	0.0219	0.0536	0.0029	-0.0244	-0.0089	0.003	0.0629	-0.0093	0.0244	0.0365
Zc3hc1_HOM_tm1a	% change	NA	NA	NA	NA	NA	NA	NA	NA	NA	NA	NA	NA	NA	NA	NA	-0.0641	-0.6675	0.0421	0.0834	0.0278	-0.0275	-0.0497	-0.0697	-0.012	0.0465	0.1275	0.0472	0.0403	-0.1003	-0.0428	-0.0531	0.0776	-0.0328	0.0188	-0.0503	0.0409	-0.0416	0.0071	-0.0881	-0.0381
Zcchc11_HOM_tm1a	% change	NA																																								-5.03979	-1.71681	-6.72523	-2.20725	1.73539	-5.14321	-12.5771	-7.81887
Zcchc14_HET_tm1a	% change	NA	0.0351	-0.0527	-0.0185	0.0059	-0.0336	0.0232	-0.0434	-0.0182	0.0377	0.1793	0.0398	0.0692	0.0011	-0.0352	0.0331	0.2575	0.3996	-0.0559	0.0091	-0.0455	-0.0645	0.0241	0.0402	0.0632	-0.1797	-0.0151	0.0448	-0.0314	0.0764	0.0116	0.065	0.0579	0.0072	0.0204	-0.0007	0.0725	0.0623	-0.044	-0.0252
Zfp106_HET_tm1a	% change	NA	-0.0585	-0.4826	-0.0432	-0.0064	0.0073	-0.0546	-0.0621	0.0485	-0.03	0.0343	-0.2265	-0.1138	-0.0795	0.004	-0.0616	-0.1632	0.0468	-0.1017	-0.026	-0.0541	-0.0928	-0.0054	-0.1107	-0.1332	-0.2205	-0.1392	-0.1347	0.0153	-0.0132	-0.0403	0.0186	-0.1036	0.0096	0.0293	0.0078	-0.1283	-0.026	-0.0658	-0.0505
Zfp182_HEMI_tm1a	% change	NA	0.0183	-0.303	-0.0237	-0.0092	0.0088	-0.0269	0.0608	0.1677	-0.1103	0.0384	0.011	0.144	0.0224	-0.0155	-0.0346	-0.0076	-0.1956	0.0011	0.0211	0.0382	-0.0563	-0.0003	0.0433	-0.0569	-0.1755	0.1023	-0.0525	-0.1874	-0.0515	-0.093	-0.1344	-0.0956	-0.103	-0.1408	0.039	-0.0615	-0.0088	0.0162	0.0023
Zfp182_HEMI_tm1b	% change	NA	-0.0145	-0.1516	0.0828	0.0374	0.028	0.0225	0.0838	0.1127	0.0306	0.0409	-0.0672	0.0467	0.0121	0.0061	-0.0171	-0.3398	-0.1563	-0.0158	-0.0013	-0.0807	-0.0811	-0.0132	0.0141	-0.1081	-0.1445	0.0215	-0.0423	0.0003	-0.001	-0.0397	-0.0347	-0.0473	-0.0181	-0.0942	0.1463	0.0443	-0.0591	-0.0261	0.0103
Zfp239_HOM_tm1b	% change	NA	-0.0159	0.0423	-0.0101	-0.0293	-0.0047	-0.0478	0.0206	-0.0388	0.0891	0.0791	-0.0114	0.0019	0.0058	-0.022	0.0273	-0.4975	-0.108	0.0434	-0.0044	0.0497	-0.0526	-0.0618	0.0367	-0.0389	-0.0458	0.096	-0.0316	0.0667	0.0316	0.0015	-0.0736	0.0094	0.0383	-0.0935	0.1542	-0.0651	-0.0761	0.0203	0.0041
Zfp266_HOM_tm1b	% change	NA	-0.0143	0.4377	-0.0657	-0.0128	-0.0904	0.0306	0.0334	-0.1026	0.1362	-0.0492	-0.0101	-0.2246	-0.0318	-0.0463	0.0289	0.4387	0.1023	0.0236	0.0029	0.0269	0.0186	0.0198	-0.0364	-0.0354	-0.2115	-0.073	-0.0069	0.0208	0.0525	0.0796	-0.06	-0.1322	-0.0958	-0.1339	-0.0422	-0.0183	0.137	0.0786	0.0104
Zfp287_HOM_tm1b	% change	NA	-0.0033	-0.0403	-0.0097	0.0023	0.0444	-0.0315	0.0391	-0.031	-0.0063	0.0029	-0.0367	0.0114	0.0169	0.0038	-0.0096	-0.1464	-0.1485	0.0028	0.0194	0.0011	-0.0898	-0.0396	0.0007	0.0389	0.0208	-0.0376	0.0053	0.2243	0.1543	0.0289	0.0504	0.0028	0.0326	-0.0399	-0.0755	0.0509	0.0222	-0.0685	-0.0356
Zfp341_HOM_tm1a	% change	NA	-0.0685	-0.0293	-0.0214	-0.0281	-0.0041	-0.0226	-0.046	-0.1134	0.0037	-0.0941	-0.0391	-0.0955	-0.0227	-0.0375	-0.0064	0.3588	0.0961	0.1013	-0.013	0.0475	-0.0521	0.0017	NA	-0.0757	-0.2572	0.0635	-0.0898	-0.2458	-0.1648	0.0421	0.0454	-0.0665	-0.082	-0.1168	-0.0559	-0.0443	-0.1154	0.0618	-0.0513
Zfp365_HOM_tm1a	% change	NA	-0.027	-0.2885	0.0701	0.0118	-0.0423	0.0127	-0.0075	0.0861	-0.1084	-0.0943	-0.1609	-0.081	-0.0128	0.021	-0.0556	-0.6454	-0.2362	-0.0129	-0.0134	0.0154	-0.1429	-0.0772	-0.1337	-0.276	-0.1984	-0.1008	-0.0877	-0.0786	-0.0138	-0.0784	-0.0325	0.0027	0.0194	0.005	-0.1661	0.0201	-0.0015	-0.0104	0.011
Zfp408_HOM_tm1b	% change	NA	0.037	-0.2262	-0.0053	-0.0157	0.0215	0.0837	0.0392	0.0486	0.0797	0.0866	-0.0071	-0.0409	-0.0074	0.018	0.095	-0.1328	0.1222	0.0352	0.02	0.0289	0.1302	0.1256	0.1813	0.2125	0.2726	0.0808	0.0657	0.0488	0.0931	0.1865	0.0318	0.1116	0.0682	0.0347	0.0527	0.0533	0.1003	0.0485	0.0763
Zfp54_HOM_em1	% change	NA																																								-1.88713	2.00566	-3.71117	-1.7928	0.686536	1.06491	2.65393	3.26966
Zfp616_HOM_tm1b	% change	NA	0.0081	-0.1706	0.0235	0.0295	-0.0385	-0.062	0.075	0.0055	-0.0161	-0.0103	-0.048	0.0509	0.0094	0.0447	-0.086	-0.4178	-0.1357	-0.0544	0.0097	-0.0567	-0.0935	-0.0419	-0.0283	-0.0368	-0.0985	-0.0214	-0.0735	-0.0831	-0.017	-0.0518	-0.1889	-0.1304	-0.0746	-0.1469	-0.1167	-0.0403	0.0311	-0.032	-0.0167
Zfp658_HOM_tm1b	% change	NA	0.0221	-0.2688	0.005	0.0113	0.0066	0.0256	0.0188	0.0705	0.0251	0.0309	-0.0612	0.0062	0.0431	0.0262	-0.0192	-0.3865	-0.3261	0.0008	0.0509	-0.0034	-0.1071	-0.0239	-0.0796	-0.102	-0.0029	0.2324	0.0276	-0.0972	0.0281	0.0433	-0.1365	-0.0896	-0.051	-0.0805	0.0219	0.0251	0.1173	0.0429	0.0075
Zfp664_HOM_tm1b	% change	NA																																								-4.18744	2.43871	-8.56449	-3.573	-3.12631	-6.16951	-5.86683	-5.60026
Zfp719_HOM_tm1a	% change	NA	0.0824	-0.3305	0.0277	0.0207	-0.002	0.0246	0.0383	0.1246	0.058	0.1343	-0.0447	-0.0357	0.0173	-0.0545	-0.0507	-0.1997	-0.0565	-0.0195	-0.0144	0.0036	-0.1195	-0.0702	-0.0974	-0.2262	-0.2465	0.1276	-0.0849	-0.1274	0.0271	-0.1265	-0.1183	-0.1298	-0.0441	-0.1122	-0.0753	-0.0471	0.0712	0.0111	-0.0719
Zfp719_HOM_tm1b	% change	NA	-0.0407	0.4286	-0.0396	-0.0396	-0.1193	-0.1512	0.0172	-0.1361	-0.0885	0.0357	-0.0044	0.0585	-0.0599	-0.087	-0.0288	-0.0336	0.0968	0.1491	0.0332	-0.0119	0.1225	-0.0382	-0.0314	0.0601	-0.021	-0.0437	0.0096	-0.0656	-0.0294	-0.1174	0.1141	-0.0549	-0.0112	-0.0325	-0.07	-0.0149	0.0445	-0.0093	-0.0305
Zfp748_HOM_em1	% change	NA																																								-4.37835	-3.21138	-3.15933	-1.54506	6.11189	-4.5292	-4.39505	2.58329
Zfp763_HOM_em2	% change	NA	0.0334	0.0553	0.0489	0.0123	0.0243	-0.0046	0.0093	-0.0074	0.0442	-0.1318	-0.1884	0.0844	0.0357	-0.0072	0.057	-0.0211	-0.1569	0.174	0.0055	0.1153	-0.0701	0.0889	0.037	0.059	-0.0691	0.2102	-0.1156	-0.0926	-0.0276	0.0042	-0.0171	-0.0689	-0.0411	-0.0421	0.0031	-0.0459	0.0156	0.125	0.0811
Zfp791_HOM_tm1a	% change	NA	0.0323	0.6566	-0.0567	0.0022	-0.0574	-0.1407	-0.0111	-0.0405	-0.0409	0.1482	0.0762	0.0466	-0.0297	-0.0091	-0.0036	0.37	0.1455	0.0866	0.0782	-0.0431	0.0119	0.012	-0.0976	-0.0321	-0.153	0.2557	0.0003	0.1057	0.1406	-0.0267	0.0603	-0.0312	-0.0122	0.0086	-0.1275	0.0321	-0.0677	-0.0181	0.0421
Zfp84_HOM_tm1b	% change	NA	-0.0209	0.2674	-0.0752	-0.0049	-0.0574	-0.1242	-0.0127	-0.1103	0.0126	-0.0941	-0.0473	-0.0553	-0.0329	-0.0461	-0.0277	0.1824	-0.0886	-0.0141	-0.0275	0.0413	-0.1678	-0.0443	-0.0674	0.0261	0.0299	0.0473	-0.0101	-0.0897	0.0294	-0.0344	-0.1151	-0.1539	-0.1039	-0.1062	-0.0376	-0.119	-0.0974	-0.0445	-0.0604
Zfp879_HOM_tm2b	% change	NA	-0.0301	0.2088	0.0495	0.011	0.0085	0.074	-0.0008	-0.1265	0.0556	-0.0967	-0.0154	-0.0485	-0.0153	-0.0083	-0.007	0.148	-0.1286	0.0575	-0.012	-0.0279	-0.0402	0.0277	-0.011	-0.0952	-0.0573	0.0102	-0.0492	-0.0781	-0.03	0.0564	-0.0216	-0.0174	-0.0041	-0.0338	-0.0081	0.048	0.1347	0.015	-0.0103
Zfyve28_HOM_tm1b	% change	NA	-0.0985	-0.3688	-0.061	-0.0225	-0.0422	-0.1105	-0.0493	0.2114	-0.1243	-0.1699	-0.1648	-0.1255	-0.0146	-0.0188	-0.0992	-0.278	-0.1706	-0.141	-0.052	-0.0874	-0.1732	-0.0964	0.0224	0.0782	-0.0973	-0.2486	-0.0897	-0.1641	-0.0966	-0.119	0.1005	0.0546	0.0814	0.0996	0.0666	-0.0449	-0.0453	-0.1146	-0.0462
Zkscan14_HET_tm1a	% change	NA	0.1256	-0.0376	0.0873	0.0569	0.0739	0.1576	0.0556	0.0814	0.0943	0.0919	0.1201	0.0423	0.0571	0.0131	0.0674	0.1615	0.3309	0.0405	0.0532	0.0507	0.1574	0.091	0.081	-0.0819	-0.2358	0.2033	0.0813	-0.0373	0.0883	0.0563	0.0592	0.1087	0.0792	0.1505	-0.0471	0.143	-0.0072	-0.0141	0.0566
Zkscan17_HET_tm1b	% change	NA	0.0222	-0.084	0.0526	0.0296	0.0249	0.022	-0.0255	0.0049	-0.008	0.1081	0.1126	0.1522	-0.0234	-0.0376	0.0553	-0.0309	0.4161	0.1709	0.0596	0.0197	0.1708	0.0325	0.0288	0.0035	-0.0186	-0.0638	0.0585	-0.1915	0.0284	-0.014	0.18	0.0311	0.0692	0.0794	0.0049	-0.0672	-0.084	0.0112	0.0498
Zmynd11_HET_em1	% change	NA																																								3.70698	2.52342	3.5521	2.52741	1.62283	0.313603	3.94713	41.2389
Zmynd8_HET_tm1a	% change	NA	-0.0506	0.0317	-0.0363	0.0014	-0.0356	-0.0992	0.0141	-0.1354	0.0027	-0.0365	-0.116	0.0854	-0.0632	-0.0107	-0.08	0.2422	0.1163	-0.0963	-0.0354	-0.0296	-0.1985	-0.066	-0.2062	-0.2163	-0.3309	0.1428	-0.0397	-0.2503	0.0436	-0.0038	-0.0041	-0.1419	-0.1356	-0.1312	0.016	-0.0305	0.0232	-0.0058	-0.0146
Zp1_HOM_tm1a	% change	NA	-0.0485	-0.1907	-0.0189	-0.0189	0.0014	-0.0528	0.0109	0.0472	0.0314	-0.113	0.0046	-0.0645	0.0009	-0.0178	-0.0337	0.0042	-0.1604	-0.0189	-0.0357	0.0356	-0.0131	-0.0395	-0.0622	-0.0685	0.2311	0.1838	-0.0521	-0.0101	-0.0423	-0.044	-0.0319	-0.0112	-0.0274	0.0053	-0.0973	0.0136	0.029	0.0431	0.0772
Zranb1_HOM_tm1a	% change	NA	-0.0573	0.0867	-0.052	-0.0192	-0.0342	-0.0838	-0.0009	-0.0267	-0.0798	-0.0772	0.0306	-0.2163	-0.0423	-0.039	-0.0511	0.104	0.3195	0.0176	-0.0211	-0.0262	0.1025	0.0714	-0.0008	0.0243	-0.0927	-0.1774	-0.0674	-0.1145	-0.1172	-0.0696	0.0828	-0.185	-0.057	-0.0824	-0.0212	-0.1427	-0.0601	-0.0408	-0.0543
Zscan10_HET_tm2a	% change	NA	-0.0285	0.2429	-0.0174	-0.0122	-0.0106	-0.1392	0.0105	-0.3057	-0.0185	0.0051	-0.0064	0.0572	0.0003	-0.0082	-0.0217	0.3928	-0.1445	0.0019	0.0142	-0.0016	-0.1647	-0.0226	-0.0188	0.043	0.2528	-0.1873	-0.0381	0.0136	0.0021	-0.0105	0.221	0.0508	0.0169	0.0238	-0.0389	-0.0107	-0.0193	-0.0197	-0.0521
Zscan2_HOM_tm1a	% change	NA	0.0184	0.0867	-0.0617	-0.0071	-0.03	-0.0394	-0.0534	0.0378	0.0316	-0.0126	-0.0345	-0.176	0.0159	0.0248	0.0423	0.1626	0.0682	0.0124	0.058	0.0143	0.0395	0.0543	0.0066	0.0045	0.0748	0.0045	0.0242	-0.0141	0.0023	-0.0498	-0.0741	-0.0328	0.0005	-0.0191	-0.1419	-0.0073	0.0746	0.0093	-0.0275
(Cfh-ZI)_HOM_NA	BH-p	0.15																																								0.673303	0.763149	0.512219	0.777149	0.692244	0.88132	0.939688	0.881138
1110059G10Rik_HOM_tm1a	BH-p	0.15	0.976937	0.697199	0.959527	0.603027	0.961566	0.708249	0.999652	0.400711	0.716542	0.974508	0.584465	0.979782	0.901636	0.917366	0.444355	0.927275	0.669077	0.37713	0.961568	0.3452	0.989704	0.962732	0.871526	0.999561	0.856298	0.974533	0.141627	0.563411	0.84037	0.227551	0.996313	0.849652	0.958458	0.928406	0.852283	0.79172	0.4915	0.177858	0.805854
1500011B03Rik_HOM_tm2	BH-p	1	0.811738	0.679399	0.776904	0.873995	0.774633	0.906533	0.996313	0.816655	0.909713	0.997	0.92652	0.976005	0.759503	0.879019	0.688593	0.97701	0.758327	0.824424	0.974132	0.816655	0.933957	0.958889	0.964045	0.921821	0.998882	0.857733	0.805671	0.99107	0.981029	0.96688	0.873807	0.866	0.880048	0.819966	0.947785	0.938039	0.999796	0.686864	0.866802
1700001C02Rik_HOM_tm1a	BH-p	1	0.994104	0.815125	0.99107	0.941886	0.995519	0.975803	0.974613	0.86873	0.976005	0.893215	0.994104	0.855768	0.99904	0.952805	0.980086	0.974613	0.978219	0.836976	0.917205	0.818006	0.999707	0.982251	0.6806	0.882747	0.843778	0.99904	0.992034	0.937551	0.895882	0.82642	0.992034	0.589593	0.469249	0.635299	0.41543	0.892714	0.954843	0.805862	0.927275
1700007K13Rik_HOM_tm2b	BH-p	1	0.992557	0.996313	0.86143	0.906581	0.948115	0.957463	0.895882	0.948762	0.989239	0.7424	0.940477	0.900342	0.997	0.99107	0.931258	0.974613	0.937051	0.857502	0.995831	0.979782	0.996313	0.791728	0.997755	0.880796	0.989704	0.916684	0.965528	0.927718	0.99107	0.997791	0.982912	0.892427	0.96688	0.998652	0.957356	0.946343	0.998652	0.974057	0.998977
1700008O03Rik_HOM_tm1a	BH-p	1	0.908323	0.992557	0.937648	0.632066	0.996004	0.879019	0.89998	0.996609	0.823026	0.752163	0.894363	0.950995	0.975397	0.967662	0.895882	0.943613	0.774633	0.620253	0.976481	0.946697	0.995127	0.832617	0.988116	0.641903	0.93665	0.83301	0.577256	0.975397	0.950221	0.558003	0.999665	0.720046	0.710486	0.79407	0.882012	0.900719	0.715732	0.880332	0.992736
1700024P04Rik_HOM_tm1b	BH-p	1	0.70803	0.806706	0.827775	0.884463	0.859413	0.919357	0.965979	0.904069	0.988696	0.520924	0.348139	0.980964	0.999561	0.972247	0.971045	0.877464	0.856223	0.669077	0.919357	0.973428	0.997167	0.832617	0.262637	0.553534	0.520924	0.71916	0.514272	0.618173	0.861942	0.985943	0.795106	0.774004	0.935792	0.776988	0.937671	0.81986	0.810983	0.806819	0.933657
1700029H14Rik_HOM_tm2b	BH-p	1	0.900719	0.988105	0.895946	0.942107	0.997	0.940939	0.911947	NA	0.82819	0.76796	0.992638	0.794556	0.998652	0.631361	0.970702	0.960482	0.955555	0.931387	0.988105	0.952323	0.999665	0.996612	0.969602	0.846857	0.759503	0.959527	0.819966	0.944262	0.794691	0.976711	0.825695	0.99904	0.964883	0.805302	0.969178	0.989704	0.743	0.99904	0.988116
1700034J05Rik_HOM_tm1a	BH-p	1	0.851339	0.93953	0.884368	0.993303	0.877464	0.810081	0.923136	0.951815	0.836344	0.999561	0.842144	0.854434	0.807945	0.910071	0.842103	0.868302	0.844544	0.956307	0.903152	0.760871	0.997681	0.842608	0.880392	0.996313	0.974533	0.996313	0.940193	0.964482	0.943613	0.954843	0.983583	0.977222	0.990232	0.927804	0.996313	0.926237	0.95018	0.879019	0.99107
1700067K01Rik_HET_tm2a	BH-p	1	0.992034	0.940939	0.996993	0.903612	0.864719	0.992034	0.948762	0.80143	0.807945	0.213151	0.758327	0.999665	0.994694	0.892886	0.963012	0.996993	0.934845	0.877464	0.860831	0.999561	0.992736	0.997	0.968384	0.835094	0.990488	0.996313	0.910466	0.971045	0.992557	0.998452	0.884066	0.946697	0.851331	0.954849	0.866303	0.91688	0.869291	0.989704	0.971145
1700123O20Rik_HOM_tm1a	BH-p	0.05	0.96688	0.825656	0.916538	0.867112	0.965342	0.338009	0.0491151	0.99107	0.101633	0.932141	0.996466	0.862154	0.713876	0.511241	0.593498	0.951087	0.935687	0.798898	0.871968	0.888784	0.99107	0.989704	0.995176	0.862908	0.944709	0.400711	0.99904	0.805945	0.569702	0.897668	0.27729	0.514272	0.438066	0.698135	0.996313	0.921229	0.992034	0.971145	0.348139
1810043G02Rik_HOM_tm1b	BH-p	0.15																																								0.499648	0.499648	0.63977	0.637145	0.986696	0.266886	0.63115	0.224057
2010300C02Rik_HOM_tm1b	BH-p	1	0.915438	0.973428	0.995732	0.899691	0.892803	0.999665	0.996313	0.801227	0.967248	0.854282	0.971715	0.622239	0.776904	0.997	0.790284	0.998652	0.990488	0.971045	0.965847	0.989704	0.997704	0.96582	0.976005	0.939049	0.992034	0.99107	0.919485	0.997759	0.906331	0.892714	0.999665	0.83301	0.948157	0.83301	0.978219	0.940282	0.796868	0.939669	0.940339
2210016L21Rik_HOM_tm1a	BH-p	1	NA	NA	NA	NA	NA	NA	NA	NA	NA	NA	NA	NA	NA	NA	0.888665	0.948157	0.973428	0.999665	0.816655	0.776904	0.999665	0.776113	0.851168	0.989704	0.851339	0.921408	0.722773	0.992034	0.770543	0.654308	0.929613	0.992736	0.880087	0.840118	0.848026	0.996313	0.808655	0.900103	0.99107
2310007B03Rik_HOM_tm1a	BH-p	1	NA	NA	NA	NA	NA	NA	NA	NA	NA	NA	NA	NA	NA	NA	0.824262	0.975803	0.968409	0.973051	0.99904	0.92529	0.971045	0.93665	0.966576	0.799866	0.772064	0.940939	0.881596	0.965756	0.959527	0.948762	0.974934	0.857056	0.896969	0.848198	0.998452	0.940939	0.959527	0.996313	0.992062
2310057J18Rik_HOM_tm1a	BH-p	1	0.965979	0.988116	0.976005	0.970929	0.952854	0.656189	0.854434	0.825144	0.994104	0.997005	0.764291	0.924316	0.584682	0.989307	0.998016	0.774633	0.862536	0.947715	0.809669	0.996181	0.988105	0.917662	0.880882	0.960392	0.843778	0.994104	0.606554	0.988105	0.812183	0.963012	0.959363	0.997755	0.992034	0.956875	0.872899	0.88441	0.96096	0.989029	0.699944
2610318N02Rik_HOM_tm1b	BH-p	1	0.979782	0.736683	0.999652	0.996313	0.922285	0.953929	0.561306	0.669077	0.898971	0.553534	0.776113	0.851339	0.967453	0.916684	0.475801	0.899193	0.790537	0.858292	0.93953	0.880796	0.989704	0.922285	0.35038	0.758615	0.872743	0.842103	0.752163	0.99904	0.927132	0.939705	0.984425	0.254588	0.270111	0.910071	0.998977	0.596889	0.521656	0.926237	0.735983
2610509F24Rik_HOM_tm1.1	BH-p	1																																								0.869945	0.986696	0.916468	0.578601	0.63977	0.976045	0.837359	0.986696
2810001G20Rik_HOM_tm1.1	BH-p	0.05																																								0.28565	0.450546	0.405696	0.256764	0.115673	0.672205	0.914726	0.911872
2810468N07Rik_HOM_tm1.1	BH-p	1																																								0.986696	0.959204	0.930134	0.986696	0.978979	0.986696	0.821464	0.938184
3110001I22Rik_HOM_tm1a	BH-p	1	NA	NA	NA	NA	NA	NA	NA	NA	NA	NA	NA	NA	NA	NA	0.95018	0.985077	0.970615	0.95724	0.999376	0.951087	0.867744	0.98974	0.651551	0.965784	0.974533	0.758615	0.776988	0.967443	0.996313	0.899193	0.730442	0.906688	0.784743	0.959527	0.811738	0.994888	0.956707	0.992034	0.684677
3110035E14Rik_HOM_tm1a	BH-p	1	0.984092	0.758363	0.996993	0.992034	0.83456	0.992034	0.867957	0.776904	0.758363	0.968384	0.999665	0.950192	0.942388	0.895882	0.901636	0.959527	0.986589	0.728485	0.854434	0.789502	0.990232	0.967662	0.880796	0.786471	0.931689	0.990232	0.974876	0.91227	0.942011	0.992034	0.433177	0.90766	0.877464	0.969715	0.910466	0.992736	0.938039	0.837947	0.976711
3110035E14Rik_HOM_tm1b	BH-p	1	0.752163	0.944262	0.776904	0.849002	0.544927	0.801803	0.766934	0.96688	0.87101	0.999347	0.940193	0.895882	0.613128	0.859662	0.846055	0.895882	0.976481	0.992557	0.992415	0.979568	0.999561	0.886681	0.776113	0.854434	0.741256	0.892714	0.974368	0.849003	0.900062	0.972664	0.973428	0.895882	0.990488	0.994104	0.821464	0.849806	0.996313	0.861942	0.96085
3300002A11Rik_HOM_tm1a	BH-p	1	0.792462	0.992557	0.886681	0.880586	0.879019	0.989704	0.77332	0.956073	0.694649	0.895882	0.98003	0.893172	0.750465	0.747761	0.849003	0.969518	0.976005	0.813717	0.888784	0.974395	0.992557	0.558003	0.71916	0.451792	0.84575	0.866048	0.979782	0.900103	0.61712	0.976387	0.884046	0.892427	0.828365	0.973871	0.906133	0.971045	0.806348	0.866048	0.94077
3830406C13Rik_HOM_tm1b	BH-p	1	0.707601	0.973248	0.640391	0.980144	0.840483	0.964482	0.973428	0.964482	0.979007	0.963832	0.912381	0.998316	0.839299	0.962537	0.612338	0.928993	0.944209	0.800411	0.965784	0.875871	0.980441	0.858409	0.74696	0.859007	0.935792	0.959527	0.980199	0.910071	0.733163	0.700436	0.833125	0.760871	0.935439	0.774633	0.884297	0.726519	0.935439	0.905093	0.969178
3830417A13Rik_HEMI_tm1a	BH-p	1	0.96688	0.939049	0.695904	0.763952	0.9877	0.867112	0.840088	0.892886	0.992034	0.973428	0.837203	0.712627	0.918366	0.801803	0.992375	0.9877	0.879019	0.925599	0.971247	0.895522	0.999796	0.99107	0.94077	0.997	0.972631	0.988524	0.992638	0.996313	0.994104	0.54657	0.728485	0.99904	0.976387	0.977311	0.968793	0.739966	0.875212	0.899712	0.857775
4921536K21Rik_HOM_tm1a	BH-p	1	0.76002	0.656437	0.802663	0.891715	0.988391	0.996313	0.992736	0.669749	0.816655	0.73381	0.973428	0.365283	0.95684	0.960834	0.995033	0.726072	0.726595	0.968806	0.985214	0.983583	0.996313	0.854434	0.776988	0.36304	0.688593	0.794556	0.985996	0.925599	0.986246	0.835094	0.51154	0.878218	0.833441	0.566189	0.917662	0.990488	0.959527	0.878799	0.985257
4930404H24Rik_HOM_tm1a	BH-p	1	0.927275	0.90965	0.971045	0.981728	0.991297	0.956307	0.858109	0.959527	0.971045	0.842035	0.372613	0.994705	0.989704	0.99904	0.989704	0.879019	0.945942	0.655008	0.769671	0.491855	0.993967	0.872277	0.613807	0.926687	0.974533	0.980201	0.825656	0.964482	0.808655	0.700436	0.927465	0.777615	0.840483	0.560213	0.948157	0.99904	0.996368	0.947715	0.90076
4930449E01Rik_HOM_tm1a	BH-p	1	0.989704	0.769671	0.815125	0.99107	0.999665	0.996313	0.899193	0.871968	0.996293	0.840483	0.985459	0.944262	0.892714	0.791728	0.925443	0.817655	0.924452	0.811738	0.850464	0.980201	0.997005	0.99107	0.840483	0.581017	0.973871	0.823026	0.854592	0.936795	0.95111	0.683388	0.807945	0.974533	0.993216	0.833125	0.794691	0.907254	0.880796	0.936163	0.997
4930502E18Rik_HEMI_em1	BH-p	1																																								0.914726	0.927178	0.992632	0.814814	0.881261	0.986696	0.998785	0.946266
4930590J08Rik_HOM_tm1a	BH-p	1	0.956711	0.982912	0.819847	0.910978	0.984848	0.858742	0.976005	0.996313	0.854996	0.814684	0.99107	0.676334	0.474597	0.786548	0.99107	0.974613	0.99107	0.916684	0.963694	0.953763	0.992034	0.911947	0.992557	0.81371	0.992034	0.937762	0.998652	0.985565	0.99141	0.999652	0.983355	0.992557	0.999665	0.997127	0.982916	0.99107	0.991723	0.977398	0.849652
4930591A17Rik_HOM_tm1a	BH-p	1	0.996609	0.960622	0.886681	0.720844	0.875871	0.966188	0.520924	0.822164	0.944714	0.771275	0.992557	0.728485	0.910071	0.726072	0.892886	0.996313	0.977508	0.96688	0.877804	0.97451	0.983583	0.71916	0.793839	0.953763	0.945004	0.861942	0.975139	0.981759	0.99483	0.974792	0.91688	0.573752	0.814915	0.747496	0.996313	0.662153	0.807945	0.929583	0.986246
[truncated: 4,107 more rows]
[truncated: 32 more columns]
