# Supplementary material for: Large-scale neuroanatomical study uncovers 198 gene associations in mouse brain morphogenesis
Source: Nat Commun. 2019 Aug 1;10:3465. doi: 10.1038/s41467-019-11431-2 (PMC6671969; doi:10.1038/s41467-019-11431-2)
Supplement: Supplementary file 19 — Supplementary Data 15 [file 41467_2019_11431_MOESM19_ESM.xlsx]

## Sheet: Supplementary Data 15
Gene	SysID_brain_defect	SysID_other_phenotypes_comments	OMIM_brain_defect	OMIM_entry	OMIM_disease	Inheritance	Total_number_patients_reported	Number_patients_with_SysID_brain_defects	Penetrance	Number_families_with_SysID_brain_defects	Ethnicity	Pubmed	Notes_Human	Mouse_genotype	Corresponding_phenotype	Corresponding_phenotype_imputed_BH-p	Corresponding_phenotype_%change	Other_NAP	Other_NAP_imputed_BH-p	Other_NAP_%change	Is_sagittal
ADAR	non-stuctural MRI anomalies	early-onset encephalopathy (at <18 months of age), intracranial calcification with or without white matter changes, severe developmental delay, leukodystrophy	leukodystrophy, markedly elevated cerebrospinal fluid (CSF) interferon-alpha, microcephaly	615010	AICARDI-GOUTIERES SYNDROME 6; AGS6	AR	17(14;1;2)	11(11*;0;0**)	0.647059	11(10;1;1)	diverse (including Norwegian, Italian, Pakistani, Brazilian, Indian, British, Spanish, mixed Italian/Cuban, and European American); Spanish;Caucasian	Rice (2012);Crow (2014); Schmelzer (2018)	*leukodystrophy ** but both were found with microcephaly	HET	2_TBA	0.68	0.0441	2_ic	0.09	0.2213
ANO10	non-stuctural MRI anomalies	ataxia, nystagmus, cerebellar atrophy, increased tendon reflexes, dysartria, ID in 1 of 3 families	cerebellar atrophy, parietooccipital atrophy	613728	SPINOCEREBELLAR ATAXIA, AUTOSOMAL RECESSIVE 10; SCAR10	AR	11(7*;1*;1;2)	10(6;1;1;2)**	0.91	6(3;1;1;2)	Dutch, Romani, French; Gypsy; Japanese; English, not mentioned	Vermeer (2010); Chamova (2012); Maruyama (2013); Balreira (2014)	* only patients that were examined for cerebellar atrophy **with respect to cerebellar atrophy.	HOM				2_Hb	0.09	0.3787
AP4E1	microcephaly	severe ID, absent speech, shy character, stereotypic laughter, muscular hypotonia, progressing to spastic paraplegia, foot deformity, decreased muscle mass of the lower limbs, inability to walk, growth retardation	enlarged ventricles, cortical and cerebellar atrophy, and diffuse white matter loss	613744	SPASTIC PARAPLEGIA 51, AUTOSOMAL RECESSIVE; SPG51	AR	6(2;2;2)	6(2;2;2)	1	3(1;1;1)	Palestinian-Jordanian; Syrian;Moroccan	Moreno-De-Luca (2011); Jamra (2011);Kong (2013)		HOM	1_TBA	0.28	-0.107	1_gcc, 1_gcc_Width_T, 1_aca, 2_D3V, 2_mt, 2_dhc, 2_fi	1_gcc=0.07, 1_gcc_Width_T =0.015, 1_aca=0.0003, 2_D3V=0.04, 2_mt=0.002,2_dhc=0.19, 2_fi=0.16	1_gcc=-22.19%, 1_gcc_Width_T -16.79%, 1_aca=-27.39%, 2_D3V=+53.25%, 2_mt=-39.55%,2_dhc=+39%, 2_fi=-20.4%
AP4M1	microcephaly	neonatal hypotonia that progresses to hypertonia and spasticity; severe ID with poor or absent speech development; strabismus ; microcephaly in some; MRI anomalies in some	ventriculomegaly and thin corpus callosum; 2 patients had white matter abnormalities, reduced myelin with significant gliosis and changes in dendritic arborization, consistent with neuroaxonal abnormalities, thin corpus callosum, white matter abnormalities	612936	SPASTIC PARAPLEGIA 26, AUTOSOMAL RECESSIVE; SPG26	AR	13(5;4;1;3)	13(5;4;1;3)	1	5(1+2+1+1)	Moroccan;Turkish;Turkish;Greek	Verkerk (2009);Tuysuz (2014);Duerinckx (2017);Bettencourt (2017)	In SysID Database the OMIM number does not correspond to this gene, but to B4GALNT1	HOM	1_TBA	0.81	-0.0484	1_aca, 2_cc_Width, 2_cc_Height, 2_ic, 2_fi	1_aca=0.00012, 2_cc_Width=0.074, 2_cc_Height=0.061, 2_ic= 0.02, 2_fi=0.05
ASPM	microcephaly	decreased occipital-frontal circumference, usually less than 3 standard deviations of the mean, congenital and associated with ID and speech delay. Other features may include short stature or mild seizures. simplification of the cerebral cortical gyral pattern in some cases	simplified gyral pattern,more severe in the frontal lobes, with decreasing severity toward the parietal and temporal regions severe hypoplasia of the frontal lobes, moderate posterior parietal atrophy, an anterior orientation of the insula, a thick corpus callosum, and global gyral simplification, hypoplasia of the corpus callosum , enlarged ventricles , small pons and small cerebellar vermis, pa…	608716	MICROCEPHALY 5, PRIMARY, AUTOSOMAL RECESSIVE; MCPH5	AR	94(3;3;1;3;16;47;21)	94(3;3;1;3;16;47;21)	1	44 (1;1;1;1;11;3;11;15)	Pakistani;Saudi Arabian; Moroccan;Algerian;Algerian, French, German, Reunion Island, Morocco(?? adopted) Lebanon-Algeria, Lebanon;Iranian; Egyptian	Pattison (2000);Shen (2005);Desir (2008); Saadi (2009); Passemard (2009); Darvish (2010)**; Abdel-Hamid (2016)	**discordance between OMIM and pubmed (see Table 3 of paper), extended literature	HOM	1_TBA	0.11	-0.1281	1_Cg_Width, 1_gcc_Width_T, 2_TBA, 2_RSGc_Height, 2_ic, 2_mt, 2_fi	1_Cg_Width=0.09, 1_gcc_Width_T=0.0, 2_TBA=0.27, 2_RSGc_Height=0.006, 2_ic=0.21, 2_mt=0.009, 2_fi=0.05	1_Cg_Width=-10.08%, 1_gcc_Width_T=-22.22%, 2_TBA=-11.76%, 2_RSGc_Height=-21.99%, 2_ic=-14.58%, 2_mt=-34.92%, 2_fi=-23.03%
AUTS2	microcephaly	variable syndromic phenotype, ID, autism, short stature in some, cerebral palsy, and facial dysmorphisms; structural brain malformation in some, cardiac, skeletal or urogenital anomalies in some		615834	MENTAL RETARDATION, AUTOSOMAL DOMINANT 26; MRD26	AD	38 (20;4;2;12*)	28 (14;2;2;10)	0.77	32 (17;3;2;10)	not mentioned; not mentioned; not mentioned	Beunders (2013); Nagamani (2013); Beunders (2015); Beunders (2016)	Gene symbol in OMIM: KIAA0442, * initially 13 patients but measurement determined only for 12	HET	4_TBA	0.9	-0.0334	4_sm_area, 4_Folia	4_sm_area=0.12, 4_Folia=0	4_sm_area=75.99%, 4_Folia=12.44%	yes
C12orf4	behavioural anomalies	several families; mild to severe ID, speech delay, behavioural anomalies in some		618221	MENTAL RETARDATION	AR	11(11)			4(4)	Finnish, Dutch, Arab	Philips(2017)	(the Arab family may have been reported in another study: Alazami (2015))	HOM				1_aca, 2_HP	1_aca=0.03, 2_HP=0.22	1_aca=-18.89%, 2_HP=-22.38%
CDK5RAP2	microcephaly	intelligence low normal to moderate ID	implified gyral pattern, small frontal lobes, and partial absence of the corpus callosum	604804	MICROCEPHALY 3, PRIMARY, AUTOSOMAL RECESSIVE; MCPH3	AR	10(1;1;1;1;2;4)	10(1;1;1;1;2;4)	1	6(1;1;1;1;1;1)	Somalian; not mentioned (even in supplementary); European/Caucasian with Cherokee ancestry; Caucasian; Pakistani	Pagnamenta (2012); Lancaster et al. (2013); Tan et (2014); Pagnamenta et al. (2016); Sukumaran (2016) ;Abdullah (2017)	extended literature	HOM	2_TBA	1.25e-08	-0.2259	2_RSGc, 2_RSGc_Width, 2_RSGc_Height, 2_ic, 2_Hb, 2_M1	2_RSGc=0.0007,2_RSGc_Width=0.013, 2_RSGc_Height=0.00, 2_ic=0.006, 2_Hb=0.03, 2_M1=0.002	2_RSGc=-43.53%, 2_RSGc_Width=-15.11%, 2_RSGc_Height=-33.76%, 2_ic=-30.33%, 2_Hb=-36.27%, 2_M1=-21.09%
CENPJ	microcephaly	moderate to severe ID, epilepsy in 2, small ears, hypertelorism, strabismus, notched nasal tip, seizures, joint stiffness, and wheelchair requirement, unable to speak or write		608393	MICROCEPHALY 6, PRIMARY, AUTOSOMAL RECESSIVE; MCPH6	AR	12(2;10)	12(2;10)	1	4(1;3)	Iranian; Pakistani	Darvish (2010); Sajid Hussain (2013)	extended literature	HET
CEP120	non-stuctural MRI anomalies	4 patients, ID, hypotonia, ataxia, nystagmus, 2x abnormal breathing, molar tooth sign in all	molar tooth sign	617761	JOUBERT SYNDROME 31; JBTS31	AR	4(4)			4(4)	Italian, American, Palestinian, Indian	Roosing (2016)		HET				4_fp_area	0.06	55.08	yes
CEP41	brain malformations	hypotonia, ataxia, psychomotor delay, ID, molar tooth sign, variable: postaxial polydactyly, breathing abnormalities, oculomotor apraxia; retinal involvement in 2 of 8 patients	molar tooth sign	614464	JOUBERT SYNDROME 15; JBTS15	AR	8 (8)	8(8)	1	3 (3)	Egyptian, Portuguese	Lee (2012)		HOM				1_TBA, 1_LV, 1_Cg, 1_Cg_Width, 1_gcc_Width_B, 2_LV, 2_mt, 2_M1	1_TBA=0.24, 1_LV=0.0000003, 1_Cg=0.10, 1_Cg_Width=0.28, 1_gcc_Width_B=0.04, 2_LV=0.000001, 2_mt=0.17, 2_M1=0.19	1_TBA=12.59%, 1_LV=895%, 1_Cg=-15.13%, 1_Cg_Width=-7.71%, 1_gcc_Width_B=-36.12%, 2_LV=450.24%, 2_mt=-39.12%, 2_M1=-12.20%
CTCF	microcephaly	variable ID, growth retardation, microcephaly, feeding difficulties, behavioural problems in 3, cleft palate and heart defect in 1	wide ventricles, plexus cyst, dilated left ventricle	615502	MENTAL RETARDATION, AUTOSOMAL DOMINANT 21; MRD21	AD	4 (3*;1)	4(3; 1)	1	4(3;1)	not mentioned; Emirati	Gregor (2013); Bastaki (2017)	* in the 4th patient such examination was not done	HET	1_TBA	0.85	-4.93%	1_aca, 2_HP, 2_Rad	1_aca=0.02, 2_HP=0.08, 2_Rad=0.11	1_aca=-22.73%, 2_HP=-27.47%, 2_Rad=-24.53%
DCX	microcephaly, brain malformations	lissencephaly, epilepsy, Males typically have global developmental delay, infantile-onset seizures and severe mental retardation. In individuals with SBH/double cortex syndrome cognitive abilities range from normal to learning disabilities and/or severe mental retardation; focal seizures are seen in about 50% and generalized seizures in about 50%. In SBH/double cortex syndrome the severity of sym…	pachygyria-agyria and agenesis of the corpus callosum, dysplastic ventricles. Pubmed: cerebellar vermis hypoplasia	300067	LISSENCEPHALY, X-LINKED, 1; LISX1	X-linked	11(5;1;1;2;1;1)	11(5;1;1;2;1;1)	1	7(1;1;1;2;1;1)	not mentioned; Japanese; not mentioned; not mentioned; not mentioned; not mentioned	Berry-Kravis (1994); Toyama (1998); Chou (2009); Mokánszki (2012); Takeshita (2015); Tsai (2016)		HEMI	1_TBA	0.53	-9.09%	1_aca, 2_mt	1_aca=0.001, 2_mt=0.29	1_aca=-28.99%, 2_mt=-29.30%
DLG3	none	nonsyndromic, moderate to severe ID, females may have mild symptoms		300850	MENTAL RETARDATION, X-LINKED 90; MRX90	X-linked	19(11;8)			6(4;2)	not mentioned; Finnish	Tarpey (2004); Philips (2014)		HEMI				1_TBA, 1_gcc, 1_gcc_Width_T, 1_gcc_Height, 1_aca, 1_M1, 2_RSGc_Width, 2_mt, 2_HP, 2_DG	1_TBA=0.21, 1_gcc=0.022, 1_gcc_Width_T=0.01, 1_gcc_Height=0.02, 1_aca=0.0002, 1_M1=0.26, 2_RSGc_Width=0.22, 2_mt=0.09, 2_HP=, 2_DG=0.09	1_TBA=-11.21%, 1_gcc=-22.19%, 1_gcc_Width_T=-15.86%, 1_gcc_Height=-23.33%, 1_aca=-26.44%, 1_M1=-6.91%, 2_RSGc_Width=9.79%, 2_mt=-26.58%, 2_HP=-25.03%, 2_DG=-20.78%
DLG4	behavioural anomalies	7 patients, variable ID, facial dysmorphism, 1/3 behavioural problems, 4/5 ophtalmologic manifestations; 2x marfanoid habitus with pectus excavatum and scoliosis	macrocephaly, enlarged extra-axial space		MENTAL RETARDATION	AD	5 (2;3)	2(2;0)	0.4	5(2; 3)	not mentioned; France, France Portugal	Mooneyham(2014); Moutton (2018)		HOM	1_TBA	0.42	-0.0906	1_aca, 2_RSGc, 2_M1	1_aca=0.02, 2_RSGc=0.10, 2_M1=0.27	1_aca=-20.38%, 2_RSGc=-22%, 2_M1=-12.73%
DONSON	microcephaly	several families, marked microcephaly, short stature, sekeltal anomalies, some hypoplastic patella, MRI anomalies, mild ID in many, some normal	eduction in cerebral cortical size with decreased gyral folding	617604	MICROCEPHALY, SHORT STATURE, AND LIMB ABNORMALITIES; MISSLA	AR	29 (27;2)	29 (27;2)	1	21 (20;1)	Palestinian, Saudi Arabian, many not mentioned; German	Reynolds (2017); Schulz (2018)		HET	1_TBA	0.77	-7.1%	1_LV, 1_gcc_Width_B	1_LV=0.24, 1_gcc_Width_B=0.02	1_LV=90.97%, 1_gcc_Width_B=-30.76%
EHMT1	microcephaly	childhood hypotonia, distinctive facial features. majority of individuals has moderate to severe ID. severe expressive speech delay, complex pattern of other findingslike heart defects, renal/urologic defects, genital defects in males, severe respiratory infections, epilepsy/febrile seizures, autistic-like features in childhood, and extreme apathy or catatonic-like features after puberty.	dilated ventricles, abnormal myelination, white matter abnormalities, delayed myelination, hypoplasia of the cerebellar vermis, the superior cerebellar peduncles were smaller than expected	610253	KLEEFSTRA SYNDROME	AD	21(16;3;1;1)	10(6;2;1;1)	0.48	11(6-not clearly mentioned;3;1;1)	not mentioned; not mentioned; not mentioned; not mentioned	Kleefstra (2009); Verhoeven (2011); Blackburn(2017); Noruzinia(2017)	Kleefstra (2009): Microcephaly was noted in 6/15 patients (but overall 16 patients), extended literature	HET	4_TBA	0.83	-0.045	4_cc_height, 4_SN_area	4_cc_height=0.08, 4_SN_area=0.07	4_cc_height=-27.13, 4_SN_area=90.72	yes
GBA2	non-stuctural MRI anomalies	spastic paraplegia, progressive, ataxia, cataracts, initially developoment normal, later mild to moderate ID, later dementia, 3x hearing loss, MRI: atrophy; some without ID	atrophy of the cerebrum , cerebellum, and corpus callosum	614409	SPASTIC PARAPLEGIA 46, AUTOSOMAL RECESSIVE; SPG46	AR	24(5;5***;10;3;1)	11(2;4;1;3;1)**	0.46	9(1;3*; 4;1)	Tunisian; Belgium, Turkey, Portugal; Tunisian; Cypriot; not mentioned	Boukhris (2008); Martin (2013)*; Hammer (2013); Votsi (2014); Coarelli (2018)	*(only the additional) ** according to cerebellum atrophy ***only reporting cases when MRI was performed	HOM	2_cc	0.39	-21.9%	2_TBA, 2_DG	2_TBA=0.13, 2_DG=0.09	2_TBA=-11.99%, 2_DG=-17.52%
GTPBP3	non-stuctural MRI anomalies	11 patients: cardiomyopathy, lactic acidosis, feeding difficulties, hypotonia, developmental delay, ID, some siezures, 3x MRI anomalies, variable, sometimes lethal	T2-weighted hyperintensities variably apparent in the thalamus, basal ganglia, and/or brainstem	616198	COMBINED OXIDATIVE PHOSPHORYLATION DEFICIENCY 23; COXPD23	AR	3(3*)	3(3)	1	3(3)	Emirati, Israeli (Arab-Moslem origin), Romanian, Indian, Japanese, Turkish, not mentioned (for the rest)	Kopajtich (2014)	*reporting only cases when MRI was performed					4_M2_length	0.07	-0.246	yes
HERC1	macrocephaly	5 patients: severe ID, overgrowth, macrocephaly, seizures, hypotonia, ataxia, MRI anomalies	communicating hydrocephalus, megalencephaly with cortical atrophy, and ventriculomegaly without cerebellar abnormalities, thick corpus callosum, enlarged white matter, and small cerebellum, metopic synostosis	617011	MACROCEPHALY, DYSMORPHIC FACIES, AND PSYCHOMOTOR RETARDATION; MDFPMR	AR	5(2;1;2)	5(2;1;2)	1	3(1;1;1)	Colombian; Moroccan; Indian	Ortega-Recalde (2015); Nguyen (2016); Aggarwal (2016)		HOM	1_TBA	0.04	0.1313	1_gcc_Width_T, 2_RSGc, 2_RSGc_Height, 2_Hb	1_gcc_Width_T=0.001, 2_RSGc=0.28, 2_RSGc_Height=0.24, 2_Hb=0.08	1_gcc_Width_T=-17.98%, 2_RSGc=17.22%, 2_RSGc_Height=13.04%, 2_Hb=-25.77%
KPTN	macrocephaly	global developmental delay, mild to severe ID; macrocephaly with frontal bossing, high levels of anxiety, and some features suggestive of a pervasive developmental disorder. Additionally: craniosynostosis, recurrent pneumonia, and splenomegally. seizures in 3/9. Dysmorphic features		615637	MENTAL RETARDATION, AUTOSOMAL RECESSIVE 41; MRT41	AR	11 (9;2)	11 (9;2)	1	5 (4;1)	Ohio (Amish families); Estonian	Baple (2014); Pajusalu (2015)		HOM	2_TBA	0.05	0.1035	2_cc, 2_cc_Width, 2_cc_Height, 2_ic, 2_DG	2_cc=0.00006, 2_cc_Width=0.00006 2_cc_Height=0.001, 2_ic=0.0008, 2_DG=0.27	2_cc=44.08%, 2_cc_Width=20.59%, 2_cc_Height=29.92%, 2_ic=34.7%, 2_DG= 20.07%
LAMC3	brain malformations	1 family, cortical gyration anomalies, seizures, delayed development in 1 of 3 affected	bilateral occipital pachygyria at the lateral surfaces with smoothing of the cortices, and polymicrogyria with numerous small gyri at the junction of the parietooccipital lobes, thickening of the lateral occipital cortex	614115	CORTICAL MALFORMATIONS, OCCIPITAL; OCCM	AR	4(3;1)	4(3;1)	1	4(3;1)	Turkish; not mentioned	Barak (2011) ; Urgen (2018)		HOM				1_LV, 2_LV, 2_Rad	1_LV=0.17, 2_LV=0.05, 2_Rad= 0.06	1_LV=85.03%, 2_LV=85.8%, 2_Rad= 22.96%
MCPH1	microcephaly	microcephaly, growth retardation, mild to severe ID	simplification of the cerebral cortical gyral pattern, slight reduction in the volume of the white matter	251200	MICROCEPHALY 1, PRIMARY, AUTOSOMAL RECESSIVE; MCPH1	AR	(4;48;1;*;1;1)	(4;48;1; all;1;1)	1	50(1;38;1;8;1;1)	not mentioned (rural area); unclear; Danish; Iran;Asian Indian; Mexico	Mikati (1985); Tolmie (1987); Tommerup (1993); Darvish (2010); Pfau(2013); Hemmat(2017)	*could not find but all presented microcephaly, extended literature	HOM	2_TBA	0.18	-0.0784	2_cc, 2_S2	2_cc=0.09, 2_S2=0.26	2_cc=22.52%, 2_S2=-7.86%
ORC1	microcephaly	dwarfism, microcephaly, microtia, facial anomalies, absent or small patella, intellect is usually normal, ID in 2 of 20 patients		224690	MEIER-GORLIN SYNDROME 1; MGORS1	AR	18 (2;2;2;2;5*;2;1;1;1)	16 (2;1;2;2;5;1;1;1;1)	0.89	17 (2;1;1;1;7;2;1;1;1)	Iranian, English; Caucasian; African American; not mentioned; English, Turkish, Gypsy (France), Dutch, American parents of Acadian/French Creole ancestry, American; not mentioned; Italian; not mentioned; Saudi	Hurst (1988); Cohen (1991); Boles (1994); Loeys (1999); Bongers (2001); Terhal (2000); Cohen (2002); Shalev (2003); Faqeih (2005)	No access to: Gorlin(1975) nor Lacombe (1994) (describing the same patient). *reporting only cases when circumference is known	HET	2_TBA	0.71	-0.0646	2_RSGc, 2_RSGc_Height	2_RSGc=0.08, 2_RSGc_Height=0.06	2_RSGc=-23%, 2_RSGc_Height=-17.32%
PSPH	neurological symptoms	1 families: moderate to profound ID; seizures, hypertonia, decreased plasma serine and glycine levels, 1x growth retardation	microcephaly, brain atrophy	614023	PHOSPHOSERINE PHOSPHATASE DEFICIENCY; PSPHD	AR	9 (1;7;1)	3(1;1;1)*	0.33	3(1;1;1)	Belgian; Pakistani; Polish (Northern European ancestry)	Jaeken (1997); Vincent (2015); Byers (2016)	*with respect to microcephaly	HET	1_TBA	0.52	-8.03%	1_aca	0.09	-17.48%
SLC16A2	microcephaly	elevated serum T3, severe ID, severe neurologic anomalies, movement disorders, ADHS, hypotonia, hyporeflexia, seizures in 25%, muscle weakness, MRI: delayed myelinisation	decreased myelination of the subcortical tissue and thalamus, white matter changes	300523	ALLAN-HERNDON-DUDLEY SYNDROME; AHDS	X-linked	66 (29;8;7;2;5;2;12;1)	1(0*;0;0;0; 0*;1;0;0)	0.02	17 (1;1;1;2;5;2 (not clearly mentioned);6;1	not mentioned; not mentioned; Brazilian; German,Scottish- English-Cree Indian; not mentioned; not mentioned	Stevenson (1990); Bialer (1992); Passos-Bueno (1993); Dumitrescu (2004); Friesema (2004); Sijens (2008); Vaurs-Barriere (2009); Papadimitriou (2008)	Allan (1944) patients included in Stevenson (1990), Bundey (1975, 1977, 1991) MCT8 gene= alias for SLC16A2!Check Table 1 by Schwartz et al. (2005): 3/10 microcephaly. *not clearly mentioned	HEMI	2_TBA	0.83	-0.0289	2_cc_Height, 2_fi	2_cc_Height=0.02, 2_fi=0.02	2_cc_Height =-21.51%, 2_fi=-25.71%
SLC5A7	neurological symptoms	7 patients: hypotonia, episodic apnea, muscle weakness, ptosis, ophthalmoparesis, bulbar signs, 3x cognitive defects, 2x arthrogryposis and early death		617143	MYASTHENIC SYNDROME, CONGENITAL, 20, PRESYNAPTIC; CMS20	AR	9(7;2)			8(6;2)	not mentioned; not mentioned	Bauche (2016); McMacken(2018)		HET				1_Pir, 2_LV	1_Pir=0.17, 2_LV=0.004	1_Pir=29.45%, 2_LV=150.69%
TCF4	microcephaly	distinctive facial features, severe developmental delay/intellectual disability, episodic hyperventilation, behavioral issues, hand stereotypic movements, seizures , constipation, severe myopia	thin corpus callosum, marked white-matter hyperintensity in the temporal poles, small hippocampi, and moderate hypoplasia of the frontal lobes, periventricular leukomalacia, enlarged ventricles, decreased myelination, white matter hypoplasia/volume loss, delayed myelination	610954	PITT-HOPKINS SYNDROME; PTHS	AD	33 (2;1;1;2;4;1;7;14;1)	20 (1;1;1;2;1;0;5;9;0 **)	0.6	(2;1;1;2;4;1; not mentioned;not mentioned); 1	Greek, Italian; Russian-Australian; not mentioned; not mentioned; not mentioned; not mentioned; Italian; Chinese	Pitt (1978); Singh (1993); Van Balkom (1998); Peippo (2006)*; Amiel (2007); Brockschmidt (2007); Rosenfeld (2009); Marangi (2011); Liu (2018)	* only the 2 new patients. Zweier et al. (2007) failed to find a mutation in the TCF4 gene in 2 sibs described by Orrico et al. (2001), or in the patient reported by Van Balkom et al. (1998). The study of Zweier et al. (2007). In Lehalle (2011) not clear reference to microcephaly, so not included (4 unrelated patients). **OFC circum=36 cm (female). Extended literature.	HET	1_TBA	0.73	-5.81%	1_aca, 2_RSGc_Width, 2_fi, 2_DG	1_aca=0.04, 2_RSGc_Width=0.2, 2_fi=0.02, 2_DG=0.2	1_aca=-19.1%, 2_RSGc_Width=9.37%, 2_fi=-24.49%, 2_DG=-19.34%
TMEM165	microcephaly	skeletal dysplasia, abnormal white matter and pituitary hypoplasia; 1 patient died after recurrent, unexplained fevers	white matter abnormalities, hypoplasia of the pituitary gland, macrocephaly	614727	CONGENITAL DISORDER OF GLYCOSYLATION, TYPE IIK; CDG2K	AR	4(4)	4(4 )	1	4(4)	Georgian (Jewish), Georgian (Jewish), Turkish, American;	Foulquier (2012)	Zeevaert et al. (2013) studied the same Georgian Jewish patients with Foulquier (2012), but in the 3rd unrelated patient they found macrocephaly, whereas in Foulquier (2012) (acquired) microcephaly is reported (Table 1) - at birth measurement was not done though. *in the 5th patient such examination was not done	HOM	2_TBA	0.99	0.50%	2_cc_Height	0.004	27.88%
ZC3H14	none	2 families, non-syndromic mild to severe ID		617125	MENTAL RETARDATION, AUTOSOMAL RECESSIVE 56; MRT56	AR	6(6)			2(2)	Iranian	Pak (2011)	No access in Shirin (2016)	HOM				4_cc_height, 4_cc_area	4_cc_height=0.11, 4_cc_area=0.07	4_cc_height=-24.45%, 4_cc_area=-23.97%	yes
