# Supplementary material for: Large-scale neuroanatomical study uncovers 198 gene associations in mouse brain morphogenesis
Source: Nat Commun. 2019 Aug 1;10:3465. doi: 10.1038/s41467-019-11431-2 (PMC6671969; doi:10.1038/s41467-019-11431-2)
Supplement: Supplementary file 20 — Supplementary Data 16 [file 41467_2019_11431_MOESM20_ESM.xlsx]

## Sheet: Supplementary Data 16
Gene	Patients with ID, ASD and/or DD			Gene description
	Dataset	#	Description
ABHD17A	Nijmegen	1	1 patient with severe ID, microcephaly and seizures	• Hydrolase
AGO3	Nijmegen	1	1 patient with impaired language development and several morphological facial abnormalities	• Member of the Argonaute family of proteins with a role in RNA-mediated gene silencing.
AKAP9	ASD Iossifov	1	1 patient with ASD and anxiety disorder	Scaffolding gene, important for synaptic transmission. Mutations in this gene cause Long syndrom (MIM:611820)
ARVCF	Nijmegen	7	6 patients with severe or moderate ID	• Catenin involved in the formation of adherens junction complexes.
			4 patients with impaired language development	• Gene deleted in the Velo-Cardio-Facial syndrome (22q11 microdeletion), characterised by a variable phenotypic spectrum with abnormalities including cleft palate, heart defects and facial dysmorphology.
			5 patients with facial abnormalities
			2 patients with microcephaly
			1 patient with lissencephaly, ventriculomegaly, seizures and autism
			1 patient with brachycephaly
	ASD Iossifov	1	De novo nonsense mutation in ASD patient with microcephaly and language delay
BAI1	ASD Iossifov	1	-	• Receptor enabling the engulfment of apoptotic cells. Functions as an angiogenesis inhibitor in the brain.
CBX5	Nijmegen	1	1 patient with ID and facial abnormalities	• Heterochromatin protein involved in gene silencing
CTCF	ASD Iossifov	1	1 patient with language delay	• Chromatin regulator, that acts as both a transcriptional activator and repressor.
DBN1	Nijmegen	2	2 patients with severe ID, scaphocephaly, macrocephaly and dolichocephaly	• Member of the drebrin family involved in cell migration, extension of neuronal processes and plasticity of dendrites.
			1 patient with impaired language development	• DBN1 is a cytoplasmic actin-binding protein with a role in neuronal growth in the developing brain.
FAM71B	Nijmegen	1	1 patient with ID and ASD	• Possible role in RNA biogenesis.
HM13	Nijmegen	1	1 patient with ID, impaired language development and macrocephaly	• Integral membrain protein involved in processing the hepatitis C virus core protein.
KAZN	Nijmegen	1	1 patient with brachycephaly, dolichocephaly and additional morphological facial abnormalities	• Involved in desmosome assembly, cell adhesion, cytoskeletal organization, and epidermal differentiation
MANEAL	Nijmegen	1	1 patient with impaired language development and several morphological facial abnormalities	• Hydrolase
MAP2K2	Nijmegen	1	1 patient with severe ID, microcephaly and seizures	• MAPK kinase kinase protein cause cardiofaciocutaneous syndrome 4 (MIM:615280).
PTHLH	Nijmegen	1	1 patients with morphological abnormality of the cerebrum	• Neuroendocrine peptide involved in bone development, causing brachydactyly type E2 (MIM:613382)
RHOT1	Nijmegen	2	2 patients with ID and impaired language development	• Mitochondrial GTPase with a role mitpchondrial homeostasis and apoptosis
SGMS1	Nijmegen	1	1 patient with ID and macrocephaly	• Transmembrane protein, predominantly expressed in the brain, involved in the synthesis of the sphingolipid, sphingomyelin.
SIK3	ASD Iossifov	1	-	• AMPK protein kinase
TCF4	Nijmegen	2	2 patients with severe ID and impaired language development	• Transcription factor
			1 patient with skull asymetry	• Causes corneal dystrophy, Fuchs endothelial 3 (MIM:613267)
			1 patient with ventriculomegaly, ASD and seizures	• Causes Pitt-Hopkins syndrome (MIM:610954)
TNFAIP1	Nijmegen	1	1 patient with ID	• Part of the E3 ubiquitin-protein ligase complex involved in regulation of cytoskeleton structure
