# Supplementary material for: Large-scale neuroanatomical study uncovers 198 gene associations in mouse brain morphogenesis
Source: Nat Commun. 2019 Aug 1;10:3465. doi: 10.1038/s41467-019-11431-2 (PMC6671969; doi:10.1038/s41467-019-11431-2)
Supplement: Supplementary file 21 — Supplementary Data 17 [file 41467_2019_11431_MOESM21_ESM.xlsx]

## Sheet: Supplementary Data 17
Organism	Network Type	Name	Threshold	p (number of genes)
				10% FDR
Mouse	Functional network	MouseNet v2	all links	0.021 (140)
Human	Functional network	PLN	all links	0.001 (140)
			top 25% links	0.001 (138)
			top 10% links	0.001 (127)
			top 1% links	0.065 (73)
	PPI network	String	all links	0.006 (124)
	Co-expresison network	GTEx	r>0.6	0.169 (136)
			r>0.7	0.134 (121)
			r>0.8	0.03 (77)
			r>0.9	0.002 (23)
		Brainspan	r>0.6	0.023 (133)
			r>0.7	0.057 (130)
			r>0.8	0.048 (108)
			r>0.9	0.005 (63)
