# Supplementary material for: Large-scale neuroanatomical study uncovers 198 gene associations in mouse brain morphogenesis
Source: Nat Commun. 2019 Aug 1;10:3465. doi: 10.1038/s41467-019-11431-2 (PMC6671969; doi:10.1038/s41467-019-11431-2)
Supplement: Supplementary file 22 — Supplementary Data 18 [file 41467_2019_11431_MOESM22_ESM.xlsx]

## Sheet: Supplementary Data 18
Module	GO Term	p	BH-p	Number genes
Module 0	postsynaptic density (GO:0014069)	1.28e-05	0.0015	4
	postsynaptic specialization (GO:0099572)	1.28e-05	0.0015	4
	postsynaptic membrane (GO:0045211)	5.57e-05	0.0042	4
	synaptic membrane (GO:0097060)	0.000143	0.0081	4
	cell cortex part (GO:0044448)	0.000276	0.0125	3
	organelle (GO:0043226)	0.000618	0.0233	18
	cytoskeleton (GO:0005856)	0.00081	0.0262	5
	membrane (GO:0016020)	0.0018	0.0398	15
	cell projection (GO:0042995)	0.0019	0.0398	6
	cell projection part (GO:0044463)	0.0019	0.0398	5
Module 1	cytoplasmic part (GO:0044444)	0.000313	0.0371	10
	synapse (GO:0045202)	0.000328	0.0371	3
	bounding membrane of organelle (GO:0098588)	0.0012	0.0867	5
	whole membrane (GO:0098805)	0.0022	0.0867	4
	cytoplasmic vesicle membrane (GO:0030659)	0.0024	0.0867	3
	vesicle membrane (GO:0012506)	0.0026	0.0867	3
	membrane protein complex (GO:0098796)	0.0027	0.0867	4
	neuron part (GO:0097458)	0.0035	0.0874	4
	cytosol (GO:0005829)	0.0038	0.0874	6
	cell projection (GO:0042995)	0.0044	0.0874	4
Module 2	G2/M transition of mitotic cell cycle (GO:0000086)	6.33e-10	4.55e-07	5
	cell cycle G2/M phase transition (GO:0044839)	6.79e-10	4.55e-07	5
	mitotic cell cycle phase transition (GO:0044772)	1.05e-08	4.06e-06	5
	cell cycle phase transition (GO:0044770)	1.21e-08	4.06e-06	5
	single-organism organelle organization (GO:1902589)	3.48e-07	9.32e-05	6
	mitotic cell cycle process (GO:1903047)	3.69e-06	0.000825	5
	centrosome (GO:0005813)	8.76e-06	0.002	4
	microtubule organizing center part (GO:0044450)	2.68e-05	0.0025	3
	microtubule organizing center (GO:0005815)	3.29e-05	0.0025	4
	cell cycle process (GO:0022402)	2.15e-05	0.0041	5
Module 3	nucleus (GO:0005634)	0.00011	0.0248	10
	cell cycle process (GO:0022402)	4.87e-05	0.0514	6
	regulation of cell division (GO:0051302)	9.82e-05	0.0514	3
	mitotic cell cycle process (GO:1903047)	0.000115	0.0514	5
	DNA replication (GO:0006260)	0.000166	0.0555	3
Module 4	Golgi apparatus (GO:0005794)	0.00041	0.0926	5
Module 5	heterocyclic compound binding (GO:1901363)	0.000174	0.0238	16
	organic cyclic compound binding (GO:0097159)	0.000209	0.0238	16
	nucleic acid binding (GO:0003676)	0.000262	0.0238	13
	poly(A) RNA binding (GO:0044822)	0.00057	0.0326	7
	RNA binding (GO:0003723)	0.000597	0.0326	8
	RNA metabolic process (GO:0016070)	3.98e-05	0.0533	13
	ribonucleoprotein complex assembly (GO:0022618)	0.000106	0.0562	4
	ribonucleoprotein complex subunit organization (GO:0071826)	0.000126	0.0562	4
	nucleic acid metabolic process (GO:0090304)	0.000173	0.0581	13
	cellular macromolecular complex assembly (GO:0034622)	0.000258	0.0693	6
Module 6	Golgi membrane (GO:0000139)	1.31e-05	0.003	4
	Golgi apparatus part (GO:0044431)	4.17e-05	0.0047	4
	bounding membrane of organelle (GO:0098588)	0.000362	0.026	4
	vacuolar lumen (GO:0005775)	0.000461	0.026	2
	Golgi subcompartment (GO:0098791)	0.000787	0.0349	2
	organelle subcompartment (GO:0031984)	0.000927	0.0349	2
	organelle membrane (GO:0031090)	0.001717	0.0554	4
Module 7	cytoplasm (GO:0005737)	6.94e-05	0.0157	9
	microtubule binding (GO:0008017)	0.000249	0.068	3
	tubulin binding (GO:0015631)	0.000569	0.0777	3
	cytoskeletal protein binding (GO:0008092)	0.0011	0.0984	4
Module 8	No enrichment at BH p<0.1
