# Supplementary material for: Large-scale neuroanatomical study uncovers 198 gene associations in mouse brain morphogenesis
Source: Nat Commun. 2019 Aug 1;10:3465. doi: 10.1038/s41467-019-11431-2 (PMC6671969; doi:10.1038/s41467-019-11431-2)
Supplement: Supplementary file 23 — Supplementary Data 19 [file 41467_2019_11431_MOESM23_ESM.xlsx]

## Sheet: Supplementary Data 19
Gene set type	Gene set	Alternate name	Associated reference	# genes	Description
Mouse genes	Post-synaptic density	PSD	Croning, M.D., Marshall, M.C., McLaren, P., Armstrong, J.D., and Grant, S.G. (2009). G2Cdb: the Genes to Cognition database. Nucleic Acids Res 37, D846-851.	1040	List of mouse postsynaptic density genes (and their human orthologues) downloaded from the Genes2Cognition database (Croning et al., 2009)
	Synaptosome	-	Croning, M.D., Marshall, M.C., McLaren, P., Armstrong, J.D., and Grant, S.G. (2009). G2Cdb: the Genes to Cognition database. Nucleic Acids Res 37, D846-851.	150	List of mouse synaptosome genes (and their human orthologues) downloaded from the Genes2Cognition database (Croning et al., 2009)
	Lethal genes (Dickinson et al., 2016)	-	Dickinson, M.E., Flenniken, A.M., Ji, X., Teboul, L., Wong, M.D., White, J.K., Meehan, T.F., Weninger, W.J., Westerberg, H., Adissu, H., et al. (2016). High-throughput discovery of novel developmental phenotypes. Nature 537, 508-514.	410	List of 410 genes inducing mouse embryonic lethality downloaded from Dickinson et al., 2016
FMRP targets	FMRP targets	-	Darnell, J.C., Van Driesche, S.J., Zhang, C., Hung, K.Y., Mele, A., Fraser, C.E., Stone, E.F., Chen, C., Fak, J.J., Chi, S.W., et al. (2011). FMRP stalls ribosomal translocation on mRNAs linked to synaptic function and autism. Cell 146, 247-261.	842	List of FMRP target genes downloaded from Darnell et al., 2011. All 842 FMRP targets uncovered from mouse brain have human orthologues. This set can thus both refer to human or mouse genes.
	Foetal FMRP targets (Steinberg and Webber, 2013)	Embryonic module	Steinberg, J., and Webber, C. (2013). The roles of FMRP-regulated genes in autism spectrum disorder: single- and multiple-hit genetic etiologies. Am J Hum Genet 93, 825-839.	287	List of 287 and 239 foetally-expressed and postnatal FMRP targets, enriched for chromatin organisation and synaptic functions, respectively. These genes refer to modules 1 and 2 from Steinberg and Webber, 2013. They were identified by partitioning the set of 842 human FMRP targets from Darnell et al., 2011, based on their brain spatiotemporal expression dynamics, as given by human Brainspan data.
	Synaptic FMRP targets (Steinberg and Webber, 2013)	Synaptic module		239
Human orthologous genes	Human orthologous for mouse genes at 1:1 ratio	Human orthologous	Cunningham, F., Amode, M.R., Barrell, D., Beal, K., Billis, K., Brent, S., Carvalho-Silva, D., Clapham, P., Coates, G., Fitzgerald, S., et al. (2015). Ensembl 2015. Nucleic Acids Res 43, D662-669.	16377	Homology information regarding 18,926 human and 20,015 mouse genes was downloaded from Ensembl Biomart (Cunningham et al., 2015)
Human gene intolerance scores	Selection coefficient	shet	Cassa, C.A., Weghorn, D., Balick, D.J., Jordan, D.M., Nusinow, D., Samocha, K.E., O'Donnell-Luria, A., MacArthur, D.G., Daly, M.J., Beier, D.R., et al. (2017). Estimating the selective effects of heterozygous protein-truncating variants from human exome data. Nat Genet 49, 806-810.	15877	Gene scores downloaded from Cassa et al., 2017
	The rate of synonymous (dS) and non-synonymous (dN) gene substitutions between mouse and human	dN/dS ratio	Cunningham, F., Amode, M.R., Barrell, D., Beal, K., Billis, K., Brent, S., Carvalho-Silva, D., Clapham, P., Coates, G., Fitzgerald, S., et al. (2015). Ensembl 2015. Nucleic Acids Res 43, D662-669.	23147	The ratios downloaded from Ensembl Biomart (Cunningham et al., 2015)
	Probability of haploinsufficiency	HIS	Huang, N., Lee, I., Marcotte, E.M., and Hurles, M.E. (2010). Characterising and predicting haploinsufficiency in the human genome. PLoS Genet 6, e1001154.	11448	Gene scores downloaded from Huang et al., 2010
	Residual variation intolerance score	RVIS	Petrovski, S., Wang, Q., Heinzen, E.L., Allen, A.S., and Goldstein, D.B. (2013). Genic intolerance to functional variation and the interpretation of personal genomes. PLoS Genet 9, e1003709.	17047	Gene scores downloaded from Petrovski et al., 2013
	Probability of intolerance to loss-of-function (nonsense, splice-site, frameshift) variants	pLI	Lek, M., Karczewski, K.J., Minikel, E.V., Samocha, K.E., Banks, E., Fennell, T., O'Donnell-Luria, A.H., Ware, J.S., Hill, A.J., Cummings, B.B., et al. (2016). Analysis of protein-coding genetic variation in 60,706 humans. Nature 536, 285-291.	17816	Gene scores downloaded from Lek et al., 2016
Human brain genes	Brain-expressed	-	Sunkin, S.M., Ng, L., Lau, C., Dolbeare, T., Gilbert, T.L., Thompson, C.L., Hawrylycz, M., and Dang, C. (2013). Allen Brain Atlas: an integrated spatio-temporal portal for exploring the central nervous system. Nucleic Acids Res 41, D996-D1008.	13306	List of genes with RPKM values > 1 in at least one region and during at least one developmental point in the brain extracted from Brainspan (Sunkin et al., 2013)
	Brain-specific	-	Uhlen, M., Fagerberg, L., Hallstrom, B.M., Lindskog, C., Oksvold, P., Mardinoglu, A., Sivertsson, A., Kampf, C., Sjostedt, E., Asplund, A., et al. (2015). Proteomics. Tissue-based map of the human proteome. Science 347, 1260419.	1223	List of genes with ≥ 5-fold higher mRNA levels in the cerebral cortex that the average across 32 tissues downloaded from the Human Protein Atlas (Uhlen et al., 2015)
Human disease genes	MIM Morbid	-	Cunningham, F., Amode, M.R., Barrell, D., Beal, K., Billis, K., Brent, S., Carvalho-Silva, D., Clapham, P., Coates, G., Fitzgerald, S., et al. (2015). Ensembl 2015. Nucleic Acids Res 43, D662-669.	6116	List of genes associated with OMIM disorders downloaded from Ensembl (Cunningham et al., 2015)
	DBD (Mirzaa et al., 2014)	DBD Mirzaa	Mirzaa, G.M., Millen, K.J., Barkovich, A.J., Dobyns, W.B., and Paciorkowski, A.R. (2014). The Developmental Brain Disorders Database (DBDB): a curated neurogenetics knowledge base with clinical and research applications. Am J Med Genet A 164A, 1503-1511.	603	List of high confidence developmental brain disorders genes downloaded from https://www.dbdb.urmc.rochester.edu/home
	ID (Pinto et al., 2014)	ID Pinto	Pinto, D., Delaby, E., Merico, D., Barbosa, M., Merikangas, A., Klei, L., Thiruvahindrapuram, B., Xu, X., Ziman, R., Wang, Z., et al. (2014). Convergence of genes and cellular pathways dysregulated in autism spectrum disorders. Am J Hum Genet 94, 677-694.	292	List of high confidence ID genes downloaded from Pinto et al., 2014
	ID (Kochinke et al., 2016)	ID Kochinke	Kochinke, K., Zweier, C., Nijhof, B., Fenckova, M., Cizek, P., Honti, F., Keerthikumar, S., Oortveld, M.A., Kleefstra, T., Kramer, J.M., et al. (2016). Systematic Phenomics Analysis Deconvolutes Genes Mutated in Intellectual Disability into Biologically Coherent Modules. Am J Hum Genet 98, 149-164.	393	List of high confidence ID and brain malformations genes downloaded from SysID database in June, 2017 (http://sysid.cmbi.umcn.nl/)
	ID (Casanova et al., 2016)	ID Casanova	Casanova, E.L., Sharp, J.L., Chakraborty, H., Sumi, N.S., and Casanova, M.F. (2016). Genes with high penetrance for syndromic and non-syndromic autism typically function within the nucleus and regulate gene expression. Mol Autism 7, 18.	429	List of high confidence ID genes downloaded from Casanova et al., 2016
Genes disrupted in DD, ID and ASD patients	ASD penetrant mutations (Iossifov et al., 2014)	ASD Iossifov	Iossifov, I., O'Roak, B.J., Sanders, S.J., Ronemus, M., Krumm, N., Levy, D., Stessman, H.A., Witherspoon, K.T., Vives, L., Patterson, K.E., et al. (2014). The contribution of de novo coding mutations to autism spectrum disorder. Nature 515, 216-221.	421	Genes disrupted by dn loss-of-function mutations (nonsense, splice-site, frameshift) in ASD patients from the SSC (Iossifov et al., 2014)
	dnCNVs from patients with developmental delay, ID or congenital abnormalities (Vulto-van Silfhout et al., 2013; Andrews et al., 2015)	Nijmegen	Vulto-van Silfhout, A.T., Hehir-Kwa, J.Y., van Bon, B.W., Schuurs-Hoeijmakers, J.H., Meader, S., Hellebrekers, C.J., Thoonen, I.J., de Brouwer, A.P., Brunner, H.G., Webber, C., et al. (2013). Clinical significance of de novo and inherited copy-number variation. Hum Mutat 34, 1679-1687; Andrews, T., Meader, S., Vulto-van Silfhout, A., Taylor, A., Steinberg, J., Hehir-Kwa, J., Pfundt, R., de Leeuw,…	3598	Genes mapping to dn CNVs < 5 mb from patients with ID, developmental delay or congenital abnormalities from a cohort collected at the Radboud University Nijmegen Medical Centre (Vulto-van Silfhout et al., 2013; Andrews et al., 2015)
Genes with de novo missense, nonsense, splice-site and frameshift variants in patients with severe ID	NA	NA	de Ligt, J., Willemsen, M.H., van Bon, B.W., Kleefstra, T., Yntema, H.G., Kroes, T., Vulto-van Silfhout, A.T., Koolen, D.A., de Vries, P., Gilissen, C., et al. (2012). Diagnostic exome sequencing in persons with severe intellectual disability. N Engl J Med 367, 1921-1929.	58	Genes downloaded from de Ligt et al., 2012
Genes with de novo missense, nonsense, splice-site and frameshift variants in patients with moderate/severe ID	NA	NA	Hamdan, F.F., Srour, M., Capo-Chichi, J.M., Daoud, H., Nassif, C., Patry, L., Massicotte, C., Ambalavanan, A., Spiegelman, D., Diallo, O., et al. (2014). De novo mutations in moderate or severe intellectual disability. PLoS Genet 10, e1004772.	76	Genes downloaded from Hamdan et al., 2014
Gene Ontology (GO)	Mouse GO - Biological process	Mouse GO-BP	Ashburner, M., Ball, C.A., Blake, J.A., Botstein, D., Butler, H., Cherry, J.M., Davis, A.P., Dolinski, K., Dwight, S.S., Eppig, J.T., et al. (2000). Gene ontology: tool for the unification of biology. The Gene Ontology Consortium. Nat Genet 25, 25-29.	16361	Human and Mouse GO annotations were downloaded in September 2016 from http://www.geneontology.org/page/download-annotations (Ashburner et al., 2000)
	Mouse GO - Cellular component	Mouse GO-CC		17584
	Mouse GO - Molecular function	Mouse GO-MF		15793
	Human GO - Biological process	Human GO-BP		17878
	Human GO - Cellular component	Human GO-CC		19390
	Human GO - Molecular function	Human GO-MF		17332
