# Supplementary material for: Large-scale neuroanatomical study uncovers 198 gene associations in mouse brain morphogenesis
Source: Nat Commun. 2019 Aug 1;10:3465. doi: 10.1038/s41467-019-11431-2 (PMC6671969; doi:10.1038/s41467-019-11431-2)
Supplement: Supplementary file 24 — Supplementary Data 20 [file 41467_2019_11431_MOESM24_ESM.xlsx]

## Sheet: Supplementary Data 20
Organism	Expression dataset	Associated reference	Structure	Tissues included
Mouse	Mouse CNS developmental	Consortium, E.P. (2012). An integrated encyclopedia of DNA elements in the human genome. Nature 489, 57-74.; Pervouchine, D.D., Djebali, S., Breschi, A., Davis, C.A., Barja, P.P., Dobin, A., Tanzer, A., Lagarde, J., Zaleski, C., See, L.H., et al. (2015). Enhanced transcriptome maps from multiple mouse tissues reveal evolutionary constraint in gene expression. Nat Commun 6, 5903.	CNS E11.5	CNS E11.5
			CNS E14	CNS E14
			CNS E18	CNS E18
			Brain - P56	Cerebellum, cortical plate, frontal cortex from 8-week old mice
Human	GTEx	Consortium, G.T. (2013). The Genotype-Tissue Expression (GTEx) project. Nat Genet 45, 580-585.	Adipose	Sub-cutaneous, Visceral (Omentum)
			Adrenal Gland	-
			Artery	Aorta, Coronary, Tibial
			Bladder	-
			Brain	Amygdala, Anterior cingulate cortex (BA24), Caudate (basal ganglia), Cerebellar hemisphere, Cerebelum, Cortex, Frontal cortex (BA9), Hippocampus, Hypothalamus, Nucleus accumbens (basal ganglia), Putamen (basal ganglia), Spinal cord (cervical c-1), Substantia nigra
			Breast	Mammary tissue
			Cervix	Ectocervix, Endocervix
			Colon	Sigmoid, Transverse
			Esophagus	Gastroesophageal junction, Mucosa, Muscularis
			Fallopian tube	-
			Heart	Atrial appendage, Left ventricle
			Kidney	Cortex
			Liver	-
			Lung	-
			Minor salivary gland	-
			Muscle	Skeletal, Tibial
			Nerve	-
			Ovary	-
			Pancreas	-
			Pituitary	-
			Prostate	-
			Skin	Sun exposed (lower leg), Not sun exposed (supra-pubic)
			Small intestine	Terminal ileum
			Spleen	-
			Stomach	-
			Testis	-
			Thyroid	-
			Uterus	-
			Vagina	-
			Whole blood	-
	Brainspan - brain regions	Sunkin, S.M., Ng, L., Lau, C., Dolbeare, T., Gilbert, T.L., Thompson, C.L., Hawrylycz, M., and Dang, C. (2013). Allen Brain Atlas: an integrated spatio-temporal portal for exploring the central nervous system. Nucleic Acids Res 41, D996-D1008.	Neocortex	Prefrontal cortex (dorsolateral and vetrolateral), Neocortex (temporal, occipital and parietal), Cortex (visual, somatosensory, motor, motor-sensory, auditory, caudal superior temporal, inferior parietal, orbital frontal, inferolateral temporal and anterior cingulate)
			Amygdala	Amygdaloid complex
			Medulla	Dorsal thalamus, mediodorsale nucleus of thalamus
			Striatum	Striatum, the caudal, lateral and medial ganglionic eminences
			Cerebellum	Cerebellar cortex, cerebellum and upper (rostral) rhombic lip
			Hippocampus	Hippocampus
	Brainspan - developmental stages	Sunkin, S.M., Ng, L., Lau, C., Dolbeare, T., Gilbert, T.L., Thompson, C.L., Hawrylycz, M., and Dang, C. (2013). Allen Brain Atlas: an integrated spatio-temporal portal for exploring the central nervous system. Nucleic Acids Res 41, D996-D1008.	Early / mid prenatal	0 to 18 weeks post-conception
			Late prenatal	19 to 38 weeks post-conception
			Infancy	birth to 18 months
			Childhood	19 months to 11 years
			Adolescence	12 to 19 years
			Adulthood	over 20 years
