# Supplementary material for: Large-scale neuroanatomical study uncovers 198 gene associations in mouse brain morphogenesis
Source: Nat Commun. 2019 Aug 1;10:3465. doi: 10.1038/s41467-019-11431-2 (PMC6671969; doi:10.1038/s41467-019-11431-2)
Supplement: Supplementary file 25 — Supplementary Data 21 [file 41467_2019_11431_MOESM25_ESM.xlsx]

## Sheet: Supplementary Data 21
Organism	Network Type	Name	Alternate name	Associated reference	Threshold	Number genes	Number edges	Description
Mouse	Functional network	MouseNet v2	-	Kim, E., Hwang, S., Kim, H., Shim, H., Kang, B., Yang, S., Shim, J.H., Shin, S.Y., Marcotte, E.M., and Lee, I. (2016). MouseNet v2: a database of gene networks for studying the laboratory mouse and eight other model vertebrates. Nucleic Acids Res 44, D848-854	all links	15937	641661	Downloaded from Kim et al., 2016
Human	Functional network	Phenotypic linkage network	PLN	Honti, F., Meader, S., and Webber, C. (2014). Unbiased functional clustering of gene variants with a phenotypic-linkage network. PLoS Comput Biol 10, e1003815.	all links	20642	4158191	Constructed as described in Honti et al., 2014
					top 25% links	19229	1039548
					top 10% links	16937	415819
					top 1% links	9523	41582
	PPI network	String	-	Szklarczyk, D., Franceschini, A., Wyder, S., Forslund, K., Heller, D., Huerta-Cepas, J., Simonovic, M., Roth, A., Santos, A., Tsafou, K.P., et al. (2015). STRING v10: protein-protein interaction networks, integrated over the tree of life. Nucleic Acids Res 43, D447-452.	all links	15992	1561410	All PPIs with experimental evidence were downloaded from String (Szklarczyk et al., 2015)
	Co-expression network	GTEx	-	Consortium, G.T. (2013). The Genotype-Tissue Expression (GTEx) project. Nat Genet 45, 580-585.	r>0.5	15870	6943284	Co-expression network, in which pairs of genes are assigned a score, reflecting the correlation of their expression patterns, based on GTEx and Brainspan RNA-seq expression data.
					r>0.6	15371	2962276
					r>0.7	13486	963763
					r>0.8	8680	222165
					r>0.9	2721	27837
		Brainspan	BS	Sunkin, S.M., Ng, L., Lau, C., Dolbeare, T., Gilbert, T.L., Thompson, C.L., Hawrylycz, M., and Dang, C. (2013). Allen Brain Atlas: an integrated spatio-temporal portal for exploring the central nervous system. Nucleic Acids Res 41, D996-D1008.	r>0.5	14886	19182009
					r>0.6	14678	11421142
					r>0.7	13869	5428039
					r>0.8	11414	1610975
					r>0.9	5246	124603
